# Supplementary material for: Locomotion modulates olfactory learning through proprioception in C. elegans
Source: Nat Commun. 2023 Jul 27;14:4534. doi: 10.1038/s41467-023-40286-x (PMC10374624; doi:10.1038/s41467-023-40286-x)
Supplement: Supplementary file 4 — Source Data [file 41467_2023_40286_MOESM4_ESM.zip]

Archive with 21 entries (21 files):
- Fig. 1 Source Data.xlsx
- Fig. 2 Source Data.xlsx
- Fig. 3 Source Data.xlsx
- Fig. 4 Source Data.xlsx
- Fig. 5 Source Data.xlsx
- Fig. 6 Source Data.xlsx
- Fig. 7 Source Data.xlsx
- Supplementary Fig. 1 Source Data.xlsx
- Supplementary Fig. 10 Source Data.xlsx
- Supplementary Fig. 11 Source Data.xlsx
- Supplementary Fig. 12 Source Data.xlsx
- Supplementary Fig. 13 Source Data.xlsx
- Supplementary Fig. 14 Source Data.xlsx
- Supplementary Fig. 2 Source Data.xlsx
- Supplementary Fig. 3 Source Data.xlsx
- Supplementary Fig. 4 Source Data.xlsx
- Supplementary Fig. 5 Source Data.xlsx
- Supplementary Fig. 6 Source Data.xlsx
- Supplementary Fig. 7 Source Data.xlsx
- Supplementary Fig. 8 Source Data.xlsx
- Supplementary Fig. 9 Source Data.xlsx
