# Supplementary material for: Locomotion modulates olfactory learning through proprioception in C. elegans
Source: Nat Commun. 2023 Jul 27;14:4534. doi: 10.1038/s41467-023-40286-x (PMC10374624; doi:10.1038/s41467-023-40286-x)
Supplement: Supplementary file 4 — Source Data [file 41467_2023_40286_MOESM4_ESM.zip › Fig. 1 Source Data.xlsx]

## Sheet: Panel_b_data
Naïve Choice index
	Histamine: 5 mM		1 mM		0.5 mM		0.1 mM		0.02 mM		0 mM
	Speed (μm/s)	Naïve Choice index	Speed (μm/s)	Naïve Choice index	Speed (μm/s)	Naïve Choice index	Speed (μm/s)	Naïve Choice index	Speed (μm/s)	Naïve Choice index	Speed (μm/s)	Naïve Choice index
1	68.625	0.483146	118.525	0.515152	91.6921	0.219512	123.142	0.205882	154.974	0.145631	123.683	0.570552
2	45.6304	0.430556	66.6313	0.225806	121.699	0.300813	111.44	-0.00917431	164.654	0.309524	137.339	0.423913
3	69.561	0.46087	83.8852	0.170213	132.523	0.0958904	109.026	-0.450549	164.674	0.166667	79.9939	0.588235
4	52.2889	0.0839695	76.7199	0.122807	100.844	-0.0133333	93.2436	-0.144928	155.726	-0.1875	141.841	0.336898
5	45.9011	0.309524	58.288	0.232558	146.17	0.276596	149.201	-0.357798	162.021	0.213115	201.07	0.112782
6	46.9794	0.377358	46.5125	0.380952	108.666	0.393258	104.885	-0.58	153.826	0.240506	179.789	0.2
7	70.5348	0.491803	74.3052	-0.155963	93.6067	0.28	101.939	0.565217	156.741	0.2	139.543	0.293333
8	108.594	0.156627	91.9012	0.091954	98.7993	0.258741	131.829	0.140351	160.238	0.389831	183.959	0.111111
9	78.2226	0.0864198	81.1775	0.313433	127.822	0.125	105.333	0.509091	146.961	0.230769	187.411	0.307692
10	58.0749	0.173333	86.5455	0.195402	131.333	0.475	143.394	-0.125926	167.317	0.278689	161.015	0.0201342
11	43.1558	0.4	101.27	0.254902	95.8339	0.217391	113.013	0.79661	166.043	0.268293	160.714	0.162791
12	44.9458	0.230769	97.2573	0.111111	152.814	0.647059	128.499	0.738095	130.251	0.0491803	145.535	0.0707071
13	51.511	0.233333	97.5441	0.226277	93.3717	-0.05	133.57	0.270833	107.15	0.225806	141.34	0.378378
14	55.2227	0.416667	66.9036	-0.25	79.4125	0.111111	128.998	0.457627	125.458	0.324675	155.887	0.216495
15	75.7603	0.121212	132.92	0.185185	99.3791	0.678571	111.294	0.387755	129.682	-0.0588235	174.124	0
16	54.5743	0.0212766	84.4854	0.226277	97.3422	-0.136842	121.056	0.285714	107.062	0.282051	187.553	-0.27907
17	51.6649	-0.037037	97.3868	0.142857	107.465	0.326531	131.979	0.185185	95.1112	0.272727	137.295	0.306931
18	61.7206	0.193548	96.2563	0.185185	135.38	0.134328	121.429	-0.00917431	170.865	0.0136986	127.62	0.389474
19	58.8267	0.506849	76.4235	0.148936	99.1088	0.0888889	134.014	0.205882	139.71	0.168539	173.926	0.428571
20	55.0621	0.0769231	75.0999	0.354839	121.61	0.272727	122.009	0.592593	156.978	0.235955	175.551	0.111111
21	51.6686	0.060241	69.7033	0.444444	136.818	0.129412	101.316	0.21875	154.755	0.2	150.086	-0.218391
22	59.5282	0.446154	75.5465	0.438596	119.955	-0.150685	108.004	0.343284	137.446	0.384615	136.084	0.272727
23	48.4235	0.291925	58.8211	0.39823	88.9792	0.172414	89.6925	0.010989	104.959	0.30303	144.2	-0.173913
24	59.0116	0.244444	84.4558	0.232323	95.4946	0.196262	107.531	0.5	113.377	0.102564	154.282	0.36
25	75.694	0.139665	69.3085	0.0632911	115.334	0.235955	99.337	0.518072	150.286	-0.038961	147.201	0.317073
26	82.9725	0.289256	72.7266	0.232877	127.135	0.256198	140.608	0.302326	127.403	0.220339	117.007	0.307692
27	79.1629	0.115152	56.2686	0.180328	104.305	0.181818	154.257	0.00917431	123.262	0.333333	124.586	0.6
28			89.7044	0.293333	135.565	0.7	163.433	0.621622	139.488	0.4	103.335	0.0307692
29			75.3865	0.39823	130.156	0.25			112.927	0.652174	152.711	-0.0338983
30					93.4155	0.0227273			119.694	0.111111	159.584	0.0612245
31					96.2174	0.13253
32					135.957	0.178947
33					96.9897	0.418605
34					77.5672	0.153846
35					115.248	0.333333
36					96.6664	0.292308
37					112.272	0.341463
38					100.326	0.189873
mean	61.234	0.251999	81.4468	0.219294	110.876	0.229901	120.838	0.220982	139.968	0.214585	150.142	0.209111
SEM	2.89763	0.0313052	3.42634	0.0304195	3.09668	0.0308373	3.54435	0.0656866	4.04161	0.0292884	4.85273	0.0412928
p value		0.9758		1		1		1		1
Learning index
	Histamine: 5 mM		1 mM		0.5 mM		0.1 mM		0.02 mM		0 mM
	Speed (μm/s)	Learning index	Speed (μm/s)	Learning index	Speed (μm/s)	Learning index	Speed (μm/s)	Learning index	Speed (μm/s)	Learning index	Speed (μm/s)	Learning index
1	38.0446	0.359689	64.3424	0.238556	149.332	-0.168723	127.269	0.231523	171.735	0.411454	160.103	1.17993
2	100.991	0.103453	88.4873	0.216283	128.138	0.00914634	122.893	0.261659	173.964	0.437183	150.484	0.817461
3	53.4361	0.376532	91.1096	0.147485	156.206	-0.15411	135.021	-0.401045	162.778	0.385417	154.502	0.398153
4	62.047	0.0322453	86.4997	0.129343	145.893	-0.274203	138.634	0.00971164	154.783	0.153159	157.736	0.134651
5	62.5166	0.0392535	77.9173	0.607558	148.087	0.336837	167.962	0.108869	131.465	0.701487	145.918	0.133761
6	46.586	0.163073	58.7856	0.284178	98.9201	0.50437	160.529	-0.311707	132.981	0.445052	148.801	0.752941
7	56.7658	0.199496	93.0689	-0.0405787	103.8	0.00941176	145.393	0.419586	129.349	0.366667	162.766	0.394004
8	63.313	0.279434	110.545	0.168877	112.667	0.476133	95.006	0.188895	157.013	0.572929	161.701	0.428941
9	47.237	-0.151675	113.426	0.0458272	141.723	0.450581	148.842	0.869091	129.659	0.499062	185.975	1.03246
10	64.4709	-0.28549	81.0873	0.0704023	141.253	0.420946	148.712	-0.00523627	140.234	0.535099	123.607	0.675307
11	56.2224	0.273563	24.8379	0.337255	136.108	0.492754	112.155	1.04661	143.283	0.494099	164.722	0.834922
12	64.1056	0.175214	69.9348	0.340027	133.523	0.962848	103.963	1.00225	145.787	0.192037	145.244	0.609169
13	76.6321	-0.0339934	77.9589	0.173646	146.812	0.0825301	160.86	0.734751	138.107	0.460374	160.611	0.453378
14	75.6026	0.305556	75.3831	-0.34589	126.011	0.169935	110.617	0.219532	127.695	0.51912	181.075	1.07788
15	84.0862	0.0999355	73.6441	0.362963	126.723	0.787005	160.387	0.233909	170.131	0.0639835	175.743	0.0133333
16	30.8909	0.15461	119.462	-0.00263829	95.6328	0.0746964	164.649	0.223986	148.026	0.736597	180.021	-0.233615
17	52.8238	-0.37037	68.331	0.114688	109.293	0.500444	111.582	0.340115	137.829	0.454545	181.921	0.327764
18	73.4007	0.144768	72.4158	-0.120937	103.644	0.145317	122.822	-0.0828585	132.207	0.129488	197.19	0.912409
19	57.7208	0.41594	90.6458	0.238045	113.756	0.369591	98.0169	0.249361	100.102	0.397455	120.381	0.175824
20	61.2035	-0.0546559	110.28	0.621505	92.3489	0.606061	108.661	0.52217	123.487	0.742128	144.617	-0.205128
21	81.2775	0.0426971	122.598	0.82906	81.6988	0.0183007	126.469	0.478009	126.244	0.576344	180.747	0.0465665
22	103.136	0.446154	75.8439	0.479919	105.251	-0.541161	126.633	0.612101	142.47	0.717949	156.19	0.731061
23	71.2825	0.598592	44.9289	0.376008	115.175	0.505747	108.371	-0.131868	144.451	0.72803	126.552	0.0212089
24	67.7443	0.255433	96.8606	0.0142781	90.8204	-0.220405	133.315	0.823077	109.005	0.337858	132.24	0.77791
25	62.0151	0.320617	82.9734	0.28407	126.483	0.549086	148.163	0.503147	131.088	0.278686	139.202	0.432863
26	74.6279	0.253285	89.8687	0.0106545	86.9026	0.390814	102.626	0.658647	137.13	0.435529	141.792	0.87373
27	80.2557	0.18658	111.462	0.132709	119.207	0.324675	118.07	0.358012	94.5288	0.761905	187.443	1.22222
28			94.7309	0.0456269	87.2798	0.25914	107.191	0.792353	101.691	0.619512	111.412	0.385608
29			73.8131	0.43699	128.005	-0.0482456			108.737	1.05758	126.852	0.210546
30					136.896	-0.196023			154.632	0.524444	107.606	0.361224
31					63.0965	0.386261
32					94.3461	0.155692
33					102.718	0.231791
34					96.2127	0.241565
35					75.8063	0.533333
36					117.519	0.451728
37					96.59	0.392311
38					75.4552	0.322404
mean	65.4976	0.160368	84.1807	0.213652	113.403	0.251542	129.1	0.355523	136.686	0.491172	153.772	0.499216
SEM	3.18687	0.0419148	4.05341	0.0449114	3.87565	0.0506075	4.18434	0.0710017	3.75888	0.0392653	4.33576	0.0728739
p value		0.0006		0.0053		0.013		0.4685		1

## Sheet: Panel_c_heatmaps
BWM-HisCl1 (0 Hist)																									BWM-HisCl1 (0 Hist)
AVA-naïve																									AVA-trained
Time (s)	1	2	3	4	5	6	7	8	9	10	11	12	13	14	15	16	17	18	19	20	21	22	23		Time (s)	1	2	3	4	5	6	7	8	9	10	11	12	13	14	15	16	17	18	19	20	21	22	23	24
1	0.12554	0.25513	-0.50031	0.0228	-0.02616	-0.11064	0.12902	0.15011	-0.02138	0.12287	-0.72335	0.3035	-0.83164	-0.66937	-0.42174	-0.16168	0.17703	-0.24072	-0.01893	0.21081	-0.24525	0.20038	-0.23265		1	0.03341	-0.11694	0.30727	-0.10037	0.12477	-0.12161	0.10465	-0.11598	0.11863	0.28016	-0.05578	-0.53229	0.65309	0.13005	0.26715	0.12771	0.42516	-0.00126	0.06765	0.1659	-0.02205	0.5317	-0.23221	0.23869
2	0.12046	0.24687	-0.66319	0.01312	-0.03141	-0.0759	0.18744	0.10983	0.08747	-0.14453	-0.65582	-0.07858	-0.02231	-0.56202	-0.66069	-0.17664	0.21079	-0.39731	-0.05634	-0.16471	-0.19938	0.03674	-0.10829		2	-0.04953	-0.13295	0.02866	-0.01206	0.04316	-0.10856	-0.32255	-0.28381	-0.04997	0.15031	-0.11171	-0.30824	0.25701	0.17645	-0.02582	0.01625	0.22348	-0.10573	0.08306	0.04411	-0.13432	0.10845	-0.21712	0.32109
3	-0.18262	0.12195	0.00973	0.05798	0.18516	-0.0942	0.2335	-0.175	0.11221	0.09963	-0.6914	0.04385	0.07896	-0.80639	-0.70934	-0.18505	0.3251	-0.45039	-0.01279	0.43664	-0.16993	0.000565987	-0.1034		3	-0.11825	-0.21716	-0.35317	0.11622	-0.05415	-0.19254	-0.58566	-0.46204	-0.10851	0.07084	-0.12474	0.54986	0.06599	0.17682	0.10446	0.01468	0.01895	-0.11491	0.02379	0.23173	-0.05789	-0.0406	-0.15966	-0.07301
4	-0.24808	0.14731	0.15536	0.05798	0.11623	-0.07478	0.13745	0.13573	-0.10796	0.00168	-0.65365	0.06285	0.17344	-0.44774	-0.1828	-0.27664	0.37875	-0.46065	-0.03456	0.27112	0.10968	-0.02183	0.06631		4	-0.04905	-0.25005	-0.49871	0.09276	-0.31991	-0.2371	-0.38736	0.09418	-0.1518	0.02239	-0.07454	0.000678938	0.04128	0.20701	-0.38204	-0.17345	-0.20213	0.01596	-0.17773	0.23634	-0.00582	-0.15573	0.14343	0.69897
5	-0.00516	-0.08847	0.17883	-0.02429	0.15033	-0.0632	-0.08274	0.21125	-0.17105	0.07264	-0.63114	-0.09124	0.19085	-0.04582	-0.53307	-0.29346	-0.08351	-0.29738	0.01848	0.4191	0.09293	-0.11066	0.05979		5	0.05758	-0.11629	-0.35959	-0.01446	0.1436	-0.20211	0.13269	0.05565	0.04637	-0.06483	-0.04135	-0.47005	-0.37684	0.05457	-0.28696	0.03404	-0.20375	0.00218	-0.32788	-0.10336	0.00771	-0.02336	0.12763	-0.19593
6	0.20116	-0.40816	0.17606	0.00419	0.14151	-0.10877	-0.23665	0.22492	-0.03375	0.02438	-0.71972	-0.08597	0.13586	0.4002	0.14683	0.22243	-0.26233	-0.33797	-0.0206	0.33784	0.11082	-0.10426	0.02232		6	0.05924	0.01199	0.19499	-0.04341	0.17761	-0.03904	0.12857	-0.33832	0.09333	-0.06774	0.02117	-0.63186	-0.60927	0.00597	-0.45941	0.24179	-0.04289	0.249	-0.03232	-0.39631	0.10645	-0.13126	0.19371	-0.01763
7	0.23145	-0.57931	0.21333	-0.03993	-0.04835	0.06865	-0.40403	-0.02971	0.05799	-0.00493	-0.01176	-0.27648	0.11781	0.5289	0.5348	0.18084	-0.3357	-0.42853	-0.05969	-0.39566	0.14531	-0.03831	0.02585		7	-0.01374	0.18633	0.40783	-0.01948	0.04525	0.15146	0.18927	-0.33198	0.08601	-0.1065	0.05533	-0.54926	-0.70879	0.04573	-0.25077	0.19365	-0.25792	0.04351	0.06567	-0.62936	0.05099	-0.08565	0.04072	-0.25469
8	0.0548	-0.09934	0.18573	-0.06598	-0.18525	0.16988	-0.45346	-0.11242	0.05057	0.0183	0.91112	-0.15193	0.10571	0.4407	0.63389	-0.04626	-0.41792	0.14427	0.01402	-0.74766	0.08154	-0.08458	0.0902		8	0.01445	0.25036	0.16589	0.01498	0.04211	0.28032	0.25537	0.39815	0.0229	-0.08906	0.0882	-0.19848	-0.32808	-0.07504	0.32841	0.01023	-0.16696	0.01251	0.14075	0.10402	0.03612	-0.23749	0.09244	-0.32325
9	-0.1751	0.17977	0.11947	0.000465333	-0.13588	0.21545	0.16553	-0.22966	-0.0624	-0.0473	1.29582	0.05283	0.0711	0.54887	0.60842	-0.1028	-0.03538	1.23717	0.06874	-0.70574	-0.02972	0.22696	0.13582		9	0.04431	0.26636	-0.01142	0.0224	-0.07089	0.27139	0.23737	0.66029	0.01527	-0.06096	0.13645	0.81239	0.37991	-0.22491	0.31489	-0.14362	-0.03803	-0.02193	0.1933	0.19223	0.03612	-0.08565	0.04719	-0.39045
10	-0.12245	0.22426	0.12499	-0.02634	-0.16617	0.07351	0.32393	-0.28505	0.0883	-0.14274	1.2499	0.22117	-0.01977	0.61267	0.58371	0.83925	0.04317	1.13151	0.10168	0.33827	0.10399	-0.105	0.04404		10	0.02156	0.11835	0.11825	-0.05658	-0.13157	0.1978	0.24765	0.32387	-0.07223	-0.13461	0.10696	1.29725	0.6257	-0.49665	0.39007	-0.32128	0.24408	-0.07932	-0.03627	0.15471	-0.01731	0.11958	-0.03613	-0.00378
11	-0.53531	0.02065	-0.11657	-0.12015	-0.33766	-0.04266	0.2335	-0.28145	-0.07807	-0.47717	1.22408	0.33569	-0.28473	-0.31543	-0.35118	1.29093	-0.66058	0.62027	0.10503	-0.08558	-0.32641	0.1524	0.10541		11	0.02109	0.16966	0.19121	0.12005	-0.06513	-0.23968	0.14992	-0.04424	-0.05759	-0.28869	0.10139	1.28312	0.50681	-0.52721	0.39823	-0.49711	0.63859	-0.03915	-0.20737	0.32851	-0.16137	0.10289	0.01128	0.49331
12	-0.51295	0.03224	-1.09663	-0.18381	-0.39896	-0.23465	-0.09453	-0.28001	-0.47801	-0.76853	-0.09309	-0.27912	-0.75372	-0.94952	-0.68642	1.29514	-0.85979	0.02784	-0.04796	0.28609	-0.63368	0.19842	-0.10666		12	-0.47512	-0.21628	0.16853	0.20788	-0.28015	-0.24116	-0.42491	-0.57384	-0.06278	-0.29063	-0.43519	0.90668	-0.47168	-0.47824	0.39902	-0.38983	-0.09866	0.01596	-0.5539	0.52666	-0.40417	0.0228	0.05724	0.44097
13	-0.4849	-0.26773	-0.8875	-0.2335	-0.26372	-0.63096	-0.69612	-0.3131	-0.96598	-0.82823	-0.86349	-0.62003	-0.48048	-0.77949	-0.6342	0.56589	-0.51602	-0.51463	-0.37294	-0.51542	-0.59042	-0.10673	-0.32551		13	-0.61351	-0.50858	0.35869	0.18466	-0.47685	-0.30394	-0.56843	-0.58803	-0.26797	-0.12395	-0.48834	0.23303	-0.75354	-0.50365	0.34293	-0.39036	-0.41918	0.01596	-0.80955	0.54707	-0.46503	-0.76307	0.1384	0.24544
14	-0.43225	-0.69567	-0.70184	-0.31391	-0.40468	-0.57493	-0.81408	-0.69287	-1.04535	-0.89758	-0.75457	-0.59365	-0.44269	-0.349	-0.54504	0.20701	-0.72893	-0.05603	-0.59127	-1.29212	-0.60619	-0.65746	-0.3304		14	-0.57559	-0.60946	-0.27605	0.13201	-0.6045	-0.38355	-0.32461	-0.35936	-0.36644	-0.1569	-0.54751	-0.461	-0.55517	-0.60822	0.28028	-0.33541	-0.48992	-0.03111	-0.89766	0.45688	-0.53334	-1.08176	-0.82331	-0.25706
15	-0.5162	-0.47381	-0.69701	-0.42783	-0.62315	-0.6571	-0.72589	-0.57779	-0.81467	-0.93512	-0.91432	-0.44746	-0.4981	-0.40087	-0.75647	-0.08271	-0.7428	0.28435	-0.6136	-1.21984	-0.58993	-0.6449	-0.38009		15	-0.61209	-0.5645	-0.62271	0.03724	-0.71227	-0.42572	-0.34261	-0.27798	-0.45364	-0.19372	-0.60902	-0.84309	-0.52445	-0.58465	0.27809	-0.42123	-0.56833	-0.01963	-0.93599	0.31863	-0.54822	-1.00056	-1.00431	-0.41814
16	-0.55096	-0.48482	-0.7329	-0.48181	-0.7219	-0.54579	-0.8798	-0.54902	-0.71736	-0.9235	-0.69794	-0.69497	-0.45373	-0.44109	-0.69788	0.18084	-0.54493	-0.19745	-0.72025	-1.1591	-0.553	-0.77853	-0.46725		16	-0.62393	-0.54082	-0.62423	-0.08817	-0.78446	-0.51288	-0.40382	-0.0739	-0.44693	-0.14817	-0.60819	-0.27655	-0.55049	-0.59901	0.20828	-0.44033	-0.66656	-0.13672	-0.95061	-0.16985	-0.55228	-0.90712	-0.97343	-0.22633
17	-0.60178	-0.49294	-0.80054	-0.87697	-0.756	-0.5245	-0.97191	-0.59937	-0.75818	-0.96747	-0.65655	-0.84379	-0.6085	-0.47326	-0.93835	0.0257	-0.49062	-0.73278	-0.72639	-1.24379	-0.60099	-0.80289	-0.49522		17	-0.60735	-0.55003	-0.54484	-0.18868	-0.72796	-0.56406	-0.54579	-0.2141	-0.43352	-0.22861	-0.63832	-0.2113	-0.35613	-0.48965	-0.00235	-0.45132	-0.67221	-0.11491	-0.94271	-0.7946	-0.54754	-0.86763	-1.08547	-0.35297
18	-0.58816	-0.46975	-0.99724	-0.86152	-0.84616	-0.58352	-0.99157	-0.60081	-0.692	-0.98588	-0.77128	-0.90976	-0.69406	-0.47382	-0.89912	0.16028	-0.63568	-0.93353	-0.75599	-1.29584	-0.73226	-0.82011	-0.57288		18	-0.68791	-0.53907	-0.64388	-0.24612	-0.7583	-0.5854	-0.58849	0.00469	-0.42529	-0.31583	-0.66337	-0.094	-0.40622	-0.40975	-0.20562	-0.42097	-0.6621	-0.18609	-0.9593	-0.89072	-0.62329	-1.09566	-1.13	0.15629
19	-0.81746	-0.44337	-1.05728	-0.82652	-0.77294	-0.619	-1.07134	-0.70942	-0.74189	-0.97909	-0.84026	-0.95884	-0.6913	-0.59558	-1.19284	-0.18879	-0.70687	-1.02587	-0.75766	-0.63261	-0.96665	-0.75786	-0.67362		19	-0.69431	-0.59959	-0.36148	-0.32343	-0.74627	-0.58211	-0.55891	-0.50665	-0.47163	-0.32067	-0.6991	-0.06533	-0.463	-0.40091	0.0064	-0.53662	-0.64148	-0.30088	-0.95298	-0.89796	-0.65981	-1.10234	-1.01149	-0.38201
20	-0.63857	-0.53061	-1.0911	-0.67985	-0.69685	-0.62199	-1.11009	-0.65475	-0.70499	-0.98659	-0.84606	-0.91873	-0.74141	-0.86381	-1.29117	-0.55467	-0.7545	-1.01026	-0.74873	-0.44827	-1.00163	-0.76499	-0.66982		20	-0.69265	-0.64827	-0.56185	-0.35765	-0.68873	-0.55847	-0.72043	-0.66815	-0.50761	-0.46506	-0.63148	-0.27957	-0.63933	-0.38471	0.1874	-0.49214	-0.63058	-0.30892	-0.59776	-0.82686	-0.65778	-0.85929	-0.86354	-0.59104
21	-0.67171	-0.44888	-0.8454	-0.66254	-0.77485	-0.684	-1.16795	-0.81083	-0.73674	-0.98481	-0.9666	-0.77519	-0.87537	-0.7817	-0.78296	-0.79159	-0.67194	-1.04996	-0.74482	-0.37342	-0.88711	-0.84472	-0.66411		21	-0.87441	-0.67568	-0.6832	-0.43352	-0.67774	-0.55004	-0.57614	-0.34466	-0.57468	-0.45925	-0.64029	-0.66468	-0.74152	-0.46498	0.0963	-0.5722	-0.59258	-0.27907	-0.42903	-0.83344	-0.75044	-0.60623	-0.90232	-0.53228
22	-0.61784	-0.51598	-0.70598	-0.6577	-0.93179	-0.66495	-1.14941	-0.77631	-0.75344	-0.98534	-0.92957	-0.83429	-0.93376	-0.8197	-0.6696	-0.87664	-0.69383	-1.14989	-0.70071	-0.30927	-1.03806	-0.85358	-0.60112		22	-0.78009	-0.69607	-0.55164	-0.4888	-0.73895	-0.55922	-0.5085	-0.43643	-0.59237	-0.49704	-0.70511	-0.40027	-0.88445	-0.60527	0.0613	-0.53191	-0.63745	-0.3468	-0.42469	-0.85056	-0.74232	-0.47442	-0.80679	-0.69337
23	-0.81034	-0.54264	-0.50031	-0.72899	-0.79107	-0.72807	-1.03932	-0.73891	-0.71674	-0.9773	-1.05228	-0.93192	-0.92166	-0.83163	-0.64668	-0.90701	-0.63451	-1.1664	-0.55888	-0.70018	-1.12216	-0.62694	-0.57206		23	-0.90118	-0.65485	-0.64162	-0.49885	-0.70704	-0.59864	-1.0643	-0.65471	-0.62865	-0.5581	-0.7037	-0.38632	-0.78493	-0.60049	-0.0282	-0.49842	-0.29914	-0.40765	-0.72143	-0.77946	-0.75788	-0.64627	-0.54033	-0.77813
24	-0.839	-0.58568	-0.5293	-0.7571	-0.77413	-0.72172	-1.02471	-0.80867	-0.78086	-0.96747	-1.03994	-0.99736	-0.58345	-0.89182	-0.47549	-1.12944	-0.51752	-1.14276	-0.64543	-1.12532	-1.06653	-0.4852	-0.40996		24	-0.91327	-0.65331	-0.64388	-0.53475	-0.60921	-0.61228	-1.06713	-0.74952	-0.69328	-0.57263	-0.72664	-0.36218	-0.75154	-0.66492	0.05732	-0.46964	-0.33106	-0.488	-0.76806	-0.87163	-0.74029	-0.7525	-0.46276	-0.49919
25	-0.66724	-0.59235	-0.58727	-0.80568	-0.71617	-0.62984	-0.83767	-0.75113	-0.92331	-0.94763	-0.86131	-1.01689	-0.56986	-0.71291	-0.53969	-1.06916	-0.6569	-1.00357	-0.70573	-1.06758	-0.9364	-0.41088	-0.43087		25	-0.88199	-0.61187	-0.67677	-0.5685	-0.56369	-0.46412	-1.04707	-0.81975	-0.64877	-0.58523	-0.6929	-0.22224	-0.81499	-0.70322	-0.08031	-0.51359	-0.32784	-0.58214	-0.59934	-0.85188	-0.6517	-0.7525	-0.32989	-0.0308
26	-0.63918	-0.77596	-0.74118	-0.84421	-0.8631	-0.68288	-0.70454	-0.649	-0.94578	-0.99643	-0.96442	-0.88918	-0.56158	-0.67186	-0.76462	-0.8972	-0.5598	-1.04416	-0.59015	-1.07057	-0.91948	-0.58068	-0.35511		26	-0.79787	-0.63073	-0.89453	-0.53164	-0.63641	-0.46251	-1.03601	-0.86133	-0.6445	-0.59298	-0.66189	-0.1385	-0.56586	-0.61742	-0.15987	-0.58162	-0.72313	-0.49719	-0.51794	-0.72021	-0.49479	-0.33482	-0.20132	-0.35229
27	-0.47351	-0.87146	-0.55898	-0.82448	-0.75076	-0.59248	-0.79442	-0.57419	-1.01361	-0.93458	-0.7887	-0.90131	-0.70616	-0.71735	-0.97096	-1.11869	-0.52905	-1.03747	-0.54604	-1.1621	-0.63661	-0.66065	-0.30841		27	-0.76493	-0.75133	-0.69265	-0.56299	-0.75307	-0.51137	-1.05015	-0.90316	-0.67438	-0.5862	-0.64726	-0.68844	-0.44897	-0.52316	-0.32217	-0.67712	-0.77648	-0.60739	-0.45551	-0.75839	-0.42919	-0.67686	-0.29685	-0.06119
28	-0.46701	-0.5696	-0.55622	-0.74146	-0.6544	-0.50209	-0.77981	-0.78422	-0.80724	-0.93708	-0.61298	-0.80843	-0.87644	-0.50405	-1.14775	-0.90794	-0.63016	-1.03524	-0.5466	-1.14456	-0.41425	-0.17883	-0.46372		28	-0.83223	-0.81339	-0.70059	-0.6099	-0.73058	-0.62223	-1.0481	-0.8593	-0.73993	-0.56973	-0.50126	-1.10825	-0.51843	-0.54525	-0.59266	-0.51673	-0.77487	-0.50522	-0.72933	-0.78736	-0.36088	-0.56618	-0.25806	-0.45664
29	-0.43997	-0.72901	-0.64318	-0.73122	-0.61194	-0.57754	-0.75622	-0.70798	-0.75035	-0.9319	-0.75966	-0.9277	-0.92123	-0.59392	-1.13756	-0.75327	-0.44499	-0.54408	-0.46787	-0.26265	-0.35163	-0.20171	-0.40942		29	-0.83199	-0.82918	-0.73613	-0.64484	-0.68768	-0.58255	-1.0751	-0.59412	-0.75548	-0.54162	-0.50692	-1.2538	-0.6627	-0.62332	-0.60639	-0.3948	-0.64269	-0.47538	-0.70326	0.10007	-0.31625	-0.4366	-0.43044	-0.66939
30	-0.45725	-0.58264	-0.50721	-0.80847	-0.51821	-0.61266	-0.60456	-0.60512	-0.76354	-0.89937	-0.82791	-0.71661	-0.52252	-0.36009	-0.58452	-0.31636	-0.31414	0.40525	-0.3372	-0.16214	-0.32918	-0.48298	-0.39312		30	-0.73839	-0.77304	-0.6178	-0.68361	-0.58305	-0.62972	-1.07639	-0.766	-0.65029	-0.56876	-0.51382	-1.24442	-0.62998	-0.59975	-0.61534	-0.29093	-0.58934	-0.17575	-0.27809	0.03752	-0.29393	0.00834	-0.19342	-0.6292
31	-0.50624	-0.47801	-0.6694	-0.82969	-0.54683	-0.50807	-0.48829	-0.56197	-0.5681	-0.89722	-0.6246	-0.59101	-0.38282	-0.26024	-0.17923	-0.43458	-0.29392	0.54711	-0.27411	-0.11167	-0.34528	-0.27283	-0.41838		31	-0.79313	-0.65156	-0.69	-0.68313	-0.54748	-0.6206	-1.05298	-0.74319	-0.52956	-0.5581	-0.37927	-0.87817	-0.51042	-0.49996	-0.55547	-0.29956	-0.35331	0.18241	-0.09712	-0.158	-0.34059	0.13293	0.03713	0.27043
32	-0.47941	-0.39193	-0.61419	-0.82038	-0.64629	-0.4427	-0.52255	-0.42458	-0.57862	-0.9176	-0.49753	-0.39786	-0.39301	-0.19172	-0.14255	-0.14626	-0.16807	0.79872	-0.19817	-0.54236	-0.35016	-0.1771	-0.3008		32	-0.92133	-0.63796	-0.7142	-0.71377	-0.56683	-0.61908	-1.03884	-0.72316	-0.42224	-0.50189	-0.30513	-0.30371	-0.41558	-0.45946	-0.3886	-0.24749	-0.20618	0.32706	0.09452	0.07571	-0.41363	0.09956	0.17432	0.39031
33	-0.51661	-0.40193	-0.74187	-0.86375	-0.60861	-0.44307	-0.45065	-0.39078	-0.42111	-0.7923	-0.49826	-0.38044	-0.24142	-0.18423	-0.10944	0.16355	-0.26099	0.86028	-0.2635	-0.861	-0.37131	-0.19605	-0.25682		33	-0.95806	-0.6634	-0.80417	-0.74296	-0.57102	-0.57155	-1.00386	-0.75307	-0.45364	-0.46216	-0.26391	-0.15585	-0.22188	-0.32801	0.00322	-0.38224	-0.16656	-0.10343	0.07436	0.55036	-0.45286	0.16963	0.10824	0.39065
34	-0.44363	-0.4199	-0.82124	-0.86133	-0.64796	-0.36426	-0.50963	-0.45767	-0.43122	-0.38441	-0.34505	-0.23901	-0.37857	-0.192	-0.14816	0.28084	-0.22306	0.83574	-0.32827	-0.00945	-0.48192	-0.51325	-0.29619		34	-0.91398	-0.71844	-0.845	-0.76642	-0.65472	-0.54191	-1.00283	-0.75967	-0.37193	-0.3449	-0.2486	-0.10116	-0.09431	-0.3512	0.11938	-0.45603	-0.17707	-0.32499	-0.06433	1.26991	-0.27905	0.24527	0.13697	-0.07031
35	-0.4912	-0.41888	-0.78604	-0.62885	-0.5776	-0.42552	-0.48099	-0.53895	-0.33659	-0.20245	-0.46413	-0.1551	-0.47135	-0.21863	-0.21846	0.53785	-0.2284	0.80005	-0.3305	-0.05992	-0.51218	-0.59913	-0.36651		35	-0.69052	-0.66998	-0.8639	-0.71377	-0.58096	-0.43409	-0.98971	-0.75485	-0.15119	-0.20341	-0.17333	-0.05628	-0.16177	-0.41822	0.03703	-0.46022	-0.07178	-0.32614	-0.04852	0.79263	-0.42919	0.18076	0.16354	-0.09091
36	-0.51336	-0.52003	-0.84126	-0.6497	-0.49269	-0.40199	-0.47762	-0.50011	-0.39596	-0.0582	-0.41839	-0.1931	-0.34736	-0.2006	-0.23833	0.90561	-0.2401	0.80719	-0.35507	-0.05992	-0.54845	-0.08581	-0.41077		36	-0.65521	-0.64739	-0.75276	-0.73698	-0.5773	-0.39519	-0.70834	-0.20573	-0.26614	-0.25574	-0.13093	-0.02535	-0.27131	-0.55225	-0.06062	-0.44399	0.09554	-0.41683	-0.18405	0.19289	-0.34668	-0.02503	0.06012	-0.35161
37	-0.53816	-0.57076	-0.69218	-0.57227	-0.49317	-0.35604	-0.38325	-0.33755	-0.36401	-0.09556	-0.32907	-0.15457	-0.30808	-0.23555	-0.28724	1.03318	-0.25347	0.80005	-0.30259	-0.06976	-0.56211	-0.01371	-0.46752		37	-0.76706	-0.6566	-0.73839	-0.731	-0.59456	-0.37003	-0.35804	-0.3728	-0.42407	-0.29838	-0.20909	0.08291	-0.32407	-0.54783	-0.36831	-0.44818	0.08827	-0.19068	-0.14968	1.02699	-0.42175	0.01557	0.00697	-0.28678
38	-0.49079	-0.64278	-0.56519	-0.43974	-0.48029	-0.2466	-0.19339	-0.3656	-0.29577	-0.01995	-0.11632	-0.21526	-0.47453	-0.19505	-0.28291	0.73738	-0.28506	0.76035	-0.20264	-0.11937	-0.57334	-0.12592	-0.47703		38	-0.84289	-0.6873	-0.60873	-0.68361	-0.54277	-0.33499	-0.19524	-0.62251	-0.48931	-0.2916	-0.22355	0.2666	-0.18915	-0.56256	-0.48407	-0.38015	-0.04631	-0.14935	-0.22238	1.14417	-0.39808	-0.07063	-0.12734	0.10091
39	-0.5164	-0.40207	-0.53551	-0.37422	-0.44904	-0.32355	-0.04117	-0.3692	-0.35432	0.00186	-0.2659	-0.28017	-0.54099	-0.23666	-0.27068	0.71355	-0.36996	0.71172	-0.04182	-0.06676	-0.59757	-0.15865	-0.47594		39	-0.67796	-0.6987	-0.54408	-0.71113	-0.44912	-0.31116	-0.19266	-0.69603	-0.53505	-0.28481	-0.2104	0.293	-0.22923	-0.55299	-0.29174	-0.33436	-0.20679	-0.01274	-0.15837	0.95787	-0.34668	-0.08398	-0.22	-0.2189
40	-0.49933	-0.48757	-0.45614	-0.42001	-0.40659	-0.33139	0.11273	-0.25556	-0.31371	-0.01923	-0.28115	-0.27437	-0.36795	-0.25691	-0.29438	1.13738	-0.24461	0.65864	-0.01167	-0.12621	-0.58619	-0.31614	-0.41838		40	-0.69289	-0.61165	-0.71193	-0.52278	-0.33194	-0.2073	-0.17106	-0.77868	-0.51309	-0.32455	-0.18101	0.22284	-0.13372	-0.42927	0.22559	-0.27183	-0.27266	0.00333	-0.14177	0.54905	-0.15393	-0.02447	-0.2753	-0.31008
41	-0.50258	-0.43424	-0.38022	-0.45575	-0.36866	-0.32616	0.25204	-0.22103	-0.29165	-0.01673	-0.27098	-0.21948	-0.31339	-0.22251	-0.33972	1.2528	-0.24077	0.61224	-0.04238	0.04529	-0.57204	-0.31688	-0.45965		41	-0.64052	-0.58292	-0.87449	-0.47683	-0.31206	-0.14981	-0.1762	-0.82457	-0.40516	-0.42727	-0.19059	0.12666	0.13478	-0.3895	0.06548	-0.28831	-0.35713	0.04236	-0.32116	0.58394	-0.20871	0.00501	-0.35933	-0.2986
42	-0.48429	-0.37555	-0.38988	-0.36156	-0.23033	-0.27574	0.4037	-0.05056	-0.28402	-0.07017	-0.17296	-0.15616	-0.28791	-0.32265	-0.35067	1.25514	-0.25163	0.66756	-0.06192	0.14495	-0.58733	-0.04545	-0.40371		42	-0.71256	-0.53117	-0.91418	-0.38421	-0.35443	-0.03373	-0.19086	-0.42223	-0.40425	-0.38657	-0.15345	0.09271	0.07801	-0.45136	-0.30964	-0.28727	-0.60532	0.249	-0.40493	0.59513	-0.34668	0.07953	-0.33348	-0.02438
43	-0.51783	-0.39497	-0.2905	-0.33364	-0.23605	-0.22419	0.63231	0.13716	-0.29144	-0.11683	-0.07276	-0.22371	-0.24736	-0.32265	-0.35755	1.28411	-0.22239	0.58904	-0.03233	0.0547	-0.53039	-0.16529	-0.30108		43	-0.72275	-0.54674	-0.47943	-0.1693	-0.30055	-0.07476	-0.17363	-0.16111	-0.40669	-0.48832	-0.18573	0.16061	0.15415	-0.52979	-0.39158	-0.26503	-0.6813	0.23407	-0.24648	0.45227	-0.50494	0.10234	-0.33922	-0.09192
44	-0.56377	-0.40512	-0.24494	-0.37292	-0.31691	-0.22045	0.76712	0.16018	-0.30876	-0.13702	-0.0655	-0.27859	-0.39131	-0.31155	-0.36239	1.23364	-0.26467	0.55737	-0.01781	-0.08131	-0.54145	-0.18572	-0.3171		44	-0.54502	-0.58292	-0.52593	0.03054	-0.22731	-0.00703	-0.17338	-0.19838	-0.42315	-0.55034	-0.19578	0.14514	0.38258	-0.51616	0.04976	-0.27	-0.71039	0.32247	-0.21487	0.59842	-0.53064	0.12848	-0.31265	-0.10948
45	-0.59772	-0.40004	-0.1497	-0.37255	-0.41589	-0.30861	0.81486	0.15874	-0.30629	-0.07071	-0.23686	-0.27015	-0.38855	-0.36786	-0.38277	1.24486	-0.24595	0.49313	-0.01279	0.0423	-0.52259	0.11056	-0.35565		45	-0.52654	-0.54214	-0.50628	0.07098	-0.22522	-0.03877	-0.19961	-0.39359	-0.44998	-0.57069	-0.17676	0.14288	0.50882	-0.5482	0.02808	-0.25011	-0.58146	0.30754	-0.13308	1.05201	-0.58609	0.05006	-0.31193	0.16473
46	-0.57312	-0.45279	-0.08827	-0.36454	-0.45453	-0.21971	0.74521	0.13213	-0.27619	-0.04158	-0.06404	-0.25431	-0.2153	-0.40447	-0.43372	1.25047	-0.29124	0.39186	-0.02842	0.06924	-0.55853	-0.00288	-0.38987		46	-0.50261	-0.50003	-0.37396	0.03915	-0.28015	-0.08031	-0.21427	-0.53581	-0.46767	-0.59589	-0.20202	0.09573	0.42466	-0.50475	-0.32774	-0.25665	-0.40443	0.36264	-0.10424	1.01777	-0.60233	-0.000556174	-0.35359	-0.18108
47	-0.57373	-0.45381	-0.02892	-0.36752	-0.53395	-0.28844	0.71544	0.11918	-0.29309	-0.05123	-0.19765	-0.28387	-0.28919	-0.43498	-0.42684	1.25467	-0.33687	0.09609	-0.03736	0.19028	-0.55447	-0.04348	-0.31302		47	-0.48081	-0.53051	-0.49456	-0.12981	-0.3016	-0.31244	-0.23099	-0.58575	-0.40273	-0.52515	-0.18585	-0.04873	0.29174	-0.39613	-0.2989	-0.1779	-0.50466	0.20996	-0.10621	0.97959	-0.67807	-0.10567	-0.32342	-0.20708
48	-0.58532	-0.43106	-0.01373	-0.37255	-0.56591	-0.30562	0.72724	0.11127	-0.2766	-0.02781	-0.23105	-0.30181	-0.26965	-0.45579	-0.43626	1.29439	-0.35909	-0.00874	0.00173	0.07267	-0.56293	-0.22435	-0.29266		48	-0.4782	-0.50815	-0.46015	-0.11186	-0.21266	-0.4663	-0.24127	-0.47091	-0.44206	-0.48542	-0.18113	0.13119	0.09137	-0.27646	-0.11592	-0.25404	-0.43555	0.30525	-0.15876	0.98091	-0.62803	-0.05729	-0.13524	-0.06558
49	-0.59121	-0.4796	-0.00752	-0.32769	-0.55041	-0.29964	0.69522	0.07962	-0.29392	-0.04354	-0.21943	-0.2084	-0.22613	-0.49878	-0.43474	1.28972	-0.34004	0.07646	-0.00441	-0.14247	-0.59774	-0.34469	-0.31112		49	-0.46469	-0.48973	-0.14222	-0.11401	-0.2226	-0.38038	-0.24102	-0.55305	-0.4762	-0.54647	-0.22984	0.2202	0.09204	-0.23632	0.17407	-0.2509	-0.30742	0.27425	-0.08171	0.73667	-0.67469	-0.06618	0.00338	0.02087
50	-0.56987	-0.47294	-0.00476	-0.31968	-0.5745	-0.30823	0.7469	0.02927	-0.2733	-0.07411	-0.23613	-0.20576	-0.30001	-0.52735	-0.44187	1.21168	-0.37731	0.09877	0.02016	-0.70489	-0.60766	-0.3784	-0.28696		50	-0.46919	-0.53358	-0.13806	-0.0561	-0.2995	-0.29655	-0.2441	-0.36671	-0.45974	-0.48735	-0.26818	0.21341	-0.13772	-0.22159	0.20192	-0.23546	-0.35351	0.14223	-0.13308	0.57538	-0.59489	-0.10178	-0.0074	0.41666
AIB-naïve																									AIB-trained
Time (s)	1	2	3	4	5	6	7	8	9	10	11	12	13	14	15	16	17	18	19	20	21	22	23		Time (s)	1	2	3	4	5	6	7	8	9	10	11	12	13	14	15	16	17	18	19	20	21	22	23	24
1	-0.14405	0.12056	-0.04887	0.09581	0.14974	-0.10436	0.16771	0.22254	0.02224	0.06695	0.04532	-0.71591	0.06242	0.00343	-0.67411	0.0468	-0.41958	-0.08905	0.03804	-0.0893	-0.59932	0.17489	-0.17088		1	0.01116	0.29396	0.05928	-0.22393	-0.03733	0.34321	-0.08398	0.10724	0.13592	-0.1216	-0.07317	-0.04075	-0.02678	0.11449	-0.0262	-0.17131	0.46242	0.2887	0.26183	0.11642	0.10355	-0.10664	0.07147	-0.02516
2	-0.48111	0.09371	-0.03456	-0.07666	0.11755	-0.11044	0.1711	0.19298	0.01421	-0.07948	0.01139	-0.66063	-0.04088	0.10867	-0.06852	0.01889	-0.61648	-0.24793	-0.11999	-0.06164	-0.59688	0.14858	-0.08965		2	-0.0904	0.02361	-0.07475	-0.20337	-0.00595	0.14462	-0.08831	0.03093	-0.10042	-0.10857	-0.11202	-0.11858	-0.20635	0.09495	-0.07843	-0.10137	0.25908	0.25321	0.10287	0.1295	0.04845	-0.15569	0.05409	0.02461
3	-0.20213	-0.17182	-0.03473	0.00171	-0.00539	0.0829	0.20202	0.14003	0.03292	0.09928	0.0227	-0.70439	-0.07116	0.09882	-0.00393	0.07491	-0.68079	-0.28505	0.26811	-0.08354	-0.78185	0.25873	-0.08348		3	-0.13498	0.00377	0.0026	-0.17141	-0.20451	-0.24919	-0.03476	-0.03284	-0.28819	-0.19255	-0.10749	-0.11794	-0.40637	0.02403	-0.05231	0.42198	0.1769	0.18118	0.12683	0.05269	0.03019	-0.09852	0.19939	0.03814
4	-0.04907	-0.20904	0.10801	0.11811	0.02476	0.07589	0.12925	0.1825	0.04912	0.0144	0.02633	-0.62454	-0.09082	-0.13977	0.10261	-0.0718	-0.17931	-0.30829	0.21195	-0.04358	-0.3898	0.29387	0.03851		4	-0.07918	-0.04767	0.00184	-0.16175	-0.15027	-0.32974	-0.01611	-0.23505	-0.25347	-0.23709	-0.07494	-0.07302	0.20828	0.01389	-0.03131	0.01651	0.07118	0.20633	-0.18216	-0.02744	-0.19584	0.04939	0.20124	0.03976
5	0.01769	0.03664	0.02131	0.03154	0.03926	0.13013	-0.08303	-0.06252	0.00177	0.07817	0.04128	-0.58461	-0.00999	-0.18942	0.13043	-0.18028	-0.5108	-0.26111	0.41181	-0.02359	-0.04354	-0.07597	0.03415		5	0.07581	-0.04538	0.03631	0.03369	-0.10063	-0.26938	-0.0179	0.05001	0.00377	-0.2021	-0.02723	-0.0167	0.12652	0.03922	-0.00923	-0.31475	-0.32055	-0.06036	-0.14823	-0.22552	0.06192	0.0955	-0.05757	0.01704
6	0.05243	0.19253	0.10545	0.05843	0.05289	0.14556	-0.14599	-0.35651	0.00328	0.04134	0.01018	-0.72666	-0.0138	-0.03925	0.15958	-0.0821	0.07179	-0.25105	0.31769	-0.09468	0.38878	-0.20203	0.02602		6	0.1015	-0.02295	0.06618	0.10429	-0.00219	0.11163	-0.01596	0.08707	0.00892	-0.03903	0.03006	0.12503	-0.27351	-0.02446	-0.01973	-0.51003	-0.6382	-0.00262	-0.28725	-0.06216	0.24411	0.16669	-0.31674	-0.02299
7	0.14633	0.22298	0.0397	-0.15568	-0.06107	0.03287	-0.28512	-0.51615	-0.04307	-0.03703	-0.04071	0.09337	-0.00678	0.07667	0.12257	-0.03582	0.57399	-0.31349	-0.18468	0.12358	0.49409	-0.29689	0.02557		7	-0.00183	0.00177	0.04396	0.18207	0.13306	0.25682	0.02029	0.04401	0.13901	0.15147	0.05886	0.08643	-0.2884	-0.04328	-0.00304	-0.48163	-0.74122	0.10649	-0.17254	0.00252	0.21136	0.06488	-0.5212	-0.05112
8	0.17238	0.02175	-0.00237	-0.11371	-0.08282	-0.06275	-0.2723	-0.12319	-0.06191	0.00137	-0.04839	0.99401	-0.00517	0.03092	0.11876	0.04624	0.61735	-0.03077	-0.48408	0.19006	0.47905	-0.32321	0.0722		8	0.01145	-0.08176	0.00873	0.18058	0.19428	0.03826	0.07921	0.06173	0.1262	0.28029	0.07114	0.0839	0.39282	-0.0469	0.06453	-0.24623	-0.0181	-0.01322	0.1305	0.02701	-0.01621	0.03242	0.13728	-0.02678
9	0.18378	-0.19641	-0.11206	0.0122	-0.11558	-0.07046	0.00445	0.16661	0.00479	-0.07004	-0.0189	1.24896	0.11537	-0.0614	0.07256	0.01027	0.60416	0.91522	-0.49648	0.13357	0.56511	0.00613	0.09807		9	0.07877	-0.04368	-0.0579	0.16151	0.06349	-0.0984	0.10561	-0.03475	0.14828	0.2714	0.1217	0.0529	0.36041	-0.08959	0.09577	0.54802	0.34542	-0.3297	0.08364	0.02678	-0.17366	-0.01036	0.13987	-0.0046
10	0.30373	-0.11091	-0.04188	0.02826	-0.11935	-0.11932	0.11191	0.15371	-0.02335	-0.11496	-0.0492	1.28041	0.06081	0.11134	0.04004	0.1729	0.53967	0.87151	0.03765	-0.05088	0.48436	0.0159	0.04949		10	0.02769	-0.08167	-0.08624	0.09834	0.11006	0.05217	0.05191	-0.07835	0.08	0.19779	0.1131	0.01873	0.11338	-0.08236	0.05996	0.83881	0.40306	-0.63002	0.08451	-0.03981	-0.31389	-0.03766	0.09217	0.01109
11	0.28637	-0.65145	-0.38136	0.07515	-0.11007	-0.31594	0.04366	-0.00967	-0.09946	-0.32763	-0.03627	1.12224	0.10835	-0.06797	-0.15824	0.36083	-0.24742	0.40701	-0.03091	-0.13003	-0.27342	-0.72582	0.08348		11	0.05958	0.08232	-0.24939	0.07406	0.09932	0.08022	0.0082	-0.03965	0.08044	-0.23968	0.07107	0.03455	-0.15788	-0.24881	0.03923	0.86473	0.31034	-0.63479	0.1924	-0.26	-0.33845	-0.07159	0.23858	-0.03706
12	-0.73459	-0.60678	-0.75609	-0.55013	-0.12544	-0.29654	-0.22668	0.00577	-0.15598	-0.70738	-0.13119	-0.31511	-0.1911	-0.43069	-0.60794	0.52421	-0.56247	-0.10743	0.00744	-0.46511	-0.83185	-0.82871	-0.06649		12	-0.47951	-0.11725	-0.49755	-0.29329	-0.17356	0.05352	0.10352	-0.13994	-0.25317	-0.24117	-0.4293	0.06872	-0.43937	-0.29802	0.00638	0.65702	-0.15964	-0.55905	0.08801	-0.4966	-0.20829	-0.04061	0.32584	-0.05707
13	-0.68411	-0.58331	-0.75881	-0.71506	-0.12921	-0.1925	-0.586	-0.23516	-0.20848	-0.72535	-0.46805	-1.04069	-0.42757	-0.91773	-0.43793	0.01982	-0.48045	-0.43699	-0.51119	-0.82824	-0.70928	-0.56288	-0.1981		13	-0.59701	-0.2633	-0.52129	-0.48625	-0.37867	0.23685	0.14961	-0.31108	-0.36369	-0.30393	-0.50172	-0.0167	-0.38652	-0.13157	-0.32019	0.24978	-0.40762	-0.5993	0.09448	-0.70847	-0.22791	-0.04061	0.29589	-0.11388
14	-0.59998	-0.50165	-0.76954	-0.64653	-0.45688	-0.28555	-0.7044	-0.59436	-0.2871	-0.85313	-0.56943	-0.76966	-0.78038	-0.95035	-0.36817	-0.16754	-0.39392	-0.08176	-1.16733	-0.69259	-0.29134	-0.71037	-0.20683		14	-0.56158	-0.28015	-0.60172	-0.57543	-0.49956	-0.27656	-0.01119	-0.42608	-0.31277	-0.38357	-0.52304	0.0491	-0.12664	-0.08742	-0.40743	-0.28599	-0.24034	-0.72166	0.44841	-0.83616	-0.21358	-0.71598	0.22047	-0.21125
15	-0.61735	-0.61219	-0.76579	-0.61407	-0.52097	-0.38257	-0.69836	-0.39855	-0.4181	-0.89827	-0.58317	-0.98464	-0.79943	-0.74909	-0.41213	-0.04931	-0.61197	0.16141	-1.00852	-0.80018	-0.27276	-0.70959	-0.26625		15	-0.61177	-0.39559	-0.60018	-0.54595	-0.58964	-0.5225	0.01477	-0.48821	-0.27731	-0.42571	-0.62131	0.03075	-0.20081	-0.14966	-0.43327	-0.84023	-0.19545	-0.74072	0.41833	-0.90274	-0.27926	-0.78791	0.17647	-0.28591
16	-0.59238	-0.63678	-0.63038	-0.7367	-0.54938	-0.43634	-0.82392	-0.40373	-0.46684	-0.90501	-0.59488	-0.80881	-0.86241	-0.66354	-0.40406	0.15154	-0.52146	-0.27221	-1.00736	-0.71219	-0.26811	-0.54523	-0.31468		16	-0.61473	-0.41213	-0.60784	-0.51499	-0.58852	-0.49647	-0.08279	-0.54571	-0.29055	-0.51291	-0.57566	-0.05847	-0.05744	-0.12505	-0.45346	-0.43867	-0.2136	-0.65809	0.56469	-0.9201	-0.30553	-0.7809	-0.26129	-0.28266
17	-0.60052	-0.64603	-0.7089	-0.82687	-0.60477	-0.42559	-0.78659	-0.43054	-0.76161	-0.94273	-0.69101	-0.7543	-0.8947	-0.70724	-0.38275	0.21768	-0.81194	-0.56464	-1.04299	-0.68491	-0.31568	-0.454	-0.34988		17	-0.59376	-0.57393	-0.6515	-0.49938	-0.58782	-0.45495	-0.10829	-0.50974	-0.3762	-0.56408	-0.60815	-0.07745	-0.23614	-0.23144	-0.47931	-0.44861	-0.15816	-0.47112	0.51713	-0.93627	-0.33299	-0.84066	-0.79	-0.24696
18	-0.68411	-0.60294	-0.77329	-0.8895	-0.61869	-0.59181	-0.89556	-0.40097	-0.71213	-0.95396	-0.69989	-0.86486	-0.86702	-0.61266	-0.39935	0.25084	-0.82423	-0.77278	-1.12472	-0.74024	-0.32563	-0.48724	-0.40704		18	-0.68883	-0.55628	-0.7526	-0.51697	-0.48659	-0.48906	-0.1332	-0.52691	-0.3709	-0.58541	-0.61367	-0.16097	-0.00429	-0.23361	-0.49331	-0.35594	-0.24254	-0.30824	0.30816	-0.9591	-0.28966	-0.87201	-0.91459	-0.26968
19	-0.86105	-0.83712	-0.92284	-0.8836	-0.66247	-0.54856	-0.93213	-0.3863	-0.66892	-0.96923	-0.76896	-0.89481	-0.84616	-0.67175	-0.41281	0.12456	-1.02493	-0.90391	-0.85863	-0.75523	-0.52808	-0.68169	-0.47984		19	-0.69591	-0.53146	-0.77252	-0.59153	-0.49301	-0.34904	-0.17124	-0.51492	-0.41799	-0.58211	-0.51796	-0.2774	-0.33775	-0.26039	-0.48523	-0.25865	-0.26903	-0.30666	-0.05538	-0.95387	-0.40259	-0.74734	-0.90942	-0.28861
20	-0.90176	-0.68529	-1.01925	-0.81671	-0.66566	-0.49946	-0.9623	-0.47985	-0.52273	-0.96182	-0.78391	-0.97082	-0.88929	-0.65595	-0.47449	-0.0673	-1.11182	-0.91189	-0.55922	-0.79327	-0.78738	-0.7422	-0.49323		20	-0.70684	-0.43865	-0.83609	-0.59599	-0.40837	-0.44889	-0.19585	-0.42771	-0.42785	-0.55845	-0.58375	-0.34067	-0.49631	-0.34216	-0.5625	-0.38612	-0.36887	-0.29474	0.14676	-0.8559	-0.33026	-0.63447	-0.85137	-0.30646
21	-0.80569	-0.74913	-0.8869	-0.80031	-0.68683	-0.5018	-1.01621	-0.4087	-0.50979	-0.96272	-0.77583	-1.01689	-0.89811	-0.70006	-0.58955	-0.24548	-0.53158	-0.97676	-0.49183	-0.81632	-0.77853	-0.59629	-0.5		21	-0.80279	-0.39579	-0.86137	-0.60441	-0.42998	-0.47762	-0.25626	-0.416	-0.43609	-0.55005	-0.54686	-0.3122	-0.16927	-0.36025	-0.61069	-0.62471	-0.45423	-0.44649	-0.01481	-0.77196	-0.43859	-0.67246	-0.87429	-0.38112
22	-0.72482	-0.66408	-1.04395	-0.81114	-0.74018	-0.69678	-1.00566	-0.4365	-0.49999	-0.97934	-0.73504	-1.01766	-0.76233	-0.6898	-0.64517	-0.33317	-0.41578	-1.10095	-0.34271	-0.70143	-0.78826	-0.58478	-0.46029		22	-0.5607	-0.36339	-0.87056	-0.58236	-0.48157	-0.39055	-0.30564	-0.49557	-0.2907	-0.55923	-0.61563	-0.29132	-0.24811	-0.45361	-0.62685	-0.43085	-0.61342	-0.62446	0.10252	-0.76364	-0.41198	-0.59942	-0.86505	-0.37355
23	-0.59618	-0.78636	-1.13916	-0.68686	-0.73091	-0.55019	-0.96305	-0.48912	-0.53868	-0.98159	-0.65304	-1.24416	-0.7878	-0.65595	-0.65325	-0.36203	-0.38525	-1.10546	-0.60493	-0.81479	-0.82035	-0.51183	-0.43592		23	-0.82168	-0.39319	-0.89966	-0.5623	-0.41227	-0.44957	-0.33055	-0.43698	-0.60473	-0.59866	-0.63435	-0.33371	-0.46769	-0.4746	-0.706	-0.37476	-0.43804	-0.59957	0.01631	-0.86898	-0.37939	-0.41905	-0.84102	-0.40546
24	-0.53539	-0.83125	-1.10101	-0.88294	-0.71061	-0.51887	-0.91931	-0.5135	-0.59005	-0.98091	-0.69182	-1.1789	-0.59525	-0.76304	-0.45251	-0.43041	-0.29728	-1.07944	-0.8625	-0.78212	-0.82698	-0.42201	-0.31844		24	-0.91232	-0.42749	-0.91192	-0.56032	-0.34297	-0.45989	-0.39141	-0.36803	-0.69774	-0.61229	-0.63314	-0.33941	-0.52229	-0.49269	-0.71462	-0.39464	-0.39536	-0.67716	-0.09088	-0.89133	-0.30024	-0.41795	-0.89426	-0.37625
25	-0.48545	-0.69589	-0.98041	-0.91442	-0.69959	-0.46767	-0.90423	-0.52585	-0.65913	-0.96227	-0.70676	-0.8664	-0.51362	-0.85147	-0.38567	-0.41374	-0.3829	-0.98335	-0.86095	-0.62573	-0.78096	-0.52049	-0.32205		25	-0.9132	-0.53156	-0.84758	-0.47758	-0.27841	-0.52541	-0.47315	-0.33097	-0.7307	-0.46414	-0.56853	-0.43875	-0.58566	-0.50138	-0.65216	-0.3144	-0.50746	-0.72722	0.21059	-0.73272	-0.33947	-0.28959	-0.89722	-0.39302
26	-0.63417	-0.6343	-0.97581	-0.80654	-0.62391	-0.59087	-0.87784	-0.6953	-0.68764	-0.99641	-0.64335	-0.92783	-0.53588	-0.85393	-0.38656	-0.37364	-0.70211	-1.00798	-0.90356	-0.65647	-0.74645	-0.55343	-0.27136		26	-0.79275	-0.6163	-0.77482	-0.49616	-0.40642	-0.66745	-0.48434	-0.44107	-0.78588	-0.46251	-0.52824	-0.45773	-0.69078	-0.53973	-0.65458	-0.24374	-0.39413	-0.65147	0.11983	-0.66281	-0.39202	-0.29696	-0.702	-0.30484
27	-0.56633	-0.49646	-0.82405	-0.80622	-0.56185	-0.55253	-0.89933	-0.8054	-0.65837	-0.94116	-0.64981	-0.73434	-0.60829	-0.9204	-0.52024	-0.44091	-0.93966	-0.98994	-1.02673	-0.55964	-0.7668	-0.55469	-0.25286		27	-0.74522	-0.5191	-0.74801	-0.66163	-0.52424	-0.57321	-0.48016	-0.56207	-0.78662	-0.51139	-0.47555	-0.49317	-0.76144	-0.55782	-0.69146	-0.65099	-0.30853	-0.53653	-0.29547	-0.56199	-0.63204	-0.32389	-0.80589	-0.30322
28	-0.55113	-0.50187	-0.6067	-0.85114	-0.67639	-0.50297	-0.87067	-0.51383	-0.59507	-0.93151	-0.5872	-0.64911	-0.37924	-0.75607	-0.58955	-0.43716	-1.03396	-0.99827	-1.055	-0.51698	-0.52078	-0.61914	-0.34161		28	-0.74108	-0.62387	-0.68367	-0.68789	-0.56984	-0.5676	-0.54669	-0.5449	-0.77573	-0.62221	-0.43685	-0.46786	-0.69282	-0.56506	-0.69092	-0.91727	-0.35832	-0.43722	-0.42557	-0.76126	-0.48106	-0.30766	-0.82216	-0.23397
29	-0.51531	-0.52376	-0.50502	-0.85901	-0.72714	-0.49268	-0.83938	-0.67324	-0.59959	-0.91646	-0.54116	-0.88867	-0.4013	-0.72694	-0.60727	-0.3669	-1.04408	-0.65727	-0.65024	-0.63687	-0.46281	-0.37158	-0.31182		29	-0.72839	-0.66564	-0.66759	-0.62794	-0.56356	-0.58757	-0.527	-0.48331	-0.78412	-0.58256	-0.39155	-0.46153	-0.41688	-0.52381	-0.69631	-1.12746	-0.49814	-0.60433	-0.46789	-0.78004	-0.36216	-0.35598	0.13839	-0.24263
30	-0.45832	-0.54429	-0.46277	-0.68096	-0.6674	-0.42652	-0.75718	-0.53545	-0.66754	-0.894	-0.39696	-0.80114	-0.53167	-0.74827	-0.43411	-0.2824	-0.42066	0.07989	-0.41397	-0.59307	-0.22784	-0.2731	-0.31303		30	-0.71009	-0.62009	-0.61244	-0.61927	-0.53317	-0.50634	-0.58353	-0.38166	-0.76543	-0.62973	-0.54055	-0.4609	-0.58478	-0.51513	-0.60827	-1.10509	-0.52119	-0.58685	-0.36034	-0.52727	-0.3115	-0.25934	0.00492	-0.21125
31	-0.47297	-0.5682	-0.49701	-0.5744	-0.59056	-0.43026	-0.66028	-0.4398	-0.65147	-0.89333	-0.40827	-0.57233	-0.42537	-0.56076	-0.34866	-0.25185	-0.09947	0.23808	-0.20675	-0.47856	-0.14554	-0.28948	-0.32551		31	-0.76145	-0.61969	-0.68214	-0.55214	-0.5241	-0.5382	-0.56146	-0.34732	-0.76057	-0.62058	-0.455	-0.33181	-0.55412	-0.51585	-0.524	-0.85301	-0.4351	-0.45046	-0.45442	-0.40862	-0.29324	-0.16381	-0.14667	-0.1604
32	-0.47243	-0.56549	-0.49531	-0.49636	-0.50647	-0.49128	-0.71307	-0.39016	-0.63551	-0.90545	-0.359	-0.4848	-0.27574	-0.57081	-0.27016	-0.12857	-0.05123	0.45454	-0.39809	-0.43475	-0.04775	-0.22125	-0.26068		32	-0.83142	-0.61201	-0.69746	-0.56502	-0.54181	-0.55548	-0.64305	-0.407	-0.77632	-0.61906	-0.43098	-0.36472	-0.52025	-0.46374	-0.4435	-0.51039	-0.38457	-0.46238	-0.43064	-0.28378	-0.24411	-0.06569	-0.05461	-0.14633
33	-0.60432	-0.57181	-0.48168	-0.51308	-0.45137	-0.45855	-0.69949	-0.42811	-0.66164	-0.87828	-0.38969	-0.53854	-0.27073	-0.42412	-0.20467	-0.04856	-0.04491	0.58185	-0.64405	-0.46165	-0.01832	-0.30761	-0.2309		33	-0.87689	-0.65657	-0.70895	-0.57023	-0.61515	-0.6228	-0.6696	-0.43507	-0.76999	-0.57156	-0.447	-0.46596	-0.53339	-0.41091	-0.40285	-0.39712	-0.28007	-0.30666	-0.24948	-0.29971	-0.33402	-0.05942	0.34691	-0.22424
34	-0.69822	-0.51744	-0.5815	-0.48685	-0.4911	-0.48146	-0.73946	-0.43627	-0.65624	-0.74084	-0.4107	-0.36195	-0.43118	-0.41448	-0.29976	-0.05044	-0.09585	0.58983	-0.14323	-0.37327	-0.04177	-0.26805	-0.25436		34	-0.86774	-0.58131	-0.63771	-0.64528	-0.64123	-0.71906	-0.6784	-0.51083	-0.74895	-0.54194	-0.36767	-0.50329	-0.57602	-0.34868	-0.36946	-0.26363	-0.23126	-0.28414	-0.15383	-0.32492	-0.40532	-0.06532	0.744	-0.2356
35	-0.72753	-0.56301	-0.61965	-0.45177	-0.53343	-0.45341	-0.68441	-0.44797	-0.48078	-0.58319	-0.39454	-0.43719	-0.44502	-0.30472	-0.40182	0.03125	-0.17931	0.59122	-0.09598	-0.41093	-0.0546	-0.27404	-0.30099		35	-0.74935	-0.4879	-0.70512	-0.60565	-0.67874	-0.75317	-0.70376	-0.49939	-0.70318	-0.43408	-0.37769	-0.45014	-0.60785	-0.17282	-0.25558	-0.16954	-0.27419	-0.32281	-0.1638	-0.35987	-0.41743	-0.05463	0.21751	-0.2502
36	-0.79863	-0.57158	-0.65746	-0.4698	-0.5343	-0.40922	-0.72363	-0.50578	-0.51481	-0.44643	-0.41999	-0.43643	-0.24265	-0.35929	-0.38432	0.14198	-0.18022	0.6547	-0.02239	-0.41054	-0.05195	-0.27782	-0.33243		36	-0.70448	-0.54273	-0.70588	-0.5784	-0.66284	-0.65982	-0.66438	-0.50947	-0.5781	-0.3952	-0.27406	-0.39762	-0.17219	-0.15979	-0.26123	-0.09001	-0.34557	-0.42318	-0.18775	-0.37937	-0.40959	-0.13282	-0.28643	-0.22478
37	-0.72373	-0.5691	-0.68199	-0.44488	-0.49429	-0.4174	-0.63728	-0.5424	-0.45553	-0.42667	-0.37475	-0.3558	-0.20013	-0.32852	-0.38948	0.17252	-0.21544	0.68245	-0.01813	-0.3702	-0.06213	-0.27373	-0.37711		37	-0.75555	-0.54203	-0.79013	-0.60466	-0.69589	-0.65264	-0.60546	-0.52473	-0.45478	-0.37006	-0.28294	-0.22615	-0.4125	-0.154	-0.35977	0.01971	-0.35857	-0.47589	-0.17166	-0.34822	-0.42596	-0.10774	0.54509	-0.21342
38	-0.71939	-0.52827	-0.6946	-0.47374	-0.48994	-0.43353	-0.54302	-0.59182	-0.36284	-0.26138	-0.30729	-0.07171	-0.21678	-0.2483	-0.46709	0.10395	-0.25753	0.70604	-0.08939	-0.22802	-0.04487	-0.2731	-0.38042		38	-0.78803	-0.51461	-0.74035	-0.64702	-0.69728	-0.56356	-0.64111	-0.46777	-0.35088	-0.33499	-0.29883	-0.15781	-0.58478	-0.06065	-0.40931	0.13616	-0.30411	-0.50899	-0.22028	-0.37723	-0.36557	-0.14721	0.44341	0.03111
39	-0.66294	-0.5488	-0.68949	-0.48029	-0.50125	-0.37859	-0.42312	-0.38012	-0.3131	-0.20658	-0.24307	-0.1293	-0.20815	-0.30759	-0.50028	0.13037	-0.24236	0.69008	-0.0251	-0.25684	-0.06655	-0.33187	-0.3923		39	-0.72278	-0.46078	-0.71584	-0.64602	-0.65824	-0.53641	-0.64723	-0.39692	-0.30026	-0.31118	-0.24548	-0.09517	-0.63559	-0.03242	-0.4295	0.16421	-0.36151	-0.54104	-0.28778	-0.34822	-0.35227	-0.14537	0.26853	0.14309
40	-0.64286	-0.50954	-0.69834	-0.46751	-0.4824	-0.35896	-0.36355	-0.47577	-0.32328	-0.14213	-0.22449	-0.12546	-0.2611	-0.26574	-0.43838	0.32298	-0.21002	0.65886	-0.10528	-0.25492	-0.09531	-0.26522	-0.35695		40	-0.71628	-0.40924	-0.61244	-0.56255	-0.64025	-0.63536	-0.57205	-0.31462	-0.28422	-0.20732	-0.23253	-0.03442	-0.68902	0.000144739	-0.42331	0.08468	-0.31515	-0.45126	-0.12935	-0.32706	-0.30894	-0.07565	-0.03501	0.10793
41	-0.61843	-0.50052	-0.68659	-0.46456	-0.44992	-0.33721	-0.32433	-0.45073	-0.3538	-0.10755	-0.25398	-0.14619	-0.24305	-0.21466	-0.38612	0.45975	-0.26855	0.6547	0.08374	-0.26529	-0.11523	-0.26144	-0.39997		41	-0.65901	-0.44852	-0.60248	-0.53059	-0.62603	-0.75317	-0.48628	-0.2811	-0.24272	-0.14982	-0.19095	0.00354	-0.73662	-0.11203	-0.32693	-0.03391	-0.21139	-0.45099	0.04762	-0.34917	-0.33947	-0.03139	0.12212	0.3795
42	-0.56687	-0.48405	-0.7009	-0.42324	-0.33944	-0.24113	-0.27871	-0.40914	-0.28057	-0.11406	-0.28266	-0.11394	-0.15239	-0.23989	-0.38141	0.48692	-0.30378	0.64672	0.20614	-0.24915	-0.15439	-0.26947	-0.36387		42	-0.66964	-0.47414	-0.63771	-0.50235	-0.60762	-0.80388	-0.47986	-0.3089	-0.25685	-0.03374	-0.15355	0.10099	-0.27322	-0.06861	-0.30431	-0.0758	-0.25579	-0.53495	-0.15173	-0.37747	-0.3347	-0.03397	0.19496	0.27292
43	-0.51639	-0.49781	-0.67279	-0.45603	-0.24955	-0.25095	-0.22555	-0.42955	-0.27467	-0.11496	-0.2976	-0.04945	-0.1546	-0.23066	-0.34642	0.5377	-0.30143	0.61897	0.10775	-0.21688	-0.14863	-0.27184	-0.29573		43	-0.63037	-0.47015	-0.72503	-0.50557	-0.59229	-0.5676	-0.34218	-0.28628	-0.22403	-0.07477	-0.1643	0.13769	-0.13189	-0.11058	-0.30943	-0.06693	-0.20845	-0.62287	-0.34583	-0.35226	-0.32975	-0.03323	0.11288	0.01758
44	-0.53159	-0.54406	-0.68438	-0.46521	-0.23302	-0.2942	-0.14901	-0.43749	-0.30331	-0.09856	-0.27135	-0.02641	-0.1554	-0.24215	-0.50454	0.68009	-0.28879	0.59746	0.01363	-0.20535	-0.16169	-0.28507	-0.30776		44	-0.54889	-0.48301	-0.70818	-0.53852	-0.56886	-0.60148	-0.28013	-0.25412	-0.20152	-0.00704	-0.17131	0.15604	-0.19234	-0.22637	-0.33258	-0.09178	-0.15865	-0.59904	-0.11029	-0.333	-0.31986	0.02357	0.17277	-0.21937
45	-0.45886	-0.57339	-0.667	-0.47603	-0.24752	-0.35288	-0.13355	-0.444	-0.30142	-0.04377	-0.23823	-0.16615	-0.07497	-0.24133	-0.53751	0.71551	-0.30541	0.52565	0.12867	-0.27528	-0.1993	-0.28019	-0.33303		45	-0.52409	-0.47723	-0.76333	-0.51102	-0.55757	-0.58667	-0.21301	-0.26093	-0.24625	-0.03877	-0.16072	0.15287	-0.3395	-0.29946	-0.34119	-0.06338	-0.15497	-0.6377	-0.14369	-0.3399	-0.31235	0.035	0.47817	-0.2951
46	-0.41869	-0.57339	-0.70192	-0.49275	-0.24723	-0.38865	-0.15316	-0.49188	-0.29338	-0.02333	-0.25075	-0.05713	-0.10747	-0.21753	-0.41909	0.70989	-0.35978	0.42713	0.15423	-0.22072	-0.217	-0.32478	-0.36943		46	-0.48955	-0.51342	-0.78324	-0.50607	-0.48018	-0.49849	-0.1878	-0.2871	-0.21329	-0.08032	-0.16817	0.17818	-0.46331	-0.3465	-0.37485	-0.08255	-0.20379	-0.59215	-0.32852	-0.33015	-0.31559	-0.05684	0.37353	-0.32107
47	-0.43986	-0.56369	-0.70635	-0.49964	-0.26115	-0.43634	-0.17691	-0.4825	-0.28673	-0.00582	-0.23419	-0.2176	-0.17205	-0.24399	-0.45296	0.6786	-0.37459	0.20061	0.26656	-0.30103	-0.22054	-0.36292	-0.31573		47	-0.46121	-0.53046	-0.85218	-0.52564	-0.4159	-0.5777	-0.27476	-0.30944	-0.21947	-0.31244	-0.18793	0.09339	-0.49777	-0.30091	-0.35331	-0.18409	-0.27222	-0.48648	0.01771	-0.29115	-0.23712	-0.11918	0.32991	-0.29078
48	-0.45126	-0.60362	-0.7164	-0.49374	-0.26086	-0.452	-0.15655	-0.44907	-0.29477	-0.0139	-0.22086	-0.25215	-0.25448	-0.23743	-0.46798	0.75954	-0.43096	0.14545	0.16043	-0.31832	-0.22253	-0.37584	-0.29844		48	-0.42785	-0.53116	-0.83686	-0.51474	-0.38634	-0.5317	-0.29475	-0.24431	-0.23846	-0.46633	-0.15098	0.15793	-0.34447	-0.28933	-0.38454	-0.09036	-0.31711	-0.28891	-0.2292	-0.32967	-0.32276	-0.14832	0.2933	-0.24588
49	-0.45994	-0.61512	-0.74093	-0.45242	-0.26666	-0.44569	-0.16258	-0.48448	-0.25696	-0.03209	-0.24267	-0.26443	-0.26451	-0.26738	-0.43703	0.70351	-0.43403	0.21934	0.07406	-0.32447	-0.26125	-0.37458	-0.32175		49	-0.41545	-0.52907	-0.85754	-0.50161	-0.45383	-0.30416	-0.25418	-0.2702	-0.24199	-0.38039	-0.1623	0.1206	-0.43178	-0.36387	-0.41685	0.01331	-0.30068	-0.23303	-0.06482	-0.30161	-0.31508	-0.1284	0.11399	-0.12199
50	-0.41001	-0.57767	-0.74808	-0.47734	-0.28754	-0.46089	-0.14825	-0.46871	-0.25219	-0.03905	-0.27902	-0.3059	-0.25308	-0.24256	-0.48593	0.63962	-0.41903	0.21345	-0.42753	-0.34522	-0.267	-0.39648	-0.30054		50	-0.43523	-0.53046	-0.80009	-0.5083	-0.48129	-0.3376	-0.23493	-0.29636	-0.21417	-0.29656	-0.16065	0.09213	-0.2376	-0.38052	-0.40823	-0.00195	-0.5131	-0.20867	-0.00852	-0.31255	-0.29802	-0.07455	-0.01948	-0.10793
RIM-naïve																									RIM-trained
Time (s)	1	2	3	4	5	6	7	8	9	10	11	12	13	14	15	16	17	18	19	20	21	22	23		Time (s)	1	2	3	4	5	6	7	8	9	10	11	12	13	14	15	16	17	18	19	20	21	22	23	24
1	-0.000507786	0.13814	-0.10689	0.06955	-0.00729	-0.00655	0.03232	-0.09121	0.00823	0.11281	-0.53158	-0.15197	-0.17495	0.19048	0.01482	0.11769	-0.13607	0.31111	-0.71255	-0.02464	0.0516	-0.29472	0.19686		1	0.10589	0.20418	0.02847	0.00149	0.038	-0.09497	0.04986	-0.16616	0.31738	0.05879	-0.02024	0.00431	-0.02343	-0.00447	-0.1042	0.08957	-0.26178	0.03993	0.02475	-0.01264	-0.03042	0.11823	-0.06414	0.0194
2	-0.02705	0.17446	-0.28741	0.04579	-0.02878	0.04119	-0.08828	0.05594	-0.04366	0.09067	-0.47652	-0.36239	-0.1512	0.27137	-0.12613	4.37337e-05	-0.16582	0.15605	-0.32018	-0.03233	0.026	-0.23719	-0.08567		2	0.01861	0.07188	-0.07178	-0.04847	0.06039	-0.08829	-0.17598	-0.15047	0.24938	0.04411	-0.04303	-0.04542	-0.03898	-0.00507	-0.22239	0.0809	-0.02549	0.04962	0.04523	0.01613	-0.0604	0.10118	-0.0741	0.0136
3	-0.09152	0.11975	-0.15608	-0.02857	0.02393	0.10367	0.03721	0.09572	0.17594	0.03885	-0.74183	-0.47465	-0.14944	0.10177	-0.18119	0.03007	0.01263	0.25071	-0.16072	-0.01145	-0.17013	-0.27896	-0.15111		3	0.01573	-0.07892	-0.07534	-0.10545	0.09336	-0.08013	-0.39318	-0.12907	0.14964	0.02016	-0.08456	-0.18841	-0.0759	0.30118	-0.05068	0.06137	-0.02014	0.02561	0.04648	0.01675	-0.05302	0.15695	0.14529	0.02164
4	-0.00543	0.13682	-0.04432	0.0539	0.000417157	0.09782	-0.02635	-0.06653	0.13106	-0.02663	-0.39636	-0.23487	-0.0153	-0.10061	-0.18875	0.05384	0.02763	0.21745	0.00463	0.01382	-0.13631	-0.27738	-0.25285		4	0.02916	-0.17622	-0.02888	-0.05395	0.06123	-0.09709	-0.26357	-0.09911	0.10522	-0.0625	-0.13582	0.00238	-0.02816	0.03572	-0.00369	0.0205	-0.00796	0.06773	-0.04509	0.03421	-0.01495	0.13259	-0.10873	0.01255
5	0.00226	0.05281	0.01887	0.06061	-0.04598	0.02153	0.06546	-0.1425	0.32307	-0.047	-0.13676	-0.36944	0.00625	-0.20912	-0.19631	-0.00827	0.07884	-0.25217	0.14174	0.0064	0.05271	-0.30575	-0.43494		5	-0.02312	-0.16147	0.02526	0.04324	-0.00396	-0.01996	0.01216	0.03641	-0.01242	0.0557	-0.09081	0.02189	-0.02415	-0.19374	0.01698	0.01183	0.02029	0.01087	-0.17318	0.01366	0.011	0.0067	-0.07791	0.00555
6	0.03188	-0.11378	0.08001	0.07402	-0.00514	-0.05874	0.02689	-0.06078	0.2633	-0.02745	0.14766	-0.16935	0.00493	-0.28368	-0.20811	0.00136	0.09061	-0.24884	0.19966	0.00393	0.13836	-0.35934	-0.45373		6	0.01141	0.01334	0.07435	0.04803	-0.01436	0.05032	0.03827	0.0678	-0.17471	0.0642	-0.06254	-0.1644	-0.0012	-0.32182	0.03523	-0.02615	0.04595	0.01002	-0.00572	-0.00668	0.07716	-0.1455	0.01758	-0.000104233
7	0.04035	-0.23846	0.12591	-0.03472	-0.00742	-0.14978	-0.01096	0.03892	-0.07759	-0.03634	0.3271	0.22754	0.04187	-0.33178	-0.23805	-0.09632	0.00242	-0.32909	0.20734	-0.00129	0.18578	-0.20725	-0.33385		7	0.02772	0.11555	-0.02934	-0.01442	-0.04096	0.09484	0.12449	0.11381	-0.28011	-0.04048	0.0438	-0.18862	0.02356	-0.31372	0.04518	-0.05869	-0.0122	0.08668	0.01726	-0.00216	0.02646	-0.29332	0.02832	0.0063
8	0.02834	-0.16554	0.11685	-0.05569	0.01458	-0.17552	0.02091	0.05474	-0.29763	-0.06874	0.44463	0.42646	0.10828	0.13739	-0.11887	-0.09457	-0.0056	-0.30604	0.222	0.000906419	0.04923	0.2498	-0.4479		8	-0.00729	0.00971	-0.01982	0.03708	-0.05389	0.09549	0.20972	0.09776	-0.22617	-0.02735	0.10208	0.08748	0.06199	-0.19914	0.06519	-0.06412	0.01235	0.04751	0.06251	-0.0223	0.02765	-0.04103	0.0691	-0.00308
9	-0.00866	-0.06011	0.12694	-0.08392	0.04062	0.02762	-0.01675	-0.00374	-0.37492	-0.09991	0.61807	0.5312	0.18876	0.0575	0.48941	-0.01832	0.08815	0.16215	0.22897	0.01244	-0.11245	1.0197	0.28629		9	-0.07107	-0.04614	0.03524	0.04974	-0.04705	0.10022	0.18399	0.11095	-0.08699	-0.05246	0.14082	0.30314	0.05506	0.24779	0.12899	-0.06158	0.11111	-0.07464	0.08585	-0.01675	0.0267	-0.02009	0.00715	-0.03763
10	0.03034	-0.04409	0.12611	-0.10097	0.01508	0.09876	-0.04047	0.11945	-0.10781	0.06373	0.74559	0.57746	0.14082	0.16668	0.75318	0.01448	0.0072	0.03867	0.18911	0.03222	-0.08479	0.6911	1.67691		10	-0.10704	0.04811	0.06185	0.04273	-0.09276	0.03956	0.21423	0.11809	-0.04121	-0.06018	0.1503	0.16766	0.05121	0.45325	0.0894	-0.05363	0.13788	-0.26333	-0.0581	-0.02024	-0.01019	-0.01571	0.05743	-0.03822
11	-0.23586	-0.06997	-0.01715	-0.11104	-0.02752	0.055	-0.24998	0.04395	-0.1332	0.1433	-0.01951	-0.32975	0.16985	0.12291	0.51482	0.03605	-0.15107	-0.63889	0.05576	0.02975	-0.40577	0.69661	1.18442		11	-0.28976	0.07726	0.06483	0.02818	0.04137	0.05195	0.20284	0.11987	-0.03667	-0.05864	-0.46365	0.02339	0.03467	0.58943	0.1469	-0.15525	0.06533	-0.34841	-0.1657	-0.04901	-0.02661	0.05077	0.01976	0.00943
12	-0.38366	-0.06078	-0.53564	-0.11243	-0.0169	-0.0997	-0.57103	-0.19882	-0.11043	0.16613	-0.88475	-0.55825	-0.20837	-0.3193	0.04658	-0.22533	-0.20681	-0.69519	-0.46962	-0.0999	-0.41573	-0.60441	0.53253		12	-0.46672	0.03968	-0.23501	-0.38727	0.02086	-0.20961	-0.36077	0.15375	-0.43402	-0.49591	-0.37555	-0.51617	-0.42266	0.53274	0.12169	-0.19177	0.03063	-0.35768	-0.4707	-0.08785	-0.02018	0.08803	-0.11426	-0.0418
13	-0.41205	-0.32872	-0.54676	-0.11104	-0.04092	-0.44582	-0.6498	-0.83679	-0.4325	-0.02731	-0.65139	-0.59653	-0.65432	-0.58326	-0.22928	-0.28641	-0.19763	-0.29096	-0.36612	-0.35425	-0.40529	-0.86682	-0.13491		13	-0.54633	0.12187	-0.26128	-0.47693	-0.04667	-0.37529	-0.45386	-0.26139	-0.48456	-0.53531	-0.42781	-0.51746	-0.4362	0.28348	0.10311	-0.15922	0.03044	-0.38969	-0.72208	-0.12792	-0.06469	0.06831	-0.19753	-0.09764
14	-0.44444	-0.49967	-0.45742	-0.42804	-0.0231	-0.47742	-0.78778	-0.91252	-0.76507	-0.10524	-0.49079	-0.56506	-0.63849	-0.6713	-0.05505	-0.27912	-0.28517	-0.5807	-0.30373	-0.40973	-0.32691	-0.97951	-0.5613		14	-0.59476	-0.19542	-0.35156	-0.467	-0.00846	-0.4229	-0.28752	-0.41617	-0.4517	-0.58166	-0.5111	-0.42721	-0.51708	-0.20244	0.0831	-0.15163	0.05019	-0.47561	-0.81205	-0.18319	-0.08349	0.0649	-0.28672	-0.11387
15	-0.42212	-0.43207	-0.41008	-0.54657	-0.05925	-0.47929	-0.84482	-0.84326	-0.94373	-0.15186	-0.33132	-0.66887	-0.65256	-0.50487	0.24108	-0.27767	-0.34194	-0.46509	-0.27352	-0.41467	-0.42331	-0.9669	-0.86327		15	-0.61491	-0.29388	-0.37553	-0.48907	-0.07655	-0.42388	-0.29322	-0.49713	-0.4356	-0.64115	-0.51464	-0.38455	-0.56459	-0.9895	0.06851	-0.18996	0.0489	-0.48993	-0.86567	-0.21751	-0.08539	0.04956	-0.29972	-0.15452
16	-0.39189	-0.44269	-0.3932	-0.54937	-0.11626	-0.54107	-0.89642	-0.72966	-0.87389	-0.08637	-0.27141	-0.69024	-0.70314	-0.53749	0.0366	-0.31557	-0.33857	-0.2617	-0.251	-0.44873	-0.42141	-0.79275	-1.19635		16	-0.66574	-0.26824	-0.42256	-0.52946	-0.06456	-0.43105	-0.31404	-0.5196	-0.42608	-0.66664	-0.62375	-0.26494	-0.63932	-0.70185	0.09139	-0.18779	0.03838	-0.51226	-0.89916	-0.24032	-0.13299	-0.14867	-0.32338	-0.20232
17	-0.42051	-0.43908	-0.41379	-0.60304	-0.51471	-0.58671	-0.93173	-0.72391	-0.96803	-0.0954	-0.22976	-0.78488	-0.69962	-0.66464	-0.29643	-0.33394	-0.35694	-0.34915	-0.21078	-0.49213	-0.38554	-0.67691	-1.23523		17	-0.70363	-0.26473	-0.42141	-0.50875	-0.13903	-0.45193	-0.37099	-0.5089	-0.39548	-0.70179	-0.70389	-0.31788	-0.60014	-0.64126	0.04927	-0.23987	0.00367	-0.49415	-0.92464	-0.25223	-0.17012	-0.37246	-0.3177	-0.22257
18	-0.46529	-0.41718	-0.53935	-0.61953	-0.58992	-0.62088	-0.96541	-0.64794	-1.04204	-0.06012	-0.24745	-0.73721	-0.73217	-0.59058	-0.55051	-0.36251	-0.42534	-0.47872	-0.21507	-0.48938	-0.36563	-0.67691	-1.15941		18	-0.78371	-0.29412	-0.37943	-0.5748	-0.14802	-0.4516	-0.41478	-0.52566	-0.40886	-0.72304	-0.71686	-0.23407	-0.70507	-0.54858	0.00504	-0.27784	0.04853	-0.44402	-0.93586	-0.26929	-0.232	-0.52344	-0.3012	-0.23701
19	-0.56361	-0.40931	-0.61941	-0.64302	-0.60775	-0.65153	-0.96831	-0.66783	-0.93607	-0.07448	-0.28254	-1.05519	-0.8254	-0.7189	-0.69752	-0.37563	-0.38875	-0.71282	-0.2308	-0.52372	-0.5145	-0.54452	-1.03629		19	-0.80673	-0.23546	-0.33447	-0.5493	-0.17827	-0.48421	-0.37275	-0.52637	-0.40818	-0.72497	-0.70101	-0.58091	-0.65167	-0.4136	0.00217	-0.30279	0.01217	-0.41917	-0.9462	-0.29087	-0.29816	-0.56946	-0.32135	-0.25339
20	-0.61778	-0.43529	-0.64206	-0.65644	-0.57968	-0.66628	-0.98262	-0.59138	-0.75829	-0.16102	-1.00314	-1.16298	-0.80869	-0.69177	-0.76588	-0.33627	-0.37491	-0.91022	-0.27263	-0.53937	-0.41383	-0.51064	-1.06998		20	-0.89497	-0.28428	-0.31657	-0.60115	-0.21115	-0.49351	-0.51513	-0.57345	-0.45646	-0.70372	-0.70463	-0.63043	-0.67032	-0.52458	0.01919	-0.34365	-0.0829	-0.38295	-0.87796	-0.34511	-0.31506	-0.57482	-0.29092	-0.28704
21	-0.56846	-0.40116	-0.59554	-0.72968	-0.60117	-0.7063	-0.99529	-0.59162	-0.71012	-0.23046	-1.11982	-0.96078	-0.84695	-0.49988	-0.81912	-0.35464	-0.46077	-0.52395	-0.35968	-0.56217	-0.45318	-0.61702	-1.29031		21	-0.89258	-0.31508	-0.31256	-0.63879	-0.24599	-0.49384	-0.40889	-0.69649	-0.46711	-0.69523	-0.7207	-0.40899	-0.68779	-0.71265	-0.05212	-0.36607	-0.10635	-0.38379	-0.82345	-0.36772	-0.33053	-0.61622	-0.46253	-0.31459
22	-0.65271	-0.437	-0.51465	-0.7389	-0.64011	-0.71566	-0.99855	-0.58275	-0.54854	-0.28515	-1.07332	-0.80085	-0.82012	-0.47058	-0.92257	-0.32738	-0.52556	-0.53026	-0.44102	-0.53937	-0.37906	-0.58235	-1.29614		22	-0.93574	-0.27621	-0.30292	-0.4706	-0.29077	-0.49596	-0.38493	-0.70434	-0.54531	-0.72033	-0.71729	-0.42292	-0.7448	-0.55788	-0.07622	-0.43623	-0.02106	-0.45497	-0.78568	-0.36792	-0.33624	-0.63326	-0.52829	-0.34765
23	-0.69633	-0.45293	-0.42984	-0.71794	-0.66729	-0.70864	-0.99982	-0.56095	-0.57766	-0.31632	-1.09528	-0.71043	-0.80605	-0.47558	-0.93527	-0.3679	-0.44875	-0.53381	-0.50609	-0.45038	-0.49569	-0.50276	-0.73302		23	-0.92998	-0.3077	-0.34422	-0.65573	-0.32954	-0.46807	-0.79419	-0.75463	-0.53602	-0.71068	-0.80827	-0.49817	-0.72249	-0.45259	-0.08009	-0.45105	-0.11244	-0.47098	-0.85569	-0.3747	-0.35932	-0.63984	-0.55561	-0.31519
24	-0.68756	-0.44762	-0.36418	-0.6897	-0.65022	-0.70653	-0.99402	-0.58755	-0.76989	-0.35255	-1.28724	-0.54064	-0.62574	-0.71291	-0.92287	-0.45464	-0.415	-0.48416	-0.37273	-0.48609	-0.51102	-0.98582	-0.70775		24	-0.95252	-0.29072	-0.29822	-0.70364	-0.3435	-0.47133	-0.81245	-0.83987	-0.49431	-0.63033	-0.84084	-0.61435	-0.71701	-0.45079	-0.10475	-0.47745	-0.17576	-0.51352	-0.85712	-0.38005	-0.38384	-0.63716	-0.43233	-0.29047
25	-0.64386	-0.45909	-0.33495	-0.68858	-0.6123	-0.59794	-0.94912	-0.62589	-0.8185	-0.36348	-1.02197	-0.47183	-0.58528	-0.6738	-0.91016	-0.494	-0.36767	-0.67779	-0.26923	-0.51328	-0.41683	-0.21749	-0.27488		25	-0.93957	-0.31871	-0.37324	-0.71921	-0.3613	-0.43366	-0.82875	-0.82203	-0.48139	-0.52565	-0.75279	-0.62764	-0.70105	-0.32931	-0.35596	-0.46624	-0.16044	-0.57586	-0.6738	-0.38498	-0.41739	-0.67271	-0.37108	-0.26158
26	-0.64663	-0.49531	-0.39094	-0.62373	-0.56717	-0.53592	-0.96922	-0.61439	-0.86579	-0.35596	-1.05648	-0.56741	-0.39968	-0.63485	-0.94132	-0.50348	-0.45508	-0.76269	-0.20756	-0.46768	-0.36863	-0.4208	-0.29692		26	-0.92854	-0.39294	-0.36544	-0.65573	-0.32964	-0.42763	-0.90417	-0.78637	-0.4823	-0.51136	-0.69953	-0.6718	-0.66336	-0.23363	-0.44352	-0.493	-0.25163	-0.53374	-0.58419	-0.35785	-0.40406	-0.5736	-0.37038	-0.2391
27	-0.58231	-0.60046	-0.35924	-0.5298	-0.61242	-0.55628	-0.95618	-0.64363	-0.94614	-0.46287	-1.10127	-0.7574	-0.28622	-0.65183	-0.90351	-0.53701	-0.41771	-0.69386	-0.23527	-0.45093	-0.30051	-0.24665	-0.33709		27	-0.89593	-0.38954	-0.44401	-0.61467	-0.38022	-0.49351	-0.96583	-0.73894	-0.46643	-0.56312	-0.70926	-0.72625	-0.61615	-0.52308	-0.55177	-0.49481	-0.24517	-0.44655	-0.59541	-0.36155	-0.41239	-0.54803	-0.31707	-0.21706
28	-0.48406	-0.52972	-0.34792	-0.60025	-0.54707	-0.58273	-0.94713	-0.6223	-0.97154	-0.44387	-0.99914	-0.97511	-0.42959	-0.74336	-0.89383	-0.42592	-0.39224	-0.79284	-0.30802	-0.41302	-0.31964	-0.22695	0.87338		28	-0.87867	-0.40336	-0.4564	-0.60149	-0.37937	-0.53852	-0.95915	-0.75891	-0.47391	-0.55307	-0.76421	-0.66773	-0.4625	-0.75614	-0.58571	-0.49373	-0.27175	-0.53837	-0.74577	-0.35354	-0.39764	-0.54706	-0.30003	-0.21765
29	-0.42159	-0.60197	-0.38868	-0.66259	-0.53898	-0.60403	-0.95075	-0.63812	-0.7642	-0.43047	-0.83568	-1.0263	-0.34779	-0.63934	-0.7314	-0.41951	-0.38021	-0.42918	-0.36987	-0.36331	-0.31474	-0.13002	1.05677		29	-0.82879	-0.39375	-0.47429	-0.5825	-0.43688	-0.50786	-0.99921	-0.78851	-0.50247	-0.55269	-0.57982	-0.51939	-0.37949	-0.93971	-0.58195	-0.46118	-0.30756	-0.51647	-0.73455	-0.34553	-0.38955	-0.21831	-0.3131	-0.21423
30	-0.39866	-0.54802	-0.35759	-0.6419	-0.55377	-0.55699	-0.92322	-0.64674	-0.53847	-0.37852	-0.57922	-0.77549	-0.36098	-0.3867	-0.24743	-0.33991	-0.31452	-0.31335	-0.20827	-0.23092	-0.32991	-0.14894	0.74637		30	-0.81249	-0.36004	-0.49265	-0.55033	-0.44269	-0.53998	-0.99214	-0.72075	-0.48502	-0.49591	-0.52785	-0.59249	-0.42016	-0.94451	-0.65227	-0.41489	-0.40632	-0.44613	-0.46856	-0.34018	-0.34885	-0.23268	-0.2826	-0.19666
31	-0.38327	-0.50782	-0.372	-0.5558	-0.61141	-0.47133	-0.89968	-0.53578	-0.33551	-0.36758	-0.38695	-0.3692	-0.38033	-0.26055	0.0369	-0.27096	-0.31827	-0.40092	-0.10495	-0.18285	-0.33797	-0.03783	0.49624		31	-0.81824	-0.37619	-0.48026	-0.55837	-0.45524	-0.4847	-0.95405	-0.65441	-0.43878	-0.41324	-0.51991	-0.59913	-0.36018	-0.84523	-0.64608	-0.40983	-0.44823	-0.41117	-0.37468	-0.30792	-0.24794	-0.20419	-0.25824	-0.18624
32	-0.37896	-0.45719	-0.35821	-0.46522	-0.61874	-0.45401	-0.89896	-0.49887	-0.37733	-0.30593	-0.20323	-0.24379	-0.24795	-0.18316	0.42075	-0.2281	-0.35823	-0.2525	0.02108	-0.11528	-0.32359	0.14894	0.57011		32	-0.81009	-0.36507	-0.52259	-0.61689	-0.46133	-0.46921	-0.93598	-0.54135	-0.44354	-0.38041	-0.54413	-0.5106	-0.36631	-0.57737	-0.63237	-0.35559	-0.3395	-0.35347	-0.16339	-0.29107	-0.26627	-0.15816	-0.25364	-0.19294
33	-0.36658	-0.44581	-0.43849	-0.41938	-0.66716	-0.43248	-0.88646	-0.40157	-0.6278	-0.24304	-0.07314	-0.15361	-0.14812	-0.12757	0.781	-0.23597	-0.34051	-0.4018	0.03466	-0.10924	-0.35014	0.13869	0.62649		33	-0.83023	-0.39258	-0.53956	-0.69748	-0.46957	-0.47101	-0.91556	-0.52245	-0.40251	-0.39122	-0.53491	-0.46515	-0.37589	-0.47539	-0.26662	-0.30351	-0.20049	-0.23385	-0.13613	-0.33135	-0.33314	-0.01546	-0.27621	-0.18147
34	-0.38473	-0.44098	-0.50682	-0.41519	-0.69383	-0.48865	-0.81657	-0.36275	-0.33748	-0.21502	-0.04718	-0.10312	-0.13801	-0.07897	0.94404	-0.22621	-0.35357	-0.30825	-0.0061	-0.12572	-0.32375	0.29866	0.0219		34	-0.80002	-0.46225	-0.54725	-0.68927	-0.4958	-0.49123	-0.93186	-0.45683	-0.39594	-0.42251	-0.4403	-0.46365	-0.36067	-0.35061	-0.28663	-0.24565	-0.27877	-0.24606	-0.15786	-0.34265	-0.37027	0.32936	-0.2243	-0.1843
35	-0.3965	-0.43813	-0.50291	-0.46718	-0.58626	-0.47391	-0.65523	-0.28749	-0.22275	-0.16799	-0.02037	-0.15502	-0.15208	-0.07781	1.0729	-0.20186	-0.33133	-0.40058	-0.0574	-0.11226	-0.35282	0.22774	0.0219		35	-0.80002	-0.48742	-0.57833	-0.60919	-0.47379	-0.46628	-0.93696	-0.28564	-0.39707	-0.42638	-0.40547	-0.48659	-0.35729	-0.18474	-0.25368	-0.13897	-0.22449	-0.25406	-0.09587	-0.36546	-0.36551	0.06538	-0.25901	-0.1983
36	-0.41566	-0.46383	-0.5696	-0.4929	-0.58841	-0.49076	-0.53373	-0.31817	-0.12861	-0.14078	0.0247	-0.15338	-0.22772	-0.058	1.25106	-0.2039	-0.32978	-0.40978	-0.05919	-0.11775	-0.36089	0.14736	0.88699		36	-0.81345	-0.46705	-0.57558	-0.54075	-0.48831	-0.44622	-0.83582	-0.34948	-0.39095	-0.40127	-0.38594	-0.22678	-0.24724	-0.05366	-0.20083	-0.11257	-0.19994	-0.33915	-0.14789	-0.35005	-0.36123	-0.17765	-0.23061	-0.19234
37	-0.42751	-0.49976	-0.54799	-0.4669	-0.53544	-0.47882	-0.43232	-0.24603	-0.0811	-0.08733	0.03669	-0.18485	-0.18682	-0.07564	1.28766	-0.1988	-0.33224	-0.41632	-0.04864	-0.10017	-0.37053	0.22695	0.96151		37	-0.82831	-0.46377	-0.59933	-0.55718	-0.53973	-0.44883	-0.73312	-0.35768	-0.39276	-0.41324	-0.3807	-0.33739	-0.29044	0.07922	-0.18823	-0.09305	-0.19496	-0.30714	-0.09123	-0.3632	-0.26365	0.15695	-0.34984	-0.18862
38	-0.4402	-0.53627	-0.50621	-0.48004	-0.42394	-0.4271	-0.2574	-0.19259	-0.07628	-0.08788	0.08347	-0.14986	-0.19254	-0.05467	1.23061	-0.20871	-0.32784	-0.42818	-0.07974	-0.04304	-0.36499	0.4673	0.83709		38	-0.77508	-0.42982	-0.62318	-0.58455	-0.49926	-0.47704	-0.59879	-0.36125	-0.35786	-0.38234	-0.32637	-0.45551	-0.30315	0.23069	-0.22593	-0.01964	-0.23428	-0.31219	-0.06041	-0.30381	-0.23723	0.2093	-0.3721	-0.18221
39	-0.44559	-0.46933	-0.47307	-0.48479	-0.37123	-0.38732	-0.10711	-0.23165	-0.02724	-0.04905	0.09517	-0.13976	-0.19914	-0.06616	1.26751	-0.21804	-0.30935	-0.4948	-0.08707	0.00283	-0.37748	0.47991	0.82867		39	-0.76117	-0.4078	-0.58189	-0.54486	-0.512	-0.48601	-0.54223	-0.34234	-0.34018	-0.32633	-0.31634	-0.49388	-0.27605	0.30958	-0.1806	0.00387	-0.18517	-0.28987	-0.00679	-0.28141	-0.17916	0.12115	-0.36844	-0.18743
40	-0.44967	-0.49787	-0.42428	-0.45907	-0.40738	-0.34004	-0.04536	-0.2108	-0.00666	0.0111	0.08347	-0.1724	-0.17319	-0.04302	1.2536	-0.21804	-0.3034	-0.41078	-0.07063	0.0314	-0.36436	0.47597	0.55197		40	-0.68588	-0.44949	-0.57443	-0.52227	-0.46836	-0.43953	-0.42912	-0.32166	-0.31071	-0.27225	-0.25568	-0.53182	-0.28416	0.1782	-0.11813	0.02412	-0.16524	-0.13613	0.01958	-0.28511	-0.13846	-0.06295	-0.38953	-0.18951
41	-0.44767	-0.48839	-0.40391	-0.45125	-0.39854	-0.31781	0.05043	-0.17869	0.09187	0.04405	0.08632	-0.23957	-0.14065	-0.04885	1.21851	-0.22008	-0.30172	-0.40313	-0.0406	0.01409	-0.35156	0.45626	0.64723		41	-0.64176	-0.52208	-0.56962	-0.4848	-0.49074	-0.41018	-0.35076	-0.23713	-0.25563	-0.25062	-0.18573	-0.53268	-0.23258	0.10111	-0.15174	-0.02108	-0.14087	-0.08643	-0.09301	-0.19511	-0.10039	-0.05954	-0.42829	-0.18236
42	-0.44913	-0.47284	-0.39176	-0.38108	-0.32977	-0.29628	0.03196	-0.19235	0.17835	0.06934	0.03383	-0.2351	-0.10766	-0.04535	1.2415	-0.20259	-0.26564	-0.41089	-0.01789	0.00667	-0.34476	0.45154	1.05612		42	-0.6432	-0.5702	-0.54037	-0.50311	-0.43613	-0.37904	-0.30323	-0.18471	-0.25858	-0.24482	-0.0896	-0.3882	-0.21142	0.05702	-0.25976	-0.02181	-0.20917	-0.10454	-0.1641	-0.23251	-0.06421	0.07293	-0.43311	-0.19413
43	-0.43636	-0.47786	-0.34401	-0.29162	-0.32952	-0.26913	0.05641	-0.19187	0.16565	0.12143	0.0287	-0.25037	-0.01926	-0.03903	1.22698	-0.22431	-0.27107	-0.38362	0.00463	0.02727	-0.34682	0.60835	0.93364		43	-0.70506	-0.45815	-0.55023	-0.48548	-0.38752	-0.37887	-0.24628	-0.19862	-0.24566	-0.25023	-0.08367	-0.18433	-0.20523	0.04862	-0.35175	-0.02615	-0.1704	-0.16267	-0.0711	-0.29333	-0.02328	0.02228	-0.3268	-0.19443
44	-0.43805	-0.47511	-0.33269	-0.26786	-0.36049	-0.23684	0.07886	-0.19163	0.07216	0.14398	0.01386	-0.27691	0.00756	-0.00208	1.24713	-0.24078	-0.30948	-0.41776	-0.11049	0.05282	-0.38017	0.66824	0.87014		44	-0.7137	-0.49316	-0.52293	-0.43193	-0.3184	-0.40774	-0.22232	-0.21966	-0.23569	-0.25023	-0.03571	-0.1659	-0.1964	0.06272	-0.25335	-0.1057	-0.18886	-0.18499	-0.0768	-0.34573	-0.000190395	0.04469	-0.39778	-0.19591
45	-0.43282	-0.48052	-0.2837	-0.26339	-0.35353	-0.21601	0.10493	-0.16527	0.10479	0.18568	-0.03577	-0.28207	0.00317	0.02222	1.16818	-0.25245	-0.33263	-0.41776	-0.14088	0.0693	-0.39723	0.59417	1.38206		45	-0.74487	-0.47536	-0.50125	-0.40694	-0.30275	-0.40219	-0.20092	-0.23713	-0.23229	-0.26568	-0.07129	-0.24972	-0.17607	0.09361	-0.23964	-0.16537	-0.11779	-0.20689	-0.0303	-0.40018	-0.02328	0.1964	-0.47382	-0.20291
46	-0.44413	-0.50375	-0.28102	-0.26954	-0.3323	-0.19612	0.14513	-0.11494	0.11617	0.20318	-0.06002	-0.34079	-0.0175	0.01972	1.11131	-0.2593	-0.33922	-0.45755	-0.049	0.08715	-0.41604	0.56422	1.09305		46	-0.79139	-0.44609	-0.4229	-0.37632	-0.34078	-0.39991	-0.17951	-0.2514	-0.23863	-0.27379	-0.05806	-0.30802	-0.14787	0.08881	-0.14953	-0.16573	-0.10856	-0.20352	0.00515	-0.41231	0.00314	0.18519	-0.49514	-0.20366
47	-0.44721	-0.51579	-0.27217	-0.25808	-0.33356	-0.18605	0.12286	-0.12596	0.19236	0.21493	-0.10538	-0.32106	0.000527751	0.01406	0.93194	-0.27548	-0.35345	-0.47817	-0.07188	0.10611	-0.41588	0.48385	0.84228		47	-0.84606	-0.46927	-0.39687	-0.35236	-0.38003	-0.41344	-0.18933	-0.23	-0.24815	-0.28577	-0.16529	-0.33053	-0.13387	0.01233	-0.22925	-0.15488	-0.1813	-0.14118	0.02671	-0.40162	-0.0178	0.1981	-0.46082	-0.21274
48	-0.45444	-0.5009	-0.273	-0.27932	-0.32926	-0.16873	0.15111	-0.11398	0.1304	0.25294	-0.11394	-0.32529	0.00405	0.02122	0.83152	-0.27519	-0.34814	-0.47784	-0.09691	0.1289	-0.43832	0.41214	0.61547		48	-0.81632	-0.42747	-0.39262	-0.33474	-0.32917	-0.41051	-0.17421	-0.23571	-0.24951	-0.25718	-0.25267	-0.27222	-0.13494	0.03662	-0.1932	-0.118	-0.16025	-0.09612	-0.000730434	-0.37676	-0.01947	0.18544	-0.47296	-0.21259
49	-0.45405	-0.51	-0.27382	-0.25668	-0.28325	-0.13901	0.13699	-0.11973	0.15624	0.27057	-0.16443	-0.31495	0.00405	0.01173	0.82698	-0.27242	-0.34232	-0.47739	-0.07706	0.13357	-0.45207	0.40583	0.51309		49	-0.84366	-0.32222	-0.40604	-0.33371	-0.35961	-0.39893	-0.14416	-0.2703	-0.25382	-0.26916	-0.21542	-0.29966	-0.13962	0.11251	-0.21377	-0.14331	-0.17059	-0.02704	0.04969	-0.31573	0.000523585	0.10045	-0.49172	-0.198
50	-0.45544	-0.50612	-0.26353	-0.27094	-0.29235	-0.13457	0.10059	-0.12189	-0.08723	0.24665	-0.17584	-0.32153	0.02911	0.00125	0.82456	-0.28743	-0.35745	-0.51242	-0.14088	0.09017	-0.44338	0.39086	0.57206		50	-0.83791	-0.35184	-0.43254	-0.3308	-0.28889	-0.40888	-0.16262	-0.26959	-0.33905	-0.26491	-0.16135	-0.24607	-0.12913	0.07862	-0.26131	-0.1849	-0.18979	0.0096	0.02279	-0.29251	-0.02661	-0.05345	-0.45669	-0.18207
[truncated: 15 more columns]

## Sheet: Panel_c_trace
BWM-HisCl1 (0 Hist)
AVA-naïve				AVA-trained				AIB-naïve				AIB-trained				RIM-naïve				RIM-trained
Time (s)	mean	SEM		Time (s)	mean	SEM		Time (s)	mean	SEM		Time (s)	mean	SEM		Time (s)	mean	SEM		Time (s)	mean	SEM
1	-0.10898	0.06849		1	0.05562	0.04362		1	-0.07996	0.05629		1	0.04922	0.03753		1	-0.04327	0.04774		1	0.02531	0.02208
2	-0.12976	0.05824		2	0.00621	0.03465		2	-0.10469	0.05252		2	0.03178	0.03145		2	-0.06831	0.03779		2	0.01815	0.02085
3	-0.08153	0.06687		3	-0.01365	0.03472		3	-0.0794	0.06015		3	0.00801	0.02785		3	-0.0698	0.04557		3	-0.00117	0.02094
4	-0.03021	0.05216		4	-0.06802	0.03532		4	-0.03177	0.04346		4	-0.04563	0.02699		4	-0.04497	0.03075		4	-0.02033	0.01618
5	-0.049	0.04888		5	-0.09135	0.02961		5	-0.04568	0.04281		5	-0.06193	0.02543		5	-0.05729	0.03661		5	-0.03145	0.01372
6	-0.00738	0.05396		6	-0.01802	0.04012		6	-0.01244	0.04783		6	-0.04012	0.03278		6	-0.04028	0.03733		6	-0.00354	0.01783
7	-0.0238	0.05908		7	-0.0464	0.04074		7	-0.00108	0.0506		7	-0.04788	0.03748		7	-0.03894	0.03847		7	-0.02984	0.02249
8	0.0233	0.07117		8	0.00381	0.03351		8	0.04928	0.06428		8	-0.000763088	0.02987		8	0.006	0.04476		8	-0.0156	0.01945
9	0.16663	0.10296		9	0.08603	0.03691		9	0.13043	0.07857		9	0.05615	0.02625		9	0.13474	0.0617		9	0.02388	0.01587
10	0.23638	0.08943		10	0.08499	0.04808		10	0.15791	0.07159		10	0.05118	0.03799		10	0.22212	0.08638		10	0.03459	0.02293
11	0.00326	0.10292		11	0.07324	0.0546		11	-0.04689	0.07857		11	0.02687	0.04394		11	0.02881	0.07786		11	0.00546	0.0315
12	-0.28775	0.10612		12	-0.08518	0.0581		12	-0.35479	0.06997		12	-0.10006	0.04528		12	-0.26225	0.06526		12	-0.11885	0.0382
13	-0.4924	0.06792		13	-0.27418	0.05637		13	-0.5138	0.05611		13	-0.25627	0.0471		13	-0.41082	0.04907		13	-0.21618	0.03751
14	-0.57885	0.06493		14	-0.39971	0.05649		14	-0.55864	0.05663		14	-0.34852	0.05315		14	-0.48033	0.05205		14	-0.29587	0.03734
15	-0.58501	0.06187		15	-0.45381	0.05821		15	-0.56573	0.05953		15	-0.39075	0.05509		15	-0.48156	0.06099		15	-0.3505	0.04318
16	-0.60057	0.05432		16	-0.48151	0.05142		16	-0.56543	0.05314		16	-0.39884	0.0525		16	-0.4875	0.06083		16	-0.37564	0.04117
17	-0.69292	0.05175		17	-0.50127	0.04685		17	-0.61611	0.05548		17	-0.43817	0.05215		17	-0.53969	0.0566		17	-0.40039	0.0397
18	-0.73698	0.05777		18	-0.49208	0.05243		18	-0.65208	0.05864		18	-0.4402	0.05247		18	-0.56515	0.05353		18	-0.41292	0.04031
19	-0.78379	0.04625		19	-0.48583	0.04251		19	-0.71193	0.05364		19	-0.44637	0.04076		19	-0.61078	0.05264		19	-0.39947	0.0368
20	-0.79693	0.0435		20	-0.48283	0.0394		20	-0.7285	0.04992		20	-0.4383	0.0372		20	-0.65005	0.05433		20	-0.40789	0.03609
21	-0.78249	0.03634		21	-0.49992	0.04151		21	-0.70632	0.04379		21	-0.45411	0.03591		21	-0.65209	0.05397		21	-0.41635	0.03619
22	-0.78995	0.04166		22	-0.47669	0.03993		22	-0.70347	0.04676		22	-0.44141	0.03496		22	-0.64446	0.05198		22	-0.40895	0.03566
23	-0.7933	0.04006		23	-0.46713	0.04977		23	-0.71725	0.05023		23	-0.43921	0.03861		23	-0.6169	0.04227		23	-0.41465	0.03848
24	-0.7956	0.04916		24	-0.48328	0.04664		24	-0.70802	0.05261		24	-0.44498	0.03754		24	-0.64158	0.04889		24	-0.41397	0.04069
25	-0.75826	0.04082		25	-0.434	0.05802		25	-0.6743	0.04472		25	-0.40361	0.04398		25	-0.56469	0.04594		25	-0.40132	0.03883
26	-0.77005	0.0381		26	-0.43147	0.06046		26	-0.69936	0.04193		26	-0.42774	0.03781		26	-0.57164	0.04628		26	-0.39513	0.03989
27	-0.75965	0.04584		27	-0.4721	0.05197		27	-0.69896	0.04197		27	-0.46822	0.03436		27	-0.57255	0.05009		27	-0.41462	0.03971
28	-0.6987	0.05061		28	-0.5319	0.0455		28	-0.65588	0.04323		28	-0.49913	0.03427		28	-0.52708	0.08078		28	-0.42962	0.03952
29	-0.63717	0.04793		29	-0.50179	0.05449		29	-0.62254	0.04033		29	-0.47395	0.04054		29	-0.4753	0.08308		29	-0.41957	0.03862
30	-0.49133	0.05653		30	-0.46402	0.05452		30	-0.49786	0.0457		30	-0.4469	0.04162		30	-0.39275	0.06515		30	-0.41248	0.03687
31	-0.42154	0.05948		31	-0.38131	0.05674		31	-0.41969	0.04833		31	-0.40364	0.04041		31	-0.3286	0.05535		31	-0.38244	0.03569
32	-0.37153	0.06866		32	-0.32307	0.06389		32	-0.37912	0.05697		32	-0.36834	0.04653		32	-0.25254	0.06586		32	-0.35548	0.03447
33	-0.35784	0.07561		33	-0.24459	0.06805		33	-0.38045	0.06303		33	-0.32041	0.04867		33	-0.22991	0.07796		33	-0.31844	0.03566
34	-0.32085	0.07269		34	-0.21854	0.07556		34	-0.36455	0.06077		34	-0.2965	0.05689		34	-0.2221	0.07341		34	-0.30491	0.03879
35	-0.31189	0.07426		35	-0.22663	0.06191		35	-0.35747	0.05888		35	-0.31542	0.04573		35	-0.20597	0.0732		35	-0.29573	0.03665
36	-0.27113	0.08413		36	-0.24484	0.05051		36	-0.34578	0.06454		36	-0.31703	0.04239		36	-0.16316	0.09188		36	-0.2834	0.03526
37	-0.24145	0.0846		37	-0.19273	0.0727		37	-0.32625	0.06346		37	-0.26991	0.05697		37	-0.13932	0.09394		37	-0.27318	0.03659
38	-0.23086	0.07339		38	-0.19931	0.07188		38	-0.29883	0.06296		38	-0.26909	0.05145		38	-0.11561	0.09022		38	-0.26539	0.03615
39	-0.22798	0.07124		39	-0.18582	0.06872		39	-0.28119	0.06027		39	-0.25671	0.04761		39	-0.09844	0.09051		39	-0.2511	0.03588
40	-0.19386	0.08104		40	-0.21026	0.05272		40	-0.26458	0.0609		40	-0.27001	0.04094		40	-0.09519	0.0841		40	-0.2344	0.03261
41	-0.16663	0.08464		41	-0.19924	0.06812		41	-0.24565	0.06388		41	-0.23921	0.04855		41	-0.07929	0.08426		41	-0.22801	0.02997
42	-0.11701	0.08559		42	-0.21288	0.06399		42	-0.2178	0.06358		42	-0.24208	0.04812		42	-0.04669	0.09192		42	-0.2346	0.02935
43	-0.09494	0.08703		43	-0.21754	0.05563		43	-0.20596	0.06195		43	-0.26379	0.04419		43	-0.03051	0.08967		43	-0.24025	0.0282
44	-0.11604	0.08946		44	-0.19994	0.0599		44	-0.21296	0.06647		44	-0.2503	0.04689		44	-0.0385	0.0905		44	-0.23686	0.02958
45	-0.11044	0.092		45	-0.19914	0.06602		45	-0.21652	0.06692		45	-0.24808	0.05174		45	-0.01824	0.09996		45	-0.23578	0.03242
46	-0.10977	0.08937		46	-0.19686	0.06056		46	-0.21899	0.06562		46	-0.24532	0.04801		46	-0.03223	0.09175		46	-0.22937	0.03313
47	-0.13621	0.08828		47	-0.22529	0.05703		47	-0.24386	0.06249		47	-0.26504	0.0439		47	-0.0544	0.08129		47	-0.2398	0.03426
48	-0.15277	0.08936		48	-0.19644	0.0565		48	-0.25677	0.06345		48	-0.25731	0.04368		48	-0.07163	0.0737		48	-0.22085	0.03338
49	-0.16437	0.08885		49	-0.14846	0.05459		49	-0.26574	0.06181		49	-0.23317	0.04179		49	-0.07296	0.07169		49	-0.20633	0.03235
50	-0.19813	0.09095		50	-0.17016	0.0546		50	-0.293	0.05793		50	-0.24314	0.04246		50	-0.09199	0.0717		50	-0.21428	0.03153

## Sheet: Panel_d_heatmaps
BWM-HisCl1 (5 Hist)																														BWM-HisCl1 (5 Hist)
AVA-naïve																														AVA-trained
Time (s)	1	2	3	4	5	6	7	8	9	10	11	12	13	14	15	16	17	18	19	20	21	22	23	24	25	26	27	28		Time (s)	1	2	3	4	5	6	7	8	9	10	11	12	13	14	15	16	17	18	19
1	-0.07698	0.37439	0.05551	0.13449	0.04887	0.02599	-0.19242	-0.02762	0.10893	0.5967	0.02699	-0.21839	-0.32385	-0.30023	-0.0708	-0.06101	-0.40656	0.06083	0.38571	-0.02531	0.69097	-0.3764	0.0503	-0.10447	-0.11834	-0.63185	-0.51583	0.37797		1	0.18354	0.08933	0.02764	-0.0906	-0.92227	-0.02056	0.20182	-0.02288	0.09273	-0.29165	0.24508	-0.17747	0.13095	-0.02497	0.01986	-0.21792	0.06276	-0.4284	-0.1966
2	0.16815	0.24509	0.03571	0.13793	0.10637	0.08527	-0.12489	0.18446	0.13165	0.4846	-0.04565	-0.07341	-0.28757	-0.39808	-0.09784	-0.00633	-0.28079	0.05109	0.37647	-0.18011	1.19552	-0.29037	0.14301	-0.2332	-0.04847	-0.67533	-0.29801	0.27053		2	0.0965	0.09963	-0.04424	-0.07201	-0.43118	0.00751	0.04105	-0.02385	0.07461	-0.18876	0.29596	-0.10207	0.13026	-0.01929	-0.11313	-0.41958	0.03021	-0.25752	-0.02366
3	0.19082	0.09933	-0.00781	0.10271	0.0653	0.07412	-0.02878	0.27142	0.08346	0.30782	-0.03501	-0.00155	-0.28312	-0.27369	0.12053	0.0436	-0.20203	0.0688	0.25661	-0.11213	-0.07723	-0.13231	0.13182	-0.25853	-0.05677	-0.59432	-0.08891	-0.00489		3	0.07852	0.11412	0.01347	-0.22775	-0.10649	-0.01449	0.07926	-0.08564	0.02419	-0.20069	-0.10091	0.07192	0.1165	-0.0033	-0.11399	0.01814	-0.01299	-0.03468	0.0274
4	0.04223	0.2725	0.0537	0.05977	0.22546	0.04727	0.00205	0.12801	0.03235	0.06258	-0.05504	-0.06081	-0.18426	0.09584	0.09308	-0.00158	-0.11594	0.0688	0.10458	-0.0507	-0.58761	0.01473	0.017	-0.04256	-0.06856	0.0178	0.09074	-0.08454		4	0.01419	0.10115	0.03878	-0.38622	0.04155	0.04317	0.09705	-0.0953	0.03364	-0.12331	-0.14821	0.10808	-0.00392	0.06995	-0.03454	0.09062	-0.03209	0.08124	0.11285
5	-0.02199	-0.00119	-0.03169	0.14308	0.0924	0.01586	0.03399	0.0151	-0.00792	-0.21154	-0.01058	-0.04946	0.00163	0.41307	0.04787	-0.00703	-0.01764	0.06844	-0.04931	0.05414	-0.68735	0.13201	0.02446	0.04749	-0.05808	0.15511	0.23304	-0.03683		5	-0.04257	0.03974	0.02224	-0.321	0.1963	0.02875	-0.00639	-0.0504	-0.04672	-0.02535	-0.21086	0.19883	-0.12091	0.01785	0.00345	0.07035	0.01769	0.11622	0.06641
6	-0.06565	-0.08709	-0.08701	0.08811	0.02259	0.00699	0.00373	-0.06525	-0.06643	-0.33526	0.0439	0.04509	0.07161	0.41593	0.09914	-0.05046	-0.00971	-0.00662	-0.16288	0.14588	-0.70777	0.19363	-0.03171	0.15864	-0.0607	0.1989	0.22931	-0.08868		6	0.03406	0.01915	0.03034	-0.1223	0.24682	0.1418	-0.13883	0.03263	0.01237	0.02939	-0.07559	0.17153	-0.13742	0.00598	-0.07686	0.17333	0.00736	0.25012	0.01483
7	-0.06901	-0.10536	-0.00388	-0.06046	-0.06201	0.00345	0.06033	-0.12475	-0.08639	-0.31956	0.21172	0.16149	0.21899	0.26552	0.00226	0.1039	0.0837	0.01303	-0.20579	0.06397	-0.78943	0.1853	-0.05483	0.09462	0.04803	0.30556	0.18865	-0.10154		7	0.0246	-0.02472	0.00739	0.19587	0.25636	0.06972	-0.02682	0.03119	-0.05066	-0.08668	0.03923	0.09409	-0.04865	-0.01465	-0.1468	0.22083	-0.01143	0.25412	-0.0057
8	-0.0518	-0.3754	-0.02686	-0.13432	-0.08665	-0.06597	0.01101	-0.12475	-0.11186	-0.32678	0.0583	0.12619	0.28342	0.04952	0.07815	0.0494	0.16674	-0.07549	-0.27718	0.03858	-0.23122	0.14362	-0.07819	0.07	0.10349	0.4191	0.12476	-0.22018		8	-0.07947	-0.08765	-0.05504	0.30832	0.27756	-0.00311	-0.05844	0.09733	-0.0349	-0.00189	0.11492	0.01631	-0.09407	-0.03477	0.00518	0.09717	-0.01424	0.15419	-0.00878
9	-0.05222	-0.24609	0.01471	-0.21419	-0.2846	-0.08269	0.09872	-0.12679	-0.0678	-0.18234	-0.11266	0.03669	0.26601	-0.08085	-0.06273	0.00334	0.36089	-0.13427	-0.29235	0.05005	0.52648	0.06385	-0.08888	0.12557	0.10742	0.46195	0.03846	-0.10196		9	-0.14191	-0.14563	-0.03581	0.34977	0.2447	-0.07443	-0.09798	0.0167	-0.04829	0.29322	0.03897	-0.13653	-0.04418	-0.03168	0.1943	-0.06928	-0.000469557	-0.0027	0.00174
10	-0.06355	-0.17619	-0.00237	-0.25713	-0.12772	-0.1103	0.13627	-0.12984	-0.016	-0.07621	-0.08197	0.03416	0.23713	-0.18703	-0.20966	-0.07384	0.42133	-0.11462	-0.13587	0.01564	0.66764	0.06593	-0.11298	0.14246	0.15197	0.34309	-0.0022	-0.00987		10	-0.16746	-0.20513	-0.00476	0.36592	0.19665	-0.17836	-0.09073	0.10022	-0.05696	0.59574	-0.19859	-0.24468	0.07143	0.03487	0.26252	0.03636	-0.0468	-0.13261	0.0115
11	-0.13155	-0.2068	0.00503	-0.25885	-0.03573	-0.10549	0.01157	-0.13645	-0.06591	-0.0715	0.0176	0.06106	0.25528	-0.08164	-0.2585	-0.04096	0.24672	-0.12967	-0.05634	-0.05725	0.81288	0.01057	-0.11075	0.06929	0.17162	0.28054	-0.23329	0.10129		11	-0.10407	-0.23869	0.03709	0.28699	0.16556	-0.15864	-0.19549	0.07801	-0.04987	0.68217	-0.0449	-0.25764	0.09827	0.03384	0.2487	0.04762	-0.02802	0.01729	-0.03341
12	-0.17058	-0.3192	-0.01461	-0.36362	-0.05133	-0.13133	-0.30171	-0.22647	-0.07916	-0.07432	0.00132	-0.06795	0.18974	-0.06082	-0.44579	-0.08404	0.37371	-0.21341	0.06388	-0.05807	0.40516	-0.10552	-0.16145	-0.05874	0.09389	0.23706	-0.43202	0.00879		12	-0.11637	-0.21695	0.0327	-0.08542	0.15637	-0.20188	-0.15135	-0.0224	0.0297	0.55499	-0.04721	-0.21773	0.01259	0.02249	0.11485	0.03145	-0.05181	-0.0067	-0.07421
13	-0.23648	-0.21731	-0.12207	-0.5225	-0.14579	-0.11537	-0.61022	-0.48431	-0.09723	-0.19019	-0.40259	-0.22049	0.17641	0.04614	-0.48737	-0.15331	0.39569	-0.289	0.13047	-0.08182	0.42965	-0.36389	-0.20544	-0.08899	0.03712	0.17951	-0.54985	-0.29069		13	-0.16651	-0.19788	-0.02062	-0.43742	0.09419	-0.31113	0.08322	-0.1513	-0.15938	0.57845	-0.05692	-0.17474	-0.0084	-0.00691	0.12781	-0.12947	-0.13257	-0.25552	-0.16889
14	-0.32337	-0.43617	-0.13688	-0.62813	-0.02998	-0.17338	-0.79404	-0.54534	-0.1313	-0.37639	-0.63053	-0.19402	0.15715	-0.10792	-0.58505	-0.1512	-0.05855	-0.37398	0.0772	-0.34393	0.46174	-0.56333	-0.23576	-0.14034	0.0441	0.1132	-0.66062	-0.41679		14	-0.23368	-0.21237	-0.07361	-0.62302	0.04508	-0.40748	-0.00705	-0.24351	-0.28543	0.47102	-0.2303	-0.24638	-0.02422	-0.05334	0.15717	-0.04103	-0.29097	-0.34746	-0.21918
15	-0.2793	-0.57553	-0.24177	-0.76297	-0.09897	-0.20479	-0.88007	-0.60484	-0.19463	-0.45992	-0.50341	-0.23226	0.0768	-0.25703	-0.63914	-0.17985	-0.53843	-0.28086	-0.04561	-0.44959	0.28558	-0.72794	-0.52033	-0.40204	0.03057	0.06972	-0.61623	-0.58603		15	-0.35289	-0.24975	-0.11815	-0.68244	-0.09447	-0.42114	-0.52757	-0.42744	-0.34925	0.38912	-0.28272	-0.28323	-0.16976	-0.10751	0.11054	-0.109	-0.44154	-0.33846	-0.19121
16	-0.25034	-0.68564	-0.44489	-0.81621	-0.09733	-0.21543	-0.95853	-0.69791	-0.28601	-0.47876	-0.72134	-0.24738	0.03273	-0.38949	-0.64923	-0.234	-0.81989	-0.22651	-0.15622	-0.5962	0.32583	-0.75443	-0.73183	-0.6771	-0.00437	-0.22524	-0.62702	-0.67853		16	-0.48534	-0.27988	-0.1465	-0.66629	-0.27678	-0.39231	-0.75028	-0.52689	-0.33349	-0.08257	-0.37554	-0.37944	-0.42644	-0.15033	-0.14249	-0.2259	-0.6566	-0.44139	-0.23791
17	-0.33554	-0.75601	-0.58529	-0.81364	-0.35606	-0.16983	-0.96834	-0.70605	-0.41267	-0.47059	-0.91609	-0.27848	-0.15167	-0.49593	-0.68596	-0.2282	-0.85408	-0.3738	-0.16361	-0.67483	-0.16764	-0.73121	-0.87101	-0.72494	-0.15983	-0.42729	-0.57018	-0.6889		17	-0.59035	-0.33862	-0.19577	-0.68427	-0.46403	-0.42872	-0.70745	-0.54668	-0.37682	-0.59211	-0.49931	-0.43538	-0.49697	-0.16013	-0.20812	-0.36287	-0.83284	-0.49935	-0.2197
18	-0.31288	-0.86201	-0.66025	-0.781	-0.61478	-0.29067	-0.97282	-0.79301	-0.51798	-0.52429	-1.13714	-0.28436	-0.45383	-0.56047	-0.71543	-0.26547	-0.87667	-0.63494	-0.24352	-0.7854	-0.73635	-0.70889	-0.94532	-0.71157	-0.27991	-0.59307	-0.49882	-0.67521		18	-0.69063	-0.34663	-0.2032	-0.61235	-0.56826	-0.40065	-0.62575	-0.38013	-0.41464	-0.72053	-0.57705	-0.51897	-0.51899	-0.18799	-0.14853	-0.53669	-0.90171	-0.51834	-0.33388
19	-0.33974	-0.85516	-0.73491	-0.72862	-0.82505	-0.34793	-0.97422	-0.86319	-0.60523	-0.47687	-1.03382	-0.28058	-0.7956	-0.56775	-0.63066	-0.3038	-0.89438	-0.75604	-0.22539	-0.78131	-0.88567	-0.66126	-0.97341	-0.71157	-0.41135	-0.74821	-0.53035	-0.62917		19	-0.90066	-0.38783	-0.18768	-0.53525	-0.28031	-0.50004	-0.57436	-0.40185	-0.44379	-0.7584	-0.55915	-0.50669	-0.60914	-0.11886	-0.10622	-0.56126	-0.91642	-0.49535	-0.63487
20	-0.28895	-0.95614	-0.73658	-0.73892	-0.85708	-0.41278	-0.96385	-0.91303	-0.68525	-0.49917	-1.02693	-0.30201	-0.99741	-0.64478	-0.55922	-0.24402	-0.8901	-0.81659	-0.23242	-0.8026	-0.986	-0.56928	-0.98931	-0.64544	-0.47598	-0.77354	-0.42165	-0.41721		20	-0.9754	-0.44351	-0.18464	-0.41791	-0.1351	-0.49473	-0.76939	-0.38351	-0.50681	-0.76827	-0.49547	-0.52374	-0.64939	-0.17251	-0.20121	-0.46646	-0.93426	-0.4294	-0.78831
21	-0.29147	-0.97624	-0.74383	-0.74837	-0.88583	-0.45027	-0.98263	-0.95423	-0.7343	-0.4841	-1.14841	-0.26041	-1.01888	-0.75538	-0.49463	-0.30714	-0.89255	-0.8458	-0.19876	-0.7895	-1.05658	-0.605	-0.88046	-0.56665	-0.50524	-0.82234	-0.36647	-0.13846		21	-0.99243	-0.47326	-0.17958	-0.40664	-0.11815	-0.519	-0.74633	-0.35551	-0.5596	-0.68349	-0.5415	-0.52886	-0.64355	-0.23081	-0.30225	-0.51499	-0.93958	-0.50834	-0.89967
22	-0.32295	-1.02102	-0.75048	-0.68482	-0.8694	-0.47434	-0.98319	-0.93287	-0.75701	-0.36792	-1.13025	-0.2747	-1.05073	-0.69292	-0.38807	-0.37904	-0.89316	-0.82367	-0.24204	-0.75428	-1.0315	-0.67049	-0.56258	-0.5758	-0.4476	-0.62998	-0.22292	-0.07375		22	-0.90728	-0.48738	-0.16945	-0.52062	-0.15913	-0.53873	-0.78454	-0.53413	-0.64626	-0.53696	-0.60134	-0.48724	-0.78048	-0.34946	-0.18998	-0.56924	-0.96588	-0.36744	-0.92507
23	-0.29357	-0.99086	-0.74806	-0.63329	-0.88501	-0.49916	-0.97702	-0.92575	-0.78386	-0.37953	-1.15154	-0.27806	-1.07813	-0.70281	-0.49705	-0.57542	-0.91147	-0.80702	-0.3212	-0.53805	-1.02566	-0.58982	-0.34114	-0.60746	-0.37555	-0.452	-0.08932	-0.06006		23	-0.85998	-0.53658	-0.1924	-0.52001	-0.19835	-0.59942	-0.83528	-0.73544	-0.72268	-0.43777	-0.59981	-0.49679	-0.83932	-0.30664	-0.17358	-0.654	-0.94209	-0.39642	-0.90532
24	-0.38381	-1.05026	-0.74187	-0.5955	-0.87515	-0.50676	-0.97562	-0.74572	-0.80124	-0.5089	-1.16783	-0.27722	-1.05147	-0.69787	-0.59514	-0.68179	-0.89987	-0.83287	-0.37336	-0.51265	-1.049	-0.36032	-0.24868	-0.39149	-0.24672	-0.32157	0.04759	-0.03683		24	-0.91485	-0.53543	-0.19307	-0.47155	-0.30611	-0.5759	-0.94992	-0.85324	-0.72583	-0.38673	-0.53895	-0.56025	-0.84379	-0.28807	-0.27547	-0.6886	-0.94084	-0.31248	-0.65873
25	-0.39137	-1.04386	-0.70983	-0.56458	-0.91047	-0.5098	-0.96189	-0.74012	-0.80709	-0.65868	-1.12086	-0.2684	-1.04888	-0.74263	-0.7017	-0.72046	-0.88888	-0.79145	-0.43218	-0.31608	-0.99592	-0.26328	-0.17387	-0.1713	-0.12227	-0.28154	0.10858	0.01419		25	-0.79754	-0.54649	-0.18666	-0.46881	-0.3803	-0.59563	-0.95256	-0.91262	-0.73529	-0.45464	-0.58293	-0.63633	-0.86925	-0.38093	-0.36874	-0.65769	-0.94491	-0.34046	-0.33722
26	-0.35821	-1.06991	-0.72539	-0.56888	-0.88501	-0.49815	-0.9773	-0.8098	-0.7947	-0.69824	-1.12712	-0.30117	-1.05888	-0.79025	-0.75418	-0.72117	-0.884	-0.62786	-0.40443	-0.27349	-0.33854	-0.15047	-0.16244	-0.00317	-0.01397	-0.27215	0.12268	0.04032		26	-0.86187	-0.5484	-0.20185	-0.5578	-0.66224	-0.54632	-0.94663	-0.92855	-0.64232	-0.37479	-0.61668	-0.72434	-0.87682	-0.42169	-0.30397	-0.56474	-0.94052	-0.2835	-0.29462
27	-0.35024	-1.08499	-0.64726	-0.61869	-0.89405	-0.4941	-0.97282	-0.911	-0.8107	-0.71551	-1.10646	-0.24444	-1.08665	-0.76449	-0.72108	-0.62096	-0.5421	-0.34495	-0.33156	-0.21369	0.05051	-0.11118	-0.14728	0.0707	0.05197	-0.25088	0.17703	0.07807		27	-0.79943	-0.51026	-0.19949	-0.49166	-0.84207	-0.5539	-0.87481	-0.93917	-0.55408	-0.39043	-0.57475	-0.7878	-0.87614	-0.46348	-0.24957	-0.59668	-0.91454	-0.2915	-0.14836
28	-0.35821	-1.09595	-0.43582	-0.59808	-0.8768	-0.50068	-0.91145	-0.91151	-0.80176	-0.6659	-1.1146	-0.31714	-1.06036	-0.68668	-0.336	-0.32859	-0.38153	-0.27714	-0.18174	-0.19731	0.14851	-0.09064	-0.153	0.32606	0.0345	-0.28341	0.21935	0.09217		28	-0.86282	-0.53315	-0.26597	-0.41761	-0.99329	-0.5319	-0.92093	-0.94883	-0.51627	-0.64274	-0.5929	-0.80929	-0.86925	-0.48927	-0.32988	-0.45664	-0.63938	-0.24953	-0.17684
29	-0.47196	-1.06671	-0.3802	-0.59464	-0.87023	-0.4903	-0.87054	-0.7508	-0.80692	-0.5403	-1.12274	-0.35622	-0.99556	-0.4215	-0.29967	-0.27514	-0.10373	-0.18773	-0.09518	-0.11868	0.45882	-0.03736	-0.15747	0.38867	0.04236	-0.36317	0.22806	0.08055		29	-0.87133	-0.54802	-0.24201	-0.39231	-0.94382	-0.47197	-1.00725	-0.95752	-0.47373	-0.86335	-0.54815	-0.81339	-0.85962	-0.4934	-0.39033	-0.48571	-0.53858	-0.36744	-0.11167
30	-0.50722	-1.06397	-0.3935	-0.61525	-0.8538	-0.44875	-0.8627	-0.73097	-0.74789	-0.42161	-1.10959	-0.33647	-0.55158	-0.26874	-0.34447	-0.28569	0.21253	-0.20827	0.00359	-0.05643	0.41157	-0.04391	-0.15648	0.49701	-0.10131	-0.3222	0.21437	0.03659		30	-0.89026	-0.53963	-0.27778	-0.45296	-0.58592	-0.47045	-1.00988	-0.94738	-0.43276	-0.81149	-0.5681	-0.77688	-0.8782	-0.4449	-0.43264	-0.51151	-0.33636	-0.29849	-0.08652
31	-0.5026	-1.01234	-0.38716	-0.63758	-0.85298	-0.40872	-0.86045	-0.79098	-0.67321	-0.32772	-0.91296	-0.35748	-0.31756	-0.25885	-0.34367	-0.20587	0.58679	-0.17145	-0.00455	-0.00811	0.08668	0.03855	-0.15325	0.66374	-0.05284	-0.37819	0.16002	0.00713		31	-0.87701	-0.56557	-0.29128	-0.40938	-0.43188	-0.44314	-1.01977	-0.94738	-0.39179	-0.83948	-0.58625	-0.69501	-0.59469	-0.30303	-0.40328	-0.55614	-0.13508	-0.39342	-0.09756
32	-0.42663	-0.97441	-0.44126	-0.65132	-0.80616	-0.35831	-0.88063	-0.81336	-0.58338	-0.32458	-0.77644	-0.23898	-0.03503	-0.0171	-0.3921	-0.23558	0.67898	-0.13763	-0.07594	0.04923	0.12109	0.01057	-0.15797	0.72494	-0.05852	-0.51237	0.10194	0.03327		32	-0.90823	-0.55222	-0.27272	-0.39109	-0.31034	-0.44845	-0.80892	-0.95945	-0.36737	-0.95061	-0.50417	-0.60358	-0.51314	-0.31077	-0.39551	-0.62657	-0.07497	-0.35645	-0.10962
33	-0.49127	-0.95751	-0.52136	-0.65304	-0.79877	-0.38744	-0.83832	-0.70147	-0.52366	-0.37985	-0.68063	-0.20956	0.10642	-0.02699	-0.09623	-0.2602	0.56237	-0.13073	0.0047	0.1639	0.13801	0.01563	-0.18431	0.81006	-0.0821	-0.67439	-0.04535	0.1324		33	-0.90255	-0.58807	-0.23762	-0.42309	-0.40044	-0.409	-0.60335	-0.93434	-0.44458	-0.97736	-0.32184	-0.48076	-0.4113	-0.29168	-0.37306	-0.21669	-0.06433	-0.48736	-0.07703
34	-0.4451	-0.93192	-0.62927	-0.62642	-0.77659	-0.41506	-0.81226	-0.47058	-0.49957	-0.40717	-0.26984	-0.17469	0.19603	-0.18365	-0.26899	-0.27057	0.95983	-0.16667	0.04539	0.15816	-0.08773	-0.02009	-0.28696	0.91699	-0.09956	-0.78918	-0.0914	0.25684		34	-0.88647	-0.56709	-0.25618	-0.48069	-0.77954	-0.42114	-0.50385	-0.87689	-0.40518	-0.93579	-0.38756	-0.29585	-0.29156	-0.26021	-0.2038	-0.36062	-0.018	-0.49735	-0.12399
35	-0.53702	-0.93329	-0.6737	-0.56802	-0.80862	-0.43482	-0.75677	-0.45736	-0.46584	-0.38424	-0.20095	-0.17637	0.2538	-0.21045	-0.04214	-0.26969	0.91037	-0.15675	-0.04154	0.09182	-0.6961	0.04004	-0.49399	1.01196	-0.20262	-0.87301	-0.18433	0.38045		35	-0.86566	-0.5526	-0.2491	-0.57547	-0.99823	-0.39382	-0.43138	-0.60993	-0.39258	-0.73	-0.19731	-0.21875	-0.10577	-0.25815	-0.16926	-0.30595	0.00892	-0.56131	-0.39649
36	-0.60418	-0.947	-0.5259	-0.53796	-0.78398	-0.49891	-0.73548	-0.45278	-0.41783	-0.32427	-0.16087	-0.14317	0.34415	-0.17636	0.08703	-0.28569	0.38592	-0.1803	-0.11922	0.05578	-0.93875	0.05045	-0.71493	1.04502	-0.30524	-0.88458	-0.32249	0.49909		36	-0.89877	-0.54649	-0.26935	-0.65288	-1.04275	-0.4052	-0.53153	-0.5602	-0.41779	-0.47728	-0.20575	-0.0567	0.01087	-0.15755	-0.09845	0.00217	-0.0011	-0.44639	-0.71236
37	-0.59746	-0.95477	-0.44519	-0.54998	-0.79548	-0.5207	-0.59397	-0.41565	-0.37171	-0.29224	-0.07383	-0.18645	0.40784	-0.17324	0.17704	-0.24842	-0.12021	-0.20207	-0.28384	-0.000737161	-0.89151	0.09778	-0.88592	1.06964	-0.35721	-0.8849	-0.3814	0.47005		37	-0.87606	-0.55069	-0.29398	-0.68732	-1.04982	-0.39989	-0.45576	-0.31882	-0.31301	-0.23691	-0.10704	-0.06489	0.02085	-0.10235	-0.12263	-0.0312	-0.06558	-0.36444	-0.825
38	-0.61719	-0.93969	-0.48585	-0.54054	-0.77413	-0.53767	-0.50486	-0.33733	-0.29031	-0.33966	0.02073	-0.22385	0.43783	-0.43868	-0.02801	-0.24842	-0.54881	-0.20845	-0.34266	-0.12278	-0.98017	0.09927	-0.92842	0.97116	-0.49345	-0.73726	-0.38804	0.41364		38	-0.89404	-0.53429	-0.24808	-0.7181	-1.04204	-0.34527	-0.23371	-0.20006	-0.17041	-0.155	-0.30113	-0.03111	0.07865	-0.16065	-0.0734	-0.06396	-0.05932	-0.40242	-0.85323
39	-0.60166	-0.92872	-0.55824	-0.51563	-0.77741	-0.52222	-0.4449	-0.37446	-0.26002	-0.40905	0.0201	-0.33773	0.42635	-0.57192	-0.00783	-0.26231	-0.66665	-0.19977	-0.36078	-0.03022	-0.99475	0.17934	-0.96471	0.9395	-0.52926	-0.53489	-0.41252	0.29086		39	-0.8789	-0.54115	-0.26125	-0.68976	-1.05971	-0.2952	-0.30816	-0.10882	0.13685	0.07878	-0.36327	-0.02224	0.05698	-0.15085	-0.08377	-0.07031	-0.07904	-0.34346	-0.62948
40	-0.59663	-0.92826	-0.64998	-0.50618	-0.7577	-0.49587	-0.38577	-0.35615	-0.27293	-0.4819	-0.0732	-0.53271	0.45042	-0.63463	-0.07403	-0.18776	-0.70389	-0.20792	-0.24944	-0.11213	-1.00933	0.16565	-0.98708	0.87267	-0.58035	-0.36912	-0.41418	0.12784		40	-0.84768	-0.51255	-0.22142	-0.59863	-1.06006	-0.29975	-0.59742	0.01139	0.11873	0.24712	-0.29397	-0.01917	0.04425	-0.13073	-0.12349	-0.13602	-0.11504	-0.33247	-0.30899
41	-0.6088	-0.91821	-0.70726	-0.60581	-0.77823	-0.47256	-0.31179	-0.34598	-0.21941	-0.4932	-0.1734	-0.64365	0.47227	-0.65181	-0.03124	-0.19603	-0.73014	-0.20686	-0.25905	-0.15472	-1.02508	0.09153	-0.97639	0.82413	-0.60044	-0.27716	-0.41791	-0.07334		41	-0.80984	-0.51598	-0.31693	-0.57273	-0.76152	-0.3263	-0.65408	0.10988	0.20854	0.19114	-0.25664	-0.11709	0.03737	-0.1689	-0.15199	-0.17451	-0.08812	-0.19856	-0.1907
42	-0.57816	-0.91638	-0.73295	-0.65218	-0.77084	-0.44014	-0.30899	-0.45075	-0.14421	-0.47876	-0.17841	-0.75879	0.47634	-0.6695	-0.13579	-0.23453	-0.73197	-0.25218	-0.22687	-0.11786	-1.00525	-0.17934	-0.78875	0.76785	-0.62314	-0.27121	-0.43907	-0.26207		42	-0.81268	-0.51903	-0.36215	-0.58035	-0.44283	-0.32023	-0.69823	0.18712	0.29441	0.19485	-0.25306	-0.26617	0.02326	-0.25196	-0.24611	-0.15158	-0.12694	-0.29549	-0.1694
43	-0.59033	-0.92141	-0.76257	-0.70027	-0.76263	-0.42722	-0.3443	-0.48278	-0.15798	-0.50074	-0.23414	-0.8151	0.46079	-0.65935	-0.21046	-0.24262	-0.71976	-0.28281	-0.21392	-0.10476	-0.78126	-0.35705	-0.71891	0.71509	-0.6048	-0.16768	-0.48513	-0.36204		43	-0.83444	-0.51026	-0.32031	-0.57304	-0.43047	-0.36575	-0.57501	0.20691	0.36926	0.33849	-0.27581	-0.36749	-0.01459	-0.29839	-0.27116	-0.13091	-0.17045	-0.16059	-0.14759
44	-0.60376	-0.92095	-0.77194	-0.6496	-0.76509	-0.3882	-0.28714	-0.41464	-0.19429	-0.50011	-0.22287	-0.81762	0.41857	-0.67367	-0.32106	-0.25774	-0.73381	-0.36442	-0.18026	-0.11623	-0.39804	-0.45289	-0.63863	0.76574	-0.49782	-0.12421	-0.59258	-0.42758		44	-0.86755	-0.47898	-0.31423	-0.56542	-0.36263	-0.28837	-0.58358	0.28078	0.44962	0.32985	-0.17839	-0.41901	-0.04934	-0.29478	-0.33247	-0.23901	-0.1429	-0.19856	-0.14862
45	-0.56053	-0.90131	-0.74957	-0.53796	-0.76756	-0.33957	-0.24594	-0.35666	-0.25056	-0.49697	-0.25919	-0.78275	0.36414	-0.70229	-0.42278	-0.32489	-0.74174	-0.50694	-0.24241	-0.06872	-0.31288	-0.57285	-0.54121	0.74182	-0.36114	-0.07479	-0.65938	-0.44458		45	-0.84768	-0.495	-0.2815	-0.49685	-0.322	-0.22692	-0.2403	0.27112	0.28732	0.2677	-0.2101	-0.40809	-0.14809	-0.27621	-0.31088	-0.36123	-0.18172	-0.16658	-0.10962
46	-0.51729	-0.92232	-0.73824	-0.47527	-0.40123	-0.32969	-0.24118	-0.34089	-0.29754	-0.49195	-0.38631	-0.41925	0.37118	-0.69917	-0.45063	-0.37289	-0.73197	-0.54022	-0.32046	-0.03596	-0.85301	-0.65144	-0.2713	0.58635	-0.34454	-0.09136	-0.68303	-0.36038		46	-0.87323	-0.4397	-0.2869	-0.41913	-0.25841	-0.10705	-0.19747	0.26774	0.01237	0.06808	-0.34383	-0.40536	-0.08547	-0.25196	-0.39551	-0.40996	-0.23494	-0.00069951	-0.17967
47	-0.51603	-0.88806	-0.71889	-0.43404	-0.09158	-0.32563	-0.26892	-0.33276	-0.34469	-0.45489	-0.48275	-0.3474	0.23232	-0.67913	-0.4248	-0.38625	-0.72953	-0.53173	-0.40776	-0.06299	-0.90026	-0.64608	-0.15673	0.4949	-0.28603	-0.10732	-0.69547	-0.19363		47	-0.87039	-0.44122	-0.27846	-0.39018	-0.23898	-0.06001	-0.13488	0.24167	-0.24368	-0.22333	-0.44254	-0.40297	-0.06551	-0.22771	-0.37651	-0.53218	-0.20676	0.05926	-0.41984
48	-0.48623	-0.92689	-0.70045	-0.3327	0.0037	-0.3421	-0.27453	-0.33174	-0.36259	-0.4505	-0.50216	-0.31588	0.23824	-0.65831	-0.46274	-0.42177	-0.75945	-0.43896	-0.36152	-0.08346	-0.89909	-0.57553	-0.19898	0.31622	-0.24585	-0.16362	-0.66892	-0.04928		48	-0.81741	-0.43894	-0.2788	-0.058	-0.2093	-0.07291	-0.15069	0.2045	-0.40046	-0.46699	-0.46888	-0.45551	-0.09269	-0.23597	-0.41451	-0.6282	-0.23274	0.1482	-0.73058
49	-0.53954	-0.93192	-0.59149	-0.31896	0.09897	-0.32817	-0.30087	-0.23867	-0.36276	-0.51267	-0.4577	-0.30622	0.2238	-0.61121	-0.53177	-0.38643	-0.76861	-0.41824	-0.33008	-0.11868	-0.63136	-0.46004	-0.20444	0.12276	-0.24716	-0.27684	-0.61167	-0.00116		49	-0.80132	-0.44618	-0.23324	-0.08573	-0.20223	-0.1116	-0.11116	0.02974	-0.38785	-0.6555	-0.35304	-0.43948	-0.22963	-0.18077	-0.39292	-0.67754	-0.1069	0.1402	-0.81166
50	-0.52359	-0.75464	-0.36207	-0.33099	0.20329	-0.33374	-0.32328	-0.25495	-0.35811	-0.5604	-0.38756	-0.24907	0.17344	-0.26094	-0.59554	-0.40225	-0.74296	-0.34495	-0.33008	-0.05234	-0.43362	-0.22369	-0.19127	-0.02216	-0.22096	-0.28592	-0.35568	0.05027		50	-0.80322	-0.42139	-0.24977	-0.07019	-0.16514	-0.14422	-0.15596	0.06884	-0.36973	-0.74852	-0.3042	-0.46609	-0.37242	-0.20243	-0.38342	-0.60896	-0.14353	0.2801	-0.84758
AIB-naïve																														AIB-trained
Time (s)	1	2	3	4	5	6	7	8	9	10	11	12	13	14	15	16	17	18	19	20	21	22	23	24	25	26	27	28		Time (s)	1	2	3	4	5	6	7	8	9	10	11	12	13	14	15	16	17	18	19
1	0.02798	-0.02258	0.11038	0.17613	-0.11562	-0.03171	0.03105	-0.02238	0.24578	0.04073	0	0.0375	0.12007	0.01632	-0.15187	-0.20389	-0.25666	0.05735	0.37193	0.50929	0.04699	-0.29027	-0.12041	-0.05794	-0.45684	-0.04028	0.38432	-0.08242		1	-0.03186	-0.03792	-0.02772	-0.7162	0.04708	0.01793	0.02969	0.07196	0.17258	-0.01263	-0.03928	0.3392	0.000810373	0.08322	-0.16276	0.07155	-0.19199	-0.27266	-0.01398
2	0.10572	-0.04533	0.0809	0.1184	0.12525	0.07763	0.06746	-0.06267	0.23055	-0.03323	-0.02031	0.07101	0.08865	0.02524	-0.05146	-0.22449	-0.05937	0.02798	1.01719	0.46553	0.00962	-0.22646	-0.1684	0.0023	-0.4879	-0.03917	0.21739	-0.10545		2	-0.03253	0.06186	-0.0064	-0.39913	-0.01158	0.07088	0.01265	0.12969	0.23133	-0.02666	0.00219	0.07746	0.01246	-0.00569	-0.32224	0.08413	-0.07622	-0.12048	0.03499
3	0.2652	-0.02932	0.13113	-0.00531	0.2063	0.05212	0.05618	-0.05915	0.17063	-0.00615	0.0114	0.05232	-0.19837	-0.000186383	0.04215	-0.15013	-0.05563	0.0902	0.03272	0.40148	-0.01617	-0.09949	-0.18666	-0.03432	-0.4164	-0.000277778	0.00854	-0.0818		3	-0.02148	0.07767	-0.06183	-0.13468	0.0017	0.02647	0.03022	0.19934	0.01768	0.00805	-0.03352	0.01787	-0.00324	0.01816	0.01351	0.0742	0.06175	0.03954	0.0105
4	0.1137	0.02123	0.09619	0.13812	0.10702	0.15903	0.01173	-0.0345	0.10767	-0.04469	0.0395	0.01972	-0.18733	-0.00138	0.03364	0.05773	-0.11734	0.08323	-0.43464	0.05777	0.01628	0.0418	-0.04396	-0.08629	0.1087	0.02028	-0.03339	-0.05503		4	0.000226356	0.07004	-0.28534	0.04017	0.01127	0.02989	-0.00119	0.15092	-0.03949	0.04571	-0.01816	0.0044	-0.05389	0.04364	0.06747	0.04025	0.05982	0.11563	0.02737
5	0.08379	0.04314	0.04924	-0.04583	0.02207	0.09586	-0.00332	-0.02081	-0.01698	-0.06344	0.04451	-0.00809	-0.08882	0.00674	0.02627	0.23455	0.02104	0.17483	-0.56279	-0.11155	-0.01588	0.1857	0.03377	-0.08511	0.16504	0.00944	-0.06677	0.00535		5	0.00861	0.0515	-0.27831	0.17369	-0.00355	-0.04526	0.01638	0.15241	-0.08111	0.011	0.00411	-0.041	-0.02299	0.01382	0.03389	0.00828	0.06271	0.08467	-0.01671
6	-0.03648	0.04398	0.0285	-0.02288	-0.02611	0.0096	-0.0187	-0.01886	-0.13758	-0.00406	0.04924	-0.01812	-0.08288	0.00913	-0.0072	0.24659	-0.07153	0.01653	-0.5447	-0.24599	-0.03529	0.15184	0.11956	-0.08511	0.19827	0.0175	-0.11568	0.04457		6	0.00648	0.06595	-0.15038	0.21197	0.01034	0.08796	-0.00846	-0.02712	-0.05293	-0.00155	0.03176	-0.09065	0.02563	-0.0225	0.11543	-0.01209	0.10178	0.11376	0.00751
7	-0.08233	0.05157	-0.06212	-0.06411	-0.0886	-0.11189	-0.00297	0.01479	-0.17566	0.14699	0.02837	-0.03841	0.04704	-0.00911	0.00641	0.16259	0.08181	0.01802	-0.5447	-0.26628	-0.01703	0.13882	0.08218	0.04188	0.25894	0.03278	-0.12422	0.0869		7	0.01594	0.05477	0.10172	0.20979	0.00756	-0.000853971	-0.01751	-0.11018	-0.02289	-0.04069	0.0018	0.00227	0.00284	-0.09677	0.15074	-0.04157	0.14761	0.00597	-0.01888
8	-0.14878	0.00101	-0.09597	-0.1681	-0.06744	-0.10217	-0.05187	0.01596	-0.17439	0.08032	-0.02698	-0.04183	0.12942	-0.03067	0.01322	0.04516	0.02852	-0.11141	-0.07433	-0.36584	-0.01124	0.08022	0.06732	0.08795	0.33117	0.00944	-0.2205	0.11741		8	0.01634	-0.04446	0.19629	0.23915	-0.02917	-0.03245	-0.01805	-0.15413	0.02874	-0.02149	0.02254	-0.11122	-0.04376	-0.0637	0.12436	-0.04488	0.05162	0.00336	-0.01807
9	-0.18068	0.00016852	-0.1593	-0.10176	-0.08274	-0.14956	-0.04298	0.06369	-0.14215	-0.05719	-0.05146	-0.04502	0.06658	0.00221	0.04045	-0.07121	0.23048	-0.17563	0.34931	-0.33604	0.02063	0.01771	0.1013	0.10507	0.27555	-0.000833333	-0.03106	0.02652		9	0.0174	-0.11644	0.2605	0.20501	-0.02701	-0.0111	-0.01467	-0.18951	-0.0495	0.000664648	-0.01279	-0.08072	0.02917	0.0084	-0.04618	-0.08993	-0.07863	0.00895	-0.00963
10	-0.14812	-0.06387	-0.17895	-0.02467	-0.08014	0.00109	-0.04657	0.12393	-0.10787	-0.05928	-0.07427	-0.02907	0.10564	-0.01829	0.04839	-0.09689	0.19869	-0.1811	0.39002	-0.10838	0.00209	0.000130225	0.11531	0.11157	0.02347	-0.00889	-0.01863	0.04395		10	0.02086	-0.18296	0.25147	0.17022	-0.00664	-0.14347	-0.02905	-0.22341	-0.2044	0.03759	0.04135	-0.11761	0.05298	0.02142	0.02577	-0.08993	-0.13845	0.02126	-0.0031
11	-0.1953	-0.19532	-0.22699	-0.09065	-0.08404	0.07277	-0.01973	0.0277	-0.10254	-0.0499	-0.15855	-0.03705	0.07762	0.00168	0.02116	-0.0054	0.02384	-0.18857	0.50912	0.06855	0.07046	-0.03438	0.08983	0.17536	-0.10076	0.00722	0	0.0122		11	0.00276	-0.24021	0.23567	0.14412	0.00232	-0.10162	-0.02479	-0.20702	-0.13538	0.03537	0.0164	-0.17506	0.05703	0.02792	0.04056	-0.10765	-0.03763	-0.0828	-0.02296
12	-0.14346	-0.44051	-0.30888	-0.26671	-0.17583	0.08614	-0.06025	-0.16791	-0.09721	0.04073	-0.26231	-0.03226	0.05384	-0.09404	-0.04124	-0.01664	0.1454	-0.30257	-0.05322	0.1605	0.07538	-0.05391	0.01763	0.04365	-0.17371	-0.00167	-0.06366	0.00909		12	0.00395	-0.2154	-0.04227	0.15673	0.01281	-0.19812	-0.04448	-0.18206	-0.13064	0.00362	-0.04197	-0.12895	-0.00932	-0.01057	0.05734	-0.08148	-0.08828	-0.07199	0.0056
13	-0.1747	-0.53994	-0.63096	-0.01284	-0.42842	0.01081	-0.05016	-0.44605	-0.15154	-0.32701	-0.30097	-0.04229	0.08101	-0.11574	-0.11726	0.06549	0.0762	-0.33493	-0.19795	0.14529	0.01541	-0.3059	-0.00234	0.03361	-0.20766	-0.05139	-0.29891	-0.02764		13	-0.00923	-0.22467	-0.32046	0.06844	-0.02979	-0.30487	-0.0908	-0.19324	-0.17622	-0.08943	-0.09918	-0.17364	0.01651	-0.06153	-0.08535	-0.10169	-0.22335	-0.19508	-0.02623
14	-0.18799	-0.57364	-0.70958	-0.18675	-0.52933	0.03025	-0.08982	-0.57359	-0.20917	-0.47599	-0.3605	-0.05095	0.05469	-0.08459	-0.10308	-0.05249	-0.36325	-0.48427	-0.26127	0.03114	0.00933	-0.49082	-0.08176	0.05782	-0.26111	-0.05972	-0.34705	-0.15401		14	-0.01762	-0.2552	-0.45642	0.0319	-0.05634	-0.35269	-0.19779	-0.28486	-0.2866	-0.1138	-0.12222	-0.52901	0.03525	-0.16075	0.02284	-0.09374	-0.28895	-0.14994	-0.06078
15	-0.22852	-0.6183	-0.80566	-0.33771	-0.5928	0.03876	-0.11803	-0.69173	-0.247	-0.32493	-0.41057	-0.07329	-0.00815	-0.07274	-0.19101	-0.11134	-0.69051	-0.23188	-0.44068	-0.11345	-0.04629	-0.63211	-0.23423	0.059	-0.25533	-0.21694	-0.44177	-0.15339		15	-0.01841	-0.27565	-0.53343	-0.07096	-0.06745	-0.35354	-0.32023	-0.28971	-0.33007	-0.18322	-0.20862	-0.75883	-0.03566	-0.26484	-0.00128	-0.10003	-0.29908	-0.15852	-0.10295
16	-0.24912	-0.57364	-0.893	-0.51807	-0.62568	0.08492	-0.13136	-0.80283	-0.24268	-0.52808	-0.42225	-0.11159	-0.01325	-0.11455	-0.13372	-0.18249	-0.8878	-0.1821	-0.30047	-0.26628	-0.1755	-0.63342	-0.38968	0.02002	-0.36584	-0.35	-0.52096	-0.1011		16	-0.01575	-0.32254	-0.5703	-0.19622	-0.08566	-0.35354	-0.35642	-0.37351	-0.39724	-0.24895	-0.21476	-0.81061	-0.13391	-0.4302	-0.11906	-0.1055	-0.32851	-0.16225	-0.1454
17	-0.27902	-0.50539	-0.84278	-0.52309	-0.66083	-0.10582	-0.13461	-0.86112	-0.23202	-0.74268	-0.48679	-0.17748	-0.1695	-0.12653	-0.14393	-0.259	-0.91117	-0.33941	-0.69998	-0.28404	-0.2882	-0.63081	-0.48227	-0.14831	-0.53918	-0.47806	-0.52562	-0.07744		17	-0.01349	-0.3607	-0.62022	-0.31736	-0.11653	-0.39795	-0.50086	-0.41597	-0.47575	-0.23122	-0.23319	-0.34672	-0.16734	-0.56465	-0.17435	-0.11593	-0.31741	-0.27751	-0.26838
18	-0.2963	-0.53488	-0.85697	-0.66079	-0.63739	-0.32329	-0.26916	-0.90259	-0.25741	-1.07917	-0.45869	-0.24564	-0.42001	-0.15342	-0.15868	-0.26489	-0.94296	-0.79192	-1.03317	-0.38741	-0.36004	-0.64123	-0.4691	-0.22745	-0.64247	-0.58444	-0.47981	-0.14592		18	-0.08645	-0.38306	-0.54873	-0.40435	-0.14678	-0.43296	-0.58443	-0.44689	-0.51843	-0.27923	-0.12452	-0.29068	-0.13797	-0.55706	-0.37966	-0.12256	-0.32803	-0.39612	-0.42972
19	-0.32421	-0.57533	-0.82968	-0.64214	-0.65855	-0.54441	-0.30728	-0.92841	-0.19343	-1.16356	-0.49207	-0.30491	-0.73251	-0.1895	-0.2086	-0.28254	-0.97195	-0.88003	-1.08744	-0.30116	-0.44116	-0.58263	-0.50096	-0.32136	-0.77393	-0.67444	-0.45652	-0.1372		19	-0.15982	-0.43976	-0.49279	-0.2358	-0.13135	-0.45602	-0.64317	-0.42379	-0.51	-0.21498	-0.16523	-0.34601	-0.23926	-0.57549	-0.43003	-0.13746	-0.33912	-0.63857	-0.63433
20	-0.2963	-0.55258	-0.85042	-0.75688	-0.65269	-0.62702	-0.3454	-0.92684	-0.20689	-1.16773	-0.42476	-0.3692	-0.92103	-0.18617	-0.22278	-0.36199	-0.96166	-0.89795	-1.17488	-0.34175	-0.40785	-0.54551	-0.4674	-0.35385	-0.79054	-0.71111	-0.19798	-0.11728		20	-0.21681	-0.47357	-0.408	-0.12663	-0.12147	-0.49103	-0.74236	-0.45694	-0.49577	-0.28366	-0.16139	-0.55526	-0.25598	-0.54893	-0.3261	-0.15585	-0.3261	-0.72697	-0.73064
21	-0.26706	-0.57196	-0.85915	-0.81318	-0.71779	-0.65618	-0.36848	-0.94601	-0.20714	-1.19149	-0.42225	-0.41502	-1.01359	-0.19935	-0.27611	-0.51768	-0.96073	-0.90143	-1.1583	-0.30053	-0.42204	-0.55463	-0.40285	-0.39224	-0.80932	-0.61194	-0.08307	-0.12849		21	-0.23079	-0.53191	-0.38367	-0.10619	-0.1227	-0.49103	-0.82629	-0.44987	-0.53318	-0.28809	-0.20094	-0.4219	-0.25142	-0.50935	-0.32251	-0.19096	-0.3589	-0.83402	-0.71758
22	-0.30826	-0.55174	-0.82531	-0.82035	-0.67938	-0.66954	-0.38866	-0.91863	-0.17287	-1.19754	-0.43644	-0.45287	-1.08237	-0.24888	-0.24377	-0.4591	-0.96914	-0.89944	-1.13719	-0.34301	-0.44435	-0.60216	-0.4313	-0.38279	-0.60347	-0.32972	-0.125	-0.13098		22	-0.21614	-0.55181	-0.45692	-0.14012	-0.13567	-0.52946	-0.8781	-0.44018	-0.54609	-0.39886	-0.46012	-0.45028	-0.41147	-0.49471	-0.41777	-0.23501	-0.29233	-0.8784	-0.47625
23	-0.29763	-0.50118	-0.82094	-0.82107	-0.72593	-0.72786	-0.41259	-0.91472	-0.19825	-1.13857	-0.42559	-0.47316	-1.13332	-0.34912	-0.22902	-0.42512	-0.97849	-0.89347	-1.14322	-0.44258	-0.42812	-0.56635	-0.44574	-0.35503	-0.35283	-0.28056	-0.1677	-0.06748		23	-0.21601	-0.59652	-0.46218	-0.16774	-0.13721	-0.55508	-0.87331	-0.48935	-0.55188	-0.41659	-0.69934	-0.78437	-0.54062	-0.50718	-0.45174	-0.28155	-0.3068	-0.89034	-0.33694
24	-0.35677	-0.46916	-0.80347	-0.9039	-0.73927	-0.71206	-0.42729	-0.91511	-0.26198	-1.19795	-0.43727	-0.4955	-1.08662	-0.41662	-0.24888	-0.46017	-0.99906	-0.90094	-1.11307	-0.47048	-0.42986	-0.37622	-0.33999	-0.29774	-0.26255	-0.2675	-0.16537	-0.06001		24	-0.21095	-0.62242	-0.41477	-0.24385	-0.14647	-0.53629	-0.88484	-0.53889	-0.49893	-0.40034	-0.83412	-0.81416	-0.64141	-0.52995	-0.47892	-0.34515	-0.28413	-0.72659	-0.26212
25	-0.3561	-0.45231	-0.80784	-0.89063	-0.73993	-0.75945	-0.4196	-0.9378	-0.36378	-1.14481	-0.49207	-0.50416	-1.11124	-0.46614	-0.25796	-0.54256	-0.94203	-0.90791	-1.07237	-0.57829	-0.40379	-0.29613	-0.20705	-0.14949	-0.31744	-0.21667	-0.16227	-0.000249004		25	-0.21894	-0.63796	-0.39019	-0.29169	-0.119	-0.53971	-0.88928	-0.63759	-0.51527	-0.44687	-0.89825	-0.81629	-0.77462	-0.52887	-0.47919	-0.37479	-0.27062	-0.45617	-0.20471
26	-0.32421	-0.48349	-0.79474	-0.94299	-0.79656	-0.73636	-0.4302	-0.92019	-0.41329	-1.15522	-0.49764	-0.50165	-1.1605	-0.51314	-0.292	-0.62656	-0.928	-0.77549	-0.63214	-0.57892	-0.4316	-0.20823	-0.1718	-0.029	-0.29505	-0.20556	-0.15916	0.01096		26	-0.21867	-0.64559	-0.47172	-0.46611	-0.12857	-0.55167	-0.90525	-0.69122	-0.53713	-0.49487	-0.92704	-0.76876	-0.80095	-0.46869	-0.44655	-0.3902	-0.26821	-0.42857	-0.19165
27	-0.30427	-0.45652	-0.84278	-0.96486	-0.71128	-0.75094	-0.40404	-0.89711	-0.45365	-1.15002	-0.48651	-0.52103	-1.18682	-0.46881	-0.22392	-0.57627	-0.44647	-0.32597	-0.36529	-0.41658	-0.33165	-0.20693	-0.08728	0.06137	-0.28566	-0.16806	-0.10714	0.02341		27	-0.22613	-0.62869	-0.42606	-0.60029	-0.12857	-0.57558	-0.8694	-0.77056	-0.51895	-0.53696	-0.92704	-0.68506	-0.83033	-0.43128	-0.50517	-0.37827	-0.27834	-0.24468	-0.20498
28	-0.27238	-0.46832	-0.78273	-0.97884	-0.76173	-0.73393	-0.40302	-0.85095	-0.40389	-1.14376	-0.43171	-0.51852	-1.17238	-0.34832	-0.28462	-0.47729	-0.28004	-0.27917	-0.26579	-0.2054	-0.20679	-0.19391	0.01465	0.04778	-0.36367	-0.1425	-0.03494	0.08005		28	-0.22493	-0.6186	-0.39922	-0.7436	-0.19185	-0.52605	-0.72461	-0.78285	-0.52396	-0.52441	-0.94125	-0.81629	-0.844	-0.3955	-0.41897	-0.38407	-0.20984	-0.29243	-0.21179
29	-0.31623	-0.49191	-0.7991	-0.93044	-0.7907	-0.68412	-0.38848	-0.76606	-0.34956	-1.1521	-0.37107	-0.52217	-1.12908	-0.3422	-0.33738	-0.33899	-0.01823	-0.11539	-0.01402	-0.07604	-0.13929	-0.09363	0.04311	0.00703	-0.51246	-0.11583	0.00543	0.11554		29	-0.23652	-0.61206	-0.34353	-0.73969	-0.18938	-0.48335	-0.63767	-0.7497	-0.51843	-0.54361	-0.93703	-0.88722	-0.87287	-0.43508	-0.42856	-0.36867	-0.27448	-0.12719	-0.27164
30	-0.38069	-0.50202	-0.79146	-0.92864	-0.78843	-0.67076	-0.35463	-0.70307	-0.31428	-1.1646	-0.35967	-0.47224	-0.57541	-0.32676	-0.30618	-0.2146	0.19495	-0.19604	-0.02307	0.03241	-0.16334	-0.12423	0.11404	-0.09456	-0.49151	-0.08	0.04736	0.16347		30	-0.26115	-0.62569	-0.39395	-0.48416	-0.21747	-0.51153	-0.56864	-0.70948	-0.55557	-0.51702	-0.9378	-0.9007	-0.87338	-0.46218	-0.43509	-0.36668	-0.31404	-0.09735	-0.36116
31	-0.36674	-0.55848	-0.81002	-0.90713	-0.78452	-0.61609	-0.29822	-0.62327	-0.31021	-0.94062	-0.40056	-0.4148	-0.41491	-0.27071	-0.33851	-0.17634	0.42964	-0.1353	-0.24921	0.000697571	-0.16565	-0.04805	0.15948	-0.05912	-0.47129	-0.05167	0.08463	0.14542		31	-0.26874	-0.65268	-0.35006	-0.37151	-0.21747	-0.51751	-0.48223	-0.61003	-0.55557	-0.40329	-0.92858	-0.86878	-0.63989	-0.43508	-0.45308	-0.342	-0.33092	-0.12458	-0.41095
32	-0.37272	-0.56185	-0.82531	-0.88884	-0.78517	-0.62702	-0.27257	-0.60449	-0.32925	-0.78227	-0.36495	-0.32452	-0.23488	-0.25726	-0.15811	0.02161	0.4605	-0.02977	-0.28841	-0.1236	-0.1981	-0.08191	0.21045	-0.04672	-0.56374	-0.02944	0.23214	0.24689		32	-0.28365	-0.66658	-0.3192	-0.27669	-0.24248	-0.47481	-0.46661	-0.48823	-0.50051	-0.41806	-0.93856	-0.64463	-0.49959	-0.47899	-0.53461	-0.34034	-0.36855	-0.18165	-0.38129
33	-0.38003	-0.61325	-0.8395	-0.87665	-0.74481	-0.63674	-0.31121	-0.54307	-0.34931	-0.60308	-0.3452	-0.27756	-0.02429	-0.25726	-0.15924	-0.00193	0.42122	0.01454	-0.18438	0.00323	-0.25256	-0.08647	0.22361	-0.06916	-0.71325	-0.00806	0.35559	0.29669		33	-0.2995	-0.67286	-0.35457	-0.31475	-0.22704	-0.46627	-0.43893	-0.43459	-0.40225	-0.37966	-0.89978	-0.44744	-0.34056	-0.28707	-0.21858	-0.33786	-0.41245	-0.07833	-0.33449
34	-0.34016	-0.64695	-0.81876	-0.84545	-0.50784	-0.60394	-0.34933	-0.466	-0.35997	-0.38639	-0.29597	-0.25043	0.18886	-0.2731	-0.16378	-0.10839	0.71856	-0.04421	-0.36529	-0.03228	-0.29602	-0.13726	0.30813	-0.12232	-0.85121	-0.04917	0.47283	0.38197		34	-0.30722	-0.6674	-0.3932	-0.59289	-0.23661	-0.47652	-0.38978	-0.36234	-0.40436	-0.35455	-0.77422	-0.25805	-0.27117	-0.23069	-0.34156	-0.32445	-0.46744	-0.02723	-0.28498
35	-0.39797	-0.67223	-0.76307	-0.88454	-0.44991	-0.61973	-0.39156	-0.43432	-0.35337	-0.26763	-0.25174	-0.21874	0.357	-0.28429	-0.17002	-0.12391	0.49696	0.01354	-0.95477	-0.19716	-0.33426	-0.06303	0.32725	-0.19438	-0.95016	-0.21222	0.49612	0.39069		35	-0.32466	-0.65541	-0.47096	-0.83646	-0.23044	-0.4304	-0.36441	-0.33254	-0.29924	-0.33535	-0.15371	-0.14811	-0.1481	-0.2052	-0.29812	-0.35028	-0.44091	-0.31854	-0.20662
36	-0.43518	-0.73205	-0.79474	-0.91322	-0.44698	-0.61366	-0.44798	-0.3952	-0.31047	-0.26242	-0.25563	-0.17702	0.53448	-0.30266	-0.12577	-0.09448	0.08742	-0.01235	-1.13418	-0.27706	-0.2459	-0.05522	0.34381	-0.24458	-0.95377	-0.33806	0.5528	0.4243		36	-0.33691	-0.65813	-0.49454	-0.90344	-0.27643	-0.37148	-0.3676	-0.29231	-0.29608	-0.25707	-0.11915	-0.19137	-0.08529	-0.20412	-0.05497	-0.36005	-0.39556	-0.7031	-0.18077
37	-0.43053	-0.78429	-0.81548	-0.93546	-0.42614	-0.55412	-0.44576	-0.37016	-0.2899	-0.08845	-0.25925	-0.1426	0.65591	-0.28895	-0.16889	-0.09341	-0.28191	-0.08652	-1.14473	-0.44638	-0.19578	0.01836	0.34508	-0.33849	-0.95811	-0.48861	0.5528	0.40002		37	-0.35555	-0.66768	-0.51863	-0.92628	-0.26131	-0.39197	-0.37577	-0.28039	-0.22179	-0.21572	-0.01663	-0.14172	-0.07263	-0.21442	-0.09108	-0.36734	-0.34588	-0.82022	-0.17261
38	-0.48236	-0.82727	-0.78054	-0.95159	-0.45381	-0.51646	-0.43105	-0.36703	-0.30539	-0.17387	-0.32517	-0.1084	0.79603	-0.28455	-0.25228	-0.29913	-0.54091	-0.06113	-1.15076	-0.55355	-0.1952	0.04571	0.30516	-0.41764	-0.74142	-0.5525	0.47205	0.31785		38	-0.35728	-0.67067	-0.58058	-0.94498	-0.25884	-0.34586	-0.34436	-0.28039	-0.33138	-0.18544	0.02254	-0.16726	0.01499	-0.2334	-0.09641	-0.34068	-0.36951	-0.82432	-0.15492
39	-0.45445	-0.82642	-0.75216	-0.94872	-0.49906	-0.55777	-0.38233	-0.35099	-0.3323	-0.1197	-0.28401	-0.08834	0.8181	-0.28975	-0.28746	-0.37831	-0.61571	-0.01932	-1.18242	-0.55546	-0.23402	0.11343	0.2801	-0.42709	-0.55941	-0.62694	0.36724	0.34711		39	-0.34983	-0.67313	-0.6433	-0.95651	-0.25729	-0.33903	-0.33513	-0.29566	-0.35167	-0.15811	0.04635	-0.43751	-0.04072	-0.28327	-0.07736	-0.30258	-0.31114	-0.66953	-0.19192
40	-0.51758	-0.84412	-0.75106	-0.93366	-0.49124	-0.61123	-0.34933	-0.33691	-0.37368	-0.06553	-0.30292	-0.09814	0.90048	-0.2755	-0.49623	-0.43235	-0.6503	-0.02927	-1.03468	-0.35062	-0.34208	0.04766	0.26779	-0.45485	-0.38823	-0.7125	0.31289	0.27117		40	-0.36327	-0.65214	-0.56252	-0.94933	-0.22179	-0.29547	-0.31313	-0.2532	-0.3277	-0.15959	0.08628	-0.59001	0.03272	-0.2052	-0.13838	-0.29364	-0.31356	-0.33793	-0.23437
41	-0.48634	-0.78514	-0.75652	-0.92828	-0.48636	-0.54198	-0.33019	-0.29466	-0.38358	-0.16866	-0.23783	-0.08241	0.89878	-0.33501	-0.55182	-0.45937	-0.67742	-0.0676	-1.08141	-0.28277	-0.42726	-0.02266	0.25462	-0.49973	-0.29433	-0.72278	0.22205	0.24191		41	-0.38578	-0.65295	-0.53543	-0.7249	-0.30452	-0.28693	-0.28385	-0.28077	-0.27474	-0.19061	0.09857	-0.59994	0.04791	-0.26647	-0.14917	-0.30573	-0.21177	-0.2182	-0.34456
42	-0.50894	-0.67897	-0.80129	-0.93079	-0.56839	-0.53955	-0.28745	-0.26414	-0.38815	-0.13324	-0.21919	-0.06281	0.94463	-0.3197	-0.66926	-0.46525	-0.70921	-0.10344	-0.95025	-0.31004	-0.47332	-0.24469	0.22914	-0.51568	-0.27844	-0.55944	0.11646	0.24813		42	-0.38924	-0.66577	-0.55324	-0.44806	-0.32243	-0.28864	-0.24127	-0.33813	-0.27527	-0.29695	0.09818	-0.55597	0.01347	-0.209	-0.13998	-0.29977	-0.19875	-0.12906	-0.50999
43	-0.48236	-0.727	-0.7991	-0.92864	-0.58303	-0.57356	-0.30147	-0.23871	-0.40136	-0.1322	-0.25841	-0.05551	0.91661	-0.32729	-0.7033	-0.42914	-0.6849	-0.16866	-0.65174	-0.22887	-0.50779	-0.35343	0.21852	-0.5399	-0.26327	-0.46	0.10093	0.20082		43	-0.41161	-0.66904	-0.52791	-0.40826	-0.29217	-0.29889	-0.27675	-0.33887	-0.26684	-0.3516	0.1074	-0.28004	0.04893	-0.22635	-0.13012	-0.31517	-0.14616	-0.12533	-0.64303
44	-0.54881	-0.77503	-0.81111	-0.92219	-0.53681	-0.55291	-0.27839	-0.25554	-0.3813	-0.19054	-0.32406	-0.0644	0.9803	-0.32117	-0.69989	-0.49896	-0.71201	-0.28714	-0.40902	-0.19399	-0.51619	-0.41789	0.26354	-0.48083	-0.26544	-0.37222	0.08152	0.23381		44	-0.41374	-0.64096	-0.53292	-0.33976	-0.30421	-0.2263	-0.2276	-0.32881	-0.21283	-0.37006	0.12353	-0.20769	0.01449	-0.30713	-0.19047	-0.29397	-0.16787	-0.09101	-0.72765
45	-0.50694	-0.81884	-0.72377	-0.91107	-0.48669	-0.5359	-0.24403	-0.28996	-0.38536	-0.14366	-0.40862	-0.05802	0.93784	-0.3442	-0.67607	-0.52865	-0.73259	-0.50169	-0.38188	-0.33097	-0.49649	-0.51361	0.24485	-0.38751	-0.24594	-0.33111	0.09317	0.24564		45	-0.40096	-0.62705	-0.47448	-0.29561	-0.24988	-0.24509	-0.23151	-0.25916	-0.22469	-0.294	0.12506	-0.19847	-0.00628	-0.33695	-0.26055	-0.34366	-0.12494	-0.00932	-0.67487
46	-0.53153	-0.85254	-0.75762	-0.94801	-0.47725	-0.35488	-0.22864	-0.31578	-0.35743	-0.16137	-0.42253	-0.06349	0.94124	-0.38667	-0.33341	-0.52892	-0.741	-0.54401	-0.67737	-0.47365	-0.47071	-0.56309	0.18157	-0.36861	-0.23655	-0.27972	0.22283	0.24315		46	-0.3959	-0.60606	-0.41503	-0.26147	-0.27643	-0.17848	-0.25209	-0.28635	-0.29845	-0.34274	0.13812	-0.17364	0.02968	-0.39008	-0.32877	-0.37181	-0.02171	-0.08504	-0.61174
47	-0.55213	-0.89973	-0.69538	-0.91179	-0.48343	-0.21881	-0.24146	-0.33065	-0.32392	-0.1447	-0.42782	-0.08606	0.84698	-0.3892	-0.27384	-0.45642	-0.71669	-0.5231	-0.71657	-0.54341	-0.43595	-0.54096	0.10639	-0.33613	-0.29361	-0.22722	0.44565	0.23257		47	-0.40562	-0.59025	-0.41352	-0.23515	-0.25266	-0.13237	-0.19655	-0.32062	-0.38802	-0.28218	0.12276	-0.01617	-0.01489	-0.39062	-0.45294	-0.42332	-0.01447	-0.32227	-0.44224
48	-0.54482	-0.8694	-0.68992	-0.96343	-0.47399	-0.04264	-0.25411	-0.315	-0.33636	-0.17596	-0.42476	-0.07512	0.82829	-0.39172	-0.28349	-0.41549	-0.76812	-0.45341	-0.67134	-0.50029	-0.42957	-0.45891	0.03844	-0.27116	-0.35283	-0.20306	0.53339	0.24004		48	-0.40522	-0.58371	-0.20181	-0.21014	-0.25421	-0.11272	-0.2418	-0.35377	-0.412	-0.29917	0.07323	-0.02965	-0.03768	-0.43779	-0.53501	-0.45578	0.02026	-0.71951	-0.35272
49	-0.56409	-0.86266	-0.62223	-0.94227	-0.34347	0.06913	-0.25873	-0.3549	-0.37952	-0.18325	-0.46565	-0.06691	0.82999	-0.40104	-0.26874	-0.39356	-0.77653	-0.431	-0.33213	-0.43814	-0.28095	-0.39445	-0.07029	-0.28888	-0.40484	-0.22	0.56134	0.27303		49	-0.38618	-0.5728	-0.22263	-0.20014	-0.23136	-0.12383	-0.17792	-0.35638	-0.34034	-0.20316	-0.01048	-0.01617	-0.1015	-0.45026	-0.58258	-0.48178	-0.00675	-0.8191	-0.28824
50	-0.57605	-0.77418	-0.64188	-0.73824	-0.32687	0.20884	-0.27941	-0.37251	-0.4204	-0.10095	-0.48122	-0.06737	0.80452	-0.39905	-0.2103	-0.22824	-0.78588	-0.21645	-0.32157	-0.37409	-0.04977	-0.26813	-0.15948	-0.30423	-0.36656	-0.18639	0.50388	0.27988		50	-0.371	-0.57117	-0.22739	-0.18948	-0.24464	-0.17165	-0.20099	-0.37984	-0.33402	-0.21793	0.00372	-0.06228	-0.16228	-0.44104	-0.47946	-0.48874	0.03907	-0.87728	-0.24988
RIM-naïve																														RIM-trained
Time (s)	1	2	3	4	5	6	7	8	9	10	11	12	13	14	15	16	17	18	19	20	21	22	23	24	25	26	27	28		Time (s)	1	2	3	4	5	6	7	8	9	10	11	12	13	14	15	16	17	18	19
1	-0.04886	0.08501	0.02287	0.03418	-0.11576	0.19507	-0.02583	-0.31928	0.25553	0.04332	-0.000539749	-0.0616	0.01632	0.14966	-0.45107	-0.02979	-0.13911	0.19594	-0.34679	0.64215	-0.00308	-0.0327	-0.01165	0.01338	0.18906	0.06091	-0.08518	-0.01339		1	0.07704	0.01122	0.059	-0.18662	0.01587	-0.11556	0.03187	0.11786	0.04221	-0.03837	0.11464	0.05651	0.0109	-0.03519	-0.05245	-0.00414	0.10773	-0.35096	0.04444
2	-0.04686	0.07747	0.00716	0.02172	-0.12806	0.20072	-0.01014	-0.24967	0.251	0.08169	-0.02012	-0.0141	0.02524	0.25065	-0.29543	-0.03962	-0.11786	0.13834	-0.08303	0.66122	0.01739	-0.02175	-0.04445	-0.02166	0.10639	0.03217	-0.02455	-0.01339		2	0.05624	0.03243	0.07315	-0.12132	-0.01778	-0.05356	0.03234	0.16925	0.08374	0.04947	0.1359	0.01219	0.04793	0.03173	-0.15801	0.03014	0.04306	-0.19276	0.02193
3	-0.02686	0.03056	0.10258	0.07245	-0.17316	0.12603	0.01029	-0.16465	0.21547	0.1266	0.01858	0.00245	-0.000186383	0.24806	-0.23016	-0.02756	-0.12693	0.15103	0.03647	0.11747	0.0085	0.01587	-0.04851	-0.00454	0.04303	0.00519	0.00793	-0.01094		3	0.01031	0.03731	0.05193	-0.03368	-0.01099	-0.04361	0.00327	0.16298	0.03972	-0.07305	0.01521	-0.02327	0.02078	0.00157	0.0772	0.02524	0.01802	-0.02793	0.00182
4	0.01513	0.0852	-0.00244	0.03418	-0.00506	0.02116	-0.02583	-0.07468	0.18725	0.000280715	0.02614	0.013	-0.00138	0.04156	-0.11384	0.01621	-0.02997	0.00556	-0.03288	-0.3135	0.0085	0.01519	-0.01178	0.03886	0.000540833	0.01115	-0.00858	0.02457		4	-0.000896201	0.05462	0.01431	-0.02222	-0.00574	-0.02221	-0.01721	0.16925	0.01132	-0.11697	-0.01395	-0.01163	0.02536	0.04304	0.13047	0.02185	-0.0116	0.04786	-0.0226
5	0.0218	0.00889	0.00657	-0.03168	0.00724	-0.00638	0.0289	-0.000935505	0.03153	0.0087	0.02552	0.01396	0.00674	-0.03547	0.03155	0.0381	0.03599	-0.03251	0.06743	-0.47913	0.00866	0.04597	0.00621	0.03369	-0.01916	-0.01199	-0.01264	-0.01421		5	-0.01866	0.00293	-0.03886	0.01558	-0.000802568	0.00709	0.00358	0.1235	0.01203	-0.06149	-0.0352	-0.00886	-0.00427	-0.02859	0.11555	-0.00829	-0.00951	0.06308	-0.01111
6	0.02446	-0.00109	0.0121	-0.07084	0.01818	-0.01845	0.02452	0.04419	-0.11026	-0.04931	0.01766	0.00676	0.00913	-0.06396	0.08531	0.03364	0.04596	-0.10085	-0.02297	-0.62025	0.000253831	0.03229	0.01165	0.01378	-0.06706	-0.01549	0.0082	-0.00686		6	-0.0257	0.00366	-0.02048	0.07057	0.00444	0.03761	-0.000953408	-0.08516	-3.54975e-05	0.0564	-0.00306	-0.07147	0.02607	0.02482	0.12998	-0.00452	-0.01661	0.06077	0.00709
7	0.04179	-0.03651	-0.0167	-0.12869	0.09471	-0.08484	0.03765	0.14049	-0.20084	-0.03996	0.02321	-0.000911533	-0.00911	-0.11315	0.16732	0.01398	0.14314	-0.05106	0.08043	-0.65403	0.000729765	0.0535	0.01228	-0.02286	-0.06668	-0.00393	0.03364	-0.00563		7	-0.05243	-0.0239	-0.05951	0.14675	-0.00173	0.00818	-0.02033	-0.17225	-0.05009	0.07721	0.000281077	0.02992	0.00279	-0.011	0.02557	-0.00264	-0.01744	0.08625	0.01523
8	0.03313	-0.1098	-0.03037	-0.03524	0.16715	-0.16594	0.01357	0.12673	-0.21582	-0.0699	0.00131	0.00437	-0.03067	-0.14423	0.25225	0.01934	0.09244	-0.11452	0.0569	-0.12335	-0.00673	-0.04364	0.01849	-0.03241	-0.10415	-0.00883	0.04853	0.0111		8	-0.03226	-0.01487	-0.02642	0.10494	-0.00142	0.01772	-0.0158	-0.15346	-0.09623	0.0356	-0.000245942	0.0554	-0.04307	-0.02262	-0.20341	-0.01771	-0.04122	0.10048	-0.01063
9	0.00247	-0.07137	-0.04375	0.00214	0.18765	-0.14935	-0.02474	0.20433	-0.21373	-0.083	-0.01889	0.01012	0.00221	-0.16559	0.26982	-0.00433	0.09753	-0.12819	0.15225	0.26185	-0.01482	-0.0368	0.02824	-0.01728	-0.05007	-0.02776	0.02552	0.02008		9	-0.00682	-0.04462	-0.02812	0.03735	0.01247	0.07195	-0.00846	-0.16097	-0.0437	0.000924642	-0.0663	0.00831	-0.01697	0.00377	-0.06884	-0.01281	-0.0408	0.12961	-0.01829
10	-0.0162	-0.06835	-0.05801	0.10182	-0.05289	-0.11804	-0.02839	0.29347	-0.20014	-0.01843	-0.07287	0.02595	-0.01829	-0.16753	0.28426	-0.01997	-0.0012	-0.06375	0.09219	0.50757	-0.01942	-0.02791	0.03951	-0.000955642	-0.03191	-0.04143	0.00712	0.00865		10	-0.00682	-0.05877	-0.025	-0.01134	0.00568	0.0924	-0.0083	-0.171	0.00103	0.07027	-0.14728	-0.04709	-0.06952	-0.00754	0.00393	-0.02713	-0.03163	0.0836	-0.02787
11	-0.11284	-0.07306	-0.07605	0.11606	-0.29889	-0.13124	-0.02072	0.19222	-0.21477	-0.06148	-0.13609	0.04035	0.00168	-0.19407	0.28154	-0.01595	0.03112	-0.00713	0.04266	0.48687	-0.01212	-0.04091	0.04027	-0.000557458	-0.04118	-0.00988	-0.00723	0.01927		11	-0.00826	-0.08437	-0.04876	0.07401	-0.02025	0.09471	-0.00627	-0.1898	0.00813	0.04485	-0.15361	-0.02881	-0.04025	-0.00597	-0.00574	-0.07959	-0.01035	0.04488	-0.0135
12	-0.28481	-0.15935	-0.11387	0.10627	-0.47929	-0.15236	-0.01635	0.05327	-0.20711	-0.06428	-0.20009	0.05018	-0.09404	-0.19213	0.25099	-0.03113	0.07628	0.02119	0.14049	0.25858	-0.02783	-0.09837	0.01646	0.0086	-0.06977	-0.10767	-0.02753	0.0062		12	-0.02938	-0.08193	-0.04763	0.02532	-0.01068	0.09389	-0.0219	-0.23805	-0.07955	-0.11003	-0.15343	-0.05817	-0.07728	-0.03424	-0.09408	-0.12806	-0.01869	0.08195	-0.02883
13	-0.33347	-0.11734	-0.12114	0.12674	-0.45196	-0.12218	-0.10647	-0.14071	-0.22104	-0.09797	-0.2408	0.05282	-0.11574	-0.10603	0.27568	-0.1093	0.05968	-0.01884	0.0538	0.38444	-0.06289	-0.09906	0.000253293	-0.01171	-0.13235	-0.13816	-0.09221	-0.04074		13	-0.0361	-0.09802	-0.13164	-0.13736	-0.01408	0.10602	-0.04925	-0.24306	-0.06145	-0.08229	-0.16134	-0.19058	-0.13407	-0.0886	-0.07802	-0.13936	-0.03496	-0.03257	-0.05421
14	-0.41078	-0.18215	-0.25118	0.14988	-0.51483	-0.16029	-0.14113	-0.29067	-0.26319	-0.14288	-0.28291	0.05954	-0.08459	-0.14746	0.24179	-0.15442	-0.21083	-0.0989	-0.33441	0.42094	-0.08652	-0.19551	0.00228	-0.08975	-0.1393	-0.11152	-0.08057	-0.00604		14	-0.02922	-0.11851	-0.1916	-0.21411	-0.01222	0.11447	-0.09457	-0.27564	-0.03944	-0.19094	-0.18418	-0.359	-0.157	-0.08608	-0.19587	-0.16084	-0.03621	-0.12458	-0.08198
15	-0.44544	-0.23622	-0.30383	0.16412	-0.47929	-0.17122	-0.20096	-0.42989	-0.28235	-0.12604	-0.31005	0.05738	-0.07274	-0.05295	0.19409	-0.22455	-0.17275	-0.21605	-0.62479	0.35229	-0.23089	-0.10248	-0.05775	-0.13315	-0.19223	-0.14342	-0.11549	-0.01094		15	-0.05211	-0.11583	-0.20971	-0.24218	-0.00759	0.07904	-0.15631	-0.33079	-0.09836	-0.25104	-0.23249	-0.53629	-0.17534	-0.11938	-0.25209	-0.19588	-0.13009	-0.0981	-0.1112
16	-0.47211	-0.30461	-0.3242	0.1481	-0.55036	-0.19952	-0.30714	-0.55756	-0.31754	-0.15879	-0.33287	0.0461	-0.11455	-0.08597	0.18677	-0.26833	-0.05565	-0.29708	-0.80744	0.35393	-0.36161	-0.05391	-0.1559	-0.1451	-0.23781	-0.14727	-0.10087	0.00988		16	-0.08764	-0.14216	-0.23941	-0.30003	-0.01192	-0.01513	-0.25212	-0.33768	-0.15906	-0.03606	-0.25866	-0.65208	-0.1764	-0.142	-0.23373	-0.18156	-0.1255	-0.12656	-0.17728
17	-0.45611	-0.38393	-0.36289	0.10538	-0.62006	-0.21536	-0.40784	-0.64533	-0.31197	-0.19248	-0.38731	0.01852	-0.12653	-0.10992	0.12987	-0.29781	-0.14154	-0.27658	-0.84831	-0.09175	-0.48615	-0.21672	-0.23518	-0.18651	-0.26292	-0.15849	-0.08761	-0.07748		17	-0.10156	-0.15655	-0.24422	-0.31607	-0.00574	-0.16081	-0.37231	-0.38029	-0.21444	-0.08692	-0.2822	-0.46648	-0.17816	-0.20044	-0.34961	-0.18533	-0.16263	-0.07824	-0.20123
18	-0.49677	-0.4623	-0.3594	0.01371	-0.6679	-0.36135	-0.59355	-0.69624	-0.35482	-0.23084	-0.38669	-0.02394	-0.15342	-0.13969	-0.0241	-0.3188	-0.25488	-0.37909	-0.90093	-0.49439	-0.60767	-0.51977	-0.27014	-0.26097	-0.25751	-0.13886	-0.08436	-0.06115		18	-0.10348	-0.15191	-0.2759	-0.32638	-0.05976	-0.22554	-0.54471	-0.40786	-0.20486	0.16043	-0.32629	-0.40443	-0.19932	-0.33019	-0.33831	-0.17327	-0.26777	-0.14113	-0.2448
19	-0.52343	-0.46984	-0.36318	-0.16251	-0.76493	-0.45415	-0.61581	-0.7653	-0.32939	-0.214	-0.38607	-0.07671	-0.1895	-0.17012	-0.2015	-0.31433	-0.10435	-0.29122	-0.91332	-0.71723	-0.68858	-0.60802	-0.30458	-0.26734	-0.25249	-0.14026	-0.09248	-0.16197		19	-0.11676	-0.19117	-0.29739	-0.38366	-0.11316	-0.26315	-0.63661	-0.40848	-0.26236	0.11419	-0.3342	-0.41219	-0.23671	-0.50613	-0.36863	-0.21622	-0.36373	-0.30628	-0.3152
20	-0.52743	-0.55669	-0.36755	-0.22036	-0.78133	-0.46245	-0.65339	-0.79501	-0.35133	-0.25049	-0.31822	-0.12277	-0.18617	-0.26722	-0.42408	-0.3054	-0.12516	-0.29806	-0.91146	-0.86542	-0.7357	-0.64633	-0.29496	-0.28725	-0.21386	-0.14167	-0.0979	-0.08646		20	-0.12684	-0.22019	-0.33331	-0.38481	-0.16348	-0.29477	-0.69772	-0.45736	-0.29821	0.04716	-0.32542	-0.48089	-0.23565	-0.60635	-0.35388	-0.23996	-0.35414	-0.43371	-0.36452
21	-0.53543	-0.60812	-0.37627	-0.29334	-0.75126	-0.44509	-0.74205	-0.82996	-0.34297	-0.25517	-0.30542	-0.16571	-0.19935	-0.32095	-0.55295	-0.31657	-0.20197	-0.27951	-0.92818	-0.93734	-0.71127	-0.66548	-0.30129	-0.29681	-0.16789	-0.15954	-0.12171	-0.17218		21	-0.15453	-0.24189	-0.38112	-0.4209	-0.14773	-0.29013	-0.7618	-0.45297	-0.30496	0.19972	-0.35405	-0.43047	-0.22049	-0.64216	-0.4255	-0.27048	-0.33745	-0.59489	-0.3583
22	-0.56142	-0.63883	-0.36755	-0.32627	-0.7294	-0.47414	-0.75883	-0.83629	-0.31127	-0.26078	-0.27643	-0.19953	-0.24888	-0.32483	-0.64709	-0.34605	-0.18936	-0.30391	-0.95356	-0.96459	-0.50106	-0.61144	-0.32206	-0.24982	-0.16287	-0.15884	-0.12902	-0.16565		22	-0.15549	-0.24116	-0.40827	-0.39741	-0.12829	-0.26601	-0.79588	-0.47114	-0.44162	-0.34119	-0.3746	-0.42825	-0.24623	-0.47691	-0.42288	-0.26332	-0.35581	-0.65149	-0.36883
23	-0.51743	-0.66766	-0.37598	-0.36988	-0.7294	-0.51639	-0.80152	-0.84372	-0.34402	-0.22897	-0.27612	-0.21728	-0.34912	-0.27758	-0.76068	-0.3666	-0.36003	-0.30196	-0.93994	-0.9684	-0.41206	-0.57929	-0.31358	-0.15665	-0.16596	-0.169	-0.09925	-0.11585		23	-0.14941	-0.26798	-0.44476	-0.41345	-0.09557	-0.2329	-0.81385	-0.463	-0.55912	-0.63245	-0.36881	-0.69363	-0.248	-0.37103	-0.50057	-0.25805	-0.3412	-0.68127	-0.37698
24	-0.51876	-0.71815	-0.37424	-0.39569	-0.6515	-0.55336	-0.78218	-0.85802	-0.37746	-0.27856	-0.30542	-0.24199	-0.41662	-0.30541	-0.76424	-0.3121	-0.32992	-0.31465	-0.97585	-1.00599	-0.37018	-0.61281	-0.26089	-0.14112	-0.15398	-0.19494	-0.10899	-0.1881		24	-0.17662	-0.26433	-0.41845	-0.39684	-0.09279	-0.20755	-0.83823	-0.50248	-0.64254	-0.78964	-0.34579	-0.71247	-0.24235	-0.295	-0.53417	-0.30289	-0.33745	-0.57702	-0.38081
25	-0.5181	-0.71759	-0.36638	-0.42773	-0.64466	-0.54808	-0.80991	-0.87481	-0.44261	-0.29915	-0.37034	-0.26909	-0.46614	-0.29311	-0.77616	-0.25626	-0.23363	-0.39861	-0.95975	-0.95096	-0.28039	-0.6087	-0.20124	-0.1001	-0.15051	-0.18197	-0.11468	-0.18932		25	-0.18814	-0.29237	-0.43429	-0.34185	-0.11347	-0.21355	-0.84323	-0.49997	-0.72205	-1.04392	-0.35915	-0.74072	-0.25329	-0.26202	-0.50139	-0.327	-0.33495	-0.41815	-0.26405
26	-0.51276	-0.76544	-0.36376	-0.44553	-0.54626	-0.55034	-0.77707	-0.87426	-0.48546	-0.31506	-0.39132	-0.27845	-0.51314	-0.26981	-0.81884	-0.22902	-0.29606	-0.3908	-0.92942	-0.62079	-0.25469	-0.39321	-0.16629	-0.06785	-0.1536	-0.1655	-0.14039	-0.18728		26	-0.18526	-0.30456	-0.40346	-0.33039	-0.12551	-0.21286	-0.85308	-0.51375	-0.75471	-1.09709	-0.39727	-0.75125	-0.25011	-0.24348	-0.44616	-0.35978	-0.33578	-0.31621	-0.23435
27	-0.4921	-0.7839	-0.37918	-0.47668	-0.57086	-0.4285	-0.77999	-0.84069	-0.48232	-0.30196	-0.38021	-0.29908	-0.46881	-0.23874	-0.87595	-0.23348	-0.35051	-0.33711	-0.44957	-0.37888	-0.20932	-0.06554	-0.13589	-0.01768	-0.10801	-0.16305	-0.12442	-0.12483		27	-0.19086	-0.30261	-0.3814	-0.31607	-0.10421	-0.21164	-0.82464	-0.54258	-0.80157	-1.10633	-0.38339	-0.7446	-0.23636	-0.19353	-0.42141	-0.32978	-0.33787	-0.19143	-0.19413
28	-0.49743	-0.79276	-0.35504	-0.48558	-0.5859	-0.45	-0.79203	-0.76612	-0.50531	-0.28886	-0.30897	-0.30675	-0.34832	-0.24456	-0.89917	-0.20534	-0.35184	-0.25412	-0.18209	-0.17075	-0.17775	-0.04159	-0.07206	0.00382	-0.08058	-0.16024	-0.16556	-0.1334		28	-0.20094	-0.30407	-0.36726	-0.30576	-0.12798	-0.29422	-0.71116	-0.55072	-0.81861	-1.0994	-0.40394	-0.8072	-0.2226	-0.20641	-0.34421	-0.27845	-0.28571	-0.16363	-0.17018
29	-0.49343	-0.78899	-0.35998	-0.4749	-0.6515	-0.44887	-0.79459	-0.66569	-0.45968	-0.2795	-0.26903	-0.33578	-0.3422	-0.25298	-0.85503	-0.19418	-0.21194	-0.14576	0.04637	0.01395	-0.14618	0.0275	-0.05496	0.01378	-0.02998	-0.16865	-0.21401	-0.10523		29	-0.22335	-0.31212	-0.33473	-0.34185	-0.14187	-0.37408	-0.63708	-0.56764	-0.83529	-1.2	-0.38954	-0.87147	-0.19156	-0.22809	-0.34863	-0.30671	-0.27403	-0.08056	-0.18742
30	-0.4861	-0.78466	-0.36173	-0.47757	-0.75263	-0.3787	-0.79422	-0.59168	-0.444	-0.34032	-0.2863	-0.3034	-0.32676	-0.34619	-0.55274	-0.15085	-0.15438	-0.05301	0.15658	0.14308	-0.13332	-0.02928	-0.02647	0.00621	-0.00409	-0.19249	-0.23025	-0.0885		30	-0.23631	-0.31822	-0.33614	-0.36705	-0.16564	-0.39875	-0.57081	-0.57579	-0.85872	-1.14965	-0.40535	-0.85873	-0.24235	-0.29186	-0.36715	-0.31763	-0.2878	0.00616	-0.1879
31	-0.50943	-0.77637	-0.36667	-0.47579	-0.72666	-0.32966	-0.68039	-0.51574	-0.44539	-0.31225	-0.30157	-0.27725	-0.27071	-0.26204	-0.40484	-0.12896	-0.19135	-0.18188	0.20116	0.29236	-0.12571	-0.03133	0.01393	0.03846	0.06583	-0.21492	-0.24757	-0.09707		31	-0.24495	-0.34333	-0.32653	-0.40428	-0.14218	-0.41687	-0.52486	-0.56514	-0.71212	-1.18131	-0.41202	-0.85152	-0.22825	-0.29563	-0.43517	-0.27204	-0.2515	0.0333	-0.19317
32	-0.5041	-0.77995	-0.37831	-0.45888	-0.58726	-0.3274	-0.58844	-0.49208	-0.47257	-0.33003	-0.27257	-0.23167	-0.25726	-0.21996	-0.23183	-0.08295	-0.02687	-0.25608	0.22779	0.30816	-0.11698	-0.00123	0.04445	0.05718	0.10214	-0.20861	-0.19642	-0.11544		32	-0.26063	-0.36991	-0.28608	-0.40142	-0.15144	-0.48828	-0.49532	-0.52566	-0.61272	-1.19915	-0.39235	-0.75845	-0.23177	-0.29249	-0.43222	-0.25772	-0.2661	0.04753	-0.21472
33	-0.54676	-0.77674	-0.37889	-0.45799	-0.73486	-0.40586	-0.50051	-0.42081	-0.47257	-0.29447	-0.24343	-0.21176	-0.25726	-0.25945	-0.05192	-0.08876	-0.00983	-0.19164	0.21664	0.29563	-0.097	0.00493	0.07092	0.04125	0.13845	-0.22823	-0.16502	-0.1534		33	-0.25039	-0.3999	-0.31634	-0.43121	-0.17366	-0.52617	-0.4625	-0.49182	-0.49949	-1.19136	-0.34738	-0.67645	-0.22049	-0.24788	-0.25652	-0.26074	-0.2853	0.1359	-0.22143
34	-0.5141	-0.76695	-0.3786	-0.43396	-0.75946	-0.40624	-0.36114	-0.34872	-0.47953	-0.24862	-0.23201	-0.18178	-0.2731	-0.3449	0.09703	-0.09992	-0.0665	-0.13014	0.39186	0.08805	-0.13523	-0.09769	0.09486	0.00422	0.15777	-0.21176	-0.16908	-0.13054		34	-0.23935	-0.39015	-0.30248	-0.42777	-0.16409	-0.54742	-0.40936	-0.45673	-0.42033	-1.15428	-0.33982	-0.50471	-0.2159	-0.20358	-0.30323	-0.24755	-0.27195	0.14616	-0.22909
35	-0.55609	-0.77712	-0.38035	-0.44375	-0.82643	-0.37757	-0.3075	-0.28076	-0.47117	-0.28979	-0.18883	-0.16499	-0.28429	-0.21349	0.20309	-0.0968	-0.11896	-0.30196	0.23584	-0.33584	-0.23359	-0.08127	0.10942	0.0086	0.15352	-0.18723	-0.17449	-0.13381		35	-0.23631	-0.38259	-0.30927	-0.4272	-0.1749	-0.50341	-0.377	-0.41224	-0.32058	-0.43828	-0.27465	-0.31801	-0.20814	-0.08985	-0.30503	-0.25546	-0.27028	-0.00543	-0.22526
36	-0.57942	-0.79558	-0.38791	-0.48024	-0.83463	-0.4119	-0.2816	-0.22766	-0.4123	-0.21026	-0.19207	-0.12325	-0.30266	-0.09309	0.32107	-0.07357	-0.14442	-0.27072	0.01232	-0.57339	-0.3302	-0.08948	0.1155	0.01537	0.18906	-0.169	-0.14283	-0.08891		36	-0.23039	-0.38527	-0.27901	-0.37851	-0.18879	-0.4384	-0.34574	-0.35836	-0.27195	-0.31345	-0.26463	-0.23601	-0.1704	-0.08514	-0.30077	-0.18425	-0.30491	-0.27318	-0.2583
37	-0.60675	-0.80312	-0.369	-0.46155	-0.81686	-0.40586	-0.20461	-0.14209	-0.33461	-0.22336	-0.19439	-0.10406	-0.28895	-0.11963	0.39639	-0.06553	-0.04879	-0.33516	-0.23286	-0.75155	-0.43998	-0.11274	0.13652	0.00303	0.2076	-0.16305	-0.18532	-0.04686		37	-0.23727	-0.37406	-0.27392	-0.33268	-0.19867	-0.39207	-0.33465	-0.27314	-0.19918	-0.01294	-0.23477	-0.19557	-0.16405	-0.05341	-0.18653	-0.17935	-0.30199	-0.41385	-0.2741
38	-0.60208	-0.8116	-0.36231	-0.46333	-0.7991	-0.38096	-0.11121	-0.08458	-0.32416	-0.19435	-0.20611	-0.07455	-0.28455	-0.11251	0.43885	-0.05168	-0.08222	-0.43864	-0.53006	-0.84472	-0.50455	-0.14899	0.15147	-0.01927	0.18558	-0.15674	-0.21428	0.00253		38	-0.24479	-0.38576	-0.27674	-0.33211	-0.18323	-0.33742	-0.31026	-0.23115	-0.12073	0.0356	-0.27535	-0.23712	-0.16193	-0.03582	-0.35142	-0.16315	-0.30157	-0.47971	-0.28655
39	-0.62607	-0.81574	-0.36405	-0.43485	-0.71573	-0.38398	-0.0583	-0.03588	-0.32137	-0.17283	-0.15969	-0.05968	-0.28975	-0.06849	0.48843	-0.04409	-0.11299	-0.47281	-0.61055	-0.8894	-0.57388	-0.14421	0.13627	0.00223	0.17399	-0.11468	-0.25217	-0.00237		39	-0.25151	-0.36698	-0.26656	-0.28285	-0.18508	-0.28509	-0.28541	-0.1898	-0.09978	0.24364	-0.27904	-0.37895	-0.13795	-0.06063	-0.31306	-0.16014	-0.32285	-0.393	-0.27506
40	-0.58542	-0.81461	-0.36231	-0.44197	-0.6064	-0.33419	-0.05101	0.0263	-0.3266	-0.23926	-0.18405	-0.04961	-0.2755	-0.04907	0.51291	-0.06776	-0.15372	-0.3088	-0.67928	-0.88068	-0.65685	-0.15105	0.13475	0.00342	0.15738	-0.11328	-0.35556	-0.00645		40	-0.26752	-0.37186	-0.28184	-0.26509	-0.15977	-0.25416	-0.23587	-0.13716	-0.04547	0.41933	-0.27763	-0.49086	-0.14606	-0.10776	-0.28749	-0.15863	-0.29489	-0.17422	-0.28224
41	-0.55076	-0.82102	-0.37482	-0.45087	-0.45743	-0.31269	-0.0189	0.09482	-0.33879	-0.23833	-0.16031	-0.03377	-0.33501	-0.06914	0.54219	-0.06642	-0.17541	-0.32442	-0.7028	-0.90138	-0.68446	-0.18457	0.13969	-0.00613	0.12184	-0.09821	-0.4419	-0.03339		41	-0.27904	-0.37601	-0.21452	-0.15225	-0.1678	-0.23249	-0.21946	-0.11837	-0.02914	0.454	-0.26516	-0.54958	-0.14606	-0.21332	-0.34814	-0.17106	-0.31075	-0.06302	-0.28655
42	-0.44145	-0.82271	-0.37133	-0.48469	-0.32349	-0.23573	-0.01963	0.13774	-0.32172	-0.20558	-0.14057	-0.01578	-0.3197	-0.00505	0.565	-0.116	-0.21481	-0.33418	-0.71519	-0.88504	-0.62163	-0.17499	0.13589	0.00661	0.09364	-0.08278	-0.50172	-0.05829		42	-0.29248	-0.3843	-0.1537	-0.07836	-0.17089	-0.20074	-0.22446	-0.10019	-0.04476	0.65511	-0.24039	-0.5313	-0.11573	-0.35093	-0.29372	-0.20535	-0.29156	0.03065	-0.29278
43	-0.46544	-0.81913	-0.39402	-0.45354	-0.24286	-0.23347	-0.00431	0.18286	-0.34297	-0.19903	-0.16	-0.00835	-0.32729	0.00854	0.54868	-0.16067	-0.2644	-0.2961	-0.72076	-0.57775	-0.54215	-0.24545	0.12753	0.04165	0.08707	-0.06701	-0.56397	-0.06156		43	-0.30192	-0.38015	-0.15427	-0.04972	-0.16996	-0.17389	-0.24134	-0.07889	-0.00855	0.72215	-0.24127	-0.38947	-0.08363	-0.47094	-0.28159	-0.24755	-0.28029	0.04256	-0.30331
44	-0.50743	-0.83044	-0.3882	-0.47668	-0.25789	-0.23234	0.0143	0.22661	-0.33043	-0.22336	-0.22245	0.00149	-0.32117	-0.03483	0.54784	-0.18301	-0.17917	-0.20336	-0.72695	-0.39359	-0.48964	-0.29949	0.13741	0.04802	0.05501	-0.07052	-0.56586	-0.0685		44	-0.32417	-0.36162	-0.12542	-0.06118	-0.19589	-0.15931	-0.24306	-0.06761	0.01416	0.72677	-0.22247	-0.30083	-0.06494	-0.57242	-0.35338	-0.23399	-0.32118	0.06341	-0.29805
45	-0.49477	-0.82064	-0.36813	-0.45977	-0.21689	-0.19235	7.29714e-05	0.23734	-0.3482	-0.22991	-0.28167	0.00988	-0.3442	-0.05813	0.52692	-0.22857	-0.17762	-0.26584	-0.74491	-0.35654	-0.43237	-0.44315	0.11689	0.08067	0.03685	-0.04563	-0.57561	-0.11421		45	-0.32257	-0.37186	-0.09911	-0.06232	-0.19095	-0.15018	-0.24102	-0.06573	-0.00252	0.73139	-0.23038	-0.29141	-0.02684	-0.56896	-0.41141	-0.22268	-0.20853	0.10313	-0.32343
46	-0.5021	-0.83684	-0.35736	-0.43129	-0.13352	-0.18933	-0.04517	0.24477	-0.32451	-0.19248	-0.2664	0.01036	-0.38667	-0.08726	0.52274	-0.26431	-0.1732	-0.31465	-0.76101	-0.49766	-0.38224	-0.40142	0.09828	0.08187	0.07664	-0.06421	-0.39021	-0.10809		46	-0.33361	-0.35796	-0.14267	-0.05717	-0.18231	-0.16122	-0.25884	-0.08328	0.00316	0.85391	-0.262	-0.26537	-0.04095	-0.52812	-0.37748	-0.20912	-0.16931	0.04951	-0.34258
47	-0.53009	-0.83383	-0.32536	-0.4037	-0.21416	-0.21649	-0.09479	0.24477	-0.32416	-0.22897	-0.25067	0.01012	-0.3892	-0.06849	0.48759	-0.26743	-0.25887	-0.30489	-0.73748	-0.61153	-0.33829	-0.36859	0.09245	0.11611	0.11257	-0.09049	-0.32741	-0.11585		47	-0.34241	-0.36479	-0.18114	-0.0165	-0.182	-0.21532	-0.24946	-0.08328	0.000319477	0.8516	-0.30258	-0.13629	-0.0212	-0.41533	-0.37355	-0.1948	-0.17974	-0.08056	-0.35503
48	-0.50743	-0.84966	-0.27765	-0.34496	-0.20459	-0.25837	-0.10792	0.28302	-0.32346	-0.16066	-0.25869	0.01252	-0.39172	-0.04842	0.46563	-0.27324	-0.28344	-0.30294	-0.76286	-0.62352	-0.30609	-0.24203	0.06345	0.10018	0.17554	-0.0968	-0.32038	-0.14115		48	-0.35794	-0.36747	-0.23771	0.02475	-0.15422	-0.26874	-0.2032	-0.12589	-0.03305	0.69209	-0.30873	-0.04377	-0.01238	-0.35847	-0.40993	-0.18576	-0.15512	-0.34798	-0.34641
49	-0.52809	-0.8489	-0.26951	-0.32004	-0.21279	-0.27911	-0.07837	0.32457	-0.35516	-0.21587	-0.28969	0.04035	-0.40104	-0.17789	0.45935	-0.26654	-0.27812	-0.2961	-0.7802	-0.16367	-0.28229	-0.23177	-0.00545	0.11452	0.16974	-0.09085	-0.31199	-0.06196		49	-0.36338	-0.35674	-0.22611	0.05339	-0.14835	-0.31971	-0.19804	-0.1121	-0.10014	0.67129	-0.26797	0.03213	-0.00956	-0.30757	-0.46714	-0.16541	-0.13176	-0.45191	-0.34162
50	-0.50543	-0.82366	-0.25961	-0.21324	-0.15266	-0.3738	-0.05684	0.33227	-0.36736	-0.18312	-0.31329	0.03699	-0.39905	-0.16882	0.43258	-0.23706	-0.21636	-0.23069	-0.77091	0.10929	-0.27055	-0.15857	-0.05408	0.12487	0.17052	-0.12589	-0.27545	-0.06972		50	-0.36994	-0.34406	-0.22328	0.10895	-0.1573	-0.37381	-0.20867	-0.17664	-0.15445	0.69903	-0.27271	0.07701	-0.0346	-0.2617	-0.51942	-0.17747	-0.1497	-0.51347	-0.3421
[truncated: 7 more columns]

## Sheet: Panel_d_trace
BWM-HisCl1 (5 Hist)
AVA-naïve				AVA-trained				AIB-naïve				AIB-trained				RIM-naïve				RIM-trained
Time (s)	mean	SEM		Time (s)	mean	SEM		Time (s)	mean	SEM		Time (s)	mean	SEM		Time (s)	mean	SEM		Time (s)	mean	SEM
1	-0.0183	0.05855		1	-0.07619	0.04948		1	0.01153	0.03875		1	-0.04593	0.03703		1	0.00781	0.03815		1	-0.04404	0.03103
2	0.02056	0.06445		2	-0.03778	0.03529		2	0.04309	0.04834		2	-0.01591	0.02606		2	0.02644	0.03302		2	-0.01085	0.02312
3	-0.01217	0.03651		3	-0.0097	0.01958		3	0.00647	0.02897		3	0.00789	0.0126		3	0.01875	0.02049		3	-0.00122	0.01203
4	0.00632	0.0285		4	-0.0023	0.02238		4	0.00696	0.02225		4	0.00447	0.01673		4	-0.0027	0.01496		4	-0.000958562	0.01302
5	0.01025	0.03325		5	-0.0178	0.02694		5	0.004	0.02643		5	-0.00132	0.01998		5	-0.00774	0.01808		5	0.00118	0.01194
6	-0.00363	0.03743		6	0.0228	0.02876		6	-0.01914	0.02694		6	0.01352	0.0166		6	-0.02712	0.02356		6	0.01628	0.01239
7	0.000982328	0.04012		7	0.03692	0.02107		7	-0.01387	0.0284		7	0.01905	0.01496		7	-0.02114	0.02805		7	0.01481	0.01436
8	-0.01658	0.03372		8	0.03088	0.01994		8	-0.02444	0.02476		8	0.01306	0.01692		8	-0.01394	0.0191		8	0.00555	0.01621
9	0.000847703	0.03873		9	0.02738	0.02572		9	-0.01171	0.02716		9	0.00542	0.01846		9	0.00766	0.02251		9	0.01194	0.01508
10	0.01172	0.03899		10	0.02578	0.03695		10	-0.00288	0.02277		10	-0.000252564	0.02584		10	0.01196	0.02697		10	0.00731	0.016
11	0.00224	0.04061		11	0.03257	0.03759		11	-0.01185	0.0269		11	-0.00431	0.02939		11	-0.00722	0.02847		11	0.00637	0.01752
12	-0.07309	0.03963		12	-0.01747	0.03009		12	-0.07584	0.02749		12	-0.04032	0.0248		12	-0.04777	0.02917		12	-0.02645	0.01992
13	-0.16	0.05037		13	-0.1407	0.0489		13	-0.15489	0.0382		13	-0.13065	0.03473		13	-0.06881	0.03087		13	-0.08815	0.01768
14	-0.25656	0.05537		14	-0.22017	0.05817		14	-0.23241	0.04206		14	-0.18672	0.04486		14	-0.12519	0.0357		14	-0.14218	0.02499
15	-0.35067	0.05412		15	-0.29435	0.05878		15	-0.29252	0.04558		15	-0.23813	0.04906		15	-0.16313	0.03901		15	-0.18733	0.03232
16	-0.43969	0.05914		16	-0.40948	0.05302		16	-0.34323	0.05035		16	-0.30766	0.04687		16	-0.20041	0.04555		16	-0.21956	0.03485
17	-0.52635	0.04919		17	-0.48568	0.04797		17	-0.41625	0.04788		17	-0.35463	0.0419		17	-0.26189	0.04172		17	-0.25038	0.0321
18	-0.62272	0.04475		18	-0.52173	0.04532		18	-0.50804	0.05226		18	-0.37961	0.03385		18	-0.33878	0.04313		18	-0.26356	0.03106
19	-0.66326	0.04299		19	-0.52265	0.04372		19	-0.55378	0.05419		19	-0.38978	0.03147		19	-0.37652	0.0449		19	-0.28008	0.02964
20	-0.67308	0.048		20	-0.52195	0.04745		20	-0.56559	0.05792		20	-0.39698	0.0355		20	-0.40336	0.04709		20	-0.29314	0.03216
21	-0.67514	0.05393		21	-0.50597	0.04964		21	-0.581	0.06105		21	-0.37066	0.04061		21	-0.42799	0.04734		21	-0.29105	0.03961
22	-0.64312	0.05483		22	-0.47121	0.05298		22	-0.56979	0.06018		22	-0.37232	0.04284		22	-0.42928	0.04713		22	-0.3023	0.03795
23	-0.62564	0.05665		23	-0.45994	0.05921		23	-0.56484	0.06041		23	-0.39561	0.04893		23	-0.43658	0.0483		23	-0.32611	0.04513
24	-0.60293	0.06064		24	-0.45681	0.05929		24	-0.56124	0.06144		24	-0.40563	0.04779		24	-0.44683	0.04841		24	-0.33315	0.04678
25	-0.57909	0.06551		25	-0.47949	0.05409		25	-0.55357	0.06102		25	-0.42149	0.04736		25	-0.44464	0.04895		25	-0.34021	0.05062
26	-0.5395	0.069		26	-0.50257	0.0546		26	-0.53545	0.06026		26	-0.43771	0.04924		26	-0.42509	0.04544		26	-0.35612	0.05039
27	-0.48417	0.07449		27	-0.50012	0.05723		27	-0.46625	0.06128		27	-0.43352	0.05049		27	-0.3749	0.04442		27	-0.35255	0.05121
28	-0.41942	0.0769		28	-0.5205	0.05854		28	-0.42365	0.06391		28	-0.45083	0.04813		28	-0.34351	0.0463		28	-0.36094	0.05002
29	-0.36351	0.07962		29	-0.53978	0.05957		29	-0.37941	0.06771		29	-0.46494	0.04672		29	-0.30862	0.04959		29	-0.38035	0.0561
30	-0.3234	0.07764		30	-0.52422	0.0572		30	-0.33836	0.06481		30	-0.46851	0.04383		30	-0.28513	0.04955		30	-0.38511	0.05357
31	-0.28841	0.07829		31	-0.50229	0.05594		31	-0.30684	0.06344		31	-0.44768	0.03959		31	-0.25935	0.04916		31	-0.37313	0.05364
32	-0.25635	0.07946		32	-0.48359	0.05553		32	-0.27069	0.06573		32	-0.42936	0.03642		32	-0.22847	0.04836		32	-0.35826	0.05145
33	-0.23963	0.07966		33	-0.43895	0.0535		33	-0.24865	0.06755		33	-0.38466	0.03615		33	-0.22069	0.05002		33	-0.33651	0.0508
34	-0.22107	0.08525		34	-0.41178	0.05484		34	-0.223	0.07303		34	-0.37616	0.03705		34	-0.21201	0.04941		34	-0.32499	0.04785
35	-0.24569	0.08975		35	-0.37459	0.05659		35	-0.25384	0.07685		35	-0.34461	0.03762		35	-0.2327	0.04794		35	-0.29347	0.02969
36	-0.27116	0.08803		36	-0.34509	0.06342		36	-0.27235	0.07996		36	-0.33566	0.04443		36	-0.23435	0.05054		36	-0.29021	0.02975
37	-0.28588	0.08614		37	-0.31963	0.06351		37	-0.28792	0.08186		37	-0.33117	0.0474		37	-0.23975	0.05372		37	-0.27187	0.03477
38	-0.32549	0.08247		38	-0.30355	0.0635		38	-0.31554	0.08099		38	-0.32711	0.05047		38	-0.25086	0.05735		38	-0.27756	0.03847
39	-0.33605	0.08176		39	-0.27967	0.06351		39	-0.31593	0.08098		39	-0.32756	0.05013		39	-0.24724	0.05975		39	-0.26567	0.04224
40	-0.35538	0.0793		40	-0.27251	0.06256		40	-0.32293	0.07932		40	-0.30805	0.04979		40	-0.24495	0.05948		40	-0.2479	0.04716
41	-0.37466	0.07797		41	-0.26679	0.05657		41	-0.33167	0.07745		41	-0.29792	0.04478		41	-0.2458	0.06026		41	-0.23929	0.04675
42	-0.39657	0.07336		42	-0.28847	0.05513		42	-0.33726	0.07516		42	-0.29638	0.04072		42	-0.23119	0.05962		42	-0.21674	0.04807
43	-0.40836	0.06941		43	-0.30012	0.05975		43	-0.33438	0.07137		43	-0.28949	0.04425		43	-0.21978	0.05607		43	-0.20859	0.04975
44	-0.39753	0.06778		44	-0.29132	0.06348		44	-0.3306	0.07262		44	-0.28639	0.04527		44	-0.21338	0.05527		44	-0.20485	0.05045
45	-0.39711	0.06569		45	-0.27373	0.05808		45	-0.33793	0.07117		45	-0.26838	0.04714		45	-0.22109	0.05489		45	-0.19295	0.0497
46	-0.39321	0.06143		46	-0.29106	0.05794		46	-0.33879	0.07288		46	-0.27455	0.04796		46	-0.21697	0.05432		46	-0.18964	0.05243
47	-0.38165	0.05865		47	-0.3062	0.05763		47	-0.32633	0.07236		47	-0.2798	0.04762		47	-0.22275	0.05388		47	-0.18492	0.05115
48	-0.3734	0.05619		48	-0.29993	0.06027		48	-0.3116	0.07297		48	-0.29012	0.0479		48	-0.21377	0.0541		48	-0.18903	0.04628
49	-0.35861	0.05009		49	-0.29686	0.05964		49	-0.2861	0.07139		49	-0.2963	0.04756		49	-0.20132	0.05261		49	-0.18518	0.04687
50	-0.30263	0.04347		50	-0.29035	0.05999		50	-0.24472	0.0681		50	-0.29638	0.0454		50	-0.17927	0.05234		50	-0.18463	0.04896

## Sheet: Panel_e_data
Training-induced amplitude change (%)
	AVA			AIB			RIM
	BWM-HisCl1 (0 Hist)	BWM-HisCl1 (5 Hist)		BWM-HisCl1 (0 Hist)	BWM-HisCl1 (5 Hist)		BWM-HisCl1 (0 Hist)	BWM-HisCl1 (5 Hist)
1	-0.07746	0.25725		-0.10731	-0.01091		0.12413	0.43872
2	0.08589	0.29387		-0.09796	0.18974		0.22132	0.65226
3	-0.19674	-0.03522		-0.60531	-0.0795		0.00711	-0.49721
4	-0.06457	0.53065		-0.52449	0.46005		-0.52255	0.86381
5	0.06114	-0.62822		0.15027	-0.01183		0.08869	-0.54583
6	-0.00949	-0.07671		-0.2978	-0.26187		0.16242	0.13933
7	-0.03534	-0.25155		-0.07515	-0.37171		-0.11423	-0.48746
8	-0.16324	-0.35251		-0.234	-0.3506		-0.17694	-0.17153
9	0.14615	0.16466		-0.14889	0.20133		0.18325	0.45709
10	-0.1275	-0.43647		-0.45414	-0.46672		-0.14677	-0.12257
11	-0.01011	-0.19105		-0.18995	-0.05729		-0.38928	-0.21261
12	-0.15011	-0.23606		0.14754	-0.31724		-0.52956	0.01334
13	-0.25337	-0.00371		-0.40156	-0.43399		-0.69941	0.01575
14	-0.10951	0.43968		-0.18885	0.4265		-0.21207	0.78708
15	-0.25003	0.02594		-0.0086	-0.02306		-0.02826	-0.23703
16	-0.44402	0.02093		-0.32038	0.10271		-0.10061	0.07253
17	-0.23629	-0.62894		-0.38692	-0.70691		-0.09387	-0.19083
18	0.02072	0.55195		0.25969	-0.00969		0.44149	-0.24247
19	-0.27942	-0.71571		-0.35682	-0.63765		-0.35214	-0.54883
20	-0.24052	0.52825		-0.22348	-0.53972		-0.17132	-0.15427
21	-0.17263	-0.43483		-0.06493	-0.40436		0.24469	-0.25721
22	-0.59486	-0.45601		-0.57837	-0.22117		-0.47583	-0.4736
23	-0.48178	-0.28495		-0.5595	-0.61025		-0.53833	-0.41716
24	-0.25442	-0.16378		-0.23973	-0.28164		-0.45658	-0.08659
25	-0.39653	-0.0631		-0.24695	0.17422		-0.29003	-0.2607
26	-0.53087	0.02556		-0.49972	0.09662		-0.72358	-0.3194
27	-0.59364			-0.61138			-0.66952
28	-0.36298			-0.40513			-0.37136
29	-0.66841			-0.25686			-0.57721
30	-0.15471			0.20251			0.55441
31	-0.59207			-0.86366			-0.67393
32	-0.93466			-1.08726			-0.59965
33	-0.80451			-0.12887			-0.71831
34	-0.61299			-0.64186			-0.71585
35	-0.65053			-0.78833			-0.78114
36	-0.74788			-0.52462			-0.27199
37	-0.5796			-0.54979			-0.4231
38	-0.84967			-0.75807			-0.75256
39	-0.26861			-0.26236			-0.37148
mean	-0.322696	-0.0815405		-0.331512	-0.159421		-0.279998	-0.0686676
SEM	0.0453595	0.071855		0.0478442	0.0628585		0.0567711	0.0792832
p value		0.004			0.0308			0.0296

## Sheet: Panel_f_data
Training-induced duration change (%)
	AVA			AIB			RIM
	BWM-HisCl1 (0 Hist)	BWM-HisCl1 (5 Hist)		BWM-HisCl1 (0 Hist)	BWM-HisCl1 (5 Hist)		BWM-HisCl1 (0 Hist)	BWM-HisCl1 (5 Hist)
1	-0.08696	0.05841		0.03486	0.09307		0.10526	0.15462
2	0.20356	0.19646		0.20044	0.14059		0.06105	0.15462
3	-0.12846	-0.49381		-0.58606	-0.52475		-0.46947	-0.53815
4	-0.29447	0.24248		-0.62745	0.09307		-0.60211	0.10843
5	0.24506	-0.30973		0.20044	0.04554		-0.07158	0.01606
6	-0.62648	0.01239		-0.42048	0.04554		-0.42526	-0.07631
7	-0.25296	0.5646		-0.33769	0.61584		-0.07158	-0.58434
8	-0.08696	-0.58584		-0.08932	-0.57228		-0.02737	0.2008
9	-0.66798	0.05841		-0.37908	0.18812		-0.64632	0.10843
10	-0.16996	-0.53982		-0.13072	-0.52475		-0.46947	-0.30723
11	-0.29447	-0.30973		-0.2963	-0.2396		-0.42526	0.29317
12	-0.50198	-0.30973		-0.46187	-0.47723		-0.38105	-0.03012
13	-0.79249	0.19646		-0.66885	0.33069		-0.77895	0.29317
14	-0.83399	-0.12566		-0.91721	0.42574		-0.11579	-0.53815
15	-0.21146	0.65664		-0.13072	0.75842		-0.16	0.10843
16	-0.46047	0.10442		-0.46187	0.14059		-0.11579	-0.21486
17	-0.12846	0.5646		-0.17211	0.52079		0.06105	-0.53815
18	-0.08696	-0.49381		-0.04793	-0.52475		-0.11579	-0.26104
19	-0.21146	-0.53982		0.07625	-0.52475		-0.64632	-0.58434
20	0.28656	-0.53982		0.36601	0.18812		-0.20421	-0.12249
21	-0.62648	0.01239		-0.2549	-0.4297		-0.55789	0.29317
22	-0.25296	0.19646		-0.58606	-0.38218		-0.46947	-0.3996
23	-0.58498	-0.40177		-0.50327	0.37822		-0.02737
24	-0.50198	0.2885		-0.04793			-0.29263
25	-0.04545			-0.46187			-0.46947
26	-0.50198			-0.46187			-0.69053
27	-0.21146			-0.08932			-0.46947
28	-0.46047			-0.54466			-0.69053
29	-0.12846			-0.50327			-0.46947
30	-0.66798			-0.54466			-0.07158
31	-0.50198			-0.33769			-0.60211
32	-0.54348			-0.71024
33	-0.54348
34	-0.75099
mean	-0.335968	-0.0623894		-0.309232	-0.0102454		-0.332564	-0.111993
SEM	0.0500839	0.0787274		0.05288	0.0870411		0.0470815	0.0665706
p value		0.0033			0.0031			0.0074
