# Supplementary material for: Locomotion modulates olfactory learning through proprioception in C. elegans
Source: Nat Commun. 2023 Jul 27;14:4534. doi: 10.1038/s41467-023-40286-x (PMC10374624; doi:10.1038/s41467-023-40286-x)
Supplement: Supplementary file 4 — Source Data [file 41467_2023_40286_MOESM4_ESM.zip › Fig. 2 Source Data.xlsx]

## Sheet: Panel_a_trace
AVA						AIB						RIM
Time (s)	WT	WT (5 mM Hist)	BWM-HisCl1	BWM-HisCl1 (5 mM Hist)		Time (s)	WT	WT (5 mM Hist)	BWM-HisCl1	BWM-HisCl1 (5 mM Hist)		Time (s)	WT	WT (5 mM Hist)	BWM-HisCl1	BWM-HisCl1 (5 mM Hist)
1	1.5108	1.00005	1.4933	1.00001		1	1.0541	1.6537	1.07388	1.17143		1	1.19253	1.49413	1.67144	1.00001
2	1.60119	1.00504	1.23672	1.09505		2	1.17436	1.42323	1.16466	1.17052		2	1.38862	1.3937	1.5872	1.03364
3	1.63509	1.00068	1.43037	1.18336		3	1.38824	1.55473	1.57324	1.15213		3	1.51557	1.3887	1.45248	1.0766
4	1.6321	1.05071	1.66896	1.18688		4	1.51223	1.73395	1.99311	1.10407		4	1.5381	1.43605	1.26912	1.02473
5	1.6576	1.09246	1.63595	1.21856		5	1.55435	1.61061	1.98511	1.0462		5	1.5207	1.49417	1.13154	0.98502
6	1.5997	1.11742	1.69411	1.21856		6	1.60909	1.43679	1.93051	1.12017		6	1.57189	1.58135	1.13149	1.02511
7	1.61539	1.1793	1.70187	1.272		7	1.57938	1.50956	1.90114	1.11914		7	1.63437	1.71795	1.26005	1.07772
8	1.6795	1.33916	1.65462	1.33536		8	1.56393	1.69945	1.88028	1.03948		8	1.65587	1.79886	1.4238	1.08171
9	1.5756	1.55486	1.56084	1.35776		9	1.51901	1.78855	1.80311	1.07924		9	1.68352	1.73087	1.53149	1.15296
10	1.40353	1.74091	1.50063	1.31072		10	1.58031	1.80953	1.58581	1.13604		10	1.62515	1.50055	1.58735	1.15108
11	1.13373	1.58941	1.50709	1.24352		11	1.66268	1.75107	1.41941	1.12411		11	1.38452	1.31704	1.58449	1.08247
12	1.04094	1.6506	1.32729	1.19744		12	1.7179	1.4481	1.39654	1.42495		12	1.23503	1.15635	1.56763	1.07128
13	1.06004	1.60813	0.99202	1.12993		13	1.69989	1.12283	1.80694	1.50717		13	1.11983	1.00776	1.53806	1.03385
14	1.14613	1.51915	0.99899	1.10209		14	1.68164	1.00926	1.7196	1.3256		14	1.15873	1.10988	1.49055	1.05304
15	1.22273	1.4987	1.37068	1.05313		15	1.67954	1.01608	1.48142	1.20982		15	1.2468	1.06606	1.44385	1.00001
16	1.41553	1.4191	1.56463	1.02689		16	1.691	1.03305	1.26227	1.21163		16	1.39425	1.00894	1.38411	1.0002
17	1.6166	1.41532	1.5407	1.01857		17	1.38473	1.03277	1.35811	1.18143		17	1.57907	1.04201	1.11562	1.09503
18	1.69959	1.36619	1.5007	1.01377		18	1.20783	1.25144	1.63216	1.12377		18	1.65842	1.27725	0.99977	1.13395
19	1.63479	1.28236	1.58131	1.02561		19	1.09624	1.63578	1.83561	1.07514		19	1.67994	1.53926	1.02234	1.24643
20	1.4412	1.21433	1.53598	1.05889		20	1.06112	1.88354	1.72368	1.0484		20	1.59546	1.75141	1.32325	1.26334
21	1.28443	1.1505	1.37281	1.06849		21	1.00007	1.89354	1.76771	1.02882		21	1.40705	1.86152	1.51532	1.28899
22	1.36813	1.09701	1.15589	1.06592		22	1.01408	1.86529	1.72004	1.00638		22	1.41678	1.88456	1.61779	1.36537
23	1.5553	1.10054	1.15444	1.05473		23	1.15823	1.89405	1.65996	1.01181		23	1.54527	1.78574	1.60474	1.39615
24	1.64209	1.04641	1.37974	1.04577		24	1.48532	1.82297	1.75378	1.08974		24	1.69989	1.67248	1.61129	1.38513
25	1.38772	1.00005	1.62082	1.04193		25	1.54335	1.76075	1.7882	1.09724		25	1.59955	1.61348	1.62563	1.35929
26	1.18583	1.04765	1.64044	1.00961		26	1.64724	1.64745	1.76781	1.10983		26	1.4521	1.63704	1.58811	1.25498
27	1.05883	1.2129	1.34957	1.00001		27	1.75675	1.59656	1.72204	1.17903		27	1.20687	1.58111	1.46996	1.22135
28	1.00004	1.4123	1.29003	1.00865		28	1.77267	1.71022	1.75943	1.21372		28	1.09115	1.54363	1.30968	1.17405
29	1.01593	1.52159	1.41088	1.04737		29	1.79232	1.53826	1.75662	1.24496		29	0.99004	1.56238	1.23363	1.17765
30	1.05584	1.60486	1.65159	1.06624		30	1.84005	1.28376	1.72276	1.23103		30	1.00002	1.43393	1.38855	1.22667
31	1.32533	1.56288	1.7619	1.10145		31	1.62127	1.10226	1.66366	1.21818		31	1.10549	1.20219	1.63817	1.20254
32	1.6036	1.61874	1.65183	1.08737		32	1.40626	1.02612	1.61645	1.20981		32	1.31029	1.09612	1.5434	1.18791
33	1.74509	1.80051	1.51688	1.07073		33	1.24059	1.07541	1.62021	1.20269		33	1.51711	1.19442	1.38021	1.25118
34	1.83619	1.58146	1.46464	1.05665		34	1.10817	1.32253	1.59326	1.10421		34	1.42752	1.08857	1.20176	1.10869
35	1.8576	1.24669	1.55661	1.03905		35	1.00007	1.7127	1.48452	1.06017		35	1.5033	1.0271	1.18245	1.06254
36	1.7881	1.14893	1.60243	1.03105		36	1.0211	1.73091	1.56945	1.04127		36	1.52633	1.15371	1.371	1.17804
37	1.5442	1.06472	1.61508	1.03105		37	1.04662	1.78006	1.53298	1.07414		37	1.46847	1.48621	1.62296	1.0287
38	1.5228	1.03464	1.61508	1.00481		38	1.07118	1.65676	1.4098	1.03603		38	1.5504	1.58156	1.57291	1.00001
39	1.6781	1.00243	1.66388	0.9969		39	1.31242	1.55792	1.23372	1.01264		39	1.51968	1.61271	1.54349	1.00001
40	1.77259	1.04991	1.67725	0.99905		40	1.52276	1.56749	1.18986	1.03157		40	1.66662	1.67431	1.52226	1.21356
41	1.88788	1.10948	1.66097	1.05281		41	1.65731	1.43917	1.17124	1.02905		41	1.79616	1.77236	1.48703	1.22705
42	1.81339	1.03152	1.62889	1.02881		42	1.6938	1.33387	1.1564	1.01751		42	1.75878	1.65253	1.52349	1.20938
43	1.7795	1.01278	1.61096	1.01633		43	1.66946	1.35573	1.11233	1.05125		43	1.76543	1.56981	1.59983	1.13949
44	1.7135	1.01195	1.61739	1.00801		44	1.81057	1.28899	1.03943	1.09201		44	1.82278	1.55479	1.69538	1.08494
45	1.61199	1.06006	1.55287	1.00833		45	1.70411	1.11159	1.20507	1.09276		45	1.74853	1.58818	1.70323	1.00001
46	1.23773	1.15541	1.51613	0.99633		46	1.69193	1.1146	1.5669	1.04053		46	1.51098	1.46602	1.69364	1.0177
47	1.09583	1.38861	1.67501	1.00961		47	1.75183	1.33727	1.58966	1.07653		47	1.30158	1.38206	1.78962	1.07962
48	1.02173	1.54217	1.65571	1.03457		48	1.6938	1.50454	1.60269	1.13271		48	1.17154	1.26159	1.81599	1.06556
49	1.00773	1.51737	1.54263	1.07361		49	1.61168	1.44881	1.60973	1.10594		49	1.0246	1.09883	1.79565	1.08325
50	1.00004	1.50015	1.42621	1.06753		50	1.35618	1.47027	1.61006	1.09867		50	1.02204	1.0157	1.71177	1.03841
51	1.02034	1.59033	1.39205	1.06656		51	1.24106	1.58197	1.57266	1.11266		51	1.00002	1.03639	1.6645	1.06157
52	1.18693	1.59959	1.21277	1.07713		52	1.29465	1.62078	1.56195	1.08506		52	1.11266	1.12636	1.63709	1.11439
53	1.4688	1.25497	1.12244	1.08609		53	1.39666	1.61984	1.50963	1.03117		53	1.30977	1.24756	1.62639	1.118
54	1.5906	1.15757	1.0632	1.08513		54	1.56838	1.40545	1.35261	1.03284		54	1.36303	1.26365	1.55194	1.12712
55	1.73299	1.08112	1.03623	1.08545		55	1.60887	1.18234	1.1932	1.06021		55	1.43776	1.26816	1.48555	1.06499
56	1.76319	1.03852	1.51177	1.07873		56	1.64372	1.07627	1.24458	1.07245		56	1.54426	1.28074	1.53584	1.00951
57	1.8198	1.01753	1.65858	1.06913		57	1.7949	1.11172	1.33725	1.10074		57	1.68658	1.31914	1.49937	1.00155
58	1.81429	1.18242	1.69106	1.06849		58	1.71417	1.33616	1.17451	1.07477		58	1.67789	1.43658	1.4188	0.96801
59	1.87269	1.47243	1.7312	1.07393		59	1.66362	1.63276	1.05359	1.05641		59	1.85196	1.5051	1.29994	0.99619
60	1.5673	1.6746	1.91375	1.04993		60	1.73991	1.67283	1.03843	1.09122		60	1.61286	1.51772	1.22684	1.04544
61	1.29972	1.69161	1.82742	1.03649		61	1.68351	1.427	1.09442	1.11234		61	1.45516	1.46209	1.18033	1.05872
62	1.13423	1.81183	1.76223	1.01697		62	1.58594	1.53239	1.08125	1.11631		62	1.31694	1.2959	1.16606	1.01141
63	1.06254	1.40942	1.76198	1.00897		63	1.54896	1.3587	1.04122	1.1341		63	1.20993	1.10533	1.13423	1.0078
64	1.01673	1.15175	1.68619	1.00353		64	1.5382	1.10791	1.16238	1.1342		64	1.05223	1.05788	1.08792	1.05834
65	1.00004	1.06138	1.46495	1.00001		65	1.39362	1.06309	1.45482	1.19432		65	1.00616	1.17391	1.01674	1.08456
66	1.02583	1.23686	1.39445	1.01153		66	1.46543	1.09847	1.53149	1.15592		66	1.00053	1.37814	1.17848	1.15277
67	1.08973	1.27267	1.43562	1.01985		67	1.6126	1.17633	1.57571	1.1223		67	1.00002	1.49139	1.36168	1.16778
68	1.36843	1.21216	1.39075	1.01409		68	1.59717	1.38593	1.57421	1.09899		68	1.23758	1.54394	1.41091	1.10415
69	1.5488	1.13708	1.19684	1.02657		69	1.38755	1.59994	1.51492	1.12933		69	1.41217	1.55738	1.47938	1.1427
70	1.64969	1.12156	1.10953	1.03777		70	1.21274	1.66448	1.36371	1.15242		70	1.56678	1.58071	1.56039	1.07734
71	1.7512	1.47065	1.09429	1.06209		71	1.09879	1.69489	1.37019	1.12708		71	1.58982	1.5075	1.65917	1.07166
72	1.7306	1.73155	1.06852	1.09217		72	1.00007	1.65835	1.47105	1.05589		72	1.64154	1.35725	1.63471	1.08133
73	1.77739	1.91137	1.01745	1.12129		73	1.07632	1.66017	1.60443	1.11769		73	1.70092	1.17788	1.60091	1.09919
74	1.7325	1.81374	1.22625	1.15009		74	1.24411	1.60036	1.52131	1.06277		74	1.63693	1.10212	1.62258	1.15885
75	1.6626	1.68093	1.48112	1.16449		75	1.47198	1.54782	1.4559	1.09623		75	1.74444	1.03464	1.50757	1.0969
76	1.6249	1.63359	1.57413	1.22016		76	1.63227	1.51118	1.45256	1.09694		76	1.82789	1.00245	1.35974	1.00001
77	1.535	1.61661	1.6647	1.33216		77	1.74927	1.47714	1.5882	1.10017		77	1.72805	1.05115	1.21364	0.97799
78	1.40593	1.58457	1.60651	1.2816		78	1.74224	1.47292	1.3686	1.09652		78	1.6569	1.29596	1.22736	1.00001
79	1.25163	1.34846	1.45466	1.22496		79	1.78507	1.46038	1.20605	1.09595		79	1.45362	1.42043	1.24304	1.13491
80	1.14924	1.09148	1.27425	1.1712		80	1.8122	1.43195	1.15523	1.09276		80	1.31439	1.56651	1.18603	1.23617
81	1.20933	1.02109	1.34085	1.16513		81	1.76143	1.41074	1.115	1.06617		81	1.20328	1.71472	1.09766	1.30305
82	1.28343	1.07823	1.49614	1.18432		82	1.75629	1.38567	1.07398	1.05512		82	1.31951	1.75926	1.03897	1.34143
83	1.5108	1.10497	1.53771	1.19104		83	1.73546	1.30972	1.04263	1.04997		83	1.42752	1.69899	1.0528	1.33021
84	1.5552	1.27083	1.44028	1.2128		84	1.69848	1.1974	1.02481	1.03694		84	1.576	1.66262	1.05203	1.35454
85	1.646	1.56095	1.51049	1.2336		85	1.62993	1.20229	1.01103	1.03145		85	1.58674	1.65807	1.0382	1.34238
86	1.6845	1.76678	1.61353	1.1936		86	1.61752	1.15035	1.00339	1.04573		86	1.75929	1.66319	1.00497	1.35397
87	1.6588	1.72246	1.56344	1.16801		87	1.56861	1.02489	1.00803	1.04328		87	1.60773	1.62925	1.11732	1.34314
88	1.5852	1.66125	1.35894	1.14657		88	1.46543	1.00194	1.03085	1.10803		88	1.69221	1.59928	1.24367	1.28082
89	1.566	1.59576	1.14932	1.10369		89	1.21134	1.07227	1.01916	1.04841		89	1.68147	1.57561	1.34976	1.27417
90	1.5033	1.74928	1.13382	1.09441		90	1.07422	1.19127	1.10496	1.02981		90	1.64102	1.5523	1.42737	1.29792
91	1.43103	1.69996	1.09161	1.09281		91	1.0321	1.26376	1.18434	1.01151		91	1.58931	1.55301	1.46189	1.25232
92	1.33863	1.56142	1.02368	1.08769		92	1.02975	1.28094	1.0901	1.03925		92	1.56166	1.57097	1.43065	1.2451
93	1.35433	1.434	1.00096	1.10113		93	1.00007	1.30309	1.18988	1.05956		93	1.58368	1.57738	1.34175	1.21584
94	1.24523	1.2041	0.99735	1.04865		94	1.00589	1.36759	1.36619	1.03636		94	1.46899	1.51792	1.29203	1.22591
95	1.32713	1.0172	0.99579	1.02401		95	1.05857	1.44757	1.52809	1.04998		95	1.43725	1.45162	1.31856	1.19627
96	1.42923	1.02428	0.99869	1.00897		96	1.2427	1.48519	1.4308	1.04152		96	1.49613	1.38998	1.42987	1.17043
97	1.40323	1.08774	1.01072	1.01409		97	1.446	1.47062	1.54475	1.05227		97	1.46746	1.33876	1.4864	1.18392
98	1.26363	1.10596	1.00274	1.00001		98	1.55505	1.42301	1.6165	1.01227		98	1.35431	1.30659	1.4428	1.20083
99	1.11513	1.17713	1.13944	1.01057		99	1.51597	1.33666	1.59887	1.01407		99	1.2468	1.21017	1.43936	1.19285
100	1.00694	1.23961	1.24369	1.00449		100	1.46637	1.37069	1.62665	1.01159		100	1.08961	1.09288	1.47966	1.14118
101	1.00004	1.27798	1.17048	1.01089		101	1.4928	1.25385	1.62471	1.02207		101	1.01639	0.99764	1.57721	1.08988
102	1.03524	1.41283	1.22644	1.01793		102	1.31032	1.18316	1.59815	1.04357		102	1.00002	0.98885	1.41965	1.10774
103	1.15443	1.43707	1.5662	1.03873		103	1.24457	1.21213	1.54526	1.04396		103	1.05223	0.97973	1.29864	1.05663
104	1.32234	1.43421	1.76413	1.07137		104	1.15447	1.31085	1.39488	1.04393		104	1.1782	1.02571	1.26148	1.01295
105	1.40143	1.38335	1.62229	1.06529		105	1.14746	1.39502	1.45105	1.01947		105	1.22478	1.09705	1.21948	1.02338
106	1.44811	1.34582	1.59371	1.04769		106	1.10511	1.4295	1.56276	1.01765		106	1.36763	1.14577	1.17763	1.10774
107	1.46809	1.44269	1.75286	1.05697		107	1.25908	1.46727	1.57812	1.0277		107	1.43059	1.21322	1.13648	1.10071
108	1.4679	1.58395	1.81563	1.06753		108	1.40346	1.48588	1.65059	1.03784		108	1.53042	1.27233	1.10136	1.11593
109	1.5474	1.71771	1.72027	1.02497		109	1.27219	1.44143	1.6274	1.04315		109	1.60159	1.33619	1.06563	1.11857
110	1.55069	1.57182	1.68667	1.01153		110	1.18256	1.43382	1.5473	1.03442		110	1.57139	1.42432	1.02865	1.09009
111	1.52649	1.32052	1.60121	1.02337		111	1.25253	1.40884	1.49906	1.05221		111	1.59237	1.52977	1.00977	1.06328
112	1.5374	1.19368	1.43803	1.00513		112	1.33069	1.25329	1.37188	1.00319		112	1.62669	1.58086	1.007	1.07772
113	1.5018	1.15698	1.30628	1.03041		113	1.33841	1.16752	1.35084	1.08145		113	1.6103	1.59651	1.02221	1.07791
114	1.4736	1.13644	1.5335	1.02273		114	1.43828	1.13848	1.4203	1.29434		114	1.66816	1.60281	0.98598	1.07468
115	1.4747	1.2571	1.68179	1.03201		115	1.4804	1.20242	1.38726	1.35615		115	1.60314	1.62095	1.00459	1.0325
116	1.41133	1.29751	1.69837	1.02753		116	1.50333	1.29118	1.48366	1.30836		116	1.48947	1.57348	1.08755	1.02414
117	1.31314	1.22122	1.61616	1.03713		117	1.49397	1.36476	1.57182	1.16134		117	1.40551	1.50228	1.08018	1.01141
118	1.11364	1.10289	1.50875	1.04929		118	1.53258	1.44832	1.60034	1.0315		118	1.26574	1.45683	1.10399	1.00001
119	1.04173	1.01624	1.61973	1.05409		119	1.64021	1.51724	1.54586	1.01748		119	1.14543	1.29219	1.16387	1.05513
120	1.01633	1.00358	1.5682	1.0656		120	1.59553	1.50774	1.41651	0.99791		120	1.10703	1.23733	1.31374	1.01882

## Sheet: Panel_a_data
AVA
Frequency (min-1)						Amplitude (F/F0)
	WT	WT (5 mM Hist)	BWM::HisCl1	BWM::HisCl1 (5 mM Hist)			WT	WT (5 mM Hist)	BWM::HisCl1	BWM::HisCl1 (5 mM Hist)
1	4	5.66667	4	2		1	0.40418	0.41245	0.20425	0.1496
2	6.33333	3	3.66667	0.66667		2	0.29895	0.53813	0.27031	0.1125
3	9	4	2.33333	0		3	0.36148	0.18811	0.18558
4	6.33333	4	3.33333	0		4	0.78659	0.24416	0.48144
5	2.33333	3	2.33333	3.66667		5	0.46939	0.57289	0.21379	0.32146
6	9	2	4.33333	1.33333		6	0.48782	0.30992	0.18866	0.14277
7	1.66667	4.33333	6.66667	0.33333		7	0.33723	0.17585	0.41313	0.1142
8	1.66667	3.33333	3	2		8	0.21092	0.52696	0.26824	0.18502
9	8.33333	2	4.33333	0.33333		9	0.29831	0.48012	0.21208	0.13018
10	2	5.66667	5.66667	2.66667		10	0.24364	0.57117	0.59756	0.45942
11	7.33333	4.33333	6	4		11	0.29819	0.16914	0.35889	0.56584
12	1.66667	3	7.33333	0		12	0.18228	0.4383	0.6363
13	5.33333	8	7.33333	0.33333		13	0.38033	0.67168	0.56941	0.1098
14	3	7.33333	3.66667	2		14	0.2593	0.50698	0.43242	0.35387
15	4	7.33333	2.66667	2		15	0.39051	0.42692	0.46572	0.16973
16	2.66667	3	4.66667	2		16	0.55554	0.4522	0.53138	0.24402
17	3.33333	3	5.33333	1.66667		17	0.54687	0.53502	0.56932	0.19128
18	4.33333	6	2.33333	0		18	0.29607	0.34852	0.26054
19	3.66667	7	3.66667	1		19	0.53813	0.33363	0.5403	0.19633
20	4.66667	4.66667	5.66667	1.33333		20	0.56974	0.80954	0.69912	0.122
21	7.33333	7.33333	4	1.33333		21	0.27528	0.46897	0.1422	0.1549
22	3.33333	5	4.33333	0.33333		22	0.2109	0.52465	0.31504	0.1685
23	7	6.66667	3.66667	4.66667		23	0.74115	0.39236	0.53137	0.59495
24	5.33333	2	5	0		24	0.799	0.2848	0.58243
25	2	3	5.66667	2		25	0.35374	0.54869	0.50037	0.31206
26	9	4	2.66667	0		26	0.40083	0.4173	0.71754
27		4.33333	5	4		27		0.39101	0.45035	0.45613
28		4.33333	5	0.66667		28		0.27101	0.76687	0.15215
29			10.3333	0		29			0.36864
30			3	0		30			0.73013
31				0.66667		31				0.1256
Mean	4.79487	4.54762	4.56667	1.32258		Mean	0.4114	0.42895	0.44011	0.24054
SEM	0.48748	0.33911	0.32603	0.24318		SEM	0.03411	0.0285	0.03355	0.0268
p value		0.9623	0.9685	0		p value		0.9801	0.9169	0.0028
AIB
Frequency (min-1)						Amplitude (F/F0)
	WT	WT (5 mM Hist)	BWM::HisCl1	BWM::HisCl1 (5 mM Hist)			WT	WT (5 mM Hist)	BWM::HisCl1	BWM::HisCl1 (5 mM Hist)
1	7.33333	5.66667	1	0.66667		1	0.86275	0.37631	0.16903	0.1655
2	3	3	4	0		2	0.50041	0.6816	0.31155
3	4	2.33333	3	0		3	0.21949	0.47358	0.15037
4	8.66667	3.33333	3.66667	1.66667		4	0.51066	0.22599	0.28534	0.18574
5	1.66667	3.66667	1.33333	1.33333		5	0.20672	0.60811	0.1974	0.1826
6	0.33333	3.66667	4.66667	0.33333		6	0.1045	0.24067	0.21178	0.1061
7	4.66667	3	6.66667	3.66667		7	0.1886	0.33862	0.15569	0.14047
8	1.33333	4	3.66667	2.66667		8	0.48978	0.37474	0.17096	0.28759
9	6	1.66667	3	0		9	0.31263	0.3314	0.18643
10	7.66667	4.66667	6	4.33333		10	0.2288	0.56092	0.64828	0.29447
11	2	3.33333	6.33333	2.33333		11	0.1551	0.19082	0.25242	0.18633
12	4.66667	3.33333	7.33333	0		12	0.27688	0.29771	0.52529
13	4.66667	7.66667	7.66667	0.66667		13	0.28111	0.37122	0.4166	0.1147
14	5	9.66667	3.33333	0		14	0.54619	0.40049	0.25665
15	8.66667	9.33333	2.33333	4		15	0.47098	0.33319	0.29745	0.13541
16	4.33333	2	5	3.33333		16	0.2619	0.23137	0.37379	0.226
17	2	4.33333	5.66667	1.33333		17	0.13453	0.73577	0.37658	0.13615
18	3.33333	4.33333	4.33333	0.33333		18	0.47247	0.41866	0.21524	0.10897
19	2.33333	6.66667	1.66667	3.66667		19	0.18593	0.28588	0.25413	0.16181
20	4	6.66667	6.33333	0.33333		20	0.15541	0.27413	0.78043	0.1271
21	4.66667	4.66667	4	4		21	0.40057	0.52299	0.14198	0.15583
22	2	5.33333	3	0.33333		22	0.43229	0.27172	0.38539	0.14116
23	4	4.66667	4.33333	4.33333		23	0.46564	0.31873	0.22446	0.26934
24	4.33333	7	4.66667	1.33333		24	0.62935	0.39321	0.55697	0.12182
25	8.33333	2	5	2		25	0.41322	0.21489	0.27936	0.14615
26	4	3	3.33333	0		26	0.18925	0.45229	0.48908
27	5.66667	3	4.66667	2.33333		27	0.4257	0.2735	0.65477	0.31799
28	5.66667	5	3.33333	1		28	0.74166	0.86602	0.30403	0.1265
29	2.66667	4	10.6667	0		29	0.37418	0.35955	0.36206
30	9.33333	5.66667	4.33333	0.33333		30	0.2827	0.15281	0.52376	0.13
31				2.66667		31				0.19929
Mean	4.54444	4.55556	4.47778	1.58065		Mean	0.36398	0.3859	0.33858	0.17363
SEM	0.43284	0.37082	0.37059	0.2739		SEM	0.03382	0.03059	0.0308	0.01116
p value		1	0.9992	4.0056e-07		p value		0.9492	0.9237	0.0001
RIM
Frequency (min-1)						Amplitude (F/F0)
	WT	WT (5 mM Hist)	BWM::HisCl1	BWM::HisCl1 (5 mM Hist)			WT	WT (5 mM Hist)	BWM::HisCl1	BWM::HisCl1 (5 mM Hist)
1	6	5	1.66667	0.33333		1	0.18582	0.235	0.19164	0.11831
2	7	3	2	0.33333		2	0.64201	0.4118	0.20802	0.1
3	2	1.66667	2	0		3	0.31726	0.27702	0.17912
4	7.33333	2	3.66667	1		4	0.26417	0.17228	0.20332	0.1487
5	1	2.66667	2	2		5	0.16877	0.57088	0.17513	0.13448
6	3	1.33333	1	0		6	0.21495	0.14162	0.14543
7	3	1	6.33333	3.66667		7	0.15026	0.157	0.18759	0.19951
8	4	2.33333	2.33333	0.66667		8	0.23202	0.52579	0.25246	0.11005
9	5	2	1.66667	0		9	0.29853	0.37324	0.1292
10	2	4	4.33333	1.33333		10	0.16833	0.59697	0.29479	0.27375
11	2.33333	3.66667	5	1.33333		11	0.28027	0.24854	0.23723	0.12807
12	5.66667	4	9	0		12	0.34618	0.41614	0.58078
13	2.33333	8	8.66667	0		13	0.16781	0.67413	0.26449
14	1	5.33333	3	5.33333		14	0.2941	0.25456	0.28759	0.27671
15	2	6	1.33333	0.33333		15	0.3665	0.39065	0.43623	0.1335
16	3	2	3	1		16	0.45669	0.31175	0.30508	0.11463
17	1.66667	5	3.33333	2.66667		17	0.31091	0.45337	0.31963	0.30106
18	2	2.33333	1.33333	0		18	0.36957	0.23221	0.15177
19	1.66667	4.33333	2	2.33333		19	0.24699	0.19921	0.39812	0.15373
20	3.33333	4	4.66667	0.66667		20	0.17703	0.1801	0.55671	0.1081
21	2.33333	2	2	4.33333		21	0.18944	0.50024	0.12792	0.18438
22	4.33333	2.66667	5	0		22	0.30141	0.32567	0.23693
23	3.66667	3.33333	4.33333	3		23	0.21875	0.18011	0.21442	0.14741
24	2	9	3.66667	0.33333		24	0.22218	0.16244	0.24858	0.2018
25	4.33333	1	2.66667	0		25	0.24346	0.16637	0.41997
26		1.66667	2.33333	0		26		0.48493	0.50166
27		1.66667	4	0.66667		27		0.30644	0.24935	0.1357
28		6.66667	3	1.33333		28		0.77561	0.39367	0.11162
29		2.66667	10	0		29		0.31733	0.21539
30		4.66667	2.66667	0		30		0.22811	0.31527
31				0		31
Mean	3.28	3.5	3.6	1.05376		Mean	0.27334	0.34232	0.28092	0.16218
SEM	0.35574	0.36958	0.41933	0.25592		SEM	0.0217	0.03071	0.02236	0.01108
p value		0.974	0.9259	0.0002		p value		0.1913	0.9962	0.0246

## Sheet: Panel_b_trace
WT						BWM-HisCl1 (5 mM Hist)
GCaMP (F/F0)						GCaMP (F/F0)
Time (s)	AVA	AIB	RIM			Time (s)	AVA	AIB	RIM
1	1.00004	1.00337	1.00337			1	1	1.3196	1.10975
2	1.00177	1.00337	1.00337			2	1.07425	1.2886	1.114
3	1.00395	1.00499	1.00435			3	1.14325	1.2918	1.085
4	1.00701	1.00971	1.00721			4	1.146	1.2321	1.0565
5	1.00469	1.00796	1.00616			5	1.17075	1.1677	1.03301
6	1.00376	1.00714	1.00752			6	1.17075	1.1021	1.00251
7	1.13968	1.14521	1.15915			7	1.2125	1.08111	0.99318
8	1.32297	1.35171	1.33398			8	1.262	1.1326	1.01425
9	1.58694	1.67479	1.54833			9	1.2795	1.2118	1.038
10	1.6745	1.74371	1.62468			10	1.24275	1.2118	1.027
11	1.69035	1.71043	1.64527			11	1.19025	1.2448	1.056
12	1.69809	1.68499	1.66542			12	1.15425	1.2442	1.07025
13	1.64623	1.5935	1.63186			13	1.10151	1.191	1.02025
14	1.50397	1.40176	1.51677			14	1.07976	1.1841	1.04326
15	1.36534	1.28365	1.43031			15	1.0415	1.1755	1.0345
16	1.2301	1.19631	1.35088			16	1.021	1.1546	1.04176
17	1.11825	1.16328	1.23766			17	1.01451	1.1579	1.03925
18	1.0458	1.11551	1.14607			18	1.01076	1.14021	1.02426
19	1.02672	1.04773	1.08379			19	1.02001	1.13	0.99971
20	1.01199	1.01872	1.03878			20	1.046	1.09161	1.021
21	1.03115	1.04067	1.02943			21	1.0535	1.03631	1.05375
22	1.31503	1.38101	1.26734			22	1.05151	1.05	1.0395
23	1.55829	1.64271	1.49417			23	1.04276	1.07331	1.05476
24	1.75236	1.80913	1.70763			24	1.03576	1.01781	1.049
25	1.80768	1.81467	1.74061			25	1.03275	1.03231	1.09475
26	1.82374	1.77434	1.72042			26	1.00751	1.03931	1.06475
27	1.81882	1.70704	1.6592			27	1	1.04061	1.06875
28	1.78151	1.64247	1.59537			28	1.00676	1.01581	1.08075
29	1.70909	1.58089	1.5287			29	1.037	1.04771	1.09775
30	1.63331	1.5517	1.4946			30	1.05176	1.06381	1.08126
31	1.54513	1.50916	1.45404			31	1.07926	1.0792	1.0685
32	1.39759	1.36312	1.34482			32	1.06826	1.07501	1.06026
33	1.26609	1.24192	1.2516			33	1.05526	1.03291	1.04475
34	1.15019	1.14491	1.17397			34	1.04426	1.09861	1.02675
35	1.28223	1.28732	1.26437			35	1.03051	1.04471	1.02675
36	1.44485	1.44685	1.37139			36	1.02426	1.00981	1.03475
37	1.551	1.49954	1.42286			37	1.02426	1.00001	1.045
38	1.62543	1.54979	1.48015			38	1.00376	1.02181	1.02025
39	1.67222	1.5979	1.54256			39	0.99758	1.01201	1.01625
40	1.64566	1.56716	1.52671			40	0.99926	1.01021	1.00301
41	1.58268	1.51427	1.47943			41	1.04125	1.01861	1.00026
42	1.42665	1.42198	1.35934			42	1.02251	1.00321	1.0035
43	1.28431	1.33544	1.26007			43	1.01275	1.00131	1.01201
44	1.15259	1.2534	1.17707			44	1.00626	0.98935	1.00225
45	1.07974	1.13399	1.1132			45	1.00651	1.00115	1.01201
46	1.02515	1.03543	1.0572			46	0.99713	1.00083	1.0015
47	1.00735	1.0127	1.01905			47	1.00751	0.99897	1.00251
48	1.09042	1.10003	1.06044			48	1.02701	0.99264	1
49	1.24388	1.26412	1.1573			49	1.0575	1.01976	1.02725
50	1.48565	1.50823	1.34555			50	1.05276	1.01127	1.03301
51	1.68323	1.69573	1.50321			51	1.05201	1.00999	1.0395
52	1.74638	1.7176	1.56209			52	1.06026	1.01117	1.04801
53	1.74149	1.67235	1.54459			53	1.06726	1.0265	1.04126
54	1.69423	1.58532	1.47959			54	1.0665	0.99366	1.038
55	1.63836	1.5412	1.43883			55	1.06676	0.99605	1.04326
56	1.57801	1.48301	1.39657			56	1.0615	0.99084	1.0415
57	1.50823	1.38791	1.34842			57	1.054	0.98418	1.04875
58	1.38512	1.29078	1.27469			58	1.0535	0.99922	1.06375
59	1.23251	1.19256	1.18681			59	1.05775	1.00761	1.102
60	1.12759	1.09813	1.11446			60	1.03901	0.99095	1.10875
61	1.04618	1.02856	1.0536			61	1.0285	0.99783	1.09725
62	1.01146	1.0096	1.0158			62	1.01326	1.0822	1.1145
63	1.08209	1.09415	1.05578			63	1.00701	1.11751	1.125
64	1.20542	1.22848	1.13379			64	1.00276	1.05141	1.124
65	1.40721	1.29736	1.2075			65	1	1.05831	1.13925
66	1.52493	1.32591	1.24147			66	1.00901	1.0513	1.13825
67	1.49074	1.28156	1.20367			67	1.01551	1.05581	1.14825
68	1.40289	1.20877	1.15129			68	1.01101	1.02641	1.161
69	1.29425	1.12851	1.09539			69	1.02075	1.0636	1.173
70	1.2418	1.16017	1.1042			70	1.0295	1.0863	1.174
71	1.28794	1.26179	1.17999			71	1.04851	1.0969	1.1945
72	1.4925	1.47578	1.36349			72	1.07201	1.0956	1.19675
73	1.56619	1.56066	1.4082			73	1.09475	1.08531	1.2035
74	1.57839	1.5833	1.39271			74	1.11726	1.0552	1.18775
75	1.42621	1.42243	1.27046			75	1.1285	1.11481	1.20975
76	1.30653	1.29535	1.18552			76	1.172	1.1373	1.21125
77	1.23344	1.21668	1.15405			77	1.2595	1.1185	1.13375
78	1.31367	1.29519	1.2409			78	1.22	1.08731	1.10325
79	1.43892	1.41954	1.35924			79	1.17575	1.11351	1.1045
80	1.51568	1.49113	1.40925			80	1.13376	1.09341	1.0825
81	1.54063	1.51428	1.41497			81	1.12901	1.1179	1.0965
82	1.49915	1.47543	1.36396			82	1.144	1.1552	1.11025
83	1.44761	1.43422	1.307			83	1.14925	1.1564	1.09
84	1.3831	1.37845	1.24684			84	1.16625	1.14331	1.0585
85	1.24642	1.22371	1.17575			85	1.1825	1.13871	1.04675
86	1.14212	1.12031	1.11533			86	1.15125	1.0874	1.02626
87	1.07493	1.07582	1.06712			87	1.13125	1.08661	1.02826
88	1.03181	1.03611	1.0313			88	1.1145	1.0727	1.0165
89	1.00759	1.01293	1.0097			89	1.08101	1.03571	1
90	1.05766	1.07637	1.05167			90	1.07375	1.0046	1.01676
91	1.17935	1.1967	1.14515			91	1.07251	1.00001	1.01225
92	1.37465	1.37546	1.29155			92	1.06851	1.00401	1.02375
93	1.50331	1.46735	1.36681			93	1.079	0.99192	1.02125
94	1.5934	1.52169	1.41267			94	1.03801	0.98979	1.02351
95	1.56587	1.48157	1.38733			95	1.01876	0.99918	1.02426
96	1.53579	1.43821	1.35569			96	1.00701	1.00411	1.01225
97	1.50336	1.39188	1.31824			97	1.01101	1.01201	1.02025
98	1.5415	1.42677	1.38017			98	1	1.00561	1.00425
99	1.58975	1.48047	1.45267			99	1.00825	1.00971	1.01175
100	1.63382	1.55698	1.50501			100	1.00351	1.00001	1.0015
101	1.65183	1.57419	1.51893			101	1.0085	1.03031	1.00651
102	1.64836	1.54247	1.50119			102	1.01401	1.04111	1
103	1.62898	1.52655	1.49857			103	1.03026	1.13101	1.04675
104	1.59802	1.52717	1.49329			104	1.05576	1.1783	1.04975
105	1.5354	1.57587	1.47313			105	1.05101	1.1902	1.05476
106	1.50429	1.59099	1.46093			106	1.03725	1.1882	1.04675
107	1.49645	1.5813	1.45459			107	1.04451	1.2154	1.06026
108	1.42905	1.55111	1.41994			108	1.05276	1.2592	1.066
109	1.34634	1.50537	1.38199			109	1.01951	1.2307	1.06175
110	1.23514	1.42066	1.34195			110	1.00901	1.2349	1.06026
111	1.17068	1.3953	1.30544			111	1.01826	1.2327	1.06275
112	1.13699	1.40901	1.27131			112	1.004	1.2396	1.074
113	1.09931	1.4036	1.23205			113	1.02376	1.2413	1.06375
114	1.06086	1.35972	1.19011			114	1.01776	1.2177	1.07376
115	1.02116	1.22331	1.14229			115	1.025	1.1842	1.072
116	1.00402	1.15662	1.10728			116	1.02151	1.1959	1.05325
117	1.00015	1.13082	1.07978			117	1.029	1.1821	1.05276
118	1.0049	1.12552	1.06935			118	1.03851	1.1804	1.05401
119	1.01569	1.12593	1.06551			119	1.04226	1.1699	1.04225
120	1.03904	1.13749	1.07495			120	1.05126	1.14411	1.04225

## Sheet: Panel_b_data
Correlation
WT									BWM-HisCl1 (5 mM Hist)
	AVA vs AIB				AVA vs RIM					AVA vs AIB				AVA vs RIM
Lag (s)	mean	SEM		Lag (s)	mean	SEM			Lag (s)	mean	SEM		Lag (s)	mean	SEM
-20	0.01356	0.03013		-20	0.01123	0.03124			-20	0.00452	0.03896		-20	0.00933	0.03905
-19	0.01649	0.03111		-19	-0.000205667	0.03065			-19	-0.0139	0.04128		-19	-0.00595	0.03989
-18	0.03001	0.02841		-18	0.01205	0.02567			-18	-0.02992	0.04389		-18	-0.02324	0.04063
-17	0.03935	0.03004		-17	0.0228	0.02501			-17	-0.04857	0.04468		-17	-0.03543	0.04279
-16	0.0027	0.02961		-16	-0.00268	0.02188			-16	-0.06724	0.04307		-16	-0.05671	0.04277
-15	-0.03008	0.03116		-15	-0.03438	0.0229			-15	-0.07774	0.04147		-15	-0.08275	0.04199
-14	-0.03277	0.03428		-14	-0.05078	0.02847			-14	-0.09125	0.03829		-14	-0.10189	0.0413
-13	-0.01443	0.03577		-13	-0.04341	0.03364			-13	-0.09529	0.03513		-13	-0.10499	0.03976
-12	-0.00739	0.03396		-12	-0.03021	0.03335			-12	-0.09538	0.036		-12	-0.11459	0.04005
-11	-0.015	0.0354		-11	-0.03633	0.03335			-11	-0.09449	0.04025		-11	-0.11334	0.0429
-10	-0.0209	0.04069		-10	-0.04216	0.03816			-10	-0.08482	0.04353		-10	-0.11513	0.04467
-9	0.01147	0.04327		-9	-0.01794	0.04347			-9	-0.06843	0.04671		-9	-0.11368	0.04852
-8	0.04545	0.04326		-8	0.00497	0.04399			-8	-0.04566	0.05014		-8	-0.10087	0.05173
-7	0.03746	0.04017		-7	-0.00262	0.04091			-7	-0.01004	0.05053		-7	-0.08448	0.05434
-6	0.02964	0.04302		-6	-0.0015	0.04392			-6	0.0324	0.04718		-6	-0.03568	0.05394
-5	0.05726	0.05031		-5	0.02427	0.04771			-5	0.09202	0.04146		-5	0.03757	0.05143
-4	0.12013	0.05539		-4	0.08983	0.05045			-4	0.16935	0.04046		-4	0.11866	0.04851
-3	0.18146	0.05638		-3	0.15521	0.05063			-3	0.26274	0.04451		-3	0.22359	0.04712
-2	0.305	0.05807		-2	0.28609	0.05206			-2	0.35662	0.05285		-2	0.33007	0.04895
-1	0.58329	0.04397		-1	0.55436	0.03843			-1	0.44897	0.0602		-1	0.4253	0.05573
0	0.83052	0.03268		0	0.82466	0.02414			0	0.5091	0.06425		0	0.5086	0.05861
1	0.59209	0.0348		1	0.66871	0.03586			1	0.44083	0.05933		1	0.45897	0.06099
2	0.3398	0.04771		2	0.47484	0.05016			2	0.3426	0.05352		2	0.38691	0.05879
3	0.22623	0.04891		3	0.37029	0.05155			3	0.23312	0.04943		3	0.31019	0.05362
4	0.16852	0.04779		4	0.2915	0.05264			4	0.13327	0.04503		4	0.21585	0.04914
5	0.10501	0.04336		5	0.21667	0.0511			5	0.04929	0.04228		5	0.13589	0.0423
6	0.0763	0.03875		6	0.18415	0.04278			6	-0.02382	0.04256		6	0.05987	0.04018
7	0.05643	0.03461		7	0.15665	0.03528			7	-0.07519	0.0432		7	-0.00969	0.03893
8	0.03017	0.0384		8	0.12131	0.03864			8	-0.10101	0.04543		8	-0.05285	0.03996
9	-0.0295	0.03769		9	0.06419	0.03992			9	-0.10746	0.04696		9	-0.0957	0.04277
10	-0.07466	0.03387		10	0.01101	0.04012			10	-0.11047	0.04575		10	-0.13012	0.04391
11	-0.08111	0.03102		11	-0.01101	0.03722			11	-0.10936	0.04447		11	-0.14182	0.04374
12	-0.0736	0.03082		12	-0.03329	0.03448			12	-0.09862	0.04451		12	-0.15004	0.04243
13	-0.08347	0.0316		13	-0.06704	0.03205			13	-0.08747	0.04532		13	-0.1467	0.04127
14	-0.10229	0.02662		14	-0.09199	0.03			14	-0.06719	0.04488		14	-0.13	0.04082
15	-0.10585	0.02635		15	-0.09972	0.02939			15	-0.03631	0.04343		15	-0.1036	0.04255
16	-0.08434	0.03059		16	-0.09468	0.03138			16	-0.00448	0.0408		16	-0.06662	0.04373
17	-0.04897	0.03186		17	-0.0776	0.03386			17	0.03654	0.03861		17	-0.02511	0.04319
18	-0.05061	0.03062		18	-0.07983	0.03391			18	0.07105	0.03605		18	0.01498	0.04117
19	-0.06727	0.02914		19	-0.08318	0.03294			19	0.09516	0.0363		19	0.04769	0.03845
20	-0.06135	0.02482		20	-0.0797	0.03128			20	0.10236	0.0381		20	0.07054	0.03712

## Sheet: Panel_c_data
Correlation coefficient						Correlation coefficient
	AVA vs AIB						AVA vs RIM
	WT	WT (5 mM Hist)	BWM-HisCl1	BWM-HisCl1 (5 mM Hist)			WT	WT (5 mM Hist)	BWM-HisCl1	BWM-HisCl1 (5 mM Hist)
1	0.96407	0.96756	0.91529	0.76776		1	0.92284	0.83143	0.86063	0.46912
2	0.91733	0.99153	0.98596	0.5037		2	0.76898	0.91186	0.8192	0.50824
3	0.73811	0.65045	0.97113	0.48595		3	0.93411	0.58731	0.90916	0.75035
4	0.939	0.68302	0.99397	-0.01934		4	0.94506	0.82191	0.88225	0.06781
5	0.53672	0.94063	0.78012	0.92619		5	0.78094	0.95052	0.89366	0.82406
6	0.88893	0.8759	0.92653	0.75297		6	0.79756	0.65675	0.92102	0.31291
7	0.94241	0.9451	0.28453	0.43524		7	0.87548	0.78003	0.78056	-0.12746
8	0.96884	0.90235	0.93848	0.80978		8	0.93424	0.94677	0.88252	0.79923
9	0.9241	0.78761	0.7858	0.32537		9	0.91147	0.70749	0.77005	0.21706
10	0.95074	0.95542	0.77443	0.7652		10	0.66865	0.8451	0.76899	0.92207
11	0.96885	0.79684	0.8895	0.88007		11	0.9284	0.56276	0.83157	0.81799
12	0.95043	0.96818	0.91337	-0.34326		12	0.855	0.66018	0.87067	0.84626
13	0.7071	0.99127	0.89506	0.36396		13	0.96583	0.95935	0.80931	-0.02781
14	0.4168	0.80768	0.86065	0.76058		14	0.32587	0.90473	0.78191	0.82773
15	0.97711	0.374	0.94872	0.6147		15	0.95792	0.83852	0.78959	0.42904
16	0.93918	0.98878	0.96203	0.77361		16	0.67857	0.96499	0.74375	0.766
17	0.78286	0.97151	0.90314	0.78352		17	0.87908	0.71996	0.8325	0.55777
18	0.5636	0.96178	0.91426	-0.22959		18	0.787	0.84326	0.78089	-0.24091
19	0.91905	0.93906	0.96634	-0.23433		19	0.72329	0.70583	0.81652	0.76552
20	0.55092	0.98415	0.75889	0.34646		20	0.82759	0.8547	0.83728	0.15517
21	0.98024	0.93812	0.86938	0.35466		21	0.84584	0.92512	0.80221	0.53887
22	0.91873	0.91386	0.79373	0.68734		22	0.90167	0.60138	0.77053	0.25871
23	0.65931	0.80525	0.92412	0.93645		23	0.76995	0.35411	0.91759	0.81934
24	0.37132	0.98685	0.9652	0.64758		24	0.88372	0.89268	0.86647	0.48791
25	0.9657	0.97295	0.95239	0.67431		25	0.75567	0.79928	0.86006	0.69513
26	0.9045	0.89013	0.98027	0.0671		26	0.98446	0.82983	0.79067	0.02945
27	0.92392	0.89847	0.9341	0.9468		27	0.87327	0.76705	0.90513	0.7017
28	0.98287	0.80716	0.86651	0.76596		28	0.86212	0.71	0.89468	0.61731
29	0.82717		0.94598	0.26852		29	0.64583		0.67273	0.42442
30	0.83569		0.95963	0.34573		30	0.74935		0.8918	0.82941
				0.61913						0.72412
mean	0.83052	0.881986	0.885317	0.509101		mean	0.824659	0.783318	0.831797	0.508597
SEM	0.0326792	0.0257077	0.0241173	0.0642521		SEM	0.024142	0.027235	0.0109898	0.0586074
p value		0.8183	0.7795	8.73484e-07		p value		0.8509	0.999	1.92396e-08
