# Supplementary material for: Locomotion modulates olfactory learning through proprioception in C. elegans
Source: Nat Commun. 2023 Jul 27;14:4534. doi: 10.1038/s41467-023-40286-x (PMC10374624; doi:10.1038/s41467-023-40286-x)
Supplement: Supplementary file 4 — Source Data [file 41467_2023_40286_MOESM4_ESM.zip › Fig. 3 Source Data.xlsx]

## Sheet: Panel_b_data
Peak MRC (pA)
VA5	Distance from soma (μm)
	-100	-80	-60	-40	-20	0	40	80	120	160	200
1		16.9947	30.9528	25.5206	37.3614	60.4327	0	0	4.49629	6.05269	6.63252
2		8.01159	20.7854	37.0712	34.3891	26.0972	3.51108	0	3.75522	6.25766	7.75302
3		4.59359	23.3619	27.7869	30.1129	20.5315	0	0	3.65752	0	3.2913
4		3.51476	21.8558	13.1278	37.5834	15.3251	4.43408	0	4.31276	3.21413	3.86073
5		9.07681	13.8868	26.118	26.7894	11.7137	0	5.68286	0	0	11.1694
6		15.8157	22.0133	22.1048	42.2574	81.3675	6.47929	2.97912	0	3.2178	3.32998
7		3.89622	30.1413	41.9822	30.1888	13.1295	0	1.89252	2.65546	0	0
8		3.08802	28.5008	28.104	26.3951	47.6963	0	2.37418	0	0	0
mean		8.12393	23.9373	27.7269	33.1347	34.5367	1.80306	1.61609	2.35966	2.34279	4.50462
SEM		1.96267	2.01709	3.11354	2.00868	9.11486	0.92545	0.72573	0.71718	0.96888	1.3585
VB6	Distance from soma (μm)
	-100	-80	-60	-40	-20	0	40	80	120	160	200
1	0	16.9983	30.8533	25.4212	37.262	54.596	4.07851	0	5.39538	6.69874	4.42292
2	4.02857	5.33516	21.5095	37.5007	34.2963	25.5073	0	0	0	6.40398	0
3	5.31673	26.7943	33.1725	47.6073	34.0284	32.2875	5.5362	0	0	0	0
4	0	4.71087	23.4792	27.9042	29.7353	20.1833	4.45172	3.12838	0	0	0
5	4.9349	3.54017	21.8812	13.1532	17.6088	15.3505	0	0	0	0	1.62824
6	0	11.3888	14.5321	26.0677	26.7391	31.6634	0	0	3.68421	0	0
7	0	13.4141	22.2032	22.2948	22.4474	29.5945	9.88785	6.60247	5.027	0	6.1475
8	0	4.6189	41.2095	30.0706	81.1875	70.3295	0	0	0	0	0
9	0	4.44759	30.6927	42.5335	30.3265	33.2672	0	0	0	0	0
10	0	0	28.7586	28.3619	26.6529	47.9542	0	0	0	0	0
							0	0	0	0	0
mean	1.42802	9.12483	26.8292	30.0915	34.0284	36.0733	2.17766	0.88462	1.28242	1.19116	1.10897
SEM	0.73377	2.55648	2.40022	3.17976	5.55568	5.30716	1.01223	0.63797	0.67328	0.7993	0.65002

## Sheet: Panel_c_trace
	VA5	VB6	DA4	DB4
1	-1.52588	-0.91553	-1.37329	-0.30518
2	-1.95312	-1.37329	-1.09863	-0.30518
3	-1.61743	-1.61743	-1.86157	0.12207
4	-0.64087	-0.61035	-2.10571	0
5	-1.28174	-0.06104	-1.86157	-0.39673
6	-1.12915	-0.24414	-1.28174	-0.57983
7	-1.09863	-0.45776	-1.37329	0.30518
8	-1.09863	-0.61035	-1.37329	-0.12207
9	-1.49536	-1.12915	-1.7395	-0.94604
10	-1.64795	-0.88501	-2.47192	-1.09863
11	-1.28174	-0.57983	-2.31934	-1.46484
12	-1.40381	-0.48828	-2.7771	-0.61035
13	-1.37329	-0.24414	-2.7771	-0.82397
14	-2.01416	0	-0.82397	-0.7019
15	-0.94604	-1.12915	-1.43433	0.12207
16	-0.39673	-0.73242	-2.13623	0.09155
17	-1.25122	-0.82397	-1.58691	-1.09863
18	-1.12915	-1.37329	-1.98364	-1.25122
19	-0.76294	-1.19019	-2.2583	-0.12207
20	-0.61035	-0.85449	-2.62451	0
21	-0.48828	-0.57983	-1.43433	-0.09155
22	-0.73242	-1.06812	-1.46484	-0.97656
23	-0.76294	-1.64795	-1.83105	-0.12207
24	-0.88501	-1.09863	-1.61743	-0.5188
25	-1.19019	-0.97656	-1.52588	-0.45776
26	-1.67847	-1.46484	-2.47192	-0.73242
27	-1.52588	-2.01416	-2.89917	-1.5564
28	-1.12915	-1.89209	-2.31934	-1.06812
29	-1.0376	-1.43433	-3.41797	0.21362
30	-0.91553	-0.91553	-3.44849	-0.45776
31	-1.58691	-1.58691	-2.71606	-1.49536
32	-1.06812	-0.33569	-2.28882	-0.91553
33	-0.88501	-0.24414	-1.28174	-0.03052
34	-1.49536	-1.34277	-0.94604	-0.27466
35	-1.52588	-1.83105	-1.5564	-0.82397
36	-1.2207	-1.5564	-2.80762	0.06104
37	-1.15967	-1.98364	-2.28882	-0.27466
38	-1.31226	-2.16675	-1.25122	-0.7019
39	-1.06812	-1.15967	-0.91553	-1.61743
40	-0.91553	-0.5188	-1.67847	-1.0376
41	-1.80054	-1.00708	-1.61743	-0.73242
42	-1.64795	-0.94604	-1.95312	-0.45776
43	-2.10571	-0.91553	-2.22778	-1.09863
44	-1.77002	-1.19019	-2.9602	-1.2207
45	-1.09863	-0.82397	-2.34985	0.15259
46	-1.15967	-0.88501	-1.12915	0
47	-1.64795	-0.91553	-0.39673	-0.42725
48	-1.40381	-0.97656	-0.57983	-0.94604
49	-1.70898	-1.09863	-1.49536	-1.15967
50	-2.10571	-1.09863	-2.22778	-1.28174
51	-1.89209	-1.28174	-2.89917	-1.00708
52	-1.89209	-1.37329	-1.52588	-1.19019
53	-1.06812	-1.40381	-0.03052	-1.52588
54	-1.31226	-1.43433	-1.19019	-0.7019
55	-1.43433	-1.00708	-2.28882	0.24414
56	-1.19019	-0.76294	-1.43433	-0.30518
57	0.21362	-1.19019	-1.19019	-1.40381
58	0.21362	-1.28174	-1.61743	-0.73242
59	-0.06104	-0.57983	-2.7771	-1.09863
60	-0.85449	-0.73242	-3.2959	-2.0752
61	-1.40381	-1.06812	-1.98364	-0.61035
62	-1.34277	-2.22778	-0.97656	0.30518
63	-1.70898	-1.77002	-0.76294	-0.61035
64	-1.61743	-1.34277	-1.2207	-0.45776
65	-1.52588	-1.43433	-1.89209	0.30518
66	-1.49536	-1.00708	-1.77002	0.64087
67	-0.85449	-1.83105	-1.67847	0.21362
68	-0.82397	-1.15967	-1.61743	-0.67139
69	-1.34277	-0.39673	-1.77002	-1.2207
70	-1.61743	-1.06812	-1.19019	-0.97656
71	-1.52588	-1.58691	-1.98364	-0.57983
72	-1.31226	-1.2207	-2.92969	-0.64087
73	-1.06812	-0.5188	-2.0752	-0.88501
74	-0.57983	-0.88501	-1.92261	-0.09155
75	-0.7019	-1.37329	-3.20435	-0.12207
76	-1.15967	-0.85449	-2.47192	0
77	-1.2207	-1.00708	-1.67847	-0.33569
78	-1.61743	-0.15259	-1.31226	-0.88501
79	-1.37329	-0.79346	-2.13623	-0.91553
80	-0.61035	-1.86157	-2.13623	-0.48828
81	-0.03052	-1.67847	-2.83813	-1.09863
82	-0.5188	-1.83105	-2.9602	-1.34277
83	-1.12915	-1.40381	-2.71606	-1.70898
84	-0.94604	-1.06812	-2.2583	-2.47192
85	-0.03052	-1.0376	-1.80054	-1.31226
86	-0.48828	-1.19019	-1.43433	-1.28174
87	-0.97656	-0.91553	-2.0752	-1.15967
88	-1.37329	-0.97656	-2.7771	-0.61035
89	-1.7395	-1.09863	-2.65503	-0.64087
90	-1.0376	-1.12915	-2.19727	-0.85449
91	-0.42725	-0.67139	-1.58691	-1.49536
92	-0.5188	-1.28174	-2.10571	-1.37329
93	-1.12915	-1.19019	-1.46484	-0.67139
94	-1.12915	-0.79346	-0.33569	0.12207
95	-0.61035	-0.76294	-0.97656	0
96	-0.12207	-0.64087	-1.83105	-1.31226
97	-0.91553	0	-1.61743	-1.92261
98	-1.09863	-0.39673	-1.61743	-0.61035
99	-1.49536	-0.33569	-2.22778	-0.64087
100	-1.61743	-0.82397	-2.34985	-0.97656
101	-1.98364	-2.01416	-2.65503	-1.00708
102	-1.92261	-0.91553	-1.31226	-1.5564
103	-0.79346	-1.0376	-0.39673	-0.73242
104	-0.85449	-1.0376	-1.70898	0.30518
105	-0.94604	-0.94604	-2.01416	0.5188
106	-0.61035	-1.25122	-1.12915	0.18311
107	-1.49536	-0.45776	-1.19019	-0.36621
108	-1.40381	-0.82397	-1.61743	-0.85449
109	-0.61035	-1.46484	-0.7019	-1.09863
110	-1.15967	-0.64087	-0.36621	-0.82397
111	-1.86157	0	-1.49536	-0.57983
112	-1.46484	-0.7019	-1.83105	-1.12915
113	-1.31226	-1.09863	-1.12915	-0.73242
114	-1.12915	-0.5188	-0.64087	-0.03052
115	-1.52588	-1.31226	-0.94604	-0.5188
116	-1.34277	-0.61035	-1.40381	-0.76294
117	-1.19019	-0.67139	-1.46484	-0.57983
118	-1.06812	-1.37329	-0.88501	-0.06104
119	-0.67139	-1.28174	-1.49536	-1.0376
120	-0.67139	-0.91553	-1.31226	-1.25122
121	-0.33569	-1.2207	-1.67847	-0.64087
122	-0.15259	-1.15967	-2.38037	-0.12207
123	-1.58691	-1.2207	-2.28882	-0.76294
124	-1.64795	-1.0376	-2.28882	-0.09155
125	-0.94604	-1.37329	-1.64795	-0.33569
126	-0.24414	-1.28174	-2.0752	-1.19019
127	-0.61035	-0.85449	-3.11279	0.03052
128	-0.79346	-1.06812	-2.31934	0.03052
129	-0.97656	-1.09863	-1.83105	-0.97656
130	-1.06812	-0.57983	-1.77002	-1.25122
131	-1.0376	-0.36621	-0.67139	-0.57983
132	-0.06104	-0.94604	-0.67139	-0.5188
133	-0.18311	-0.97656	-1.67847	-0.85449
134	-0.57983	-0.76294	-1.52588	-0.48828
135	-1.43433	-0.88501	-1.92261	-0.33569
136	-2.2583	-1.43433	-1.83105	-0.30518
137	-1.95312	-1.25122	-1.52588	-0.48828
138	-1.00708	-1.64795	-1.7395	-0.61035
139	-0.73242	-1.95312	-2.44141	-0.21362
140	-0.91553	-0.88501	-1.31226	-0.30518
141	-1.25122	-0.97656	-1.89209	-0.85449
142	-1.06812	-2.74658	-2.41089	-0.97656
143	-0.39673	-1.95312	-2.34985	-1.28174
144	-0.94604	-1.06812	-1.77002	-1.15967
145	-0.61035	-0.5188	-1.00708	-1.28174
146	-0.73242	-1.61743	-1.15967	-1.0376
147	-0.85449	-1.06812	-1.40381	-0.54932
148	-0.82397	-0.61035	-2.10571	-1.06812
149	-0.76294	-0.67139	-2.22778	-0.33569
150	-0.03052	-1.19019	-1.40381	-1.0376
151	0.09155	-1.37329	-1.61743	-0.33569
152	-0.42725	-1.00708	-2.34985	-0.15259
153	-1.09863	-1.34277	-1.86157	-1.00708
154	-1.58691	-1.5564	-2.38037	-1.2207
155	-0.64087	-0.64087	-2.53296	-1.49536
156	-1.06812	-0.85449	-1.64795	-1.37329
157	-1.15967	-1.7395	-1.64795	-1.95312
158	-0.82397	-1.0376	-2.01416	-1.40381
159	-0.5188	-0.97656	-2.41089	-0.39673
160	-0.67139	0	-1.83105	-0.7019
161	-0.76294	-0.67139	-1.7395	-1.43433
162	-1.00708	-2.04468	-1.77002	-1.25122
163	-1.15967	-1.58691	-1.70898	-0.76294
164	-1.09863	-1.89209	-2.10571	-1.15967
165	-1.58691	-2.38037	-1.86157	-1.77002
166	-1.12915	-1.31226	-2.62451	-1.09863
167	-0.67139	-1.5564	-3.38745	-1.25122
168	-1.2207	-2.71606	-3.41797	-1.89209
169	-2.0752	-2.0752	-2.47192	-1.61743
170	-1.67847	-1.46484	-2.65503	-1.40381
171	-0.85449	-2.38037	-2.38037	-1.06812
172	-0.48828	-1.89209	-2.04468	-0.7019
173	-0.97656	-1.19019	-1.15967	-1.0376
174	-1.46484	-1.40381	-2.16675	-0.94604
175	-1.15967	-1.09863	-1.40381	0.06104
176	-0.18311	-1.0376	-1.0376	-0.61035
177	-1.2207	-2.2583	-1.77002	-1.06812
178	-0.82397	-2.22778	-1.86157	-0.82397
179	-0.64087	-1.0376	-2.04468	-1.25122
180	-0.85449	-1.12915	-2.83813	-3.23486
181	-1.0376	-1.52588	-1.7395	-2.16675
182	-0.85449	-1.52588	-0.94604	-1.09863
183	-0.79346	-1.61743	-2.0752	-1.28174
184	-0.61035	-1.43433	-1.67847	-1.25122
185	-1.25122	-0.91553	-1.80054	-2.41089
186	-1.52588	-0.45776	-2.68555	-3.08228
187	-0.88501	-0.79346	-3.08228	-1.15967
188	-0.21362	-1.46484	-1.83105	-0.24414
189	-0.64087	-2.53296	-1.15967	-1.09863
190	-0.67139	-2.7771	-1.70898	-1.92261
191	-0.97656	-1.89209	-2.04468	-2.38037
192	-1.37329	-1.34277	-1.67847	-1.7395
193	-1.28174	-0.7019	-1.31226	-1.64795
194	-1.46484	-1.34277	-1.12915	-1.7395
195	-1.86157	-1.64795	-1.95312	-2.71606
196	-1.95312	-0.82397	-1.92261	-2.16675
197	-1.89209	-0.64087	-0.57983	-2.83813
198	-1.25122	-1.46484	-0.7019	-1.70898
199	-0.97656	-1.0376	-0.64087	-1.49536
200	0	-0.36621	-1.34277	-1.98364
201	-0.09155	-0.18311	-1.52588	-1.40381
202	-0.73242	-0.94604	-1.83105	-1.5564
203	-1.2207	-1.00708	-1.28174	-2.19727
204	-0.79346	-0.61035	-1.2207	-2.10571
205	-0.67139	-0.24414	-1.19019	-0.79346
206	-0.61035	-0.39673	-1.58691	-1.28174
207	0	-0.39673	-2.22778	-1.52588
208	-0.27466	-0.61035	-2.10571	-1.40381
209	-0.97656	-2.01416	-2.56348	-2.0752
210	-0.91553	-1.31226	-1.83105	-1.89209
211	-0.45776	-0.85449	-1.89209	-1.7395
212	-1.2207	-0.91553	-1.00708	-1.52588
213	-1.92261	-0.36621	-0.79346	-1.19019
214	-0.79346	-0.24414	-0.88501	-1.80054
215	-1.28174	-2.13623	-2.28882	-1.46484
216	-1.5564	-1.5564	-3.08228	-1.92261
217	-1.25122	-0.94604	-2.01416	-2.47192
218	-0.94604	-1.37329	-0.64087	-1.37329
219	-0.57983	-1.34277	-1.19019	-0.73242
220	-1.12915	-1.43433	-1.98364	-0.67139
221	-1.37329	-1.49536	-1.34277	-1.09863
222	-1.61743	-1.2207	-1.7395	-1.00708
223	-1.46484	-0.54932	-1.89209	-0.97656
224	-1.61743	-0.61035	-2.65503	-2.22778
225	-1.28174	-0.88501	-2.71606	-1.83105
226	-1.00708	-1.37329	-1.37329	-1.80054
227	-1.49536	-1.06812	-0.7019	-1.52588
228	-1.83105	-0.57983	-1.28174	-2.0752
229	-1.95312	-1.43433	-1.40381	-1.98364
230	-0.82397	-1.77002	-1.83105	-2.0752
231	-1.00708	-1.43433	-1.67847	-2.41089
232	-1.58691	-2.04468	-1.92261	-2.2583
233	-1.64795	-2.04468	-1.98364	-2.31934
234	-0.85449	-1.43433	-1.7395	-2.19727
235	-1.06812	-1.34277	-1.7395	-1.98364
236	-1.25122	-1.09863	-1.49536	-1.37329
237	-1.37329	-1.15967	-2.28882	-2.2583
238	-1.34277	-1.09863	-2.47192	-2.16675
239	-1.31226	-0.97656	-2.7771	-2.34985
240	0.18311	-1.40381	-2.34985	-1.52588
241	-0.82397	-1.0376	-2.50244	-1.09863
242	-0.88501	-1.25122	-1.92261	-1.64795
243	-0.06104	-1.67847	-1.5564	-2.31934
244	-0.33569	-1.61743	-2.0752	-1.61743
245	-0.94604	-1.64795	-2.50244	-1.37329
246	-1.06812	-2.31934	-2.38037	-2.10571
247	-1.15967	-1.0376	-2.19727	-2.41089
248	-0.97656	-1.12915	-1.80054	-1.2207
249	-0.94604	-1.2207	-1.49536	-0.97656
250	-0.48828	-1.64795	-0.97656	-1.5564
251	-0.82397	-1.15967	-1.2207	-1.89209
252	-1.28174	-0.57983	-2.28882	-1.5564
253	-1.06812	-0.61035	-1.67847	-2.13623
254	-1.43433	-1.0376	-1.37329	-2.65503
255	-1.46484	-2.0752	-2.68555	-1.5564
256	-1.67847	-1.31226	-2.22778	-1.64795
257	-0.97656	-0.5188	-1.83105	-1.2207
258	-0.94604	-0.88501	-2.22778	-1.09863
259	-1.34277	-1.46484	-2.50244	-0.91553
260	-1.28174	-2.13623	-1.58691	-1.92261
261	-0.82397	-1.83105	-2.28882	-1.2207
262	-1.25122	-0.82397	-1.43433	-0.12207
263	-1.7395	-0.39673	-1.83105	-0.82397
264	-1.46484	-0.82397	-2.2583	-0.97656
265	-0.7019	-0.91553	-1.12915	-0.88501
266	-0.36621	-1.95312	-0.91553	-0.97656
267	-0.82397	-1.70898	-1.09863	-0.24414
268	-0.64087	-0.73242	-1.43433	-0.64087
269	-0.91553	-0.73242	-1.49536	-1.49536
270	-0.82397	-0.67139	-0.79346	-2.04468
271	-0.7019	-1.00708	-1.09863	-1.61743
272	-1.64795	-0.73242	-1.49536	-1.34277
273	-1.15967	-1.37329	-2.31934	-1.25122
274	-0.45776	-1.70898	-2.65503	-1.86157
275	-1.0376	-0.76294	-1.52588	-1.70898
276	-1.09863	-0.82397	-0.57983	-1.28174
277	-0.61035	-1.25122	-1.25122	-2.19727
278	-1.2207	-1.15967	-2.04468	-2.80762
279	-1.34277	-1.31226	-2.68555	-1.5564
280	-1.12915	-1.49536	-2.50244	-0.94604
281	-0.76294	-0.76294	-1.52588	-1.49536
282	-0.64087	-0.21362	-1.86157	-2.68555
283	-1.70898	-0.67139	-1.64795	-2.44141
284	-2.10571	-1.31226	-1.95312	-1.70898
285	-1.7395	-0.91553	-2.0752	-1.98364
286	-1.64795	-0.79346	-1.67847	-1.61743
287	-1.06812	-1.12915	-2.31934	-0.33569
288	-0.61035	-1.67847	-2.19727	-0.30518
289	-1.28174	-1.86157	-2.7771	-0.88501
290	-2.04468	-1.52588	-2.22778	-0.88501
291	-2.0752	-1.12915	-1.0376	-1.70898
292	-1.67847	-0.42725	-2.38037	-1.46484
293	-1.06812	-0.85449	-2.34985	-1.0376
294	-1.25122	-0.79346	-1.95312	-1.89209
295	-1.25122	-0.48828	-3.02124	-1.77002
296	-0.91553	-0.76294	-2.34985	-0.79346
297	-1.37329	-0.88501	-2.2583	-1.43433
298	-0.82397	-0.94604	-2.59399	-1.15967
299	-0.24414	-1.0376	-2.28882	-2.0752
300	-0.42725	-0.97656	-2.34985	-1.80054
301	-1.09863	-0.61035	-2.34985	-0.57983
302	-1.06812	-0.42725	-1.83105	-0.73242
303	-1.09863	-0.85449	-1.67847	-1.77002
304	-1.61743	-0.73242	-1.46484	-1.7395
305	-1.25122	-0.03052	-2.31934	0.06104
306	-1.00708	-0.30518	-2.38037	-0.36621
307	-1.15967	-0.79346	-1.12915	-1.52588
308	-1.77002	-0.24414	-0.5188	-1.80054
309	-2.13623	-0.30518	-1.15967	-1.12915
310	-1.92261	-0.42725	-1.67847	-1.00708
311	-1.5564	-0.67139	-2.92969	-1.09863
312	-1.43433	-1.2207	-2.59399	-0.88501
313	-2.13623	-1.7395	-2.2583	-0.82397
314	-2.04468	-0.67139	-2.04468	-1.19019
315	-1.5564	-0.12207	-2.22778	-1.25122
316	-1.2207	-1.19019	-2.19727	-1.64795
317	-1.77002	-1.64795	-2.31934	-1.83105
318	-1.52588	-2.0752	-1.92261	-1.61743
319	-0.97656	-1.77002	-2.22778	-0.91553
320	-0.27466	-1.25122	-2.10571	-1.43433
321	-0.73242	-0.73242	-1.98364	-2.50244
322	-0.7019	-0.61035	-1.86157	-1.64795
323	-0.57983	-0.39673	-2.19727	-1.28174
324	-1.09863	-0.30518	-1.40381	-1.61743
325	-1.5564	-1.5564	-1.25122	-1.25122
326	-1.89209	-1.83105	-1.28174	-0.97656
327	-1.70898	-1.86157	-1.25122	-1.61743
328	-0.91553	-1.83105	-1.98364	-1.5564
329	-0.45776	-0.7019	-2.22778	-1.52588
330	-1.25122	-1.15967	-2.13623	-1.52588
331	-1.31226	-2.53296	-2.44141	-1.31226
332	-1.2207	-1.77002	-1.58691	0.06104
333	-1.06812	-1.09863	-1.61743	0.06104
334	-1.40381	-0.76294	-2.34985	-0.24414
335	-1.34277	-1.43433	-1.86157	-1.49536
336	-1.67847	-1.83105	-1.5564	-1.61743
337	-1.06812	-1.25122	-0.76294	-1.15967
338	-0.06104	-1.12915	-1.2207	-1.0376
339	-0.61035	-0.79346	-1.92261	-1.64795
340	-1.09863	-1.83105	-2.10571	-1.80054
341	-1.12915	-1.80054	-2.47192	-1.15967
342	-0.91553	-1.09863	-1.46484	-1.34277
343	-1.31226	-1.28174	-1.80054	-1.37329
344	-1.0376	-1.37329	-2.83813	-1.06812
345	-0.18311	-1.43433	-2.0752	-0.97656
346	-1.0376	-1.80054	-2.13623	-1.64795
347	-1.28174	-1.7395	-1.61743	-0.94604
348	-0.39673	-1.89209	-0.54932	-0.18311
349	-1.31226	-1.49536	-1.34277	-0.94604
350	-1.25122	-1.12915	-2.53296	-1.67847
351	-1.19019	-1.61743	-2.38037	-1.46484
352	-1.06812	-1.80054	-1.61743	-1.43433
353	-0.15259	-1.80054	-1.61743	-1.19019
354	0.06104	-2.28882	-2.04468	-0.12207
355	-0.39673	-2.04468	-2.34985	-1.46484
356	-0.94604	-1.28174	-1.49536	-2.34985
357	-1.5564	-0.85449	-1.7395	-1.15967
358	-0.39673	-0.91553	-1.95312	-0.64087
359	-0.09155	-0.21362	-2.01416	-1.52588
360	-0.33569	-0.79346	-2.04468	-1.0376
361	-0.88501	-1.83105	-1.61743	-0.61035
362	-1.2207	-2.01416	-1.7395	-1.2207
363	-0.64087	-0.88501	-2.04468	-2.38037
364	-0.61035	-1.12915	-1.77002	-2.50244
365	-1.15967	-1.5564	-0.97656	-2.34985
366	-1.46484	-1.98364	-1.0376	-2.80762
367	-1.09863	-1.77002	-1.37329	-1.31226
368	-1.43433	-1.25122	-1.0376	-1.43433
369	-1.49536	-0.30518	-2.19727	-2.68555
370	-1.40381	-0.67139	-2.74658	-3.20435
371	-1.49536	-1.80054	-1.64795	-2.74658
372	-1.49536	-1.83105	-1.37329	-1.49536
373	-0.94604	-1.52588	-1.98364	-1.37329
374	-0.88501	-1.09863	-2.47192	-1.80054
375	-1.34277	-0.94604	-1.31226	-2.0752
376	-1.34277	-1.40381	-1.19019	-2.50244
377	-1.34277	-1.83105	-2.01416	-2.99072
378	-1.28174	-1.2207	-1.70898	-2.38037
379	-1.06812	-1.09863	-2.38037	-2.0752
380	-1.77002	-1.5564	-2.16675	-1.86157
381	-1.92261	-1.2207	-1.89209	-0.97656
382	-1.52588	-0.64087	-1.15967	-1.2207
383	-1.92261	-0.64087	-1.19019	-1.92261
384	-1.98364	-0.54932	-1.98364	-1.77002
385	-1.34277	-0.57983	-1.80054	-1.77002
386	-1.98364	-1.61743	-1.58691	-1.58691
387	-1.40381	-1.31226	-2.16675	-1.64795
388	-1.25122	-0.85449	-2.41089	-2.19727
389	-0.88501	-0.57983	-2.22778	-3.20435
390	-1.15967	-0.5188	-1.52588	-2.28882
391	-1.40381	-0.30518	-1.28174	-2.01416
392	-1.5564	-0.39673	-1.40381	-2.01416
393	-1.37329	-0.21362	-2.13623	-2.10571
394	-1.86157	-1.09863	-2.01416	-1.98364
395	-1.31226	-0.73242	-1.98364	-2.19727
396	-1.70898	-1.0376	-2.34985	-3.05176
397	-1.2207	-1.0376	-2.01416	-1.86157
398	-1.43433	-0.79346	-1.09863	-2.01416
399	-2.7771	-0.27466	-1.52588	-2.01416
400	-2.2583	-0.94604	-2.41089	-1.67847
401	-1.95312	-1.34277	-2.68555	-2.10571
402	-1.67847	-1.58691	-1.64795	-2.53296
403	-1.80054	-1.40381	-2.44141	-2.16675
404	-2.13623	-1.37329	-2.44141	-1.5564
405	-2.0752	-1.15967	-1.49536	-1.89209
406	-1.83105	-1.25122	-1.43433	-2.59399
407	-1.83105	-2.22778	-1.61743	-1.80054
408	-1.28174	-1.15967	-2.0752	-2.53296
409	-0.91553	-1.34277	-1.83105	-2.41089
410	-1.64795	-1.31226	-1.25122	-1.2207
411	-1.98364	-0.42725	-1.12915	-1.15967
412	-1.5564	-0.64087	-1.98364	-1.52588
413	-1.2207	-2.0752	-1.7395	-2.10571
414	-1.40381	-2.74658	-1.15967	-0.48828
415	-0.79346	-2.38037	-1.0376	-0.79346
416	-0.82397	-1.86157	-1.83105	-1.58691
417	-0.73242	-0.67139	-1.49536	-1.70898
418	-1.0376	-1.0376	-1.49536	-1.64795
419	-1.31226	-1.19019	-1.61743	-2.56348
420	-1.00708	-1.19019	-1.61743	-1.43433
421	-1.58691	-0.91553	-1.58691	-0.54932
422	-1.43433	-1.15967	-1.19019	-1.43433
423	-1.19019	-1.52588	-0.82397	-1.37329
424	-1.83105	-1.15967	-1.19019	-1.83105
425	-1.46484	-1.15967	-2.10571	-2.59399
426	-1.31226	-1.09863	-2.38037	-1.86157
427	-1.43433	-1.00708	-1.83105	-1.98364
428	-1.70898	-0.24414	-1.12915	-1.49536
429	-1.28174	-0.7019	-1.52588	-1.70898
430	-1.12915	-1.49536	-1.28174	-1.7395
431	-0.94604	-0.7019	-0.73242	-1.40381
432	-1.7395	0.39673	-0.18311	-2.16675
433	-1.83105	-0.24414	-2.10571	-2.80762
434	-1.09863	-0.88501	-2.92969	-1.95312
435	-0.67139	-0.57983	-1.46484	-1.61743
436	-0.82397	-0.85449	-0.03052	-2.0752
437	-1.15967	-1.15967	-1.40381	-2.0752
438	-1.40381	-0.54932	-1.77002	-2.50244
439	-1.46484	-0.18311	-2.31934	-2.56348
440	-1.5564	-0.91553	-1.92261	-1.64795
441	-1.28174	-1.83105	-1.06812	-1.67847
442	-1.49536	-1.34277	-2.04468	-1.64795
443	-1.34277	0	-2.71606	-2.68555
444	-2.01416	-0.33569	-2.16675	-3.14331
445	-1.83105	-1.0376	-1.67847	-3.57056
446	-1.49536	-0.88501	-1.89209	-2.38037
447	-1.00708	-1.15967	-1.95312	-1.64795
448	-1.00708	-0.61035	-1.61743	-2.41089
449	-1.09863	-1.0376	-0.97656	-3.11279
450	-0.7019	-1.40381	-1.95312	-2.7771
451	-0.91553	-1.15967	-1.52588	-2.41089
452	-0.82397	-0.94604	-0.82397	-1.70898
453	-0.24414	-1.77002	-1.28174	-1.77002
454	-0.7019	-1.70898	-1.61743	-2.22778
455	-1.49536	-1.25122	-1.70898	-1.43433
456	-1.2207	-0.91553	-1.7395	-1.28174
457	-0.42725	-0.94604	-1.5564	-1.37329
458	0.76294	-0.36621	-1.06812	-0.73242
459	-0.03052	-0.48828	-1.2207	-0.64087
460	-0.97656	-1.58691	-0.97656	-1.34277
461	0.09155	-1.43433	-0.97656	-0.82397
462	-1.00708	-1.00708	-2.2583	-1.2207
463	-1.09863	-1.34277	-3.08228	-2.13623
464	-1.49536	-0.94604	-1.89209	-2.50244
465	-0.76294	-0.39673	-1.67847	-2.13623
466	-0.33569	-0.33569	-1.37329	-2.10571
467	-0.33569	0.18311	-1.89209	-1.58691
468	0.45776	-1.00708	-1.92261	-1.83105
469	-0.09155	-1.70898	-1.06812	-1.98364
470	-1.25122	-1.52588	-1.37329	-1.49536
471	-1.00708	-0.57983	-0.91553	-2.34985
472	-0.18311	-1.00708	-1.46484	-3.08228
473	-0.57983	-1.61743	-1.46484	-1.98364
474	-0.88501	-1.80054	-0.64087	-0.85449
475	-0.12207	-1.80054	-1.89209	-1.43433
476	-0.79346	-1.83105	-2.28882	-2.44141
477	-1.2207	-1.70898	-1.70898	-2.44141
478	-1.2207	-1.70898	-1.37329	-1.86157
479	-0.94604	-1.43433	-0.67139	-1.70898
480	-1.49536	-1.12915	-3.02124	-1.67847
481	-1.12915	-1.12915	-2.74658	-1.64795
482	-0.91553	-1.2207	-1.83105	-1.0376
483	-0.91553	-1.43433	-1.49536	-1.34277
484	-0.91553	-1.28174	-1.83105	-2.41089
485	-1.61743	-0.79346	-2.10571	-2.19727
486	-0.79346	-2.01416	-1.34277	-2.19727
487	-0.30518	-1.86157	-1.46484	-1.83105
488	-0.36621	-1.92261	-1.43433	-2.31934
489	-0.09155	-1.28174	-2.04468	-2.62451
490	0.15259	-1.7395	-2.83813	-2.2583
491	-0.06104	-1.98364	-3.17383	-2.01416
492	-0.61035	-0.76294	-2.53296	-1.5564
493	-0.45776	-0.76294	-2.13623	-2.44141
494	-0.48828	-1.00708	-1.5564	-3.38745
495	-0.79346	-1.5564	-2.2583	-2.92969
496	-0.36621	-2.22778	-1.89209	-2.56348
497	-0.45776	-2.16675	-1.52588	-2.16675
498	-0.45776	-1.80054	-0.97656	-1.98364
499	-1.19019	-1.77002	-1.7395	-2.28882
500	-0.85449	-1.31226	-2.53296	-1.86157
501	-0.15259	-0.67139	-1.15967	-1.89209
502	-0.88501	-0.7019	-0.94604	-2.28882
503	-1.5564	-1.09863	-2.10571	-2.47192
504	-1.37329	-1.49536	-2.47192	-2.0752
505	-1.37329	-2.31934	-1.67847	-2.01416
506	-1.0376	-1.86157	-1.70898	-1.34277
507	-1.19019	-1.49536	-2.04468	-1.58691
508	-1.40381	-1.80054	-2.50244	-1.49536
509	-1.2207	-1.58691	-2.04468	-1.61743
510	-0.45776	-1.09863	-2.2583	-0.91553
511	-0.45776	-0.82397	-1.89209	-1.40381
512	-1.31226	-0.61035	-1.0376	-1.46484
513	-1.43433	-1.09863	-1.89209	-2.22778
514	-1.2207	-1.19019	-2.74658	-2.2583
515	-0.85449	-0.54932	-2.01416	-2.31934
516	-0.54932	-1.25122	-1.5564	-1.25122
517	-0.85449	-1.61743	-2.44141	-0.97656
518	-1.25122	-1.0376	-3.38745	-2.2583
519	-1.43433	-0.91553	-2.22778	-2.99072
520	-1.0376	-1.15967	-0.30518	-1.95312
521	-1.2207	-1.7395	-0.76294	-1.52588
522	-1.86157	-2.2583	-2.38037	-1.46484
523	-1.37329	-1.43433	-3.32642	-1.98364
524	-1.19019	-1.7395	-1.92261	-1.95312
525	-1.43433	-1.31226	-0.45776	-1.95312
526	-1.67847	-0.54932	-1.28174	-1.19019
527	-1.19019	-0.06104	-1.7395	-1.40381
528	-1.2207	-0.48828	-3.11279	-1.98364
529	-1.58691	-1.19019	-3.26538	-1.12915
530	-2.0752	-1.06812	-2.50244	-1.40381
531	-0.97656	-0.79346	-2.92969	-1.5564
532	-0.97656	-1.19019	-2.7771	-1.0376
533	-1.31226	-0.85449	-1.98364	-2.01416
534	-1.00708	-0.76294	-2.04468	-1.61743
535	-1.28174	-0.03052	-1.98364	-0.94604
536	-1.09863	0.06104	-1.67847	-1.00708
537	-1.2207	-0.48828	-1.80054	-1.58691
538	-1.5564	-1.61743	-1.49536	-1.77002
539	-1.31226	-1.5564	-0.97656	-1.61743
540	-1.12915	-0.97656	-1.28174	-1.19019
541	-1.46484	-0.39673	-1.12915	-1.92261
542	-1.80054	0.12207	-1.67847	-1.5564
543	-1.43433	0.24414	-2.44141	-1.40381
544	-0.57983	-0.73242	-2.13623	-1.09863
545	-0.97656	-0.45776	-1.86157	-1.64795
546	-0.97656	-0.36621	-1.83105	-2.65503
547	-0.30518	-0.5188	-1.37329	-1.7395
548	-0.97656	-0.54932	-1.77002	-1.19019
549	-2.01416	-0.82397	-2.28882	-1.7395
550	-1.34277	-0.94604	-2.47192	-1.70898
551	-1.31226	-1.2207	-2.62451	-1.7395
552	-0.88501	-0.61035	-2.38037	-1.89209
553	-0.73242	0.06104	-1.58691	-2.7771
554	-1.58691	-0.21362	-1.67847	-2.13623
555	-1.64795	-0.91553	-1.40381	-1.49536
556	-0.97656	-0.91553	-1.31226	-1.15967
557	-0.57983	-0.36621	-1.19019	-1.12915
558	-0.88501	-0.30518	-1.46484	-1.70898
559	-1.00708	-0.76294	-2.59399	-1.77002
560	-1.52588	-0.88501	-2.99072	-0.97656
561	-0.97656	-1.58691	-3.20435	-1.58691
562	-0.67139	-1.52588	-2.38037	-1.37329
563	-1.34277	-0.85449	-1.46484	-0.82397
564	-1.46484	-0.73242	-1.52588	-1.12915
565	-1.5564	-0.97656	-1.86157	-0.94604
566	-1.67847	-0.97656	-2.38037	-1.28174
567	-0.97656	-0.39673	-3.26538	-1.89209
568	-1.00708	-0.18311	-2.19727	-2.19727
569	-0.54932	-1.7395	-1.5564	-2.19727
570	-0.30518	-2.16675	-2.04468	-1.34277
571	-0.39673	-1.37329	-1.49536	-0.18311
572	-0.82397	-0.30518	-1.67847	-0.5188
573	-1.0376	-1.00708	-1.5564	-1.49536
574	-0.48828	-0.27466	-2.83813	-2.04468
575	-0.39673	0.39673	-2.80762	-0.94604
576	0.06104	0.12207	-1.49536	-1.09863
577	0.12207	0.67139	-2.44141	-1.46484
578	0.12207	0.18311	-2.7771	-1.28174
579	-0.24414	-0.73242	-2.62451	-0.97656
580	-1.52588	-0.57983	-2.50244	-2.31934
581	-0.85449	-0.09155	-3.05176	-2.01416
582	-0.82397	0	-2.62451	-1.52588
583	-1.06812	-0.73242	-1.15967	-2.01416
584	-0.94604	-1.2207	-1.09863	-0.85449
585	-0.91553	-1.2207	-1.2207	-1.58691
586	-1.0376	-1.37329	-1.49536	-2.59399
587	-0.79346	-1.0376	-1.31226	-1.19019
588	-0.79346	-1.49536	-1.64795	-0.97656
589	-0.45776	-1.92261	-1.61743	-1.46484
590	-0.91553	-0.82397	-1.34277	-1.46484
591	-0.94604	-0.61035	-1.19019	-1.83105
592	-1.34277	-0.88501	-1.40381	-2.04468
593	-0.79346	-1.15967	-1.83105	-1.37329
594	0.06104	-1.70898	-1.28174	-1.89209
595	-0.45776	-1.67847	-1.70898	-1.80054
596	-1.61743	-1.09863	-1.43433	-1.0376
597	-2.22778	-0.54932	-0.82397	-2.38037
598	-1.28174	-1.09863	-1.67847	-2.92969
599	-0.76294	-1.5564	-2.53296	-1.70898
600	-0.97656	-1.37329	-1.5564	-1.49536
601	-1.25122	-1.67847	-1.43433	-1.98364
602	-1.46484	-1.34277	-1.95312	-2.19727
603	-0.82397	-1.15967	-2.65503	-2.13623
604	-0.48828	-0.94604	-1.46484	-2.47192
605	-0.57983	-0.91553	-0.61035	-2.56348
606	-1.43433	-0.48828	-1.12915	-3.23486
607	-1.06812	-1.15967	-1.06812	-3.14331
608	-0.54932	-1.28174	-1.92261	-3.63159
609	-0.09155	-1.0376	-2.56348	-2.86865
610	-0.12207	-0.57983	-2.13623	-3.05176
611	-0.42725	-1.2207	-2.16675	-3.66211
612	-1.15967	-1.40381	-2.34985	-3.14331
613	-1.19019	-1.15967	-1.46484	-2.71606
614	-1.31226	-2.38037	-0.94604	-3.05176
615	-0.73242	-1.19019	-1.12915	-2.83813
616	-0.45776	-0.24414	-1.80054	-1.70898
617	-0.30518	-1.06812	-0.94604	-1.64795
618	-0.06104	-0.82397	-0.61035	-2.7771
619	-0.24414	-0.39673	-1.49536	-2.71606
620	-1.52588	-0.24414	-1.61743	-2.34985
621	-1.89209	-1.28174	-2.83813	-2.13623
622	-1.95312	-1.06812	-2.01416	-1.95312
623	-1.00708	-0.76294	-0.88501	-1.12915
624	-0.76294	-0.09155	-1.52588	-1.46484
625	-2.13623	-0.39673	-1.92261	-1.89209
626	-2.01416	-0.91553	-2.59399	-2.19727
627	-0.94604	-0.67139	-2.04468	-2.44141
628	-1.0376	-0.42725	-1.15967	-2.7771
629	-0.79346	-0.85449	-0.18311	-1.58691
630	-0.79346	-1.0376	-0.91553	-1.31226
631	-0.24414	-0.57983	-2.0752	-2.19727
632	-0.36621	-0.18311	-1.7395	-1.7395
633	-1.83105	-0.45776	-1.77002	-1.80054
634	-1.19019	-1.25122	-1.2207	-1.52588
635	-0.03052	-2.16675	-1.12915	-1.58691
636	-0.36621	-1.98364	-1.67847	-1.80054
637	-1.09863	-1.7395	-1.61743	-2.41089
638	-0.91553	-1.00708	-1.80054	-2.31934
639	-0.76294	-1.28174	-2.47192	-2.47192
640	-1.12915	-1.09863	-2.16675	-2.31934
641	-1.00708	-0.97656	-1.19019	-2.04468
642	-0.7019	-1.43433	-2.13623	-2.65503
643	-0.45776	-1.80054	-1.37329	-2.2583
644	-0.67139	-0.54932	-0.57983	-1.61743
645	-1.12915	-0.27466	-1.43433	-1.86157
646	-1.77002	-1.46484	-1.46484	-2.22778
647	-1.5564	-1.19019	-1.58691	-2.62451
648	-0.85449	-1.19019	-2.22778	-2.01416
649	-1.43433	-1.70898	-1.5564	-1.09863
650	-1.40381	-1.43433	-0.88501	-1.09863
651	-1.67847	-1.19019	-1.2207	-1.37329
652	-1.40381	-1.37329	-2.56348	-1.52588
653	-1.0376	-1.86157	-2.13623	-1.70898
654	-1.31226	-1.09863	-1.49536	-1.64795
655	-1.58691	-0.7019	-1.77002	-1.77002
656	-1.25122	-0.97656	-1.98364	-1.25122
657	-1.15967	-1.0376	-0.76294	-0.82397
658	-0.54932	-0.39673	-1.12915	-2.01416
659	-0.57983	-1.0376	-1.52588	-1.64795
660	-0.45776	-1.06812	-1.5564	-1.52588
661	-0.45776	-0.64087	-0.85449	-0.61035
662	-0.67139	-1.77002	-1.31226	-1.49536
663	-1.37329	-2.16675	-1.7395	-2.28882
664	-1.46484	-2.13623	-1.98364	-1.15967
665	-0.7019	-2.04468	-2.34985	-1.00708
666	-0.57983	-1.25122	-0.57983	-1.77002
667	-1.00708	-0.5188	-0.97656	-2.0752
668	-1.31226	-0.33569	-1.7395	-1.52588
669	-1.2207	-0.36621	-1.61743	-1.2207
670	-0.73242	-0.54932	-1.40381	-1.95312
671	-0.27466	-1.43433	-1.12915	-2.38037
672	-1.34277	-1.34277	-1.37329	-1.43433
673	-1.67847	-1.40381	-1.31226	-1.40381
674	-1.06812	-1.09863	-2.2583	-1.12915
675	-0.85449	-1.0376	-1.58691	-1.31226
676	-1.09863	-1.34277	-0.76294	-0.85449
677	-1.80054	-1.58691	-1.61743	-1.0376
678	-1.58691	-1.64795	-1.49536	-1.58691
679	-0.67139	-1.5564	-0.09155	-1.64795
680	-0.30518	-1.61743	-0.85449	-1.67847
681	-1.09863	-1.83105	-1.19019	-2.28882
682	-1.25122	-1.25122	-1.2207	-2.31934
683	-0.12207	-0.85449	-1.15967	-1.40381
684	0	-1.0376	-1.12915	-0.94604
685	-0.30518	-1.58691	-1.28174	-1.58691
686	-0.73242	-2.13623	-1.46484	-1.5564
687	-0.45776	-2.71606	-1.98364	-2.86865
688	-0.30518	-2.2583	-2.22778	-2.44141
689	0.09155	-1.86157	-0.82397	-2.28882
690	-0.73242	-1.28174	-0.79346	-1.77002
691	0	-1.34277	-1.06812	-1.70898
692	0.64087	-1.09863	-0.82397	-2.92969
693	0.09155	-1.46484	-1.49536	-2.47192
694	-1.00708	-1.25122	-0.79346	-2.28882
695	-0.94604	-2.13623	-1.09863	-1.43433
696	-0.06104	-2.34985	-1.43433	-1.43433
697	0.03052	-1.77002	-1.37329	-2.92969
698	-0.57983	-1.58691	-1.37329	-2.59399
699	-0.61035	-0.61035	-1.34277	-1.7395
700	-0.45776	-0.79346	-1.5564	-2.31934
701	-0.97656	-0.33569	-0.30518	-2.86865
702	-1.40381	-0.5188	0	-2.83813
703	-1.09863	-1.70898	-0.03052	-2.62451
704	-0.88501	-1.92261	-0.24414	-2.38037
705	-2.01416	-1.0376	-0.5188	-2.10571
706	-1.89209	-1.19019	-0.76294	-2.28882
707	-0.48828	-1.00708	-1.52588	-1.92261
708	0.09155	-0.88501	-1.95312	-1.00708
709	-0.57983	-1.12915	-2.74658	-1.77002
710	-1.2207	-1.58691	-2.28882	-1.77002
711	-0.73242	-1.09863	-1.95312	-2.16675
712	-0.57983	-1.43433	-1.61743	-1.92261
713	-0.94604	-1.28174	-2.31934	-1.89209
714	-1.52588	-0.91553	-2.65503	-2.01416
715	-1.70898	-1.31226	-1.49536	-2.31934
716	-1.61743	-0.94604	-0.73242	-2.80762
717	-1.61743	-0.42725	-1.43433	-2.2583
718	-1.52588	-0.48828	-1.52588	-1.49536
719	-1.2207	-1.06812	-1.2207	-0.79346
720	-1.70898	-1.83105	-1.09863	-1.2207
721	-1.70898	-2.22778	-2.16675	-1.40381
722	-1.58691	-1.31226	-2.31934	-1.95312
723	-1.09863	-0.54932	-2.74658	-1.52588
724	-0.79346	-1.15967	-2.19727	-1.80054
725	-0.67139	-0.88501	-2.0752	-1.86157
726	-0.85449	0	-1.40381	-1.25122
727	-0.79346	-1.37329	-1.40381	-1.43433
728	-1.77002	-2.28882	-1.5564	-0.88501
729	-1.25122	-2.68555	-1.28174	-1.58691
730	-0.39673	-2.7771	-0.82397	-2.31934
731	-0.12207	-2.41089	-2.50244	-1.70898
732	-0.7019	-2.10571	-2.22778	-1.28174
733	-1.5564	-1.34277	-1.64795	-1.64795
734	-1.46484	-2.41089	-1.37329	-2.44141
735	-0.27466	-2.50244	-0.76294	-1.70898
736	-1.09863	-1.77002	-0.7019	-1.64795
737	-1.92261	-2.16675	-1.58691	-2.13623
738	-1.09863	-2.65503	-2.50244	-2.62451
739	-0.33569	-2.47192	-2.47192	-2.74658
740	0.12207	-2.10571	-1.64795	-2.0752
741	-0.45776	-2.28882	-1.31226	-2.71606
742	-1.28174	-2.34985	-2.31934	-2.0752
743	-2.01416	-1.5564	-2.50244	-1.49536
744	-1.95312	-1.37329	-1.64795	-1.92261
745	-1.98364	-2.38037	-1.37329	-2.68555
746	-1.31226	-2.74658	-0.94604	-1.95312
747	-1.37329	-2.65503	-0.54932	-2.13623
748	-0.21362	-2.31934	0.24414	-2.92969
749	-0.12207	-1.43433	-0.27466	-2.16675
750	-0.85449	-1.49536	-1.00708	-1.52588
751	-1.83105	-1.89209	-0.97656	-1.19019
752	-1.67847	-1.2207	-0.36621	-0.5188
753	-1.46484	-1.34277	-0.5188	-0.76294
754	-1.25122	-1.28174	-1.86157	-1.09863
755	-0.94604	-2.41089	-3.14331	-0.82397
756	-0.82397	-2.0752	-2.47192	-1.95312
757	-1.00708	-0.57983	-2.31934	-1.80054
758	-1.28174	-0.57983	-2.74658	-1.58691
759	-1.06812	-2.04468	-2.56348	-1.98364
760	-1.06812	-2.53296	-2.22778	-2.0752
761	-0.57983	-2.56348	-2.2583	-1.86157
762	-1.37329	-1.77002	-1.31226	-1.43433
763	-0.42725	-2.28882	-0.7019	-1.09863
764	-0.27466	-2.47192	-1.52588	-1.67847
765	-1.19019	-1.98364	-1.28174	-1.19019
766	-1.37329	-2.53296	-2.04468	-1.67847
767	-1.86157	-2.80762	-1.58691	-2.50244
768	-2.68555	-1.89209	-0.7019	-2.28882
769	-2.01416	-1.92261	-0.57983	-2.34985
770	-1.0376	-2.22778	-0.82397	-0.97656
771	-1.37329	-1.25122	-1.64795	-0.94604
772	-1.15967	-0.88501	-1.92261	-1.83105
773	-1.00708	-1.67847	-2.47192	-2.2583
774	-1.28174	-2.38037	-3.02124	-2.44141
775	-0.97656	-1.2207	-2.47192	-2.38037
776	-0.33569	-0.67139	-0.97656	-2.47192
777	-0.64087	-1.09863	-1.40381	-2.62451
778	-0.94604	-0.97656	-0.36621	-2.65503
779	-1.00708	-0.73242	-0.73242	-2.56348
780	-1.09863	-0.94604	-1.0376	-1.70898
781	-1.70898	-1.64795	-1.77002	-1.5564
782	-1.89209	-1.25122	-1.49536	-1.77002
783	-1.31226	-1.64795	-0.76294	-2.41089
784	-0.7019	-2.56348	-0.45776	-2.86865
785	-1.77002	-2.44141	-0.7019	-2.74658
786	-2.01416	-2.13623	-1.37329	-2.19727
787	-1.19019	-2.16675	-1.46484	-3.20435
788	-0.82397	-1.83105	-1.25122	-3.2959
789	-1.00708	-2.38037	-0.15259	-2.99072
790	-0.5188	-1.64795	-0.88501	-2.53296
791	-0.85449	-0.64087	-1.43433	-2.04468
792	-1.06812	-0.97656	-1.09863	-2.19727
793	-0.57983	-1.58691	-0.33569	-3.23486
794	-1.09863	-2.56348	-0.36621	-3.05176
795	-1.15967	-3.02124	-1.0376	-2.31934
796	-1.2207	-1.95312	-0.06104	-3.11279
797	-1.25122	-1.89209	-0.67139	-2.13623
798	-0.39673	-2.38037	-1.00708	-1.37329
799	-0.57983	-1.86157	-1.46484	-1.25122
800	-0.39673	-1.43433	-1.80054	-2.13623
801	-0.97656	-0.94604	-0.94604	-2.89917
802	-1.06812	-1.19019	-0.48828	-3.93677
803	-0.85449	-1.92261	-0.57983	-3.26538
804	-1.67847	-1.89209	-1.12915	-3.38745
805	-1.37329	-1.19019	-1.09863	-2.65503
806	-1.19019	-0.82397	-0.45776	-3.78418
807	-1.40381	-0.94604	-1.06812	-3.93677
808	-1.5564	-1.37329	-1.19019	-3.26538
809	-0.85449	-1.86157	-1.92261	-2.68555
810	-0.79346	-1.7395	-1.80054	-2.34985
811	-1.25122	-0.76294	-1.61743	-1.80054
812	-1.34277	-1.0376	-1.37329	-2.2583
813	-1.46484	-0.61035	-1.7395	-1.80054
814	-1.25122	-0.97656	-1.00708	-1.64795
815	-1.12915	-1.25122	-1.09863	-2.71606
816	-1.58691	-1.40381	-1.43433	-2.62451
817	-1.31226	-1.49536	-1.64795	-1.67847
818	-1.19019	-1.70898	-0.76294	-2.56348
819	-0.76294	-1.7395	-1.40381	-2.62451
820	-1.86157	-1.7395	-1.37329	-2.10571
821	-2.28882	-2.19727	-1.46484	-1.95312
822	-0.88501	-2.47192	-1.12915	-2.99072
823	-0.88501	-1.86157	-1.2207	-2.74658
824	-1.00708	-1.58691	-0.61035	-2.04468
825	-1.15967	-1.64795	-2.13623	-1.95312
826	-1.34277	-1.83105	-2.16675	-1.34277
827	-1.80054	-1.49536	-1.40381	-1.2207
828	-0.91553	-1.52588	-1.7395	-1.12915
829	-0.67139	-1.61743	-1.58691	-0.67139
830	-1.25122	-1.7395	-1.06812	-1.15967
831	-1.25122	-2.19727	-1.46484	-2.16675
832	-0.36621	-2.04468	-1.95312	-2.0752
833	-0.61035	-1.7395	-0.36621	-2.19727
834	-0.82397	-1.64795	-0.15259	-1.98364
835	-0.5188	-1.67847	-0.54932	-1.40381
836	-0.48828	-2.04468	0	-2.65503
837	-1.2207	-1.5564	-0.67139	-2.99072
838	-2.04468	-2.13623	-1.37329	-2.10571
839	-1.86157	-1.09863	-0.7019	-0.88501
840	-1.46484	-1.46484	-0.67139	-1.31226
841	-0.36621	-1.67847	-1.12915	-2.04468
842	0.21362	-2.2583	-2.13623	-1.40381
843	-0.64087	-1.77002	-1.12915	-1.98364
844	-0.24414	-1.09863	-1.00708	-1.98364
845	-0.61035	-0.73242	-1.49536	-1.12915
846	-1.15967	-1.2207	-1.06812	-0.94604
847	-1.0376	-1.43433	-1.06812	-2.2583
848	-0.7019	-2.19727	-1.5564	-2.80762
849	-0.94604	-1.80054	-1.19019	-2.22778
850	-1.61743	-1.77002	-1.34277	-1.80054
851	-1.2207	-1.89209	-1.31226	-2.0752
852	0.12207	-0.97656	-0.64087	-2.41089
853	0.54932	-0.42725	-0.94604	-2.22778
854	-0.42725	-0.39673	-1.25122	-1.98364
855	-0.24414	-1.0376	-0.73242	-2.10571
856	-0.06104	-1.67847	-1.70898	-2.99072
857	-0.67139	-2.0752	-1.31226	-3.41797
858	0.09155	-1.92261	-0.61035	-2.47192
859	0	-0.97656	-0.79346	-2.22778
860	-1.31226	-1.31226	-2.10571	-3.32642
861	-1.49536	-1.52588	-1.12915	-3.05176
862	-1.0376	-2.04468	-2.13623	-2.28882
863	-0.06104	-1.7395	-1.83105	-2.41089
864	-0.76294	-1.31226	-1.06812	-2.44141
865	-1.0376	-0.73242	-0.85449	-2.04468
866	-1.31226	-1.28174	-0.64087	-2.59399
867	-1.06812	-0.79346	-2.13623	-3.32642
868	-1.2207	-0.42725	-1.64795	-2.16675
869	-1.95312	-1.40381	-1.64795	-1.80054
870	-1.83105	-2.2583	-1.49536	-1.89209
871	-0.67139	-1.98364	-0.76294	-1.43433
872	-1.19019	-0.76294	-0.82397	-1.34277
873	-1.49536	-0.09155	-1.80054	-1.25122
874	-1.49536	-0.94604	-2.16675	-1.46484
875	-0.94604	-1.12915	-1.92261	-2.04468
876	-0.76294	-0.73242	-2.38037	-2.31934
877	-0.94604	-1.15967	-3.02124	-1.86157
878	-0.91553	-0.85449	-2.53296	-1.89209
879	-1.2207	-1.00708	-1.12915	-2.53296
880	-1.34277	-1.31226	-2.13623	-2.9602
881	-0.67139	-1.5564	-1.98364	-2.80762
882	-1.34277	-1.25122	-0.39673	-1.70898
883	-1.52588	-1.61743	-1.49536	-1.61743
884	-0.48828	-1.92261	-1.58691	-2.38037
885	-1.28174	-1.19019	-1.64795	-3.38745
886	-1.37329	-1.19019	-0.88501	-2.0752
887	-0.79346	-1.64795	-2.22778	-1.67847
888	-0.73242	-1.58691	-1.95312	-1.86157
889	-0.97656	-1.06812	-1.83105	-1.95312
890	-0.97656	-0.42725	-2.89917	-1.58691
891	-1.28174	-0.39673	-2.62451	-2.19727
892	-0.97656	-0.57983	-2.53296	-2.28882
893	-1.19019	-1.67847	-1.86157	-1.92261
894	-1.92261	-1.52588	-0.67139	-1.83105
895	-2.04468	-1.80054	-1.09863	-1.67847
896	-1.52588	-1.92261	-1.19019	-2.38037
897	-1.15967	-1.98364	-1.95312	-3.08228
898	-0.82397	-2.31934	-2.2583	-2.68555
899	-1.06812	-2.83813	-2.0752	-2.01416
900	-1.15967	-2.41089	-2.0752	-2.34985
901	-0.85449	-2.16675	-1.52588	-2.34985
902	-0.57983	-1.92261	-1.15967	-2.44141
903	-1.25122	-1.67847	-1.83105	-1.80054
904	-0.94604	-2.19727	-1.43433	-2.41089
905	-0.79346	-1.67847	-1.46484	-3.23486
906	-1.43433	-0.76294	-1.7395	-3.96728
907	-1.58691	-0.7019	-2.10571	-2.50244
908	-0.76294	-0.45776	-1.58691	-2.31934
909	-1.28174	-0.94604	-1.2207	-3.02124
910	-1.5564	-2.22778	-2.47192	-2.2583
911	-1.06812	-2.7771	-2.13623	-2.16675
912	-0.54932	-2.41089	-1.06812	-1.95312
913	-0.76294	-1.64795	-1.83105	-1.37329
914	-1.2207	-1.5564	-2.80762	-1.40381
915	-1.37329	-2.34985	-1.64795	-2.01416
916	-1.2207	-1.77002	-1.46484	-1.80054
917	-2.50244	-1.58691	-1.34277	-2.22778
918	-1.5564	-1.34277	-0.85449	-2.34985
919	-0.73242	-1.70898	-1.67847	-1.64795
920	-1.00708	-1.95312	-2.16675	-1.09863
921	-0.67139	-1.49536	-1.46484	-1.58691
922	-0.36621	-1.95312	-1.80054	-1.92261
923	-1.49536	-1.43433	-1.46484	-1.49536
924	-1.31226	-0.79346	-1.46484	-1.49536
925	-0.57983	-1.49536	-1.86157	-1.92261
926	-0.82397	-2.04468	-2.0752	-1.40381
927	-1.28174	-1.7395	-1.80054	-2.92969
928	-1.19019	-0.76294	-2.28882	-2.65503
929	-0.61035	-0.82397	-2.44141	-2.01416
930	-0.76294	-2.22778	-0.82397	-1.95312
931	-0.82397	-2.50244	-0.91553	-1.12915
932	-1.40381	-2.01416	-1.67847	-0.85449
933	-1.46484	-1.80054	-2.62451	-1.80054
934	-0.73242	-1.46484	-2.71606	-2.59399
935	-1.43433	-1.89209	-1.67847	-2.59399
936	-1.89209	-1.43433	-1.5564	-2.74658
937	-1.64795	-1.52588	-1.25122	-1.46484
938	-1.67847	-1.70898	-1.5564	-1.06812
939	-2.62451	-1.89209	-2.53296	-1.31226
940	-1.86157	-1.43433	-3.11279	-1.5564
941	-0.91553	-1.83105	-2.47192	-1.28174
942	-0.76294	-1.49536	-1.0376	-1.06812
943	-1.19019	-0.79346	-1.15967	-1.00708
944	-0.7019	-1.28174	-2.13623	-1.80054
945	-1.52588	-2.86865	-1.92261	-2.10571
946	-1.43433	-2.83813	-1.40381	-2.89917
947	-0.67139	-3.02124	-0.73242	-3.44849
948	-0.94604	-3.69263	-2.01416	-3.17383
949	-1.64795	-3.50952	-2.04468	-2.86865
950	-2.41089	-2.13623	-0.88501	-2.31934
951	-2.41089	-1.40381	-0.82397	-3.2959
952	-1.61743	-1.40381	-2.0752	-3.14331
953	-0.7019	-2.04468	-2.86865	-1.80054
954	-0.5188	-1.80054	-2.22778	-1.34277
955	-0.48828	-1.80054	-1.5564	-1.37329
956	-0.61035	-1.92261	-1.98364	-2.41089
957	-0.24414	-1.89209	-2.56348	-2.71606
958	-0.42725	-1.89209	-2.53296	-1.86157
959	-0.5188	-1.7395	-2.89917	-2.22778
960	-0.67139	-1.95312	-3.35693	-2.2583
961	-1.2207	-3.02124	-3.66211	-2.13623
962	-0.73242	-3.38745	-3.14331	-0.85449
963	-0.39673	-2.19727	-3.14331	-0.57983
964	-0.57983	-1.7395	-2.34985	-0.76294
965	-0.18311	-1.86157	-2.22778	-1.70898
966	-0.82397	-1.92261	-2.34985	-2.41089
967	-0.76294	-1.77002	-2.10571	-2.41089
968	-0.61035	-1.5564	-1.92261	-1.7395
969	-0.5188	-0.97656	-2.04468	-1.67847
970	-1.00708	-2.53296	-2.19727	-2.7771
971	-1.06812	-2.53296	-1.67847	-2.62451
972	-0.12207	-1.52588	-1.40381	-2.7771
973	-0.48828	-2.01416	-1.58691	-2.38037
974	-1.61743	-1.52588	-2.13623	-2.56348
975	-2.04468	-1.31226	-2.50244	-2.50244
976	-1.5564	-1.7395	-1.92261	-2.0752
977	-0.36621	-1.49536	-2.01416	-2.47192
978	-1.0376	-0.64087	-2.28882	-2.80762
979	-1.7395	-1.06812	-2.34985	-2.59399
980	-2.2583	-1.7395	-2.22778	-1.92261
981	-1.58691	-2.0752	-2.38037	-1.5564
982	-1.2207	-1.89209	-1.77002	-1.25122
983	-1.40381	-1.64795	-1.46484	-1.31226
984	-1.77002	-1.80054	-1.40381	-0.82397
985	-2.0752	-2.44141	-1.5564	-1.52588
986	-0.36621	-1.80054	-1.58691	-1.95312
987	-0.27466	-1.98364	-2.10571	-2.38037
988	-1.46484	-2.31934	-2.50244	-2.04468
989	-2.28882	-2.65503	-2.38037	-1.70898
990	-1.67847	-1.64795	-2.38037	-2.38037
991	-1.46484	-0.91553	-2.2583	-1.98364
992	-1.52588	-0.91553	-2.10571	-1.09863
993	-0.94604	-0.91553	-2.13623	-2.65503
994	-0.88501	-0.73242	-1.80054	-1.86157
995	-1.34277	-1.92261	-1.86157	-1.70898
996	-1.37329	-2.19727	-2.68555	-2.22778
997	-1.00708	-1.52588	-3.17383	-2.31934
998	-0.61035	-0.79346	-2.62451	-3.08228
999	-0.61035	-1.12915	-2.65503	-3.32642
1000	-1.09863	-1.86157	-2.0752	-3.75366
1001	-2.10571	-1.31226	-0.94604	-3.75366
1002	-1.37329	-1.80054	-0.54932	-3.08228
1003	-1.52588	-1.61743	-0.5188	-2.10571
1004	-1.92261	-2.10571	-1.92261	-1.61743
1005	-1.19019	-2.34985	-2.47192	-1.28174
1006	-1.15967	-2.50244	-2.19727	-2.2583
1007	-1.5564	-1.70898	-1.77002	-2.80762
1008	-0.91553	-1.15967	-0.79346	-2.2583
1009	-0.64087	-2.16675	-1.40381	-1.25122
1010	-0.39673	-1.95312	-2.80762	-1.00708
1011	-0.79346	-1.80054	-3.05176	-1.67847
1012	-1.0376	-2.04468	-2.0752	-0.54932
1013	-1.25122	-1.58691	-2.31934	-0.85449
1014	-1.40381	-1.31226	-3.50952	-1.64795
1015	-0.79346	-1.92261	-1.92261	-1.64795
1016	-1.2207	-2.31934	-2.0752	-1.5564
1017	-1.43433	-1.77002	-2.44141	-2.2583
1018	-0.48828	-1.25122	-1.89209	-2.19727
1019	-0.73242	-1.06812	-1.43433	-2.53296
1020	-1.12915	-1.86157	-1.09863	-2.0752
1021	-0.67139	-1.64795	-1.86157	-1.7395
1022	-0.94604	-1.28174	-2.7771	-1.2207
1023	-1.19019	-1.52588	-1.7395	-1.12915
1024	-1.00708	-1.98364	-1.28174	-1.83105
1025	-1.2207	-2.22778	-1.77002	-1.80054
1026	-1.5564	-2.01416	-1.77002	-0.91553
1027	-1.31226	-2.68555	-1.89209	-1.7395
1028	-0.82397	-2.10571	-2.19727	-2.22778
1029	-0.79346	-1.95312	-2.89917	-2.44141
1030	-0.61035	-2.80762	-2.92969	-2.01416
1031	-0.36621	-2.38037	-2.34985	-2.16675
1032	-0.82397	-0.94604	-2.04468	-2.47192
1033	-0.91553	-1.40381	-1.34277	-2.89917
1034	-0.61035	-1.5564	-1.92261	-2.31934
1035	-0.79346	-1.86157	-2.34985	-1.5564
1036	-1.34277	-2.34985	-2.2583	-1.52588
1037	-2.19727	-1.92261	-2.31934	-2.34985
1038	-1.49536	-1.7395	-2.34985	-2.38037
1039	-1.52588	-1.43433	-1.89209	-2.80762
1040	-1.12915	-1.67847	-2.44141	-2.50244
1041	-0.54932	-1.95312	-2.74658	-1.58691
1042	-1.2207	-2.62451	-2.19727	-1.95312
1043	-1.5564	-2.38037	-2.74658	-2.13623
1044	-1.25122	-2.13623	-3.11279	-1.98364
1045	-0.79346	-1.89209	-2.83813	-1.98364
1046	-1.67847	-1.46484	-3.44849	-2.34985
1047	-1.25122	-0.94604	-3.96728	-3.38745
1048	-1.31226	-2.01416	-3.90625	-2.92969
1049	-2.2583	-1.77002	-3.90625	-2.31934
1050	-1.77002	-1.86157	-3.11279	-2.13623
1051	-1.28174	-1.5564	-3.02124	-1.52588
1052	-1.58691	-2.01416	-3.14331	-1.58691
1053	-2.01416	-1.61743	-3.96728	-1.06812
1054	-1.67847	-2.71606	-3.35693	-2.28882
1055	-1.7395	-2.31934	-2.86865	-3.26538
1056	-1.43433	-1.37329	-2.9602	-1.89209
1057	-1.31226	-1.09863	-3.54004	-0.85449
1058	-1.89209	-0.91553	-3.05176	-1.43433
1059	-2.38037	-1.19019	-3.41797	-0.97656
1060	-1.98364	-2.41089	-4.30298	-0.91553
1061	-1.61743	-3.26538	-3.17383	-1.52588
1062	-1.67847	-2.74658	-2.7771	-2.68555
1063	-2.01416	-1.5564	-3.66211	-2.83813
1064	-2.44141	-2.19727	-3.20435	-1.70898
1065	-2.80762	-1.98364	-3.02124	-1.34277
1066	-3.50952	-1.0376	-3.20435	-2.10571
1067	-4.08935	-1.0376	-3.84521	-2.44141
1068	-4.45557	-1.28174	-3.8147	-3.20435
1069	-5.0354	-1.95312	-3.32642	-2.44141
1070	-6.68335	-3.05176	-3.14331	-2.01416
1071	-8.36182	-3.38745	-2.86865	-2.47192
1072	-9.0332	-2.68555	-3.84521	-2.62451
1073	-9.76562	-3.14331	-4.54712	-2.34985
1074	-10.9253	-3.32642	-3.84521	-1.80054
1075	-11.4746	-3.8147	-3.479	-2.2583
1076	-11.5356	-4.39453	-3.26538	-2.89917
1077	-12.7258	-5.24902	-3.72314	-2.59399
1078	-13.6719	-5.49316	-3.69263	-2.10571
1079	-14.3433	-5.76782	-3.02124	-2.7771
1080	-14.9231	-6.89697	-4.11987	-3.02124
1081	-13.9771	-9.09424	-8.42285	-2.68555
1082	-13.9771	-10.498	-8.39233	-2.38037
1083	-14.7095	-10.7422	-6.13403	-2.38037
1084	-13.6108	-11.261	-5.12695	-1.95312
1085	-14.4348	-12.6953	-4.08935	-1.95312
1086	-15.9607	-14.6179	-3.87573	-1.7395
1087	-16.2659	-15.9912	-4.18091	-1.2207
1088	-16.6931	-16.4185	-4.3335	-1.46484
1089	-17.334	-16.9067	-4.88281	-2.41089
1090	-18.2495	-17.4255	-3.32642	-2.0752
1091	-19.6533	-18.6462	-3.17383	-1.95312
1092	-18.6768	-18.0969	-3.479	-1.5564
1093	-19.3787	-18.7378	-3.26538	-1.37329
1094	-20.8435	-20.5078	-3.23486	-1.92261
1095	-21.5759	-21.3318	-3.26538	-2.7771
1096	-22.5525	-23.1018	-2.74658	-1.83105
1097	-23.6511	-24.5666	-2.99072	-1.98364
1098	-24.1089	-25.5127	-3.87573	-1.77002
1099	-25.8179	-25.5737	-4.76074	-1.5564
1100	-26.886	-26.3061	-6.19507	-1.37329
1101	-27.771	-27.2827	-7.04956	-0.97656
1102	-29.0222	-27.1606	-7.53784	-1.61743
1103	-30.5786	-27.2217	-8.17871	-2.13623
1104	-32.5012	-28.4729	-8.54492	-2.71606
1105	-31.9519	-29.3884	-9.09424	-3.44849
1106	-31.6772	-29.7241	-10.4675	-3.479
1107	-30.9448	-27.9236	-11.7798	-3.60107
1108	-30.9143	-26.2756	-12.1155	-2.7771
1109	-31.7688	-28.2593	-14.4959	-2.56348
1110	-32.6538	-28.8696	-17.4561	-2.89917
1111	-33.5388	-29.9683	-18.158	-2.34985
1112	-34.79	-29.7241	-19.0735	-2.01416
1113	-36.2549	-30.5481	-20.8435	-2.28882
1114	-36.7737	-30.8227	-22.3389	-1.80054
1115	-36.9568	-31.4331	-23.6816	-1.89209
1116	-37.5366	-32.196	-24.8718	-2.47192
1117	-38.0554	-32.7759	-25.238	-2.44141
1118	-37.5366	-33.081	-26.6724	-2.99072
1119	-38.1775	-33.5999	-28.0151	-2.59399
1120	-39.7034	-34.3628	-28.1677	-2.34985
1121	-39.8865	-34.4238	-28.9612	-2.62451
1122	-39.7034	-33.905	-30.2429	-2.99072
1123	-38.9404	-33.4473	-31.0364	-3.11279
1124	-39.8559	-35.0342	-30.7617	-2.04468
1125	-42.1753	-34.729	-31.8298	-1.89209
1126	-42.9382	-34.5459	-33.1116	-1.5564
1127	-44.1895	-35.9497	-33.783	-2.89917
1128	-44.0369	-36.8042	-33.4473	-2.38037
1129	-43.457	-36.499	-35.553	-1.28174
1130	-42.7246	-36.377	-37.6282	-2.0752
1131	-42.4805	-36.7737	-38.0554	-2.41089
1132	-42.4805	-35.3699	-37.5366	-2.34985
1133	-43.2434	-35.4004	-37.9333	-2.16675
1134	-43.396	-36.2549	-40.0696	-2.44141
1135	-41.8091	-37.8113	-41.4734	-2.56348
1136	-41.5955	-37.9028	-41.7786	-3.38745
1137	-42.0227	-37.4756	-43.5181	-3.63159
1138	-42.7246	-38.3911	-44.2505	-2.74658
1139	-42.8162	-37.2009	-42.9382	-2.38037
1140	-43.0908	-36.0107	-42.633	-2.7771
1141	-43.6707	-36.4685	-42.6025	-3.57056
1142	-43.7927	-37.9639	-43.0603	-3.96728
1143	-42.6941	-39.7949	-43.7317	-3.87573
1144	-41.9922	-39.0015	-43.0908	-3.90625
1145	-41.2598	-38.0249	-42.572	-3.9978
1146	-40.7715	-37.0178	-43.335	-4.54712
1147	-40.5884	-34.9731	-44.3115	-5.00488
1148	-40.4358	-34.4849	-45.5322	-5.00488
1149	-41.8396	-33.844	-45.1965	-4.36401
1150	-42.7246	-34.8205	-43.7317	-4.54712
1151	-43.7317	-37.3535	-43.6096	-5.06592
1152	-43.5791	-38.208	-44.5251	-4.36401
1153	-43.1519	-37.8113	-45.7458	-5.43213
1154	-43.7927	-38.7268	-45.8374	-6.10352
1155	-43.8232	-39.3982	-46.7224	-5.37109
1156	-42.8772	-39.4592	-46.5088	-5.5542
1157	-42.1448	-40.9851	-45.1355	-5.67627
1158	-43.1213	-41.687	-43.3044	-5.5542
1159	-43.8843	-41.1987	-43.3655	-11.322
1160	-43.3044	-42.3279	-43.396	-11.6577
1161	-43.8843	-43.2434	-43.7317	-11.8103
1162	-44.6167	-43.5181	-43.7317	-11.322
1163	-43.8843	-41.8396	-43.7317	-10.2539
1164	-42.7246	-40.0085	-43.8232	-10.6201
1165	-41.687	-40.7715	-42.5415	-12.3901
1166	-42.7551	-41.0156	-41.7175	-13.7329
1167	-43.7927	-40.8325	-41.5649	-14.4348
1168	-42.9688	-41.5344	-41.1072	-16.4185
1169	-43.7317	-40.9546	-41.7786	-18.9209
1170	-45.2576	-41.5955	-41.5039	-19.8975
1171	-45.0134	-43.0908	-40.9241	-22.1558
1172	-45.2576	-42.6025	-40.5273	-23.9868
1173	-44.4336	-41.3208	-40.1001	-25.0549
1174	-44.3115	-40.7105	-39.2151	-26.4587
1175	-44.0674	-40.4663	-38.7573	-27.0691
1176	-43.9453	-40.6189	-39.2456	-27.7405
1177	-42.7856	-41.2292	-40.2222	-28.3814
1178	-41.3513	-41.5039	-40.3442	-27.9236
1179	-40.0391	-42.0532	-39.3372	-28.1677
1180	-39.3066	-42.7856	-39.093	-28.4729
1181	-39.4897	-42.6025	-39.1846	-28.5645
1182	-39.5813	-42.6636	-38.9709	-28.3814
1183	-40.3137	-42.0837	-39.7949	-28.8391
1184	-40.1611	-42.4194	-39.1846	-29.602
1185	-39.8254	-43.335	-37.9639	-30.8533
1186	-40.0085	-42.6636	-38.5132	-30.6396
1187	-39.8254	-41.4429	-37.9333	-30.2429
1188	-40.4663	-41.0767	-36.4685	-31.6772
1189	-40.8935	-41.3513	-35.0342	-31.9824
1190	-41.9006	-41.9312	-34.9121	-31.5552
1191	-43.6401	-41.7175	-34.6069	-32.0434
1192	-44.1589	-40.5884	-34.9121	-32.959
1193	-42.9688	-40.6189	-35.2783	-33.2642
1194	-41.9617	-41.1377	-35.1868	-33.4167
1195	-41.1377	-40.2832	-35.0342	-34.3933
1196	-40.7105	-40.1917	-34.4238	-35.2478
1197	-40.8325	-40.863	-33.3252	-35.0647
1198	-40.5273	-41.8091	-33.3862	-34.6069
1199	-40.1611	-41.3818	-32.8369	-35.1562
1200	-39.2761	-39.7949	-31.6467	-36.2244
1201	-38.6963	-41.1072	-31.8604	-37.0178
1202	-37.6587	-42.8772	-32.4707	-37.384
1203	-37.2314	-43.5486	-33.0505	-36.377
1204	-37.5366	-41.9006	-32.1655	-36.6516
1205	-37.8418	-41.8091	-31.7993	-38.269
1206	-37.7808	-42.4194	-31.8298	-39.5813
1207	-38.6047	-43.4875	-32.0434	-40.8325
1208	-39.7339	-45.0439	-31.4636	-40.7105
1209	-41.7786	-45.4102	-31.0059	-40.5273
1210	-41.7786	-44.9829	-30.7312	-40.6494
1211	-40.863	-43.8538	-29.9988	-41.3818
1212	-39.5813	-42.9382	-28.6255	-41.9922
1213	-38.8489	-41.3208	-28.1372	-41.8396
1214	-38.6047	-41.748	-27.4048	-41.626
1215	-39.1235	-41.626	-26.9775	-41.7175
1216	-39.7339	-40.5579	-27.6489	-41.8091
1217	-40.1306	-40.4358	-27.9236	-42.2363
1218	-38.7573	-41.1377	-27.2827	-43.0298
1219	-38.269	-41.4734	-27.3743	-43.0603
1220	-37.5061	-40.6494	-27.4963	-44.1589
1221	-37.384	-39.6118	-27.0996	-44.8914
1222	-38.3606	-38.6047	-26.0925	-45.0439
1223	-38.9404	-37.4451	-26.7029	-43.6096
1224	-37.8418	-37.9639	-27.6489	-42.1753
1225	-37.0789	-38.4521	-27.4963	-41.0156
1226	-37.6282	-37.1704	-26.5503	-40.2222
1227	-37.9639	-35.7361	-26.3977	-39.7949
1228	-38.2385	-36.1328	-26.3061	-39.6423
1229	-39.7949	-37.1704	-27.3132	-40.1001
1230	-40.9241	-38.3606	-27.4353	-39.6423
1231	-40.802	-37.262	-26.062	-39.9475
1232	-40.2832	-36.5295	-25.0855	-40.9241
1233	-39.7644	-36.6516	-25.2686	-41.9922
1234	-40.5579	-37.4451	-25.6348	-41.9922
1235	-40.6189	-38.4216	-25.7568	-41.6565
1236	-39.093	-38.5132	-25.3296	-40.9851
1237	-38.269	-37.0789	-25.6958	-41.3208
1238	-36.9263	-36.438	-26.2146	-42.7246
1239	-36.7432	-37.0789	-25.3906	-43.0603
1240	-36.9568	-37.323	-24.231	-42.8467
1241	-36.1633	-37.1399	-23.6816	-42.8467
1242	-36.499	-36.8042	-23.5596	-42.3279
1243	-37.1704	-36.8652	-23.6206	-42.1448
1244	-37.323	-36.9568	-23.3154	-41.8091
1245	-36.4075	-36.5906	-23.2849	-40.9546
1246	-35.7666	-35.2173	-22.583	-40.9851
1247	-35.4309	-34.2102	-21.4539	-40.9546
1248	-36.8652	-34.5154	-22.1863	-41.9006
1249	-38.7268	-34.4543	-22.4609	-41.6565
1250	-40.4358	-35.0647	-22.2473	-41.2903
1251	-40.1917	-34.9121	-22.8577	-40.4663
1252	-39.5813	-35.7971	-22.7051	-39.5508
1253	-37.8723	-34.4238	-23.5901	-39.2456
1254	-37.0483	-32.7454	-23.4985	-39.3372
1255	-36.8957	-32.074	-24.1699	-38.8794
1256	-36.0718	-32.6233	-23.7732	-39.2151
1257	-35.9802	-31.9519	-21.7285	-39.032
1258	-36.1328	-30.5786	-21.2707	-39.6423
1259	-35.7056	-31.0059	-22.0032	-40.1306
1260	-35.0647	-31.0364	-21.6064	-39.5508
1261	-33.5388	-30.0903	-21.0876	-39.5813
1262	-33.5693	-29.541	-20.2637	-40.2222
1263	-33.783	-30.5786	-20.0195	-39.917
1264	-33.2031	-32.196	-20.2331	-39.0015
1265	-32.6538	-32.8369	-21.0571	-38.4521
1266	-32.5317	-31.6467	-21.7895	-38.3301
1267	-32.7759	-30.8533	-20.6909	-38.7573
1268	-33.02	-30.7617	-21.1182	-38.5132
1269	-32.8674	-30.1209	-21.3623	-39.1235
1270	-31.9214	-29.4189	-19.6838	-39.3066
1271	-31.0364	-28.8391	-20.1111	-38.9099
1272	-31.0059	-29.2358	-20.813	-38.8489
1273	-30.7617	-29.2969	-19.989	-38.9709
1274	-31.189	-29.2969	-19.7754	-38.8184
1275	-32.2876	-28.2288	-19.8975	-38.8489
1276	-31.7993	-28.0456	-19.8669	-38.147
1277	-31.5857	-26.9165	-20.0195	-37.1399
1278	-31.8298	-26.3367	-20.4773	-37.0483
1279	-31.4331	-26.7029	-21.1487	-36.7432
1280	-30.9753	-27.1606	-20.813	-37.1399
1281	-30.304	-26.4893	-21.1487	-36.9568
1282	-30.2734	-27.4048	-21.4539	-36.499
1283	-29.8462	-27.6794	-20.9656	-36.56
1284	-29.7546	-27.3132	-20.2026	-36.6821
1285	-31.311	-27.0386	-19.8669	-36.5906
1286	-32.135	-26.6113	-19.3787	-36.4075
1287	-31.5552	-26.3061	-18.5852	-37.1399
1288	-31.4636	-26.2756	-17.7307	-36.9873
1289	-30.7007	-27.3132	-17.1204	-36.8957
1290	-30.6396	-27.6489	-17.2119	-36.5295
1291	-31.1584	-27.3438	-16.7541	-35.8887
1292	-30.9753	-27.6489	-16.2659	-35.2173
1293	-31.189	-26.8555	-16.1438	-35.1257
1294	-31.6467	-26.2756	-16.0217	-34.4543
1295	-31.4941	-26.7944	-16.1438	-34.729
1296	-29.7852	-26.947	-15.9607	-35.2173
1297	-28.6865	-26.7334	-16.3574	-35.4004
1298	-28.6255	-27.2827	-16.3879	-34.729
1299	-29.0527	-26.886	-16.7847	-33.4778
1300	-28.9001	-25.9094	-16.8152	-34.2712
1301	-28.3203	-25.7263	-16.1438	-34.6985
1302	-27.6184	-25.5127	-16.3269	-34.7595
1303	-28.3203	-26.9165	-16.3574	-35.0342
1304	-29.1138	-27.771	-15.3198	-34.9731
1305	-29.1138	-26.3061	-16.0522	-35.0647
1306	-28.9001	-27.0691	-16.9067	-34.7595
1307	-30.0293	-29.4495	-16.3269	-33.081
1308	-30.9753	-28.656	-16.571	-31.8909
1309	-32.2571	-26.8555	-16.6321	-33.0505
1310	-32.135	-27.3132	-15.686	-32.8674
1311	-31.8604	-28.6255	-16.5405	-32.5622
1312	-31.5857	-28.6255	-15.9302	-32.3486
1313	-30.7007	-27.9846	-15.1062	-32.959
1314	-30.4565	-26.886	-14.4348	-33.9355
1315	-30.6702	-26.7334	-14.0076	-34.2712
1316	-29.9988	-25.6043	-14.3127	-33.5999
1317	-29.3884	-26.3061	-13.5803	-32.0129
1318	-30.2124	-27.2522	-13.916	-31.8298
1319	-30.5786	-26.3977	-13.3362	-32.0129
1320	-31.6467	-25.7263	-12.5732	-31.8298
1321	-32.2876	-25.7873	-12.7563	-32.4097
1322	-31.6772	-26.5808	-12.6648	-31.7078
1323	-31.3721	-27.0081	-11.9324	-31.7078
1324	-32.0434	-26.0315	-12.085	-31.4636
1325	-31.5247	-25.0855	-11.9629	-31.5552
1326	-30.6702	-24.2004	-12.0544	-32.2266
1327	-31.0974	-24.5361	-13.1836	-31.8298
1328	-31.2195	-24.5972	-12.8479	-31.189
1329	-31.25	-24.1394	-11.5967	-30.9753
1330	-30.7922	-24.9023	-11.6882	-31.6467
1331	-29.7852	-25.9094	-12.0544	-31.9519
1332	-29.0832	-25.8484	-13.2752	-32.196
1333	-30.1819	-26.947	-12.8784	-31.5552
1334	-29.7852	-27.5879	-12.5427	-30.7007
1335	-29.5715	-27.3132	-13.3057	-30.365
1336	-29.0527	-26.4587	-13.6414	-29.9377
1337	-28.7781	-26.123	-12.9395	-29.3579
1338	-28.9612	-25.9399	-12.6038	-29.3884
1339	-28.7476	-25.6348	-13.3972	-29.3884
1340	-29.1748	-25.7263	-13.7634	-29.0832
1341	-28.6255	-26.2146	-13.3057	-29.6936
1342	-28.9307	-26.5198	-13.2752	-29.8767
1343	-28.1677	-26.6724	-12.6038	-29.541
1344	-27.8625	-25.5737	-12.207	-29.48
1345	-28.0151	-25.7263	-12.3901	-29.0222
1346	-27.6794	-24.7497	-12.9395	-27.8931
1347	-28.1677	-24.353	-12.97	-26.7944
1348	-27.9846	-25.6043	-11.9934	-27.832
1349	-28.3508	-25.4517	-13.031	-29.0222
1350	-29.0527	-25.5432	-13.4582	-28.656
1351	-28.4119	-25.2686	-13.0005	-27.3743
1352	-27.6184	-25.7873	-13.031	-27.1606
1353	-27.2827	-26.3061	-12.6648	-27.832
1354	-27.6794	-26.6418	-13.3972	-28.1982
1355	-27.0386	-26.7639	-13.9465	-26.7639
1356	-26.0925	-25.9094	-13.6414	-26.001
1357	-26.2146	-26.062	-12.97	-25.9705
1358	-25.7263	-25.238	-11.8103	-26.5198
1359	-25.7873	-24.0784	-12.7869	-26.6113
1360	-26.3672	-24.2004	-13.3667	-26.2146
1361	-27.2522	-24.7803	-13.031	-25.8789
1362	-27.5268	-24.1699	-12.5122	-25.3296
1363	-26.3061	-24.4751	-12.0544	-25.9094
1364	-26.2146	-25.0855	-12.4207	-26.7029
1365	-26.5503	-25.0244	-13.3057	-27.3132
1366	-26.6724	-24.8718	-12.4512	-28.1067
1367	-27.6184	-24.2004	-12.3901	-27.9541
1368	-27.4353	-25.5432	-13.2752	-27.8931
1369	-26.5503	-26.5503	-13.8855	-27.832
1370	-25.9399	-26.5503	-13.6108	-27.3132
1371	-26.1536	-26.123	-12.2376	-26.9775
1372	-25.6043	-25.5127	-11.5356	-25.8484
1373	-25.7568	-25.8789	-12.3901	-25.4822
1374	-25.7568	-25.6653	-13.3057	-26.2756
1375	-26.6724	-24.9634	-13.0005	-26.5808
1376	-26.947	-24.0479	-12.207	-25.3601
1377	-26.1841	-23.8037	-11.4136	-24.2004
1378	-26.1536	-22.7661	-11.8103	-24.6277
1379	-26.6113	-21.9116	-11.6882	-24.8718
1380	-26.6724	-23.2544	-11.5967	-24.2004
1381	-25.8789	-22.8271	-12.4207	-23.7732
1382	-25.0244	-21.2097	-12.8174	-23.9563
1383	-25.4211	-21.698	-11.6882	-23.9258
1384	-25.238	-22.9492	-12.085	-24.7192
1385	-26.1841	-22.522	-11.8713	-24.1699
1386	-26.7029	-21.698	-11.7188	-23.1323
1387	-26.0925	-22.6746	-11.3831	-22.8882
1388	-26.001	-22.8882	-10.8032	-22.6135
1389	-26.2451	-21.8506	-10.6506	-22.4609
1390	-25.6958	-21.9727	-11.6882	-22.1558
1391	-25.177	-22.9492	-12.2376	-22.3999
1392	-24.0784	-23.2544	-12.0239	-21.759
1393	-25.0855	-22.6135	-11.9324	-21.4539
1394	-26.2756	-21.6064	-10.7727	-20.9351
1395	-26.3061	-21.3013	-11.1999	-21.3928
1396	-24.2615	-21.8811	-11.9934	-22.0642
1397	-23.5901	-21.9116	-12.085	-21.637
1398	-24.5972	-22.2168	-12.8479	-21.8506
1399	-24.8413	-21.8811	-13.1531	-21.5454
1400	-25.2686	-21.4844	-12.3596	-21.2402
1401	-24.9329	-21.0876	-13.5803	-21.698
1402	-24.4446	-21.1487	-15.1672	-21.9116
1403	-25.8179	-21.5149	-14.8621	-21.6064
1404	-25.3601	-22.2778	-14.0381	-21.2402
1405	-24.7803	-21.8811	-13.6108	-21.3623
1406	-24.9329	-21.1792	-12.9089	-21.2097
1407	-25.0855	-20.8435	-11.9629	-20.4163
1408	-25.8789	-21.1182	-11.9324	-20.0195
1409	-26.0925	-21.3013	-12.6038	-19.7754
1410	-25.9399	-21.1487	-12.2681	-20.05
1411	-25.177	-20.8435	-11.8103	-20.2637
1412	-25.3296	-21.0266	-11.8713	-19.8364
1413	-25.2686	-20.9961	-12.207	-19.6533
1414	-26.123	-20.5383	-11.5967	-19.165
1415	-26.3061	-20.6299	-11.5662	-19.4702
1416	-26.123	-21.637	-11.6882	-19.989
1417	-24.8108	-21.4844	-12.2376	-19.989
1418	-24.6582	-21.4844	-10.8643	-20.05
1419	-24.0784	-20.1111	-10.5896	-20.05
1420	-24.7803	-20.4163	-12.4207	-19.2261
1421	-25.2075	-20.2331	-13.2446	-19.2261
1422	-24.8413	-20.2026	-12.5732	-18.9514
1423	-25.3296	-20.3552	-11.8103	-18.0969
1424	-24.8108	-20.2331	-11.6577	-18.7988
1425	-24.3225	-19.4397	-11.9324	-18.8599
1426	-23.9868	-19.3176	-10.5896	-19.3787
1427	-24.9329	-18.8599	-9.61304	-19.2261
1428	-24.8718	-19.6228	-9.0332	-18.4326
1429	-24.292	-19.5618	-8.23975	-18.5242
1430	-24.2615	-19.3481	-8.45337	-18.28
1431	-24.0479	-19.6533	-8.20923	-17.7918
1432	-24.0173	-20.7825	-7.23267	-17.7307
1433	-23.468	-21.2402	-7.47681	-16.7236
1434	-23.4375	-21.5454	-8.11767	-16.3574
1435	-23.9258	-21.3318	-8.39233	-16.3574
1436	-23.1323	-20.5078	-7.62939	-14.4959
1437	-22.9797	-19.0125	-6.98852	-14.3433
1438	-22.5525	-19.0125	-7.87353	-14.5264
1439	-22.644	-19.7143	-8.17871	-14.3127
1440	-22.7661	-19.8669	-7.84302	-13.9771
1441	-22.9797	-20.1721	-6.95801	-13.3972
1442	-23.6511	-20.2942	-7.53784	-12.4512
1443	-23.9258	-19.6838	-7.32422	-12.4207
1444	-23.1323	-18.7988	-7.50732	-11.7798
1445	-23.0713	-19.4702	-6.80542	-11.2305
1446	-23.468	-19.989	-7.20215	-11.8713
1447	-23.2544	-19.6838	-7.65991	-11.4441
1448	-24.0784	-20.2637	-6.22559	-11.4136
1449	-23.7732	-20.4468	-5.52368	-10.8643
1450	-23.4375	-20.5383	-5.37109	-11.4136
1451	-23.7427	-21.759	-6.34766	-11.1694
1452	-23.4375	-23.0713	-6.68335	-11.322
1453	-22.6135	-22.3999	-6.95801	-11.1389
1454	-22.3389	-21.698	-7.14111	-10.8948
1455	-21.9116	-21.1487	-6.53076	-10.6201
1456	-20.6909	-21.0876	-6.92749	-10.4675
1457	-19.9585	-21.1487	-7.65991	-10.9863
1458	-20.2026	-21.4844	-7.53784	-11.1999
1459	-20.5383	-21.637	-7.20215	-10.9558
1460	-21.3013	-21.2097	-6.68335	-11.2915
1461	-21.5454	-22.0032	-7.87353	-11.2915
1462	-21.4844	-21.637	-7.50732	-10.8032
1463	-20.9351	-21.698	-6.16455	-11.0168
1464	-21.4233	-21.8506	-5.82886	-12.4207
1465	-21.637	-21.3928	-5.95093	-13.3057
1466	-22.522	-21.0571	-6.28662	-12.6648
1467	-22.4304	-21.2707	-6.56128	-11.9629
1468	-21.9727	-20.874	-6.71387	-11.8713
1469	-21.4233	-21.4844	-6.10352	-13.0005
1470	-22.4304	-21.698	-6.073	-13.3667
1471	-22.1558	-20.6604	-6.13403	-12.9395
1472	-21.1792	-20.3552	-6.2561	-12.8784
1473	-21.2707	-20.1721	-6.34766	-12.6343
1474	-21.5454	-20.0806	-6.89697	-11.8408
1475	-20.9656	-19.989	-7.04956	-12.3596
1476	-20.8435	-19.5923	-7.20215	-11.7798
1477	-21.9116	-19.7754	-6.98852	-11.1389
1478	-21.9421	-19.7449	-5.64575	-11.5662
1479	-20.9656	-19.7449	-5.7373	-12.0544
1480	-20.8435	-19.989	-6.22559	-12.1765
1481	-21.698	-19.165	-5.5542	-11.6272
1482	-22.0642	-18.1274	-5.82886	-11.6272
1483	-22.0337	-18.6462	-5.98144	-11.7493
1484	-21.8811	-18.4021	-6.16455	-12.2376
1485	-21.3318	-18.5547	-5.70679	-12.2376
1486	-22.2168	-19.6228	-5.5542	-12.2681
1487	-22.3694	-20.4163	-5.79834	-12.2681
1488	-21.9421	-20.4468	-5.95093	-11.7798
1489	-21.1792	-19.989	-6.31714	-11.6272
1490	-21.2097	-20.2942	-6.2561	-12.1765
1491	-21.3623	-20.3857	-5.88989	-12.3291
1492	-21.0266	-20.1721	-5.43213	-12.5122
1493	-20.9961	-20.7214	-5.88989	-11.7188
1494	-21.7895	-20.7214	-6.7749	-12.146
1495	-21.3318	-19.5923	-6.65283	-13.3972
1496	-20.752	-20.0195	-6.40869	-12.6648
1497	-21.0571	-21.0266	-6.43921	-11.9629
1498	-22.0642	-20.6909	-7.17163	-11.9934
1499	-21.1487	-19.7754	-7.17163	-12.3596
1500	-20.5078	-19.1345	-7.53784	-11.8408
1501	-20.6299	-20.0195	-6.80542	-12.4207
1502	-20.9656	-20.5689	-6.28662	-11.9934
1503	-21.6064	-20.4773	-6.71387	-11.7188
1504	-20.813	-20.3552	-6.56128	-12.1765
1505	-21.0876	-19.6228	-5.82886	-12.3596
1506	-21.7285	-19.0735	-6.62231	-12.4512
1507	-22.0337	-19.6533	-6.34766	-11.2305
1508	-20.8435	-19.928	-5.82886	-11.0168
1509	-20.1721	-19.2261	-5.52368	-12.5122
1510	-19.3481	-19.5618	-6.28662	-12.2681
1511	-20.2026	-19.104	-5.85937	-11.8408
1512	-20.9656	-19.7754	-6.04248	-12.1155
1513	-21.5454	-20.9045	-6.56128	-12.3596
1514	-20.8435	-20.2331	-6.5918	-10.8643
1515	-20.2026	-19.7449	-6.04248	-9.97925
1516	-20.874	-19.5007	-5.95093	-10.437
1517	-20.9045	-18.9514	-6.16455	-10.8948
1518	-20.813	-18.3105	-6.31714	-11.4746
1519	-20.5383	-18.0664	-5.92041	-11.0168
1520	-21.2097	-18.6157	-5.5542	-10.5286
1521	-21.8811	-18.3716	-5.7373	-10.5591
1522	-22.2778	-17.9138	-5.61523	-10.9558
1523	-22.4304	-18.2495	-5.43213	-10.6506
1524	-22.4304	-18.5547	-5.67627	-10.4675
1525	-20.7214	-18.8904	-6.04248	-10.8643
1526	-20.2331	-18.8293	-5.67627	-10.1929
1527	-20.2637	-19.8364	-5.21851	-11.0779
1528	-19.7143	-20.1111	-5.06592	-11.0779
1529	-18.6768	-20.3247	-6.16455	-10.1929
1530	-19.7449	-19.6838	-6.22559	-10.7727
1531	-20.0195	-19.4702	-5.64575	-9.70459
1532	-20.9045	-18.3716	-5.37109	-9.552
1533	-21.6064	-17.5781	-5.61523	-10.1623
1534	-21.6675	-18.6462	-5.76782	-9.552
1535	-21.1792	-19.043	-5.64575	-9.58252
1536	-21.5454	-18.219	-5.52368	-9.0332
1537	-20.9045	-18.0664	-6.19507	-9.18579
1538	-21.3013	-18.7073	-5.61523	-9.82666
1539	-20.7214	-19.043	-5.5542	-9.64355
1540	-20.5689	-18.9514	-6.31714	-9.58252
1541	-20.6909	-18.5852	-6.16455	-9.79614
1542	-20.5689	-18.2495	-5.43213	-10.1623
1543	-20.9351	-18.9209	-5.12695	-10.1013
1544	-20.6909	-18.5242	-6.46973	-9.76562
1545	-20.9656	-18.3105	-6.28662	-9.39941
1546	-21.4539	-19.104	-5.92041	-9.12475
1547	-21.2402	-18.4326	-6.04248	-8.42285
1548	-21.2402	-18.9819	-5.67627	-8.42285
1549	-22.1558	-19.165	-6.62231	-8.5144
1550	-22.2778	-19.4397	-6.50024	-8.17871
1551	-21.698	-19.2871	-6.98852	-7.96509
1552	-20.9961	-19.4092	-7.62939	-8.66699
1553	-20.2331	-19.7143	-6.71387	-9.09424
1554	-20.2331	-20.6909	-6.37817	-9.42993
1555	-21.0266	-20.9656	-6.22559	-9.21631
1556	-20.752	-20.1721	-5.88989	-7.84302
1557	-20.874	-20.1111	-6.31714	-7.87353
1558	-20.9045	-20.0195	-6.5918	-8.63647
1559	-20.9045	-20.1721	-6.34766	-8.69751
1560	-21.0876	-21.1182	-5.95093	-7.96509
1561	-21.2097	-20.1416	-6.04248	-7.75146
1562	-20.2942	-19.4092	-6.53076	-7.59888
1563	-20.1721	-19.5923	-6.22559	-7.8125
1564	-20.2331	-19.043	-5.95093	-7.44629
1565	-20.3857	-19.5007	-6.13403	-7.65991
1566	-20.7825	-20.05	-6.89697	-7.53784
1567	-19.9585	-19.0125	-6.34766	-7.20215
1568	-19.3176	-18.2495	-6.37817	-7.1106
1569	-19.6228	-18.4936	-5.79834	-7.2937
1570	-19.5923	-18.7988	-5.98144	-8.05664
1571	-19.6228	-18.6157	-6.16455	-8.42285
1572	-18.8599	-18.158	-6.2561	-8.97217
1573	-19.5618	-18.5547	-6.53076	-8.8501
1574	-19.5618	-18.6462	-6.92749	-8.97217
1575	-19.8669	-19.0125	-7.04956	-9.15527
1576	-20.1416	-19.6228	-6.83594	-9.49097
1577	-20.5994	-18.9819	-6.2561	-9.18579
1578	-21.0571	-18.3105	-6.2561	-8.66699
1579	-20.4773	-18.4936	-6.83594	-8.69751
1580	-20.0195	-18.9209	-7.32422	-8.08716
1581	-20.05	-19.3481	-7.53784	-7.75146
1582	-18.8293	-19.2261	-6.80542	-7.32422
1583	-19.5923	-19.5618	-6.5918	-7.53784
1584	-20.6909	-19.8975	-7.14111	-7.78198
1585	-20.9961	-18.8904	-7.2937	-8.08716
1586	-21.3013	-19.0125	-6.56128	-7.17163
1587	-20.9961	-18.9514	-6.65283	-6.95801
1588	-20.1111	-18.9819	-6.80542	-7.2937
1589	-19.7143	-18.4326	-6.56128	-7.84302
1590	-20.5078	-18.2495	-7.41577	-7.8125
1591	-20.7214	-18.8293	-8.02612	-6.92749
1592	-20.2026	-19.0735	-7.2937	-7.32422
1593	-19.1345	-18.9209	-6.10352	-7.08008
1594	-19.2566	-18.9514	-5.76782	-6.62231
1595	-18.9514	-19.7449	-5.31006	-6.50024
1596	-18.28	-19.4397	-5.79834	-7.04956
1597	-19.2261	-19.5007	-6.19507	-7.08008
1598	-20.1721	-19.5618	-6.19507	-7.01904
1599	-19.5007	-19.0125	-5.5542	-6.95801
1600	-19.6838	-19.3176	-5.88989	-7.23267
1601	-19.8669	-20.05	-6.80542	-6.83594
1602	-19.8364	-20.4163	-6.98852	-5.85937
1603	-19.8364	-20.2331	-5.70679	-5.95093
1604	-20.3857	-19.6228	-5.27954	-5.95093
1605	-20.1416	-20.6909	-6.13403	-6.46973
1606	-19.9585	-20.3247	-6.56128	-6.98852
1607	-21.4539	-19.5312	-6.43921	-6.83594
1608	-21.4233	-19.3481	-5.92041	-6.68335
1609	-20.6299	-19.043	-6.073	-6.37817
1610	-20.3247	-18.4936	-6.53076	-6.80542
1611	-20.5994	-18.0054	-6.2561	-6.56128
1612	-20.3552	-19.0735	-6.19507	-7.2937
1613	-20.1416	-18.9209	-6.53076	-6.56128
1614	-19.7143	-18.5547	-6.43921	-6.65283
1615	-20.0195	-19.043	-5.92041	-6.80542
1616	-20.1111	-18.5242	-6.13403	-6.74438
1617	-20.8435	-18.5242	-6.46973	-7.2937
1618	-19.928	-17.6392	-6.34766	-6.46973
1619	-19.4702	-17.273	-6.04248	-7.14111
1620	-19.7143	-17.0593	-5.64575	-7.90405
1621	-19.5312	-17.3645	-5.64575	-7.69043
1622	-19.7449	-18.158	-6.34766	-7.20215
1623	-20.3857	-18.4021	-6.62231	-7.44629
1624	-20.05	-18.9514	-7.8125	-7.90405
1625	-19.9585	-18.9819	-7.2937	-7.32422
1626	-20.0195	-18.6768	-6.40869	-7.14111
1627	-19.5618	-17.8833	-5.5542	-7.23267
1628	-19.5312	-17.395	-5.58472	-6.43921
1629	-20.05	-18.28	-6.19507	-6.43921
1630	-20.2331	-18.4936	-6.80542	-7.56836
1631	-19.8364	-17.8833	-6.073	-7.72095
1632	-19.2871	-18.6157	-5.67627	-7.78198
1633	-19.4397	-19.4702	-6.13403	-7.17163
1634	-20.3247	-19.104	-5.7373	-6.5918
1635	-20.4468	-18.9514	-6.10352	-6.50024
1636	-20.1111	-18.4326	-5.79834	-7.23267
1637	-20.2637	-19.104	-5.64575	-8.20923
1638	-20.1721	-18.7073	-4.91333	-7.93457
1639	-20.2026	-18.3411	-5.15747	-7.47681
1640	-20.9961	-17.5171	-5.98144	-6.74438
1641	-20.6909	-17.3035	-5.40161	-6.62231
1642	-19.8364	-18.9209	-5.31006	-6.34766
1643	-19.8059	-18.9819	-5.67627	-6.04248
1644	-19.6228	-17.8528	-5.00488	-6.95801
1645	-19.7449	-16.9372	-4.85229	-7.01904
1646	-19.8669	-17.1204	-5.46265	-6.13403
1647	-20.5689	-17.0593	-5.64575	-5.92041
1648	-21.9116	-17.4561	-5.46265	-5.40161
1649	-22.6135	-18.158	-5.27954	-5.64575
1650	-21.9116	-17.273	-5.67627	-6.2561
1651	-20.9045	-17.4255	-5.06592	-6.53076
1652	-20.05	-18.28	-5.24902	-6.31714
1653	-20.2942	-18.3411	-4.85229	-5.64575
1654	-20.9351	-16.8762	-4.94385	-5.98144
1655	-20.5078	-16.9372	-5.61523	-7.01904
1656	-20.1721	-17.6697	-5.70679	-6.073
1657	-20.7825	-17.9138	-5.61523	-5.67627
1658	-20.874	-17.3645	-4.97436	-5.21851
1659	-21.3318	-18.1885	-5.85937	-5.15747
1660	-21.9116	-18.3716	-6.19507	-5.98144
1661	-21.4844	-18.4326	-5.5542	-6.46973
1662	-20.7214	-18.5852	-5.79834	-6.19507
1663	-20.0195	-17.395	-5.00488	-5.92041
1664	-20.2942	-18.0664	-4.66919	-6.53076
1665	-20.813	-19.4092	-5.21851	-6.74438
1666	-20.3552	-19.165	-4.79126	-6.16455
1667	-20.5689	-19.1345	-3.63159	-5.76782
1668	-20.9045	-17.7612	-3.84521	-5.43213
1669	-20.5994	-16.8152	-4.27246	-6.13403
1670	-20.813	-17.5171	-4.79126	-6.56128
1671	-20.9656	-18.0664	-5.52368	-7.62939
1672	-21.1487	-17.7307	-5.31006	-7.96509
1673	-20.7214	-17.1509	-4.69971	-6.68335
1674	-20.5689	-17.334	-4.57764	-7.14111
1675	-20.5689	-18.158	-5.70679	-7.47681
1676	-20.4468	-18.5852	-5.21851	-6.53076
1677	-19.4092	-18.5242	-5.00488	-6.31714
1678	-20.2331	-18.28	-4.91333	-6.53076
1679	-20.1111	-18.8293	-4.11987	-6.28662
1680	-20.3552	-18.3105	-3.75366	-6.62231
1681	-20.5383	-17.7002	-3.96728	-6.89697
1682	-20.8435	-17.5476	-4.02832	-6.62231
1683	-20.2026	-18.0969	-4.42505	-6.31714
1684	-20.2026	-17.9748	-4.36401	-6.68335
1685	-19.8669	-17.4255	-3.57056	-6.46973
1686	-19.6533	-17.334	-3.32642	-6.28662
1687	-19.7754	-17.5781	-3.96728	-5.67627
1688	-20.2942	-17.1509	-3.93677	-6.19507
1689	-19.6838	-17.6697	-4.08935	-7.01904
1690	-19.2261	-17.7002	-4.08935	-7.23267
1691	-19.4092	-16.8457	-3.66211	-6.46973
1692	-19.9585	-16.9067	-4.05884	-6.53076
1693	-20.0806	-16.8762	-4.60815	-6.40869
1694	-20.6909	-17.6086	-5.0354	-6.073
1695	-20.9961	-17.8528	-5.24902	-5.58472
1696	-21.0266	-17.0898	-5.00488	-5.95093
1697	-20.1416	-16.9372	-4.73022	-6.28662
1698	-19.6533	-17.0593	-5.61523	-6.31714
1699	-20.1416	-16.3879	-5.82886	-6.28662
1700	-20.7214	-16.7847	-5.0354	-5.92041
1701	-21.2097	-16.1133	-4.48608	-5.70679
1702	-21.698	-15.686	-3.75366	-5.34058
1703	-21.4539	-16.2964	-3.2959	-5.7373
1704	-20.4163	-17.7612	-3.44849	-6.10352
1705	-19.5312	-17.5781	-4.27246	-5.46265
1706	-18.9514	-17.6392	-4.45557	-4.3335
1707	-18.7073	-17.6697	-3.60107	-4.15039
1708	-19.1956	-17.7307	-3.54004	-4.57764
1709	-19.043	-17.1509	-3.57056	-5.61523
1710	-18.6157	-16.3269	-4.36401	-5.79834
1711	-18.0664	-15.7471	-5.43213	-5.46265
1712	-18.4021	-15.1977	-5.09644	-4.39453
1713	-19.0735	-15.7776	-3.90625	-4.30298
1714	-19.165	-15.9607	-5.15747	-5.15747
1715	-19.165	-15.7165	-5.70679	-4.88281
1716	-19.4702	-15.9302	-5.27954	-4.39453
1717	-19.2261	-15.4724	-5.34058	-5.00488
1718	-18.7683	-15.9607	-5.00488	-5.88989
1719	-19.5618	-16.2964	-4.30298	-6.13403
1720	-19.5007	-15.6555	-4.66919	-5.79834
1721	-19.2871	-14.7095	-4.85229	-5.09644
1722	-19.928	-14.5874	-5.27954	-4.42505
1723	-20.1721	-14.801	-6.04248	-4.27246
1724	-19.9585	-15.2893	-5.24902	-5.00488
1725	-18.8904	-16.6321	-3.96728	-5.18799
1726	-19.1345	-17.2424	-3.35693	-5.27954
1727	-18.1274	-16.9067	-4.18091	-5.24902
1728	-18.5852	-17.8528	-4.5166	-5.37109
1729	-19.6838	-17.6392	-4.42505	-5.49316
1730	-19.043	-16.6016	-4.24194	-5.67627
1731	-19.5312	-15.5945	-5.09644	-4.66919
1732	-20.4468	-16.3269	-5.0354	-3.96728
1733	-19.7143	-17.1204	-5.00488	-4.60815
1734	-19.7449	-16.6931	-4.57764	-4.30298
1735	-19.6228	-16.449	-4.79126	-3.50952
1736	-18.6768	-15.9912	-4.69971	-3.90625
1737	-18.7988	-16.51	-4.63867	-4.05884
1738	-18.6768	-17.7612	-4.60815	-4.3335
1739	-18.5242	-17.1204	-4.69971	-4.45557
1740	-18.28	-16.6321	-4.69971	-3.41797
1741	-17.5171	-15.9912	-4.57764	-2.74658
1742	-17.4561	-15.564	-4.27246	-3.84521
1743	-17.9748	-16.0217	-3.479	-3.84521
1744	-17.5781	-15.0757	-4.18091	-3.75366
1745	-18.0359	-15.2283	-4.11987	-4.21143
1746	-18.7988	-15.1672	-3.75366	-4.76074
1747	-18.219	-15.1977	-3.78418	-4.76074
1748	-17.6086	-15.5945	-4.5166	-4.39453
1749	-18.0054	-15.7471	-4.66919	-3.66211
1750	-18.4021	-16.2659	-4.82178	-4.18091
1751	-18.2495	-16.7541	-5.12695	-5.00488
1752	-18.4631	-17.0288	-4.69971	-4.48608
1753	-18.1885	-17.0288	-3.8147	-4.97436
1754	-18.6768	-16.7541	-3.44849	-4.54712
1755	-19.3176	-15.9912	-3.69263	-4.73022
1756	-19.0125	-16.7236	-4.15039	-5.0354
1757	-19.2566	-16.6931	-4.15039	-5.40161
1758	-19.6228	-17.0288	-3.75366	-5.40161
1759	-18.5242	-17.7307	-3.35693	-5.34058
1760	-18.7378	-16.4795	-4.05884	-5.61523
1761	-18.9819	-15.9302	-4.18091	-5.82886
1762	-19.5923	-15.5029	-4.18091	-6.073
1763	-20.1111	-16.2659	-3.96728	-5.5542
1764	-19.989	-15.9607	-4.05884	-5.58472
1765	-20.4773	-16.0522	-4.5166	-4.76074
1766	-19.928	-16.449	-4.15039	-5.00488
1767	-20.2637	-17.334	-4.36401	-4.88281
1768	-19.5312	-17.3035	-4.79126	-5.67627
1769	-18.8293	-17.8223	-5.58472	-6.2561
1770	-19.2261	-18.0359	-5.34058	-6.04248
1771	-19.4092	-18.158	-3.8147	-6.073
1772	-18.7378	-17.5781	-3.9978	-5.49316
1773	-18.28	-18.0664	-4.76074	-5.15747
1774	-18.6157	-18.5852	-5.12695	-5.27954
1775	-18.7988	-18.219	-4.94385	-4.66919
1776	-19.3176	-18.1885	-4.02832	-5.31006
1777	-19.1956	-17.9748	-3.2959	-5.61523
1778	-18.5547	-17.395	-3.50952	-4.91333
1779	-18.3716	-16.7541	-4.02832	-4.27246
1780	-18.4021	-17.395	-3.8147	-5.12695
1781	-19.0125	-17.6697	-3.66211	-5.46265
1782	-19.4397	-17.9443	-3.2959	-6.073
1783	-19.5312	-18.8904	-3.96728	-5.00488
1784	-19.3481	-18.6157	-4.3335	-4.05884
1785	-19.3787	-18.1274	-4.30298	-4.54712
1786	-18.9819	-16.3269	-3.26538	-4.08935
1787	-17.8223	-16.2048	-3.23486	-3.87573
1788	-17.4866	-16.9678	-4.15039	-3.90625
1789	-19.0125	-16.7236	-4.27246	-3.87573
1790	-20.4163	-16.6626	-3.9978	-3.93677
1791	-20.5383	-16.8457	-3.90625	-4.36401
1792	-19.8364	-17.7918	-4.08935	-4.85229
1793	-19.8364	-17.4866	-4.21143	-4.73022
1794	-20.2637	-17.395	-4.42505	-5.31006
1795	-19.4397	-17.0593	-4.79126	-4.60815
1796	-19.1345	-16.9067	-3.90625	-4.73022
1797	-18.7073	-17.0593	-4.3335	-4.94385
1798	-19.2566	-17.5476	-4.30298	-4.60815
1799	-19.165	-16.8762	-3.93677	-4.82178
1800	-19.3176	-16.51	-3.44849	-5.06592
1801	-19.0125	-16.2659	-3.90625	-5.21851
1802	-19.4702	-15.0452	-3.69263	-5.67627
1803	-19.7143	-15.3503	-3.78418	-5.24902
1804	-20.1721	-16.1743	-3.93677	-4.79126
1805	-20.4773	-16.0522	-3.72314	-4.76074
1806	-20.4773	-17.0288	-3.11279	-4.36401
1807	-19.8364	-17.1204	-3.08228	-4.5166
1808	-18.6157	-16.9372	-2.89917	-5.18799
1809	-18.2495	-16.8152	-3.08228	-5.09644
1810	-18.6462	-16.6321	-4.05884	-4.21143
1811	-19.7754	-16.7847	-4.21143	-4.60815
1812	-19.6838	-17.5476	-4.18091	-4.63867
1813	-19.7449	-16.51	-3.479	-5.12695
1814	-19.3787	-14.9841	-3.2959	-4.85229
1815	-19.0125	-14.9841	-3.75366	-4.76074
1816	-18.6768	-14.7095	-4.30298	-5.09644
1817	-18.5547	-14.9231	-4.08935	-5.79834
1818	-18.158	-15.5335	-3.63159	-5.92041
1819	-19.0735	-15.7471	-3.20435	-5.06592
1820	-19.2261	-16.8762	-3.41797	-5.0354
1821	-19.5007	-16.6016	-2.89917	-5.46265
1822	-18.9819	-16.2354	-3.57056	-5.37109
1823	-19.5312	-16.0217	-4.3335	-5.46265
1824	-18.9819	-16.2048	-3.87573	-6.5918
1825	-18.4326	-15.8386	-4.18091	-6.13403
1826	-17.9443	-15.9302	-3.84521	-5.21851
1827	-17.7307	-16.6626	-3.75366	-5.24902
1828	-17.9138	-16.4185	-4.24194	-5.70679
1829	-18.6768	-16.9983	-4.94385	-6.073
1830	-17.9138	-17.8833	-4.76074	-6.43921
1831	-17.4561	-18.0359	-4.02832	-5.82886
1832	-18.3105	-17.7918	-4.05884	-5.88989
1833	-18.4631	-17.2119	-4.48608	-6.01196
1834	-18.219	-16.8457	-4.08935	-5.92041
1835	-18.0054	-17.3035	-3.54004	-6.74438
1836	-17.5171	-17.395	-3.75366	-7.17163
1837	-18.3105	-16.8457	-3.63159	-6.71387
1838	-18.4326	-16.9372	-3.75366	-6.13403
1839	-18.8599	-16.9678	-4.48608	-6.10352
1840	-18.9514	-16.9372	-4.30298	-6.10352
1841	-19.2261	-16.4185	-3.66211	-7.08008
1842	-18.5852	-15.7471	-3.87573	-7.04956
1843	-18.7378	-15.8386	-3.96728	-6.16455
1844	-18.7378	-15.9607	-3.63159	-5.95093
1845	-18.5547	-16.9067	-2.89917	-6.13403
1846	-18.3716	-17.1814	-2.04468	-5.88989
1847	-17.9748	-16.7236	-2.22778	-5.49316
1848	-17.4866	-17.4561	-2.68555	-5.34058
1849	-18.0359	-17.273	-2.59399	-6.10352
1850	-18.6157	-17.6697	-2.9602	-6.89697
1851	-18.7378	-17.6697	-2.71606	-6.83594
1852	-18.7988	-18.1885	-1.98364	-7.32422
1853	-18.4021	-17.6086	-2.41089	-6.86645
1854	-18.9514	-15.8386	-3.08228	-7.44629
1855	-18.8293	-14.9841	-2.89917	-7.78198
1856	-17.9748	-15.2588	-2.47192	-7.1106
1857	-17.8528	-17.1814	-2.56348	-5.98144
1858	-17.0288	-17.5476	-3.11279	-6.53076
1859	-16.6931	-17.1509	-2.50244	-7.1106
1860	-17.9443	-17.0593	-1.92261	-6.56128
1861	-18.28	-17.334	-1.95312	-5.88989
1862	-18.1885	-17.8528	-2.68555	-5.76782
1863	-18.9819	-18.0359	-2.89917	-6.10352
1864	-18.7988	-17.1204	-2.65503	-5.82886
1865	-18.3105	-16.7847	-2.22778	-5.79834
1866	-18.7683	-17.0898	-1.92261	-5.92041
1867	-19.104	-17.3035	-2.04468	-5.70679
1868	-18.8904	-17.4255	-2.50244	-5.34058
1869	-17.9138	-16.7541	-2.7771	-4.97436
1870	-17.7612	-16.0217	-1.92261	-5.70679
1871	-17.395	-16.1133	-1.2207	-5.88989
1872	-16.9678	-17.7612	-1.12915	-5.82886
1873	-17.334	-17.2424	-1.19019	-6.19507
1874	-17.5476	-16.2964	-1.34277	-6.01196
1875	-17.3645	-15.7471	-2.16675	-6.46973
1876	-17.0593	-15.5029	-2.65503	-5.64575
1877	-17.5171	-15.9607	-2.80762	-5.85937
1878	-17.8528	-15.8691	-2.80762	-5.43213
1879	-17.0593	-15.625	-1.80054	-4.54712
1880	-16.9678	-15.8081	-2.22778	-5.15747
1881	-17.4561	-15.8691	-3.05176	-6.37817
1882	-16.9372	-16.2964	-2.92969	-6.46973
1883	-16.9983	-16.6931	-2.83813	-5.70679
1884	-16.2964	-16.3574	-2.92969	-6.22559
1885	-15.625	-16.0828	-2.62451	-5.76782
1886	-15.8997	-15.9302	-2.99072	-5.12695
1887	-16.6931	-16.6626	-2.99072	-5.82886
1888	-17.4561	-16.6626	-2.22778	-6.01196
1889	-17.1204	-16.9678	-2.10571	-5.79834
1890	-16.9372	-17.334	-1.70898	-5.92041
1891	-17.1509	-17.5171	-0.94604	-5.79834
1892	-17.1509	-16.9983	-0.97656	-5.98144
1893	-16.4185	-16.7541	-0.36621	-5.7373
1894	-16.51	-16.6626	-0.94604	-5.40161
1895	-16.2964	-15.9607	-1.67847	-4.82178
1896	-15.9302	-15.4724	-0.76294	-5.00488
1897	-15.686	-15.2283	-0.5188	-4.69971
1898	-16.4185	-15.0757	-1.34277	-4.48608
1899	-17.2424	-15.2893	-1.86157	-4.54712
1900	-16.9372	-14.9841	-1.86157	-4.45557
1901	-16.8152	-14.3433	-2.2583	-5.0354
1902	-15.9302	-14.4043	-2.22778	-5.18799
1903	-16.8152	-15.0452	-2.53296	-4.24194
1904	-17.3035	-15.0146	-1.89209	-4.48608
1905	-17.334	-15.686	-1.92261	-6.01196
1906	-16.9983	-15.1672	-2.04468	-5.64575
1907	-16.7847	-15.5029	-1.7395	-5.52368
1908	-16.6321	-15.5945	-0.57983	-4.79126
1909	-16.7236	-16.1438	-0.39673	-4.48608
1910	-17.0593	-15.686	-1.31226	-4.60815
1911	-17.2424	-15.8081	-1.5564	-5.49316
1912	-17.2424	-16.4795	-1.40381	-5.49316
1913	-17.3035	-17.2119	-1.70898	-5.5542
1914	-17.6697	-17.6086	-1.46484	-5.27954
1915	-17.7918	-17.5781	-0.76294	-3.93677
1916	-17.8528	-17.1204	-1.28174	-4.18091
1917	-18.28	-17.0898	-1.37329	-5.0354
1918	-18.1274	-16.3879	-1.0376	-4.63867
1919	-17.7918	-16.6016	-1.28174	-4.79126
1920	-17.4255	-17.0288	-0.91553	-4.54712
1921	-17.5476	-16.9983	-1.0376	-4.30298
1922	-16.5405	-16.571	-1.83105	-4.42505
1923	-16.449	-16.0828	-1.86157	-4.82178
1924	-17.4561	-15.8081	-1.83105	-4.82178
1925	-17.6392	-14.9231	-1.86157	-4.57764
1926	-18.1885	-15.1977	-1.06812	-5.37109
1927	-17.8528	-16.449	-0.82397	-4.54712
1928	-16.51	-16.5405	-1.5564	-4.11987
1929	-16.6931	-15.686	-1.83105	-4.60815
1930	-16.571	-14.74	-1.86157	-5.09644
1931	-16.6931	-15.686	-2.13623	-5.21851
1932	-16.6016	-16.0828	-1.43433	-4.36401
1933	-16.51	-16.9678	-0.7019	-4.30298
1934	-16.4185	-16.6016	-1.77002	-4.30298
1935	-16.4185	-15.8997	-2.01416	-4.42505
1936	-16.2964	-16.2964	-2.10571	-3.26538
1937	-15.9912	-16.2964	-1.7395	-2.86865
1938	-15.9302	-16.0217	-2.53296	-3.23486
1939	-16.6321	-16.2964	-2.16675	-3.57056
1940	-16.9678	-16.5405	-1.46484	-3.93677
1941	-16.3269	-16.5405	-1.5564	-3.87573
1942	-16.9678	-16.2354	-1.49536	-3.93677
1943	-17.4561	-16.3574	-1.98364	-3.96728
1944	-17.8833	-15.7165	-2.0752	-4.30298
1945	-17.9138	-15.4724	-2.01416	-3.41797
1946	-18.2495	-14.5874	-1.70898	-3.90625
1947	-17.8528	-14.3127	-2.7771	-3.63159
1948	-17.0593	-13.6108	-2.92969	-3.75366
1949	-16.9983	-14.1602	-2.56348	-3.75366
1950	-17.6392	-14.5569	-2.19727	-3.50952
1951	-18.3411	-14.7705	-1.49536	-4.30298
1952	-17.7002	-15.5029	-1.7395	-4.18091
1953	-16.8457	-15.0452	-2.59399	-4.05884
1954	-16.9067	-14.8621	-2.80762	-4.63867
1955	-17.7307	-14.74	-2.44141	-3.96728
1956	-17.9138	-15.1367	-1.83105	-3.44849
1957	-17.4255	-15.7165	-1.86157	-3.75366
1958	-16.4795	-15.7776	-2.01416	-4.48608
1959	-16.2048	-15.9607	-2.01416	-4.39453
1960	-16.2354	-16.0828	-1.86157	-4.08935
1961	-16.4185	-16.6321	-1.86157	-4.85229
1962	-16.2659	-16.51	-2.04468	-4.73022
1963	-16.8152	-16.8152	-1.34277	-4.27246
1964	-16.3574	-16.6931	-1.12915	-4.39453
1965	-15.7165	-15.5335	-1.83105	-4.21143
1966	-15.625	-15.8997	-2.0752	-3.9978
1967	-16.1743	-16.2964	-1.58691	-3.84521
1968	-16.2964	-16.1743	-2.56348	-3.41797
1969	-15.4114	-15.686	-2.01416	-2.9602
1970	-14.4959	-15.5335	-0.91553	-3.75366
1971	-14.1296	-16.2048	-1.58691	-4.30298
1972	-14.9231	-16.449	-2.10571	-3.20435
1973	-15.3809	-15.6555	-1.92261	-2.74658
1974	-15.4419	-14.8926	-1.95312	-2.2583
1975	-15.7165	-15.1367	-2.28882	-2.47192
1976	-15.6555	-15.2893	-1.83105	-2.53296
1977	-15.0146	-15.3198	-1.7395	-2.65503
1978	-15.564	-14.8315	-1.46484	-2.2583
1979	-16.7541	-15.3198	-2.19727	-2.59399
1980	-16.2354	-14.8926	-1.7395	-3.02124
1981	-15.3503	-14.3738	-1.43433	-3.479
1982	-15.6555	-14.8926	-1.58691	-3.57056
1983	-15.1977	-14.9841	-1.7395	-4.48608
1984	-14.4043	-15.2283	-1.49536	-3.08228
1985	-14.1602	-15.5029	-0.12207	-2.9602
1986	-14.801	-15.3503	-0.12207	-2.9602
1987	-15.4114	-15.3809	-1.5564	-2.80762
1988	-15.3198	-15.1672	-1.52588	-3.35693
1989	-15.1367	-14.4653	-0.91553	-3.32642
1990	-15.0757	-14.5569	-1.64795	-3.72314
1991	-15.0757	-15.0146	-1.98364	-4.08935
1992	-14.1907	-15.1977	-2.01416	-4.18091
1993	-13.3972	-15.2893	-1.80054	-4.3335
1994	-14.4043	-15.3198	-1.83105	-3.72314
1995	-15.1977	-15.1977	-1.61743	-3.26538
1996	-14.2212	-15.4419	-1.89209	-4.24194
1997	-13.7329	-17.0288	-1.67847	-4.36401
1998	-14.0381	-16.6016	-1.19019	-4.73022
1999	-14.2822	-15.0452	-1.67847	-4.3335
[truncated: 3,001 more rows]

## Sheet: Panel_c_data
Peak MRC (pA)							Sustained MRC (pA)
	VA5	VB6	DA4	DB4				VA5	VB6	DA4	DB4
1	44.8791	33.3839	24.2066	35.1085			1	6.33502	8.34014	5.5944	4.1276
2	26.3008	23.5185	42.6904	27.6057			2	5.22034	7.54696	3.8542	3.8199
3	31.8899	21.1839	33.262	46.3314			3	9.55553	7.80607	2.13986	2.10093
4	42.8539	29.7452	30.787	17.3043			4	12.2568	7.99193	2.81073	2.22039
5	32.1633	30.4404	44.8869	26.1241			5	12.6702	6.06977	2.47852	2.75083
6	32.5728	52.4102	34.5549	20.0573			6	10.573	15.0708	2.04341	4.0412
7	43.0334	64.9238	55.8925				7	12.8319	14.8461	3.49237
8	35.6649	43.2019					8	9.1163	13.8178
9	29.2339	39.6078					9	14.1505	11.1539
10	28.505	34.8187					10	8.2286	10.738
11		43.0455					11		13.7127
12		39.5799					12		9.1967
mean	30.1668	37.9883	38.04	28.7552			mean	9.35855	10.5242	3.20193	3.17681
SEM	2.08252	3.52411	3.98258	4.33708			SEM	1.03399	0.91223	0.47259	0.37941
p value		0.8778	0.9119	0.6783			p value		0.9789	3.06394e-05	5.92268e-05

## Sheet: Panel_d_trace
VB6
	Control	+ Ba2+	Ca2+-free	Choline+ (Na+-free)	NMDG+ (Na+-free)	+ Amiloride
1	-1.37329	-1.92261	-2.2583	-0.54932	-2.31934	0.94604
2	-1.31226	-1.5564	-2.62451	-1.34277	-2.38037	0.09155
3	-1.86157	-1.12915	-2.74658	-1.89209	-3.08228	-0.97656
4	-2.71606	-1.06812	-2.62451	-1.46484	-2.83813	-0.57983
5	-2.34985	-0.73242	-2.56348	-1.77002	-2.59399	-0.7019
6	-1.00708	-1.12915	-1.40381	-2.16675	-2.71606	-0.7019
7	-0.39673	-1.2207	-1.64795	-2.01416	-2.41089	-0.48828
8	-1.09863	-0.18311	-1.43433	-2.0752	-2.56348	-0.97656
9	-0.45776	0.7019	-1.09863	-2.74658	-2.56348	-0.76294
10	0.09155	-0.06104	-1.52588	-1.46484	-1.46484	-0.33569
11	-0.79346	0.18311	-2.19727	-0.67139	-0.57983	-0.94604
12	-1.58691	0	-1.98364	-0.48828	-1.0376	-0.97656
13	-2.01416	-0.12207	-1.19019	-0.76294	-1.06812	-0.7019
14	-2.0752	-1.31226	-0.61035	-1.31226	-1.92261	-0.73242
15	-2.92969	-1.80054	-0.82397	-1.46484	-2.83813	-1.61743
16	-2.47192	-1.12915	-1.7395	-1.12915	-3.14331	-1.52588
17	-1.7395	-1.31226	-2.59399	-1.2207	-1.89209	-1.52588
18	-1.28174	-0.18311	-3.44849	-0.57983	-1.67847	-1.7395
19	-0.91553	-0.64087	-3.08228	-0.61035	-1.46484	-1.06812
20	-1.12915	-0.94604	-1.12915	0.18311	-0.76294	-0.45776
21	-1.06812	-0.24414	-0.54932	0.09155	-0.88501	0.39673
22	-0.73242	-0.33569	-0.91553	-0.30518	-2.34985	-0.03052
23	-0.82397	-0.88501	-0.64087	-1.06812	-2.9602	-0.76294
24	-1.34277	-0.76294	-2.38037	-1.77002	-2.99072	-1.2207
25	-1.80054	0	-2.38037	-0.82397	-3.2959	-0.67139
26	-1.40381	-0.12207	-1.98364	-1.31226	-2.68555	-0.18311
27	-0.36621	-0.18311	-1.80054	-0.94604	-3.26538	-0.85449
28	-0.36621	-0.88501	-2.31934	-0.15259	-3.50952	-1.15967
29	-1.28174	-1.31226	-1.89209	0.18311	-2.9602	-0.94604
30	-2.31934	-0.30518	-2.19727	-0.54932	-4.30298	-1.19019
31	-2.13623	-0.45776	-2.13623	-0.24414	-3.57056	-1.06812
32	-2.10571	-0.7019	-1.70898	-0.06104	-2.74658	-1.67847
33	-1.43433	-0.64087	-1.25122	-0.12207	-3.75366	-1.83105
34	-1.00708	-0.5188	-1.92261	0	-4.15039	-1.25122
35	0	-0.88501	-3.11279	0.06104	-3.9978	-0.54932
36	-0.33569	-1.2207	-3.08228	-0.57983	-4.24194	-0.33569
37	-1.37329	-1.64795	-2.86865	-0.82397	-2.99072	-1.09863
38	-1.31226	-1.28174	-2.19727	-0.57983	-2.59399	-1.31226
39	-0.7019	-1.52588	-1.37329	-1.06812	-3.02124	-0.82397
40	-0.82397	-0.48828	-1.28174	-1.34277	-3.05176	-0.42725
41	-1.77002	-0.57983	-1.64795	-1.40381	-3.17383	0.12207
42	-1.2207	-0.85449	-1.34277	-1.06812	-3.38745	-0.09155
43	-0.7019	-1.28174	-2.50244	-1.28174	-2.71606	-1.46484
44	-0.91553	-1.34277	-2.34985	-2.04468	-2.47192	-1.5564
45	-1.49536	-0.54932	-2.47192	-1.77002	-2.89917	-1.58691
46	-1.06812	-1.00708	-2.59399	-2.16675	-3.38745	-1.37329
47	-0.45776	-2.13623	-3.05176	-2.0752	-2.56348	-1.00708
48	-0.21362	-1.80054	-3.08228	-1.43433	-2.2583	-1.34277
49	-0.30518	-1.2207	-3.26538	-2.41089	-2.92969	-1.83105
50	-1.12915	-1.12915	-3.26538	-2.89917	-3.54004	-1.49536
51	-1.00708	-1.0376	-2.41089	-2.28882	-2.92969	-1.2207
52	-0.85449	-1.06812	-2.44141	-1.06812	-3.20435	-0.27466
53	-1.52588	-1.06812	-3.02124	-1.19019	-2.99072	-0.57983
54	-1.67847	-1.28174	-3.2959	-1.06812	-2.44141	-1.19019
55	-0.85449	-1.15967	-3.93677	-1.77002	-2.50244	-1.61743
56	-0.42725	-1.58691	-4.02832	-1.70898	-2.53296	-1.5564
57	-0.91553	-1.40381	-2.89917	-0.82397	-2.01416	-0.42725
58	-1.46484	-1.00708	-2.59399	-1.49536	-1.7395	0.09155
59	-1.64795	-0.73242	-2.19727	-2.13623	-2.44141	-0.61035
60	-1.43433	-1.00708	-2.92969	-2.38037	-3.78418	-1.64795
61	-1.2207	-1.43433	-2.59399	-1.67847	-2.9602	-1.95312
62	-1.77002	-2.41089	-2.22778	-1.61743	-2.62451	-1.98364
63	-1.52588	-2.19727	-3.02124	-1.46484	-1.31226	-1.67847
64	-0.91553	-1.25122	-2.83813	-0.85449	-0.64087	-1.37329
65	-1.2207	-1.43433	-2.41089	-0.7019	-1.06812	-1.58691
66	-1.58691	-0.88501	-1.31226	-0.82397	-2.19727	-1.37329
67	-0.91553	-0.03052	-1.46484	-0.48828	-2.10571	-0.94604
68	-1.49536	-0.73242	-2.19727	-1.0376	-2.13623	-1.19019
69	-1.77002	-0.85449	-1.64795	-2.56348	-1.64795	-1.28174
70	-1.61743	-1.64795	-1.77002	-2.04468	-0.7019	-0.64087
71	-1.46484	-0.88501	-2.71606	-1.52588	-0.33569	-0.76294
72	-1.7395	-0.39673	-3.32642	-2.04468	-0.54932	-0.64087
73	-1.64795	0.09155	-2.74658	-1.5564	-2.34985	-0.36621
74	-0.73242	-0.5188	-2.83813	-1.61743	-1.86157	-1.2207
75	-1.09863	-1.37329	-2.2583	-2.31934	-1.19019	-0.91553
76	-1.5564	-1.37329	-2.01416	-2.10571	-1.2207	-0.64087
77	-1.92261	-1.37329	-1.89209	-1.2207	-1.34277	-1.46484
78	-1.80054	-0.88501	-0.79346	-1.0376	-0.73242	-2.19727
79	-2.01416	-0.64087	-1.19019	-1.7395	-1.89209	-2.01416
80	-1.28174	-0.15259	-2.04468	-1.7395	-2.44141	-1.77002
81	-1.28174	0.15259	-2.0752	-1.12915	-2.89917	-1.2207
82	-1.61743	-0.64087	-1.86157	-1.43433	-2.31934	-0.64087
83	-1.83105	-1.40381	-1.5564	-2.04468	-1.89209	-0.48828
84	-2.0752	0.03052	-1.67847	-2.0752	-2.22778	-0.79346
85	-1.70898	0.64087	-2.41089	-1.92261	-2.31934	-1.06812
86	-1.77002	-0.79346	-2.86865	-1.98364	-1.80054	-0.7019
87	-0.88501	-1.00708	-2.80762	-2.31934	-1.43433	-0.85449
88	-0.15259	-0.94604	-3.17383	-2.28882	-0.94604	-1.09863
89	-0.97656	-2.22778	-2.2583	-1.70898	-1.34277	-0.76294
90	-1.40381	-1.98364	-1.31226	-0.5188	-1.61743	-0.45776
91	-1.37329	-1.80054	-1.7395	-1.19019	-1.80054	-0.39673
92	-1.0376	-1.58691	-2.10571	-0.88501	-1.61743	-0.82397
93	-0.54932	-1.52588	-2.38037	0	-2.01416	-1.15967
94	-0.57983	-1.40381	-1.98364	-0.45776	-1.25122	-0.54932
95	-1.43433	-1.06812	-0.91553	-0.5188	-0.5188	-0.27466
96	-2.22778	-1.0376	-1.46484	-0.61035	-1.09863	-0.42725
97	-1.64795	-0.61035	-2.10571	-1.0376	-1.0376	-0.82397
98	-1.77002	-0.88501	-1.77002	-1.5564	-1.46484	-1.15967
99	-1.12915	-1.15967	-2.0752	-1.46484	-2.41089	-0.94604
100	-1.06812	-0.97656	-2.65503	-1.0376	-2.89917	-0.91553
101	-1.34277	-1.58691	-2.56348	-1.92261	-3.05176	-0.45776
102	-1.61743	-1.52588	-3.08228	-1.19019	-3.26538	-0.85449
103	-1.37329	-0.94604	-2.47192	-0.91553	-2.74658	-0.03052
104	-1.2207	-2.19727	-1.58691	-1.92261	-2.7771	-0.45776
105	-1.37329	-1.86157	-2.0752	-2.16675	-2.92969	-1.12915
106	-1.37329	-0.61035	-2.2583	-1.58691	-3.69263	-1.19019
107	-1.40381	-0.88501	-1.64795	-1.43433	-3.75366	-0.82397
108	-1.15967	-1.46484	-1.19019	-1.46484	-3.05176	-1.31226
109	-0.33569	-0.82397	-2.19727	-1.37329	-3.2959	-1.40381
110	-0.7019	0	-1.7395	-1.49536	-3.9978	-1.19019
111	-1.77002	-0.21362	-1.86157	-2.10571	-3.60107	-0.85449
112	-1.34277	-1.40381	-2.62451	-2.19727	-2.74658	-0.94604
113	-1.83105	-1.52588	-3.02124	-2.38037	-3.35693	-0.94604
114	-2.19727	-0.45776	-3.14331	-2.28882	-3.02124	-0.64087
115	-1.46484	-0.73242	-3.2959	-2.19727	-3.08228	-0.91553
116	-1.80054	-1.5564	-2.53296	-2.7771	-3.50952	-0.85449
117	-2.16675	-1.40381	-1.49536	-2.89917	-2.28882	-1.12915
118	-2.19727	-1.92261	-1.95312	-2.13623	-2.34985	-0.67139
119	-1.0376	-3.05176	-2.31934	-1.49536	-2.71606	-0.24414
120	-1.70898	-2.31934	-0.79346	-1.95312	-1.83105	-0.45776
121	-2.80762	-2.38037	-0.48828	-2.16675	-1.52588	-0.64087
122	-2.71606	-2.16675	-1.09863	-1.2207	-1.64795	-0.33569
123	-1.5564	-1.5564	-1.2207	-0.82397	-2.2583	-0.39673
124	-0.36621	-1.09863	-1.52588	-1.83105	-2.62451	-0.73242
125	-0.64087	-0.7019	-1.61743	-0.97656	-2.16675	-1.7395
126	-1.15967	-1.28174	-1.86157	-1.06812	-1.61743	-1.0376
127	-1.52588	-2.19727	-1.83105	-0.94604	-2.44141	-1.00708
128	-1.52588	-1.67847	-0.76294	-1.43433	-2.62451	-0.79346
129	-1.95312	-0.94604	-0.48828	-1.70898	-3.23486	0.03052
130	-2.2583	-1.19019	-1.25122	-1.83105	-3.63159	-0.12207
131	-2.2583	-1.52588	-1.2207	-1.67847	-2.62451	-0.67139
132	-1.58691	-0.91553	-1.80054	-1.5564	-1.5564	-1.34277
133	-2.04468	-0.67139	-2.38037	-1.46484	-1.7395	-1.09863
134	-1.64795	-0.57983	-1.61743	-1.25122	-1.95312	-1.15967
135	-0.82397	-1.28174	-0.94604	-1.80054	-1.25122	-0.82397
136	-0.67139	-2.01416	-1.00708	-2.19727	-1.7395	-1.34277
137	-1.5564	-1.86157	-1.15967	-1.7395	-2.74658	-0.97656
138	-1.83105	-1.7395	-0.97656	-1.58691	-3.57056	-0.79346
139	-1.80054	-1.5564	-1.61743	-1.64795	-2.83813	0.18311
140	-1.52588	-2.04468	-2.34985	-1.37329	-3.05176	-0.67139
141	-1.19019	-2.10571	-1.89209	-1.40381	-4.57764	-0.79346
142	-1.83105	-2.28882	-2.2583	-1.40381	-4.11987	0
143	-2.47192	-1.37329	-1.95312	-1.0376	-3.05176	-0.33569
144	-2.19727	-0.67139	-0.91553	-1.86157	-3.05176	-0.57983
145	-1.49536	-0.21362	-1.28174	-1.70898	-2.38037	-0.12207
146	-1.46484	-1.37329	-1.2207	-1.52588	-2.56348	0
147	-1.67847	-1.34277	-0.7019	-1.25122	-3.2959	-0.39673
148	-1.40381	-1.2207	-1.2207	-1.46484	-2.62451	0.24414
149	-1.49536	-1.12915	-1.15967	-1.12915	-2.83813	-0.15259
150	-1.67847	-1.46484	-0.39673	-0.67139	-2.10571	-1.31226
151	-1.2207	-0.82397	0.5188	-1.31226	-2.53296	-1.00708
152	-0.73242	-0.97656	0.09155	-1.31226	-3.02124	-1.00708
153	-1.86157	-1.46484	-1.00708	-0.42725	-3.96728	-1.12915
154	-1.64795	-1.46484	-1.70898	-0.06104	-4.15039	-0.67139
155	-1.64795	-1.40381	-1.61743	-0.79346	-3.11279	-1.34277
156	-0.82397	-1.00708	-2.01416	-0.5188	-2.38037	-0.91553
157	-0.73242	-0.97656	-2.16675	-1.09863	-2.86865	-1.37329
158	-0.67139	-0.57983	-2.47192	-1.61743	-2.65503	-1.31226
159	-1.34277	-0.79346	-1.77002	-1.98364	-2.9602	-1.34277
160	-1.89209	-0.61035	-2.0752	-1.2207	-3.08228	-2.2583
161	-2.53296	-1.40381	-1.2207	-1.34277	-2.62451	-2.13623
162	-2.10571	-0.88501	-1.52588	-1.61743	-2.7771	-1.2207
163	-1.40381	-0.12207	-2.19727	-1.89209	-3.05176	-0.79346
164	-1.15967	-0.21362	-2.04468	-1.61743	-3.32642	-0.76294
165	-1.5564	0.15259	-1.7395	-2.16675	-2.62451	-1.95312
166	-1.15967	0.30518	-1.86157	-2.2583	-2.7771	-2.47192
167	-1.61743	-0.21362	-2.53296	-1.37329	-3.60107	-2.41089
168	-2.28882	-0.30518	-2.80762	-1.83105	-3.69263	-2.0752
169	-2.89917	-1.00708	-2.41089	-1.19019	-3.90625	-1.77002
170	-2.28882	-1.52588	-2.0752	-0.88501	-2.99072	-2.83813
171	-1.92261	-0.64087	-1.70898	-0.67139	-2.19727	-2.34985
172	-1.77002	-0.21362	-1.92261	-0.64087	-3.02124	-1.83105
173	-1.77002	0.24414	-2.0752	-1.19019	-3.9978	-1.80054
174	-1.2207	0.15259	-2.38037	-2.44141	-4.21143	-1.64795
175	-1.64795	-1.28174	-2.0752	-1.95312	-3.57056	-1.49536
176	-2.10571	-1.06812	-1.61743	-1.80054	-2.89917	-1.83105
177	-2.0752	-1.46484	-2.04468	-2.22778	-2.41089	-2.10571
178	-2.04468	-1.61743	-1.89209	-2.92969	-1.7395	-2.04468
179	-2.34985	-1.95312	-1.70898	-3.17383	-1.5564	-1.80054
180	-0.94604	-1.7395	-1.40381	-2.50244	-1.2207	-2.34985
181	-1.00708	-1.52588	-0.91553	-2.59399	-1.40381	-2.10571
182	-2.01416	-0.24414	-1.67847	-3.14331	-1.80054	-1.0376
183	-2.10571	-0.21362	-1.80054	-3.69263	-1.40381	-1.15967
184	-2.16675	0.24414	-1.80054	-2.65503	-0.21362	-1.86157
185	-1.86157	0.15259	-1.7395	-2.53296	-0.06104	-1.15967
186	-2.44141	0.27466	-0.94604	-3.02124	-1.34277	-0.79346
187	-2.04468	-0.73242	-0.97656	-2.71606	-2.2583	-0.91553
188	-0.7019	-0.67139	-1.95312	-1.64795	-2.47192	-1.52588
189	-1.46484	0.33569	-2.38037	-1.2207	-1.2207	-1.37329
190	-1.09863	0.61035	-1.61743	-1.2207	-0.82397	-1.31226
191	-1.58691	0.09155	-0.42725	-1.0376	-1.58691	-1.64795
192	-1.64795	0.30518	-0.91553	-1.25122	-1.67847	-1.09863
193	-0.88501	0.5188	-1.34277	-2.71606	-0.76294	-1.34277
194	-0.54932	-0.15259	-1.2207	-2.56348	0.30518	-1.58691
195	-0.21362	0.39673	-1.12915	-1.98364	-0.79346	-0.91553
196	-0.45776	-0.03052	-1.19019	-1.89209	-1.86157	-0.94604
197	-0.79346	-0.48828	-1.40381	-2.01416	-1.12915	-1.61743
198	-0.97656	-0.67139	-1.83105	-1.40381	-1.31226	-2.01416
199	-1.80054	-0.48828	-2.19727	-1.34277	-2.38037	-1.2207
200	-1.80054	0	-2.0752	-0.57983	-3.08228	-0.48828
201	-1.37329	-0.18311	-1.92261	-0.64087	-2.7771	-1.09863
202	-1.86157	-1.00708	-2.68555	-0.88501	-2.59399	-1.15967
203	-1.7395	-1.15967	-1.95312	-0.67139	-2.86865	-0.94604
204	-1.00708	-0.42725	-2.0752	-0.12207	-2.65503	-1.15967
205	-0.7019	-0.57983	-2.2583	-0.67139	-1.98364	-0.76294
206	-0.82397	-1.15967	-2.50244	-1.77002	-2.28882	-0.73242
207	-1.12915	-0.67139	-1.98364	-1.09863	-2.28882	-1.25122
208	-1.31226	-1.28174	-1.89209	-0.18311	-1.49536	-1.64795
209	-1.06812	-1.77002	-2.68555	-0.24414	-1.34277	-1.52588
210	-0.48828	-2.10571	-3.02124	-0.85449	-2.0752	-1.00708
211	-1.34277	-2.19727	-3.23486	-0.64087	-2.04468	-0.91553
212	-1.7395	-0.79346	-2.71606	0	-1.92261	-1.40381
213	-1.12915	-1.31226	-2.04468	-0.18311	-1.98364	-0.48828
214	-0.36621	-0.36621	-2.47192	-0.12207	-1.61743	-1.06812
215	-0.30518	-0.15259	-2.53296	-0.97656	-1.58691	-1.0376
216	0	-1.40381	-1.80054	-0.7019	-2.01416	-0.54932
217	-0.57983	-1.28174	-2.04468	-0.85449	-1.86157	-0.97656
218	-0.39673	-0.94604	-2.34985	-1.0376	-1.25122	-0.33569
219	-0.73242	-0.94604	-1.46484	-0.97656	-1.95312	-0.45776
220	-1.67847	-0.88501	-1.7395	-0.97656	-1.89209	-1.49536
221	-1.92261	-0.30518	-1.15967	-0.67139	-1.98364	-1.86157
222	-1.0376	-0.67139	-0.45776	-0.7019	-2.47192	-0.30518
223	-1.15967	-1.00708	-1.52588	-0.61035	-1.70898	-0.57983
224	-1.28174	-0.64087	-1.67847	-0.88501	-1.37329	-0.88501
225	-1.52588	0.33569	-2.10571	-0.57983	-1.06812	-0.79346
226	-1.49536	0.61035	-1.83105	-0.67139	-1.34277	-1.77002
227	-0.57983	-0.03052	-2.13623	-0.33569	-1.77002	-1.7395
228	0.73242	0	-2.68555	-1.64795	-2.19727	-1.2207
229	0.15259	0.15259	-2.19727	-2.34985	-1.70898	-0.42725
230	-0.24414	0.30518	-1.19019	-1.49536	-1.52588	-0.27466
231	-0.64087	-0.73242	-0.57983	-2.2583	-1.5564	0.15259
232	-0.03052	-0.7019	-1.34277	-1.67847	-1.95312	-0.33569
233	-0.42725	-0.12207	-1.98364	-1.06812	-2.13623	-1.19019
234	-0.09155	-0.12207	-2.10571	-1.49536	-1.40381	0.39673
235	-1.0376	-0.15259	-1.25122	-1.89209	-1.7395	-0.27466
236	-1.31226	0.15259	-0.88501	-1.46484	-1.70898	-0.73242
237	-0.79346	-0.18311	-1.77002	-1.37329	-1.28174	-1.70898
238	-0.27466	0.03052	-3.32642	-0.82397	-1.40381	-1.5564
239	-0.5188	-0.67139	-4.45557	-0.48828	-2.0752	-0.67139
240	-0.09155	-1.40381	-3.23486	-1.37329	-2.74658	-1.0376
241	0.30518	-0.88501	-3.32642	-2.22778	-3.35693	-0.73242
242	-0.42725	-0.61035	-2.2583	-2.01416	-2.7771	-0.67139
243	-1.19019	-1.00708	-2.19727	-1.67847	-3.66211	-0.48828
244	-0.54932	-1.67847	-2.10571	-1.95312	-2.68555	-1.12915
245	-0.15259	-1.5564	-2.41089	-2.86865	-1.00708	-1.46484
246	-0.24414	-1.15967	-3.20435	-3.41797	-1.58691	-1.64795
247	-1.09863	-0.54932	-3.14331	-2.7771	-1.67847	-1.61743
248	-2.0752	-0.30518	-2.80762	-3.54004	-1.64795	-1.15967
249	-0.76294	-1.0376	-2.28882	-2.83813	-1.80054	-1.61743
250	-0.33569	-1.31226	-2.19727	-2.13623	-1.25122	-2.13623
251	-0.21362	-1.61743	-2.80762	-1.46484	-0.82397	-1.92261
252	-1.09863	-1.77002	-2.80762	-1.52588	-1.19019	-0.45776
253	-0.97656	-1.34277	-2.59399	-2.13623	-1.37329	-1.00708
254	-0.36621	-1.43433	-2.7771	-1.83105	-1.83105	-0.61035
255	-0.33569	-0.97656	-2.83813	-1.64795	-1.64795	-1.40381
256	-0.73242	-0.54932	-2.50244	-1.46484	-0.85449	-1.46484
257	-0.61035	-0.42725	-2.56348	-0.64087	-0.39673	-1.37329
258	-1.58691	-0.21362	-2.47192	-1.15967	-0.88501	-0.94604
259	-1.15967	-0.36621	-2.83813	-2.10571	-0.94604	-0.79346
260	-0.03052	-1.37329	-3.17383	-1.5564	-1.58691	-1.19019
261	-0.79346	-1.43433	-2.68555	-2.16675	-1.80054	-0.36621
262	-1.70898	-1.52588	-2.28882	-1.98364	-1.98364	-0.48828
263	-0.57983	-1.12915	-3.11279	-1.92261	-1.95312	-1.52588
264	-0.48828	-0.39673	-3.44849	-2.71606	-0.94604	-1.12915
265	-0.54932	-0.24414	-3.44849	-2.19727	-0.45776	-0.79346
266	-0.39673	-1.25122	-2.44141	-1.80054	-1.25122	-0.73242
267	-0.76294	-1.40381	-2.0752	-1.7395	-1.61743	-1.64795
268	-1.12915	-0.76294	-1.40381	-1.28174	-1.43433	-1.64795
269	-1.00708	-0.67139	-0.97656	-0.82397	-1.43433	-0.88501
270	-0.85449	-1.06812	-1.70898	-1.00708	-2.28882	-1.2207
271	-1.15967	-1.25122	-2.38037	-1.46484	-3.2959	-2.41089
272	-1.12915	-0.94604	-1.49536	-1.95312	-3.05176	-2.65503
273	-1.09863	-0.42725	-0.39673	-2.41089	-3.08228	-1.98364
274	-0.54932	-0.67139	-0.91553	-1.49536	-3.63159	-1.70898
275	-0.18311	-0.82397	-1.37329	-1.0376	-3.23486	-1.7395
276	0.39673	-1.31226	-1.25122	-1.2207	-3.23486	-1.34277
277	-1.28174	-1.52588	-1.64795	-0.33569	-3.57056	-1.31226
278	-3.41797	-1.34277	-1.43433	-0.73242	-3.90625	-0.88501
279	-3.38745	-0.88501	-1.86157	-0.88501	-3.75366	-0.33569
280	-2.68555	-1.34277	-2.34985	-1.86157	-3.93677	0.03052
281	-2.44141	-1.58691	-2.50244	-2.62451	-4.05884	-1.2207
282	-1.37329	-1.46484	-2.56348	-1.80054	-3.41797	-0.79346
283	-1.58691	-1.46484	-1.92261	-1.70898	-3.20435	0.33569
284	-0.88501	-0.94604	-1.86157	-1.28174	-3.05176	1.09863
285	-0.85449	-0.79346	-1.5564	-1.92261	-2.89917	-0.67139
286	-1.31226	-1.31226	-2.53296	-2.31934	-3.2959	-1.70898
287	-1.12915	-2.34985	-2.47192	-2.16675	-2.22778	-1.43433
288	-1.12915	-1.98364	-1.86157	-2.01416	-1.95312	-1.15967
289	-1.58691	-2.38037	-2.19727	-1.12915	-2.47192	-0.7019
290	-0.36621	-2.2583	-2.9602	-1.00708	-2.53296	-0.39673
291	0	-1.25122	-3.08228	-0.85449	-2.7771	0.48828
292	-0.18311	-0.94604	-3.78418	-0.39673	-2.13623	-0.33569
293	-0.94604	-1.49536	-2.92969	-0.48828	-2.38037	-1.37329
294	-1.40381	-1.12915	-3.17383	-1.43433	-3.63159	-1.09863
295	-0.5188	-0.67139	-3.41797	-1.28174	-4.54712	-1.00708
296	-0.76294	-0.61035	-3.78418	-1.64795	-4.85229	-1.34277
297	-1.40381	-0.30518	-3.57056	-1.7395	-3.60107	-1.5564
298	-1.67847	-0.91553	-1.77002	-1.58691	-3.41797	-1.89209
299	-1.19019	-1.49536	-2.0752	-1.06812	-4.08935	-0.94604
300	-0.33569	-1.19019	-1.70898	-1.5564	-4.91333	-0.21362
301	-1.06812	-0.09155	-0.73242	-1.52588	-5.92041	-0.45776
302	-1.61743	-0.79346	-1.12915	-1.09863	-4.91333	-0.79346
303	-1.19019	-1.43433	-2.34985	-1.12915	-4.15039	-1.09863
304	-0.76294	-1.89209	-2.59399	-1.40381	-4.85229	-1.12915
305	-1.46484	-1.34277	-2.65503	-1.15967	-5.43213	-1.28174
306	-1.5564	-1.0376	-2.59399	-1.86157	-4.3335	-1.43433
307	-1.12915	-0.36621	-1.98364	-1.83105	-4.85229	-1.46484
308	-1.5564	-0.94604	-1.34277	-2.31934	-5.21851	-0.97656
309	-1.28174	-0.94604	-1.5564	-1.49536	-4.05884	-0.7019
310	-0.82397	-0.97656	-2.2583	-0.85449	-3.479	-0.82397
311	-1.70898	-0.48828	-3.05176	-1.09863	-3.72314	-0.48828
312	-2.83813	0	-1.83105	-1.43433	-4.91333	-0.67139
313	-2.44141	-0.21362	-0.61035	-1.52588	-4.36401	-1.15967
314	-1.83105	-0.03052	-0.85449	-1.80054	-2.83813	-1.34277
315	-1.00708	-0.7019	-1.25122	-2.13623	-2.38037	-1.06812
316	-1.00708	-1.15967	-1.43433	-1.7395	-2.53296	-1.19019
317	-0.39673	-0.91553	-1.89209	-1.34277	-2.86865	-1.12915
318	-0.36621	-0.88501	-2.83813	-1.0376	-2.38037	-0.45776
319	-1.28174	0.33569	-3.17383	-1.61743	-1.64795	-0.54932
320	-1.0376	0.03052	-2.89917	-2.47192	-1.92261	-0.73242
321	-0.67139	-0.5188	-2.56348	-1.92261	-2.19727	-1.34277
322	-1.09863	-0.30518	-1.12915	-2.28882	-2.44141	-0.7019
323	-1.00708	-0.15259	-1.43433	-2.7771	-2.7771	-1.61743
324	0	-0.30518	-2.65503	-2.62451	-2.89917	-1.80054
325	-0.61035	0	-2.68555	-2.22778	-3.11279	-1.31226
326	-0.82397	0	-1.89209	-1.15967	-2.53296	-1.49536
327	-1.70898	-0.36621	-1.80054	-2.01416	-2.62451	-1.00708
328	-1.46484	-0.88501	-2.01416	-2.13623	-2.99072	-1.92261
329	-0.85449	-1.67847	-1.64795	-1.98364	-2.71606	-2.19727
330	-0.85449	-1.43433	-2.19727	-1.67847	-1.83105	-1.92261
331	-1.31226	-0.48828	-3.50952	-1.70898	-0.91553	-1.64795
332	-0.5188	-0.42725	-2.9602	-2.0752	-0.76294	-1.5564
333	-0.57983	-1.19019	-2.9602	-2.19727	-1.46484	-0.64087
334	-0.36621	-1.06812	-2.10571	-2.38037	-1.61743	0.09155
335	-1.31226	-0.82397	-1.34277	-2.13623	-2.41089	-0.61035
336	-0.64087	-0.5188	-2.0752	-2.22778	-2.71606	-0.91553
337	0.24414	-0.91553	-1.70898	-2.56348	-1.67847	-1.40381
338	0.06104	-1.25122	-1.70898	-2.89917	-1.12915	-1.49536
339	-1.31226	-1.37329	-1.15967	-2.44141	-1.80054	-1.43433
340	-1.25122	-0.88501	-1.40381	-2.44141	-2.62451	-1.43433
341	-1.0376	-0.48828	-1.0376	-2.01416	-2.89917	-1.95312
342	-0.76294	-0.79346	-0.73242	-1.43433	-3.14331	-1.70898
343	-0.30518	-0.97656	-1.89209	-2.16675	-3.02124	-0.91553
344	-1.5564	-1.0376	-2.44141	-2.44141	-2.53296	-0.79346
345	-1.34277	-1.12915	-1.52588	-2.62451	-2.47192	-1.25122
346	-2.28882	-0.76294	-0.57983	-3.20435	-1.98364	-1.34277
347	-1.49536	-0.88501	-0.57983	-2.9602	-1.58691	-0.48828
348	-0.7019	-1.19019	-1.06812	-2.31934	-2.22778	-1.19019
349	-1.5564	-0.73242	-1.52588	-1.52588	-2.19727	-1.15967
350	-1.49536	-0.45776	-2.0752	-1.52588	-1.98364	-0.67139
351	-0.79346	0.33569	-2.53296	-2.10571	-1.7395	-0.45776
352	-1.5564	-0.85449	-2.41089	-3.2959	-2.04468	-1.31226
353	-1.89209	-1.19019	-1.52588	-3.17383	-2.44141	-1.00708
354	-1.0376	-1.25122	-1.64795	-1.61743	-2.59399	-0.91553
355	-0.7019	-1.52588	-2.50244	-1.89209	-2.04468	-0.91553
356	-1.31226	-0.7019	-2.83813	-2.22778	-1.95312	-1.00708
357	-1.31226	-0.67139	-2.0752	-1.64795	-2.44141	-0.79346
358	-0.64087	-0.82397	-1.77002	-1.70898	-2.53296	-1.61743
359	-0.06104	-0.39673	-1.64795	-1.43433	-2.86865	-1.46484
360	-1.37329	-0.76294	-1.40381	-0.64087	-2.28882	-0.79346
361	-2.34985	-0.61035	-1.89209	-1.15967	-1.49536	-1.52588
362	-1.83105	-0.67139	-1.64795	-1.0376	-1.98364	-1.46484
363	-1.40381	-0.39673	-1.83105	-1.09863	-1.80054	-1.37329
364	-0.85449	-0.27466	-2.04468	-0.97656	-2.04468	-1.89209
365	-0.85449	0.15259	-1.64795	-0.57983	-1.86157	-1.61743
366	-0.76294	-1.00708	-2.10571	-0.76294	-1.7395	-0.64087
367	-0.73242	-1.92261	-1.49536	-1.52588	-2.13623	-2.04468
368	-1.77002	-1.0376	-1.67847	-2.9602	-2.38037	-2.38037
369	-1.98364	-0.5188	-1.86157	-2.86865	-1.92261	-1.80054
370	-2.10571	-0.15259	-1.52588	-2.2583	-2.47192	-0.91553
371	-1.52588	0.03052	-2.13623	-2.34985	-3.57056	-1.46484
372	-1.98364	-0.45776	-2.99072	-1.92261	-3.50952	-1.00708
373	-1.92261	-0.06104	-3.26538	-1.77002	-3.63159	-1.28174
374	-1.0376	0.30518	-2.89917	-2.22778	-3.38745	-1.25122
375	-1.06812	-0.15259	-1.89209	-2.65503	-3.17383	-1.37329
376	-1.40381	-0.79346	-2.10571	-2.34985	-3.20435	-0.7019
377	-1.46484	-1.00708	-2.44141	-1.46484	-3.20435	-0.73242
378	-1.7395	-0.54932	-2.80762	-2.2583	-2.7771	-1.25122
379	-1.2207	0.33569	-2.80762	-2.04468	-2.28882	-1.00708
380	-1.89209	0.21362	-2.19727	-1.86157	-1.49536	-2.10571
381	-1.70898	-1.28174	-2.10571	-1.83105	-1.67847	-1.98364
382	-0.94604	-1.67847	-2.68555	-1.92261	-1.37329	-1.09863
383	-0.91553	-1.31226	-2.38037	-1.15967	-1.61743	-0.7019
384	-1.92261	-1.46484	-2.0752	-1.58691	-2.19727	-1.06812
385	-1.58691	-1.80054	-2.65503	-1.98364	-2.41089	-0.48828
386	-1.5564	-1.28174	-1.92261	-1.67847	-3.05176	0.27466
387	-0.76294	-0.03052	-1.09863	-1.19019	-3.38745	-0.12207
388	-0.61035	-0.5188	-0.30518	-1.86157	-2.59399	-0.57983
389	-1.15967	-0.82397	-1.28174	-2.16675	-1.95312	-1.00708
390	-0.54932	-1.5564	-2.19727	-1.49536	-1.5564	-0.45776
391	-0.27466	-1.49536	-2.38037	-0.97656	-2.71606	-0.5188
392	-1.58691	-1.25122	-1.61743	-1.49536	-2.50244	-0.91553
393	-1.64795	-0.94604	-1.09863	-1.61743	-1.37329	-1.00708
394	-1.2207	-0.76294	-0.18311	-1.98364	-2.28882	-1.09863
395	-1.06812	-0.67139	-0.39673	-2.16675	-2.50244	-1.34277
396	-0.94604	-0.39673	-0.45776	-1.43433	-0.76294	-1.00708
397	-0.61035	-0.5188	-1.00708	-1.12915	-0.42725	-0.91553
398	-0.36621	-1.58691	-1.67847	-0.82397	-0.21362	-0.97656
399	-0.61035	-1.89209	-1.64795	-1.12915	-0.64087	-0.42725
400	-1.5564	-1.34277	-2.04468	-0.97656	-0.85449	-0.36621
401	-1.46484	-1.06812	-2.31934	-1.58691	-1.06812	-0.54932
402	-1.0376	-0.76294	-2.2583	-1.98364	-1.5564	-0.82397
403	-1.25122	-1.37329	-1.83105	-2.56348	-1.64795	-1.2207
404	-1.49536	-0.91553	-0.85449	-2.34985	-2.04468	-0.88501
405	-1.06812	-0.64087	-1.19019	-1.77002	-1.40381	-0.67139
406	-1.40381	-1.67847	-0.91553	-2.19727	-1.61743	-0.45776
407	-2.31934	-1.7395	-1.46484	-2.53296	-1.7395	-1.15967
408	-1.58691	-1.83105	-1.5564	-1.86157	-0.61035	-1.2207
409	-1.25122	-1.12915	-1.80054	-1.12915	0.09155	-1.15967
410	-2.53296	-1.09863	-1.64795	-0.57983	-0.67139	-0.88501
411	-2.04468	-0.97656	-1.5564	-0.73242	-0.30518	-0.45776
412	-2.41089	-1.61743	-1.06812	-2.04468	-0.73242	-0.57983
413	-1.83105	-1.28174	-0.97656	-2.86865	-1.25122	-0.64087
414	-1.28174	-1.15967	-0.54932	-2.89917	-1.83105	0
415	-1.06812	-0.85449	-0.09155	-1.80054	-1.46484	-0.76294
416	-2.01416	-1.12915	-0.48828	-0.88501	-2.53296	-1.46484
417	-2.01416	-0.57983	-1.40381	-0.7019	-2.22778	-1.09863
418	-1.7395	-0.27466	-2.22778	-1.0376	-2.50244	-0.76294
419	-1.83105	-0.79346	-1.64795	-0.61035	-2.53296	-0.54932
420	-1.98364	-1.09863	-2.28882	0	-2.47192	-0.91553
421	-1.92261	-1.00708	-3.02124	0	-2.53296	-1.28174
422	-0.82397	-0.85449	-2.68555	-0.45776	-2.16675	-0.57983
423	-1.43433	-0.54932	-3.08228	-0.54932	-1.89209	-0.79346
424	-2.44141	-0.61035	-2.71606	-0.85449	-1.67847	-1.06812
425	-2.16675	-0.45776	-0.82397	-0.5188	-1.70898	-0.97656
426	-1.49536	-0.79346	-0.27466	-0.5188	-2.22778	-0.15259
427	-1.09863	-1.67847	-0.67139	-0.88501	-2.28882	-0.88501
428	-0.67139	-1.64795	-0.24414	-1.70898	-2.47192	-0.82397
429	0	-1.09863	-1.25122	-1.98364	-1.86157	0
430	-0.79346	-1.2207	-2.13623	-1.95312	-2.0752	0.54932
431	-0.85449	-0.94604	-1.80054	-1.06812	-1.77002	-0.57983
432	-1.34277	-0.42725	-1.15967	-0.36621	-1.09863	-1.06812
433	-1.80054	-0.27466	-0.91553	-1.09863	-1.15967	-0.94604
434	-1.86157	-0.85449	-0.88501	-0.48828	-1.2207	-0.36621
435	-1.19019	-0.30518	-0.85449	-1.00708	-1.89209	0.21362
436	-1.46484	-0.24414	-1.5564	-1.46484	-1.80054	-0.88501
437	-1.52588	0.45776	-1.37329	-0.88501	-1.92261	-1.58691
438	-1.70898	0.48828	-1.0376	-0.33569	-2.53296	-1.40381
439	-1.00708	0.18311	-1.06812	-1.12915	-3.02124	-0.79346
440	-0.79346	-0.54932	-1.7395	-1.77002	-2.68555	-0.27466
441	-0.64087	-0.61035	-1.86157	-2.13623	-2.59399	-0.97656
442	-1.49536	-1.83105	-1.0376	-1.52588	-2.13623	-0.85449
443	-1.5564	-2.04468	-0.82397	-0.57983	-2.0752	-1.25122
444	-1.70898	-1.31226	-1.67847	-1.06812	-1.52588	-1.12915
445	-1.89209	-1.00708	-2.0752	-1.09863	-1.67847	-0.73242
446	-1.28174	-0.79346	-1.31226	-0.88501	-1.19019	-1.25122
447	-0.73242	-1.09863	-1.19019	-1.19019	-1.83105	-1.67847
448	-1.15967	-1.25122	-1.5564	-1.95312	-3.08228	-0.82397
449	-1.70898	-1.52588	-1.09863	-1.58691	-3.2959	-0.06104
450	-1.19019	-1.15967	0.27466	-1.83105	-2.19727	-0.7019
451	-0.7019	-1.15967	-0.61035	-2.28882	-1.2207	-1.12915
452	-0.88501	-0.94604	-1.19019	-1.70898	-1.43433	-0.76294
453	-1.77002	-0.21362	-1.0376	-0.85449	-1.64795	-0.39673
454	-2.19727	-0.18311	-1.12915	-0.91553	-1.58691	0.48828
455	-1.12915	-0.7019	-1.5564	-1.46484	-1.06812	0.30518
456	-1.0376	-1.06812	-1.61743	-1.70898	-1.49536	-0.24414
457	-1.89209	-0.67139	-1.95312	-1.61743	-1.67847	-0.57983
458	-1.86157	0.15259	-2.04468	-1.2207	-2.13623	-0.21362
459	-1.09863	0.73242	-2.01416	-1.19019	-1.43433	-0.45776
460	-1.25122	0.67139	-1.92261	-1.5564	-1.0376	-1.37329
461	-0.73242	0.27466	-2.10571	-1.83105	-1.70898	-1.19019
462	-1.34277	0.61035	-2.04468	-1.52588	-2.34985	-0.7019
463	-1.7395	0.48828	-1.83105	-1.09863	-2.38037	0.12207
464	-2.2583	-0.30518	-2.2583	-1.15967	-2.31934	0.30518
465	-1.28174	-0.67139	-2.19727	-0.57983	-2.34985	-0.03052
466	-0.88501	-1.0376	-1.43433	-0.7019	-3.26538	-0.48828
467	-0.67139	-0.91553	-1.61743	-0.67139	-3.17383	-0.03052
468	-1.37329	-0.94604	-2.01416	-0.88501	-2.68555	-0.12207
469	-0.85449	-1.2207	-1.58691	-0.88501	-2.7771	-0.94604
470	-1.37329	-0.85449	-0.94604	-0.48828	-3.38745	-1.95312
471	-1.49536	-1.98364	-1.61743	-0.5188	-2.99072	-1.92261
472	-2.01416	-1.83105	-1.67847	-0.45776	-2.99072	-0.57983
473	-1.58691	-1.98364	-0.48828	0.03052	-3.38745	-0.39673
474	-1.12915	-1.43433	-0.15259	-0.39673	-3.05176	-0.45776
475	-1.77002	-1.46484	-0.48828	-1.37329	-2.80762	-0.30518
476	-2.01416	-1.52588	-0.64087	-0.88501	-2.99072	-0.48828
477	-2.01416	-1.86157	-0.73242	-0.45776	-2.22778	-0.30518
478	-1.86157	-1.7395	-0.21362	-0.73242	-1.61743	-0.12207
479	-1.5564	-1.25122	0	-0.73242	-1.06812	-0.82397
480	-1.58691	-0.91553	-0.79346	-0.57983	-2.16675	-1.12915
481	-0.48828	-1.00708	-0.27466	-1.06812	-1.37329	-1.31226
482	-0.39673	-0.97656	0.15259	-0.88501	-0.88501	-0.33569
483	-1.2207	-1.19019	-1.15967	-0.64087	-1.83105	-0.12207
484	-2.86865	-0.85449	-1.64795	-1.46484	-1.83105	-0.24414
485	-3.02124	-0.30518	-0.91553	-1.19019	-2.22778	-0.5188
486	-2.13623	-0.30518	-0.33569	-1.58691	-2.44141	-0.24414
487	-1.09863	-0.33569	-0.67139	-1.80054	-2.38037	-0.61035
488	-0.82397	-1.0376	-0.45776	-1.09863	-2.74658	-0.7019
489	-1.15967	-0.79346	-0.06104	-1.19019	-2.80762	-0.85449
490	-2.19727	-1.06812	-1.0376	-1.7395	-2.44141	-1.7395
491	-1.58691	-0.42725	-1.12915	-1.00708	-1.98364	-1.00708
492	-0.36621	0.18311	-1.06812	-1.46484	-1.2207	-0.42725
493	-1.09863	0	-0.85449	-1.64795	-1.7395	-0.73242
494	-1.64795	-0.30518	0.06104	-1.5564	-2.50244	-1.15967
495	-0.85449	-0.88501	0.45776	-1.28174	-2.7771	-0.91553
496	-1.2207	-0.85449	-0.48828	-1.15967	-2.31934	-1.00708
497	-0.76294	-0.39673	-1.98364	-0.54932	-2.28882	-0.42725
498	-0.12207	-0.64087	-1.49536	-0.36621	-2.80762	-0.79346
499	-0.85449	-0.54932	-1.09863	-0.30518	-2.19727	-0.73242
500	-1.77002	-0.64087	-1.46484	-1.06812	-2.0752	-0.73242
501	-2.38037	-0.67139	-1.86157	-1.5564	-2.04468	-0.15259
502	-2.16675	-0.82397	-1.67847	-1.83105	-2.9602	-0.15259
503	-1.19019	-0.61035	-1.43433	-0.88501	-2.59399	-0.42725
504	-0.91553	-0.57983	-1.15967	-0.48828	-2.04468	0
505	-0.94604	-1.0376	-1.2207	-0.24414	-2.01416	-0.03052
506	-0.79346	-1.19019	-1.7395	-0.54932	-1.31226	0.24414
507	-0.5188	-0.48828	-2.01416	-0.88501	-1.43433	0.64087
508	-1.00708	-1.31226	-1.77002	-0.64087	-2.19727	-0.24414
509	-0.06104	-1.95312	-2.19727	-0.33569	-1.34277	-0.15259
510	-0.54932	-1.70898	-3.08228	-0.39673	-0.42725	-0.97656
511	-1.43433	-1.64795	-2.89917	-0.03052	-0.88501	-1.12915
512	-1.70898	-0.7019	-1.7395	-0.94604	-1.7395	-0.57983
513	-0.67139	-1.2207	-1.28174	-1.28174	-1.31226	-1.28174
514	-0.03052	-1.31226	-1.67847	-0.76294	-0.67139	-1.98364
515	-1.31226	-1.31226	-1.00708	-1.46484	-0.42725	-1.77002
516	-1.49536	-1.09863	-0.5188	-1.77002	-0.73242	-2.62451
517	-0.82397	-0.61035	-1.43433	-0.57983	-1.25122	-2.44141
518	-1.2207	-0.42725	-1.28174	-0.39673	-1.28174	-1.46484
519	-0.67139	-0.42725	-0.57983	-0.42725	-1.34277	-0.79346
520	-1.37329	0.15259	-0.39673	-1.0376	-1.49536	-1.34277
521	-1.46484	-0.03052	-0.21362	-1.5564	-1.77002	-0.21362
522	-1.12915	-0.48828	-0.39673	-0.61035	-1.09863	-1.12915
523	-1.77002	0	-1.09863	-0.7019	-0.7019	-1.95312
524	-2.0752	-0.94604	-1.34277	-0.94604	-0.97656	-1.7395
525	-1.77002	-1.06812	-0.82397	-0.88501	-0.24414	-1.52588
526	-2.01416	-0.54932	-1.15967	-1.09863	0.09155	-1.5564
527	-1.92261	-0.73242	-1.06812	-1.46484	-1.19019	-1.7395
528	-1.67847	-0.7019	-0.76294	-1.52588	-1.77002	-0.82397
529	-1.52588	-1.0376	-1.06812	-1.5564	-1.7395	-0.39673
530	-0.82397	-0.67139	-1.09863	-2.01416	-2.31934	-0.67139
531	-0.73242	-0.39673	-1.64795	-1.52588	-2.92969	-0.79346
532	-1.61743	-0.21362	-1.19019	-0.67139	-3.41797	-1.70898
533	-1.46484	-0.42725	-0.97656	-1.06812	-3.66211	-1.52588
534	-1.80054	-1.00708	-1.31226	-1.34277	-3.11279	-1.34277
535	-2.2583	-1.89209	-0.94604	-1.40381	-2.59399	-1.64795
536	-2.01416	-2.68555	-1.28174	-0.97656	-3.08228	-1.92261
537	-2.13623	-1.98364	-1.19019	-0.88501	-2.50244	-1.64795
538	-2.19727	-0.82397	-1.19019	-0.57983	-2.7771	-1.19019
539	-1.64795	-0.88501	-0.64087	-0.91553	-2.50244	-1.15967
540	-1.95312	-1.0376	-1.70898	-1.19019	-3.50952	-0.88501
541	-2.62451	-1.28174	-1.40381	-1.52588	-3.50952	-1.12915
542	-1.06812	-1.43433	-1.06812	-1.7395	-3.69263	-0.39673
543	-1.34277	-0.91553	-1.46484	-1.2207	-3.44849	0.21362
544	-1.61743	-0.67139	-1.40381	-1.15967	-2.56348	-0.45776
545	-1.37329	-0.85449	-2.16675	-2.0752	-2.80762	-1.25122
546	0.15259	-1.09863	-2.53296	-1.89209	-2.71606	-1.43433
547	-0.57983	-1.43433	-3.50952	-1.12915	-3.02124	-2.34985
548	-1.40381	-0.85449	-2.89917	-1.5564	-2.80762	-2.47192
549	-1.0376	-0.85449	-3.35693	-2.19727	-1.70898	-2.01416
550	-0.09155	-0.39673	-3.11279	-2.47192	-2.50244	-2.01416
551	-0.12207	-0.15259	-2.7771	-1.77002	-2.62451	-2.47192
552	-0.5188	0.18311	-2.99072	-1.12915	-2.16675	-2.22778
553	-1.25122	0.12207	-2.86865	-1.7395	-2.13623	-1.09863
554	-1.95312	-0.7019	-1.77002	-1.77002	-2.53296	-1.0376
555	-0.97656	-0.88501	-1.2207	-1.12915	-2.62451	-1.0376
556	-0.97656	-0.88501	-1.06812	-2.16675	-1.83105	-1.70898
557	-1.46484	-0.5188	-1.98364	-2.10571	-1.98364	-1.70898
558	-1.00708	-1.15967	-1.46484	-2.38037	-1.86157	-0.27466
559	-0.73242	-1.58691	-1.40381	-2.34985	-1.98364	-0.64087
560	-1.40381	-1.43433	-0.33569	-2.13623	-1.37329	-1.67847
561	-1.37329	0	-0.21362	-1.64795	-1.80054	-1.34277
562	-0.5188	0.12207	-0.48828	-2.10571	-3.26538	-0.21362
563	-0.42725	0.33569	-0.24414	-2.59399	-3.54004	0.30518
564	-0.57983	0.45776	-0.06104	-2.31934	-2.99072	-0.18311
565	-0.79346	-0.12207	-0.54932	-1.37329	-2.2583	-1.25122
566	-0.12207	-0.36621	-1.37329	-0.79346	-2.10571	-1.46484
567	0	0	-1.52588	-0.94604	-2.22778	-0.57983
568	-0.39673	-0.33569	-1.25122	-0.57983	-1.43433	-1.37329
569	-0.5188	-0.54932	-0.54932	-1.09863	-1.70898	-1.52588
570	-0.61035	0.64087	-0.42725	-1.83105	-2.34985	-1.46484
571	-0.85449	1.09863	0	-1.83105	-1.95312	-1.06812
572	-0.73242	0	-1.06812	-1.89209	-1.77002	-0.82397
573	-0.24414	-0.09155	-1.00708	-1.5564	-2.68555	-1.64795
574	-0.42725	-0.36621	-1.28174	-0.85449	-1.80054	-1.89209
575	-0.33569	0.09155	-2.19727	-0.85449	-1.58691	-1.67847
576	-0.18311	0.03052	-1.70898	-1.58691	-0.94604	-1.64795
577	0.03052	-0.45776	-1.70898	-2.22778	-1.5564	-0.85449
578	0.57983	-0.7019	-2.19727	-2.19727	-2.89917	-0.54932
579	0	0.21362	-2.44141	-2.0752	-2.7771	-0.7019
580	0.24414	0.24414	-2.38037	-1.98364	-2.38037	-1.00708
581	0	-1.06812	-1.67847	-2.2583	-2.53296	-1.49536
582	-0.67139	-0.27466	-1.40381	-2.01416	-3.54004	-0.15259
583	-0.82397	-0.21362	-1.92261	-1.46484	-3.38745	-0.09155
584	-0.73242	-0.88501	-3.35693	-1.86157	-2.16675	-1.52588
585	-0.54932	-0.33569	-2.7771	-2.68555	-2.65503	-2.01416
586	-0.7019	0.24414	-1.98364	-2.62451	-3.26538	-0.97656
587	-0.12207	-0.03052	-2.01416	-1.95312	-3.72314	-1.31226
588	-0.54932	0	-2.68555	-2.16675	-4.21143	-1.5564
589	-1.40381	0.06104	-3.02124	-1.77002	-4.42505	-1.2207
590	-0.24414	-0.24414	-2.92969	-1.67847	-4.18091	-1.7395
591	-0.12207	-0.45776	-2.53296	-2.04468	-4.18091	-2.0752
592	-1.15967	-0.42725	-2.99072	-2.53296	-3.78418	-1.46484
593	-0.67139	0	-3.44849	-2.74658	-3.2959	-1.09863
594	-0.64087	-0.03052	-3.38745	-2.59399	-3.35693	-1.89209
595	-1.77002	-0.48828	-3.75366	-1.98364	-2.74658	-1.95312
596	-1.95312	-0.09155	-2.71606	-1.31226	-2.16675	-0.45776
597	-1.40381	0	-3.20435	-1.06812	-2.47192	-0.85449
598	-1.92261	0	-2.68555	-1.52588	-3.90625	-2.01416
599	-1.61743	-0.48828	-2.19727	-2.53296	-3.20435	-1.52588
600	-2.22778	-0.94604	-2.68555	-2.2583	-2.80762	-1.15967
601	-2.31934	-0.88501	-2.34985	-1.06812	-2.74658	-1.31226
602	-0.97656	-0.82397	-2.13623	-0.42725	-3.20435	-1.98364
603	-1.61743	0.03052	-1.5564	-0.48828	-2.74658	-1.31226
604	-1.19019	-0.12207	-1.40381	-0.54932	-2.53296	-0.88501
605	-1.49536	-0.67139	-1.64795	-1.40381	-3.20435	-0.82397
606	-1.67847	-0.21362	-2.22778	-1.00708	-3.05176	-0.24414
607	-1.70898	-0.64087	-2.41089	-0.42725	-2.10571	-1.09863
608	-1.34277	-0.64087	-1.70898	-0.79346	-2.68555	-1.86157
609	-1.40381	-1.37329	-1.67847	-1.31226	-2.41089	-1.2207
610	-0.24414	-0.61035	-1.37329	-2.19727	-1.86157	-1.19019
611	0.12207	-0.73242	-1.61743	-1.70898	-2.28882	-1.12915
612	-1.2207	-0.39673	-1.89209	-0.91553	-2.38037	-1.34277
613	-1.40381	-0.33569	-2.19727	0.18311	-1.80054	-1.70898
614	-2.0752	-0.30518	-2.16675	-0.33569	-1.89209	-1.19019
615	-2.59399	0.85449	-1.2207	-1.37329	-1.34277	-0.39673
616	-1.40381	-0.27466	-1.12915	-1.43433	-1.34277	-0.82397
617	-0.45776	-1.09863	-3.05176	-1.12915	-1.25122	-1.98364
618	-0.94604	-0.88501	-3.20435	-1.19019	-1.52588	-1.95312
619	-1.28174	-1.09863	-3.26538	-1.92261	-1.49536	-2.04468
620	-1.89209	-1.09863	-2.62451	-1.52588	-2.80762	-2.13623
621	-1.83105	-1.46484	-2.34985	-1.52588	-1.25122	-1.49536
622	-1.00708	-0.42725	-2.19727	-1.58691	-0.5188	-1.49536
623	-0.64087	-0.88501	-2.89917	-1.2207	-0.97656	-1.15967
624	-1.46484	-0.94604	-2.16675	-1.46484	-1.49536	-1.64795
625	-2.0752	0.09155	-1.43433	-1.31226	-2.10571	-1.52588
626	-1.80054	-0.67139	-1.64795	-0.57983	-2.13623	-2.41089
627	-1.25122	-1.09863	-1.09863	-0.91553	-2.2583	-1.92261
628	-2.10571	-1.09863	-1.0376	-0.76294	-2.38037	-1.37329
629	-2.01416	-1.67847	-1.0376	-1.09863	-1.89209	-1.09863
630	-0.73242	-2.04468	-2.10571	-1.12915	-2.04468	-0.73242
631	-1.06812	-1.28174	-1.70898	-1.64795	-2.7771	-1.31226
632	-1.64795	-0.88501	-1.00708	-2.01416	-2.56348	-2.0752
633	-1.0376	-1.43433	-1.83105	-1.64795	-2.62451	-2.0752
634	-0.91553	-2.13623	-1.34277	-2.16675	-1.95312	-1.37329
635	-0.73242	-2.19727	-1.34277	-2.01416	-0.42725	-0.7019
636	-0.79346	-1.40381	-2.28882	-1.40381	0.36621	-1.06812
637	-0.42725	-1.0376	-2.41089	-1.15967	-0.03052	-2.65503
638	-1.00708	-1.67847	-1.40381	-1.7395	-1.06812	-2.41089
639	-1.77002	-1.7395	-1.70898	-2.19727	-1.43433	-2.53296
640	-1.67847	-1.77002	-2.13623	-2.34985	-1.40381	-1.64795
641	-0.88501	-1.28174	-1.43433	-2.44141	-1.12915	-1.31226
642	-1.34277	-1.52588	-0.79346	-1.49536	-1.67847	-1.31226
643	-1.5564	-1.80054	-1.31226	-0.73242	-2.2583	-0.7019
644	-1.0376	-1.49536	-1.83105	-1.00708	-2.65503	-0.48828
645	-0.42725	-1.25122	-1.70898	-1.0376	-2.47192	-0.76294
646	-0.57983	-0.85449	-1.83105	-1.92261	-1.64795	-0.79346
647	-0.61035	-0.57983	-2.16675	-2.19727	-1.37329	-1.12915
648	-0.42725	-0.82397	-1.70898	-1.89209	-1.67847	-1.0376
649	-0.21362	-1.64795	-1.70898	-1.06812	-1.86157	-0.64087
650	-0.85449	-1.40381	-3.11279	-1.37329	-1.77002	0
651	-1.19019	-0.67139	-3.11279	-1.58691	-2.50244	-0.09155
652	0	-0.48828	-2.01416	-1.12915	-4.5166	-0.79346
653	0.33569	-1.09863	-2.44141	-1.19019	-4.11987	-0.85449
654	-0.94604	-0.64087	-2.19727	-2.0752	-3.17383	-1.15967
655	-1.06812	-0.39673	-1.37329	-2.19727	-3.60107	-1.12915
656	-0.36621	-1.7395	-2.34985	-1.43433	-3.479	-1.06812
657	-0.54932	-1.0376	-2.0752	-1.7395	-3.08228	-0.91553
658	-0.18311	-0.30518	-1.86157	-1.46484	-2.83813	-1.77002
659	-1.09863	-0.79346	-1.86157	-0.94604	-3.2959	-2.31934
660	-1.09863	-0.7019	-2.04468	-0.76294	-2.74658	-1.67847
661	-1.2207	-0.79346	-2.38037	-0.61035	-3.26538	-1.28174
662	-1.06812	-0.42725	-1.95312	-0.45776	-2.56348	-0.91553
663	-0.54932	-0.73242	-0.88501	-1.52588	-1.98364	0
664	-1.09863	-0.76294	-1.37329	-1.43433	-2.34985	-1.06812
665	-1.28174	-0.7019	-0.79346	-1.09863	-1.70898	-0.33569
666	-2.10571	-0.85449	-0.12207	-0.94604	-1.09863	-0.15259
667	-1.7395	-1.12915	-2.19727	-0.48828	-1.64795	-0.73242
668	-1.0376	-1.43433	-1.89209	-0.48828	-1.83105	-0.97656
669	-0.97656	-1.0376	-2.16675	-0.94604	-1.89209	-0.06104
670	-0.57983	-1.15967	-2.19727	-1.46484	-1.89209	-0.7019
671	-0.79346	-1.58691	-2.38037	-1.2207	-2.31934	-0.97656
672	-0.73242	-1.46484	-2.2583	-0.88501	-2.80762	-0.5188
673	-1.19019	-1.12915	-2.68555	-0.09155	-2.04468	0.18311
674	-1.46484	-0.88501	-3.87573	-0.30518	-1.28174	0.45776
675	-1.5564	-0.94604	-2.89917	-1.95312	-0.7019	0.06104
676	-0.85449	-1.28174	-2.10571	-1.46484	-0.7019	-0.73242
677	-0.21362	-1.49536	-1.83105	-0.82397	-0.85449	-0.67139
678	-0.09155	-1.06812	-1.0376	-0.73242	-0.79346	-0.79346
679	-1.25122	-0.82397	-0.67139	-1.52588	-1.98364	-0.79346
680	-0.76294	-0.97656	-1.34277	-1.12915	-2.13623	-0.79346
681	-0.48828	-1.64795	-2.04468	-1.52588	-1.67847	-0.79346
682	-0.88501	-1.25122	-2.13623	-1.40381	-1.89209	-1.43433
683	-0.54932	-0.09155	-1.77002	-1.06812	-1.28174	-1.37329
684	-0.5188	-0.18311	-1.83105	-1.46484	-1.46484	-0.36621
685	-0.76294	-1.0376	-0.45776	-1.28174	-3.32642	-1.12915
686	-1.5564	-0.85449	-1.70898	-1.7395	-4.05884	-1.43433
687	-0.97656	-1.37329	-2.04468	-2.71606	-3.8147	-1.2207
688	-1.12915	-1.09863	-0.76294	-1.77002	-2.92969	-0.88501
689	-1.19019	0.30518	-0.15259	-0.94604	-2.10571	-0.24414
690	-1.00708	-0.73242	0.24414	-0.36621	-2.10571	-0.15259
691	-0.15259	-2.68555	-1.34277	-0.91553	-2.0752	-0.27466
692	-0.27466	-2.13623	-1.61743	-0.42725	-1.83105	-1.19019
693	-1.12915	-1.46484	-1.80054	-1.0376	-2.01416	-1.58691
694	-0.67139	-1.19019	-2.0752	-1.2207	-1.95312	-1.43433
695	-0.18311	-1.28174	-1.49536	-0.7019	-1.7395	-1.31226
696	-0.73242	-0.88501	-1.12915	-0.30518	-2.04468	-1.43433
697	-1.89209	-0.76294	-1.00708	-0.45776	-1.49536	-2.22778
698	-1.5564	-0.85449	-1.09863	-1.00708	-0.79346	-1.31226
699	-0.7019	-0.45776	-1.25122	-1.15967	-1.00708	-0.76294
700	-1.25122	-0.7019	-1.52588	-1.31226	-1.46484	-1.12915
701	-0.24414	-0.48828	-1.58691	-1.00708	-1.19019	-1.46484
702	-0.67139	-0.42725	-1.7395	-0.88501	-1.43433	-0.42725
703	-0.7019	-1.52588	-1.19019	-0.97656	-1.83105	-0.64087
704	-0.85449	-1.34277	-1.86157	-0.45776	-1.19019	-1.19019
705	-1.15967	-0.61035	-2.2583	-0.61035	0.09155	-0.36621
706	-1.95312	-0.73242	-2.28882	-1.2207	-0.12207	-0.67139
707	-1.40381	-0.88501	-1.92261	-0.79346	-0.36621	-1.80054
708	-1.25122	-1.58691	-1.2207	-0.73242	-0.39673	-2.2583
709	-1.00708	-1.83105	-0.76294	-1.00708	-2.44141	-2.16675
710	-1.0376	-1.31226	-1.83105	-0.73242	-2.44141	-2.74658
711	-1.00708	-1.25122	-1.67847	-0.91553	-1.46484	-2.68555
712	-1.12915	-1.28174	-1.00708	-1.0376	-0.88501	-3.08228
713	-1.58691	-1.31226	-1.89209	-1.61743	-0.64087	-2.99072
714	-1.52588	-1.52588	-2.44141	-1.49536	-0.97656	-2.80762
715	-0.82397	-1.37329	-2.47192	-1.28174	-1.0376	-2.71606
716	-0.61035	-1.7395	-2.34985	-0.76294	-0.76294	-1.40381
717	-0.7019	-1.19019	-2.19727	-0.91553	-0.39673	-0.7019
718	-1.09863	-0.79346	-1.98364	-2.28882	-0.64087	-1.86157
719	-1.19019	-1.12915	-2.44141	-1.61743	-1.00708	-2.59399
720	-1.28174	-1.28174	-3.02124	-1.0376	-1.19019	-2.41089
721	-1.67847	-1.89209	-3.14331	-1.5564	-1.49536	-2.47192
722	-1.61743	-1.46484	-3.11279	-1.0376	-1.80054	-2.28882
723	-1.49536	-1.15967	-3.11279	-0.48828	-1.86157	-3.14331
724	-1.34277	-0.30518	-3.02124	-0.61035	-1.61743	-2.22778
725	-0.39673	-0.30518	-1.80054	-0.67139	-1.95312	-1.86157
726	-1.95312	-0.57983	-1.0376	-1.09863	-2.31934	-2.44141
727	-1.43433	-0.39673	-1.06812	-1.67847	-1.61743	-2.68555
728	-1.86157	-0.48828	-1.89209	-2.83813	-1.92261	-2.71606
729	-1.89209	-0.30518	-2.10571	-2.68555	-1.7395	-2.04468
730	-1.15967	-0.39673	-2.59399	-1.43433	-0.73242	-2.22778
731	-1.43433	-0.82397	-2.22778	-1.5564	-1.67847	-2.01416
732	-1.40381	-0.79346	-1.86157	-2.28882	-1.7395	-0.7019
733	-1.31226	-0.94604	-2.53296	-2.68555	-1.31226	-0.94604
734	-1.19019	-1.52588	-2.38037	-2.16675	-2.0752	-1.7395
735	-1.64795	-1.46484	-2.01416	-2.22778	-1.86157	-1.34277
736	-1.06812	-1.80054	-1.52588	-2.2583	-2.28882	-0.48828
737	-1.00708	-1.89209	-0.39673	-1.40381	-2.19727	-0.5188
738	-2.04468	-1.67847	-0.24414	-1.09863	-2.04468	-0.88501
739	-3.05176	-2.44141	-0.24414	-1.5564	-1.77002	-0.91553
740	-2.31934	-2.01416	-0.91553	-0.30518	-2.62451	-1.25122
741	-1.40381	-1.52588	-0.94604	-0.15259	-3.02124	-1.19019
742	-1.0376	-1.28174	-1.12915	-1.46484	-2.99072	-1.25122
743	-1.34277	-1.70898	-1.64795	-1.98364	-1.86157	-1.58691
744	-1.37329	-1.12915	-0.97656	-1.86157	-1.5564	-1.89209
745	-0.97656	-1.12915	-1.52588	-1.5564	-1.95312	-1.40381
746	-0.88501	-1.52588	-1.61743	-0.39673	-1.25122	-0.88501
747	0.03052	-1.61743	-1.2207	-0.88501	-1.77002	-0.42725
748	0	-1.52588	-1.37329	-1.89209	-0.97656	-0.33569
749	-0.54932	-1.61743	-1.40381	-2.01416	-1.15967	-0.57983
750	-1.25122	-1.61743	-0.88501	-1.25122	-1.52588	-0.57983
751	-1.7395	-1.19019	-1.00708	-0.85449	-1.43433	-1.64795
752	-0.94604	-1.61743	-1.31226	-1.67847	-0.79346	-1.19019
753	-0.7019	-2.50244	-0.7019	-1.67847	-0.85449	-0.64087
754	-1.25122	-2.41089	-0.30518	-1.15967	-0.82397	-0.45776
755	-1.43433	-1.95312	-1.19019	-1.12915	-0.7019	-1.40381
756	-1.34277	-1.83105	-1.58691	-1.49536	-0.79346	-1.40381
757	-1.77002	-2.0752	-1.0376	-0.82397	-1.61743	-1.37329
758	-1.70898	-2.28882	-0.64087	-0.48828	-1.7395	-1.77002
759	-1.25122	-1.89209	-1.28174	-1.98364	-2.19727	-1.5564
760	-1.19019	-1.92261	-1.40381	-2.28882	-1.86157	-1.19019
761	-1.5564	-2.50244	-1.5564	-2.41089	-1.80054	-1.37329
762	-1.58691	-1.70898	-1.58691	-2.04468	-3.2959	-0.64087
763	-0.7019	-0.82397	-1.37329	-1.46484	-3.44849	-1.15967
764	-0.67139	-1.00708	-1.89209	-1.15967	-2.86865	-1.43433
765	-1.80054	-1.83105	-1.43433	-1.46484	-2.86865	-0.79346
766	-1.86157	-1.43433	-1.28174	-0.85449	-2.41089	-0.45776
767	-1.77002	-1.77002	-2.71606	-1.09863	-1.95312	-0.57983
768	-1.58691	-1.98364	-3.02124	-0.97656	-1.70898	-0.88501
769	-1.80054	-1.92261	-2.01416	-0.57983	-2.04468	-0.03052
770	-1.19019	-1.67847	-0.97656	-0.39673	-1.2207	-1.09863
771	-1.77002	-1.67847	-2.47192	-1.19019	-1.46484	-1.19019
772	-2.2583	-2.01416	-2.65503	-2.28882	-1.52588	-1.19019
773	-2.0752	-2.50244	-1.89209	-1.43433	-2.13623	-1.00708
774	-2.13623	-2.92969	-1.43433	-0.79346	-2.16675	-1.64795
775	-1.64795	-1.89209	-1.95312	-0.91553	-1.98364	-1.2207
776	-1.19019	-2.71606	-1.58691	-1.12915	-2.86865	-0.79346
777	-0.97656	-3.05176	-2.0752	-1.89209	-2.53296	-0.45776
778	-1.95312	-2.13623	-2.80762	-1.61743	-1.89209	-0.61035
779	-2.28882	-2.04468	-1.28174	-0.76294	-1.43433	-0.97656
780	-1.67847	-2.04468	-1.49536	-0.33569	-2.16675	-1.12915
781	-1.2207	-1.49536	-1.5564	-1.40381	-2.89917	-1.2207
782	-1.5564	-0.94604	-2.04468	-1.12915	-2.92969	-0.88501
783	-0.91553	-1.0376	-2.34985	-0.88501	-2.53296	-0.30518
784	-1.80054	-1.0376	-2.31934	-1.43433	-2.7771	-0.73242
785	-1.80054	-0.94604	-2.44141	-1.28174	-2.65503	-1.00708
786	-1.61743	-0.57983	-2.16675	-1.2207	-2.16675	-1.37329
787	-0.97656	-0.61035	-1.7395	-1.64795	-2.92969	-0.97656
788	-1.15967	-1.46484	-1.92261	-0.7019	-2.89917	-0.73242
789	-1.67847	-1.37329	-2.2583	-0.97656	-2.71606	-0.54932
790	-1.00708	-0.48828	-2.01416	-1.43433	-2.13623	-0.85449
791	-0.7019	-1.25122	-2.34985	-2.16675	-2.2583	-0.79346
792	-0.33569	-1.2207	-2.86865	-1.7395	-2.01416	-1.15967
793	-0.91553	-1.77002	-2.44141	-1.31226	-1.15967	-0.94604
794	-0.88501	-2.74658	-2.65503	-1.09863	-1.52588	-0.79346
795	-1.19019	-2.65503	-2.50244	-1.37329	-1.95312	-0.97656
796	-1.64795	-2.62451	-1.5564	-1.09863	-2.10571	-1.49536
797	-1.0376	-2.01416	-1.15967	-0.36621	-2.53296	-0.79346
798	-1.61743	-1.31226	-2.16675	-0.7019	-2.41089	-1.2207
799	-1.7395	-1.15967	-2.2583	-0.54932	-1.86157	-0.64087
800	0	-1.80054	-1.83105	-1.28174	-1.95312	-0.94604
801	-0.64087	-2.16675	-1.40381	-1.64795	-2.83813	-1.19019
802	-1.19019	-1.5564	-2.47192	-1.46484	-3.05176	-1.06812
803	-1.67847	-1.5564	-1.98364	-1.12915	-2.10571	-0.57983
804	-2.19727	-0.82397	-1.98364	-1.06812	-1.86157	-0.73242
805	-1.64795	-0.85449	-2.10571	-1.19019	-1.98364	-0.61035
806	-1.00708	-0.97656	-1.7395	-1.80054	-1.7395	-0.97656
807	-1.28174	-1.0376	-1.06812	-1.0376	-1.77002	-1.15967
808	-1.43433	-1.80054	-1.95312	-0.36621	-1.49536	-1.25122
809	-1.2207	-1.64795	-1.95312	-0.76294	-1.67847	-1.61743
810	-0.54932	-1.31226	-1.46484	-2.13623	-1.40381	-1.86157
811	-1.7395	-1.40381	-1.49536	-1.86157	-2.10571	-1.40381
812	-1.77002	-2.04468	-1.06812	-1.46484	-2.13623	-1.15967
813	-1.80054	-1.89209	-0.06104	-1.43433	-1.86157	-1.58691
814	-1.86157	-1.7395	-0.76294	-1.40381	-1.49536	-1.00708
815	-2.44141	-1.12915	-0.94604	-1.31226	-0.91553	-0.48828
816	-2.13623	-0.82397	0.09155	-0.7019	-1.52588	-1.06812
817	-1.98364	-0.54932	1.06812	-0.7019	-2.34985	-1.70898
818	-1.64795	-0.64087	0.67139	-0.39673	-1.7395	-1.61743
819	-1.15967	-0.64087	-0.73242	-0.61035	-1.7395	-0.85449
820	-1.25122	-0.33569	-1.00708	-1.67847	-1.80054	-0.85449
821	-1.7395	-0.79346	-0.33569	-1.37329	-2.65503	-0.73242
822	-1.15967	-1.28174	-0.64087	-1.12915	-2.28882	-1.00708
823	-1.15967	0	-0.7019	-1.37329	-1.77002	-1.86157
824	-0.88501	-0.06104	-0.85449	-1.89209	-1.2207	-2.31934
825	-0.24414	-0.06104	-1.25122	-1.7395	-0.64087	-2.62451
826	-1.83105	0.24414	-1.09863	-1.58691	-1.5564	-1.61743
827	-2.83813	-0.15259	-0.27466	-1.70898	-2.34985	-0.97656
828	-1.86157	-1.46484	-0.15259	-1.37329	-1.92261	-1.83105
829	-0.97656	-1.49536	-1.00708	-1.58691	-1.7395	-1.49536
830	-0.45776	-1.12915	-1.49536	-1.86157	-1.28174	-1.00708
831	-0.94604	-2.38037	-1.67847	-2.16675	-1.34277	-0.57983
832	-1.52588	-2.04468	-0.5188	-1.70898	-0.94604	-0.91553
833	-1.31226	-1.70898	-0.94604	-1.80054	-0.85449	-0.91553
834	-1.43433	-1.7395	-2.22778	-2.04468	-0.94604	-0.42725
835	-0.5188	-1.2207	-1.0376	-2.44141	-1.15967	-0.12207
836	0	-1.15967	-0.09155	-1.95312	-2.16675	0.33569
837	-0.33569	-0.91553	0	-2.59399	-2.04468	-0.73242
838	-0.91553	-0.79346	-0.94604	-2.9602	-1.49536	-1.15967
839	-2.0752	-0.57983	-1.86157	-2.28882	-1.52588	-1.06812
840	-0.94604	-1.28174	-1.09863	-1.46484	-1.34277	-1.58691
841	-1.40381	-1.92261	0	-2.0752	-0.76294	-0.73242
842	-1.61743	-1.06812	-1.0376	-2.71606	-0.85449	-0.12207
843	-1.5564	-0.79346	-1.34277	-2.10571	-1.09863	-0.30518
844	-1.09863	-1.19019	-1.09863	-1.70898	-0.39673	-0.61035
845	-1.40381	-0.57983	-1.5564	-0.91553	-0.73242	-1.58691
846	-1.31226	-0.33569	-0.79346	-0.67139	-0.91553	-1.37329
847	-1.34277	-0.54932	-1.0376	-1.00708	-1.34277	-0.67139
848	-1.2207	-0.48828	-1.40381	-1.12915	-0.91553	0
849	-0.88501	-0.30518	-0.54932	-1.28174	-1.19019	0
850	-1.25122	-0.45776	-1.15967	-1.92261	-2.28882	-0.97656
851	-1.09863	0	-1.86157	-1.7395	-1.77002	-0.7019
852	-0.24414	-0.45776	-2.80762	-0.82397	-1.37329	-0.45776
853	-0.09155	-1.34277	-2.68555	-0.88501	-2.01416	-0.91553
854	-0.54932	-1.77002	-1.80054	-0.94604	-1.77002	-0.09155
855	-0.33569	-1.64795	-1.00708	-0.64087	-1.7395	-0.97656
856	-0.21362	-0.39673	-0.73242	-0.91553	-1.95312	-0.94604
857	-0.54932	-0.67139	-1.12915	-0.7019	-2.34985	-0.39673
858	-0.88501	-0.64087	-1.49536	0	-1.70898	-1.52588
859	-0.97656	-1.15967	-1.28174	-0.61035	-1.46484	-1.89209
860	-1.83105	-1.80054	-1.25122	-1.7395	-0.64087	-1.58691
861	-1.67847	-2.62451	-1.37329	-1.98364	-0.57983	-1.64795
862	-0.39673	-2.01416	-1.89209	-1.5564	-0.88501	-1.52588
863	-0.97656	-1.70898	-1.37329	-1.80054	-1.86157	-0.79346
864	-1.80054	-1.37329	-0.06104	-1.46484	-1.43433	-1.09863
865	-0.18311	-1.0376	-0.85449	-1.00708	-1.61743	-1.06812
866	-0.18311	-0.61035	-0.73242	-2.10571	-1.7395	-0.97656
867	-0.54932	-1.00708	-0.18311	-2.10571	-2.19727	-1.61743
868	-0.42725	-1.52588	-0.73242	-1.64795	-3.57056	-1.37329
869	-0.45776	-1.28174	-1.25122	-1.31226	-2.59399	-0.88501
870	-1.12915	-1.00708	-0.67139	-1.06812	-2.56348	-0.91553
871	-0.88501	-1.89209	-0.79346	-1.2207	-2.86865	-0.57983
872	-0.57983	-2.7771	-0.09155	-1.61743	-3.08228	-0.73242
873	-0.91553	-2.13623	-1.2207	-2.13623	-2.68555	-0.76294
874	-1.5564	-1.15967	-1.34277	-2.22778	-2.22778	-1.00708
875	-1.00708	-2.13623	-1.5564	-1.95312	-2.01416	-1.06812
876	0	-2.2583	-1.40381	-0.82397	-2.71606	-1.0376
877	-0.64087	-1.46484	-0.94604	-0.27466	-1.89209	-0.67139
878	-0.27466	-1.64795	-2.53296	-0.85449	-1.83105	-1.77002
879	0.45776	-1.89209	-2.44141	-0.7019	-2.44141	-1.58691
880	-0.36621	-2.44141	-0.67139	-0.64087	-2.86865	-1.06812
881	-1.28174	-2.10571	-0.67139	-1.19019	-2.38037	-0.36621
882	-1.80054	-1.64795	-1.19019	-1.80054	-2.0752	-0.42725
883	-1.09863	-1.40381	-0.7019	-0.85449	-1.89209	-0.79346
884	0	-1.19019	-1.06812	-1.00708	-2.0752	-0.21362
885	-0.45776	-1.25122	-1.31226	-1.06812	-2.68555	-0.42725
886	-0.7019	-1.64795	-1.67847	-0.61035	-1.86157	-0.91553
887	-1.0376	-0.64087	-1.89209	-1.06812	-2.01416	-0.64087
888	-2.50244	-1.12915	-2.68555	-1.49536	-2.83813	-0.82397
889	-1.5564	-1.0376	-1.95312	-1.19019	-3.23486	-0.85449
890	-1.09863	-1.31226	-1.31226	-1.43433	-4.39453	-0.5188
891	-1.89209	-1.09863	-0.85449	-0.88501	-3.50952	-0.27466
892	-1.12915	-0.5188	-1.12915	-0.82397	-1.7395	-0.15259
893	-1.64795	0.33569	-2.31934	-1.49536	-1.86157	0.27466
894	-1.7395	-0.67139	-1.95312	-0.57983	-2.92969	-0.36621
895	-0.39673	-1.52588	-0.39673	-0.39673	-3.84521	-1.28174
896	-0.27466	-1.40381	-1.06812	-1.0376	-3.08228	-1.58691
897	-0.94604	-1.15967	-1.09863	-1.28174	-2.28882	-0.54932
898	-1.09863	-1.49536	-0.03052	-1.98364	-2.68555	-0.67139
899	-1.34277	-1.06812	-0.67139	-1.80054	-2.80762	-2.34985
900	-0.82397	-0.91553	-1.40381	-0.45776	-1.70898	-1.06812
901	-1.5564	-1.15967	-1.64795	-0.82397	0.03052	-0.30518
902	-1.40381	-1.00708	-1.5564	-1.64795	0	-0.5188
903	-0.57983	-0.7019	-1.49536	-1.95312	-0.36621	-0.91553
904	-1.15967	-0.30518	-1.52588	-1.83105	-0.15259	-0.82397
905	-1.31226	-0.15259	-1.31226	-2.53296	-0.91553	-1.37329
906	-1.15967	-0.18311	-0.27466	-3.02124	-1.7395	-0.73242
907	-0.88501	-0.64087	-0.67139	-2.50244	-2.53296	-0.73242
908	-1.43433	-0.06104	-1.31226	-2.01416	-1.64795	-0.61035
909	-1.58691	-1.46484	-2.04468	-1.37329	-2.04468	-0.91553
910	-0.76294	-1.83105	-1.61743	-1.67847	-1.92261	-1.61743
911	-1.28174	-0.57983	-1.2207	-2.04468	-1.0376	-1.64795
912	-0.91553	-0.67139	-0.64087	-1.19019	-0.88501	-0.67139
913	-1.25122	0.33569	-0.67139	-0.57983	-0.67139	-1.40381
914	-1.80054	-0.06104	-0.88501	-1.09863	-0.76294	-0.79346
915	-2.16675	-0.7019	-1.34277	-1.43433	-0.18311	-0.57983
916	-1.46484	-0.18311	-1.0376	-0.85449	-0.76294	-1.28174
917	-1.31226	-1.15967	-0.67139	-0.91553	-1.09863	-1.58691
918	-1.86157	-1.43433	-1.28174	-1.31226	-0.21362	-0.91553
919	-1.40381	-0.73242	-1.95312	-1.49536	-0.88501	-0.76294
920	-1.09863	-0.21362	-2.68555	-1.19019	-1.77002	-1.89209
921	-1.37329	-1.19019	-2.44141	-2.62451	-0.73242	-2.22778
922	-0.79346	-2.22778	-1.19019	-2.2583	0.09155	-1.58691
923	-1.19019	-1.80054	-1.31226	-2.74658	-0.57983	-1.31226
924	-2.41089	-1.15967	-1.12915	-2.99072	-0.85449	-0.88501
925	-1.2207	-1.28174	-1.7395	-1.92261	-1.06812	-0.85449
926	-1.19019	-1.31226	-0.73242	-1.67847	-1.58691	-1.2207
927	-1.95312	-0.73242	-0.64087	-1.89209	-1.61743	-1.06812
928	-2.22778	-1.12915	-0.54932	-2.56348	-0.64087	-0.7019
929	-0.76294	-1.06812	-0.21362	-2.53296	-1.15967	-0.91553
930	-0.42725	-0.36621	-1.00708	-2.34985	-2.34985	-1.86157
931	-0.88501	-0.30518	-1.09863	-2.22778	-2.83813	-1.64795
932	-1.58691	-1.34277	-0.21362	-1.2207	-1.95312	-0.48828
933	-1.7395	-1.86157	0.24414	-1.09863	-1.70898	-0.33569
934	-1.09863	-1.43433	0.03052	-1.89209	-2.65503	-1.15967
935	-0.57983	-0.5188	-1.0376	-1.86157	-2.19727	-0.7019
936	-1.31226	-0.30518	-1.40381	-0.85449	-2.68555	-1.00708
937	-1.61743	-0.5188	-1.31226	-0.94604	-2.99072	-0.85449
938	-1.43433	0.12207	-0.21362	-1.61743	-2.50244	-0.76294
939	-0.64087	0.39673	-0.5188	-1.06812	-2.44141	-1.46484
940	-0.15259	-0.27466	-0.64087	0.21362	-1.95312	-1.83105
941	-1.09863	-0.36621	-0.94604	-0.09155	-0.67139	-1.7395
942	-1.12915	0.24414	-1.12915	-0.7019	-0.15259	-1.49536
943	-1.28174	0.24414	-1.31226	-0.88501	-1.49536	-1.12915
944	-0.79346	-0.24414	-1.61743	-1.2207	-3.05176	-0.21362
945	-0.24414	-0.09155	-1.12915	-1.06812	-3.26538	0
946	-0.27466	-0.73242	-1.46484	-0.94604	-3.20435	-0.97656
947	-0.57983	-1.61743	-2.38037	-1.92261	-2.80762	-1.31226
948	-1.06812	-1.46484	-2.19727	-2.13623	-2.65503	-0.54932
949	-1.28174	-0.64087	-1.34277	-1.31226	-2.56348	-0.64087
950	-1.06812	-0.76294	-1.7395	-0.45776	-3.44849	-1.12915
951	-0.33569	-1.09863	-1.98364	-0.15259	-3.38745	-0.97656
952	0	-1.31226	-2.83813	-0.57983	-3.479	-1.89209
953	-0.06104	-0.79346	-3.05176	-0.54932	-2.50244	-1.37329
954	-1.19019	-0.91553	-3.17383	-0.33569	-2.65503	-0.82397
955	-1.86157	-1.58691	-3.17383	-0.54932	-1.98364	-0.45776
956	-1.34277	-1.52588	-2.7771	-1.15967	-1.92261	-1.06812
957	-0.30518	-0.97656	-2.7771	-0.76294	-3.38745	-1.37329
958	-0.48828	-0.7019	-2.86865	-0.45776	-3.66211	-1.64795
959	-0.64087	-1.46484	-2.74658	-1.67847	-2.41089	-0.82397
960	-0.24414	-1.06812	-2.38037	-1.61743	-2.83813	-0.27466
961	-0.48828	-0.82397	-2.34985	-1.34277	-4.27246	-1.06812
962	-1.40381	-1.0376	-2.65503	-1.64795	-4.39453	-1.49536
963	-1.64795	-1.2207	-3.69263	-1.0376	-3.2959	-1.2207
964	0	-0.36621	-3.57056	-1.25122	-3.32642	-0.94604
965	0.15259	-0.09155	-3.11279	-1.28174	-3.32642	-0.97656
966	-0.79346	-1.06812	-2.59399	-0.88501	-3.14331	-0.33569
967	-1.0376	-0.79346	-2.9602	-1.2207	-2.47192	0.36621
968	-0.64087	-0.91553	-3.69263	-2.10571	-1.80054	-0.39673
969	-0.64087	-1.5564	-3.2959	-1.58691	-1.06812	-0.91553
970	-0.79346	-1.28174	-2.62451	-1.7395	-1.34277	-0.57983
971	-1.34277	-1.0376	-2.44141	-2.22778	-2.62451	-0.45776
972	-1.12915	-1.00708	-2.53296	-2.04468	-2.89917	-1.31226
973	-0.94604	-1.12915	-2.71606	-2.10571	-1.98364	-1.40381
974	-0.85449	-1.34277	-2.68555	-2.04468	-1.77002	-1.5564
975	-0.82397	-1.40381	-2.31934	-1.58691	-1.58691	-0.45776
976	-0.21362	-1.40381	-1.86157	-1.80054	-1.31226	-0.36621
977	0.06104	-1.19019	-2.28882	-2.01416	-1.67847	-1.7395
978	-0.64087	-1.70898	-2.86865	-1.89209	-1.58691	-1.25122
979	-1.52588	-1.64795	-3.08228	-1.19019	-0.88501	-0.61035
980	-0.42725	-1.70898	-2.38037	-1.00708	-0.91553	-0.30518
981	-0.76294	-0.79346	-2.22778	-0.45776	-0.85449	-0.85449
982	-1.5564	-0.64087	-2.44141	0.27466	-0.54932	-1.0376
983	-0.7019	-0.45776	-2.44141	0.33569	-0.48828	-0.79346
984	-0.61035	-0.67139	-2.2583	-0.67139	-1.98364	-0.45776
985	-1.43433	-1.28174	-2.41089	-1.12915	-2.92969	-1.00708
986	-1.89209	-0.21362	-3.90625	-0.7019	-2.59399	-0.94604
987	-2.0752	0.61035	-3.93677	-0.97656	-1.95312	-1.2207
988	-1.00708	-0.09155	-2.83813	-1.28174	-0.88501	-1.95312
989	-0.82397	-0.61035	-2.22778	-1.5564	-1.19019	-1.49536
990	-1.31226	-1.15967	-2.41089	-2.47192	-2.01416	-0.30518
991	-1.12915	-0.88501	-3.50952	-1.98364	-2.10571	-1.06812
992	-1.52588	-1.09863	-3.9978	-1.19019	-1.58691	-1.86157
993	-1.40381	-0.73242	-3.02124	-1.46484	-0.88501	-1.40381
994	-0.64087	-1.15967	-1.19019	-1.37329	-2.34985	-0.45776
995	-0.7019	-1.98364	-1.58691	-0.94604	-1.77002	-0.57983
996	-1.31226	-1.64795	-2.01416	-0.67139	-1.40381	-1.34277
997	-0.73242	-1.00708	-2.41089	-0.54932	-2.38037	-1.09863
998	-0.57983	-2.0752	-3.23486	-0.42725	-2.86865	-1.31226
999	-0.61035	-2.13623	-3.05176	-1.43433	-2.34985	-1.0376
1000	-1.25122	-2.47192	-2.34985	-2.74658	-1.83105	-0.82397
1001	-1.92261	-2.22778	-2.47192	-1.89209	-2.86865	-1.70898
1002	-1.49536	-1.95312	-1.98364	-0.48828	-3.32642	-2.41089
1003	-1.43433	-1.06812	-1.37329	-0.33569	-2.56348	-2.04468
1004	-1.40381	-1.77002	-1.5564	-1.25122	-1.64795	-1.09863
1005	-1.15967	-2.59399	-1.15967	-2.2583	-1.64795	-1.19019
1006	-0.82397	-2.28882	-0.97656	-2.28882	-0.54932	-1.19019
1007	-0.97656	-2.50244	-1.86157	-1.49536	-0.09155	-1.25122
1008	-2.01416	-1.92261	-2.0752	-2.74658	-1.52588	-0.94604
1009	-2.0752	-1.46484	-2.31934	-2.92969	-2.47192	-2.44141
1010	-1.46484	-1.64795	-3.78418	-2.13623	-2.59399	-2.10571
1011	-0.88501	-2.0752	-3.96728	-1.92261	-1.67847	-0.64087
1012	-1.09863	-2.44141	-2.74658	-1.70898	-0.64087	-0.42725
1013	-1.34277	-3.479	-1.83105	-1.43433	-1.09863	-1.0376
1014	-2.04468	-3.38745	-2.0752	-1.83105	-1.0376	-1.52588
1015	-1.70898	-2.2583	-0.30518	-1.61743	-0.91553	-1.46484
1016	-1.46484	-2.68555	-0.64087	-1.7395	-0.67139	-1.31226
1017	-1.15967	-3.20435	-1.70898	-0.48828	0	-1.06812
1018	-0.76294	-3.87573	-2.04468	-0.45776	0	-1.15967
1019	-1.0376	-3.2959	-2.19727	-1.46484	-1.58691	-1.31226
1020	-1.58691	-2.74658	-2.34985	-0.88501	-2.19727	-0.88501
1021	-1.80054	-2.9602	-1.64795	-0.61035	-2.44141	-1.0376
1022	-1.77002	-2.41089	-1.2207	-1.00708	-2.80762	-1.09863
1023	-0.57983	-1.49536	-0.5188	-0.39673	-3.17383	-0.88501
1024	-0.42725	-2.62451	-0.64087	0.12207	-3.32642	-0.39673
1025	-0.91553	-2.62451	-1.00708	-0.09155	-3.69263	0.39673
1026	-1.25122	-2.65503	-0.85449	-0.36621	-3.9978	-0.88501
1027	-1.2207	-2.65503	-1.0376	-0.15259	-3.60107	-0.97656
1028	-1.25122	-2.01416	-1.67847	-0.5188	-2.59399	-0.97656
1029	-1.5564	-1.80054	-2.16675	-1.7395	-1.95312	-1.19019
1030	-1.19019	-2.62451	-2.19727	-1.7395	-2.65503	-1.89209
1031	-1.15967	-1.67847	-2.22778	-1.00708	-3.02124	-1.95312
1032	-2.16675	-1.28174	-1.98364	-0.97656	-3.11279	-1.7395
1033	-2.16675	-1.5564	-2.83813	-1.19019	-3.2959	-1.49536
1034	-1.49536	-1.40381	-1.46484	-0.88501	-3.69263	-1.95312
1035	-0.94604	-1.00708	-1.70898	-0.61035	-4.18091	-1.31226
1036	-0.54932	-1.40381	-2.38037	-0.67139	-4.21143	-0.5188
1037	-0.82397	-1.58691	-2.0752	-0.54932	-3.69263	-0.39673
1038	-0.82397	-1.77002	-2.62451	-0.57983	-3.11279	-0.73242
1039	-1.00708	-2.31934	-2.0752	-0.88501	-4.05884	0.21362
1040	-0.97656	-1.00708	-2.31934	-1.15967	-3.57056	0.09155
1041	-1.12915	-1.52588	-2.47192	-1.43433	-2.10571	-1.52588
1042	-0.97656	-1.64795	-1.7395	-1.80054	-1.37329	-1.28174
1043	-0.33569	-0.5188	-2.10571	-1.46484	-1.86157	-0.09155
1044	0	-0.91553	-2.59399	-1.5564	-1.25122	0.39673
1045	0	-0.88501	-1.70898	-1.46484	-1.15967	-0.42725
1046	-0.73242	-0.5188	-1.98364	-1.19019	-2.10571	-0.06104
1047	-0.27466	-1.77002	-2.04468	-0.67139	-2.68555	0.33569
1048	-0.36621	-1.86157	-1.77002	-1.12915	-2.62451	-0.21362
1049	-1.25122	-1.49536	-1.77002	-0.30518	-2.99072	-0.36621
1050	-1.61743	-0.73242	-3.9978	-0.67139	-2.71606	-0.94604
1051	-1.31226	-0.88501	-3.93677	-0.73242	-2.41089	-0.82397
1052	-0.7019	-1.25122	-2.59399	-0.33569	-3.08228	-0.85449
1053	-0.27466	-1.7395	-1.61743	-0.48828	-3.05176	-0.76294
1054	-0.24414	-1.7395	-2.16675	-0.79346	-2.56348	0.03052
1055	-0.21362	-1.67847	-2.7771	-1.0376	-2.74658	-0.45776
1056	-1.40381	-2.0752	-2.01416	-0.91553	-3.2959	-1.37329
1057	-2.44141	-1.37329	-1.46484	-1.06812	-2.86865	-1.52588
1058	-1.95312	-1.12915	-2.13623	-0.73242	-2.59399	-1.37329
1059	-1.67847	-1.83105	-2.89917	-0.76294	-3.57056	-1.25122
1060	-1.28174	-2.13623	-2.16675	-0.76294	-4.5166	-1.25122
1061	-0.15259	-1.06812	-2.41089	-0.7019	-3.66211	-1.40381
1062	0.61035	-0.42725	-2.13623	-0.88501	-2.9602	-0.85449
1063	0	-1.89209	-1.98364	-0.33569	-3.93677	-0.91553
1064	-0.82397	-1.37329	-2.10571	0	-3.9978	-0.79346
1065	-1.52588	-0.64087	-2.31934	-0.64087	-3.44849	-0.94604
1066	-2.22778	-0.06104	-2.2583	-0.91553	-2.86865	-1.64795
1067	-1.09863	-0.15259	-1.52588	-0.64087	-2.62451	-0.45776
1068	-1.67847	-0.5188	-1.49536	-0.61035	-3.23486	-0.39673
1069	-2.7771	-1.40381	-1.09863	-1.00708	-3.11279	-0.64087
1070	-4.30298	-2.86865	-2.01416	-0.91553	-2.50244	-0.88501
1071	-4.85229	-4.24194	-1.86157	-1.37329	-2.59399	-1.2207
1072	-6.13403	-4.11987	-2.31934	-1.61743	-2.0752	-0.73242
1073	-6.65283	-4.42505	-1.7395	-1.7395	-1.28174	-0.24414
1074	-7.44629	-5.70679	-0.88501	-1.43433	-1.49536	-1.15967
1075	-7.47681	-5.85937	-0.5188	-1.43433	-1.49536	-1.49536
1076	-8.30078	-3.84521	-0.73242	-1.40381	-2.22778	-1.0376
1077	-10.4675	-2.7771	-1.46484	-1.31226	-2.83813	-0.54932
1078	-9.76562	-3.84521	-2.22778	-1.98364	-1.34277	-0.15259
1079	-8.81958	-5.27954	-2.10571	-2.04468	-0.79346	-1.00708
1080	-8.94165	-6.10352	-1.5564	-1.46484	-1.37329	-0.97656
1081	-8.88061	-6.22559	-1.58691	-1.52588	-1.64795	-0.15259
1082	-9.39941	-6.65283	-0.64087	-0.30518	-1.46484	-1.0376
1083	-10.0708	-7.08008	-0.94604	0.27466	-2.31934	-1.61743
1084	-9.09424	-7.96509	-0.97656	-0.24414	-3.02124	-1.67847
1085	-9.552	-7.59888	-1.2207	-0.06104	-3.05176	-1.19019
1086	-11.8408	-7.50732	-2.38037	-0.27466	-3.05176	-1.15967
1087	-13.5803	-8.23975	-2.0752	-1.00708	-2.99072	-0.88501
1088	-16.3574	-9.49097	-1.64795	-1.37329	-2.62451	-0.67139
1089	-16.7847	-10.4675	-3.35693	-1.06812	-2.7771	-1.0376
1090	-17.9443	-10.498	-2.9602	-1.58691	-3.87573	-1.64795
1091	-19.043	-9.33838	-1.64795	-1.61743	-3.96728	-1.80054
1092	-20.5383	-7.87353	-1.77002	-1.98364	-3.35693	-1.83105
1093	-21.9421	-7.23267	-2.13623	-2.01416	-2.80762	-2.41089
1094	-21.5759	-6.98852	-2.10571	-1.7395	-3.50952	-2.01416
1095	-21.9421	-7.1106	-3.2959	-1.34277	-3.20435	-1.86157
1096	-23.0408	-7.78198	-3.41797	-1.46484	-2.80762	-1.86157
1097	-24.7192	-9.27734	-3.02124	-1.92261	-2.65503	-1.58691
1098	-26.886	-10.2844	-4.15039	-2.41089	-2.89917	-1.06812
1099	-26.2146	-11.0474	-4.88281	-2.53296	-4.45557	-1.64795
1100	-25.2075	-10.8643	-5.5542	-2.89917	-4.82178	-1.5564
1101	-24.5056	-10.376	-6.28662	-2.31934	-5.37109	-1.34277
1102	-24.5361	-11.6882	-6.22559	-0.88501	-4.94385	-0.88501
1103	-23.8953	-11.8408	-6.31714	-1.89209	-4.11987	-1.12915
1104	-23.3459	-11.6272	-6.2561	-2.50244	-3.93677	-0.82397
1105	-23.4985	-11.261	-5.43213	-1.98364	-2.71606	0
1106	-23.8647	-10.7727	-6.50024	-2.10571	-2.74658	-1.0376
1107	-25.2075	-10.498	-7.32422	-2.89917	-2.89917	-1.28174
1108	-26.001	-11.322	-8.23975	-2.99072	-3.20435	-2.01416
1109	-27.5879	-11.8713	-8.42285	-2.62451	-4.24194	-2.89917
1110	-29.2053	-11.9629	-9.30786	-2.68555	-4.54712	-2.10571
1111	-31.1584	-12.6648	-9.52148	-3.05176	-4.21143	-0.61035
1112	-32.074	-13.3972	-10.376	-2.74658	-3.60107	-0.15259
1113	-32.074	-14.1296	-10.7117	-2.53296	-3.50952	-0.76294
1114	-34.1187	-13.3972	-10.3455	-2.38037	-3.96728	-0.91553
1115	-36.6516	-13.7939	-11.4746	-1.70898	-4.88281	-1.25122
1116	-35.6445	-14.9231	-12.3291	-1.37329	-5.49316	-1.28174
1117	-35.2478	-16.6626	-13.6108	-2.28882	-4.30298	-1.34277
1118	-36.5295	-18.7378	-14.3433	-2.89917	-3.9978	-2.0752
1119	-35.6445	-20.4773	-14.3738	-3.32642	-3.93677	-1.86157
1120	-35.4614	-20.813	-15.1367	-2.38037	-2.92969	-2.47192
1121	-34.7595	-21.5454	-15.1367	-2.2583	-1.67847	-1.09863
1122	-34.5459	-23.6816	-15.7471	-2.71606	-2.19727	-0.94604
1123	-34.8511	-26.2451	-16.6321	-3.35693	-1.70898	-2.04468
1124	-34.4238	-26.1841	-16.4795	-2.68555	-2.13623	-2.56348
1125	-36.8347	-26.5503	-18.3105	-2.47192	-2.41089	-2.50244
1126	-37.8418	-29.1748	-20.9045	-2.74658	-1.19019	-2.44141
1127	-37.9028	-30.9448	-21.6675	-2.41089	-1.64795	-2.99072
1128	-38.8184	-30.4565	-22.3084	-2.19727	-1.92261	-3.41797
1129	-39.8254	-30.304	-22.0947	-2.10571	-1.58691	-2.83813
1130	-40.2832	-30.2124	-23.468	-2.56348	-2.28882	-2.34985
1131	-39.7949	-31.0059	-23.4985	-2.65503	-1.25122	-2.80762
1132	-39.3677	-31.8298	-23.5291	-2.92969	-0.79346	-2.9602
1133	-40.3137	-33.2947	-23.0408	-3.17383	-2.28882	-1.89209
1134	-39.8254	-34.0271	-22.1252	-2.89917	-3.2959	-1.95312
1135	-39.7949	-32.5622	-22.7661	-2.31934	-2.99072	-2.16675
1136	-40.5273	-31.5857	-23.3459	-2.28882	-2.9602	-1.89209
1137	-40.8935	-31.0669	-24.4751	-1.77002	-3.35693	-1.64795
1138	-40.4663	-31.4941	-24.5361	-2.01416	-3.02124	-1.12915
1139	-39.2761	-31.7383	-24.1699	-1.89209	-3.23486	-1.25122
1140	-39.0015	-31.0364	-23.7732	-1.5564	-3.50952	-1.92261
1141	-38.6963	-32.135	-25.6653	-2.65503	-2.83813	-2.19727
1142	-40.1611	-32.3792	-25.2991	-1.83105	-2.44141	-1.92261
1143	-41.9006	-32.5317	-24.6887	-1.80054	-2.89917	-0.88501
1144	-41.9617	-32.7148	-24.6582	-2.16675	-2.68555	-1.09863
1145	-39.7034	-32.4707	-25.4211	-2.01416	-2.74658	-1.15967
1146	-38.5437	-33.081	-26.6724	-2.38037	-2.9602	-1.5564
1147	-39.7644	-34.1492	-28.5034	-3.08228	-2.2583	-0.57983
1148	-41.1377	-34.6985	-30.2124	-2.50244	-1.89209	-0.48828
1149	-39.3066	-36.0718	-29.1138	-2.19727	-2.01416	-1.40381
1150	-37.8418	-36.5295	-28.2288	-2.16675	-1.95312	-1.86157
1151	-38.9709	-37.0483	-28.5645	-2.44141	-2.38037	-1.7395
1152	-40.5579	-36.7737	-28.595	-3.93677	-2.89917	-1.19019
1153	-39.5813	-35.8887	-28.8086	-4.05884	-2.62451	-1.64795
1154	-39.2456	-34.8816	-29.7241	-3.2959	-1.67847	-2.47192
1155	-39.5813	-33.9355	-29.1748	-3.44849	-1.58691	-1.40381
1156	-38.2996	-33.8745	-30.1209	-3.20435	-2.56348	-1.12915
1157	-38.269	-33.4167	-32.0434	-2.34985	-3.20435	-1.09863
1158	-38.5132	-32.5622	-32.3486	-2.28882	-3.32642	-1.28174
1159	-39.917	-32.1045	-32.1655	-1.98364	-2.9602	-1.92261
1160	-41.2903	-31.8298	-31.2195	-2.04468	-2.74658	-2.10571
1161	-40.1001	-30.9753	-31.1279	-2.01416	-2.65503	-1.25122
1162	-38.147	-31.2195	-33.0505	-2.01416	-2.68555	-1.2207
1163	-38.0859	-32.2876	-33.2031	-1.95312	-2.10571	-2.31934
1164	-38.5132	-33.5693	-32.074	-1.37329	-2.7771	-2.41089
1165	-39.4592	-33.8745	-31.0059	-1.43433	-3.50952	-2.04468
1166	-38.7268	-35.7971	-30.7312	-1.92261	-2.13623	-1.7395
1167	-40.0391	-36.8957	-31.5552	-2.62451	-2.56348	-1.31226
1168	-39.5203	-36.2549	-32.5622	-3.17383	-3.02124	-2.13623
1169	-37.262	-33.4167	-34.2102	-3.2959	-2.2583	-2.53296
1170	-37.0483	-31.8909	-34.1492	-2.2583	-1.98364	-2.56348
1171	-37.384	-33.1116	-32.3792	-1.28174	-2.59399	-2.28882
1172	-37.8113	-33.8135	-29.9377	-1.2207	-3.75366	-1.43433
1173	-38.6963	-33.8745	-31.189	-1.49536	-3.75366	-0.24414
1174	-39.1846	-34.1492	-32.6538	-2.04468	-2.99072	-1.09863
1175	-39.032	-34.5459	-33.5083	-1.83105	-2.28882	-1.89209
1176	-38.147	-34.4238	-34.3017	-2.59399	-1.67847	-1.67847
1177	-38.3301	-33.6914	-34.2712	-2.22778	-1.95312	-1.64795
1178	-38.4216	-33.2642	-34.4543	-2.31934	-2.41089	-1.52588
1179	-39.3677	-33.5388	-34.2407	-2.71606	-2.68555	-1.89209
1180	-38.7573	-34.9426	-36.2854	-2.59399	-2.65503	-2.22778
1181	-38.2385	-34.5764	-39.1846	-2.34985	-2.56348	-2.04468
1182	-37.4756	-33.4473	-39.7034	-2.74658	-2.0752	-2.13623
1183	-35.9497	-33.6609	-39.032	-2.28882	-1.98364	-1.15967
1184	-35.614	-34.1797	-38.7878	-0.94604	-1.95312	-2.10571
1185	-36.499	-34.5764	-38.8489	-0.73242	-1.25122	-2.59399
1186	-37.0789	-35.8582	-39.0015	-1.83105	-1.49536	-2.83813
1187	-36.7432	-36.377	-39.2761	-2.22778	-3.02124	-2.38037
1188	-36.438	-35.0342	-40.0085	-1.86157	-3.08228	-2.62451
1189	-37.7197	-35.8887	-39.1846	-2.38037	-3.38745	-2.38037
1190	-39.0015	-36.8347	-37.8723	-3.23486	-2.74658	-1.58691
1191	-39.5203	-34.1797	-38.4216	-3.63159	-2.34985	-2.01416
1192	-37.9639	-32.1655	-38.6963	-3.63159	-2.31934	-2.56348
1193	-38.6047	-32.4402	-39.3066	-3.44849	-2.99072	-3.63159
1194	-40.6799	-32.898	-40.6494	-3.63159	-4.21143	-3.38745
1195	-41.5344	-35.614	-39.9475	-3.26538	-4.21143	-2.80762
1196	-42.0837	-37.9028	-37.5061	-3.2959	-4.27246	-1.61743
1197	-40.4663	-38.8794	-37.1094	-4.30298	-3.96728	-1.46484
1198	-40.3137	-39.9475	-36.5295	-4.42505	-3.66211	-1.40381
1199	-39.6118	-39.5203	-36.9568	-3.72314	-3.63159	-0.73242
1200	-39.2151	-40.3747	-38.4216	-3.23486	-2.99072	-0.27466
1201	-39.093	-39.8254	-38.4216	-3.02124	-2.80762	-0.76294
1202	-40.3442	-39.154	-39.1235	-4.36401	-2.80762	-1.52588
1203	-39.978	-39.0625	-38.0554	-4.48608	-2.9602	-1.06812
1204	-38.5132	-38.7878	-38.3301	-5.12695	-3.63159	-0.61035
1205	-37.6282	-39.5508	-37.9333	-4.91333	-4.11987	-0.39673
1206	-38.6963	-39.093	-37.1094	-4.18091	-3.96728	-1.37329
1207	-39.0625	-39.8865	-34.8511	-4.3335	-3.38745	-2.44141
1208	-39.1235	-41.1072	-33.081	-4.05884	-3.72314	-3.05176
1209	-38.6658	-40.0696	-33.5388	-4.24194	-3.02124	-2.7771
1210	-38.6658	-38.3301	-34.9121	-4.82178	-2.62451	-2.38037
1211	-39.1235	-36.4685	-33.7524	-5.12695	-2.71606	-2.74658
1212	-39.917	-36.6211	-33.7524	-4.42505	-2.92969	-2.7771
1213	-37.6892	-35.8582	-35.2478	-3.57056	-3.75366	-2.0752
1214	-37.1399	-36.7432	-34.6069	-4.3335	-3.66211	-2.22778
1215	-38.4521	-38.6963	-33.5999	-4.11987	-3.66211	-3.02124
1216	-40.2832	-38.2996	-32.4402	-3.54004	-3.63159	-2.41089
1217	-40.6799	-36.438	-32.6843	-3.35693	-4.69971	-1.64795
1218	-40.9241	-37.5977	-32.8674	-3.96728	-5.21851	-1.46484
1219	-41.8701	-40.5579	-32.2266	-3.54004	-4.60815	-1.19019
1220	-41.1072	-41.2598	-32.3181	-3.63159	-4.45557	-0.45776
1221	-42.0837	-41.3208	-32.1045	-3.93677	-5.0354	-1.43433
1222	-43.4265	-40.802	-31.8604	-2.71606	-5.06592	-1.61743
1223	-43.9148	-40.5579	-32.6233	-2.41089	-5.43213	-0.85449
1224	-42.4194	-41.626	-35.553	-3.08228	-5.61523	-1.25122
1225	-40.6799	-42.3889	-35.3699	-3.2959	-4.94385	-2.31934
1226	-40.4968	-43.2129	-33.783	-2.44141	-5.12695	-3.32642
1227	-39.5508	-43.3044	-33.2336	-3.38745	-5.34058	-4.21143
1228	-38.7878	-42.2974	-31.7383	-3.69263	-6.073	-3.66211
1229	-38.9709	-40.0085	-31.0364	-3.72314	-5.79834	-1.95312
1230	-37.6892	-40.0391	-31.8909	-3.50952	-5.7373	-2.50244
1231	-37.5366	-41.1377	-32.4097	-3.20435	-6.53076	-3.20435
1232	-37.7197	-42.0227	-32.3181	-3.08228	-7.1106	-2.74658
1233	-36.438	-43.1519	-33.1116	-2.2583	-6.34766	-1.5564
1234	-36.0413	-43.7622	-32.8064	-2.89917	-5.24902	-0.94604
1235	-36.1023	-43.8843	-31.1584	-3.96728	-5.24902	-1.25122
1236	-37.323	-42.2668	-30.7922	-3.93677	-6.16455	-1.58691
1237	-39.7949	-39.1235	-30.5786	-3.479	-6.71387	-1.28174
1238	-40.4358	-38.7268	-30.1209	-3.69263	-6.10352	-1.7395
1239	-39.3066	-39.3982	-30.2734	-3.60107	-6.16455	-2.04468
1240	-40.0696	-37.9028	-32.135	-3.9978	-5.95093	-1.83105
1241	-38.6352	-37.2009	-33.3862	-4.85229	-5.40161	-2.22778
1242	-36.0413	-39.093	-32.8064	-4.79126	-6.10352	-2.28882
1243	-34.5154	-38.147	-32.4402	-4.27246	-6.10352	-1.09863
1244	-35.2783	-37.323	-32.5317	-3.41797	-5.64575	-1.5564
1245	-36.8042	-38.4827	-33.02	-3.26538	-5.5542	-3.35693
1246	-36.438	-38.8184	-34.2102	-3.87573	-6.073	-3.17383
1247	-35.2783	-37.7808	-33.6914	-4.5166	-5.85937	-2.59399
1248	-34.5459	-39.8559	-33.5693	-4.18091	-5.95093	-3.26538
1249	-35.2783	-39.0015	-33.1116	-3.60107	-5.09644	-4.18091
1250	-35.4919	-37.3535	-31.6772	-3.17383	-4.97436	-4.42505
1251	-34.8816	-37.384	-31.0669	-4.39453	-5.49316	-3.69263
1252	-35.7361	-36.8042	-32.9895	-3.90625	-5.82886	-3.17383
1253	-36.5906	-36.3464	-33.6304	-2.74658	-6.28662	-3.23486
1254	-36.7737	-33.905	-32.5622	-3.05176	-6.74438	-2.59399
1255	-36.8957	-34.2102	-31.189	-3.96728	-7.17163	-2.01416
1256	-36.499	-35.8582	-31.189	-4.36401	-7.59888	-1.2207
1257	-36.5295	-36.499	-30.5786	-3.90625	-7.32422	-1.19019
1258	-35.9192	-38.3301	-29.2664	-4.54712	-7.8125	-3.32642
1259	-34.8205	-39.6118	-29.602	-4.97436	-8.97217	-3.8147
1260	-35.7056	-37.7197	-29.4189	-4.54712	-8.02612	-3.41797
1261	-35.7361	-37.323	-29.1443	-4.42505	-7.26318	-3.63159
1262	-36.8652	-38.6658	-29.7546	-3.479	-7.44629	-3.479
1263	-38.0554	-38.8489	-30.365	-3.8147	-6.86645	-2.04468
1264	-38.4827	-37.8113	-30.1209	-4.60815	-6.43921	-1.70898
1265	-40.3442	-36.2854	-29.7546	-4.08935	-5.88989	-2.38037
1266	-40.3747	-35.9192	-30.304	-3.66211	-6.073	-3.11279
1267	-38.147	-37.2314	-31.3416	-3.20435	-6.2561	-3.23486
1268	-36.8347	-37.8418	-31.1279	-3.90625	-6.92749	-1.98364
1269	-37.0789	-37.5977	-30.9143	-3.44849	-7.41577	-1.83105
1270	-36.9263	-36.8652	-29.541	-3.26538	-7.65991	-3.08228
1271	-35.1868	-35.4004	-29.48	-2.28882	-7.59888	-2.28882
1272	-34.5154	-37.5366	-30.2734	-2.44141	-7.56836	-1.77002
1273	-35.5225	-37.4451	-30.8533	-3.84521	-7.96509	-1.7395
1274	-34.3323	-37.2925	-30.2124	-4.02832	-7.78198	-1.67847
1275	-34.3017	-36.9873	-30.0293	-3.479	-7.84302	-1.52588
1276	-36.2549	-38.6352	-32.0434	-3.72314	-8.27026	-1.09863
1277	-36.4075	-37.8418	-32.959	-3.38745	-8.3313	-1.37329
1278	-35.4309	-36.3464	-32.2571	-2.74658	-8.11767	-1.5564
1279	-34.79	-36.5295	-32.898	-2.53296	-7.38525	-2.10571
1280	-34.729	-37.8113	-31.0364	-3.38745	-6.31714	-3.02124
1281	-35.4004	-37.1399	-29.3884	-3.75366	-6.53076	-3.11279
1282	-36.0718	-36.1023	-28.9917	-3.23486	-7.08008	-2.22778
1283	-36.499	-35.7666	-29.3884	-2.74658	-7.26318	-2.38037
1284	-36.6516	-35.7056	-29.9683	-2.65503	-7.20215	-2.65503
1285	-36.3464	-36.2854	-30.2734	-2.9602	-6.80542	-3.41797
1286	-35.614	-36.8042	-30.7922	-2.68555	-7.41577	-3.14331
1287	-34.5764	-36.0107	-31.7688	-1.83105	-6.80542	-2.74658
1288	-34.1492	-35.1562	-31.3721	-2.16675	-6.68335	-2.47192
1289	-35.1562	-35.4614	-30.426	-2.83813	-6.19507	-2.86865
1290	-34.2407	-35.675	-30.7007	-3.44849	-5.85937	-3.38745
1291	-33.5693	-36.1938	-30.7922	-3.54004	-6.31714	-2.80762
1292	-33.4778	-37.0483	-30.3345	-2.92969	-6.04248	-2.04468
1293	-33.9355	-36.7126	-30.7007	-2.56348	-6.65283	-2.0752
1294	-33.2642	-36.1633	-30.5786	-2.9602	-6.46973	-2.9602
1295	-33.5693	-36.6516	-29.1443	-2.9602	-7.26318	-3.35693
1296	-33.7524	-36.9873	-28.8391	-1.86157	-7.93457	-3.32642
1297	-34.0881	-36.6211	-28.8086	-2.04468	-6.68335	-2.71606
1298	-33.081	-36.9263	-26.825	-3.35693	-5.58472	-2.62451
1299	-32.196	-36.9263	-25.3906	-2.13623	-5.92041	-2.92969
1300	-31.8604	-35.4919	-24.4141	-2.04468	-5.85937	-2.71606
1301	-31.8909	-35.0037	-25.2075	-2.13623	-6.65283	-2.53296
1302	-31.9824	-34.2407	-25.6958	-2.28882	-6.83594	-3.02124
1303	-31.5552	-33.783	-25.8789	-2.71606	-6.28662	-2.9602
1304	-32.196	-33.2642	-27.4658	-1.40381	-6.01196	-3.479
1305	-33.6609	-32.3181	-28.2898	-1.37329	-6.13403	-2.59399
1306	-34.6069	-31.0059	-28.4424	-2.19727	-6.31714	-1.7395
1307	-36.1328	-30.0598	-28.4729	-3.05176	-6.46973	-2.19727
1308	-35.1257	-29.7852	-29.5105	-3.66211	-6.22559	-2.50244
1309	-33.8745	-29.9683	-29.0527	-3.26538	-6.16455	-2.50244
1310	-33.081	-31.3416	-27.4963	-3.11279	-6.53076	-2.83813
1311	-32.4707	-33.1116	-26.3977	-3.50952	-7.50732	-2.68555
1312	-32.0129	-33.8135	-27.4353	-3.54004	-7.65991	-1.64795
1313	-32.3486	-32.9285	-27.5879	-2.59399	-7.47681	-1.61743
1314	-31.0059	-31.6467	-27.0691	-1.00708	-7.96509	-2.04468
1315	-32.2876	-30.0903	-26.4587	-1.5564	-7.96509	-2.83813
1316	-33.4167	-29.5715	-26.0925	-2.44141	-7.32422	-2.83813
1317	-33.2336	-31.2805	-26.123	-1.89209	-6.65283	-1.86157
1318	-32.074	-33.1726	-25.4517	-1.83105	-7.35474	-1.7395
1319	-31.8298	-32.135	-25.6653	-2.47192	-7.35474	-2.38037
1320	-31.9214	-30.8533	-26.5198	-2.44141	-6.46973	-2.38037
1321	-31.2195	-31.4026	-26.4587	-2.41089	-6.073	-1.67847
1322	-30.5786	-30.5481	-26.2756	-2.9602	-6.2561	-2.41089
1323	-29.6326	-30.3955	-24.7497	-3.32642	-7.08008	-2.99072
1324	-28.8391	-31.9519	-24.4446	-2.65503	-7.2937	-3.9978
1325	-28.6865	-33.081	-25.3906	-2.68555	-6.92749	-3.87573
1326	-29.7852	-32.074	-26.3672	-2.62451	-6.62231	-2.68555
1327	-31.4026	-32.0434	-25.6043	-2.92969	-7.9956	-2.9602
1328	-30.9448	-31.8298	-24.6887	-3.57056	-7.75146	-4.11987
1329	-29.1138	-31.3721	-24.7192	-4.39453	-7.50732	-4.15039
1330	-29.2358	-29.5105	-25.2075	-3.78418	-7.93457	-3.63159
1331	-30.4565	-29.8462	-25.7568	-3.35693	-7.87353	-2.28882
1332	-31.6772	-31.6162	-26.0925	-3.26538	-7.41577	-2.56348
1333	-30.4565	-32.4402	-26.6113	-1.89209	-7.38525	-2.62451
1334	-29.4189	-32.2266	-28.4424	-2.44141	-7.17163	-3.20435
1335	-28.5339	-30.8533	-28.8391	-3.23486	-7.87353	-3.50952
1336	-28.6255	-30.6091	-28.3508	-2.7771	-8.02612	-3.26538
1337	-27.4048	-30.4565	-27.9541	-2.50244	-8.3313	-3.75366
1338	-26.4587	-30.9143	-27.1606	-1.5564	-8.27026	-3.38745
1339	-27.0996	-31.1279	-27.3743	-1.52588	-8.54492	-2.92969
1340	-27.6794	-31.4636	-27.3132	-2.01416	-9.12475	-2.19727
1341	-29.2969	-31.7078	-26.5198	-2.0752	-9.52148	-1.86157
1342	-29.1748	-32.2266	-27.3743	-1.77002	-9.0332	-2.22778
1343	-28.5034	-32.5317	-27.2217	-1.70898	-8.91113	-2.99072
1344	-29.3579	-32.7148	-26.7029	-1.95312	-8.54492	-3.32642
1345	-29.3274	-33.5083	-25.5127	-1.64795	-8.45337	-3.14331
1346	-30.0598	-33.3252	-23.1934	-1.43433	-8.39233	-2.9602
1347	-29.2969	-32.6538	-23.1934	-1.49536	-8.02612	-2.04468
1348	-28.7476	-31.9824	-23.7732	-2.38037	-8.17871	-2.22778
1349	-28.9001	-31.7688	-25.4517	-2.68555	-8.69751	-3.35693
1350	-28.4119	-32.0434	-27.5574	-2.34985	-8.11767	-3.05176
1351	-28.3508	-31.8298	-27.6794	-2.19727	-7.65991	-3.20435
1352	-28.6865	-31.9214	-26.7029	-2.59399	-7.35474	-3.8147
1353	-28.3508	-31.4026	-25.238	-2.7771	-6.83594	-3.90625
1354	-27.4048	-31.5857	-25.8484	-2.28882	-6.5918	-4.42505
1355	-27.6489	-31.5552	-26.4893	-2.83813	-7.1106	-4.66919
1356	-28.9307	-29.0832	-26.0315	-2.86865	-7.17163	-4.05884
1357	-28.7781	-27.5879	-25.1465	-3.20435	-7.20215	-2.99072
1358	-29.1138	-27.7405	-25.6348	-3.20435	-7.65991	-2.31934
1359	-29.1138	-28.1372	-25.7568	-2.19727	-8.27026	-2.92969
1360	-29.1443	-29.0527	-26.2146	-2.22778	-8.05664	-4.18091
1361	-29.5105	-29.6936	-27.0386	-2.50244	-8.30078	-3.50952
1362	-28.3814	-28.8391	-26.9775	-3.2959	-8.75854	-3.8147
1363	-27.832	-28.4119	-26.3061	-3.44849	-9.76562	-4.24194
1364	-28.5034	-28.8696	-26.5808	-3.60107	-8.97217	-3.2959
1365	-28.5645	-29.602	-26.3367	-3.14331	-6.80542	-2.80762
1366	-27.9846	-29.9988	-25.8484	-2.89917	-6.92749	-3.57056
1367	-27.8625	-30.1819	-24.0784	-2.44141	-7.9956	-3.02124
1368	-28.6865	-29.7546	-25.3296	-3.32642	-7.59888	-2.83813
1369	-29.7852	-28.3203	-25.3906	-4.3335	-7.69043	-3.63159
1370	-29.3884	-26.7334	-24.8413	-3.63159	-6.56128	-4.63867
1371	-29.2664	-26.062	-24.7192	-3.41797	-6.13403	-4.45557
1372	-27.771	-26.3367	-25.3601	-3.38745	-6.65283	-3.50952
1373	-27.7405	-27.0386	-25.9705	-2.71606	-6.13403	-3.57056
1374	-28.8086	-27.8015	-25.6043	-2.65503	-4.69971	-3.66211
1375	-29.1138	-27.3132	-24.9939	-2.59399	-3.84521	-4.57764
1376	-28.9612	-27.5268	-25.9705	-2.50244	-4.05884	-4.15039
1377	-28.7476	-27.7405	-26.6113	-2.19727	-5.00488	-2.62451
1378	-29.6936	-28.4729	-27.4353	-2.44141	-4.91333	-1.89209
1379	-30.0903	-28.1677	-26.3977	-2.99072	-4.85229	-2.22778
1380	-30.0598	-27.8625	-24.5056	-4.24194	-5.76782	-1.83105
1381	-30.0293	-28.6255	-24.2004	-4.21143	-6.16455	-2.19727
1382	-30.0903	-28.5645	-24.9939	-3.479	-5.82886	-3.11279
1383	-30.1209	-27.3132	-26.1841	-2.74658	-5.88989	-3.17383
1384	-30.1514	-27.4353	-26.6113	-3.2959	-6.62231	-2.89917
1385	-30.6702	-26.6113	-26.062	-3.66211	-7.38525	-2.99072
1386	-29.8767	-26.4282	-23.8037	-3.50952	-6.74438	-3.17383
1387	-29.7852	-27.6794	-22.9797	-3.2959	-6.92749	-2.9602
1388	-29.5105	-29.5715	-24.6582	-2.89917	-6.50024	-2.41089
1389	-28.5645	-30.6702	-25.9705	-3.02124	-6.43921	-2.34985
1390	-27.0996	-31.189	-25.3601	-3.38745	-6.68335	-2.99072
1391	-27.4658	-30.4565	-24.5361	-4.18091	-6.95801	-3.20435
1392	-27.832	-28.0151	-23.6206	-3.35693	-7.44629	-3.20435
1393	-27.771	-26.9775	-24.5056	-3.20435	-7.9956	-4.02832
1394	-25.9399	-27.6184	-24.5666	-2.92969	-8.05664	-4.18091
1395	-25.5432	-27.2522	-25.0549	-2.99072	-7.9956	-3.44849
1396	-25.8789	-27.6184	-24.6887	-3.41797	-6.65283	-3.08228
1397	-26.2146	-29.3274	-25.6348	-2.9602	-5.70679	-3.2959
1398	-26.1841	-29.8462	-27.0996	-3.11279	-5.52368	-3.32642
1399	-25.9705	-29.7241	-27.4353	-2.86865	-5.76782	-3.32642
1400	-25.4822	-30.7922	-28.0456	-3.75366	-5.67627	-3.78418
1401	-26.7639	-30.8227	-28.7476	-3.84521	-4.82178	-2.83813
1402	-28.3814	-29.4495	-28.6255	-2.68555	-6.34766	-2.0752
1403	-29.3884	-28.9307	-26.9165	-2.53296	-5.92041	-2.47192
1404	-28.1677	-29.6936	-25.6348	-2.10571	-5.40161	-2.71606
1405	-27.1912	-29.9988	-25.2686	-2.0752	-6.31714	-2.80762
1406	-26.8555	-29.1748	-25.0855	-3.05176	-6.53076	-3.32642
1407	-26.4282	-29.3274	-25.1465	-3.02124	-6.37817	-2.99072
1408	-25.4822	-29.0832	-25.8484	-2.74658	-6.43921	-2.62451
1409	-25.7263	-28.8086	-25.6653	-1.86157	-6.56128	-2.71606
1410	-26.6113	-29.2664	-23.1934	-2.13623	-6.5918	-3.02124
1411	-28.3203	-30.4565	-23.8037	-3.72314	-6.43921	-2.62451
1412	-27.5268	-29.6631	-24.5056	-3.87573	-5.88989	-1.98364
1413	-25.3296	-29.9683	-23.407	-3.17383	-5.67627	-2.7771
1414	-25.9094	-30.3345	-23.407	-3.14331	-6.43921	-3.14331
1415	-26.1841	-30.2124	-23.5596	-3.2959	-6.7749	-3.20435
1416	-26.2756	-28.9917	-22.7966	-2.34985	-7.08008	-3.69263
1417	-26.1841	-29.1138	-22.3084	-2.56348	-6.74438	-3.44849
1418	-26.5808	-28.5339	-22.9187	-2.50244	-6.50024	-2.83813
1419	-26.7334	-29.9377	-22.7356	-2.50244	-5.18799	-1.95312
1420	-26.5808	-30.2734	-22.7051	-3.50952	-5.18799	-2.2583
1421	-26.9165	-28.5645	-22.2778	-3.93677	-5.67627	-2.19727
1422	-26.947	-27.832	-22.4609	-2.7771	-5.79834	-2.31934
1423	-26.7944	-27.1301	-21.8811	-1.98364	-5.79834	-2.59399
1424	-26.7029	-27.1301	-23.4985	-2.59399	-6.62231	-2.62451
1425	-26.9165	-28.7476	-23.8037	-2.59399	-5.88989	-2.31934
1426	-26.886	-28.9001	-22.7356	-2.89917	-5.5542	-2.31934
1427	-25.8484	-28.0456	-21.5149	-2.83813	-5.21851	-3.63159
1428	-26.3977	-27.9541	-20.4773	-3.44849	-5.31006	-4.21143
1429	-27.3132	-28.1067	-20.4773	-3.54004	-5.61523	-3.87573
1430	-27.0081	-28.9612	-20.5994	-3.11279	-5.61523	-3.11279
1431	-26.825	-29.5105	-21.3623	-3.17383	-5.12695	-3.2959
1432	-26.4282	-28.4119	-22.7356	-2.7771	-4.18091	-3.8147
1433	-25.5737	-27.8015	-22.583	-3.38745	-3.93677	-3.41797
1434	-26.6113	-28.2288	-20.4163	-2.83813	-4.11987	-2.2583
1435	-27.4658	-28.1372	-19.043	-2.34985	-4.48608	-2.62451
1436	-27.771	-26.8555	-19.8059	-3.84521	-4.42505	-3.72314
1437	-27.1912	-26.7029	-20.3552	-3.93677	-5.21851	-2.92969
1438	-26.8555	-26.5198	-21.0876	-3.57056	-5.31006	-1.80054
1439	-27.1606	-27.9541	-21.1487	-3.35693	-4.88281	-2.04468
1440	-27.7405	-27.0691	-20.7214	-3.90625	-5.40161	-2.86865
1441	-28.4424	-25.5737	-20.2942	-3.54004	-5.58472	-3.69263
1442	-28.6865	-25.6348	-19.9585	-3.54004	-5.61523	-4.08935
1443	-28.0762	-26.2451	-19.4397	-3.26538	-6.073	-3.75366
1444	-27.2827	-25.9094	-19.8975	-2.83813	-7.90405	-3.84521
1445	-27.2522	-25.238	-21.8811	-2.68555	-7.96509	-3.54004
1446	-25.8484	-25.2991	-22.2778	-2.62451	-7.1106	-3.57056
1447	-26.123	-26.825	-20.813	-2.65503	-7.87353	-3.54004
1448	-28.4729	-28.1982	-21.6675	-1.89209	-7.69043	-2.44141
1449	-30.1209	-27.2827	-23.4985	-2.71606	-7.69043	-2.50244
1450	-29.7241	-25.9094	-23.3154	-3.14331	-7.23267	-2.83813
1451	-28.0762	-26.0925	-22.5525	-3.60107	-6.53076	-3.17383
1452	-28.5339	-27.0996	-22.4304	-3.14331	-5.52368	-2.65503
1453	-29.1443	-26.947	-22.2778	-3.17383	-5.09644	-2.80762
1454	-28.9001	-26.6724	-22.0032	-3.17383	-5.27954	-1.64795
1455	-27.8931	-26.947	-22.0947	-2.28882	-6.43921	-2.34985
1456	-27.771	-27.3743	-22.4915	-2.16675	-5.76782	-3.02124
1457	-27.3438	-27.5574	-22.1863	-2.65503	-6.04248	-2.47192
1458	-27.4353	-28.3508	-22.0947	-2.53296	-5.95093	-2.13623
1459	-26.3367	-28.4424	-22.1863	-3.26538	-5.70679	-2.56348
1460	-26.001	-29.2969	-22.0642	-2.92969	-6.19507	-2.47192
1461	-25.8484	-28.9307	-22.3389	-2.59399	-6.83594	-2.62451
1462	-25.8484	-28.4119	-21.0266	-3.11279	-6.28662	-4.27246
1463	-26.5198	-27.4963	-21.3318	-3.60107	-5.70679	-4.3335
1464	-26.3061	-27.8625	-21.5759	-3.2959	-4.57764	-3.32642
1465	-26.0925	-27.3743	-21.0876	-2.86865	-4.69971	-2.99072
1466	-26.2451	-26.062	-21.0266	-2.7771	-5.27954	-4.11987
1467	-26.001	-25.1465	-21.3623	-2.86865	-5.5542	-4.30298
1468	-24.1699	-25.9399	-20.7214	-3.69263	-5.24902	-3.84521
1469	-23.5291	-25.2991	-19.8975	-3.63159	-4.76074	-3.11279
1470	-24.231	-25.2686	-19.3481	-3.14331	-4.5166	-2.68555
1471	-25.177	-25.4822	-19.7143	-3.11279	-4.66919	-3.93677
1472	-26.0925	-25.9094	-18.28	-3.32642	-4.69971	-3.9978
1473	-26.4282	-26.2451	-18.8293	-3.20435	-5.06592	-3.17383
1474	-25.5127	-27.1301	-20.8435	-2.50244	-5.79834	-1.98364
1475	-23.9563	-28.3508	-21.5149	-3.02124	-5.37109	-2.7771
1476	-24.2004	-28.5034	-21.2707	-2.71606	-5.37109	-3.08228
1477	-24.1699	-27.5574	-21.5759	-2.19727	-5.85937	-2.74658
1478	-24.7803	-26.9165	-22.8271	-2.80762	-6.68335	-2.9602
1479	-24.8413	-26.3977	-22.3389	-3.20435	-6.98852	-3.05176
1480	-24.4751	-26.5198	-20.9351	-3.08228	-5.34058	-3.26538
1481	-25.5432	-26.7334	-22.3999	-3.479	-5.61523	-2.10571
1482	-25.9094	-26.3977	-23.8953	-2.9602	-5.49316	-2.99072
1483	-24.9329	-25.7263	-23.6206	-2.59399	-5.21851	-4.08935
1484	-25.0549	-25.0244	-23.9563	-3.72314	-4.94385	-3.78418
1485	-25.7263	-25.2686	-23.2544	-4.21143	-4.54712	-3.35693
1486	-26.0925	-25.3296	-22.522	-3.35693	-4.97436	-3.69263
1487	-25.7263	-25.3296	-22.2778	-2.53296	-5.34058	-3.57056
1488	-25.8484	-26.062	-21.3928	-2.31934	-4.63867	-3.479
1489	-26.2756	-26.2146	-20.3247	-2.38037	-5.00488	-3.23486
1490	-26.9165	-26.3061	-20.1416	-3.41797	-5.82886	-3.23486
1491	-25.5737	-26.3367	-19.5618	-3.84521	-6.01196	-2.53296
1492	-24.9023	-26.886	-20.813	-2.99072	-5.67627	-3.20435
1493	-25.116	-26.3367	-21.637	-2.13623	-5.06592	-2.9602
1494	-24.9634	-25.8484	-20.4468	-2.31934	-4.85229	-2.71606
1495	-25.0855	-25.9705	-19.3787	-2.56348	-5.98144	-2.83813
1496	-24.292	-26.2451	-19.1345	-3.41797	-6.073	-2.53296
1497	-23.9258	-26.0925	-19.4092	-4.24194	-5.85937	-3.20435
1498	-24.2004	-26.0315	-18.0969	-4.15039	-5.92041	-3.54004
1499	-25.2991	-25.6043	-18.219	-3.66211	-5.27954	-2.53296
1500	-26.5198	-25.6348	-19.1956	-4.24194	-5.12695	-2.83813
1501	-25.5737	-26.9165	-19.5007	-4.39453	-4.54712	-2.47192
1502	-25.2075	-29.0222	-19.4092	-3.44849	-4.97436	-1.49536
1503	-25.8179	-29.7852	-21.0876	-3.32642	-4.54712	-2.04468
1504	-26.825	-29.2053	-21.0266	-4.21143	-3.35693	-2.65503
1505	-27.771	-28.7476	-19.8669	-3.66211	-2.62451	-2.28882
1506	-28.0151	-29.3884	-20.05	-3.41797	-2.83813	-1.58691
1507	-27.1912	-28.4424	-20.1721	-4.42505	-2.86865	-2.10571
1508	-26.001	-27.0996	-19.2261	-3.60107	-4.15039	-2.0752
1509	-24.5056	-26.6418	-18.4326	-3.75366	-4.45557	-2.22778
1510	-24.1699	-25.6958	-18.9819	-3.8147	-4.42505	-3.44849
1511	-24.7803	-25.2991	-20.6909	-4.39453	-4.48608	-3.41797
1512	-24.0173	-24.1699	-22.0947	-5.12695	-4.69971	-2.9602
1513	-23.8342	-23.9258	-21.9421	-5.49316	-5.31006	-2.86865
1514	-23.9563	-25.238	-20.9656	-4.45557	-4.63867	-3.63159
1515	-23.8953	-27.3132	-22.0642	-3.66211	-4.73022	-4.42505
1516	-25.5127	-27.4353	-22.4609	-3.2959	-5.21851	-3.32642
1517	-26.2146	-25.3906	-22.0337	-3.14331	-4.48608	-2.38037
1518	-27.5879	-25.2075	-22.3389	-3.44849	-4.30298	-1.61743
1519	-28.1677	-25.0549	-22.6135	-2.89917	-4.15039	-1.92261
1520	-27.0996	-25.5737	-21.1487	-3.38745	-4.54712	-2.16675
1521	-25.3601	-26.2451	-20.7214	-3.78418	-5.18799	-3.11279
1522	-24.7497	-26.6113	-20.9045	-3.8147	-4.76074	-3.90625
1523	-23.9258	-27.0081	-19.5923	-3.57056	-5.27954	-3.72314
1524	-23.7427	-27.5574	-20.4163	-3.11279	-5.46265	-3.17383
1525	-23.9563	-27.2522	-21.6675	-3.08228	-5.5542	-3.84521
1526	-25.8484	-26.7334	-21.8201	-3.35693	-4.94385	-4.11987
1527	-25.9399	-26.7334	-22.7661	-3.14331	-4.18091	-3.90625
1528	-25.9094	-27.6794	-22.6135	-3.479	-4.27246	-4.30298
1529	-25.3601	-26.9165	-22.2168	-3.54004	-4.24194	-4.45557
1530	-23.7122	-25.9705	-22.2778	-3.8147	-3.60107	-3.57056
1531	-22.7051	-25.4211	-22.583	-3.17383	-3.87573	-2.92969
1532	-23.0102	-25.0855	-22.0642	-2.34985	-4.48608	-3.02124
1533	-23.9563	-26.3977	-22.9187	-2.7771	-4.30298	-2.47192
1534	-24.0479	-25.4517	-22.7966	-3.32642	-4.66919	-2.53296
1535	-23.8037	-23.9258	-22.0642	-3.35693	-4.36401	-2.41089
1536	-24.6277	-25.177	-22.0947	-3.87573	-3.63159	-2.04468
1537	-24.0173	-26.0925	-21.1182	-3.75366	-3.93677	-2.86865
1538	-23.4985	-26.3977	-20.2331	-2.65503	-4.11987	-3.54004
1539	-22.8882	-26.7944	-21.1182	-2.89917	-3.72314	-3.8147
1540	-24.231	-26.8555	-21.7895	-3.41797	-4.11987	-2.53296
1541	-24.7497	-26.1841	-22.4915	-4.02832	-4.73022	-2.83813
1542	-24.2615	-25.238	-22.583	-3.69263	-4.88281	-3.20435
1543	-24.0479	-25.0244	-22.0337	-3.38745	-5.58472	-3.14331
1544	-24.9634	-25.4822	-21.9727	-3.90625	-5.06592	-3.72314
1545	-25.6043	-24.7803	-21.1182	-3.63159	-5.06592	-4.21143
1546	-23.9258	-23.1934	-21.0266	-4.48608	-4.97436	-3.90625
1547	-23.1934	-22.3694	-20.7825	-4.48608	-3.63159	-2.7771
1548	-24.1394	-21.2402	-21.1792	-2.83813	-3.63159	-2.38037
1549	-23.7427	-20.6909	-21.7285	-2.50244	-4.63867	-2.7771
1550	-23.9563	-20.5383	-22.3389	-2.65503	-4.48608	-3.05176
1551	-24.9939	-21.1182	-23.3154	-2.9602	-3.9978	-3.96728
1552	-24.8108	-22.3389	-23.7427	-2.80762	-3.90625	-4.48608
1553	-25.4517	-22.522	-22.8271	-3.11279	-3.93677	-3.54004
1554	-24.9023	-22.7051	-21.8201	-3.08228	-3.69263	-2.9602
1555	-22.7051	-23.407	-20.6909	-2.44141	-3.66211	-3.44849
1556	-21.9116	-23.1934	-19.7449	-2.22778	-2.83813	-3.96728
1557	-20.8435	-23.3765	-19.8975	-2.80762	-3.23486	-3.69263
1558	-21.6675	-24.9329	-20.2942	-3.23486	-3.69263	-2.74658
1559	-22.7356	-25.9705	-19.928	-3.11279	-3.44849	-3.20435
1560	-23.9258	-26.4893	-20.1416	-3.20435	-3.41797	-3.87573
1561	-25.0549	-24.1394	-19.9585	-2.68555	-3.66211	-3.8147
1562	-24.4446	-22.4304	-20.2026	-2.41089	-4.05884	-3.63159
1563	-23.0713	-21.4233	-19.3481	-1.64795	-3.63159	-4.24194
1564	-21.9727	-21.9421	-17.7612	-2.41089	-3.14331	-3.87573
1565	-23.1934	-22.6135	-18.4936	-3.05176	-2.7771	-3.32642
1566	-23.7122	-22.2168	-18.6157	-3.05176	-3.44849	-3.23486
1567	-22.9492	-20.9351	-18.1274	-2.62451	-4.36401	-3.50952
1568	-22.5525	-21.1487	-18.158	-2.28882	-4.36401	-3.78418
1569	-23.4375	-21.7285	-18.8599	-2.92969	-4.45557	-4.21143
1570	-23.1628	-21.9727	-19.2871	-2.9602	-4.76074	-4.05884
1571	-23.1323	-22.4609	-19.2261	-2.56348	-4.39453	-4.15039
1572	-22.522	-23.4985	-19.989	-1.77002	-4.21143	-4.48608
1573	-21.4539	-24.1089	-19.7449	-2.56348	-5.12695	-5.21851
1574	-22.6135	-24.5361	-18.9514	-3.479	-5.64575	-4.97436
1575	-23.6816	-24.0479	-19.928	-3.9978	-5.88989	-3.87573
1576	-23.6511	-22.1863	-21.1487	-2.80762	-5.15747	-2.83813
1577	-23.5901	-22.3084	-22.0947	-2.16675	-4.27246	-2.10571
1578	-23.0713	-23.468	-21.8506	-2.34985	-3.96728	-3.05176
1579	-22.1252	-23.3765	-21.9421	-2.83813	-3.50952	-3.44849
1580	-21.2402	-23.1934	-22.7051	-3.479	-3.54004	-2.28882
1581	-21.8506	-22.7966	-22.2473	-3.02124	-2.41089	-1.98364
1582	-22.8882	-22.0947	-21.5759	-3.14331	-2.68555	-2.92969
1583	-23.2239	-23.5901	-21.637	-3.23486	-3.96728	-2.65503
1584	-22.3694	-24.353	-21.5759	-2.0752	-3.9978	-3.57056
1585	-22.5525	-24.1089	-20.2942	-2.0752	-3.66211	-3.60107
1586	-23.9258	-23.9868	-19.9585	-2.28882	-4.79126	-3.72314
1587	-24.5056	-24.0784	-20.9656	-2.65503	-3.9978	-5.18799
1588	-23.9258	-24.353	-21.6064	-2.53296	-3.08228	-5.09644
1589	-23.5901	-24.0479	-20.4468	-2.53296	-3.60107	-4.18091
1590	-23.4375	-23.4985	-21.0266	-1.95312	-3.9978	-3.60107
1591	-23.1323	-22.9187	-21.0876	-1.77002	-3.26538	-3.44849
1592	-23.5291	-23.2239	-19.9585	-2.31934	-4.24194	-3.32642
1593	-22.9187	-22.522	-19.2871	-2.34985	-4.82178	-2.9602
1594	-22.583	-21.9421	-19.6228	-2.71606	-4.45557	-2.83813
1595	-22.7966	-22.1558	-21.0876	-2.9602	-4.66919	-2.28882
1596	-24.231	-22.6746	-20.3247	-2.71606	-4.36401	-2.13623
1597	-24.6582	-22.0337	-19.3176	-2.83813	-3.54004	-2.53296
1598	-22.7356	-22.1863	-19.4092	-2.28882	-4.21143	-3.08228
1599	-22.7356	-22.1863	-20.7825	-2.65503	-3.90625	-3.479
1600	-23.5901	-22.1558	-22.1558	-3.14331	-3.60107	-3.87573
1601	-23.5901	-22.583	-22.9187	-2.65503	-3.479	-4.15039
1602	-22.2473	-22.7966	-22.0337	-2.44141	-2.92969	-4.73022
1603	-21.9421	-21.9727	-20.9045	-2.7771	-3.9978	-4.45557
1604	-21.8201	-22.2168	-21.0571	-2.83813	-3.63159	-4.18091
1605	-22.644	-22.6746	-21.7285	-2.99072	-2.65503	-3.05176
1606	-24.6582	-21.4844	-21.1182	-1.89209	-2.86865	-2.62451
1607	-22.4915	-22.644	-20.1721	-1.77002	-3.60107	-3.72314
1608	-21.8506	-23.2239	-20.5383	-2.31934	-3.90625	-5.24902
1609	-22.1863	-22.4915	-21.1182	-3.05176	-3.87573	-5.37109
1610	-23.4375	-22.0032	-20.1416	-3.78418	-3.23486	-4.69971
1611	-23.7732	-22.9797	-19.9585	-3.26538	-3.2959	-4.24194
1612	-23.6511	-23.6816	-19.2871	-3.26538	-3.57056	-5.21851
1613	-23.407	-23.407	-19.165	-2.9602	-3.63159	-5.12695
1614	-23.0713	-23.8953	-21.4233	-2.74658	-4.08935	-4.30298
1615	-23.6816	-24.3225	-21.6064	-2.2583	-4.21143	-3.78418
1616	-23.8037	-24.1699	-20.7214	-2.83813	-3.72314	-4.63867
1617	-23.6511	-23.2544	-19.8975	-3.32642	-3.75366	-5.27954
1618	-23.8953	-23.6206	-20.2331	-3.11279	-3.75366	-4.05884
1619	-23.0408	-23.0102	-21.1792	-3.66211	-3.75366	-4.36401
1620	-21.9727	-22.1558	-20.7214	-3.02124	-4.57764	-4.36401
1621	-21.6675	-22.2473	-20.5383	-1.46484	-4.85229	-3.96728
1622	-22.583	-22.644	-20.2026	-2.19727	-4.18091	-3.72314
1623	-22.644	-23.3765	-20.6604	-2.80762	-4.30298	-3.35693
1624	-21.8811	-23.2239	-21.1487	-2.38037	-4.63867	-3.75366
1625	-21.2097	-22.2473	-20.1111	-2.9602	-5.00488	-2.71606
1626	-22.4609	-22.4304	-19.5923	-2.83813	-5.21851	-3.60107
1627	-21.698	-23.407	-18.9209	-2.56348	-4.60815	-5.24902
1628	-21.3013	-23.6206	-18.0054	-2.65503	-4.69971	-5.09644
1629	-21.0876	-22.8882	-18.0054	-2.56348	-5.09644	-3.84521
1630	-21.5149	-21.759	-18.5242	-1.92261	-5.34058	-3.78418
1631	-20.1416	-21.4844	-18.158	-1.89209	-6.74438	-4.82178
1632	-20.3857	-20.4163	-19.6838	-2.28882	-6.31714	-4.82178
1633	-21.9116	-20.5078	-21.4844	-2.50244	-5.64575	-4.21143
1634	-21.5759	-19.6228	-20.3247	-2.16675	-6.073	-4.02832
1635	-19.5618	-18.6157	-19.4397	-2.47192	-5.31006	-3.57056
1636	-20.0806	-18.4936	-19.3176	-2.89917	-3.87573	-4.05884
1637	-20.6604	-19.928	-18.0359	-2.83813	-2.89917	-4.73022
1638	-20.4163	-20.9656	-18.0054	-2.28882	-4.15039	-4.11987
1639	-21.1182	-20.6299	-17.5476	-1.83105	-4.5166	-4.76074
1640	-21.2402	-21.0571	-16.6626	-1.83105	-4.24194	-5.0354
1641	-21.1487	-20.7825	-16.9372	-1.67847	-4.30298	-5.34058
1642	-19.5923	-20.3857	-17.8833	-2.04468	-4.63867	-4.79126
1643	-19.6228	-20.7825	-17.395	-3.14331	-4.85229	-3.41797
1644	-18.9514	-20.4163	-16.571	-3.63159	-5.79834	-3.2959
1645	-20.1111	-20.4163	-16.7541	-2.86865	-6.16455	-3.44849
1646	-21.1792	-20.813	-16.9983	-3.35693	-5.34058	-2.59399
1647	-19.7754	-19.4702	-17.1204	-3.20435	-4.48608	-2.83813
1648	-18.3716	-19.4702	-17.1814	-2.7771	-4.42505	-3.54004
1649	-18.7378	-19.4702	-18.3411	-2.65503	-3.96728	-3.14331
1650	-19.165	-19.3481	-17.3645	-2.47192	-4.18091	-2.99072
1651	-18.7683	-19.043	-17.7002	-3.08228	-4.73022	-4.42505
1652	-18.5852	-19.0125	-18.7378	-2.80762	-4.82178	-4.97436
1653	-18.6462	-18.7073	-18.9209	-2.7771	-4.57764	-3.35693
1654	-18.8599	-19.6533	-19.043	-3.20435	-3.35693	-3.90625
1655	-18.9209	-20.2331	-19.8059	-3.2959	-4.08935	-4.11987
1656	-18.28	-19.5312	-19.3481	-3.41797	-4.57764	-4.39453
1657	-18.3716	-20.05	-19.7449	-3.35693	-3.72314	-3.75366
1658	-19.0125	-19.1956	-19.5923	-2.68555	-3.05176	-3.35693
1659	-19.7754	-18.7683	-19.4397	-3.20435	-2.71606	-3.35693
1660	-19.0735	-19.0125	-18.3411	-3.75366	-2.34985	-3.35693
1661	-19.2566	-19.043	-17.3035	-3.2959	-1.86157	-2.99072
1662	-20.2942	-18.6768	-18.2495	-2.83813	-2.62451	-4.18091
1663	-18.219	-19.4397	-19.2566	-2.68555	-3.50952	-3.9978
1664	-17.4255	-19.928	-18.8293	-3.44849	-3.05176	-3.66211
1665	-18.0359	-20.6299	-18.0359	-3.26538	-2.2583	-4.05884
1666	-18.5547	-20.6604	-16.9678	-3.44849	-2.68555	-4.60815
1667	-18.9819	-20.0806	-17.273	-3.78418	-3.75366	-4.63867
1668	-19.3176	-21.1182	-18.4936	-3.38745	-3.63159	-4.30298
1669	-19.5007	-21.6064	-18.9819	-3.05176	-3.2959	-4.3335
1670	-18.9209	-20.9961	-18.4631	-2.68555	-3.479	-4.42505
1671	-19.165	-19.5618	-18.7378	-1.43433	-3.75366	-4.24194
1672	-19.5618	-18.219	-20.4773	-2.10571	-3.26538	-4.27246
1673	-19.8059	-17.0898	-19.8975	-2.74658	-3.17383	-3.93677
1674	-19.7754	-17.9443	-18.3105	-2.92969	-3.26538	-2.74658
1675	-18.7378	-19.104	-17.8223	-3.14331	-3.8147	-3.38745
1676	-19.5923	-18.9514	-18.7988	-3.69263	-3.9978	-4.45557
1677	-20.2942	-18.9514	-18.6768	-3.41797	-4.63867	-4.94385
1678	-19.8669	-17.8528	-19.3481	-3.60107	-4.57764	-4.97436
1679	-20.05	-17.6697	-18.8599	-3.23486	-5.40161	-3.2959
1680	-20.3552	-18.0359	-18.2495	-4.45557	-4.69971	-3.14331
1681	-19.6533	-17.9443	-18.219	-4.48608	-4.02832	-4.39453
1682	-19.3176	-16.6016	-19.0735	-2.99072	-4.21143	-5.49316
1683	-20.3552	-16.4185	-18.6462	-3.05176	-4.66919	-5.52368
1684	-20.4773	-16.3574	-18.219	-2.9602	-4.54712	-6.43921
1685	-21.0266	-16.7236	-18.7683	-3.41797	-4.60815	-5.58472
1686	-21.3928	-16.4795	-18.7683	-3.66211	-4.21143	-4.97436
1687	-20.3247	-16.6931	-19.165	-4.05884	-4.15039	-4.24194
1688	-18.9209	-17.2119	-19.1345	-3.23486	-3.60107	-4.54712
1689	-18.9819	-17.334	-18.8599	-3.08228	-3.69263	-4.18091
1690	-19.7449	-17.395	-17.7918	-3.72314	-3.479	-4.08935
1691	-19.2566	-18.28	-17.5781	-2.7771	-3.17383	-3.57056
1692	-19.1345	-18.2495	-18.4021	-1.67847	-3.54004	-4.45557
1693	-18.6462	-17.9443	-18.7988	-2.59399	-3.63159	-4.5166
1694	-18.0664	-18.0054	-19.3176	-3.66211	-3.60107	-5.00488
1695	-17.2119	-18.3411	-19.0125	-3.17383	-3.38745	-5.37109
1696	-17.334	-17.1204	-18.219	-2.01416	-3.23486	-4.94385
1697	-18.158	-16.5405	-17.334	-2.04468	-3.2959	-4.5166
1698	-18.2495	-17.6697	-17.3035	-2.59399	-3.2959	-3.66211
1699	-17.8833	-17.7918	-17.273	-2.0752	-2.86865	-3.66211
1700	-18.6462	-17.6392	-17.4255	-2.89917	-2.50244	-3.60107
1701	-19.043	-17.4866	-17.1814	-3.11279	-2.44141	-4.39453
1702	-18.0054	-17.4561	-16.6626	-2.10571	-3.02124	-4.15039
1703	-18.0969	-17.8528	-18.0054	-1.80054	-3.41797	-4.36401
1704	-19.165	-19.1345	-20.2637	-1.98364	-3.2959	-4.24194
1705	-17.8223	-18.5547	-19.8975	-2.80762	-2.56348	-3.14331
1706	-17.3035	-16.1438	-19.104	-2.10571	-3.20435	-1.86157
1707	-17.7307	-16.2659	-18.7683	-2.65503	-3.78418	-2.53296
1708	-18.0969	-17.6392	-18.0969	-2.9602	-3.96728	-3.11279
1709	-19.2566	-17.3645	-17.7307	-3.11279	-4.15039	-3.50952
1710	-20.1416	-16.8152	-18.0969	-3.23486	-4.94385	-2.56348
1711	-20.2026	-16.8152	-18.7988	-3.23486	-4.76074	-1.80054
1712	-19.7754	-16.8457	-19.3787	-3.02124	-4.82178	-2.28882
1713	-18.28	-16.8457	-18.6768	-2.31934	-4.08935	-2.50244
1714	-17.8528	-16.8152	-17.8528	-1.86157	-3.23486	-1.52588
1715	-18.4021	-16.7541	-18.0359	-1.80054	-3.41797	-1.7395
1716	-17.8223	-17.4866	-17.7612	-2.38037	-4.5166	-1.7395
1717	-18.5852	-18.5242	-17.0593	-2.59399	-4.18091	-2.80762
1718	-18.3105	-18.0359	-16.7236	-2.2583	-3.72314	-2.34985
1719	-18.7988	-17.7612	-17.4866	-2.89917	-3.57056	-2.10571
1720	-18.28	-18.5852	-18.0054	-2.38037	-3.11279	-2.86865
1721	-17.7612	-18.4021	-17.9138	-1.89209	-3.479	-3.8147
1722	-18.1885	-17.9443	-18.7378	-1.89209	-3.2959	-3.479
1723	-19.3481	-17.8223	-19.165	-2.71606	-4.30298	-2.92969
1724	-19.5923	-17.6697	-19.0735	-1.83105	-5.18799	-2.16675
1725	-18.219	-17.5171	-18.2495	-1.31226	-5.0354	-2.2583
1726	-18.4326	-16.3879	-16.7236	-1.19019	-4.24194	-2.99072
1727	-19.2261	-17.4866	-15.5945	-2.0752	-4.18091	-3.23486
1728	-18.9514	-18.2495	-15.6555	-2.22778	-5.40161	-2.59399
1729	-17.5171	-18.4936	-15.564	-1.40381	-5.06592	-2.41089
1730	-18.0664	-17.6392	-15.2893	-0.91553	-4.15039	-2.38037
1731	-18.1274	-18.158	-17.2119	-1.46484	-4.05884	-2.71606
1732	-18.2495	-19.5618	-18.1885	-1.70898	-4.08935	-2.50244
1733	-17.6697	-18.9514	-17.5781	-1.64795	-3.05176	-1.67847
1734	-17.6392	-17.7918	-18.3411	-1.58691	-2.71606	-2.53296
1735	-18.0054	-17.7002	-19.6228	-1.98364	-3.50952	-2.34985
1736	-17.8528	-18.4021	-18.0969	-2.13623	-4.57764	-2.56348
1737	-16.571	-19.0125	-17.2424	-2.13623	-4.63867	-1.52588
1738	-16.9372	-18.7988	-18.2495	-2.71606	-4.82178	-0.57983
1739	-17.4255	-18.5547	-19.043	-3.08228	-4.18091	-1.09863
1740	-16.3269	-18.9209	-17.9443	-2.44141	-3.54004	-2.19727
1741	-16.4795	-18.7988	-16.9678	-1.19019	-3.8147	-3.08228
1742	-16.9067	-19.4702	-16.7236	-0.94604	-4.97436	-2.92969
1743	-17.7918	-19.7449	-16.1743	-1.25122	-4.91333	-2.13623
1744	-18.0664	-19.2261	-17.2119	-1.58691	-4.18091	-2.34985
1745	-17.0593	-18.6462	-17.6392	-2.56348	-4.60815	-3.05176
1746	-18.0054	-18.2495	-16.6016	-2.34985	-5.40161	-3.69263
1747	-17.8223	-18.8293	-16.9067	-1.61743	-4.42505	-2.92969
1748	-16.9983	-19.6838	-17.1204	-2.50244	-4.60815	-2.44141
1749	-16.8457	-19.8669	-16.1133	-2.74658	-4.60815	-2.31934
1750	-16.3879	-19.4702	-16.7541	-1.86157	-5.09644	-2.16675
1751	-15.6555	-19.4397	-16.7541	-2.01416	-4.85229	-2.53296
1752	-16.6626	-19.2566	-17.0898	-2.16675	-4.60815	-1.83105
1753	-17.2424	-18.9209	-16.8152	-3.05176	-5.06592	-1.64795
1754	-16.8762	-19.3481	-16.9983	-3.60107	-4.91333	-1.31226
1755	-18.158	-18.9514	-17.4561	-3.08228	-3.96728	-1.67847
1756	-18.1274	-17.2424	-17.5171	-2.19727	-3.84521	-2.01416
1757	-17.3035	-16.8762	-17.7612	-2.41089	-3.479	-1.92261
1758	-16.6321	-17.9443	-17.4866	-2.86865	-3.20435	-1.77002
1759	-16.6016	-18.5242	-17.1814	-1.70898	-2.83813	-2.22778
1760	-16.6931	-18.7683	-16.8762	-1.28174	-3.02124	-2.34985
1761	-16.8762	-19.0735	-17.0593	-0.85449	-2.7771	-2.04468
1762	-16.2354	-19.0735	-18.158	-1.67847	-3.50952	-1.70898
1763	-15.8997	-20.1416	-19.3176	-1.7395	-4.3335	-1.52588
1764	-16.7541	-19.8364	-18.6157	-1.40381	-4.08935	-2.04468
1765	-16.4795	-18.8904	-17.395	-1.0376	-4.3335	-2.7771
1766	-16.4185	-18.8599	-16.2964	-1.34277	-4.24194	-2.50244
1767	-16.2048	-18.8293	-15.564	-0.67139	-3.38745	-2.62451
1768	-15.2893	-18.7073	-15.8386	-1.09863	-2.7771	-2.83813
1769	-15.1062	-18.4631	-15.7165	-0.82397	-2.65503	-2.22778
1770	-16.2048	-18.1885	-16.3574	-0.5188	-1.83105	-2.47192
1771	-16.0828	-17.3035	-17.0288	-1.2207	-2.10571	-2.50244
1772	-15.8081	-17.0288	-18.1885	-1.92261	-2.92969	-2.74658
1773	-16.7236	-16.6016	-18.0969	-2.28882	-2.7771	-2.56348
1774	-15.564	-15.7776	-17.4866	-3.05176	-2.41089	-1.77002
1775	-15.564	-14.74	-18.158	-2.53296	-2.0752	-2.41089
1776	-15.2893	-16.0828	-17.6697	-1.19019	-2.47192	-2.74658
1777	-16.1438	-17.1204	-16.51	-1.37329	-3.23486	-2.59399
1778	-16.2964	-18.0664	-16.2048	-1.77002	-3.2959	-2.62451
1779	-17.0898	-18.6768	-16.1438	-1.52588	-3.17383	-3.35693
1780	-16.9983	-18.4936	-15.8997	-1.43433	-3.50952	-3.50952
1781	-16.7236	-17.1509	-15.4114	-1.95312	-3.75366	-3.11279
1782	-17.3645	-17.0288	-15.0757	-1.95312	-2.89917	-2.50244
1783	-16.7541	-17.7612	-14.679	-1.86157	-3.11279	-2.13623
1784	-16.2964	-18.0359	-14.4959	-1.98364	-3.54004	-2.62451
1785	-16.7541	-18.0664	-15.0757	-2.01416	-3.17383	-2.47192
1786	-15.9607	-16.9983	-14.9231	-2.44141	-3.05176	-2.65503
1787	-16.0828	-16.9372	-15.3809	-2.38037	-3.02124	-2.50244
1788	-15.9912	-15.8691	-15.1062	-1.77002	-2.47192	-2.28882
1789	-16.449	-14.7705	-14.4043	-1.70898	-2.47192	-2.9602
1790	-17.6697	-16.3574	-15.1672	-2.13623	-3.02124	-3.26538
1791	-18.4936	-17.4866	-16.571	-2.19727	-3.8147	-3.2959
1792	-18.0664	-17.273	-17.8528	-2.10571	-3.69263	-3.50952
1793	-16.8152	-17.0288	-17.0593	-2.44141	-2.0752	-3.20435
1794	-16.1743	-16.51	-14.8926	-2.04468	-1.5564	-2.92969
1795	-16.2048	-17.4561	-13.6414	-2.10571	-1.80054	-2.83813
1796	-16.0828	-17.6697	-12.7563	-1.83105	-1.98364	-3.32642
1797	-16.3879	-17.2424	-12.6953	-2.16675	-2.19727	-3.78418
1798	-16.7541	-16.1438	-13.3057	-1.98364	-2.31934	-3.14331
1799	-18.0359	-16.3574	-14.801	-1.83105	-2.59399	-2.62451
1800	-18.9819	-15.6555	-14.6484	-2.41089	-2.10571	-2.59399
1801	-18.219	-16.6931	-14.2212	-2.9602	-3.17383	-2.01416
1802	-16.7236	-17.5476	-14.5874	-2.59399	-2.56348	-2.44141
1803	-17.1204	-18.0359	-14.679	-1.37329	-2.16675	-2.92969
1804	-18.7073	-17.9748	-14.0991	-1.61743	-2.10571	-3.08228
1805	-18.3411	-18.3105	-14.8621	-1.37329	-2.53296	-3.44849
1806	-18.4326	-18.5547	-14.74	-1.37329	-2.89917	-2.71606
1807	-17.1204	-18.2495	-14.7705	-1.89209	-2.83813	-3.2959
1808	-17.5171	-17.9443	-15.8081	-2.50244	-3.35693	-3.54004
1809	-18.3105	-18.3716	-15.1672	-2.50244	-4.18091	-4.15039
1810	-18.0664	-17.8223	-14.7095	-2.59399	-3.60107	-4.3335
1811	-17.0593	-17.1814	-14.679	-2.62451	-2.92969	-3.63159
1812	-16.9372	-18.5242	-15.0452	-2.53296	-3.20435	-3.66211
1813	-17.273	-19.2871	-16.0828	-2.68555	-3.23486	-3.23486
1814	-17.334	-18.3105	-16.8152	-1.77002	-3.44849	-2.31934
1815	-18.6157	-18.0054	-14.8621	-2.2583	-3.84521	-1.80054
1816	-19.3176	-18.1274	-14.9841	-2.68555	-3.90625	-2.01416
1817	-18.2495	-18.0359	-15.8997	-2.59399	-4.21143	-3.14331
1818	-17.273	-18.0054	-16.0522	-1.5564	-3.41797	-3.479
1819	-17.1814	-17.9138	-15.0452	-2.31934	-4.08935	-2.2583
1820	-16.9067	-17.8223	-15.1062	-3.23486	-4.79126	-2.74658
1821	-17.7918	-18.4936	-15.7165	-2.2583	-3.96728	-2.7771
1822	-18.4021	-18.9514	-16.4185	-2.47192	-3.32642	-2.65503
1823	-17.0593	-19.989	-16.5405	-2.89917	-3.44849	-2.68555
1824	-16.3879	-20.3857	-15.7776	-2.68555	-3.44849	-2.92969
1825	-15.9912	-20.7825	-16.7541	-2.22778	-3.72314	-3.60107
1826	-16.2048	-20.1416	-17.273	-1.25122	-2.92969	-3.02124
1827	-16.9678	-18.7073	-16.2659	-1.37329	-2.22778	-3.66211
1828	-16.7847	-19.3481	-16.3879	-2.44141	-2.62451	-4.18091
1829	-16.51	-19.3481	-17.5781	-2.68555	-2.74658	-3.93677
1830	-16.6321	-18.6462	-17.0593	-2.56348	-3.02124	-3.20435
1831	-16.449	-17.5476	-15.7776	-2.13623	-2.99072	-2.86865
1832	-16.3879	-17.6392	-15.9302	-2.0752	-3.08228	-2.99072
1833	-16.1438	-18.0359	-16.2048	-1.89209	-3.38745	-3.41797
1834	-16.9067	-17.8528	-17.2424	-1.70898	-4.21143	-3.11279
1835	-18.5242	-18.0969	-16.2964	-1.98364	-3.66211	-2.99072
1836	-17.7918	-18.0359	-15.564	-2.01416	-4.08935	-3.479
1837	-16.8762	-17.7002	-15.5029	-1.49536	-4.08935	-4.63867
1838	-17.4561	-18.4021	-16.8762	-0.91553	-3.20435	-3.75366
1839	-17.1814	-18.5242	-16.9983	-1.09863	-3.93677	-3.14331
1840	-16.2659	-18.6462	-16.9983	-1.61743	-4.27246	-3.75366
1841	-15.8997	-18.4326	-18.0054	-2.47192	-4.30298	-3.23486
1842	-16.0217	-18.5547	-19.7754	-2.47192	-3.90625	-3.26538
1843	-16.51	-18.7988	-20.0806	-2.31934	-3.26538	-3.60107
1844	-16.0828	-18.9514	-19.3787	-2.28882	-3.50952	-4.45557
1845	-14.4348	-19.3481	-19.5923	-1.83105	-4.11987	-4.11987
1846	-13.6719	-19.5007	-18.2495	-1.67847	-4.15039	-2.99072
1847	-14.4959	-20.3247	-18.2495	-2.04468	-4.30298	-2.89917
1848	-15.0757	-20.05	-19.1956	-2.2583	-4.5166	-3.9978
1849	-14.7705	-18.8904	-18.3716	-2.71606	-4.27246	-3.32642
1850	-15.2283	-19.2566	-18.219	-2.41089	-4.73022	-2.89917
1851	-15.2588	-19.6838	-18.5242	-3.08228	-3.87573	-3.32642
1852	-14.2517	-18.9209	-19.2261	-2.71606	-3.20435	-2.99072
1853	-14.5569	-18.28	-19.989	-3.20435	-3.08228	-3.38745
1854	-15.9912	-17.4255	-20.5383	-3.35693	-3.9978	-4.73022
1855	-15.1367	-16.9067	-19.3787	-2.89917	-4.05884	-4.57764
1856	-15.9607	-16.8762	-17.9748	-3.32642	-3.78418	-4.3335
1857	-15.2893	-17.6392	-16.4795	-2.65503	-3.72314	-3.38745
1858	-14.5264	-17.4866	-16.8457	-2.44141	-4.08935	-3.32642
1859	-15.2283	-17.3035	-16.7847	-2.0752	-4.45557	-3.35693
1860	-14.5569	-18.219	-16.8762	-1.95312	-4.97436	-3.54004
1861	-14.801	-18.4936	-16.571	-1.86157	-4.18091	-4.02832
1862	-15.7776	-17.8223	-15.8691	-2.04468	-3.2959	-4.21143
1863	-16.0522	-18.1274	-16.2964	-1.70898	-2.89917	-4.08935
1864	-15.2588	-16.8457	-17.273	-1.5564	-2.13623	-4.57764
1865	-15.3503	-16.2964	-18.3105	-1.43433	-2.31934	-3.87573
1866	-16.6626	-16.449	-17.1204	-1.61743	-2.31934	-3.96728
1867	-16.3574	-16.3879	-16.6626	-2.28882	-2.28882	-3.84521
1868	-15.8997	-16.6016	-16.1743	-2.71606	-2.62451	-2.47192
1869	-15.4724	-16.7236	-15.2283	-2.74658	-2.01416	-1.83105
1870	-14.9231	-16.8152	-15.8081	-2.0752	-2.41089	-2.68555
1871	-15.625	-17.0898	-16.2964	-1.31226	-3.35693	-3.2959
1872	-15.4419	-17.1204	-15.1977	-1.86157	-3.08228	-3.38745
1873	-13.7939	-17.0288	-13.9771	-2.13623	-3.2959	-2.9602
1874	-14.1602	-19.0735	-13.7329	-2.74658	-3.50952	-3.02124
1875	-15.0452	-19.043	-13.8855	-2.2583	-3.14331	-3.20435
1876	-15.0757	-17.5171	-13.1531	-2.01416	-3.78418	-2.71606
1877	-14.8315	-18.4936	-10.7727	-2.62451	-3.60107	-3.23486
1878	-15.6555	-18.6768	-11.7188	-2.41089	-2.31934	-3.41797
1879	-15.7776	-18.158	-13.1836	-1.89209	-2.80762	-2.83813
1880	-15.3503	-17.5476	-13.4888	-2.44141	-3.50952	-2.65503
1881	-15.564	-18.8904	-14.3738	-2.9602	-3.44849	-3.26538
1882	-16.6016	-18.0969	-14.2517	-3.78418	-2.38037	-4.02832
1883	-17.334	-16.449	-14.6179	-2.68555	-1.98364	-4.76074
1884	-16.7847	-16.0217	-14.5569	-1.98364	-2.16675	-4.79126
1885	-16.2659	-16.1438	-15.2893	-1.5564	-2.19727	-4.18091
1886	-15.7165	-16.7847	-16.9678	-2.59399	-2.13623	-4.88281
1887	-16.2659	-16.571	-18.1885	-3.05176	-2.44141	-3.63159
1888	-16.0217	-16.6931	-18.3105	-2.34985	-2.71606	-2.9602
1889	-14.9536	-16.2659	-17.5171	-1.77002	-2.2583	-3.78418
1890	-15.564	-16.6016	-17.0898	-2.0752	-1.61743	-3.2959
1891	-15.5945	-16.8457	-16.9678	-2.56348	-1.92261	-2.34985
1892	-14.801	-16.7847	-17.7307	-1.95312	-2.44141	-2.68555
1893	-14.8926	-16.2354	-18.4021	-2.56348	-2.92969	-3.72314
1894	-14.4348	-15.8997	-17.9443	-2.34985	-2.92969	-3.60107
1895	-14.7095	-15.4724	-18.28	-2.53296	-2.74658	-3.84521
1896	-15.9302	-15.2283	-18.28	-2.65503	-2.59399	-3.9978
1897	-15.7165	-14.7705	-16.51	-2.99072	-2.7771	-4.02832
1898	-14.7095	-15.8081	-16.2659	-2.41089	-2.59399	-4.54712
1899	-16.0522	-15.8691	-16.7847	-2.47192	-3.05176	-4.11987
1900	-16.6931	-15.1367	-16.0217	-2.7771	-3.20435	-3.50952
1901	-16.9067	-15.7776	-15.9607	-2.7771	-3.20435	-3.93677
1902	-16.3879	-16.6321	-15.1367	-2.62451	-3.32642	-4.82178
1903	-15.9912	-15.3809	-14.9841	-2.99072	-3.75366	-4.45557
1904	-15.6555	-16.2048	-15.686	-2.80762	-3.23486	-4.02832
1905	-17.0898	-16.1743	-15.686	-2.41089	-3.02124	-3.63159
1906	-17.7918	-15.9912	-14.9231	-2.47192	-2.83813	-3.02124
1907	-16.571	-16.6626	-14.3433	-3.11279	-3.38745	-3.96728
1908	-15.3809	-16.2659	-14.3433	-3.57056	-4.02832	-4.21143
1909	-16.2354	-16.0828	-14.5569	-3.11279	-4.27246	-4.91333
1910	-17.1814	-16.0828	-14.5569	-2.50244	-4.08935	-4.5166
1911	-17.9748	-15.8386	-15.2588	-2.99072	-3.87573	-4.39453
1912	-18.3105	-16.51	-16.1743	-2.86865	-3.38745	-3.41797
1913	-17.273	-17.334	-17.395	-2.44141	-4.02832	-3.23486
1914	-16.6321	-16.0828	-18.4631	-1.98364	-3.75366	-2.65503
1915	-15.625	-15.9912	-19.8059	-2.47192	-3.32642	-3.26538
1916	-15.4114	-16.9678	-19.1345	-2.31934	-3.54004	-3.2959
1917	-15.5335	-16.9678	-18.4631	-2.19727	-3.02124	-3.02124
1918	-16.0217	-16.9067	-17.4255	-2.31934	-3.54004	-4.15039
1919	-15.0452	-16.9983	-17.4866	-2.44141	-3.96728	-3.96728
1920	-14.4043	-17.0593	-17.6086	-2.44141	-3.60107	-3.9978
1921	-14.7705	-16.7847	-18.4021	-2.0752	-3.50952	-3.84521
1922	-14.7705	-16.51	-18.9819	-2.38037	-4.08935	-4.08935
1923	-15.1062	-16.3574	-18.8293	-2.99072	-3.75366	-3.54004
1924	-14.7095	-17.3035	-18.8904	-3.05176	-3.26538	-3.72314
1925	-14.0076	-17.4561	-20.8435	-3.479	-3.72314	-3.78418
1926	-14.6179	-16.2659	-20.6909	-3.44849	-3.08228	-4.02832
1927	-15.686	-16.0828	-19.4397	-3.08228	-2.80762	-3.08228
1928	-16.8457	-16.7236	-18.9819	-2.44141	-3.60107	-3.20435
1929	-17.273	-16.3879	-18.4021	-3.20435	-3.84521	-2.19727
1930	-17.395	-16.2659	-18.4631	-3.72314	-3.38745	-2.59399
1931	-17.0593	-16.7236	-19.104	-3.9978	-3.20435	-2.38037
1932	-16.0522	-17.6392	-18.8599	-3.72314	-3.54004	-1.28174
1933	-16.0217	-17.8833	-18.219	-2.65503	-3.63159	-1.58691
1934	-16.8457	-17.4866	-18.219	-3.08228	-3.38745	-1.80054
1935	-16.6016	-17.4255	-18.0054	-3.17383	-2.59399	-2.34985
1936	-14.3738	-17.1509	-18.1274	-3.08228	-1.80054	-3.02124
1937	-13.2446	-16.571	-18.1274	-2.86865	-2.2583	-3.35693
1938	-14.2822	-16.6931	-17.3645	-2.80762	-3.08228	-4.21143
1939	-14.8315	-17.334	-17.7918	-2.38037	-3.60107	-4.69971
1940	-14.0076	-17.6086	-18.0969	-1.89209	-4.48608	-4.27246
1941	-13.5803	-17.8528	-18.0359	-3.14331	-4.66919	-2.7771
1942	-13.8245	-18.7378	-16.8762	-2.53296	-4.45557	-3.23486
1943	-14.0991	-18.2495	-16.2354	-2.86865	-3.72314	-3.50952
1944	-13.855	-16.2964	-15.9607	-3.75366	-3.41797	-3.90625
1945	-13.6414	-14.74	-17.0593	-3.41797	-3.32642	-4.08935
1946	-13.6719	-13.9771	-16.4795	-3.60107	-2.9602	-3.90625
1947	-13.916	-14.1296	-16.2048	-3.11279	-3.17383	-3.63159
1948	-13.6414	-15.4114	-17.3035	-2.34985	-3.60107	-3.78418
1949	-13.4582	-16.0217	-18.0359	-1.86157	-3.78418	-3.96728
1950	-13.5498	-15.2893	-17.6392	-1.86157	-3.69263	-3.44849
1951	-13.2752	-15.2283	-18.3716	-3.14331	-3.72314	-3.20435
1952	-13.2141	-16.2964	-18.158	-3.08228	-3.96728	-3.93677
1953	-14.1602	-17.2119	-18.4021	-2.9602	-3.9978	-4.97436
1954	-13.1836	-16.2048	-20.2637	-3.08228	-2.99072	-4.30298
1955	-11.4136	-14.6484	-17.7307	-3.41797	-3.02124	-4.39453
1956	-12.1155	-13.855	-14.9231	-3.57056	-3.9978	-5.31006
1957	-12.8174	-14.3738	-15.8386	-3.14331	-3.66211	-4.63867
1958	-12.9395	-15.0452	-16.4185	-3.17383	-3.50952	-5.18799
1959	-13.1531	-14.8315	-16.6016	-2.74658	-3.32642	-5.67627
1960	-12.8479	-14.2822	-17.6086	-2.22778	-3.479	-5.49316
1961	-11.9629	-14.1296	-18.4326	-1.89209	-3.90625	-5.0354
1962	-11.0168	-13.855	-19.043	-2.71606	-3.08228	-4.91333
1963	-10.7727	-14.4348	-19.2261	-2.38037	-3.2959	-4.30298
1964	-11.0168	-14.9231	-18.5242	-2.47192	-3.41797	-4.45557
1965	-12.3901	-14.6484	-18.1885	-2.80762	-2.71606	-4.27246
1966	-13.031	-14.1602	-18.7073	-2.80762	-2.68555	-3.08228
1967	-13.092	-14.2212	-18.3411	-2.38037	-2.80762	-2.47192
1968	-13.4582	-14.9841	-17.5476	-2.31934	-2.53296	-3.72314
1969	-13.9771	-14.2517	-18.5852	-2.0752	-2.86865	-3.72314
1970	-13.1531	-13.6414	-18.0664	-2.2583	-3.87573	-3.11279
1971	-12.4512	-13.092	-16.6016	-2.59399	-4.91333	-3.35693
1972	-11.9324	-12.6343	-15.3198	-2.99072	-5.06592	-4.05884
1973	-12.4817	-12.9395	-16.3269	-2.38037	-4.5166	-3.96728
1974	-14.3127	-13.0615	-16.6016	-2.41089	-3.75366	-4.15039
1975	-14.4959	-13.9771	-15.7165	-1.86157	-4.11987	-3.78418
1976	-12.6648	-14.7705	-15.1977	-2.41089	-3.84521	-3.50952
1977	-12.6343	-14.8926	-15.5029	-2.31934	-3.93677	-4.79126
1978	-12.2986	-13.9465	-16.0522	-1.0376	-5.24902	-4.39453
1979	-11.322	-14.2212	-16.8152	-0.85449	-4.97436	-3.72314
1980	-12.5427	-14.5569	-17.7002	-1.43433	-4.45557	-2.99072
1981	-14.3127	-14.1296	-18.1274	-1.46484	-3.8147	-3.08228
1982	-14.7095	-13.7939	-17.5476	-1.89209	-4.05884	-3.23486
1983	-15.1672	-13.2141	-17.6697	-1.7395	-3.38745	-2.53296
1984	-15.4114	-13.4582	-16.571	-1.95312	-3.38745	-3.63159
1985	-14.74	-13.8245	-15.4114	-2.41089	-4.30298	-4.18091
1986	-13.8245	-14.2517	-15.5945	-2.10571	-4.42505	-4.27246
1987	-13.2752	-14.6179	-15.9302	-1.92261	-3.84521	-3.50952
1988	-14.0991	-14.3738	-15.9302	-2.86865	-3.54004	-3.20435
1989	-12.8784	-13.7634	-15.8386	-2.53296	-3.87573	-2.92969
1990	-13.3362	-13.6108	-17.4561	-1.67847	-3.60107	-3.23486
1991	-12.8479	-13.092	-17.334	-2.56348	-3.44849	-3.23486
1992	-12.0544	-12.3596	-15.7471	-2.50244	-3.479	-2.47192
1993	-11.7188	-12.7258	-16.3269	-2.38037	-4.08935	-2.92969
1994	-11.322	-13.4582	-16.6321	-2.2583	-4.45557	-3.35693
1995	-12.2376	-14.2822	-18.4021	-1.64795	-4.11987	-3.57056
1996	-12.5122	-14.5874	-19.0735	-1.92261	-3.17383	-3.50952
1997	-12.8479	-13.7329	-18.4631	-2.01416	-2.92969	-2.80762
1998	-13.3667	-13.7024	-18.7683	-1.34277	-2.99072	-3.35693
[truncated: 3,003 more rows]

## Sheet: Panel_d_data
VB6
Peak MRC (pA)								Sustained MRC (pA)
	Control	+ Ba2+	Ca2+-free	Choline+ (Na+-free)	NMDG+ (Na+-free)	+ Amiloride			Control	+ Ba2+	Ca2+-free	Choline+ (Na+-free)	NMDG+ (Na+-free)	+ Amiloride
1	33.3839	48.2234	47.1342	0	15.7946	8.02535		1	8.34014	9.09503	9.97361	0	3.37553	2.6103
2	23.5185	27.2259	24.4936	9.73829	15.4081	5.53542		2	7.54696	4.2244	3.4265	1.52903	1.62488	2.0414
3	21.1839	31.1409	37.798	4.2327	6.04817	8.8051		3	7.80607	7.08783	12.2327	0.9967	0.80623	3.39516
4	29.7452	21.2009	34.7844	6.19943	13.8931	12.0306		4	7.99193	7.23663	15.7279	0.59906	1.57683	6.27265
5	30.4404	44.5596	38.5717	3.97802	0	5.40522		5	6.06977	20.2854	13.1868	0.79011	0	1.45859
6	52.4102	18.9026	30.5374	3.96087	0	14.2537		6	15.0708	8.6853	8.76953	0.54044	1.42503	4.65019
7	64.9238	53.1746		0	14.4489	10.4768		7	14.8461	19.6766		0	2.23631	4.3981
8	43.2019	41.4694		6.77543	0			8	13.8178	10.8185		1.31223	0
9	39.6078			11.0347	23.4877			9	11.1539			0.71577	2.1965
10	34.8187			12.3998				10	10.738			3.33393
11	43.0455			10.7956				11	13.7127			1.12207
12	39.5799							12	9.1967
mean	37.9883	35.7372	35.5532	6.28317	9.89785	9.21889		mean	10.5242	10.8887	10.5529	0.99448	1.47126	3.54663
SEM	3.52411	4.54921	3.1429	1.30177	2.87522	1.23967		SEM	0.91223	2.09506	1.74013	0.27528	0.36412	0.63432
p value		0.9943	0.9946	0	2.12482e-07	5.5015e-07		p value		1	1	1.46449e-07	9.97725e-07	0.0005

## Sheet: Panel_e_trace
VB6
	WT	asic-1	asic-1 rescue	del-1	del-1 rescue	asic-1;del-1	double rescue
1	-2.10571	-1.12915	-0.85881	-0.85449	-1.77807	-1.06812	-1.31226
2	-1.70898	-1.0376	-1.31608	-1.09863	-1.93056	-0.76294	-1.0376
3	-1.46484	-1.37329	-1.22404	-0.48828	-1.56424	-0.57983	-0.88501
4	-1.7395	-1.46484	-0.79631	-0.45776	-1.47259	-0.61035	-0.54932
5	-1.83105	-1.83105	-0.73479	-0.91553	-0.40437	-1.46484	0.09155
6	-0.97656	-1.25122	-1.10051	-1.43433	-0.37375	-0.67139	-0.7019
7	-0.48828	-1.28174	-1.37468	-2.19727	-0.77038	-1.2207	-0.91553
8	-1.00708	-2.38037	-1.46575	-2.41089	-1.16701	-0.91553	-0.73242
9	-1.12915	-1.58691	-0.4887	-1.98364	-0.58707	-1.2207	-0.45776
10	-2.13623	-1.61743	-0.06097	-1.34277	-0.40386	-2.10571	-0.79346
11	-2.50244	-0.79346	-0.091	-1.5564	-0.58687	-1.95312	-1.06812
12	-1.70898	0.33569	-0.36517	-2.2583	-0.129	-1.52588	-0.5188
13	-1.5564	-0.15259	-0.48675	-3.2959	-0.89184	-1.83105	-0.91553
14	-1.28174	-1.70898	0.03253	-1.61743	-2.02089	-2.19727	-1.34277
15	-1.12915	-1.37329	-0.1806	-1.28174	-2.9058	-1.28174	-0.5188
16	-1.64795	-1.06812	-0.45478	-1.64795	-2.23431	-0.5188	-1.12915
17	-1.70898	-0.57983	-1.06464	-2.2583	-1.25764	-0.27466	-0.94604
18	-0.85449	-1.49536	-0.54536	-2.0752	-0.67771	-1.19019	-1.2207
19	-0.76294	-1.40381	-0.27021	-0.61035	-0.25036	-0.88501	-1.09863
20	-0.88501	-0.82397	-0.758	-0.57983	-1.13527	-1.46484	-0.61035
21	-1.28174	-1.15967	-0.75752	-0.88501	-1.28776	-2.2583	-1.31226
22	-1.09863	-1.37329	-0.94014	0.36621	-0.64678	-1.31226	-1.52588
23	-0.45776	-0.45776	-0.72603	0.18311	-1.10444	-1.46484	-1.2207
24	-0.54932	-0.64087	-0.87813	-0.24414	-2.26401	-1.67847	-1.89209
25	-1.15967	-1.15967	-0.93868	-0.45776	-1.95873	-1.58691	-1.67847
26	-2.59399	-1.28174	-1.02974	-0.7019	-1.95863	-1.06812	-1.25122
27	-2.04468	-1.40381	-1.76168	-1.15967	-2.14163	-1.80054	-0.88501
28	-1.00708	-0.73242	-1.27291	-1.58691	-2.32464	-2.01416	-1.0376
29	-0.88501	-0.82397	-0.96725	-1.06812	-1.40901	-1.40381	-0.97656
30	-1.25122	-1.00708	-1.88229	-1.00708	-1.80564	-0.45776	-0.88501
31	-2.13623	-0.85449	-1.6987	-1.49536	-3.63659	-0.48828	-1.19019
32	-0.91553	-0.27466	-0.8132	-1.25122	-3.20924	0.03052	-0.27466
33	-0.57983	-0.39673	-0.4465	-1.52588	-1.46964	0.48828	-0.39673
34	-1.37329	-0.73242	-1.14792	-1.58691	-1.50005	-1.00708	-0.45776
35	-1.37329	-1.5564	-0.99485	-1.25122	-0.98115	-1.67847	-0.36621
36	-2.2583	-1.5564	-0.84177	-1.0376	-0.12656	-1.77002	-1.46484
37	-1.61743	-0.73242	-0.07834	-0.30518	-1.5913	-1.52588	-1.52588
38	-1.28174	-0.91553	0.68508	-0.57983	-1.86586	-0.39673	-1.5564
39	-1.43433	-1.31226	0.22781	-1.37329	-1.40799	-0.88501	-0.39673
40	-0.61035	-1.15967	-0.6262	-2.13623	-0.95013	-1.67847	-0.67139
41	-1.58691	-1.52588	-1.84642	-1.34277	-1.19417	-1.09863	-1.49536
42	-2.44141	-0.64087	-1.35765	-0.48828	-0.88889	-1.00708	-1.19019
43	-2.01416	-1.2207	-1.54027	-0.48828	-2.07897	-1.00708	-0.42725
44	-1.37329	-1.34277	-2.02806	-1.12915	-2.23146	-1.12915	-0.64087
45	-1.92261	-0.42725	-2.27172	-1.49536	-0.46134	-1.61743	-1.15967
46	-1.5564	-1.19019	-1.47777	-1.7395	-0.09502	-1.95312	-1.00708
47	-1.12915	-1.12915	-0.989	-1.98364	-0.5832	-1.70898	0.06104
48	-1.52588	-1.2207	-0.4392	-1.61743	-1.04086	-1.25122	-0.5188
49	-1.09863	-1.46484	-0.22509	-1.92261	-0.61352	-1.0376	-1.31226
50	-0.85449	-0.42725	-0.98754	-2.44141	-0.18617	-0.94604	-0.91553
51	-1.52588	-0.15259	-2.29932	-2.92969	-0.46073	-0.85449	-0.36621
52	-1.5564	-0.7019	-1.9021	-2.92969	-1.55926	-1.7395	-0.57983
53	-1.15967	-1.19019	-1.10816	-2.47192	-1.71174	-2.47192	-0.54932
54	-0.48828	-1.06812	-0.89404	-2.16675	-1.13181	-1.12915	-0.64087
55	-1.0376	-1.06812	-0.77149	-1.98364	-1.4674	-1.09863	-1.09863
56	-1.06812	-1.0376	-1.19825	-1.5564	-1.19264	-1.80054	-1.2207
57	-1.09863	-1.15967	-0.4043	-2.0752	-2.19962	-2.01416	-1.31226
58	-0.48828	-1.31226	-0.1902	-1.95312	-2.53521	-2.16675	-1.7395
59	-0.45776	-1.61743	-1.13575	-1.80054	-2.47407	-1.52588	-1.95312
60	-1.12915	-0.36621	-1.16578	-2.34985	-2.59604	-0.73242	-1.77002
61	-1.5564	-0.30518	-0.61598	-2.99072	-2.22973	-0.42725	-0.85449
62	-1.06812	-0.36621	-0.09669	-2.74658	-1.16151	-1.43433	-1.09863
63	-1.61743	-0.61035	1.24656	-1.67847	-0.73416	-1.77002	-1.19019
64	-1.09863	-1.52588	0.57567	-0.91553	-1.19182	-0.88501	-0.5188
65	-1.7395	-1.67847	-1.37697	-1.31226	-1.06965	-0.97656	-0.36621
66	-1.80054	-2.50244	-0.82717	-2.04468	-0.39816	-1.28174	-0.06104
67	-1.06812	-1.28174	-0.18581	-1.7395	-0.6422	-1.58691	-0.94604
68	-1.64795	-0.76294	-0.64309	-1.70898	-1.89332	-1.5564	-1.77002
69	-2.44141	-1.28174	-0.79519	-1.40381	-1.6796	-2.04468	-2.44141
70	-2.31934	-2.13623	-1.03885	-1.06812	-0.48931	-1.92261	-1.40381
71	-1.70898	-2.38037	-0.82474	-1.37329	-0.85542	-1.5564	-0.85449
72	-1.12915	-1.61743	-0.85477	-1.86157	-1.40463	-0.88501	-1.25122
73	-2.2583	-1.09863	-1.09842	-1.7395	-1.19091	-1.40381	-1.49536
74	-2.01416	-1.70898	-0.94534	-1.2207	-1.5265	-2.10571	-2.22778
75	-1.46484	-1.46484	-0.54813	-0.88501	-1.55692	-1.98364	-1.5564
76	-1.06812	-1.28174	-0.33402	-1.12915	-1.34319	-1.2207	-0.91553
77	-1.46484	-1.64795	-0.85233	-1.67847	-2.07551	-0.36621	-0.39673
78	-2.47192	-1.00708	-0.85185	-1.98364	-1.40402	-1.70898	-0.73242
79	-1.86157	-1.0376	-1.18705	-2.2583	-1.09874	-2.01416	-1.58691
80	-0.73242	-0.91553	-0.60673	-2.28882	-0.64088	-1.98364	-1.25122
81	-0.73242	-1.49536	0.12617	-2.80762	-0.27457	-2.10571	-0.82397
82	-1.25122	-1.5564	-0.23955	-3.17383	-0.42705	-2.13623	-1.06812
83	-2.38037	-1.12915	-0.23906	-2.16675	-0.8542	-1.7395	-0.79346
84	-2.38037	-1.2207	-0.72686	-1.61743	-1.76962	-1.28174	-0.79346
85	-1.89209	-0.7019	-1.09258	-1.5564	-1.64745	-1.58691	-1.80054
86	-1.58691	-0.57983	-1.03106	-1.95312	-1.67787	-1.67847	-1.61743
87	-1.19019	-0.64087	-0.87798	-2.10571	-1.46414	-1.0376	-1.61743
88	-1.00708	-1.31226	-0.66388	-1.80054	-1.28093	-1.61743	-2.38037
89	-1.2207	-1.43433	-0.20562	-1.64795	-1.2198	-1.43433	-2.38037
90	-1.92261	-1.15967	0.039	-1.61743	-1.28073	-0.91553	-1.37329
91	-1.34277	-1.34277	-0.38776	-2.56348	-1.86046	-1.52588	-1.61743
92	-1.80054	-1.28174	-0.81452	-2.80762	-1.25001	-2.22778	-0.64087
93	-1.58691	-1.83105	-0.753	-1.83105	-0.45645	-2.10571	-1.2207
94	-0.73242	-2.28882	-0.63044	-1.12915	-0.97515	-1.37329	-1.7395
95	-0.94604	-2.31934	-0.05012	-1.43433	-1.18867	-0.97656	-1.46484
96	-0.97656	-0.79346	-0.38533	-1.64795	-0.36459	-1.09863	-1.0376
97	-1.06812	-0.36621	-0.1407	-1.89209	0.06276	-1.61743	-1.34277
98	-0.76294	-1.37329	-0.50642	-1.92261	-0.24232	-1.80054	-1.95312
99	-0.61035	-2.34985	-1.23835	-2.41089	-0.94412	-1.43433	-1.31226
100	-1.5564	-1.31226	-1.35994	-2.99072	-1.4323	-0.73242	-1.64795
101	-0.5188	-1.43433	-0.77962	-2.28882	-1.52375	-1.31226	-2.2583
102	0	-1.89209	-0.80965	-1.2207	-1.37106	-1.64795	-2.83813
103	-0.15259	-2.19727	-0.41244	-1.12915	-1.7982	-1.7395	-2.86865
104	-0.27466	-1.15967	-0.22884	-2.68555	-0.63844	-1.64795	-1.86157
105	-1.12915	-1.43433	-0.86923	-3.32642	-0.82144	-1.28174	-1.06812
106	-1.00708	-2.53296	-0.65512	-2.28882	-0.18047	-1.64795	-0.91553
107	-0.76294	-1.09863	-1.50912	-2.92969	-0.69916	-1.70898	-0.79346
108	-0.73242	-0.5188	-3.03451	-2.68555	-1.462	-1.89209	-0.85449
109	-1.92261	-1.92261	-2.14901	-3.08228	0.00294	-1.09863	-1.49536
110	-2.59399	-2.71606	-1.20248	-2.9602	0.18615	-0.45776	-1.0376
111	-2.56348	-2.34985	-0.83579	-2.28882	-0.54617	-0.39673	-0.91553
112	-1.61743	-1.83105	-1.38462	-2.2583	-0.85124	-2.04468	-1.5564
113	-0.54932	-0.97656	-1.59775	-1.89209	0.21697	-1.52588	-1.37329
114	-1.15967	-1.12915	-1.04795	-2.89917	-0.0881	-0.5188	-0.61035
115	-1.19019	-1.19019	-0.68125	-1.5564	-0.21007	-1.25122	-0.82397
116	-0.91553	-1.28174	-1.23008	-1.46484	-0.51514	-1.64795	-1.2207
117	-0.54932	-1.0376	-1.4127	-2.16675	-0.51504	-1.95312	-1.37329
118	-2.0752	-1.31226	-1.01549	-3.02124	0.40059	-1.52588	-0.85449
119	-1.06812	-1.28174	-0.6793	-2.7771	0.065	-1.43433	-0.64087
120	0	-2.50244	-0.40416	-2.68555	-1.61337	-1.37329	-1.12915
121	-0.48828	-1.37329	-1.22765	-2.83813	-1.88793	-0.48828	-0.94604
122	-1.19019	-1.15967	-1.25768	-2.13623	-0.94178	-0.67139	-0.88501
123	-1.37329	-0.09155	-0.64684	-2.10571	-0.85012	-0.7019	0
124	-0.18311	-0.7019	-0.73791	-2.59399	-0.57536	-0.48828	-0.39673
125	-0.88501	-1.25122	-0.79846	-2.44141	-0.27009	-1.15967	-0.21362
126	-1.67847	-0.7019	-0.79797	-1.52588	-0.33102	-1.0376	-0.57983
127	-0.85449	-1.46484	-0.70593	-1.12915	-0.23936	-0.54932	-0.18311
128	-0.36621	-0.88501	-0.15613	-1.25122	-0.45289	-0.97656	0.42725
129	-0.7019	-0.73242	-0.70495	-2.28882	-0.75796	-1.34277	-1.0376
130	-1.0376	-1.49536	-0.91809	-2.38037	-0.66631	-1.25122	-1.37329
131	-0.64087	-1.58691	-0.94813	-2.31934	-1.64277	-1.15967	-1.00708
132	-0.82397	-0.73242	-1.00867	-2.38037	-1.24594	-1.06812	-0.91553
133	-0.39673	-1.40381	-0.61146	-2.44141	0.00539	-1.19019	-0.42725
134	-0.03052	-2.10571	-1.1908	-2.41089	-1.00159	-1.49536	-0.06104
135	-1.19019	-1.67847	-1.09877	-2.22778	-0.60476	-2.0752	-0.79346
136	-1.15967	-1.80054	-1.34242	-2.59399	-0.02483	-1.83105	-1.15967
137	-0.76294	-0.97656	-1.7997	-2.34985	-0.513	-1.34277	-0.85449
138	-1.00708	-0.48828	-0.88368	-1.98364	-0.36032	-1.83105	0.24414
139	-0.64087	-1.28174	-0.94423	-2.22778	-0.17711	-1.83105	-0.73242
140	-0.91553	-1.25122	-1.30996	-2.7771	-0.11597	-1.95312	-1.28174
141	-0.91553	-1.46484	-0.30239	-2.65503	-0.97036	-1.06812	-1.52588
142	-1.28174	-2.2583	0.00328	-2.83813	-0.84819	-0.79346	-1.06812
143	-1.15967	-1.15967	-1.03384	-2.0752	-0.26825	-0.85449	-0.79346
144	-0.54932	-1.34277	-1.03335	-2.0752	-0.48178	-1.52588	-1.49536
145	-1.12915	-1.5564	-0.26992	-2.68555	-0.11546	-2.41089	-2.04468
146	-0.91553	-1.52588	0.24936	-3.84521	-0.08484	-0.91553	-1.31226
147	-1.06812	-0.57983	0.61606	-3.2959	-0.26785	-0.82397	-0.67139
148	-0.88501	-0.88501	0.34189	-2.62451	-0.42033	-0.88501	-0.48828
149	-0.18311	-1.49536	-0.4816	-2.16675	-0.84748	-0.7019	-1.28174
150	-0.48828	-1.12915	-1.97647	-2.50244	-0.5422	-0.94604	-1.61743
151	-1.46484	-1.31226	-1.45719	-2.47192	-0.29796	-0.54932	-1.0376
152	-1.06812	-1.43433	-0.14445	-1.92261	-0.75562	-0.54932	-1.2207
153	-0.57983	-2.10571	0.06966	-2.04468	-0.35879	-0.97656	-1.43433
154	-0.64087	-2.56348	0.07015	-1.52588	-0.2061	-1.25122	-0.88501
155	-0.85449	-2.22778	-1.76042	-1.61743	-0.23652	-1.2207	-1.00708
156	-1.5564	-1.58691	-1.882	-2.59399	-0.32797	-0.91553	-1.2207
157	-1.19019	-0.76294	-0.47771	-2.22778	-1.12132	-1.28174	-0.94604
158	-0.85449	-0.30518	-0.4467	-1.64795	-1.45691	-0.82397	-2.10571
159	-0.7019	-1.00708	-0.65984	-0.88501	-1.06008	-0.21362	-1.95312
160	-0.57983	-0.39673	-0.53728	-1.2207	-1.48723	-1.06812	-1.95312
161	-1.00708	-0.39673	-0.81146	-2.31934	-1.42609	-1.49536	-2.16675
162	-1.40381	-0.30518	-1.11614	-1.58691	-2.09737	-1.19019	-1.19019
163	-1.28174	-0.85449	-0.53582	-0.5188	-1.42589	-1.31226	-1.34277
164	-1.09863	-1.7395	-0.6574	-0.73242	-1.66992	-0.82397	-2.71606
165	-1.61743	-1.25122	-0.74847	-2.0752	-1.05947	-0.79346	-2.53296
166	-1.70898	-0.15259	-1.02265	-2.34985	-0.05229	0	-1.77002
167	-1.95312	-0.7019	-0.80853	-1.58691	-0.63202	-0.24414	-1.67847
168	-1.89209	-1.0376	-0.31977	-1.64795	-1.48641	-1.0376	-1.52588
169	-2.19727	-0.97656	0.01642	-2.16675	-1.6389	-1.09863	-1.19019
170	-1.49536	-1.40381	-0.28827	-2.59399	-1.42517	-1.0376	-1.58691
171	-1.77002	-1.5564	-1.11176	-2.28882	-1.27248	-0.97656	-2.41089
172	-1.77002	-0.94604	-1.56904	-2.16675	-1.73014	-0.7019	-1.5564
173	-1.49536	-0.7019	-1.477	-2.50244	-1.24176	-0.12207	-1.70898
174	-1.43433	-1.19019	-1.26289	-2.53296	-1.42477	-0.82397	-0.73242
175	-0.09155	0	-0.86568	-2.50244	-0.7838	-1.40381	0.5188
176	-0.03052	-0.42725	-0.62105	-2.62451	-0.99732	-1.25122	-1.19019
177	-0.97656	-1.25122	0.1729	-1.12915	-1.27187	-1.40381	-1.49536
178	-1.2207	-1.5564	-0.62008	-1.83105	-0.81401	-1.06812	-1.34277
179	-1.06812	-2.10571	-1.56563	-1.83105	-1.30219	-1.15967	-0.79346
180	-2.44141	-0.82397	-1.8398	-2.10571	-2.00399	-0.54932	-0.33569
181	-2.31934	-0.94604	-0.86276	-2.22778	-1.63768	-1.15967	-0.57983
182	-1.06812	-1.77002	-0.58761	-1.52588	-1.54602	-1.43433	-1.09863
183	-0.82397	-1.2207	-1.01437	-1.80054	-1.57644	-1.67847	-1.7395
184	-0.73242	-0.79346	-1.07492	-1.83105	-1.91203	-1.83105	-1.37329
185	-0.61035	-1.49536	-1.07443	-1.31226	-1.85089	-1.09863	-1.28174
186	-1.25122	-1.67847	-0.21945	-1.92261	-1.1794	-0.27466	-1.28174
187	-1.25122	-0.85449	0.14725	-1.92261	-1.85069	-0.73242	-0.94604
188	-1.0376	-1.00708	-0.79831	-1.7395	-0.56885	-0.97656	-0.82397
189	-1.12915	-1.49536	-0.95041	-2.34985	0.07212	-0.73242	-1.92261
190	-1.15967	-0.94604	-0.76682	-0.54932	-0.50761	-1.28174	-1.37329
191	-1.64795	-1.92261	-1.52928	-0.57983	-0.56854	-2.10571	-0.67139
192	-1.12915	-0.57983	-1.77293	-2.10571	-0.90413	-2.28882	-0.79346
193	-0.18311	-0.85449	-1.71141	-2.31934	-1.27024	-1.83105	-0.48828
194	-0.24414	-1.0376	-2.32127	-2.16675	-1.94153	-1.58691	-0.36621
195	-0.73242	-1.0376	-1.74095	-1.40381	-2.15505	-1.64795	-0.21362
196	-0.48828	-0.91553	-0.79442	-1.80054	-1.97184	-2.0752	-0.82397
197	-0.39673	-1.61743	-1.2517	-1.2207	-1.45294	-1.67847	-1.31226
198	-0.48828	-1.95312	-1.43432	-1.06812	-1.17818	-1.83105	-1.58691
199	-1.0376	-1.86157	-1.58641	-0.79346	-1.66636	-2.28882	-1.58691
200	-1.7395	-1.77002	-1.43334	-1.19019	-1.2085	-1.00708	-1.09863
201	-1.86157	-1.43433	-1.31079	-1.37329	-0.20131	-0.7019	-0.97656
202	-1.83105	-0.30518	-0.69995	-1.64795	-1.45243	-1.49536	-0.94604
203	-0.97656	-0.82397	-1.03516	-1.80054	-1.97113	-1.25122	-0.91553
204	-0.15259	-0.85449	-1.52295	-0.54932	-1.45223	-1.77002	-0.48828
205	0.12207	-0.57983	-0.45435	-0.36621	-1.42161	-2.62451	-0.73242
206	-0.79346	-0.57983	-0.39283	-0.15259	-1.08582	-2.41089	-1.98364
207	-0.85449	-0.5188	-1.42993	-0.48828	-0.87209	-1.61743	-1.19019
208	-0.5188	-1.00708	-1.21583	-1.09863	-0.90251	-2.01416	-0.91553
209	-0.54932	-0.27466	-0.6355	-1.15967	-0.93292	-2.89917	-1.12915
210	-1.67847	-0.67139	-0.48243	-1.37329	-2.24508	-3.17383	-1.0376
211	-1.61743	-0.64087	-0.93971	-1.7395	-2.30601	-2.62451	-1.09863
212	-0.85449	-0.64087	-0.78663	-1.37329	-1.48193	-2.31934	-1.12915
213	-1.37329	-1.2207	-0.14528	-1.80054	-0.99355	-1.83105	-1.46484
214	-1.98364	-1.37329	0.03832	-2.71606	-1.63432	-1.52588	-1.5564
215	-1.34277	-1.19019	0.06932	-2.74658	-1.81732	-1.40381	-1.25122
216	-1.49536	-1.58691	-0.84572	-1.86157	-1.75618	-1.43433	-1.5564
217	-0.67139	-0.21362	-0.84523	-1.43433	-1.54246	-2.28882	-1.40381
218	-1.12915	0.33569	-0.20388	-1.19019	-2.06116	-1.28174	-0.79346
219	-0.48828	-0.79346	-0.26443	-1.92261	-2.00002	-1.28174	-1.00708
220	-1.37329	-0.82397	-0.99636	-2.16675	-0.80973	-0.7019	-0.76294
221	-1.40381	-0.27466	-1.81985	-1.77002	-0.77911	-1.00708	-0.5188
222	-1.5564	-1.0376	-2.00247	-2.01416	-0.99263	-1.0376	-0.94604
223	-2.10571	-1.43433	-0.59818	-1.2207	-0.99253	-1.83105	-0.36621
224	-2.65503	-1.80054	0.47043	-1.28174	-0.93139	-1.28174	-0.42725
225	-1.89209	-1.34277	-0.13944	-1.64795	-1.66371	-1.61743	-1.19019
226	-0.79346	-1.06812	-0.62723	-1.67847	-0.62602	-2.0752	-0.85449
227	-0.73242	-1.2207	-0.44364	-2.41089	-0.44281	-1.0376	-0.94604
228	-1.37329	-2.2583	-0.53471	-1.67847	-1.51082	-0.94604	-1.34277
229	-1.43433	-1.83105	-0.41215	-1.43433	-1.35813	-2.0752	-1.0376
230	-1.46484	-1.12915	-0.71684	-2.01416	-0.80871	-2.34985	-0.82397
231	-0.18311	-1.92261	-1.47929	-1.58691	-0.62551	-2.04468	-0.7019
232	-0.85449	-2.0752	-1.4788	-1.67847	-0.6254	-1.19019	-0.88501
233	-1.37329	-1.25122	-1.56987	-1.19019	-1.51031	-1.70898	-0.67139
234	-0.79346	-1.06812	-1.0811	-0.82397	-1.35762	-1.61743	-0.67139
235	-1.40381	-0.42725	-1.14165	-1.28174	-0.38096	-1.0376	-0.79346
236	-1.12915	-0.36621	-1.69048	-0.48828	-0.96069	-0.54932	-0.67139
237	-0.30518	-0.24414	-0.8355	-1.2207	-1.63197	-1.0376	-0.85449
238	-0.57983	-1.2207	-0.04156	-1.77002	-1.35721	-1.0376	-1.25122
239	-0.73242	-1.25122	0.01997	-1.7395	-0.96038	-0.45776	-0.97656
240	-0.73242	-0.82397	-0.25421	-1.98364	-1.14339	-1.00708	-1.00708
241	-0.67139	-0.64087	-0.37579	-2.16675	-0.86863	-1.09863	-0.39673
242	-0.57983	-0.76294	-0.58893	-1.43433	-0.56335	-0.64087	0.09155
243	-0.91553	-1.52588	-0.98517	-0.73242	-0.68532	-1.5564	-0.91553
244	-0.97656	-1.34277	-0.64899	-1.5564	-0.62418	-1.58691	-1.77002
245	-0.82397	-1.77002	-0.37384	-1.43433	-0.19684	-1.64795	-2.0752
246	-1.15967	-1.52588	-0.28181	-1.31226	-0.92916	-1.5564	-2.22778
247	-0.42725	-0.94604	-0.70856	-1.15967	-0.77646	-1.5564	-1.70898
248	0.45776	-1.12915	-0.76911	-0.61035	-1.0205	-1.28174	-1.5564
249	-1.67847	-1.70898	-0.70759	-0.36621	-1.38661	-1.12915	-1.70898
250	-1.31226	-0.73242	-0.64607	-0.36621	-1.23392	-1.31226	-1.2207
251	-0.73242	-0.45776	-0.73714	-0.82397	-0.80658	-1.86157	-1.5564
252	-0.39673	-0.48828	-0.85872	-1.09863	-0.95906	-1.5564	-0.57983
253	-0.85449	-1.00708	-1.25496	-1.61743	-0.98948	-1.0376	0.24414
254	-1.09863	-1.49536	-1.4681	-1.7395	-1.17248	-1.2207	-0.24414
255	-1.46484	-2.04468	-1.68123	-1.43433	-1.81325	-1.89209	-0.27466
256	-0.73242	-1.46484	-2.38265	-2.0752	-1.66056	-2.34985	0.06104
257	-0.15259	-1.2207	-1.71078	-1.34277	-1.11114	-2.41089	-0.5188
258	-0.42725	-1.34277	-0.30648	-1.15967	-1.11104	-1.95312	-0.54932
259	-0.57983	-0.67139	-0.18392	-1.31226	-1.0499	-1.61743	-0.76294
260	-0.39673	-0.67139	-0.88534	-1.5564	-0.62255	-1.83105	-0.39673
261	-0.91553	-1.06812	-0.64072	-0.27466	-1.84316	-1.77002	0.45776
262	-1.09863	-1.43433	-0.82333	-0.94604	-1.11063	-0.67139	-0.45776
263	-1.52588	-0.97656	-0.79233	-1.15967	-1.08001	-1.0376	-0.91553
264	-1.52588	-0.79346	-0.51718	-0.42725	-0.98836	-1.67847	-0.39673
265	-1.28174	-2.10571	-0.30308	-0.97656	-1.14084	-2.04468	-0.33569
266	-1.06812	-2.22778	-0.54673	-1.12915	-0.49987	-1.15967	-1.06812
267	-0.64087	-1.15967	-0.51572	-1.09863	0.20213	-1.2207	-1.61743
268	0	-0.5188	0.06459	-1.52588	-0.0419	-1.2207	-0.94604
269	-0.36621	-0.5188	-0.24009	-2.0752	-0.59112	-0.94604	-0.85449
270	-1.2207	-1.37329	-0.0565	-2.2583	-0.19429	-1.12915	-1.09863
271	-1.70898	-2.9602	-0.36119	-0.91553	-0.86557	-1.89209	-1.46484
272	-1.37329	-2.19727	-0.91002	-0.33569	-0.98754	-2.28882	-1.25122
273	-0.7019	-0.67139	-1.21471	-1.34277	-0.46864	-2.10571	-1.12915
274	-0.39673	-1.15967	-1.09215	-2.13623	-0.16336	-2.04468	-0.79346
275	-1.43433	-1.46484	-1.30529	-2.10571	-0.43792	-1.37329	-0.97656
276	-0.91553	-1.0376	-1.09118	-1.89209	-0.77351	-1.70898	-1.31226
277	-0.15259	-1.43433	-0.755	-1.5564	-0.77341	-1.61743	-1.00708
278	-0.7019	-1.43433	-0.26623	-0.33569	-1.13952	-0.64087	-0.21362
279	-0.76294	-1.2207	0.19202	-1.00708	-1.47511	0.18311	-0.06104
280	-0.57983	-1.15967	0.46716	-1.61743	-1.8107	-0.79346	-0.64087
281	0.09155	-1.61743	0.19299	-1.37329	-1.26129	-0.82397	-1.43433
282	-0.88501	-1.49536	-0.41687	-2.38037	-1.13911	-1.12915	-1.95312
283	-1.86157	-0.94604	-0.81312	-2.2583	-1.04746	-1.09863	-0.82397
284	-1.61743	-1.52588	-1.45349	-2.68555	-1.01684	-1.28174	-0.57983
285	-1.12915	-1.2207	-1.48353	-2.80762	-1.4745	-1.43433	-1.25122
286	-1.00708	-0.30518	-0.32338	-2.10571	-0.7725	-1.12915	-0.88501
287	-1.19019	-1.52588	-0.65858	-1.37329	-1.26067	-1.40381	-1.28174
288	-2.22778	-1.15967	-1.36	-1.19019	-1.41316	-1.12915	-1.0376
289	-1.31226	-1.09863	-1.63417	-1.34277	-1.38254	-1.67847	-0.91553
290	-1.06812	-2.13623	-0.90126	-1.89209	-1.04675	-2.04468	-1.12915
291	-1.40381	-2.13623	-0.01577	-2.16675	-0.03956	-1.00708	-1.2207
292	-1.40381	-0.85449	-0.38149	-1.80054	-0.55826	-0.73242	-0.42725
293	-1.31226	-1.46484	-1.05239	-2.28882	-0.25298	-1.06812	-0.24414
294	-1.19019	-1.92261	-0.56362	-3.02124	0.26592	-1.98364	-0.94604
295	-1.49536	-2.10571	-0.04433	-2.71606	0.32705	-1.61743	-0.36621
296	-1.28174	-0.97656	-0.6542	-1.89209	-1.71752	-1.58691	-0.09155
297	-1.31226	-0.76294	-0.68423	-1.98364	-1.53431	-1.25122	-1.2207
298	-1.61743	-1.58691	-0.62271	-2.10571	-0.00833	-1.19019	-1.92261
299	-1.09863	-1.7395	-0.83584	-1.70898	0.32746	-1.25122	-0.91553
300	-0.76294	-0.76294	-0.77432	-2.31934	-0.52693	-1.19019	-1.25122
301	-0.76294	-0.97656	-0.56022	-2.44141	-0.67942	-0.54932	-1.49536
302	-1.09863	-1.40381	-0.71231	-2.16675	-0.34362	-0.85449	-1.61743
303	-1.86157	-1.67847	-0.71183	-2.22778	0.02269	-0.76294	-1.52588
304	-1.67847	-1.61743	-0.55875	-1.83105	0.23642	-1.5564	-1.77002
305	-1.19019	-2.04468	-0.4362	-2.16675	-0.61797	-1.77002	-0.97656
306	-0.82397	-2.50244	-0.16105	-1.64795	-1.65547	-1.34277	-0.39673
307	-1.25122	-2.22778	0.14461	-1.64795	-0.64829	-1.00708	-0.54932
308	-0.67139	-1.2207	-0.64836	-2.19727	-0.12939	-1.28174	-0.30518
309	-1.40381	-1.28174	-0.67839	-1.77002	-0.70912	-1.09863	-0.36621
310	-1.5564	-2.04468	-0.37273	-1.19019	-0.8616	-0.36621	-1.00708
311	-1.31226	-1.70898	-0.31121	-1.37329	-0.76995	-1.0376	-1.58691
312	-1.80054	-1.80054	-0.49382	-1.46484	-0.80036	-1.19019	-0.57983
313	-1.49536	-2.04468	-0.21868	-1.70898	-0.12888	-0.64087	-0.09155
314	-1.00708	-1.58691	-0.18767	-1.77002	-0.40343	-0.73242	-0.88501
315	-1.40381	-1.52588	0.57575	-1.70898	0.45116	-0.91553	-1.86157
316	-0.79346	-1.37329	-0.15619	-1.98364	-0.18961	-0.45776	-1.95312
317	-0.76294	-1.00708	-0.27777	-1.31226	-0.89141	-0.85449	-1.25122
318	-0.45776	-0.88501	0.11945	-1.06812	-0.55561	-1.43433	-0.64087
319	-1.00708	-1.19019	-0.06317	-1.7395	-0.83017	-0.97656	-0.88501
320	-1.25122	-1.83105	-0.64252	-2.44141	-1.68456	-0.57983	-0.42725
321	-0.76294	-1.49536	-0.82514	-1.86157	-1.04359	-0.79346	-0.15259
322	-1.2207	-1.46484	-0.54999	0.21362	-1.28763	-1.40381	-0.18311
323	-1.43433	-1.67847	-0.30537	-0.61035	-0.03631	-1.46484	-1.09863
324	-0.97656	-1.95312	-0.42695	-1.70898	0.36052	-1.67847	-1.43433
325	-0.61035	-1.61743	-1.31147	-1.25122	0.11649	-1.64795	-1.31226
326	-1.86157	-2.16675	-0.9753	-0.94604	-0.95153	-0.48828	-0.82397
327	-2.01416	-1.37329	-0.45601	-1.25122	-1.28712	-0.82397	-0.27466
328	-0.18311	-1.09863	-0.66914	-1.67847	-0.70718	-1.58691	-0.06104
329	-0.82397	-1.52588	-0.45503	-2.01416	-1.07329	-1.25122	-0.30518
330	-1.43433	-1.86157	-0.66817	-1.89209	-0.98164	-0.67139	0.48828
331	-0.82397	-1.00708	-0.5151	-1.83105	-0.4017	-0.7019	0.21362
332	-0.12207	0	-0.17891	-1.89209	-0.76781	-0.88501	-0.33569
333	-0.42725	-1.15967	-0.63619	-1.52588	-1.53065	-0.61035	-0.82397
334	-0.76294	-1.46484	-1.1545	-0.79346	-1.01175	-1.28174	0.18311
335	-0.73242	-1.77002	-0.57418	-1.34277	-1.16423	-1.5564	0.85449
336	-0.36621	-1.19019	-1.51974	-2.31934	-0.7674	-1.83105	0.09155
337	-0.85449	-1.98364	-1.73288	-2.0752	-0.43161	-1.52588	-1.12915
338	-0.94604	-1.5564	-1.18308	-1.5564	-0.27892	-1.52588	-1.09863
339	-1.12915	-1.31226	-1.03	-1.31226	-0.15675	-1.98364	-0.94604
340	-0.7019	-1.43433	-1.7009	-1.12915	-0.55337	-2.04468	-1.37329
341	-0.57983	-0.7019	-2.40232	-1.28174	-0.2481	-1.70898	-1.67847
342	-0.97656	0.45776	-2.3408	-1.00708	-0.79731	-0.73242	-1.25122
343	-1.00708	-0.85449	-1.66892	-1.28174	-0.91928	-1.43433	-1.52588
344	-1.40381	-1.92261	-1.82102	-1.31226	-0.614	-1.67847	-1.86157
345	-0.88501	-2.31934	-0.96605	-1.12915	-1.04115	-1.19019	-1.34277
346	-0.94604	-1.77002	-1.08763	-1.06812	-1.1326	-1.00708	-0.5188
347	-1.7395	-0.82397	-0.87352	-1.80054	-1.07146	-2.41089	-0.21362
348	-1.58691	-0.61035	-0.2932	-1.7395	-0.82722	-2.56348	-1.00708
349	-1.31226	-0.64087	-0.17064	-1.37329	-0.4609	-1.37329	-0.88501
350	-0.82397	-0.97656	-0.99413	-1.98364	-1.01012	-0.30518	-0.15259
351	-0.7019	-1.09863	-0.50536	-2.04468	-0.85743	0.21362	0
352	-0.73242	-2.10571	-0.1997	-1.61743	-1.07095	-0.30518	-0.27466
353	-0.15259	-2.62451	-0.1687	-1.89209	-2.10845	-1.64795	-1.64795
354	-0.06104	-1.70898	0.10645	-1.52588	-1.92524	-1.43433	-1.92261
355	-1.0376	-1.46484	0.25952	-1.67847	-0.97909	-1.86157	-1.40381
356	-2.34985	-1.09863	-0.22827	-0.33569	-0.6433	-1.40381	-1.25122
357	-1.37329	-1.34277	-0.65503	-0.61035	-1.25355	-0.76294	-0.97656
358	-0.76294	-2.16675	-0.01368	-0.88501	-0.58206	-1.25122	-1.06812
359	-1.67847	-1.61743	-0.07422	-0.7019	-0.42937	-0.88501	-0.91553
360	-1.43433	-1.43433	0.53662	-1.0376	-1.07014	-0.85449	-0.03052
361	-1.40381	-1.09863	0.93383	-1.46484	-1.49728	-0.91553	-1.06812
362	-1.2207	-1.80054	-0.10328	-1.43433	-1.22252	-1.64795	-2.34985
363	-1.2207	-0.94604	-0.13331	-1.46484	-1.40552	-2.9602	-2.41089
364	-1.89209	-0.57983	-0.28541	-0.45776	-1.52749	-2.7771	-1.31226
365	-2.62451	-0.57983	-0.62062	-0.42725	-1.06963	-1.28174	-1.37329
366	-2.62451	-1.00708	-0.28444	-1.58691	-1.25263	-0.97656	-1.34277
367	-1.64795	-1.92261	-0.83327	-1.70898	-0.24545	-1.31226	-0.85449
368	-1.06812	-1.40381	0.32688	-0.91553	-0.52001	-1.43433	-1.49536
369	-1.77002	-1.00708	-0.40505	-0.82397	-1.00819	-0.73242	-1.61743
370	-1.49536	-0.82397	-0.22146	-1.52588	-0.67239	-1.77002	-1.34277
371	-0.85449	-1.00708	-0.58718	-1.80054	-0.24504	-1.98364	-1.31226
372	-0.64087	-2.22778	-0.83083	-2.04468	0.39593	-1.15967	-1.49536
373	-0.18311	-2.10571	-0.98294	-1.37329	0.24344	-0.54932	-0.7019
374	-0.85449	-1.19019	-0.5552	-1.49536	-0.15318	-1.0376	-0.39673
375	-0.21362	-1.37329	-0.49368	-1.40381	-0.42774	-0.91553	-1.46484
376	-0.54932	-1.77002	0.26974	-1.19019	-0.12246	-0.24414	-1.31226
377	-1.31226	-1.77002	-0.40116	-1.40381	-0.12236	-0.12207	-0.82397
378	-1.61743	-0.64087	-1.04154	-1.49536	-0.000188511	-1.70898	-1.15967
379	-1.09863	-0.18311	-1.22416	-1.40381	0.42716	-1.7395	-0.06104
380	-1.12915	-1.2207	-1.07108	-1.86157	0.06105	-1.2207	0.42725
381	-1.61743	-1.46484	-1.04008	-1.80054	-0.85438	-0.79346	0
382	-1.70898	-1.25122	-0.49027	-1.31226	-0.2134	-0.64087	-0.06104
383	-1.64795	-1.46484	-0.12358	-1.00708	0.18343	-1.00708	-0.61035
384	-1.61743	-1.46484	-0.15361	-1.12915	-0.60993	-1.28174	-0.7019
385	-0.88501	-1.52588	0.02998	-1.80054	-0.915	-1.58691	-1.37329
386	-0.91553	-1.00708	-0.21367	-1.28174	0.24477	-0.88501	-1.58691
387	-1.43433	-1.06812	-0.82353	-1.46484	0.06176	-0.97656	-0.97656
388	-1.77002	-1.67847	-1.03667	-1.98364	-0.64004	-0.85449	-0.7019
389	-1.92261	-0.97656	-0.70049	-0.94604	0.03145	-0.67139	-0.82397
390	-1.52588	-0.73242	-0.54742	-1.34277	0.67242	-0.97656	-0.57983
391	-1.95312	-0.79346	-0.73004	-1.70898	-0.5787	-1.89209	-0.91553
392	-1.12915	-0.64087	-0.02764	-1.5564	-0.88377	-1.64795	-1.34277
393	-1.0376	0.24414	-0.05768	-2.28882	-0.33435	-1.40381	-1.7395
394	-1.25122	0	-1.00323	-2.10571	-0.2427	-1.19019	-2.01416
395	-1.09863	-0.67139	-0.81964	-1.58691	-0.12053	-1.7395	-1.46484
396	-0.88501	-0.94604	-0.5445	-2.10571	-0.66974	-1.0376	-0.7019
397	-1.25122	-0.88501	-0.1778	-2.65503	-0.39498	-0.76294	-0.24414
398	-2.53296	-0.24414	-1.03181	-3.26538	-0.79161	-1.34277	-0.61035
399	-2.10571	-0.94604	-0.54304	-3.2959	-0.9441	-1.61743	-1.5564
400	-2.19727	-1.46484	-0.32893	-3.72314	-1.09658	-1.28174	-1.34277
401	-2.7771	-0.82397	-1.24397	-3.20435	-0.7913	-1.2207	-0.94604
402	-2.04468	-0.7019	-0.41951	-2.47192	-0.7912	-1.95312	-0.73242
403	-1.43433	-0.54932	-0.84627	-2.34985	-1.09628	-2.0752	-0.12207
404	-1.95312	-0.48828	-0.08284	-2.31934	-0.36375	-1.86157	-0.97656
405	-2.10571	-0.7019	0.31438	-1.89209	-0.36365	-1.77002	-1.67847
406	-1.00708	-1.09863	-0.26497	-0.76294	-0.82131	-1.86157	-1.7395
407	-0.73242	-0.79346	-0.35604	-0.48828	-0.60759	-1.89209	-1.86157
408	-0.57983	-0.33569	-0.264	-1.09863	-1.06525	-1.09863	-0.88501
409	-0.97656	-0.33569	-0.9349	-0.85449	-0.30221	-1.15967	-0.18311
410	-1.00708	-0.30518	-1.27011	-0.36621	-0.33262	-1.46484	-0.97656
411	-1.70898	-0.27466	-0.96445	-0.42725	-0.79029	-1.2207	-0.64087
412	-1.64795	0	-0.93344	-0.30518	-1.27846	-1.2207	-0.45776
413	-1.34277	-0.97656	-0.35312	0.18311	-2.13286	-1.64795	-0.7019
414	-1.34277	-1.00708	-0.01694	-0.45776	-1.21723	-1.52588	-0.7019
415	-2.2583	-0.97656	-0.50473	-0.7019	0.12565	-0.88501	-0.06104
416	-2.53296	-0.85449	-0.19907	-0.36621	-0.54564	-1.58691	0.27466
417	-2.22778	-0.42725	0.10659	-0.79346	-0.4845	-0.85449	-0.48828
418	-1.83105	-0.5188	0.01552	-1.28174	-0.1487	-0.39673	-0.76294
419	-2.2583	-1.64795	-0.28916	-1.92261	-0.57585	-1.49536	-0.33569
420	-2.62451	-1.25122	-0.44126	-1.2207	-0.78937	-2.2583	0.76294
421	-2.28882	-0.42725	0.01698	-0.48828	-0.72823	-1.77002	0.27466
422	-1.83105	-0.97656	-0.37925	-1.43433	-0.23985	-0.54932	-0.42725
423	-1.70898	-1.46484	-0.47032	-1.28174	-0.57544	-0.88501	-0.27466
424	-1.64795	-1.09863	-1.01915	-1.7395	-1.15517	-2.16675	-0.39673
425	-1.58691	-0.82397	-0.98815	-0.91553	-0.88041	-1.77002	-1.06812
426	-1.83105	-1.25122	0.01942	-0.36621	-0.54462	-0.91553	-0.97656
427	-2.47192	-1.46484	0.32508	-0.45776	-0.23934	-0.91553	-1.06812
428	-2.01416	-0.42725	-0.62048	-0.97656	0.09645	-1.28174	-0.73242
429	-1.67847	-0.24414	-0.74206	-1.52588	-0.23914	-1.0376	-0.54932
430	-1.80054	-0.67139	-0.86364	-1.83105	0.09666	-0.57983	-0.48828
431	-1.83105	0	-0.74109	-1.86157	-0.02531	-1.0376	-1.15967
432	-1.77002	0.27466	-0.61853	-2.28882	-0.05573	-0.97656	-1.61743
433	-1.86157	-0.57983	-0.86218	-2.10571	-0.29976	-0.94604	-1.40381
434	-2.38037	-0.85449	-0.70911	-2.01416	-0.45225	-1.61743	-1.40381
435	-1.77002	-0.82397	-0.22034	-1.80054	-0.51318	-1.83105	-0.61035
436	-1.19019	-1.49536	-0.1283	-0.97656	-0.20791	-1.61743	-0.57983
437	-1.15967	-1.7395	-0.76868	-1.09863	-1.00126	-0.33569	-0.79346
438	-0.57983	-0.97656	-1.56166	-0.33569	-1.30634	-1.06812	-0.54932
439	-0.91553	-0.97656	-1.04237	-0.39673	-1.18416	-1.28174	-0.33569
440	-2.47192	-0.67139	-0.0348	-0.33569	-1.39769	-1.49536	-0.36621
441	-1.46484	-0.5188	-0.33949	-0.39673	-1.61121	-1.49536	-0.67139
442	-0.61035	-1.09863	-0.21693	-0.36621	-1.58059	-2.71606	-0.54932
443	-0.73242	-2.28882	-0.73525	-1.25122	-2.03825	-1.80054	-0.12207
444	-0.94604	-2.44141	-0.39906	-1.28174	-1.51935	-0.79346	-0.57983
445	-0.79346	-0.73242	0.30332	-0.09155	-1.45821	-0.36621	-0.85449
446	-0.76294	-0.97656	0.15122	-0.91553	-0.84776	-1.64795	-1.80054
447	-1.12915	-1.83105	0.02964	-1.15967	-0.26782	-1.77002	-1.40381
448	-2.04468	-1.40381	0.30478	-0.30518	-0.93911	-1.52588	-1.06812
449	-1.5564	-1.49536	-1.06802	-0.36621	-0.02348	-1.0376	-0.7019
450	-1.25122	-0.48828	-0.85391	-0.7019	-0.81683	-1.2207	-0.94604
451	-0.88501	-0.5188	0.00107	-0.15259	-1.64071	-2.50244	-1.58691
452	-0.21362	-1.46484	0.2457	0.24414	-1.15232	-2.86865	-1.34277
453	-0.73242	-1.5564	0.15463	-1.09863	-1.30481	-1.86157	-1.0376
454	-1.40381	-2.01416	0.24667	-0.88501	-0.99953	-1.40381	-1.06812
455	-0.79346	-1.2207	0.12509	-1.43433	-0.75529	-1.37329	-0.88501
456	-0.30518	-0.54932	-0.36271	-1.70898	-0.32794	-0.97656	0.03052
457	-0.57983	-1.00708	-0.42326	-1.46484	-0.23629	-0.64087	-0.30518
458	-1.58691	-0.79346	-0.94157	-0.94604	-0.7855	-0.94604	-0.5188
459	-0.88501	-0.27466	-0.94108	-1.15967	-0.87695	-1.49536	-0.88501
460	-0.85449	-0.76294	-0.14714	-1.49536	-1.33461	-0.36621	-1.06812
461	-0.64087	-1.34277	-0.51287	-0.64087	-1.21244	-0.33569	-1.49536
462	-0.27466	-1.12915	-1.15324	-0.27466	-1.60907	-1.43433	-1.58691
463	-0.42725	-0.91553	-0.90862	-1.61743	-1.45638	-2.01416	-1.70898
464	-0.82397	-1.00708	-0.05364	-1.95312	-0.99851	-1.77002	-2.0752
465	-1.31226	-0.36621	-0.9992	-1.25122	-0.57117	-1.15967	-1.52588
466	-1.28174	-0.48828	-1.36492	-2.04468	-1.45607	-1.52588	-1.34277
467	-1.09863	-0.88501	0.06989	-1.92261	-0.78458	-2.0752	-1.43433
468	-1.2207	-1.70898	0.16193	-1.19019	-0.08258	-1.58691	-1.70898
469	-1.15967	-1.49536	-0.35638	-1.70898	0.4058	-1.15967	-1.40381
470	-1.89209	-0.97656	-0.38641	-1.0376	0.16176	-1.49536	-1.31226
471	-1.80054	-1.49536	-0.99628	-1.40381	-0.17383	-1.40381	-1.40381
472	-1.5564	-1.43433	-0.56854	-2.53296	-0.78408	-1.19019	-2.0752
473	-0.97656	-1.19019	0.07281	-1.5564	-0.6619	-1.00708	-2.47192
474	-0.85449	-1.12915	-0.01825	-1.67847	-1.02801	-1.15967	-1.58691
475	-1.31226	-1.25122	-1.08588	-1.67847	-0.75325	-0.33569	-0.42725
476	-1.25122	-0.76294	-0.87178	-1.19019	-0.60056	-0.33569	-0.73242
477	-1.34277	-0.91553	-1.2375	-1.09863	-0.99719	-0.67139	-0.73242
478	-1.80054	-1.15967	-1.23701	-1.80054	-1.11916	-1.46484	-0.61035
479	-1.83105	-1.46484	-1.17549	-1.83105	-1.85148	-1.7395	-0.30518
480	-0.79346	-1.00708	-0.71724	-1.12915	-2.00396	-0.94604	-1.0376
481	-1.2207	-1.49536	-0.50313	-1.12915	-0.8442	-0.97656	-1.67847
482	-1.83105	-1.09863	-0.59419	-0.36621	-1.7291	-0.24414	-0.7019
483	-1.34277	-1.19019	-0.77682	-0.76294	-1.91211	-0.82397	-0.39673
484	-1.19019	-1.37329	-0.80684	-2.04468	-1.11855	-0.88501	-0.76294
485	-1.5564	-1.61743	-1.81344	-2.59399	-1.11845	-0.57983	-0.88501
486	-0.94604	-1.86157	-1.5383	-2.47192	-0.90472	-0.27466	-1.06812
487	-1.2207	-1.61743	-0.8359	-2.56348	-0.66048	-1.00708	-1.12915
488	-1.77002	-1.95312	-0.34714	-2.16675	-0.93503	-2.0752	-1.5564
489	-1.92261	-1.43433	-0.89596	-2.38037	-1.08752	-1.7395	-2.16675
490	-1.28174	-2.47192	-0.83444	-2.01416	-1.20949	-0.48828	-1.19019
491	-1.25122	-2.41089	-0.49827	-2.89917	-0.96525	-1.06812	-1.15967
492	-2.38037	-1.37329	-0.68088	-2.89917	-1.11773	-2.13623	-1.15967
493	-2.89917	-1.25122	-1.96213	-1.70898	-1.39229	-1.95312	-0.76294
494	-2.38037	-0.7019	-1.47336	-1.2207	-1.78892	-1.28174	-0.57983
495	-2.04468	-1.0376	-0.74046	-1.15967	-0.65966	-0.94604	-0.73242
496	-3.02124	-1.58691	-0.73997	-0.91553	-0.87319	-1.00708	-0.48828
497	-3.41797	-1.92261	-1.86863	-1.49536	-1.69706	-0.97656	-1.25122
498	-2.71606	-1.61743	-1.99022	-1.19019	-2.00213	-1.06812	-1.09863
499	-1.43433	-0.76294	-0.28074	-1.61743	-1.33064	-2.2583	-0.54932
500	-1.2207	-0.76294	0.20802	-1.49536	-1.57468	-2.28882	-0.73242
501	-0.79346	-1.83105	-0.4934	-1.67847	-2.03235	-1.31226	-1.37329
502	-0.48828	-1.46484	-1.07274	-2.38037	-1.57448	-1.19019	-2.16675
503	-1.37329	-0.91553	-1.01122	-2.01416	-1.69645	-1.34277	-1.28174
504	-2.68555	-1.58691	-1.01073	-1.19019	-1.75738	-1.67847	-0.94604
505	-2.16675	-1.7395	-1.04077	-1.37329	-1.36055	-1.58691	-0.91553
506	-1.64795	-1.52588	-1.34546	-0.76294	-1.39097	-1.34277	-0.54932
507	-1.28174	-1.46484	-1.406	-0.30518	-1.39086	-1.86157	-0.33569
508	-1.58691	-1.58691	-0.55103	-0.09155	-1.66542	-0.91553	0.21362
509	-2.56348	-1.37329	-0.27588	-1.12915	-0.53617	-1.46484	0.54932
510	-2.31934	-1.2207	-0.55005	-2.28882	-0.01727	-1.89209	-0.5188
511	-1.52588	-0.91553	-0.6106	-1.70898	-0.62752	-1.52588	-1.15967
512	-2.0752	-1.15967	-0.09131	-1.80054	-1.45139	-1.28174	-0.5188
513	-1.12915	-1.31226	-0.36549	-1.00708	-0.96301	-0.88501	-0.76294
514	-1.5564	-1.09863	-0.79224	-0.61035	-0.7798	-0.88501	-1.15967
515	-0.91553	-0.97656	-0.97486	-0.88501	-0.47452	-1.06812	-0.73242
516	-1.19019	-0.33569	-0.97438	-2.10571	-0.71856	-1.34277	-0.42725
517	-1.40381	0	-1.03492	-2.04468	-0.9626	-1.19019	0.21362
518	-1.67847	-0.82397	-1.03444	-1.64795	-0.6268	-1.5564	-0.15259
519	-1.70898	-1.06812	-1.43068	-1.2207	0.04468	-1.61743	-1.28174
520	-1.40381	-0.91553	-1.21657	-0.12207	-0.47401	-1.61743	-1.2207
521	-1.80054	-0.73242	-0.66677	-0.48828	-1.87772	-1.77002	-0.45776
522	-0.97656	-0.88501	-0.72732	-1.15967	-0.65691	-0.45776	-0.79346
523	-0.73242	-0.91553	-0.39114	-1.49536	-0.53474	-0.15259	-0.76294
524	-1.25122	-1.52588	-0.08547	-2.0752	-0.74826	0.12207	-0.73242
525	-1.46484	-1.58691	-0.29861	-2.28882	-0.16833	-1.15967	-0.27466
526	-0.91553	-1.89209	-0.63382	-1.34277	-0.4734	-2.13623	-0.79346
527	-0.57983	-1.7395	-0.99954	-0.7019	-0.71744	-2.16675	-1.43433
528	-1.15967	-1.89209	-1.30423	-1.52588	-1.20562	-1.00708	-2.04468
529	-1.34277	-1.49536	-0.84598	-1.19019	-0.6562	-0.7019	-0.85449
530	-1.77002	-1.5564	-1.2117	-1.34277	-0.86972	-1.25122	-0.97656
531	-1.52588	-1.64795	-1.24174	-1.46484	-1.47997	-1.58691	-0.36621
532	-1.12915	-1.64795	-0.66141	-1.49536	-0.90004	-1.19019	-0.21362
533	-0.97656	-1.34277	-0.81352	-1.43433	0.04611	-0.94604	-1.19019
534	-0.91553	-1.43433	-1.02665	-0.82397	0.22932	-1.31226	-0.91553
535	-1.67847	-1.28174	-0.78203	-0.73242	-0.59456	-0.45776	-1.37329
536	-1.70898	-1.31226	-0.90361	-0.54932	-0.96067	-0.67139	-2.53296
537	-1.52588	-1.70898	-0.6895	-0.09155	-1.11315	-1.2207	-2.44141
538	-1.64795	-1.37329	-0.90264	-0.73242	-1.69288	-1.7395	-1.2207
539	-1.2207	-2.04468	-0.84111	-0.18311	-1.99796	-0.91553	-0.12207
540	-1.19019	-2.19727	-0.50493	-0.82397	-2.02837	-0.12207	-1.06812
541	-1.64795	-1.15967	0.07538	-1.15967	-1.17378	-0.76294	-1.0376
542	-1.49536	-1.0376	0.56416	0.21362	-1.11264	-0.88501	-1.09863
543	-1.0376	-1.86157	-1.05279	-0.30518	-1.53979	-0.67139	-0.06104
544	-1.25122	-1.86157	-1.32696	-0.85449	-0.80726	-0.91553	-0.42725
545	-1.86157	-0.79346	0.35199	-0.88501	0.1694	-1.70898	-1.12915
546	-1.61743	-0.64087	-0.50202	-0.57983	-0.62396	-1.43433	-1.15967
547	-0.73242	-0.42725	-1.02032	-1.7395	-0.62385	-0.82397	-2.01416
548	-0.76294	-1.06812	-0.7757	-1.86157	-0.28806	-1.12915	-1.58691
549	-0.76294	-1.52588	-1.01935	-0.33569	-0.28796	-1.86157	-0.82397
550	-0.82397	-1.49536	-0.40851	-0.48828	-0.62355	-1.25122	-1.5564
551	-1.61743	-1.77002	-0.19441	0.24414	-0.28775	-0.91553	-1.31226
552	-1.92261	-2.0752	-0.89582	-1.37329	-0.28765	-0.82397	-1.58691
553	-0.97656	-1.92261	-0.59016	-1.61743	-0.01289	0.24414	-1.64795
554	-0.91553	-1.52588	0.29534	-1.52588	-0.83676	0.36621	-1.31226
555	-1.77002	-1.00708	-0.31453	-1.70898	-1.99633	-0.30518	-0.94604
556	-1.12915	-1.00708	0.4489	-2.47192	-1.63002	-0.61035	-0.33569
557	-1.34277	-1.95312	0.23576	-1.61743	-0.7449	-1.40381	-1.06812
558	-1.92261	-1.92261	-0.80135	-2.62451	-0.40911	-1.43433	-1.19019
559	-2.19727	-0.73242	-0.77034	-1.92261	-0.98884	-0.42725	-1.12915
560	-1.70898	-0.27466	-0.03744	-1.28174	-0.16477	-0.67139	-1.70898
561	-1.19019	0	0.45133	-1.95312	-0.04259	-0.97656	-1.5564
562	-1.19019	-0.57983	0.05509	-1.64795	-0.62232	-0.48828	-1.46484
563	-1.00708	-0.85449	-0.18857	-2.13623	-0.68326	-0.79346	-1.46484
564	-1.19019	-0.76294	-0.9205	-2.47192	0.72065	-1.2207	-0.64087
565	-1.7395	-0.54932	-1.43881	-2.31934	1.05645	-0.73242	-0.61035
566	-1.86157	-1.28174	-0.79746	-1.34277	-0.46933	-0.42725	-0.85449
567	-1.86157	-0.85449	0.05752	-0.91553	-1.38476	-1.19019	-1.12915
568	-2.22778	-0.48828	0.42422	-1.37329	-0.7743	-2.16675	-1.64795
569	-1.67847	0	-0.52134	-1.61743	-0.04178	-1.37329	-1.06812
570	-0.91553	-0.24414	-0.55137	-1.09863	0.04988	-0.67139	-1.06812
571	-1.40381	-0.48828	-0.12364	-1.15967	-0.49934	-0.85449	-2.34985
572	-2.19727	-0.5188	-0.42832	-1.37329	-1.07907	-1.58691	-1.52588
573	-2.22778	-0.85449	-0.76353	-1.83105	-0.22448	-1.52588	-1.2207
574	-1.70898	-0.7019	-0.39683	-2.0752	0.63012	-1.52588	-1.12915
575	-1.09863	-1.06812	0.27504	-1.34277	0.47763	-2.16675	-1.83105
576	-1.77002	-0.18311	-0.24327	-1.2207	-0.52935	-1.86157	-1.64795
577	-1.12915	-0.18311	-1.12779	-1.67847	-0.22407	-1.98364	-0.88501
578	-0.85449	-1.2207	-0.85265	-1.25122	-0.52914	-1.12915	-1.31226
579	-1.19019	-0.24414	-0.45543	-1.77002	-1.44457	-0.39673	-2.01416
580	-1.06812	0.09155	-0.79064	-2.47192	-0.25428	-0.82397	-0.91553
581	-0.12207	-0.36621	-0.97326	-1.83105	-0.13211	-0.61035	-0.82397
582	-1.2207	-0.33569	0.09534	-0.36621	-0.9865	-1.28174	-0.85449
583	-2.01416	-0.48828	0.00427	-0.33569	-1.07795	-1.89209	-0.27466
584	-1.15967	-0.88501	-0.08679	-0.54932	-0.9863	-1.89209	-0.85449
585	-1.00708	-1.43433	0.00525	-1.34277	-0.95568	-0.5188	-1.09863
586	-2.31934	-0.36621	-0.42151	-1.52588	-0.77247	-0.30518	-0.5188
587	-2.19727	-0.91553	-1.4281	-1.5564	-1.04703	-0.76294	-0.27466
588	-1.67847	-1.09863	-1.67176	-1.77002	-1.32158	-0.42725	0
589	-1.00708	-1.25122	-1.61023	-1.83105	-1.44355	-0.54932	-0.67139
590	-1.43433	-0.97656	-0.84681	-2.16675	-1.19931	-1.2207	-1.2207
591	-1.00708	0.30518	-0.48012	-1.98364	-1.16869	-1.19019	-1.2207
592	-1.37329	-0.15259	-0.14393	-1.98364	-1.62635	-0.76294	-1.34277
593	-1.83105	-0.73242	-0.50966	-1.7395	-1.68728	-1.06812	-0.45776
594	-0.97656	-1.37329	-0.53969	-1.06812	-1.13787	-2.16675	0.18311
595	-1.49536	-2.16675	-1.36318	-1.70898	-0.68	-1.0376	-0.33569
596	-0.67139	-1.15967	-1.30166	-2.13623	-1.50387	-0.67139	-0.33569
597	-0.09155	-0.94604	-1.02651	-2.04468	-1.44274	-1.43433	-0.21362
598	-1.06812	-1.86157	-0.8124	-1.06812	-1.13746	-0.97656	-0.67139
599	-2.13623	-2.01416	-0.84243	-0.36621	-1.13736	-0.61035	-0.54932
600	-1.86157	-1.2207	-1.4523	-1.31226	-1.71709	-1.98364	-0.76294
601	-1.19019	-1.64795	-1.45181	-1.89209	-1.10664	-2.04468	-0.61035
602	-1.09863	-1.58691	-1.14615	-1.25122	-0.40463	-2.31934	-0.67139
603	-1.40381	-2.28882	-1.29825	-1.37329	-0.58763	-2.62451	-1.0376
604	-2.19727	-0.76294	-1.11465	-1.70898	-1.01478	-3.14331	-0.45776
605	-1.95312	-0.76294	-0.50382	-1.70898	-1.86917	-2.74658	-0.5188
606	-1.98364	-1.77002	-0.83903	-1.80054	-0.92302	-2.13623	-0.73242
607	-1.28174	-0.88501	-0.99112	-1.80054	-0.95344	-2.28882	-0.82397
608	-0.82397	-1.15967	-1.29582	-1.7395	-1.50265	-2.31934	-0.5188
609	-0.30518	-0.5188	-1.78361	-2.2583	-1.56359	-2.28882	-0.61035
610	-0.94604	-0.30518	-1.72209	-1.92261	-1.28883	-1.40381	-0.76294
611	-2.04468	-0.82397	-1.26384	-1.86157	-0.5563	-1.83105	-0.61035
612	-1.0376	-1.37329	-1.01921	-2.34985	-0.61723	-1.80054	-0.73242
613	-1.06812	-2.16675	-1.01872	-2.47192	-0.46454	-1.61743	-0.64087
614	-1.28174	-1.64795	-1.20134	-2.53296	-0.18979	-1.15967	-1.19019
615	-1.00708	-1.64795	-1.445	-2.28882	-0.46434	-1.40381	-1.49536
616	-0.76294	-1.00708	-1.5971	-1.09863	-0.37269	-1.25122	-1.19019
617	-1.06812	-0.42725	-1.44402	-0.64087	-1.16604	-1.43433	-1.0376
618	-0.61035	-0.82397	-0.98577	-1.92261	-1.07439	-1.83105	-1.19019
619	-0.88501	-1.64795	-0.68011	-1.58691	0.26849	-1.86157	-1.06812
620	-1.70898	-1.06812	-1.07635	-1.80054	-0.03659	-0.64087	-1.43433
621	-1.31226	-1.37329	-0.70966	-1.25122	-0.9215	-0.67139	-1.25122
622	-1.09863	-1.83105	-0.70917	-0.42725	-0.61622	-1.61743	-0.27466
623	-0.76294	-1.2207	-0.7392	-0.54932	0.23838	-2.13623	-1.34277
624	-0.7019	-0.15259	-0.58612	-1.5564	0.42158	-1.43433	-2.16675
625	-0.36621	-0.54932	-0.09736	-1.06812	-0.64643	-0.64087	-2.31934
626	-1.15967	-1.43433	-0.37153	-0.73242	-1.16513	-1.28174	-1.77002
627	-2.16675	-1.77002	-0.92036	-0.91553	-0.79881	-1.7395	-1.34277
628	-1.52588	-1.34277	-0.67573	-1.64795	-0.76819	-1.64795	-1.37329
629	-1.28174	-0.42725	-0.9499	-1.46484	-1.34793	-0.42725	-0.45776
630	-1.49536	-0.64087	-0.76631	-1.86157	-1.31731	-0.21362	-0.57983
631	-1.25122	-0.88501	-0.73531	-1.89209	-0.95099	-0.57983	-1.5564
632	-0.94604	-0.27466	-1.31465	-1.64795	-0.52365	-0.79346	-2.38037
633	-1.28174	-0.91553	-1.55831	-2.19727	-0.52354	-1.19019	-1.89209
634	-1.92261	-0.94604	-1.37471	-3.02124	-0.40137	-1.25122	-0.76294
635	-0.85449	-1.7395	-0.88595	-1.28174	-0.06558	-0.67139	-0.61035
636	0	-1.06812	-1.31271	-1.49536	-0.03496	-0.67139	-0.61035
637	-1.40381	0.27466	-0.70187	-2.62451	-0.4621	-1.52588	-1.12915
638	-1.46484	-0.85449	0.000523051	-2.65503	-0.64511	-1.19019	-1.58691
639	-1.19019	-1.09863	-0.3652	-2.92969	-1.22484	-1.31226	-1.19019
640	-1.06812	-0.64087	-0.3342	-2.80762	-0.82801	-0.76294	-0.61035
641	-1.25122	-0.91553	0.21561	-2.65503	-0.27859	-0.64087	-0.61035
642	-1.49536	-0.85449	-0.48581	-2.31934	-0.49211	0	-0.91553
643	-1.34277	-1.0376	-0.05808	-2.56348	-0.43097	-0.03052	-1.2207
644	-1.49536	-0.67139	0.06448	-2.68555	-0.03414	-0.64087	-1.19019
645	-1.31226	-0.85449	-0.36228	-2.16675	-0.27818	0.09155	-2.19727
646	-1.40381	-0.12207	-0.69749	-2.62451	-0.4917	0.09155	-0.91553
647	-0.94604	-0.30518	-0.72752	-2.47192	-0.76626	-0.36621	-1.0376
648	-1.37329	-0.61035	0.64626	-2.56348	-0.55253	-0.73242	-1.7395
649	-1.25122	-0.82397	0.18899	-2.50244	-0.64399	-1.0376	-1.25122
650	-0.33569	-0.61035	-0.32933	-1.09863	-0.85751	-0.61035	-1.25122
651	-0.36621	-0.85449	-0.72557	-1.52588	-1.3762	-0.42725	-1.70898
652	-0.97656	-1.28174	-0.78612	-1.43433	-0.82679	-0.64087	-2.19727
653	-1.37329	-1.46484	-1.30443	-0.88501	-0.79617	-1.49536	-2.2583
654	-0.73242	-0.91553	-1.27343	-1.09863	-0.58244	-0.91553	-1.19019
655	-1.0376	-1.34277	-0.78466	-1.28174	0.11956	-0.64087	-0.85449
656	-1.7395	-1.43433	-0.57055	-2.01416	-0.27706	-0.5188	-2.13623
657	-0.67139	-0.24414	-0.32592	-2.16675	-0.67369	-1.61743	-2.47192
658	-1.49536	-0.5188	-0.47802	-1.70898	-1.89429	-2.10571	-2.22778
659	-1.40381	-0.7019	-1.1184	-1.28174	-1.5585	-1.28174	-1.43433
660	-0.48828	-1.46484	-0.87378	-1.95312	-0.73442	-0.27466	-0.54932
661	-0.79346	-0.82397	-0.5376	-3.05176	-0.55121	-0.85449	-0.79346
662	-1.61743	-0.61035	-0.6897	-2.92969	0.1508	-0.94604	-1.31226
663	-3.17383	-1.25122	-0.99439	-2.04468	-0.82567	-0.12207	-1.67847
664	-2.9602	-0.85449	-1.20752	-1.64795	-1.16126	-0.61035	-1.80054
665	-1.0376	-1.25122	-0.93238	-1.61743	-1.13064	-1.25122	-1.31226
666	-0.85449	-1.2207	-0.74879	-0.91553	-0.85588	-0.94604	-0.67139
667	-1.28174	-1.89209	-0.62623	-0.15259	-0.21491	-1.15967	-1.58691
668	-1.49536	-1.52588	-1.05299	0.18311	0.79227	-1.86157	-1.95312
669	-1.7395	-0.30518	-1.02198	-0.18311	-1.09971	-2.0752	-1.58691
670	-1.31226	-0.64087	-1.41823	-1.5564	-1.55738	-1.86157	-0.76294
671	-1.37329	-1.83105	-0.74636	-2.47192	-0.27554	-1.7395	-1.00708
672	-1.64795	-1.46484	-0.31862	-3.02124	-0.03129	-1.34277	-0.79346
673	-1.31226	-0.94604	-0.86745	-2.71606	-0.70258	-1.31226	-0.94604
674	-1.67847	-0.61035	-1.69094	-2.16675	-0.97713	-2.19727	-0.67139
675	-0.91553	-0.21362	-1.01907	-1.12915	-0.82444	-2.0752	-0.73242
676	-0.61035	-1.40381	-0.86599	-1.77002	-1.06848	-2.62451	-1.61743
677	-0.36621	-1.19019	-1.14016	-2.80762	-1.55666	-2.28882	-2.41089
678	-1.06812	-1.06812	-0.86502	-1.92261	-1.67863	-2.65503	-1.31226
679	-0.94604	-1.52588	-1.01712	-1.5564	-1.61749	-2.9602	-1.19019
680	-1.15967	-1.46484	-1.29129	-2.04468	-1.43429	-1.34277	-1.25122
681	-1.2207	-1.58691	-0.43631	-1.34277	-0.91539	-0.7019	-0.45776
682	-1.19019	-0.88501	-0.10013	-1.0376	-0.91528	-1.5564	-0.61035
683	-0.79346	-0.7019	0.08346	-1.70898	-1.52553	-1.70898	-1.09863
684	-1.58691	-1.31226	-0.28226	-1.40381	-1.40336	-0.88501	-1.19019
685	-2.65503	-0.85449	-0.61747	-1.09863	-1.79999	-1.00708	-2.04468
686	-1.43433	0	-0.73906	-0.91553	-1.58626	-0.39673	-1.61743
687	-0.57983	-0.64087	-0.25029	-1.43433	-1.52513	-0.79346	-1.12915
688	-0.88501	-0.21362	-0.15825	-1.25122	-0.70105	-1.40381	-1.40381
689	-1.77002	-0.39673	-0.95122	-1.83105	-0.39577	-1.80054	-0.76294
690	-0.76294	-0.64087	-0.554	-2.01416	-0.60929	-1.61743	-0.64087
691	-0.7019	-0.27466	-0.523	-1.19019	-0.94489	-1.06812	-1.61743
692	-0.94604	-1.28174	-0.49199	-1.46484	-1.37203	-0.79346	-2.31934
693	-0.5188	-0.91553	-0.79668	-2.01416	-1.58555	-1.46484	-1.95312
694	-0.15259	-0.94604	-0.79619	-1.37329	-1.52441	-1.70898	-2.22778
695	-0.82397	-1.06812	-0.09381	-0.27466	-0.76137	-1.83105	-2.16675
696	-1.70898	-0.64087	-0.03229	-0.61035	-0.36454	-2.47192	-1.67847
697	-1.25122	-0.54932	-0.52008	-1.2207	-0.73065	-1.89209	-1.98364
698	-0.76294	-0.15259	-0.45856	-1.00708	-1.06624	-1.25122	-2.10571
699	-1.2207	-1.15967	-0.79376	-0.39673	-1.46287	-0.97656	-1.5564
700	-1.09863	-1.28174	-0.94586	-0.42725	-0.57776	-1.00708	-1.77002
701	-1.06812	-1.0376	-0.79279	-1.19019	-0.4861	-2.31934	-1.61743
702	-1.40381	-0.27466	-0.45661	-1.43433	-0.85221	-1.83105	-1.31226
703	-1.31226	-0.61035	-0.15095	-1.89209	-1.1878	-1.28174	-1.80054
704	-0.85449	-0.88501	-0.27253	-2.13623	-1.1877	-0.91553	-1.19019
705	-1.15967	-1.92261	-0.45515	-1.80054	-1.46226	-1.15967	-1.06812
706	-0.85449	-1.58691	-0.27156	-0.57983	-0.85181	-0.85449	-0.97656
707	-1.06812	-1.92261	-0.27107	-1.19019	-1.12636	-0.97656	-0.73242
708	-1.0376	-1.28174	-0.118	-1.77002	-1.70609	-1.98364	-1.52588
709	-1.19019	-0.42725	-0.36165	-1.40381	-1.24823	-1.15967	-1.46484
710	-1.80054	-0.7019	-0.48323	-1.43433	-1.49227	-0.64087	-1.46484
711	-1.89209	-1.43433	-0.45223	-2.2583	-1.58372	-1.0376	-1.2207
712	-1.2207	-2.10571	-0.63485	-2.16675	-1.40051	-1.15967	-1.49536
713	-0.85449	-1.61743	-0.72592	-1.7395	-0.85109	-0.54932	-1.25122
714	-0.88501	-0.48828	-0.54232	-1.95312	-0.72892	-0.45776	-1.09863
715	0.06104	-0.79346	-0.84701	-1.43433	-1.00348	-1.25122	-1.7395
716	-0.94604	-0.94604	-0.35825	-1.00708	-1.55269	-1.52588	-1.80054
717	-1.34277	-1.46484	-0.41879	-1.40381	-1.76621	-2.2583	-1.98364
718	-0.33569	-1.34277	-1.02866	-1.61743	-1.27783	-1.92261	-2.62451
719	-0.33569	-1.43433	-1.21127	-1.2207	-1.21669	-1.12915	-1.37329
720	-0.33569	-1.7395	-0.81406	-1.34277	-0.60624	-1.0376	-2.13623
721	-0.5188	-1.58691	-0.59995	-2.2583	-0.78924	-1.52588	-2.44141
722	-0.57983	-2.19727	-0.75205	-1.89209	-0.97225	-1.80054	-1.19019
723	-0.36621	-2.59399	-0.93467	-1.37329	-1.0637	-1.52588	-1.40381
724	-0.7019	-1.89209	0.19497	-1.5564	-1.27722	-0.36621	-1.64795
725	-1.06812	-2.22778	0.1039	-2.59399	-1.42971	-0.21362	-1.49536
726	-0.64087	-1.52588	-1.11632	-2.22778	-1.33805	-0.73242	-1.15967
727	-0.24414	-1.25122	-1.60411	-1.64795	-1.76519	-0.85449	-1.70898
728	-1.00708	-1.2207	-1.57311	-1.37329	-1.33785	-0.91553	-1.46484
729	-0.94604	-1.09863	-1.57262	-1.37329	-1.30723	-1.46484	-1.7395
730	-0.15259	-2.59399	-0.68712	-1.77002	-1.21557	-1.00708	-1.92261
731	-0.48828	-2.56348	-0.65612	-2.13623	-1.15444	-1.12915	-1.70898
732	-0.27466	-1.09863	-0.65563	-1.2207	-2.22245	-0.57983	-1.80054
733	-0.24414	-1.46484	0.19935	-1.37329	-1.42889	-1.15967	-1.5564
734	-0.88501	-1.46484	-0.19689	-1.7395	-1.48982	-1.40381	-1.28174
735	-1.12915	-0.88501	-0.98987	-1.80054	-1.39817	-1.0376	-1.80054
736	-0.18311	-0.94604	-1.08093	-2.13623	-1.85583	-1.86157	-2.04468
737	0.09155	-1.80054	-0.25647	-1.61743	-2.13039	-1.95312	-1.52588
738	-1.00708	-2.0752	-0.22547	-0.91553	-1.06217	-1.49536	-0.82397
739	-1.7395	-1.46484	-0.37757	-1.67847	-1.36725	-1.19019	-1.34277
740	-1.31226	-1.31226	0.01965	-1.80054	-1.70284	-0.97656	-1.67847
741	-1.09863	-1.52588	0.4779	-1.7395	-1.03135	-1.46484	-1.2207
742	-0.76294	-1.37329	-0.52869	-2.01416	-0.39038	-0.64087	-1.83105
743	-0.03052	-1.37329	-0.89442	-2.0752	-1.45839	-1.0376	-1.40381
744	-0.33569	-1.43433	-1.16859	-3.08228	-1.39725	-1.15967	-1.00708
745	-1.09863	-1.12915	-0.83241	-3.2959	-0.7868	-1.28174	-0.54932
746	-1.06812	-1.0376	-0.09951	-2.92969	-0.48152	-1.34277	-1.0376
747	-1.40381	-1.64795	-0.31264	-1.34277	-1.00022	-1.12915	-1.34277
748	-1.37329	-1.86157	-0.43422	-0.76294	-0.9696	-0.73242	-1.34277
749	-1.43433	-1.61743	-0.34218	-1.34277	-0.78639	-0.76294	-1.80054
750	-2.04468	-1.2207	-0.73843	-1.67847	-0.9694	-0.54932	-2.50244
751	-0.64087	-1.58691	-1.43984	-1.83105	-1.76275	-1.64795	-2.74658
752	-0.39673	-1.86157	-1.22573	-1.86157	-1.57954	-1.31226	-1.92261
753	-0.82397	-1.34277	-1.04214	-1.40381	-1.09116	-0.30518	-1.77002
754	-0.48828	-1.43433	-0.18716	-1.43433	-0.57226	-0.12207	-0.42725
755	-1.28174	-2.04468	-0.46133	-2.62451	-0.60268	-0.36621	-1.00708
756	-2.01416	-1.70898	-1.52896	-1.77002	-1.02982	-1.15967	-0.97656
757	-2.2583	-1.67847	-0.88761	-1.5564	-1.39593	-1.31226	-1.70898
758	-2.31934	-1.64795	-0.79557	-2.04468	-1.54842	-1.15967	-1.70898
759	-2.41089	-1.49536	-0.67301	-2.50244	-2.7385	-1.12915	-2.13623
760	-1.52588	-1.46484	-0.00114	-2.19727	-2.2196	-1.58691	-1.83105
761	-1.70898	-0.7019	0.18245	-1.64795	-1.76173	-1.28174	-2.62451
762	-1.34277	-1.19019	-0.39689	-2.04468	-1.85318	-0.91553	-2.47192
763	-1.34277	-1.89209	-0.85417	-2.53296	-1.3648	-1.37329	-1.64795
764	-1.12915	-1.28174	-1.21989	-1.95312	-1.21211	-1.19019	-2.22778
765	-1.28174	-1.43433	-0.36491	-2.01416	-1.57822	-1.0376	-2.44141
766	-1.95312	-0.82397	-0.39495	-2.31934	-1.73071	-1.25122	-1.86157
767	-2.2583	-0.48828	-0.91326	-2.38037	-1.21181	-1.19019	-2.01416
768	-2.65503	-0.94604	-0.33294	-2.04468	-1.39481	-1.49536	-1.77002
769	-1.5564	-0.7019	-0.72918	-1.37329	-0.96746	-1.15967	-1.61743
770	-0.5188	-1.15967	-0.9118	-1.12915	-0.02132	-0.82397	-1.28174
771	-0.27466	-1.98364	-0.23993	-1.70898	-1.33347	-0.88501	-1.15967
772	-0.91553	-0.85449	0.09626	-2.13623	-1.9132	-0.91553	-1.40381
773	-1.95312	-0.45776	0.00519	-1.00708	-0.75343	-0.73242	-1.37329
774	-1.43433	-1.37329	-0.33001	-0.76294	-1.18058	-0.64087	-2.01416
775	-0.85449	-1.67847	-1.12299	-1.43433	-2.096	-0.48828	-1.46484
776	-1.61743	-1.58691	-1.48871	-1.98364	-2.46211	-0.21362	-1.64795
777	-1.58691	-1.40381	-1.09149	-1.86157	-1.51596	-1.19019	-2.65503
778	-0.64087	-0.85449	-1.18256	-1.43433	-0.63085	-1.77002	-3.20435
779	-0.73242	-0.88501	-1.51777	-1.80054	-0.50868	-0.97656	-3.08228
780	-0.36621	-0.27466	-1.09004	-1.83105	-0.7222	-0.24414	-3.05176
781	-1.19019	0.5188	0.31426	-1.77002	-1.11883	-0.12207	-1.2207
782	-2.01416	-0.33569	0.28423	-1.98364	-1.30183	-0.12207	-1.09863
783	-1.37329	-0.97656	0.13213	-2.34985	-1.63742	-0.30518	-1.2207
784	-0.57983	-1.7395	-0.53877	-2.01416	-1.27111	-0.61035	-2.59399
785	-0.36621	-1.64795	-1.24019	-1.89209	-1.69826	-0.39673	-1.98364
786	-0.7019	-0.36621	-1.14815	-1.19019	-1.33194	0.42725	-0.48828
787	-0.57983	0.61035	-0.75093	-0.39673	-1.39288	0.33569	-0.27466
788	-2.0752	-0.12207	-0.23165	-0.30518	-1.0876	-1.37329	-1.00708
789	-2.19727	-0.33569	-0.59737	-0.54932	-1.0875	-1.52588	-0.67139
790	-1.70898	-0.61035	0.22709	-0.88501	-0.96532	-0.5188	-0.45776
791	-1.58691	-0.15259	-0.19967	-0.64087	-0.26332	-0.39673	-0.15259
792	-1.61743	-0.27466	-0.2297	-1.37329	-0.84305	-0.91553	-0.09155
793	-1.70898	-1.12915	-0.65646	-1.06812	-1.42278	-0.94604	-0.36621
794	-1.00708	-1.15967	-0.77804	0.27466	-1.36165	-1.40381	-1.00708
795	-1.09863	0	-0.5029	-0.33569	-1.69724	-1.67847	-1.25122
796	-1.09863	-0.30518	-1.08225	-1.19019	-1.72765	-0.39673	-1.34277
797	-1.37329	-0.24414	-1.63108	-0.67139	-0.93409	-0.36621	-1.5564
798	-1.2207	-0.48828	-1.08128	-0.48828	-1.48331	-1.52588	-1.7395
799	-0.79346	-0.5188	-1.05027	-0.33569	-1.14751	-2.65503	-1.52588
800	-1.64795	-0.5188	-1.23289	-0.24414	-0.87275	-2.41089	-1.06812
801	-2.01416	-0.67139	-1.01878	-1.31226	-1.08628	-1.31226	-1.28174
802	-2.2583	-0.09155	-1.07933	-1.58691	-0.81151	-1.28174	-1.83105
803	-2.19727	-0.06104	-1.50609	-0.94604	-0.47572	-1.7395	-1.28174
804	-1.15967	-1.46484	-1.41405	-0.61035	-0.10941	-2.83813	-1.25122
805	-1.34277	-1.77002	-1.23046	-1.89209	-0.87224	-2.13623	-1.49536
806	-2.83813	-1.43433	-0.83324	-1.83105	-1.20784	-1.09863	-1.5564
807	-2.7771	-0.5188	-0.49706	-0.91553	-0.35324	-0.73242	-1.0376
808	-1.19019	-0.33569	-0.77123	-0.85449	-0.99401	-1.12915	-1.09863
809	-0.33569	-0.64087	-1.16747	-1.25122	-0.96339	-1.61743	-1.80054
810	-0.67139	-1.0376	-1.35009	-1.2207	-0.84122	-1.00708	-1.80054
811	-0.61035	-1.09863	-0.9834	-1.40381	-0.38335	0.09155	-1.37329
812	-1.25122	-1.09863	-0.86084	-0.97656	-0.23066	0.57983	-1.7395
813	-1.46484	-1.06812	-0.73828	-0.88501	-1.23764	0.76294	-1.34277
814	-1.25122	-0.88501	-0.24951	-2.10571	-1.84789	-0.57983	-1.00708
815	-0.91553	-0.82397	-0.8899	-2.34985	-2.00038	-0.54932	-1.58691
816	-1.49536	-0.09155	-0.30958	-2.47192	-2.00028	-0.7019	-1.31226
817	-0.79346	-0.45776	0.05712	-1.86157	-1.11516	-1.92261	-0.97656
818	-0.30518	-1.00708	0.82055	-1.0376	-0.47419	-2.56348	-1.28174
819	-0.61035	-1.86157	0.42431	-0.73242	-0.71823	-1.09863	-1.49536
820	-0.94604	-1.70898	-1.04005	-1.52588	-0.62658	-0.45776	-1.43433
821	-1.43433	-1.12915	-1.16164	-1.43433	-0.99269	-1.34277	-1.89209
822	-1.00708	-0.36621	-0.58131	-1.83105	-2.03018	-1.49536	-2.19727
823	-1.0376	-0.45776	-0.55031	-1.70898	-1.57232	-0.73242	-1.83105
824	-1.49536	-0.88501	-0.94655	-1.98364	-0.77876	-1.5564	-1.40381
825	-1.25122	-1.25122	-0.54934	-1.31226	-0.59555	-1.83105	-1.06812
826	-1.83105	-0.97656	-0.51833	-1.12915	-1.29735	-1.09863	-0.48828
827	-1.95312	-0.45776	-0.85354	-0.88501	-1.96864	-0.97656	-1.06812
828	-1.06812	-1.28174	-0.73098	-1.80054	-1.2056	-0.88501	-0.94604
829	-0.54932	-2.44141	-0.88308	-1.28174	-1.32756	-0.85449	-0.33569
830	-0.36621	-2.34985	0.03293	-0.97656	-1.75471	-1.00708	-0.33569
831	-1.09863	-1.25122	-0.08866	-1.80054	-2.45651	-1.77002	-1.83105
832	-0.94604	-0.54932	0.21701	-2.28882	-1.32726	-1.00708	-2.16675
833	-0.39673	-0.45776	0.37008	-1.80054	-0.77784	-0.64087	-1.19019
834	-0.12207	-0.82397	0.15695	-1.46484	-0.96084	-1.19019	-1.0376
835	-1.37329	-1.31226	-0.69706	-1.52588	-0.77764	-1.15967	-1.89209
836	-1.58691	-1.2207	-1.00175	-1.37329	-1.11323	-0.76294	-1.92261
837	-1.86157	-1.89209	-0.32987	-0.94604	-1.72348	-0.88501	-1.61743
838	-1.34277	-1.2207	-0.26835	-2.0752	-1.44872	-1.06812	-2.13623
839	-0.5188	-0.61035	-0.8477	-2.01416	-0.80775	-0.42725	-2.71606
840	-0.33569	-0.5188	-0.41997	-1.34277	-0.65506	-1.19019	-1.64795
841	-0.7019	-0.21362	0.5876	-1.34277	-1.26531	-0.91553	-0.03052
842	-1.28174	-1.52588	-0.14433	-1.7395	-0.99055	-0.33569	-1.00708
843	-1.12915	-2.0752	-0.63213	-1.25122	-1.082	-0.15259	-1.31226
844	-1.34277	-0.30518	-0.05181	-0.39673	-0.92931	-0.97656	-1.34277
845	-1.49536	-0.24414	-0.5396	-0.61035	-0.95973	-1.12915	-1.46484
846	-1.58691	-1.7395	-0.38653	-1.2207	-0.92911	-1.12915	-1.7395
847	-1.83105	-1.98364	-0.53863	-1.2207	-0.68486	-0.82397	-1.09863
848	-1.92261	-1.2207	-0.69073	-1.70898	-0.59321	-0.88501	-0.85449
849	-1.25122	-1.31226	-0.62921	-2.99072	-0.9288	-0.7019	-1.37329
850	-1.06812	-1.28174	-0.56769	-2.9602	-0.74559	-1.25122	-0.42725
851	-1.09863	-0.79346	-0.9029	-1.61743	-1.05067	-0.88501	-0.94604
852	-1.49536	-0.45776	-0.96344	-1.00708	-1.44729	-1.58691	-0.30518
853	-1.43433	-1.19019	-0.8714	-1.37329	-1.14202	-2.47192	0.03052
854	-0.85449	-1.77002	-0.74884	-2.22778	-1.08088	-1.5564	-1.00708
855	-1.12915	-2.80762	-0.10749	-1.67847	-1.23337	-0.33569	-1.83105
856	-1.98364	-2.89917	-0.50373	-1.37329	-1.4774	-0.7019	-2.41089
857	-1.46484	-1.64795	-1.14411	-2.0752	-1.69092	-0.88501	-2.19727
858	-0.88501	-1.28174	-1.02156	-1.83105	-0.7753	-0.12207	-1.52588
859	-1.37329	-0.73242	-1.57039	-1.19019	-0.13433	-0.12207	-1.5564
860	-1.19019	-0.82397	-1.87508	-1.28174	-1.35493	-0.06104	-1.52588
861	-0.03052	-0.48828	-0.62337	-1.7395	-1.50741	-1.37329	-1.28174
862	-0.82397	-0.42725	0.68937	-2.22778	-1.81249	-1.19019	-0.91553
863	-1.43433	-1.2207	0.4152	-1.7395	-1.53773	-1.70898	-0.91553
864	-1.15967	-1.70898	0.32414	-1.40381	-1.38504	-1.00708	-0.82397
865	-1.12915	-0.94604	0.01945	-0.79346	-1.50701	-0.67139	-2.10571
866	-0.94604	-1.40381	-0.40732	-0.45776	-1.87312	-0.88501	-2.10571
867	-0.67139	-2.13623	-0.95614	-1.46484	-0.988	-0.39673	-1.70898
868	-0.97656	-0.36621	-0.49789	-2.01416	-1.32359	-0.64087	-1.34277
869	-1.37329	0.09155	-0.64999	-1.46484	-2.05591	-1.00708	-1.40381
870	-1.06812	-1.09863	-0.52744	-1.12915	-1.23184	-0.39673	-1.43433
871	-0.7019	-2.22778	-0.31333	0	-0.10259	-1.09863	-1.64795
872	-1.37329	-1.86157	-0.43491	-0.54932	0.01959	-1.09863	-2.56348
873	-1.92261	-1.70898	-0.31235	-1.64795	-0.16342	-1.43433	-1.64795
874	-1.52588	-1.70898	-0.83066	-0.76294	0.05031	-0.85449	-0.73242
875	-1.15967	-1.46484	-0.49449	-2.01416	-1.59754	-0.5188	-0.42725
876	-1.19019	-1.46484	0.23842	-1.25122	-2.11624	-0.67139	-0.85449
877	-1.37329	-1.25122	-0.1273	-1.31226	-1.68889	-0.94604	-0.97656
878	-1.43433	-0.76294	-0.37096	-1.86157	-1.84137	-0.64087	-1.28174
879	-0.67139	-0.82397	-0.70616	-1.37329	-1.32247	0.09155	-1.06812
880	-0.97656	-1.34277	-0.06481	-1.46484	-0.86461	0.39673	-1.09863
881	-1.34277	-0.85449	-0.3695	-1.31226	-1.78004	-0.33569	-1.40381
882	-0.73242	-1.28174	-0.82677	-1.28174	-2.20718	-1.89209	-1.80054
883	-0.82397	-0.91553	-0.61266	-0.85449	-0.92534	-0.88501	-1.61743
884	-1.52588	-0.97656	-0.67321	-1.28174	-0.83368	-0.97656	-1.15967
885	-1.15967	-1.49536	-0.276	-1.86157	-1.99325	-1.64795	-0.79346
886	-0.97656	-0.79346	0.18225	-2.19727	-2.93919	-1.58691	-0.30518
887	-0.85449	-0.45776	0.15222	-1.31226	-1.80994	-1.2207	-1.70898
888	-1.12915	-0.48828	-0.7323	-0.97656	-1.53518	-1.95312	-2.50244
889	-1.34277	-1.06812	0.12268	-1.83105	-1.38249	-2.83813	-2.53296
890	-0.94604	-2.0752	-0.30408	-1.40381	-0.5279	-1.12915	-2.19727
891	-0.48828	-1.52588	-0.54774	-1.86157	-1.41281	-0.09155	-1.70898
892	-1.31226	-0.42725	-0.6388	-1.83105	-0.95494	-0.67139	-1.58691
893	-1.92261	-0.27466	-0.36366	-1.49536	-0.83277	0.03052	-1.37329
894	-2.41089	-1.06812	-0.45472	-0.88501	-1.56509	-0.42725	-1.15967
895	-1.86157	-1.61743	0.03405	-0.24414	-1.29033	-1.49536	-1.06812
896	-1.92261	-1.83105	-0.39271	-0.09155	-1.04609	-1.52588	-0.79346
897	-1.52588	-2.19727	-0.30067	-0.67139	-0.43563	-0.42725	-0.36621
898	-1.00708	-2.13623	-1.24623	-0.79346	-1.01536	-0.54932	-1.0376
899	-1.5564	-1.80054	-0.8185	-0.97656	-1.44251	-1.00708	-0.48828
900	-1.86157	-1.67847	0.43321	-1.09863	-1.01516	-0.91553	-0.39673
901	-1.52588	-1.64795	-0.02407	-1.37329	-1.01506	-0.64087	-0.61035
902	-1.67847	-0.57983	-0.29824	-0.91553	-1.50324	-0.54932	-0.24414
903	-1.70898	-1.70898	-0.17568	-1.25122	-1.13693	-0.42725	0.42725
904	-1.37329	-1.98364	-0.02261	-1.5564	-0.98424	-1.25122	0.45776
905	-1.98364	-1.95312	0.43564	-2.19727	-1.07569	-1.52588	-0.09155
906	-1.83105	-1.80054	0.49716	-1.40381	-1.59438	-1.28174	-0.94604
907	-1.77002	-1.89209	-0.05166	-1.09863	-1.77739	-1.2207	-0.88501
908	-1.64795	-1.64795	-1.08878	-1.15967	-1.44159	-0.67139	-1.67847
909	-1.58691	-1.70898	-0.75259	-1.2207	-1.47201	-0.79346	-1.58691
910	-2.56348	-1.83105	-0.72159	-1.40381	-0.89207	-1.19019	-1.92261
911	-2.68555	-2.34985	-1.17887	-1.64795	-0.73938	-0.5188	-1.25122
912	-1.83105	-2.59399	-0.75114	-2.31934	-0.7698	-0.45776	-0.21362
913	-1.5564	-1.61743	-0.75065	-2.28882	-0.37297	-1.15967	-0.42725
914	-1.46484	-1.40381	-0.35343	-1.40381	-0.64752	-1.00708	-0.42725
915	-0.64087	-2.83813	0.16585	-1.37329	-0.40328	-1.58691	-1.0376
916	-1.2207	-2.68555	-0.01677	-0.82397	-0.64732	-1.25122	-0.91553
917	-1.31226	-1.86157	-0.38249	-0.64087	-0.52515	-1.43433	-0.94604
918	-1.49536	-2.0752	-0.44304	-1.06812	0.17686	-1.15967	-0.61035
919	-1.09863	-2.28882	-0.28996	-0.73242	-0.15873	-1.95312	-0.79346
920	-1.67847	-1.25122	-0.77776	-0.97656	0.29913	-1.92261	-0.5188
921	-1.80054	-1.52588	-0.62469	-2.01416	-0.95199	-0.76294	-0.79346
922	-1.7395	-1.58691	0.13874	-1.31226	-0.40257	0	-1.0376
923	-1.28174	-1.43433	-0.19647	-0.73242	-0.34143	-0.03052	-0.33569
924	-1.40381	-1.12915	-0.95892	-0.94604	-0.76858	-0.36621	-0.06104
925	-1.34277	-1.09863	-0.77533	-1.34277	-1.59245	-1.25122	-0.24414
926	-1.92261	-2.34985	-0.04242	-1.15967	-1.31769	-1.40381	-0.67139
927	-1.67847	-1.77002	-0.89642	-1.12915	-0.40206	-1.40381	-0.57983
928	-1.49536	-0.85449	-1.38422	-1.64795	-0.79869	-1.15967	0.30518
929	-1.5564	-1.31226	-1.10907	-2.04468	-1.37842	-0.94604	0.5188
930	-1.06812	-1.7395	-0.19306	-1.95312	-1.22573	-1.31226	-0.18311
931	-1.09863	-2.01416	-0.61982	-1.64795	-1.13408	-1.12915	-0.79346
932	-0.88501	-2.62451	-0.92451	-2.74658	-0.34052	-1.0376	0
933	-1.37329	-2.34985	-0.31367	-2.50244	0.26994	-1.58691	-0.82397
934	-1.43433	-1.70898	-0.58784	-1.58691	-0.18772	-1.06812	-1.77002
935	-1.34277	-1.37329	-0.70943	-1.0376	-0.73694	-0.09155	-1.0376
936	-1.40381	-1.43433	-0.70894	-0.97656	-0.76736	-0.30518	-0.30518
937	-1.2207	-1.67847	-1.62398	-1.70898	-0.24845	-1.98364	-0.64087
938	-2.01416	-2.92969	-1.31832	-2.65503	-0.09576	-1.77002	-0.85449
939	-1.5564	-3.38745	-0.24971	-1.77002	0.27055	-1.43433	-0.30518
940	-1.31226	-3.2959	-0.27975	-1.34277	0.08754	-1.00708	-0.57983
941	-2.10571	-2.44141	-0.67599	-0.82397	-1.16358	-0.85449	-0.06104
942	-1.58691	-1.70898	-0.76705	-1.00708	-1.0414	-0.7019	0.24414
943	-1.09863	-1.43433	-0.58346	-0.15259	-1.28544	-0.15259	0.15259
944	-1.86157	-1.49536	0.02738	-1.28174	-2.13983	-1.00708	0.09155
945	-2.28882	-2.38037	-0.15524	-1.83105	-1.34627	-0.94604	-0.27466
946	-1.43433	-3.14331	-1.28391	-1.80054	0.02712	-1.15967	-0.18311
947	-1.5564	-2.22778	-0.52048	-3.17383	0.30188	-1.92261	-0.30518
948	-0.85449	-1.40381	0.30398	-2.38037	-1.13234	-1.40381	-0.88501
949	-1.37329	-1.86157	-0.70261	-1.92261	-1.98673	-1.0376	-0.94604
950	-1.34277	-2.01416	-0.76316	-1.80054	-0.46075	-1.31226	-0.94604
951	-1.40381	-1.95312	-0.48802	-1.83105	-0.33858	-0.97656	-0.03052
952	-1.64795	-1.7395	-1.21995	-1.77002	-1.25401	0	-0.45776
953	-1.09863	-2.10571	-0.63963	-2.59399	-1.37598	-0.91553	-1.0376
954	-0.79346	-2.04468	-0.33397	-2.44141	-1.86416	-1.25122	-0.61035
955	-1.25122	-1.28174	-1.4016	-2.92969	-1.98612	-0.5188	-1.0376
956	-1.28174	-1.0376	-0.5161	-2.53296	-2.16913	-1.86157	-0.79346
957	-0.64087	-1.49536	0.06422	-3.26538	-1.16194	-1.40381	-0.79346
958	-0.7019	-1.77002	0.18678	-2.56348	-1.40598	-0.54932	-1.28174
959	-2.04468	-2.2583	0.12623	-2.0752	-1.46692	-0.73242	-1.25122
960	-2.38037	-2.41089	-0.20898	-2.38037	-0.49025	-0.97656	-0.94604
961	-1.25122	-1.2207	-0.94091	-1.98364	0.15072	-1.86157	-1.12915
962	-1.00708	-0.42725	-0.78784	-1.09863	-0.33746	-2.13623	-1.49536
963	-1.25122	-0.7019	-0.05493	-1.70898	-1.2834	-1.77002	-0.73242
964	-1.43433	-1.40381	-0.35962	-2.47192	-0.82554	-1.28174	-0.79346
965	-1.09863	-1.46484	-0.4812	-2.7771	-0.18457	-1.0376	-1.0376
966	-1.34277	-1.5564	-0.4502	-1.70898	-0.61171	-0.97656	-1.40381
967	-1.52588	-1.2207	-0.14453	-1.15967	-1.283	-1.2207	-1.52588
968	-1.70898	-0.48828	0.2832	-1.5564	-1.58807	-1.98364	-1.43433
969	-1.31226	-1.00708	0.43627	-1.43433	-1.16072	-1.25122	-1.52588
970	-1.12915	-1.70898	-0.08204	-2.28882	-0.67234	-1.80054	-1.28174
971	-1.89209	-1.7395	-0.56984	-2.31934	-0.4281	-1.19019	-1.34277
972	-2.0752	-0.88501	-0.69142	-2.31934	-1.28249	-0.57983	-0.88501
973	-2.04468	-0.67139	-0.50783	-2.16675	-0.70255	-1.15967	-0.54932
974	-2.22778	-2.0752	-0.17164	-2.38037	-0.42779	-1.43433	-0.12207
975	-2.31934	-2.10571	0.43919	-1.95312	-1.19063	-0.88501	-1.00708
976	-1.86157	-1.2207	0.10398	-0.97656	-1.98399	-1.06812	-1.46484
977	-0.73242	-1.09863	-0.65847	-0.64087	-1.67871	-1.34277	-0.54932
978	-0.5188	-2.16675	-0.71902	-0.7019	-0.85463	-0.97656	-0.7019
979	-1.46484	-1.09863	-0.19973	-0.97656	-1.43436	-0.73242	-0.94604
980	-1.49536	-0.27466	0.53318	-1.98364	-1.46478	-1.00708	-1.58691
981	-1.61743	-0.61035	-0.16824	-2.89917	-1.55623	-1.40381	-1.40381
982	-2.22778	-0.39673	-0.65603	-3.05176	-1.98337	-1.06812	-1.49536
983	-0.85449	-0.88501	-0.28934	-2.53296	-2.44104	-0.57983	-0.09155
984	-0.7019	-2.0752	0.07736	-1.64795	-2.99025	-0.61035	0.03052
985	-1.46484	-2.2583	-0.25785	-1.25122	-2.22721	-0.88501	-0.61035
986	-1.98364	-1.92261	0.0173	-1.34277	-1.18951	-1.67847	-1.37329
987	-2.2583	-1.77002	0.29244	-1.86157	-1.03682	-1.52588	-1.95312
988	-1.86157	-2.01416	0.53707	-2.01416	-1.76914	-1.06812	-1.52588
989	-1.61743	-0.42725	-0.28641	-1.43433	-1.67749	-0.36621	-1.25122
990	-1.64795	0.03052	-0.53007	-1.58691	-1.98256	0	-1.64795
991	-1.58691	-1.2207	-0.377	-0.7019	-1.5247	-0.5188	-1.70898
992	-1.19019	-1.49536	-0.16289	-1.31226	-1.64666	-1.70898	-0.82397
993	-0.76294	-0.67139	0.05122	-1.80054	-2.04329	-1.49536	-1.58691
994	-1.95312	-0.76294	-0.37553	-0.7019	-1.43284	-0.67139	-1.19019
995	-2.38037	-0.7019	-1.44316	-1.06812	-1.55481	-0.79346	-0.57983
996	-1.64795	-0.97656	-1.19854	-0.67139	-1.3716	-1.31226	-1.46484
997	-1.43433	-0.45776	-0.43511	-1.28174	-1.3715	-1.12915	-1.2207
998	-0.7019	-0.45776	-1.04498	-1.67847	-1.31036	-0.82397	-1.28174
999	-0.7019	0.06104	-1.28863	-1.61743	-1.06612	-1.12915	-0.5188
1000	-1.5564	-0.09155	-0.79986	-1.40381	-0.6998	-1.0376	-0.76294
1001	-1.58691	-1.52588	-0.4942	-1.83105	-0.97436	-1.5564	-0.82397
1002	-1.37329	-0.85449	-0.95148	-1.49536	-1.52357	-1.86157	-1.28174
1003	-1.0376	-0.5188	-2.17169	-0.33569	-0.33329	-1.00708	-0.67139
1004	-0.79346	0	-2.26276	-0.15259	0.21613	-0.64087	-0.76294
1005	-0.97656	0.21362	-1.37726	0.18311	-0.82137	-1.80054	-0.97656
1006	-1.15967	-0.36621	-0.91901	0.18311	-2.59128	-2.50244	-0.06104
1007	-1.19019	-1.09863	-1.77302	-0.85449	-2.53015	-1.46484	-0.36621
1008	-1.46484	-1.70898	-1.95564	-0.91553	-3.1404	-0.82397	0
1009	-1.37329	-1.98364	-1.5279	-0.7019	-3.04874	-0.88501	-0.06104
1010	-1.70898	-1.25122	-1.00862	-0.48828	-2.46881	-0.97656	-0.76294
1011	-1.31226	-0.64087	-1.49642	-0.33569	-2.07198	-1.83105	-0.67139
1012	-0.88501	-1.28174	-1.55696	-0.03052	-1.70566	-2.0752	-0.54932
1013	-1.00708	-1.19019	-1.2513	-0.30518	-1.85815	-2.16675	0.27466
1014	-1.28174	-1.0376	-0.82356	-0.33569	-1.36977	-2.22778	0.39673
1015	-1.5564	-0.7019	-1.28084	-0.24414	-1.82743	-1.52588	-0.09155
1016	-1.70898	-0.73242	-1.24984	-1.25122	-1.6137	-1.2207	-0.7019
1017	-1.37329	-1.28174	-0.39486	-1.19019	-0.94221	-1.67847	-0.76294
1018	-1.0376	-1.06812	-0.91317	-0.61035	-1.27781	-1.83105	-0.82397
1019	-1.12915	-0.91553	-1.18734	0.12207	-2.07116	-1.12915	-0.42725
1020	-1.7395	-1.61743	-1.79721	-0.36621	-2.19313	-0.82397	-0.36621
1021	-1.67847	-1.67847	-1.67465	-0.97656	-0.91129	-1.40381	-0.33569
1022	-0.57983	-1.61743	-1.03329	-0.57983	-1.06377	-1.46484	-0.27466
1023	-0.18311	-1.86157	-0.63608	-0.97656	-2.37593	-1.12915	-0.64087
1024	-1.2207	-1.28174	-0.51352	-1.61743	-2.22324	-0.82397	-0.18311
1025	-1.49536	-1.28174	-1.06235	-1.5564	-1.06347	-1.15967	-0.67139
1026	-2.13623	-1.67847	-1.03135	-1.40381	-0.08681	-1.86157	-1.34277
1027	-0.97656	-0.88501	-0.69517	-0.61035	-0.6055	-1.77002	-0.30518
1028	-0.5188	-0.03052	0.25136	-1.43433	-0.84954	-0.91553	0.21362
1029	-1.19019	-0.06104	-0.3585	-1.58691	-1.33772	-0.21362	-0.64087
1030	-1.58691	-0.61035	-0.69371	-1.19019	-1.45969	-0.67139	-0.45776
1031	-1.98364	-1.98364	-0.11339	-1.0376	-1.91735	-2.04468	-0.42725
1032	-2.28882	-1.5564	-0.26549	-1.0376	-1.33741	-1.92261	-0.48828
1033	-1.46484	-0.82397	-0.84484	-0.91553	-0.72696	-2.04468	-0.67139
1034	-1.06812	-1.0376	-0.87487	-1.49536	-1.55084	-2.19727	-1.06812
1035	-0.64087	-1.37329	-1.17956	-1.19019	-1.09297	-1.06812	-0.94604
1036	-0.18311	-1.28174	-1.08752	-0.36621	-1.06235	-1.28174	-1.28174
1037	-1.43433	-1.64795	-0.62927	-0.5188	-0.87914	-1.86157	-0.7019
1038	-1.7395	-2.28882	-0.35412	-0.21362	-0.97059	-1.19019	-0.33569
1039	-1.28174	-2.13623	-0.75036	-0.57983	-1.06204	-0.24414	-0.57983
1040	-0.82397	-2.22778	-0.81091	0.36621	-1.21453	-1.37329	-0.85449
1041	-0.45776	-1.83105	-0.32215	0.54932	-1.06184	-1.49536	-1.25122
1042	-0.67139	-1.67847	-0.047	-0.5188	-1.42795	-1.09863	-1.7395
1043	-1.19019	-1.15967	-0.41273	-0.94604	-1.27526	-0.57983	-1.34277
1044	-1.0376	-1.00708	-1.23621	-1.19019	-1.7024	-0.54932	-0.24414
1045	-1.37329	-0.54932	-0.59486	-0.24414	-0.72574	-0.61035	-1.0376
1046	-2.2583	-0.94604	-0.22816	-0.21362	-0.23736	-1.00708	-1.34277
1047	-2.19727	-1.98364	-0.47181	-0.36621	-0.35933	-1.83105	-0.97656
1048	-1.70898	-1.61743	-0.56288	-0.61035	-0.35922	-0.76294	-0.61035
1049	-1.34277	-1.70898	-1.02015	-0.24414	-0.90844	-0.73242	-0.73242
1050	-1.40381	-2.19727	-0.34828	-0.5188	-0.6642	-0.67139	-0.7019
1051	-1.61743	-2.0752	-0.07314	-0.94604	-0.60306	-0.36621	-0.21362
1052	-1.19019	-1.70898	-0.46938	-1.0376	0.67878	-0.85449	-0.15259
1053	-0.94604	-2.41089	-0.52993	-0.64087	-0.05354	-0.45776	0.21362
1054	-0.5188	-2.10571	-0.8041	-0.73242	-0.93845	0.06104	-0.45776
1055	-0.54932	-1.12915	-0.43761	-0.79346	-0.23644	-0.39673	-0.79346
1056	-0.85449	-1.52588	-0.10201	-0.7019	-0.38893	-1.52588	-0.24414
1057	-0.97656	-1.46484	-0.1021	-0.54932	-0.41934	-1.15967	-0.15259
1058	-1.83105	-1.40381	0.08091	-0.48828	-0.35821	-1.12915	0
1059	-1.2207	-1.67847	-0.86522	-0.24414	-1.3957	-1.89209	-0.30518
1060	-1.19019	-1.52588	-0.04134	-1.0376	-1.54819	-1.92261	-0.5188
1061	-1.19019	-1.40381	0.23322	-0.73242	-1.5786	-1.49536	-0.15259
1062	-1.92261	-1.77002	0.14158	-0.18311	-1.3954	-0.94604	-0.18311
1063	-1.37329	-1.80054	-0.04162	-0.12207	-0.93753	-0.82397	-1.25122
1064	-1.34277	-1.12915	-1.50656	-0.39673	-0.99846	-1.49536	-1.40381
1065	-0.91553	-1.52588	-2.42218	-0.88501	-0.84578	-1.64795	-1.52588
1066	-1.2207	-1.95312	-1.2626	-0.09155	-0.29636	-0.21362	-0.76294
1067	-2.19727	-1.43433	-0.53027	0.36621	-0.08263	-0.21362	-0.76294
1068	-1.58691	-0.82397	-0.31674	0.54932	-1.2422	-0.73242	-1.7395
1069	-1.31226	-0.18311	-0.56097	-0.27466	-2.09659	-0.85449	-1.06812
1070	-0.67139	-0.36621	-0.77469	-0.88501	-2.00493	-1.28174	-0.94604
1071	-1.5564	-0.79346	-0.31702	-0.45776	-1.15034	-1.61743	-0.24414
1072	-1.43433	-2.13623	-0.89694	-0.21362	-0.93661	-0.42725	-0.94604
1073	-1.0376	-1.95312	-2.17878	0.36621	-1.69945	0.27466	-1.28174
1074	-0.88501	-2.2583	-2.02628	-0.30518	-1.05848	-0.18311	-1.80054
1075	-1.34277	-1.37329	-1.93482	-1.77002	-0.47855	-0.91553	-0.79346
1076	-1.52588	-0.91553	-1.75181	-1.40381	-1.18035	-0.5188	-0.21362
1077	-1.92261	-2.19727	-1.935	-0.48828	-2.12629	-1.2207	-1.31226
1078	-1.7395	-1.92261	-3.79667	-0.45776	-2.43137	-0.5188	-1.40381
1079	-2.22778	-1.92261	-4.10194	-1.43433	-2.21764	0.45776	-2.0752
1080	-1.77002	-2.41089	-4.25462	-2.2583	-2.43116	0	-2.22778
1081	-2.04468	-2.01416	-4.46834	-2.01416	-3.86539	-0.97656	-1.40381
1082	-1.64795	-1.34277	-4.83464	-1.70898	-4.13994	-1.37329	-0.76294
1083	-1.61743	-1.77002	-3.94972	-1.98364	-4.26191	-0.73242	-1.43433
1084	-2.22778	-1.43433	-4.71275	-1.77002	-5.08578	-0.79346	-1.06812
1085	-2.62451	-1.43433	-4.13301	-1.0376	-5.32982	-0.88501	-0.27466
1086	-3.9978	-1.12915	-3.64482	-1.0376	-5.72645	-0.73242	-1.52588
1087	-5.37109	-2.10571	-4.65199	-1.92261	-5.90945	-0.7019	-2.62451
1088	-5.82886	-2.80762	-4.77416	-1.95312	-5.84832	-1.09863	-1.89209
1089	-6.16455	-3.23486	-4.347	-2.31934	-6.85529	-1.46484	-1.86157
1090	-5.98144	-3.93677	-4.49968	-1.61743	-7.80124	-1.2207	-2.28882
1091	-6.43921	-4.11987	-5.04909	-2.41089	-8.35045	-0.06104	-2.56348
1092	-5.85937	-5.5542	-6.45299	-2.89917	-8.83863	-0.82397	-1.7395
1093	-6.40869	-6.65283	-7.21603	-2.41089	-9.6625	-0.73242	-2.31934
1094	-6.22559	-7.17163	-8.07061	-3.63159	-10.0591	0	-3.72314
1095	-4.79126	-8.11767	-8.92519	-4.08935	-9.4792	-0.67139	-4.39453
1096	-5.31006	-9.552	-10.97	-3.17383	-9.6622	-1.06812	-3.8147
1097	-7.41577	-11.7188	-13.2284	-2.86865	-10.303	-0.76294	-3.75366
1098	-9.552	-13.031	-14.7849	-2.80762	-12.6222	-0.42725	-3.11279
1099	-10.7422	-13.0615	-15.0901	-2.41089	-14.9414	-1.37329	-3.90625
1100	-11.5051	-11.3525	-16.3414	-1.77002	-17.0165	-1.28174	-4.02832
1101	-12.5732	-11.4441	-18.905	-2.65503	-16.6502	-1.61743	-3.8147
1102	-13.9465	-12.1765	-21.1329	-3.02124	-16.4365	-2.19727	-4.66919
1103	-13.9771	-12.4207	-23.0251	-3.50952	-15.3683	-1.34277	-4.45557
1104	-14.6484	-13.5498	-24.0933	-5.7373	-15.3682	-0.54932	-4.05884
1105	-15.3809	-15.3503	-24.0323	-6.46973	-16.8634	-1.15967	-5.06592
1106	-14.8621	-16.449	-22.1403	-6.53076	-18.1756	-1.37329	-6.04248
1107	-14.0076	-16.1133	-21.9268	-7.1106	-18.5112	-1.28174	-7.38525
1108	-12.9089	-16.0522	-22.0184	-7.26318	-19.3656	-1.46484	-8.48389
1109	-13.4277	-16.449	-21.1945	-6.28662	-20.6777	-1.5564	-7.56836
1110	-14.0381	-17.2424	-20.0655	-6.62231	-22.7833	-1.5564	-8.08716
1111	-14.9231	-17.4866	-20.859	-6.40869	-23.2715	-2.44141	-7.9956
1112	-14.2822	-17.2119	-21.561	-7.50732	-22.539	-2.31934	-8.57544
1113	-14.5874	-18.9819	-20.9508	-9.94873	-23.3934	-1.98364	-9.49097
1114	-15.9302	-20.4773	-20.9509	-8.63647	-23.9731	-1.12915	-11.6882
1115	-16.571	-18.8904	-22.2022	-8.23975	-24.5223	-0.91553	-12.2986
1116	-17.6392	-18.3105	-22.7211	-9.64355	-25.041	-0.88501	-12.3291
1117	-18.9514	-19.0735	-22.8127	-11.5051	-24.9494	-1.52588	-13.5803
1118	-19.989	-18.4936	-22.5992	-10.376	-25.4376	-1.43433	-13.7939
1119	-20.813	-17.5171	-22.1415	-10.2844	-25.6511	-2.50244	-12.8479
1120	-22.2778	-17.5171	-21.7449	-12.146	-26.1698	-2.56348	-14.4043
1121	-22.8271	-18.7073	-21.8365	-12.6648	-25.071	-1.86157	-15.3503
1122	-24.7192	-19.8364	-22.5385	-13.3972	-23.9723	-2.41089	-16.2964
1123	-26.062	-19.3481	-22.5386	-13.4888	-24.4605	-3.11279	-16.7236
1124	-26.4587	-19.1345	-22.2946	-12.6953	-24.9487	-3.26538	-16.3879
1125	-26.9165	-19.6228	-21.7148	-14.2212	-24.5518	-2.65503	-17.2119
1126	-27.2522	-18.9209	-21.9896	-14.1602	-24.6128	-3.63159	-18.0969
1127	-27.3743	-18.5547	-25.0109	-13.916	-25.3451	-3.60107	-18.4326
1128	-28.5034	-18.8599	-28.3374	-13.7329	-26.9014	-2.62451	-19.4702
1129	-30.9448	-18.3411	-28.7037	-13.3667	-28.5187	-3.11279	-20.2331
1130	-31.4941	-17.6697	-28.8564	-10.9863	-27.9082	-4.30298	-19.1345
1131	-30.9143	-17.8223	-29.5584	-9.49097	-28.3049	-4.57764	-19.9585
1132	-31.4026	-17.7307	-27.4223	-9.70459	-29.8001	-4.18091	-22.0032
1133	-32.2571	-17.6697	-26.0796	-11.261	-30.7461	-4.45557	-22.4915
1134	-31.8298	-17.1509	-27.453	-12.146	-31.2037	-4.27246	-22.4304
1135	-30.4871	-16.3879	-28.8264	-11.2305	-31.0511	-3.8147	-23.8037
1136	-29.9683	-16.7541	-29.5589	-10.498	-31.0204	-4.11987	-25.177
1137	-31.4941	-17.334	-28.3993	-10.0098	-31.2034	-4.60815	-24.9329
1138	-32.0434	-17.7307	-26.6599	-9.09424	-30.9592	-5.21851	-24.353
1139	-31.2195	-17.6086	-27.2398	-9.79614	-31.9051	-5.52368	-25.6958
1140	-30.7007	-17.3035	-27.6977	-10.8337	-32.7595	-5.31006	-26.9165
1141	-32.4097	-16.3574	-27.4841	-10.4675	-32.5458	-5.61523	-27.6794
1142	-33.6304	-16.8152	-28.3692	-10.5591	-32.7288	-5.31006	-26.4893
1143	-33.3252	-18.1274	-29.0102	-10.7422	-32.8813	-5.46265	-26.4893
1144	-32.5622	-18.28	-31.0855	-10.7422	-33.7052	-5.46265	-27.0386
1145	-31.2195	-17.4866	-32.8861	-11.2305	-34.529	-5.46265	-26.7029
1146	-30.9143	-17.4561	-32.2759	-11.5967	-34.3763	-5.58472	-26.5808
1147	-31.5552	-16.6321	-30.6585	-12.1765	-33.4302	-5.34058	-25.8179
1148	-32.2876	-17.2424	-30.0177	-13.1836	-33.9794	-6.13403	-25.116
1149	-31.1584	-18.158	-31.1165	-15.3809	-34.5897	-6.68335	-25.0244
1150	-31.8298	-19.043	-30.5978	-16.6626	-32.4533	-6.83594	-25.3296
1151	-34.0881	-19.2871	-28.9499	-17.6697	-31.4461	-7.1106	-25.0244
1152	-35.4919	-19.5923	-29.3162	-17.9443	-30.8357	-7.08008	-25.6958
1153	-35.7666	-18.3105	-31.1779	-16.6931	-30.4694	-6.19507	-26.0315
1154	-33.4167	-18.0359	-32.3071	-16.7847	-30.7439	-5.92041	-26.123
1155	-30.2734	-19.0125	-31.117	-17.6086	-31.1101	-5.88989	-26.3367
1156	-29.4495	-19.9585	-30.11	-18.5852	-31.6898	-6.62231	-26.9165
1157	-30.2429	-20.2942	-31.697	-19.3481	-32.4526	-5.46265	-27.0386
1158	-30.6091	-20.5689	-33.3756	-20.1111	-31.8422	-4.63867	-26.4893
1159	-29.0222	-20.4773	-35.3593	-21.1792	-31.3233	-4.42505	-27.1301
1160	-28.1067	-19.5923	-35.512	-21.9116	-31.4147	-5.0354	-27.5268
1161	-28.9307	-18.4021	-34.3524	-23.8342	-31.0484	-4.42505	-28.0151
1162	-29.6936	-18.0359	-34.5051	-23.3154	-30.5295	-4.05884	-29.1138
1163	-29.3884	-18.1274	-34.9019	-22.522	-30.0106	-4.57764	-28.7476
1164	-31.25	-18.9514	-34.8105	-22.0642	-28.6982	-6.37817	-28.7781
1165	-32.1045	-19.7143	-33.7424	-22.9492	-29.3695	-6.7749	-28.656
1166	-31.7383	-19.2261	-33.1627	-24.5361	-30.8953	-7.26318	-28.2288
1167	-31.2805	-19.8975	-31.5759	-25.9399	-31.2919	-6.74438	-28.4119
1168	-31.0669	-20.3552	-29.2261	-26.7029	-30.6815	-6.22559	-28.7781
1169	-31.0059	-19.1956	-28.2497	-27.4353	-29.8879	-6.43921	-28.3203
1170	-31.5247	-17.7307	-30.0808	-27.9236	-30.1625	-6.98852	-28.1677
1171	-32.196	-18.7988	-31.3932	-28.2593	-31.1084	-6.95801	-29.1748
1172	-32.0434	-19.165	-32.3698	-28.0762	-30.8642	-7.75146	-30.5176
1173	-30.4871	-19.6533	-32.492	-28.3203	-29.3992	-7.78198	-29.8462
1174	-29.1138	-20.874	-32.8278	-29.2053	-29.3686	-7.32422	-29.1748
1175	-29.4495	-21.0266	-32.126	-29.7546	-29.5821	-7.53784	-28.6865
1176	-30.4565	-20.0195	-30.8138	-30.0903	-29.7651	-7.38525	-28.656
1177	-31.0059	-19.5618	-28.9828	-30.5176	-28.9105	-7.87353	-29.4189
1178	-31.4026	-20.2331	-29.1355	-29.7546	-27.5372	-7.9956	-30.2429
1179	-31.2805	-19.928	-28.3727	-29.2053	-26.7131	-7.1106	-32.0129
1180	-30.7312	-18.6462	-28.1896	-28.5034	-26.9876	-6.83594	-32.135
1181	-30.6702	-18.8293	-27.9761	-28.3508	-27.5979	-6.56128	-31.25
1182	-31.2195	-20.7825	-28.2509	-27.6794	-28.3912	-5.88989	-30.3345
1183	-31.7078	-20.05	-27.3354	-25.4517	-28.0554	-5.79834	-31.0364
1184	-30.7922	-18.4936	-26.6946	-24.4141	-28.269	-6.71387	-31.0059
1185	-30.365	-17.8528	-27.3661	-25.0855	-26.8956	-6.80542	-30.7922
1186	-30.1514	-18.4326	-26.939	-24.231	-26.5293	-6.19507	-29.6326
1187	-29.3274	-19.1345	-26.6339	-23.3154	-27.5057	-6.2561	-29.6326
1188	-29.2053	-19.043	-26.5424	-22.2473	-25.8271	-6.46973	-30.7312
1189	-28.7781	-17.8833	-26.0542	-22.9797	-24.881	-6.53076	-28.9307
1190	-28.7781	-18.3411	-25.6271	-24.0784	-25.888	-6.65283	-28.6865
1191	-28.7781	-18.4631	-25.9018	-24.0173	-26.3151	-7.01904	-29.4189
1192	-28.5339	-17.7002	-26.4818	-23.1934	-25.9793	-7.8125	-30.0598
1193	-27.5268	-17.0898	-26.1767	-23.3459	-27.1389	-7.69043	-29.6936
1194	-27.832	-16.9678	-25.5359	-25.5432	-28.8783	-7.14111	-30.365
1195	-28.4729	-16.8762	-25.2003	-27.71	-27.5659	-6.40869	-30.6091
1196	-29.9377	-17.2424	-25.6582	-29.2358	-26.162	-6.16455	-31.0364
1197	-29.9377	-17.5781	-25.4141	-31.7688	-26.2535	-6.7749	-30.2429
1198	-29.9683	-18.1885	-25.2311	-32.0129	-26.8942	-7.01904	-31.3416
1199	-30.2429	-18.5852	-24.7734	-31.4636	-27.7486	-6.95801	-31.9214
1200	-30.0903	-19.8059	-25.2618	-30.426	-28.5115	-6.7749	-31.1279
1201	-29.7852	-19.3481	-27.3676	-28.7781	-29.0607	-7.17163	-30.8227
1202	-28.4119	-18.3716	-27.9475	-29.3579	-29.1826	-7.50732	-30.8533
1203	-27.3438	-18.0969	-29.1378	-29.2664	-28.8774	-7.8125	-31.4026
1204	-28.9307	-18.5547	-29.382	-28.1372	-28.9078	-7.53784	-31.9214
1205	-29.6631	-17.7918	-28.3445	-27.2522	-29.0908	-7.47681	-31.6162
1206	-30.6702	-17.6697	-27.8258	-26.947	-27.6258	-7.75146	-32.5317
1207	-31.3416	-17.5171	-28.4363	-26.8555	-27.0154	-7.04956	-32.5928
1208	-30.7617	-16.9678	-29.4434	-26.5198	-26.7712	-6.34766	-32.135
1209	-31.2805	-16.3574	-29.1689	-25.7873	-26.8931	-6.43921	-32.4097
1210	-30.8533	-16.8457	-28.8943	-24.8413	-27.656	-6.68335	-33.7524
1211	-30.5481	-16.3574	-30.5118	-24.5972	-28.4188	-6.68335	-33.2031
1212	-30.9143	-17.1814	-30.7866	-24.7192	-27.259	-6.83594	-33.3252
1213	-30.6091	-17.5781	-29.9627	-23.8953	-26.0687	-6.86645	-32.5012
1214	-29.541	-16.9678	-28.3759	-23.7427	-25.6719	-6.13403	-32.7454
1215	-30.0293	-16.8457	-27.9182	-24.0173	-25.3361	-5.37109	-30.8533
1216	-30.4871	-15.8081	-27.9488	-23.2544	-24.512	-5.5542	-29.4495
1217	-29.9072	-14.7705	-28.3762	-23.1323	-23.9931	-5.0354	-31.25
1218	-30.3345	-15.3809	-26.9724	-22.8271	-23.932	-5.31006	-32.0434
1219	-31.0059	-16.2659	-25.7824	-22.6135	-24.2676	-6.01196	-32.3181
1220	-30.1209	-16.6931	-27.3389	-22.7051	-23.2909	-6.04248	-31.9214
1221	-29.6326	-18.0664	-28.4071	-21.5759	-22.8026	-6.073	-32.1655
1222	-29.1443	-18.1885	-29.4447	-21.8506	-22.2226	-6.86645	-30.9753
1223	-30.7312	-18.0664	-29.9331	-22.8577	-20.6966	-6.80542	-30.0903
1224	-31.25	-18.5852	-30.3299	-23.9563	-19.4453	-6.46973	-29.3274
1225	-31.4636	-19.2261	-30.1164	-24.353	-19.1095	-5.95093	-29.0222
1226	-30.1514	-18.5547	-28.9568	-24.0173	-19.323	-5.76782	-29.8767
1227	-29.9988	-19.1345	-28.6212	-23.5291	-21.1845	-5.58472	-31.311
1228	-30.0903	-19.4092	-29.4758	-22.3694	-22.0999	-5.92041	-32.4402
1229	-31.6772	-19.043	-29.9947	-21.637	-21.0927	-6.43921	-32.8369
1230	-32.2876	-18.3716	-30.5441	-22.8271	-21.0621	-6.68335	-32.2266
1231	-31.189	-17.8223	-30.6663	-24.6277	-21.001	-6.2561	-31.189
1232	-30.2429	-17.273	-30.6359	-25.0549	-20.2685	-6.53076	-29.541
1233	-29.8157	-17.7918	-29.9951	-24.6277	-20.5125	-6.16455	-28.4424
1234	-30.5481	-18.3105	-28.3472	-23.9868	-19.4138	-6.2561	-28.717
1235	-32.898	-18.5547	-28.1642	-24.3835	-17.308	-6.04248	-27.9541
1236	-33.4473	-17.6086	-28.5305	-25.4211	-18.6506	-5.40161	-28.0456
1237	-31.6467	-18.0664	-29.141	-25.6348	-19.383	-5.52368	-28.2898
1238	-30.4565	-16.8762	-27.7067	-26.0315	-18.9251	-5.21851	-29.541
1239	-29.6326	-15.9302	-27.7678	-25.0549	-19.9626	-5.37109	-30.4871
1240	-30.5176	-17.0288	-27.5543	-24.9329	-19.932	-6.04248	-31.0364
1241	-31.2805	-18.0664	-26.4863	-25.116	-19.8098	-5.67627	-30.304
1242	-30.4565	-17.1509	-26.8221	-23.1934	-21.0304	-5.58472	-30.304
1243	-30.8227	-16.6626	-26.8222	-21.8811	-22.0679	-6.073	-30.0598
1244	-31.7688	-17.3645	-25.9067	-21.4844	-21.8236	-6.7749	-29.7546
1245	-31.2195	-18.9819	-24.8082	-21.1487	-22.1287	-7.20215	-29.0832
1246	-31.6467	-18.0359	-25.144	-22.0642	-21.7319	-7.01904	-29.5715
1247	-31.5247	-16.6321	-26.2122	-22.583	-21.0604	-6.46973	-29.541
1248	-30.7007	-15.8081	-24.778	-22.1252	-22.22	-7.08008	-29.0832
1249	-29.3579	-16.0217	-24.3203	-21.9116	-21.7926	-6.50024	-28.3508
1250	-30.365	-16.0828	-23.5574	-22.1558	-21.3347	-5.92041	-29.7852
1251	-29.9377	-16.1743	-22.0011	-21.7895	-21.8229	-6.37817	-30.1514
1252	-29.7852	-17.395	-22.4285	-21.4539	-21.8839	-6.62231	-30.6091
1253	-31.7383	-17.5171	-22.7643	-20.9656	-21.3955	-6.92749	-31.3416
1254	-31.0059	-16.9067	-23.9545	-19.5618	-21.8226	-6.68335	-31.1279
1255	-30.4565	-17.6392	-24.6565	-18.4326	-23.4094	-6.83594	-31.4941
1256	-31.189	-16.8762	-25.8468	-18.3105	-24.2333	-6.74438	-31.4941
1257	-30.5176	-16.3269	-25.6943	-18.0969	-22.7379	-6.19507	-32.3486
1258	-29.7852	-16.5405	-24.4737	-17.8833	-21.6696	-6.22559	-33.081
1259	-30.0903	-17.5476	-23.955	-18.0664	-22.9818	-5.82886	-33.9661
1260	-29.1443	-17.8528	-22.3987	-17.0898	-23.2563	-5.76782	-34.2407
1261	-30.0598	-17.5171	-22.765	-18.5547	-22.005	-5.88989	-33.6609
1262	-30.5176	-18.28	-24.6572	-19.4397	-21.3946	-5.37109	-32.9895
1263	-29.9683	-18.4021	-25.0845	-19.2261	-21.2419	-5.18799	-32.7454
1264	-28.4729	-17.6086	-24.4132	-19.2566	-21.1502	-5.46265	-31.0974
1265	-28.4424	-17.4561	-24.5964	-17.9443	-19.4717	-5.5542	-31.4636
1266	-29.6936	-17.4866	-24.3524	-16.7541	-19.5631	-5.27954	-31.8298
1267	-28.9612	-16.6931	-24.4135	-16.571	-20.509	-4.91333	-32.3181
1268	-28.1372	-15.7471	-24.261	-17.1204	-20.1122	-4.27246	-31.311
1269	-28.5339	-15.5945	-24.8104	-17.1509	-21.1497	-4.42505	-29.7546
1270	-28.8696	-16.2354	-25.2378	-16.1743	-19.8984	-5.49316	-30.2124
1271	-28.8391	-16.9372	-25.0547	-16.9678	-19.9288	-5.40161	-31.2805
1272	-28.595	-17.7918	-24.414	-17.2119	-20.1728	-4.82178	-30.365
1273	-28.2288	-18.8904	-22.3999	-16.0217	-19.6845	-4.02832	-29.5715
1274	-28.2593	-18.7378	-24.0479	-16.1133	-19.8064	-3.78418	-29.541
1275	-27.9846	-17.5781	-25.0856	-17.6697	-19.4706	-4.39453	-28.8696
1276	-27.3438	-16.2659	-24.5974	-16.3879	-18.555	-4.3335	-28.1677
1277	-26.2146	-16.1133	-23.9567	-14.2212	-18.4939	-4.60815	-28.717
1278	-25.7263	-16.1743	-23.0107	-13.4888	-18.7074	-5.34058	-29.7852
1279	-24.9634	-17.5171	-22.553	-14.74	-19.043	-4.76074	-28.717
1280	-25.2991	-18.6462	-23.6518	-15.0757	-19.9279	-4.3335	-28.7476
1281	-24.6582	-18.5242	-24.6895	-15.7165	-19.1343	-4.69971	-28.9307
1282	-23.9258	-17.7918	-24.598	-15.7776	-18.9816	-4.42505	-29.3884
1283	-23.2239	-16.7541	-24.0183	-15.686	-20.3853	-4.45557	-30.1209
1284	-23.8953	-15.8997	-23.5911	-15.2283	-21.5144	-4.30298	-27.9541
1285	-25.6043	-16.2354	-22.8588	-13.916	-20.3241	-4.30298	-28.8086
1286	-25.7568	-14.8315	-23.4082	-13.3972	-19.5611	-5.09644	-28.656
1287	-25.0244	-13.6414	-23.6524	-14.1602	-19.6525	-6.43921	-28.0151
1288	-24.231	-15.1062	-21.5468	-13.6719	-19.6219	-6.80542	-27.5574
1289	-23.2239	-16.0217	-20.8145	-12.6953	-21.0256	-6.74438	-26.9775
1290	-22.7356	-15.2893	-20.8146	-12.4817	-19.5301	-6.86645	-25.8179
1291	-22.4304	-13.6414	-20.4484	-12.1155	-18.7061	-6.86645	-25.238
1292	-22.8271	-14.2822	-20.0518	-12.7563	-20.0182	-6.53076	-25.8179
1293	-23.1323	-14.801	-21.6388	-13.2446	-21.5135	-6.31714	-26.2146
1294	-23.2239	-15.1977	-22.0356	-13.092	-20.6284	-6.74438	-24.9634
1295	-23.0102	-15.1977	-20.9981	-12.7563	-20.1095	-6.53076	-23.0713
1296	-23.6511	-16.1133	-20.3574	-12.8174	-20.4451	-6.073	-22.5525
1297	-23.2239	-16.3879	-18.9536	-12.6648	-19.682	-5.7373	-23.5291
1298	-23.3765	-16.7236	-18.618	-12.7563	-18.7053	-5.46265	-23.8342
1299	-24.292	-15.7165	-18.5571	-13.0005	-20.811	-6.04248	-23.8342
1300	-24.231	-15.2588	-18.0994	-15.3198	-21.6348	-6.80542	-23.468
1301	-24.5056	-15.4114	-19.1981	-15.9302	-21.238	-6.34766	-24.3225
1302	-25.4517	-14.7095	-19.8086	-15.5335	-20.2919	-5.34058	-23.3459
1303	-24.9023	-13.7024	-19.2289	-15.625	-20.5359	-5.52368	-23.0713
1304	-24.8108	-12.8479	-18.7101	-16.1133	-19.5592	-6.28662	-23.2239
1305	-24.4751	-12.2681	-19.8394	-15.4419	-18.5826	-6.28662	-23.2544
1306	-24.4141	-12.4512	-20.7855	-15.2588	-18.7961	-5.34058	-23.1628
1307	-25.9399	-12.5732	-21.2739	-14.9841	-18.3382	-4.94385	-21.9116
1308	-26.6113	-13.1531	-20.389	-15.0452	-17.3921	-5.24902	-21.698
1309	-24.8718	-13.1531	-19.2294	-14.2822	-17.9108	-5.34058	-22.4304
1310	-23.468	-13.3972	-18.6191	-13.5498	-20.0774	-5.49316	-23.3459
1311	-24.1089	-14.6179	-18.7108	-13.6414	-19.589	-5.15747	-24.5972
1312	-24.5056	-14.801	-19.1992	-15.3198	-18.1851	-4.73022	-24.0173
1313	-22.9797	-13.4888	-19.5349	-14.5264	-19.7109	-4.85229	-22.3389
1314	-21.8201	-13.031	-18.9857	-12.9089	-20.8094	-5.58472	-21.2402
1315	-22.1558	-12.7869	-18.4975	-11.6882	-20.7178	-5.00488	-22.1252
1316	-24.231	-13.3362	-17.7652	-12.3291	-20.1989	-3.9978	-21.5759
1317	-25.0244	-13.916	-17.0024	-13.2446	-19.4969	-3.90625	-22.5525
1318	-25.7568	-14.8926	-17.0024	-13.0615	-20.1376	-4.42505	-22.9492
1319	-25.0549	-15.7471	-17.9791	-12.4512	-20.9615	-5.18799	-22.3084
1320	-25.2075	-16.1133	-18.3454	-11.9629	-20.7478	-5.0354	-21.8811
1321	-24.9329	-16.4795	-18.4371	-12.7563	-21.236	-4.97436	-22.5525
1322	-24.9939	-15.3198	-17.3385	-13.3972	-20.2898	-5.27954	-22.644
1323	-24.231	-14.1602	-16.4841	-13.3667	-19.2826	-4.57764	-21.9727
1324	-23.5291	-14.2212	-17.1861	-13.092	-19.191	-4.66919	-22.8882
1325	-22.9797	-14.1296	-18.0407	-11.8408	-18.7331	-4.69971	-23.2239
1326	-23.5291	-15.6555	-17.6746	-11.9324	-18.7025	-5.09644	-23.1018
1327	-22.3999	-15.9912	-18.1324	-12.4817	-19.4348	-4.88281	-23.1628
1328	-21.3318	-14.74	-19.2312	-12.6648	-20.3502	-4.3335	-23.6511
1329	-22.0947	-13.855	-18.1021	-13.7329	-20.3807	-4.69971	-22.8882
1330	-22.3999	-13.8245	-17.6749	-13.855	-20.1059	-5.61523	-22.7356
1331	-23.2544	-14.679	-17.7666	-14.3433	-19.8311	-5.34058	-22.0642
1332	-23.0713	-13.7024	-17.8277	-14.4653	-19.8005	-5.21851	-22.0337
1333	-22.4915	-12.5427	-17.8889	-14.74	-20.2582	-4.85229	-22.3389
1334	-22.0337	-12.8479	-18.5603	-14.9231	-20.8684	-4.18091	-22.1558
1335	-22.2778	-14.0686	-18.5909	-15.2283	-21.7534	-3.87573	-20.752
1336	-23.6816	-15.1977	-18.2248	-14.5569	-22.9434	-4.45557	-21.0876
1337	-22.6746	-15.0452	-18.4996	-14.4653	-22.4245	-4.36401	-21.8506
1338	-21.3013	-14.0381	-18.5607	-14.9231	-21.0206	-4.24194	-21.9727
1339	-21.3318	-13.2141	-18.4997	-13.3972	-20.6543	-4.18091	-22.3389
1340	-21.8506	-14.4348	-19.2323	-12.7563	-19.9218	-3.9978	-21.6064
1341	-20.9656	-13.8855	-19.507	-12.7258	-19.3113	-4.11987	-20.5994
1342	-20.2026	-14.7095	-19.2935	-11.9018	-19.7385	-4.05884	-19.4397
1343	-20.5078	-15.2893	-19.8124	-11.9018	-19.8299	-3.8147	-19.989
1344	-20.5078	-14.74	-19.5073	-12.146	-19.1279	-4.15039	-21.5149
1345	-20.7214	-14.3127	-18.5613	-11.7188	-19.2499	-3.57056	-21.9727
1346	-21.7285	-14.3433	-18.9276	-10.5591	-19.8601	-3.84521	-21.4539
1347	-22.2473	-14.3127	-20.3621	-10.6812	-18.4562	-3.57056	-21.9421
1348	-21.4844	-14.74	-20.2096	-11.1084	-18.1204	-3.2959	-21.3623
1349	-20.9961	-15.1672	-18.6838	-10.7422	-20.165	-3.05176	-21.5149
1350	-20.9045	-15.1672	-17.6463	-9.88769	-22.0265	-3.66211	-22.644
1351	-20.9351	-14.801	-17.1581	-9.49097	-22.0874	-3.8147	-23.2544
1352	-20.9351	-14.3433	-16.8225	-9.52148	-20.6225	-3.69263	-22.2168
1353	-21.5759	-14.4653	-16.2733	-9.3689	-20.1951	-3.9978	-20.5994
1354	-20.752	-13.7939	-17.2499	-9.58252	-20.195	-4.60815	-20.2331
1355	-21.1792	-12.3901	-17.9519	-9.0332	-19.554	-4.11987	-20.0195
1356	-21.9421	-12.1765	-19.661	-9.12475	-19.9201	-3.96728	-19.1956
1357	-21.7285	-12.2986	-19.4475	-9.24683	-20.2863	-3.75366	-18.7073
1358	-20.5689	-12.4817	-18.9288	-9.18579	-20.866	-4.05884	-19.8669
1359	-18.9819	-12.97	-18.5626	-8.88061	-21.5068	-3.05176	-19.9585
1360	-18.0054	-13.3972	-17.8608	-9.52148	-21.3541	-2.80762	-20.6909
1361	-18.5852	-14.1602	-17.7694	-9.24683	-20.8352	-4.05884	-20.4163
1362	-20.1416	-13.2141	-18.746	-9.00268	-20.8656	-3.69263	-20.7214
1363	-20.05	-13.1226	-18.8987	-9.06372	-20.896	-3.08228	-20.7825
1364	-19.6838	-12.6648	-18.0443	-7.75146	-19.7362	-3.11279	-20.05
1365	-20.1416	-12.9395	-18.2885	-7.08008	-18.8816	-3.84521	-20.813
1366	-20.1111	-12.6953	-19.6314	-7.01904	-18.6374	-3.8147	-22.2168
1367	-20.1721	-13.092	-19.1127	-7.17163	-18.8204	-3.72314	-21.9421
1368	-19.5007	-12.6648	-17.1902	-7.53784	-17.9353	-4.18091	-21.1792
1369	-19.989	-12.4207	-17.0682	-8.23975	-17.6605	-4.69971	-21.1487
1370	-21.698	-12.085	-17.1598	-8.57544	-18.5759	-5.0354	-21.1182
1371	-21.3318	-12.7869	-17.1905	-9.24683	-18.1486	-4.45557	-19.8669
1372	-21.1182	-13.916	-17.5873	-9.12475	-18.6063	-3.90625	-20.2026
1373	-21.1792	-13.6108	-17.862	-8.72803	-18.6367	-3.96728	-21.2402
1374	-19.7754	-13.031	-17.5569	-7.53784	-19.5521	-3.90625	-21.698
1375	-20.5078	-13.1226	-16.3363	-6.7749	-19.8877	-3.75366	-20.6909
1376	-21.3318	-12.8784	-14.9937	-7.2937	-19.1247	-2.71606	-20.2637
1377	-21.6675	-11.5662	-15.2074	-7.62939	-19.033	-2.31934	-20.4163
1378	-22.3389	-11.8408	-15.1159	-6.92749	-19.5517	-2.92969	-20.1111
1379	-21.6064	-12.4207	-16.6114	-6.40869	-18.4225	-2.7771	-19.6228
1380	-20.2026	-12.97	-18.6867	-6.13403	-18.1172	-2.50244	-20.5078
1381	-21.5759	-12.4512	-19.0224	-6.62231	-17.5678	-2.38037	-21.0876
1382	-21.5759	-12.6343	-17.7408	-6.7749	-16.4385	-2.89917	-20.0806
1383	-20.9656	-13.1226	-16.7033	-6.71387	-17.9948	-2.89917	-18.8293
1384	-20.5994	-12.6648	-17.6189	-6.68335	-17.4149	-2.31934	-19.3176
1385	-20.6604	-11.2305	-17.5885	-7.69043	-15.1259	-2.80762	-19.7449
1386	-20.8435	-11.322	-17.3444	-8.3313	-15.4615	-2.80762	-20.1111
1387	-19.6228	-12.8174	-18.2906	-8.39233	-16.3159	-2.22778	-20.9045
1388	-19.2871	-14.0991	-18.84	-8.11767	-15.9496	-2.53296	-18.4326
1389	-18.9209	-14.4959	-18.9927	-7.62939	-16.3768	-3.05176	-18.9514
1390	-18.8293	-13.4277	-18.6571	-7.2937	-16.2241	-3.05176	-20.4773
1391	-18.8904	-12.3596	-18.5961	-7.47681	-16.2545	-2.62451	-20.4468
1392	-19.8975	-10.498	-17.4671	-7.69043	-15.7966	-2.50244	-20.1111
1393	-20.3247	-10.437	-16.9484	-7.69043	-16.2238	-3.02124	-19.5312
1394	-20.5383	-10.8337	-17.3757	-7.41577	-16.773	-3.02124	-19.043
1395	-20.874	-10.8032	-17.4673	-6.37817	-17.8105	-2.10571	-19.043
1396	-21.3318	-12.1155	-18.0473	-6.28662	-17.8409	-2.01416	-19.2871
1397	-21.7895	-12.3901	-17.8948	-6.31714	-17.1999	-1.89209	-19.0125
1398	-21.3013	-11.1084	-17.7117	-6.68335	-17.2609	-1.98364	-18.9819
1399	-21.6675	-9.79614	-17.7424	-7.1106	-16.803	-1.58691	-19.7754
1400	-22.1252	-10.1623	-17.7425	-7.04956	-16.1925	-2.22778	-19.4702
1401	-21.8811	-10.8032	-16.7355	-7.38525	-16.4671	-3.08228	-18.9514
1402	-21.5149	-10.8032	-16.2778	-7.38525	-15.4294	-2.44141	-17.6086
1403	-20.9045	-10.4675	-16.2779	-6.68335	-14.7579	-1.98364	-16.0828
1404	-20.2637	-9.30786	-16.6442	-7.47681	-16.1616	-3.05176	-15.3809
1405	-20.6604	-8.60596	-18.3227	-8.66699	-16.7108	-2.86865	-17.1814
1406	-20.6604	-9.24683	-18.7501	-9.0332	-16.1919	-2.86865	-18.0969
1407	-20.8435	-10.2844	-18.3534	-7.78198	-16.1613	-3.38745	-18.4326
1408	-20.3857	-10.8948	-17.5296	-6.83594	-16.0086	-2.59399	-18.158
1409	-19.2566	-10.8032	-15.9733	-7.90405	-16.3137	-2.28882	-17.5781
1410	-18.158	-11.6882	-15.4851	-9.12475	-15.1234	-2.56348	-17.7307
1411	-17.7918	-12.6038	-15.8819	-8.17871	-14.9097	-2.56348	-17.2424
1412	-18.0969	-12.8784	-14.6918	-7.59888	-15.7641	-3.02124	-16.8152
1413	-18.219	-12.5427	-15.2412	-8.97217	-16.2522	-3.02124	-15.8691
1414	-18.7073	-11.6577	-15.4854	-9.79614	-16.0996	-3.02124	-15.625
1415	-19.7754	-11.0474	-14.6921	-9.79614	-15.4891	-2.7771	-16.2659
1416	-20.3857	-10.1623	-15.6992	-10.498	-15.3669	-2.47192	-16.449
1417	-19.7143	-10.1623	-15.6383	-11.7798	-15.7025	-3.11279	-14.6484
1418	-19.104	-10.3149	-14.021	-12.146	-16.6485	-3.90625	-14.7095
1419	-18.8599	-10.7727	-13.5938	-12.3901	-16.038	-3.66211	-15.9607
1420	-17.4866	-10.8032	-12.953	-13.3362	-16.9229	-3.479	-15.8997
1421	-17.395	-11.1694	-13.0752	-12.6038	-16.9533	-3.69263	-15.7776
1422	-17.0898	-10.9863	-13.7162	-10.7727	-15.8851	-3.78418	-16.2048
1423	-16.449	-10.8337	-14.6928	-9.76562	-15.1526	-3.32642	-16.1743
1424	-16.3574	-11.0779	-13.991	-10.1013	-16.007	-3.66211	-15.7776
1425	-17.1509	-11.0779	-14.0521	-11.4136	-17.4717	-3.60107	-16.9067
1426	-17.395	-11.8408	-14.2353	-11.8408	-16.8307	-4.57764	-16.9678
1427	-18.0054	-13.3362	-14.3575	-11.3831	-15.9151	-4.57764	-16.0828
1428	-18.0664	-11.6272	-14.4797	-10.8032	-16.0676	-4.11987	-15.7471
1429	-19.5312	-10.7422	-14.846	-10.9253	-14.9078	-3.72314	-16.4185
1430	-19.5618	-10.6812	-15.3038	-9.97925	-14.5415	-3.32642	-16.1743
1431	-18.3716	-11.0168	-15.6701	-9.42993	-14.694	-3.69263	-16.2354
1432	-17.4866	-11.4441	-15.1514	-8.48389	-14.3887	-3.9978	-17.2119
1433	-16.3269	-10.5896	-14.7243	-7.62939	-14.9685	-3.72314	-17.2119
1434	-16.6931	-11.5356	-15.5788	-6.56128	-14.8463	-3.41797	-16.1133
1435	-16.7236	-11.5967	-16.1588	-6.37817	-14.7852	-3.57056	-15.9912
1436	-16.8457	-10.5591	-15.9147	-6.83594	-14.7851	-3.20435	-15.3503
1437	-17.0898	-10.5896	-16.2505	-6.19507	-15.1512	-3.23486	-16.6626
1438	-16.9067	-10.9253	-16.0675	-6.46973	-14.205	-3.38745	-16.6016
1439	-16.3269	-10.5286	-15.6709	-6.68335	-14.7848	-3.72314	-16.6626
1440	-16.6321	-10.6812	-15.793	-7.69043	-15.5476	-3.60107	-17.1204
1441	-16.51	-10.6506	-16.1593	-8.5144	-16.0663	-3.17383	-16.0217
1442	-17.0898	-10.5896	-15.9763	-7.90405	-14.6013	-2.44141	-16.1133
1443	-16.9678	-10.1929	-15.4881	-7.69043	-14.6318	-3.38745	-15.8081
1444	-16.2048	-10.6201	-15.122	-7.32422	-15.0284	-3.11279	-15.3503
1445	-16.7541	-11.261	-15.2136	-7.56836	-15.6081	-2.62451	-14.9841
1446	-16.571	-10.1623	-15.58	-7.01904	-16.0353	-2.80762	-15.564
1447	-17.0593	-9.64355	-15.7937	-6.28662	-15.6384	-2.71606	-16.0217
1448	-16.6016	-10.7422	-16.1905	-6.74438	-16.0961	-2.28882	-16.2659
1449	-16.1743	-11.6272	-16.4958	-8.48389	-15.8519	-2.86865	-16.571
1450	-15.9302	-11.6577	-16.5874	-7.9956	-13.746	-3.02124	-15.564
1451	-16.0828	-11.9934	-16.3434	-7.41577	-14.6004	-2.38037	-15.7471
1452	-16.0522	-12.3291	-15.7026	-7.8125	-16.7976	-1.86157	-15.0146
1453	-17.2119	-12.085	-16.4351	-7.62939	-17.5299	-2.56348	-14.8315
1454	-16.8762	-12.3291	-17.6864	-6.10352	-16.5227	-2.71606	-15.2893
1455	-16.1743	-12.3901	-17.4118	-6.43921	-16.2785	-1.98364	-15.5945
1456	-15.6555	-11.4746	-16.3743	-6.95801	-15.8206	-2.0752	-15.2283
1457	-14.8621	-11.5051	-16.527	-6.92749	-16.0341	-2.13623	-15.0146
1458	-14.74	-11.5967	-17.1985	-5.7373	-16.8275	-2.80762	-15.3198
1459	-15.4724	-11.5356	-17.0155	-5.27954	-17.3462	-2.9602	-15.4419
1460	-15.9302	-11.6882	-17.3208	-5.12695	-17.6513	-1.95312	-13.9771
1461	-16.3879	-11.3525	-17.7786	-2.9602	-18.0479	-1.06812	-13.8245
1462	-16.8457	-11.5662	-17.504	-3.44849	-18.0478	-1.25122	-14.0991
1463	-16.7847	-10.1318	-15.8562	-4.36401	-17.9867	-1.95312	-14.4959
1464	-16.6321	-10.376	-15.5816	-4.30298	-17.5593	-2.47192	-15.4419
1465	-16.9983	-10.8337	-15.0324	-4.60815	-17.5287	-2.68555	-15.7776
1466	-16.1438	-11.2915	-14.3916	-4.73022	-16.9793	-2.74658	-15.1672
1467	-15.2588	-10.9863	-15.0631	-5.06592	-16.4604	-2.80762	-13.9465
1468	-16.571	-10.0098	-16.2839	-6.28662	-16.4908	-2.41089	-13.092
1469	-16.6931	-9.552	-16.1619	-7.65991	-17.3757	-2.59399	-14.3433
1470	-16.0217	-10.5286	-16.0705	-7.50732	-17.5282	-2.80762	-15.8386
1471	-16.2354	-9.94873	-15.8569	-5.64575	-17.345	-2.89917	-15.5029
1472	-16.6016	-10.2234	-17.1998	-5.27954	-16.3683	-3.05176	-15.2588
1473	-17.1814	-9.49097	-17.7492	-5.15747	-16.4903	-3.41797	-16.2659
1474	-15.9912	-9.64355	-16.4981	-5.98144	-16.5817	-3.69263	-15.6555
1475	-16.1133	-10.1318	-15.0638	-7.04956	-16.3375	-3.87573	-14.4959
1476	-15.564	-10.7422	-13.9958	-6.50024	-16.9172	-3.57056	-15.2893
1477	-15.3809	-11.6577	-14.4231	-6.40869	-17.8021	-2.99072	-15.6555
1478	-15.8997	-11.4136	-15.9796	-6.68335	-18.0156	-3.26538	-15.5029
1479	-17.395	-10.2539	-15.0947	-4.79126	-16.6423	-3.17383	-14.9231
1480	-17.4255	-9.76562	-15.0948	-4.39453	-16.4896	-3.63159	-15.1062
1481	-15.8691	-10.2844	-15.8884	-4.15039	-16.5505	-3.84521	-15.625
1482	-15.4419	-9.97925	-16.6209	-5.09644	-16.9166	-3.08228	-15.7471
1483	-15.7165	-9.46045	-16.3158	-6.19507	-17.9541	-2.2583	-15.8691
1484	-15.8997	-9.70459	-16.6821	-6.53076	-18.0761	-2.65503	-15.8386
1485	-16.0522	-9.73511	-17.8419	-6.92749	-18.3506	-2.34985	-15.8691
1486	-16.8152	-9.27734	-18.2692	-5.67627	-17.6181	-1.70898	-14.7705
1487	-16.3879	-9.52148	-17.3233	-4.97436	-17.1297	-1.80054	-14.0381
1488	-16.1743	-10.8032	-16.2247	-4.94385	-17.6179	-1.19019	-15.1367
1489	-16.7541	-12.1155	-15.8586	-5.15747	-18.4112	-1.64795	-15.7165
1490	-16.6321	-10.8337	-16.2249	-4.60815	-18.0144	-2.0752	-16.3269
1491	-17.4561	-10.8337	-15.7367	-4.42505	-18.4721	-2.13623	-15.9607
1492	-17.8528	-10.8337	-14.8518	-4.48608	-18.1363	-2.80762	-16.51
1493	-17.4866	-10.2234	-14.5772	-5.37109	-18.3498	-2.9602	-15.8081
1494	-16.6016	-10.5896	-15.8285	-5.67627	-18.838	-2.41089	-15.5335
1495	-16.8762	-11.4136	-16.5611	-6.13403	-18.4106	-2.10571	-15.564
1496	-18.6462	-11.3525	-15.4625	-6.34766	-18.0138	-2.80762	-15.1062
1497	-19.1956	-11.4441	-13.7231	-6.22559	-19.1429	-3.84521	-16.4795
1498	-19.043	-11.0168	-13.0823	-6.50024	-19.2953	-3.75366	-16.3269
1499	-18.6462	-11.0474	-13.4486	-7.41577	-19.1121	-3.14331	-15.3198
1500	-18.0359	-11.5662	-13.3572	-7.56836	-18.5017	-2.59399	-15.8081
1501	-17.1814	-11.6577	-13.1131	-7.72095	-17.3724	-2.22778	-15.5335
1502	-17.0288	-11.4441	-13.8151	-8.42285	-16.823	-2.31934	-15.1977
1503	-17.3645	-11.1389	-13.6626	-9.52148	-16.5482	-3.26538	-15.3503
1504	-16.6626	-11.0779	-14.1205	-9.39941	-17.7078	-3.41797	-14.3433
1505	-15.625	-10.376	-14.3037	-9.21631	-18.8674	-3.35693	-13.9465
1506	-16.2048	-10.1929	-14.4564	-8.63647	-18.3485	-3.17383	-14.3433
1507	-16.4795	-10.1318	-14.3954	-8.63647	-17.5244	-3.57056	-13.1531
1508	-17.0898	-10.6201	-13.4189	-7.78198	-17.2802	-2.9602	-12.7563
1509	-17.6086	-10.6812	-12.8087	-7.56836	-16.7613	-2.56348	-14.2212
1510	-17.5476	-10.0403	-14.1516	-7.50732	-16.7001	-2.7771	-14.9231
1511	-17.395	-9.552	-14.6399	-7.56836	-16.3643	-2.56348	-13.2752
1512	-16.7847	-10.1318	-14.3653	-8.11767	-16.3337	-2.65503	-12.2986
1513	-17.334	-10.2234	-15.0368	-7.87353	-16.2421	-3.38745	-13.0005
1514	-17.7307	-9.58252	-15.9219	-7.44629	-15.6011	-3.69263	-13.8855
1515	-17.0288	-9.58252	-16.0746	-6.98852	-14.3803	-3.84521	-13.4277
1516	-16.7541	-10.8643	-14.1216	-6.28662	-15.9061	-4.05884	-12.7258
1517	-16.3574	-10.7727	-12.901	-6.83594	-16.3027	-4.02832	-13.5498
1518	-16.6626	-10.2234	-13.3588	-8.20923	-16.2721	-3.50952	-13.6108
1519	-17.0898	-10.2234	-14.8238	-8.30078	-17.0044	-3.32642	-13.5803
1520	-16.3269	-10.9253	-15.8614	-8.14819	-17.4621	-4.02832	-14.801
1521	-16.7541	-9.49097	-15.4038	-8.20923	-16.8516	-4.3335	-15.1367
1522	-16.9678	-9.24683	-15.4344	-7.47681	-16.6684	-4.42505	-14.8315
1523	-17.2424	-9.46045	-15.6481	-8.63647	-15.8748	-4.30298	-14.0381
1524	-17.0593	-9.61304	-15.0073	-9.39941	-15.3254	-4.42505	-14.4348
1525	-17.334	-10.6506	-14.4276	-9.58252	-15.2643	-4.21143	-15.3503
1526	-16.449	-11.3831	-15.038	-9.24683	-15.9661	-3.9978	-13.4582
1527	-14.9841	-10.9253	-15.4349	-9.33838	-16.6374	-4.24194	-12.4817
1528	-13.7939	-10.3149	-15.496	-9.0332	-16.5457	-3.93677	-12.9395
1529	-13.8245	-10.0708	-15.6181	-7.75146	-16.5761	-4.24194	-13.3972
1530	-15.4724	-10.5896	-15.6182	-8.20923	-16.576	-3.66211	-13.0615
1531	-16.3879	-10.8032	-15.7709	-8.94165	-15.813	-3.38745	-13.1226
1532	-17.1204	-10.3149	-14.5503	-9.00268	-15.3246	-3.90625	-12.5732
1533	-17.9443	-9.49097	-13.9706	-10.6812	-16.3926	-3.479	-12.6343
1534	-18.7378	-9.94873	-13.9707	-11.7798	-16.2399	-2.83813	-12.9395
1535	-18.7378	-9.76562	-13.8792	-9.73511	-15.8736	-3.08228	-12.8174
1536	-18.28	-10.5286	-14.1234	-7.78198	-15.8125	-3.08228	-13.3057
1537	-18.2495	-10.2539	-14.0015	-7.32422	-15.6598	-2.62451	-13.2752
1538	-18.6157	-8.5144	-13.9405	-6.5918	-14.7441	-2.74658	-13.6719
1539	-18.8904	-7.78198	-12.8725	-6.43921	-13.7065	-2.2583	-14.2517
1540	-18.4326	-8.08716	-11.896	-6.65283	-13.92	-2.56348	-13.7634
1541	-18.1274	-8.57544	-12.2623	-6.19507	-15.2016	-3.17383	-14.3738
1542	-18.3411	-8.5144	-12.1403	-5.40161	-15.995	-3.96728	-14.1296
1543	-17.7918	-8.57544	-11.0723	-5.7373	-15.4456	-3.26538	-14.1907
1544	-17.0898	-8.05664	-11.2555	-5.49316	-14.8961	-2.89917	-13.0005
1545	-16.7236	-7.90405	-11.4082	-5.85937	-15.1097	-2.71606	-13.1836
1546	-17.4255	-8.02612	-11.1947	-6.50024	-14.6518	-3.08228	-12.6343
1547	-17.5171	-8.17871	-11.7746	-7.14111	-14.1024	-3.02124	-12.7258
1548	-16.3879	-8.75854	-11.0423	-6.83594	-14.0107	-3.17383	-13.9771
1549	-15.2588	-8.48389	-11.1034	-6.34766	-15.6891	-2.74658	-13.4277
1550	-15.3198	-8.23975	-12.08	-7.53784	-17.3674	-3.17383	-12.6953
1551	-16.8457	-8.72803	-12.6295	-8.97217	-16.4213	-3.26538	-14.6484
1552	-16.7541	-9.09424	-12.9347	-9.12475	-15.9024	-2.31934	-15.1367
1553	-16.9067	-8.94165	-12.9653	-8.63647	-16.6958	-2.71606	-14.5569
1554	-17.5476	-9.15527	-13.3316	-8.75854	-16.9093	-3.2959	-13.1836
1555	-16.9678	-8.78906	-12.7214	-8.14819	-15.1392	-3.41797	-14.0076
1556	-16.7541	-8.88061	-12.9351	-6.50024	-14.7728	-3.20435	-13.7939
1557	-16.9678	-10.6506	-12.5385	-5.70679	-15.4441	-3.8147	-12.1765
1558	-17.3645	-10.5591	-12.386	-5.98144	-16.1764	-3.93677	-11.8713
1559	-16.7541	-9.79614	-11.8673	-6.34766	-16.4205	-3.44849	-12.8174
1560	-16.3574	-8.36182	-12.2336	-6.50024	-15.749	-3.66211	-13.5193
1561	-16.7236	-8.02612	-12.0505	-6.40869	-15.8099	-3.479	-13.5193
1562	-16.7541	-8.69751	-12.3253	-5.27954	-15.6267	-3.35693	-13.0615
1563	-16.7236	-9.67407	-12.7221	-4.63867	-16.4506	-2.50244	-12.5427
1564	-16.51	-9.39941	-13.18	-5.15747	-16.6641	-2.50244	-12.8784
1565	-15.4419	-8.97217	-13.6073	-5.82886	-16.8471	-3.32642	-12.4512
1566	-15.5029	-8.42285	-13.0581	-5.40161	-16.786	-4.66919	-12.9089
1567	-16.5405	-7.90405	-13.638	-5.18799	-16.6333	-3.90625	-13.5803
1568	-16.6626	-7.78198	-13.516	-5.64575	-16.2365	-3.32642	-13.2141
1569	-17.0898	-8.54492	-13.0584	-6.04248	-15.9007	-3.78418	-13.0005
1570	-15.9912	-9.39941	-12.8448	-6.34766	-15.7175	-3.44849	-13.7329
1571	-16.2659	-10.2539	-12.7839	-6.50024	-16.2972	-3.66211	-13.4888
1572	-15.7776	-9.27734	-12.6924	-6.5918	-16.4497	-4.11987	-12.8784
1573	-15.8691	-8.60596	-13.425	-7.08008	-16.4496	-3.69263	-12.6343
1574	-15.8997	-8.45337	-13.364	-7.69043	-17.7617	-3.66211	-12.6648
1575	-15.9607	-7.69043	-13.5777	-7.50732	-16.8766	-3.69263	-13.092
1576	-15.2588	-7.65991	-14.2492	-6.073	-15.5643	-3.38745	-14.1602
1577	-15.0452	-8.91113	-14.5545	-5.21851	-15.4421	-3.41797	-13.5498
1578	-15.2893	-9.61304	-14.0968	-5.40161	-15.5335	-3.75366	-12.8174
1579	-14.9231	-10.2234	-13.5781	-5.5542	-15.2283	-3.66211	-12.5732
1580	-14.9841	-10.6201	-13.9139	-5.76782	-15.808	-3.08228	-13.3667
1581	-15.5945	-10.6506	-14.2497	-6.34766	-15.4417	-3.17383	-13.3667
1582	-15.4419	-10.1013	-13.8835	-7.50732	-15.8383	-3.54004	-13.3667
1583	-15.6555	-10.4675	-14.4024	-6.86645	-16.0823	-2.92969	-14.5874
1584	-15.8691	-9.67407	-15.0739	-5.46265	-16.3569	-3.11279	-13.6414
1585	-15.5335	-9.42993	-15.135	-6.22559	-15.9906	-4.11987	-13.7634
1586	-15.1672	-10.3149	-14.3722	-6.50024	-16.2346	-4.18091	-15.2893
1587	-14.7705	-10.376	-13.3652	-4.97436	-16.8144	-3.87573	-15.625
1588	-14.8315	-10.2844	-12.7244	-4.5166	-16.6922	-4.3335	-14.4959
1589	-14.8926	-9.91821	-12.4499	-5.58472	-16.7226	-3.96728	-13.7329
1590	-15.0452	-9.09424	-11.7175	-6.37817	-16.692	-2.9602	-14.801
1591	-14.4348	-9.12475	-10.8937	-7.17163	-16.2036	-3.14331	-15.7165
1592	-13.855	-9.18579	-10.9853	-7.75146	-15.1659	-3.44849	-15.2893
1593	-13.3667	-9.33838	-10.6497	-6.89697	-15.1353	-3.8147	-14.7095
1594	-13.2446	-9.73511	-10.3446	-5.67627	-15.0741	-3.32642	-13.7939
1595	-14.0076	-8.81958	-10.5889	-4.79126	-15.4403	-3.26538	-14.8621
1596	-14.0991	-8.88061	-10.8941	-4.94385	-14.6772	-3.57056	-14.2822
1597	-12.8479	-8.27026	-11.1689	-4.79126	-14.9823	-3.78418	-13.916
1598	-11.9018	-7.65991	-11.5657	-5.70679	-14.616	-2.99072	-13.9465
1599	-11.2915	-8.02612	-11.4437	-5.7373	-14.1886	-3.38745	-14.74
1600	-10.9253	-9.27734	-10.5893	-5.34058	-13.5171	-3.20435	-14.3127
1601	-12.5122	-9.49097	-10.4978	-5.00488	-13.2729	-3.08228	-13.031
1602	-12.085	-9.09424	-11.5966	-4.66919	-13.7611	-3.20435	-13.092
1603	-11.6882	-10.2234	-11.8408	-6.16455	-14.2798	-4.11987	-12.9089
1604	-12.0544	-10.6506	-11.2	-6.68335	-14.0355	-3.84521	-13.1226
1605	-11.5356	-10.2844	-12.8786	-6.19507	-13.8523	-3.63159	-14.1602
1606	-11.5967	-9.79614	-13.3975	-6.34766	-14.6762	-3.50952	-13.916
1607	-11.3831	-9.82666	-13.4891	-7.56836	-14.0963	-3.14331	-13.1531
1608	-10.6812	-10.0708	-12.7568	-7.59888	-13.2722	-3.14331	-12.6038
1609	-10.2234	-10.1929	-11.6583	-7.17163	-13.974	-3.69263	-12.5122
1610	-11.3831	-10.3149	-11.1701	-7.08008	-15.0115	-4.08935	-12.7869
1611	-11.4441	-10.6201	-12.1467	-7.14111	-13.8822	-4.36401	-13.3972
1612	-11.322	-10.9863	-12.1468	-6.71387	-13.4549	-5.06592	-13.9465
1613	-11.6272	-9.58252	-12.391	-6.46973	-12.4782	-4.57764	-13.6719
1614	-11.7188	-9.12475	-11.8418	-4.82178	-12.1729	-4.48608	-13.4582
1615	-10.7117	-9.27734	-10.7738	-4.48608	-13.0273	-4.76074	-14.9231
1616	-10.7422	-9.82666	-10.9265	-5.85937	-12.5389	-4.27246	-15.0452
1617	-10.7117	-10.6506	-11.1707	-5.64575	-13.4849	-4.02832	-13.855
1618	-10.1623	-10.6812	-11.4455	-4.88281	-13.4848	-4.05884	-14.3738
1619	-10.3455	-10.5286	-11.3845	-5.70679	-13.0574	-4.76074	-14.1296
1620	-12.1765	-9.0332	-11.8424	-6.92749	-12.0503	-4.94385	-13.4888
1621	-12.0544	-8.57544	-12.0256	-5.76782	-12.5079	-4.94385	-13.3972
1622	-12.1765	-9.12475	-11.9952	-5.61523	-13.8506	-4.54712	-12.8174
1623	-13.031	-9.97925	-12.1784	-5.5542	-14.644	-4.42505	-13.3667
1624	-14.4348	-9.552	-12.5447	-3.96728	-14.125	-4.39453	-12.6038
1625	-15.1062	-9.09424	-12.6363	-4.3335	-14.4301	-4.21143	-12.2376
1626	-13.4582	-9.12475	-11.904	-4.82178	-14.5521	-3.38745	-13.1836
1627	-12.97	-9.33838	-10.5613	-4.66919	-14.6741	-3.2959	-13.855
1628	-13.2446	-9.85718	-11.7516	-5.31006	-14.735	-3.2959	-13.3362
1629	-13.2141	-9.97925	-13.4912	-6.19507	-13.8194	-3.60107	-13.3667
1630	-12.9395	-9.33838	-13.2166	-5.95093	-14.0634	-3.05176	-13.916
1631	-13.1226	-9.18579	-12.942	-5.52368	-13.9412	-3.54004	-13.5803
1632	-13.6108	-9.88769	-12.8811	-5.64575	-13.7885	-3.54004	-11.9018
1633	-13.7939	-11.0168	-12.6676	-5.34058	-13.7579	-3.2959	-11.6882
1634	-13.8855	-11.4746	-12.1488	-4.91333	-13.7273	-2.83813	-11.5967
1635	-14.9536	-11.9629	-11.8743	-5.21851	-14.2155	-3.02124	-11.6577
1636	-14.679	-11.4441	-12.8204	-4.76074	-14.7647	-2.9602	-12.085
1637	-14.74	-10.6201	-12.9731	-4.88281	-13.788	-2.7771	-12.207
1638	-15.6555	-10.3455	-12.4239	-6.56128	-13.7879	-3.20435	-11.8103
1639	-16.0522	-10.5286	-11.9357	-8.3313	-14.4287	-3.14331	-11.5967
1640	-16.2354	-10.0708	-11.0203	-8.23975	-13.5131	-3.26538	-12.8784
1641	-16.51	-10.9558	-10.9593	-6.40869	-11.5293	-2.53296	-12.6038
1642	-15.564	-10.9558	-10.6237	-5.15747	-10.9189	-2.65503	-11.8713
1643	-15.9607	-9.97925	-10.6543	-4.54712	-11.6207	-3.63159	-11.5662
1644	-16.1438	-9.49097	-11.2648	-3.38745	-12.0783	-2.89917	-11.5662
1645	-15.7471	-9.76562	-12.1194	-4.3335	-12.536	-2.38037	-12.1765
1646	-15.0757	-9.91821	-13.2181	-4.48608	-12.6885	-3.05176	-12.8784
1647	-13.916	-10.7727	-13.3097	-3.96728	-12.3527	-3.14331	-12.4817
1648	-13.8855	-11.0779	-12.1502	-3.14331	-12.7188	-2.53296	-12.1765
1649	-14.9841	-10.8948	-11.9061	-2.92969	-13.6952	-2.83813	-11.4441
1650	-16.2964	-9.79614	-12.1808	-3.75366	-13.6341	-3.11279	-11.2915
1651	-16.3269	-9.42993	-12.1199	-4.69971	-13.0542	-2.68555	-11.9934
1652	-16.449	-9.58252	-12.5778	-4.11987	-13.4813	-2.19727	-12.1155
1653	-16.8457	-9.97925	-12.7304	-2.7771	-13.1455	-2.41089	-10.8032
1654	-16.8152	-10.8337	-12.6695	-2.89917	-13.4506	-2.71606	-11.6272
1655	-15.9607	-10.5286	-12.8527	-2.7771	-12.8401	-2.38037	-12.2681
1656	-15.7776	-9.88769	-12.9443	-2.22778	-13.4504	-2.59399	-11.9629
1657	-16.3574	-9.97925	-12.273	-3.14331	-13.9081	-3.54004	-11.322
1658	-17.4561	-9.61304	-10.8083	-3.63159	-13.3586	-3.479	-11.2915
1659	-17.5171	-9.70459	-10.5642	-5.18799	-13.0839	-3.38745	-11.261
1660	-15.8691	-9.70459	-10.4423	-5.61523	-13.3279	-2.80762	-11.1999
1661	-15.7776	-9.06372	-10.6865	-5.27954	-13.2058	-2.86865	-11.261
1662	-16.2659	-9.91821	-10.8392	-5.37109	-12.1986	-2.80762	-12.3596
1663	-16.5405	-10.2844	-10.1984	-5.64575	-11.5576	-3.05176	-12.5427
1664	-15.9912	-10.4675	-10.8088	-7.14111	-11.6185	-3.63159	-12.2376
1665	-15.3809	-10.437	-11.0226	-6.65283	-12.1983	-3.69263	-12.0544
1666	-15.1367	-10.1318	-11.4194	-6.31714	-12.6559	-3.2959	-12.3901
1667	-15.2588	-9.64355	-11.5721	-6.22559	-12.3506	-3.60107	-11.7493
1668	-15.2283	-9.30786	-11.6332	-6.073	-11.374	-3.54004	-11.4746
1669	-15.5945	-8.60596	-11.084	-3.8147	-11.7706	-3.90625	-11.9934
1670	-15.9607	-8.97217	-11.3282	-3.479	-12.2893	-3.93677	-12.4512
1671	-16.3269	-9.64355	-12.4269	-4.73022	-12.5944	-3.75366	-11.9934
1672	-15.9302	-9.27734	-11.9693	-5.15747	-12.7774	-3.84521	-11.0474
1673	-15.9607	-9.42993	-11.9694	-5.18799	-12.9909	-3.08228	-11.1084
1674	-15.9912	-9.91821	-11.298	-6.43921	-13.0213	-3.11279	-12.2681
1675	-15.3503	-9.30786	-12.2747	-6.56128	-12.9602	-3.20435	-10.9253
1676	-15.5945	-8.63647	-11.5424	-6.16455	-12.6854	-3.08228	-10.6812
1677	-15.3503	-7.90405	-12.1223	-7.17163	-12.1665	-2.89917	-11.5356
1678	-15.625	-8.02612	-12.7327	-7.23267	-12.4106	-3.41797	-10.7117
1679	-15.6555	-9.24683	-13.2211	-6.04248	-12.502	-3.41797	-10.498
1680	-16.2048	-9.67407	-12.8855	-6.10352	-11.6474	-2.65503	-10.8032
1681	-17.395	-8.69751	-12.1227	-6.56128	-11.2201	-2.16675	-10.9863
1682	-16.8762	-8.8501	-12.4585	-5.85937	-12.2881	-2.10571	-9.58252
1683	-17.4866	-8.72803	-12.7332	-5.12695	-13.112	-2.92969	-9.64355
1684	-18.4936	-8.23975	-11.5431	-4.5166	-13.6917	-3.17383	-10.0403
1685	-17.7612	-8.60596	-11.7568	-4.48608	-12.9897	-2.53296	-10.4065
1686	-17.395	-9.18579	-12.3368	-5.21851	-12.898	-3.32642	-10.6201
1687	-17.1509	-8.48389	-11.9401	-5.64575	-12.1655	-2.7771	-11.322
1688	-16.6321	-8.75854	-11.2994	-4.97436	-13.0199	-3.11279	-11.4441
1689	-16.9067	-9.30786	-10.7806	-5.67627	-13.5386	-3.20435	-10.1013
1690	-16.8457	-8.3313	-11.269	-6.89697	-13.2028	-2.65503	-10.1013
1691	-16.3269	-7.90405	-11.147	-6.86645	-12.3482	-2.92969	-10.5896
1692	-16.6931	-7.17163	-11.3607	-6.62231	-12.6228	-3.32642	-10.437
1693	-16.7541	-7.41577	-11.8186	-7.14111	-12.9583	-3.44849	-10.2539
1694	-16.3879	-8.66699	-12.0018	-6.92749	-11.8291	-2.53296	-10.0708
1695	-16.2354	-8.20923	-9.95722	-6.86645	-12.9581	-1.92261	-9.67407
1696	-15.564	-8.17871	-10.7203	-6.56128	-14.0262	-1.95312	-9.73511
1697	-15.5945	-8.05664	-11.2086	-6.073	-13.08	-2.31934	-10.8643
1698	-16.4795	-7.78198	-10.6899	-6.28662	-13.8123	-2.34985	-11.7493
1699	-16.51	-7.87353	-10.9036	-6.56128	-14.9414	-3.05176	-11.7188
1700	-15.9912	-8.39233	-11.7277	-6.98852	-13.6595	-3.14331	-12.0544
1701	-15.8081	-8.11767	-11.9719	-5.58472	-12.6524	-2.28882	-11.5356
1702	-15.9607	-7.04956	-12.5213	-5.21851	-12.6217	-2.65503	-12.4817
1703	-16.3574	-6.89697	-11.4838	-6.19507	-13.3235	-3.05176	-12.9089
1704	-17.273	-7.44629	-10.9041	-6.86645	-13.1403	-3.02124	-12.8479
1705	-16.7541	-8.3313	-10.9652	-6.13403	-12.1637	-3.05176	-12.6648
1706	-16.9372	-8.57544	-10.8738	-6.10352	-12.011	-3.38745	-13.1836
1707	-17.3035	-8.17871	-10.7518	-7.8125	-12.255	-3.05176	-13.031
1708	-16.6626	-7.47681	-11.3927	-8.75854	-13.4146	-2.80762	-13.4888
1709	-16.2964	-8.3313	-11.7285	-6.65283	-14.1164	-2.62451	-13.1836
1710	-15.8081	-9.12475	-11.9728	-4.94385	-15.0623	-2.83813	-12.7869
1711	-15.9302	-8.36182	-12.2475	-5.79834	-15.0928	-3.479	-12.6648
1712	-15.625	-6.31714	-12.8275	-5.85937	-14.1161	-3.479	-12.6953
1713	-15.8081	-7.2937	-13.1937	-5.21851	-13.8413	-3.72314	-11.4746
1714	-16.3269	-8.42285	-13.6821	-5.64575	-14.2379	-3.32642	-11.3831
1715	-15.5029	-8.78906	-12.37	-6.83594	-13.5054	-3.20435	-12.085
1716	-14.8621	-9.06372	-11.5766	-6.95801	-13.1086	-3.08228	-10.9558
1717	-13.6414	-9.0332	-11.5767	-6.92749	-13.5663	-2.9602	-10.1623
1718	-13.5803	-8.75854	-11.6989	-7.56836	-13.3525	-2.56348	-10.6201
1719	-13.8245	-8.81958	-11.6074	-7.72095	-12.1317	-2.59399	-10.6201
1720	-13.7329	-9.24683	-12.0653	-8.05664	-12.0706	-2.71606	-11.5356
1721	-13.0615	-8.94165	-12.6452	-8.08716	-11.7958	-2.38037	-11.1999
1722	-12.5427	-8.39233	-12.8894	-7.35474	-11.5516	-2.71606	-11.3831
1723	-12.3901	-8.69751	-12.9505	-6.95801	-12.3144	-2.68555	-11.8103
1724	-13.3362	-9.42993	-12.7675	-6.19507	-13.535	-3.05176	-11.6577
1725	-13.2141	-9.27734	-12.7066	-5.88989	-13.8706	-3.72314	-11.5051
1726	-12.8174	-8.72803	-13.1339	-5.52368	-13.1076	-3.23486	-11.5356
1727	-13.7024	-8.60596	-13.3781	-5.43213	-12.4361	-2.83813	-11.2915
1728	-14.74	-8.5144	-14.0191	-5.49316	-13.0463	-3.11279	-11.7493
1729	-14.8621	-8.42285	-14.2939	-5.92041	-12.3749	-3.05176	-12.5122
1730	-14.4043	-8.60596	-13.8667	-6.86645	-11.9475	-3.23486	-12.0544
1731	-14.9231	-9.12475	-13.9278	-7.17163	-11.8253	-3.41797	-12.146
1732	-13.9465	-9.3689	-14.0805	-6.92749	-12.3135	-3.479	-11.1694
1733	-12.085	-8.75854	-14.3553	-7.9956	-12.8322	-2.86865	-11.322
1734	-11.7798	-7.75146	-13.8366	-8.66699	-13.0152	-2.80762	-10.6812
1735	-12.1765	-7.96509	-12.9516	-9.09424	-12.9236	-2.80762	-10.2844
1736	-12.1155	-9.21631	-13.3485	-8.27026	-13.3812	-3.02124	-11.4136
1737	-12.146	-8.30078	-13.6537	-7.44629	-13.0454	-3.35693	-11.261
1738	-11.7798	-8.17871	-12.6162	-8.05664	-13.0148	-3.2959	-10.8948
1739	-12.5122	-9.0332	-11.7008	-7.84302	-13.0757	-2.16675	-10.3455
1740	-13.9771	-9.49097	-11.945	-8.02612	-12.1906	-2.01416	-10.5286
1741	-13.7634	-7.93457	-11.3958	-8.94165	-11.8243	-2.38037	-10.9863
1742	-14.0686	-7.2937	-11.1212	-9.73511	-12.6787	-3.02124	-11.1389
1743	-14.3433	-6.89697	-10.4805	-8.36182	-12.7091	-3.38745	-11.0168
1744	-13.0005	-6.5918	-9.90072	-7.53784	-12.6175	-3.23486	-12.1155
1745	-12.3596	-6.31714	-9.87029	-7.90405	-12.0375	-2.92969	-13.0005
1746	-12.9089	-7.23267	-10.5113	-9.39941	-10.7252	-3.08228	-12.97
1747	-12.3596	-7.87353	-11.3658	-9.39941	-11.0913	-3.63159	-11.6272
1748	-12.7258	-7.50732	-10.7861	-11.1999	-11.8236	-2.86865	-11.2305
1749	-12.3291	-7.32422	-9.80963	-10.8337	-12.4949	-2.86865	-11.6272
1750	-11.5662	-7.20215	-9.7792	-9.73511	-12.861	-3.41797	-12.5122
1751	-10.9253	-7.20215	-10.115	-9.67407	-12.22	-3.8147	-12.7563
1752	-11.1694	-7.9956	-10.4508	-9.88769	-11.9147	-3.60107	-12.085
1753	-11.7188	-8.02612	-10.8781	-10.8643	-11.5484	-3.08228	-11.6882
1754	-13.1531	-7.75146	-10.4815	-10.376	-12.3418	-2.80762	-13.031
1755	-12.8479	-7.84302	-11.1224	-9.27734	-12.4943	-2.74658	-13.916
1756	-12.3291	-7.96509	-11.1225	-7.78198	-12.189	-2.86865	-12.9089
1757	-12.8479	-7.72095	-9.99347	-8.63647	-12.7687	-3.20435	-12.0239
1758	-12.8174	-7.53784	-10.3293	-9.49097	-13.501	-3.60107	-12.6038
1759	-11.5356	-7.04956	-11.489	-10.1929	-14.1113	-3.8147	-13.1226
1760	-11.1389	-6.65283	-11.0924	-9.70459	-13.806	-3.90625	-13.1226
1761	-11.6272	-6.22559	-11.0009	-8.69751	-13.2871	-2.7771	-12.8784
1762	-12.1155	-6.50024	-10.9705	-8.08716	-12.7682	-2.68555	-13.3667
1763	-11.8408	-7.72095	-10.9706	-7.62939	-13.348	-2.59399	-13.1226
1764	-12.5122	-8.36182	-10.696	-7.32422	-13.8361	-1.37329	-11.8713
1765	-12.8784	-8.66699	-11.0929	-8.39233	-12.951	-2.31934	-11.7188
1766	-12.3901	-8.11767	-10.8793	-8.8501	-12.2795	-3.14331	-11.0779
1767	-12.7563	-7.84302	-10.208	-8.97217	-13.1034	-2.13623	-9.85718
1768	-12.2986	-6.98852	-9.96397	-8.30078	-12.7371	-1.89209	-10.4675
1769	-11.5356	-6.31714	-10.9101	-7.01904	-12.5539	-1.95312	-11.7798
1770	-10.8948	-6.04248	-11.5511	-5.82886	-12.0655	-2.56348	-11.8103
1771	-10.6812	-6.74438	-11.7648	-6.95801	-12.0044	-3.05176	-11.4136
1772	-10.1929	-7.56836	-11.0019	-7.59888	-12.4925	-2.9602	-10.1929
1773	-10.8337	-7.47681	-10.3612	-8.60596	-12.8587	-2.71606	-10.1623
1774	-11.6577	-6.56128	-9.38469	-8.94165	-12.5839	-2.47192	-10.498
1775	-12.2681	-7.2937	-9.17116	-8.60596	-12.8279	-1.86157	-10.2844
1776	-14.0686	-7.50732	-9.01867	-8.78906	-13.0415	-2.13623	-10.6812
1777	-14.9841	-7.90405	-8.40841	-9.49097	-11.9427	-2.34985	-11.3525
1778	-14.9841	-8.42285	-8.34747	-9.94873	-12.2783	-2.2583	-10.9558
1779	-14.4043	-6.89697	-8.31704	-8.42285	-12.5223	-1.92261	-10.7422
1780	-13.5803	-7.14111	-8.86645	-8.45337	-12.2171	-1.34277	-10.7117
1781	-12.4817	-8.17871	-9.69052	-8.91113	-12.339	-0.94604	-11.7188
1782	-12.9089	-7.59888	-8.62249	-7.93457	-12.6136	-1.70898	-10.7727
1783	-13.6414	-7.20215	-9.35501	-7.04956	-11.7285	-2.28882	-9.67407
1784	-13.8245	-7.65991	-9.59924	-7.50732	-11.3011	-2.04468	-10.4675
1785	-12.97	-8.11767	-8.65329	-7.53784	-11.1179	-2.28882	-9.46045
1786	-12.1155	-7.01904	-7.40216	-7.69043	-11.5451	-1.83105	-9.39941
1787	-12.4207	-6.31714	-7.15811	-7.96509	-12.3995	-2.01416	-9.76562
1788	-12.4207	-6.71387	-8.7146	-8.14819	-12.613	-2.34985	-9.42993
1789	-11.5356	-6.98852	-9.87436	-9.06372	-11.5448	-2.53296	-9.12475
1790	-11.9324	-6.74438	-8.62323	-10.8337	-10.4765	-2.10571	-10.437
1791	-11.9324	-6.2561	-7.82987	-10.5286	-10.507	-2.13623	-11.9324
1792	-11.5356	-6.68335	-8.01307	-10.0098	-11.1477	-1.80054	-11.5051
1793	-12.146	-7.56836	-8.56248	-9.21631	-11.2087	-2.34985	-11.0168
1794	-13.031	-6.83594	-8.86774	-8.3313	-11.3917	-2.13623	-12.207
1795	-13.6108	-6.86645	-9.08146	-9.30786	-11.1169	-2.13623	-11.7493
1796	-12.97	-8.3313	-8.89845	-9.42993	-11.2084	-2.22778	-11.0474
1797	-12.9395	-7.75146	-9.66148	-8.91113	-11.5745	-2.13623	-11.4746
1798	-13.2752	-7.62939	-9.99726	-8.72803	-12.3373	-2.10571	-11.1999
1799	-13.7634	-7.84302	-10.4856	-8.42285	-11.8184	-1.49536	-11.3831
1800	-13.6719	-7.47681	-10.028	-8.36182	-10.9333	-1.80054	-11.9324
1801	-12.3901	-6.65283	-9.7534	-8.48389	-11.3605	-2.19727	-11.4746
1802	-12.6953	-6.43921	-10.547	-8.39233	-10.9331	-2.13623	-10.498
1803	-14.2212	-6.7749	-10.3334	-8.94165	-11.5434	-2.38037	-10.376
1804	-15.0146	-7.32422	-10.242	-9.42993	-12.001	-2.62451	-11.2305
1805	-15.7471	-7.50732	-10.5777	-9.58252	-11.2074	-2.71606	-10.9863
1806	-15.1367	-7.35474	-10.5168	-9.15527	-11.3294	-2.41089	-10.8032
1807	-14.0686	-7.50732	-11.0357	-8.17871	-10.9936	-1.5564	-10.4675
1808	-13.8855	-7.20215	-10.7306	-7.59888	-11.0851	-1.7395	-10.2234
1809	-13.4582	-7.69043	-10.5476	-7.44629	-11.3291	-1.77002	-11.4746
1810	-12.4817	-7.93457	-10.5172	-8.63647	-11.5121	-2.22778	-11.9018
1811	-12.5732	-8.08716	-10.6699	-9.85718	-10.9932	-2.0752	-10.6201
1812	-12.0544	-8.8501	-10.4563	-9.58252	-10.9931	-2.19727	-9.27734
1813	-11.4746	-8.27026	-10.3343	-8.69751	-11.7254	-2.19727	-9.33838
1814	-10.437	-6.74438	-10.8227	-8.20923	-12.6409	-1.43433	-9.82666
1815	-9.88769	-6.92749	-10.7618	-8.57544	-12.5187	-2.22778	-9.3689
1816	-10.5896	-7.9956	-10.3957	-8.94165	-11.6031	-1.80054	-10.1929
1817	-11.8713	-8.39233	-10.4263	-10.2234	-11.0231	-2.56348	-11.1694
1818	-11.9629	-7.90405	-9.9686	-9.73511	-11.6944	-2.71606	-10.437
1819	-11.4746	-9.00268	-9.75506	-8.30078	-12.4572	-2.65503	-10.3149
1820	-11.1389	-9.27734	-10.0298	-7.9956	-12.6097	-2.41089	-10.2234
1821	-10.9558	-9.24683	-10.2741	-9.46045	-11.8467	-2.16675	-10.498
1822	-11.7493	-8.72803	-9.84689	-9.33838	-11.5109	-2.41089	-10.3149
1823	-12.4207	-8.30078	-9.66388	-9.76562	-11.8465	-1.86157	-10.9863
1824	-13.2141	-8.91113	-9.41983	-8.48389	-11.6022	-1.58691	-11.9018
1825	-13.855	-8.39233	-9.51148	-7.78198	-11.1139	-3.17383	-12.3291
1826	-14.4653	-8.08716	-9.96934	-7.59888	-11.6326	-3.479	-12.4207
1827	-13.7634	-8.54492	-10.183	-7.44629	-11.3273	-2.53296	-12.6648
1828	-13.3972	-8.20923	-10.0916	-7.93457	-10.7473	-2.31934	-12.97
1829	-14.0381	-8.05664	-9.57288	-7.59888	-10.32	-2.68555	-11.4746
1830	-13.6414	-8.45337	-9.60349	-7.87353	-10.442	-2.92969	-10.9558
1831	-13.3972	-8.91113	-8.90168	-8.05664	-10.7165	-2.92969	-10.6506
1832	-12.8479	-8.72803	-8.2609	-7.65991	-11.4488	-2.92969	-10.4675
1833	-12.2376	-9.06372	-8.87135	-6.74438	-11.6318	-2.16675	-10.376
1834	-12.5732	-9.52148	-9.11558	-7.38525	-11.235	-2.83813	-10.8948
1835	-12.6343	-9.49097	-9.48189	-7.20215	-10.472	-3.8147	-11.5051
1836	-12.4817	-8.88061	-9.5125	-7.38525	-10.9296	-3.479	-11.8103
1837	-13.1836	-8.57544	-9.14638	-6.80542	-12.1197	-3.11279	-11.9018
1838	-12.5732	-7.65991	-9.84837	-6.68335	-11.2651	-3.50952	-11.6272
1839	-12.4512	-8.94165	-10.2757	-6.62231	-10.8073	-3.32642	-11.8713
1840	-12.146	-9.552	-11.2218	-7.23267	-11.9363	-2.83813	-11.5662
1841	-12.5732	-9.552	-10.9778	-8.05664	-12.7602	-3.14331	-12.2681
1842	-12.8479	-10.4675	-10.3675	-6.46973	-12.7296	-2.89917	-12.3596
1843	-13.0005	-10.4065	-9.0859	-7.17163	-12.6074	-2.59399	-12.0544
1844	-13.031	-10.0708	-8.65874	-7.56836	-12.6073	-2.41089	-11.7188
1845	-12.7563	-10.7727	-8.90298	-6.80542	-12.8208	-2.71606	-11.7798
1846	-12.9395	-9.97925	-9.11669	-7.53784	-12.6681	-3.38745	-12.8784
1847	-13.5498	-8.3313	-8.81161	-8.36182	-11.4168	-3.35693	-13.6108
1848	-13.5193	-7.75146	-8.59808	-8.02612	-12.027	-2.9602	-12.2986
1849	-13.7329	-9.06372	-9.5137	-8.60596	-12.6678	-1.83105	-11.6272
1850	-14.4959	-10.1013	-9.26965	-9.12475	-11.7217	-2.56348	-12.6038
1851	-14.9536	-10.2844	-9.51388	-10.1623	-11.7216	-2.59399	-12.97
1852	-14.0991	-9.30786	-9.7276	-9.61304	-13.0032	-2.59399	-12.8174
1853	-13.6108	-8.08716	-9.78873	-8.63647	-13.4303	-3.44849	-11.4441
1854	-12.6953	-7.96509	-9.51416	-8.45337	-13.0335	-3.02124	-10.8032
1855	-12.0544	-8.14819	-9.54477	-8.20923	-12.2705	-2.59399	-10.5896
1856	-12.5122	-7.9956	-10.0637	-7.8125	-11.8431	-2.62451	-11.1084
1857	-12.2986	-7.26318	-10.0332	-7.47681	-11.7515	-2.47192	-12.0544
1858	-12.2681	-8.48389	-9.78919	-6.7749	-11.5988	-2.50244	-12.5732
1859	-12.207	-9.18579	-9.60617	-7.32422	-11.1104	-1.98364	-13.0615
1860	-12.085	-7.93457	-9.63678	-7.59888	-10.5305	-2.44141	-12.5122
1861	-11.8103	-7.2937	-9.02653	-8.63647	-11.2933	-3.26538	-11.3525
1862	-11.5967	-7.53784	-9.30128	-8.45337	-12.6054	-1.77002	-11.9934
1863	-12.2376	-7.50732	-9.6981	-7.47681	-11.8729	-1.43433	-13.1226
1864	-12.1155	-8.36182	-10.5222	-9.00268	-12.4221	-1.31226	-11.7493
1865	-11.7798	-8.66699	-11.1631	-10.0098	-12.3305	-1.67847	-11.7188
1866	-11.9324	-8.45337	-11.0106	-8.48389	-12.6661	-2.47192	-12.3596
1867	-11.8408	-7.01904	-10.3088	-7.26318	-12.5744	-1.77002	-12.0239
1868	-11.4136	-6.073	-9.97322	-7.56836	-11.8724	-1.86157	-12.7258
1869	-11.6882	-7.08008	-9.75969	-8.27026	-11.7808	-2.56348	-13.2141
1870	-11.5356	-7.87353	-9.57667	-9.0332	-12.5131	-2.80762	-13.6719
1871	-11.4136	-8.60596	-10.6754	-8.75854	-12.3299	-2.86865	-13.1531
1872	-11.4136	-8.8501	-10.4314	-7.93457	-12.2993	-2.83813	-12.4512
1873	-10.498	-8.23975	-9.94316	-7.38525	-14.0692	-3.26538	-12.2681
1874	-10.498	-7.93457	-10.5841	-7.32422	-13.5503	-2.92969	-12.5732
1875	-11.1999	-8.60596	-11.2251	-7.35474	-12.7872	-2.34985	-12.6953
1876	-11.5662	-8.8501	-11.0421	-8.23975	-12.3294	-2.31934	-11.5356
1877	-11.3525	-9.67407	-10.0351	-7.65991	-11.841	-2.01416	-11.0779
1878	-11.9018	-10.1318	-10.6761	-6.92749	-11.6578	-1.80054	-9.94873
1879	-10.8948	-9.46045	-11.4391	-6.43921	-12.146	-1.64795	-9.67407
1880	-10.6201	-8.23975	-11.0424	-6.37817	-11.4134	-1.5564	-10.8032
1881	-10.3455	-8.3313	-10.0355	-6.19507	-11.4438	-1.98364	-11.8713
1882	-10.7422	-9.52148	-10.1576	-7.78198	-10.8639	-2.7771	-11.9018
1883	-10.1929	-8.54492	-10.7376	-7.2937	-10.2535	-1.95312	-11.322
1884	-9.97925	-8.57544	-10.1883	-7.01904	-12.4506	-1.15967	-11.0474
1885	-8.88061	-9.00268	-10.1274	-6.98852	-12.2674	-1.67847	-11.3831
1886	-9.46045	-9.0332	-9.97488	-6.22559	-11.1076	-2.10571	-11.2915
1887	-10.0708	-8.57544	-9.42566	-6.04248	-11.8705	-1.7395	-11.2915
1888	-10.2539	-8.08716	-9.5173	-7.78198	-11.5042	-2.56348	-11.0474
1889	-10.437	-8.88061	-9.51739	-9.67407	-11.2904	-2.74658	-10.8643
1890	-10.1929	-9.42993	-10.4635	-8.39233	-10.7105	-1.89209	-10.5591
1891	-9.49097	-8.48389	-10.0364	-7.59888	-11.1682	-1.67847	-10.7117
1892	-9.09424	-8.48389	-9.60922	-8.23975	-11.8089	-1.67847	-10.1623
1893	-9.27734	-8.66699	-9.33466	-8.11767	-11.168	-1.67847	-10.3455
1894	-9.42993	-8.60596	-8.99906	-7.65991	-10.3744	-2.13623	-9.91821
1895	-10.8643	-9.33838	-9.6095	-8.27026	-9.18413	-2.13623	-10.3149
1896	-11.1084	-9.21631	-9.24339	-8.78906	-9.76386	-1.5564	-11.7493
1897	-12.3596	-8.14819	-8.81623	-8.94165	-10.3436	-1.7395	-12.6648
1898	-11.9324	-7.84302	-8.69425	-8.69751	-10.1909	-2.10571	-11.1694
1899	-10.6506	-8.54492	-8.93848	-8.45337	-10.4349	-2.16675	-10.6201
1900	-10.0098	-9.3689	-9.54893	-8.42285	-10.4654	-2.89917	-11.6272
1901	-10.8643	-9.06372	-10.2814	-8.60596	-11.5029	-2.44141	-12.5732
1902	-10.8948	-9.3689	-10.4952	-7.26318	-11.5943	-1.67847	-13.0615
1903	-10.4675	-9.33838	-10.0985	-6.46973	-9.97677	-1.67847	-12.7869
1904	-10.9558	-8.78906	-10.8615	-7.32422	-9.30528	-2.31934	-12.0544
1905	-10.6506	-8.75854	-11.4415	-6.92749	-9.54932	-2.56348	-12.5122
1906	-10.6812	-8.57544	-11.3195	-7.04956	-9.57974	-2.34985	-11.7798
1907	-10.7117	-8.8501	-10.5261	-7.93457	-10.5867	-2.22778	-12.6038
1908	-11.6272	-9.67407	-9.97692	-7.75146	-10.2814	-2.56348	-12.3596
1909	-12.2376	-9.91821	-10.3127	-7.35474	-10.2203	-2.83813	-11.2915
1910	-12.7258	-9.46045	-10.679	-9.09424	-10.5254	-3.05176	-11.1084
1911	-13.092	-9.88769	-10.0382	-9.49097	-10.2506	-2.71606	-12.207
1912	-13.1226	-9.91821	-10.0383	-7.59888	-9.67068	-2.22778	-12.4512
1913	-12.3291	-10.0098	-10.4351	-6.34766	-9.76213	-2.9602	-12.085
1914	-10.9253	-10.5896	-10.7099	-6.13403	-10.2503	-3.23486	-11.7798
1915	-11.8103	-10.0098	-10.7405	-6.10352	-10.6164	-3.66211	-11.9629
1916	-12.3291	-9.3689	-10.1608	-6.74438	-10.7384	-3.93677	-12.0544
1917	-12.9089	-9.67407	-9.82516	-7.23267	-10.2805	-3.96728	-11.8103
1918	-12.6343	-9.70459	-10.6797	-7.96509	-9.76162	-3.8147	-11.5662
1919	-12.6343	-8.42285	-11.7785	-8.48389	-10.4024	-3.23486	-11.5967
1920	-13.2141	-8.08716	-11.5649	-8.94165	-10.3107	-2.89917	-11.9018
1921	-13.0005	-8.57544	-10.0086	-9.09424	-10.3106	-3.38745	-11.7188
1922	-13.092	-8.60596	-9.58148	-9.21631	-11.0735	-3.63159	-12.4817
1923	-12.4512	-7.90405	-9.4595	-8.3313	-10.4325	-3.87573	-13.0005
1924	-12.1155	-8.30078	-9.73425	-8.81958	-10.8291	-3.9978	-12.9089
1925	-11.9934	-8.75854	-10.894	-10.5286	-11.1342	-3.44849	-13.1531
1926	-11.7798	-8.3313	-10.2838	-10.0708	-10.7679	-2.71606	-11.6272
1927	-11.4746	-9.24683	-10.0397	-7.62939	-10.7983	-2.80762	-9.67407
1928	-11.9629	-9.06372	-10.5891	-7.17163	-10.8287	-3.08228	-9.61304
1929	-12.3596	-8.48389	-10.2535	-8.36182	-11.4085	-2.9602	-10.2539
1930	-12.8784	-8.94165	-10.5283	-9.21631	-11.2863	-2.68555	-9.67407
1931	-13.092	-9.00268	-10.5894	-8.45337	-11.4998	-2.62451	-9.46045
1932	-12.8174	-7.62939	-9.73499	-7.87353	-12.3237	-2.80762	-9.21631
1933	-13.031	-8.57544	-9.33836	-7.23267	-12.0184	-2.38037	-10.4675
1934	-12.207	-9.33838	-9.58259	-6.53076	-11.3774	-2.53296	-11.2305
1935	-11.5662	-9.88769	-9.76579	-5.7373	-9.33264	-2.92969	-11.261
1936	-11.8713	-8.57544	-10.0711	-5.64575	-9.24099	-3.17383	-10.8643
1937	-12.2376	-8.48389	-9.58287	-5.49316	-9.48503	-2.62451	-11.1389
1938	-11.7188	-9.3689	-9.09468	-4.91333	-8.93561	-2.44141	-11.0168
1939	-12.146	-9.85718	-9.36943	-5.40161	-8.59981	-2.53296	-10.7727
1940	-12.2376	-9.33838	-9.339	-6.40869	-8.66075	-2.71606	-10.1929
1941	-12.1155	-9.00268	-9.09496	-6.46973	-9.4541	-2.41089	-9.49097
1942	-11.7188	-8.14819	-8.94246	-7.26318	-10.8273	-2.0752	-9.24683
1943	-12.3596	-8.69751	-8.82048	-8.91113	-10.2168	-2.50244	-10.498
1944	-12.7869	-9.33838	-8.82057	-8.60596	-10.0947	-2.56348	-10.2844
1945	-12.8784	-8.94165	-9.30895	-6.74438	-10.0946	-2.89917	-9.82666
1946	-12.1765	-9.73511	-8.97335	-7.62939	-10.0029	-2.16675	-9.88769
1947	-11.9324	-8.57544	-8.97344	-8.66699	-10.2164	-2.19727	-8.81958
1948	-11.9629	-8.63647	-9.18716	-7.62939	-8.99562	-2.01416	-8.57544
1949	-11.5662	-8.63647	-7.87499	-7.75146	-8.17155	-1.92261	-10.0708
1950	-10.7422	-8.27026	-7.53939	-8.5144	-8.62921	-2.19727	-10.5896
1951	-10.0708	-8.20923	-8.76019	-8.54492	-7.83565	-2.80762	-10.1013
1952	-10.2539	-8.66699	-8.24148	-7.90405	-7.34727	-3.17383	-9.552
1953	-10.5286	-9.52148	-7.96692	-6.62231	-7.16406	-2.7771	-9.76562
1954	-11.4746	-9.85718	-8.8215	-6.2561	-9.11708	-2.99072	-10.3149
1955	-11.7493	-9.67407	-9.1878	-6.34766	-10.4903	-3.20435	-9.06372
1956	-11.4746	-9.06372	-9.06583	-6.83594	-10.0629	-2.50244	-8.60596
1957	-11.5662	-8.54492	-9.49316	-7.41577	-10.4596	-2.7771	-9.33838
1958	-11.5967	-8.48389	-9.82895	-8.17871	-9.60496	-2.10571	-11.0168
1959	-13.2141	-8.94165	-9.43231	-9.42993	-10.3068	-1.67847	-10.7727
1960	-13.4582	-9.94873	-8.51688	-9.3689	-12.3513	-2.34985	-9.82666
1961	-13.2446	-9.88769	-8.3949	-8.08716	-12.9006	-2.31934	-9.58252
1962	-13.8855	-9.91821	-8.42551	-7.8125	-11.8018	-1.67847	-10.2539
1963	-13.3667	-9.39941	-8.05939	-6.80542	-11.0388	-2.16675	-10.437
1964	-13.4277	-10.0708	-8.6088	-6.53076	-10.9166	-3.17383	-10.3149
1965	-13.5803	-10.9558	-8.94459	-7.47681	-10.2756	-3.20435	-9.79614
1966	-12.9089	-9.70459	-9.03623	-8.02612	-10.3366	-3.17383	-9.73511
1967	-12.5427	-8.42285	-9.15839	-7.50732	-9.42094	-2.89917	-9.552
1968	-13.3057	-8.54492	-9.03642	-7.04956	-9.14618	-2.62451	-9.24683
1969	-13.2752	-9.27734	-8.8534	-7.08008	-9.51229	-3.32642	-9.15527
1970	-11.8713	-8.8501	-8.3347	-7.17163	-11.0381	-3.479	-9.21631
1971	-11.3525	-9.88769	-7.4803	-6.71387	-11.4957	-2.99072	-10.2234
1972	-12.1155	-10.498	-7.05314	-6.56128	-10.1834	-2.68555	-11.1084
1973	-11.9629	-9.39941	-7.93825	-6.92749	-10.1222	-2.38037	-11.6882
1974	-11.6882	-9.27734	-8.09092	-5.92041	-10.2747	-2.0752	-12.2681
1975	-12.5427	-8.27026	-8.02998	-5.64575	-10.3662	-2.13623	-11.7798
1976	-12.4207	-7.17163	-7.96904	-6.2561	-10.4576	-3.17383	-10.9863
1977	-11.6882	-8.63647	-7.96913	-5.49316	-11.8918	-3.23486	-9.94873
1978	-11.6577	-9.58252	-8.45751	-4.63867	-11.3119	-2.83813	-9.0332
1979	-11.4441	-8.8501	-8.42708	-4.94385	-9.908	-3.20435	-9.18579
1980	-11.4746	-8.66699	-7.66424	-5.64575	-9.84686	-2.92969	-9.94873
1981	-12.0544	-9.33838	-8.18313	-6.19507	-8.74813	-2.65503	-10.2539
1982	-11.4441	-9.42993	-8.18322	-5.95093	-8.77854	-2.56348	-10.437
1983	-11.2305	-8.60596	-8.00021	-6.01196	-9.14465	-2.80762	-10.1623
1984	-11.1999	-8.23975	-7.69512	-5.24902	-9.38869	-3.08228	-10.1318
1985	-11.0168	-9.09424	-8.48867	-4.39453	-8.68668	-2.86865	-10.2844
1986	-11.6882	-9.09424	-9.34326	-4.63867	-8.07623	-2.62451	-10.0098
1987	-12.207	-8.02612	-8.88558	-6.13403	-8.86958	-2.89917	-9.49097
1988	-11.5051	-8.63647	-8.94672	-5.98144	-9.66294	-2.47192	-9.06372
1989	-11.6577	-9.12475	-8.2449	-6.19507	-10.3037	-2.31934	-9.61304
1990	-12.4817	-8.97217	-7.69568	-6.31714	-9.6017	-2.44141	-10.0403
1991	-13.3057	-8.57544	-8.03147	-5.79834	-10.273	-2.89917	-9.49097
1992	-13.3057	-7.59888	-8.12311	-6.13403	-10.0898	-3.17383	-10.0098
1993	-12.8479	-5.49316	-8.39786	-6.80542	-9.29622	-2.99072	-9.79614
1994	-12.4207	-6.37817	-8.8252	-7.17163	-9.29612	-2.2583	-11.2915
1995	-12.7258	-7.65991	-8.85581	-6.5918	-10.2421	-1.98364	-11.7493
1996	-12.6038	-8.20923	-8.39814	-6.7749	-10.242	-1.86157	-11.1694
1997	-11.6882	-7.56836	-7.78788	-6.56128	-9.26529	-2.38037	-10.498
1998	-12.3291	-7.69043	-8.00159	-5.34058	-9.6314	-3.05176	-10.498
[truncated: 3,002 more rows]

## Sheet: Panel_e_data
VB6
Peak MRC (pA)									Sustained MRC (pA)
	WT	asic-1	asic-1 rescue	del-1	del-1 rescue	asic-1;del-1	double rescue			WT	asic-1	asic-1 rescue	del-1	del-1 rescue	asic-1;del-1	double rescue
1	33.3839	16.7092	50.1575	18.6755	35.9459	4.4714	41.3459		1	8.34014	4.58846	17.1259	2.89845	11.4961	0.36932	10.1737
2	23.5185	20.2102	24.1342	28.8653	26.9809	17.8757	29.864		2	7.54696	5.21768	8.50433	0.95114	9.23477	2.1027	8.8529
3	21.1839	16.2592	61.0593	20.5666	47.2937	6.2014	28.6642		3	7.80607	5.03286	14.33	4.57864	8.8696	1.56793	7.57682
4	29.7452	9.34349	20.2651	31.8653	25.9218	10.5886	50.231		4	7.99193	4.39523	5.83567	5.26223	7.23925	1.38225	9.53128
5	30.4404	16.2714	47.76	23.4974	35.9222	10.2667	30.4305		5	6.06977	6.93576	13.1868	0.5767	16.2213	0.68517	11.2326
6	52.4102	29.4183	34.6037	15.2756	26.1301	8.35304	32.5262		6	15.0708	8.00851	7.23379	2.55154	7.54395	1.09555	14.0089
7	64.9238	23.9005		19.121		3.75352	34.4208		7	14.8461	9.47435		2.4658		0.12887	10.5347
8	43.2019	29.013		55.6101		11.4939	28.5484		8	13.8178	9.48945		8.3801		1.44999	10.796
9	39.6078	16.4712		23.1755					9	11.1539	5.94442		1.98837
10	34.8187	34.0879		43.4308					10	10.738	12.7276		5.03123
11	43.0455	30.1664		11.6443					11	13.7127	14.2855		3.00579
12	39.5799			43.5654					12	9.1967			4.97519
mean	37.9883	21.9864	39.6633	27.9411	33.0325	9.12553	34.5039		mean	10.5242	7.82726	11.0361	3.55543	10.1008	1.09772	10.3384
SEM	3.52411	2.3517	6.52307	3.84586	3.44018	1.6107	2.6918		SEM	0.91223	1.01111	1.83005	0.63048	1.37113	0.23435	0.66858
p value		0.0117	0.9999	0.2598	0.9663	4.17803e-06	0.9911		p value		0.2841	0.9998	3.68498e-06	0.9999	7.98994e-08	1
p value		0.0293				0.0003			p value				0.0005		5.90065e-07

## Sheet: Panel_f_trace
VA5
	WT	asic-1	asic-1 rescue	del-1	del-1 rescue	asic-1;del-1	double rescue
1	-1.25122	-0.82397	-0.12207	-1.83105	-1.49536	-1.09863	-1.49536
2	-0.73242	-1.12915	-0.79346	-2.71606	-1.70898	-0.45776	-2.50244
3	-1.37329	-0.88501	-1.31226	-2.83813	-0.33569	-0.33569	-1.92261
4	-0.54932	-0.18311	-1.00708	-2.9602	-0.79346	-1.25122	-0.57983
5	-1.28174	-0.5188	-0.79346	-2.28882	-1.52588	-1.86157	-0.57983
6	-1.34277	-1.25122	-0.88501	-1.70898	-1.37329	-1.37329	-1.7395
7	-2.04468	-1.83105	-0.88501	-2.04468	-0.79346	-0.67139	-1.12915
8	-1.12915	-1.80054	-0.76294	-2.31934	-1.37329	-0.73242	-0.82397
9	-0.76294	-2.16675	-1.86157	-1.46484	-1.52588	-0.61035	-1.80054
10	-1.70898	-1.40381	-2.01416	-2.2583	-0.88501	-0.61035	-2.10571
11	-1.25122	-1.46484	-2.2583	-3.2959	-1.0376	-0.82397	-1.46484
12	-1.70898	-0.5188	-2.0752	-3.11279	-0.79346	-1.31226	-1.37329
13	-0.88501	-0.48828	-1.28174	-2.13623	-0.42725	-1.46484	-1.12915
14	-1.80054	-1.12915	-0.91553	-1.64795	-0.09155	-0.76294	-1.0376
15	-2.56348	-0.91553	-1.80054	-2.41089	-0.64087	-0.94604	-1.34277
16	-2.16675	-1.06812	-1.95312	-2.2583	-1.83105	-0.97656	-1.34277
17	-1.64795	-0.76294	-2.31934	-2.80762	-1.49536	-1.06812	-1.0376
18	-1.12915	-0.64087	-2.10571	-3.38745	-0.91553	-1.46484	-1.52588
19	-1.2207	-1.86157	-1.95312	-2.74658	-1.34277	-1.15967	-1.31226
20	-1.5564	-1.67847	-1.40381	-2.2583	-1.12915	-0.03052	-1.2207
21	-1.12915	-1.83105	-1.43433	-2.38037	-1.83105	-0.27466	-0.91553
22	-0.97656	-2.50244	-1.25122	-2.59399	-1.83105	-1.70898	-1.7395
23	-1.06812	-1.64795	-0.61035	-2.47192	-1.00708	-1.92261	-1.77002
24	-1.7395	-1.7395	-1.28174	-2.7771	-1.67847	-1.28174	-2.0752
25	-1.52588	-2.01416	-2.16675	-2.22778	-2.16675	-1.40381	-1.80054
26	-0.61035	-1.77002	-2.59399	-1.95312	-1.83105	-1.52588	-1.31226
27	-0.48828	-1.7395	-2.22778	-3.11279	-1.12915	-0.79346	-0.18311
28	-1.43433	-2.31934	-1.7395	-2.47192	-0.73242	-1.09863	0.30518
29	-1.80054	-1.58691	-1.31226	-2.53296	-0.94604	-1.52588	-0.73242
30	-1.92261	-1.37329	-1.09863	-2.28882	-1.49536	-1.25122	-1.86157
31	-0.82397	-1.43433	-1.89209	-2.19727	-1.70898	-0.85449	-1.43433
32	-0.5188	-1.19019	-1.95312	-2.86865	-0.85449	-0.57983	-1.61743
33	-0.5188	-2.04468	-1.95312	-3.35693	-1.28174	0.09155	-1.34277
34	-0.54932	-1.89209	-1.19019	-3.17383	-2.50244	-0.48828	-0.54932
35	-0.33569	-1.34277	-1.37329	-1.86157	-2.86865	-0.73242	-1.25122
36	-1.09863	-1.37329	-1.46484	-1.12915	-1.67847	-1.0376	-1.70898
37	-1.43433	-2.01416	-1.70898	-2.04468	-0.21362	-1.15967	-1.2207
38	-1.43433	-1.80054	-1.83105	-2.44141	-1.80054	-1.92261	-1.7395
39	-1.40381	-2.13623	-2.16675	-2.0752	-2.0752	-0.76294	-1.06812
40	-1.31226	-2.19727	-2.01416	-2.28882	-1.64795	-0.94604	-0.73242
41	-0.97656	-2.62451	-1.70898	-1.5564	-0.54932	-1.40381	-1.31226
42	-0.36621	-1.86157	-2.28882	-1.28174	-1.15967	-1.25122	-0.30518
43	-1.31226	-1.70898	-2.89917	-1.19019	-1.00708	-0.57983	-1.15967
44	-1.40381	-1.77002	-2.44141	-1.19019	-0.45776	-0.61035	-1.64795
45	-1.77002	-2.13623	-2.04468	-1.46484	-0.45776	-0.82397	-1.43433
46	-1.7395	-2.13623	-1.12915	-1.52588	-0.33569	-0.76294	-2.01416
47	-0.85449	-1.89209	-2.13623	-1.43433	0	-0.82397	-1.15967
48	-1.64795	-1.58691	-2.71606	-1.95312	-0.79346	-1.15967	0
49	-2.41089	-1.2207	-3.44849	-1.58691	-0.61035	-0.03052	-1.80054
50	-1.28174	-1.12915	-2.0752	-1.92261	-1.7395	-0.94604	-1.98364
51	-0.12207	-1.43433	-1.46484	-1.77002	-1.31226	-1.19019	-1.31226
52	-0.06104	-1.40381	-1.70898	-0.91553	-0.36621	-1.15967	-1.46484
53	-1.0376	-1.98364	-1.89209	-1.40381	-1.06812	-1.12915	-1.92261
54	-1.34277	-2.13623	-1.5564	-0.85449	-1.49536	-1.25122	-2.31934
55	-0.64087	-1.52588	-1.61743	-1.00708	-0.91553	-0.97656	-2.01416
56	-0.48828	-1.12915	-1.83105	-1.52588	-1.00708	-1.5564	-1.12915
57	-1.12915	-1.5564	-2.10571	-2.31934	-0.79346	-0.85449	-0.67139
58	-2.31934	-2.31934	-1.12915	-2.0752	-0.67139	-0.97656	-1.89209
59	-1.77002	-2.31934	-0.18311	-1.40381	-0.33569	-1.19019	-1.2207
60	-0.42725	-2.10571	-0.97656	-1.80054	0.42725	-0.91553	-1.34277
61	-0.64087	-2.74658	-1.83105	-1.49536	0.36621	-0.18311	-1.58691
62	-1.5564	-2.31934	-1.49536	-0.85449	-0.64087	0	-1.43433
63	-0.91553	-1.5564	-1.70898	-0.61035	-0.24414	-0.73242	-0.82397
64	-1.40381	-1.00708	-1.89209	-0.76294	-0.39673	-1.40381	-1.12915
65	-1.83105	-1.70898	-1.28174	-1.34277	-0.82397	-0.64087	-1.77002
66	-0.94604	-3.08228	-1.52588	-1.86157	-1.19019	-0.39673	-1.70898
67	-1.15967	-2.89917	-1.77002	-1.5564	-1.2207	-0.48828	-1.86157
68	-1.46484	-2.41089	-2.01416	-1.09863	0	-0.82397	-1.09863
69	-1.37329	-1.46484	-1.98364	-0.85449	1.19019	-0.7019	-0.5188
70	-1.58691	-0.57983	-1.95312	-1.00708	0	-0.27466	-1.77002
71	-0.79346	-1.58691	-1.98364	-1.43433	-0.91553	-0.15259	-2.01416
72	-0.82397	-1.31226	-1.89209	-1.86157	-1.19019	-0.54932	-1.5564
73	-0.82397	-1.2207	-2.47192	-0.73242	-0.7019	-0.85449	-1.52588
74	-1.31226	-1.7395	-2.31934	-0.39673	-0.91553	-1.31226	-1.95312
75	-1.67847	-1.52588	-1.31226	-1.34277	-2.04468	-1.92261	-2.16675
76	-1.61743	-0.88501	-1.2207	-1.70898	-2.28882	-1.25122	-1.37329
77	-0.06104	-0.79346	-1.70898	-0.97656	-0.67139	-0.42725	-1.86157
78	-0.21362	-0.97656	-1.49536	-1.19019	-0.21362	-0.79346	-1.89209
79	-1.52588	-1.2207	-1.49536	-1.37329	-0.82397	-0.64087	-2.53296
80	-1.40381	-1.15967	-1.80054	-1.40381	-1.25122	-0.36621	-1.64795
81	-0.79346	-1.31226	-1.37329	-0.79346	-1.2207	-1.0376	-2.16675
82	-0.73242	-2.01416	-1.7395	-0.36621	-1.28174	-1.28174	-1.43433
83	-1.31226	-1.7395	-1.37329	-0.7019	-0.88501	-0.73242	-1.46484
84	-0.82397	-1.34277	-1.2207	-1.00708	-1.98364	-0.42725	-1.37329
85	-0.97656	-1.09863	-1.64795	-1.06812	-2.0752	-0.45776	-1.37329
86	-0.88501	-1.0376	-1.34277	-1.06812	-1.25122	-0.5188	-1.64795
87	-1.0376	-1.15967	-1.06812	-1.43433	-0.94604	-0.73242	-2.16675
88	-1.2207	-1.77002	-1.34277	-1.7395	-1.70898	-0.61035	-1.61743
89	-1.00708	-2.01416	-1.31226	-1.80054	-1.31226	-0.73242	-1.98364
90	-1.25122	-1.46484	-1.83105	-1.92261	-1.64795	-0.88501	-2.04468
91	-1.19019	-1.49536	-1.80054	-1.09863	-0.94604	-0.94604	-1.52588
92	-1.67847	-1.89209	-1.25122	-0.76294	-1.15967	-0.27466	-1.89209
93	-1.67847	-0.91553	-1.06812	-0.54932	-1.46484	0.21362	-2.38037
94	-1.25122	-1.43433	-1.46484	-1.67847	-1.52588	-1.49536	-1.46484
95	-1.00708	-1.40381	-1.83105	-2.01416	-1.49536	-1.52588	-0.97656
96	-1.00708	-1.58691	-1.49536	-1.67847	-1.0376	-1.15967	-1.58691
97	-1.31226	-1.34277	-2.10571	-2.04468	-1.34277	-1.43433	-1.12915
98	-0.54932	-2.38037	-1.49536	-1.86157	-0.88501	-1.52588	-1.77002
99	-0.5188	-2.19727	-0.67139	-2.16675	-0.24414	-0.7019	-0.82397
100	-1.15967	-1.95312	-1.37329	-2.16675	-0.76294	-0.79346	-1.52588
101	-1.19019	-1.61743	-2.10571	-1.19019	-0.57983	-0.30518	-1.83105
102	-1.49536	-1.15967	-1.70898	-1.09863	-1.15967	-0.5188	-1.89209
103	-1.58691	-1.19019	-1.19019	-0.91553	-0.91553	-0.97656	-2.16675
104	-1.61743	-0.7019	-1.58691	-1.43433	-0.30518	-1.15967	-1.86157
105	-1.43433	-1.0376	-1.52588	-1.46484	-0.64087	-1.06812	-1.00708
106	-0.82397	-1.0376	-2.16675	-1.70898	-2.22778	-0.57983	-1.00708
107	-0.21362	-1.0376	-1.80054	-1.58691	-2.50244	-0.15259	-0.61035
108	-0.7019	-0.61035	-1.77002	-1.49536	-2.10571	0.18311	-1.83105
109	-1.61743	-0.57983	-1.89209	-1.61743	-1.61743	-0.24414	-1.49536
110	-1.2207	-1.98364	-2.28882	-1.09863	-1.31226	-1.25122	-1.31226
111	-1.46484	-2.04468	-2.31934	-0.94604	-1.7395	-1.06812	-0.33569
112	-1.00708	-1.52588	-2.04468	-0.73242	-0.88501	-0.79346	-1.0376
113	0.09155	-1.31226	-1.67847	-0.57983	-0.97656	-0.97656	-1.52588
114	-0.54932	-0.85449	-2.13623	-1.7395	-0.94604	-0.33569	-1.15967
115	-0.7019	-1.06812	-2.59399	-2.41089	-1.92261	-0.21362	-1.09863
116	-0.82397	-1.0376	-2.2583	-2.38037	-2.16675	-0.27466	-1.70898
117	-0.67139	-1.25122	-1.52588	-1.40381	-1.7395	-0.54932	-2.53296
118	-0.85449	-0.88501	-2.50244	-2.22778	-1.12915	-0.76294	-1.89209
119	-2.19727	-0.48828	-2.44141	-2.53296	-1.80054	-0.21362	-1.49536
120	-1.67847	-1.06812	-1.95312	-1.95312	-1.43433	-0.33569	-2.62451
121	-0.82397	-1.28174	-1.7395	-2.74658	-0.79346	-0.21362	-2.31934
122	-0.91553	-1.12915	-2.38037	-2.31934	-0.54932	-0.21362	-2.28882
123	-0.91553	-1.28174	-2.80762	-0.88501	-1.52588	-0.57983	-2.01416
124	-1.31226	-0.18311	-3.63159	-1.00708	-2.16675	-0.36621	-2.0752
125	-1.80054	0.57983	-3.32642	-2.22778	-1.95312	-0.09155	-1.95312
126	-0.94604	-0.57983	-1.70898	-2.04468	-2.10571	-0.45776	-1.92261
127	-1.70898	-2.16675	-0.7019	-2.16675	-1.7395	0.03052	-2.44141
128	-1.52588	-1.95312	-1.58691	-1.7395	-1.09863	-0.15259	-2.19727
129	-0.61035	-0.91553	-2.28882	-0.48828	-0.94604	-0.82397	-1.83105
130	-1.43433	-0.91553	-1.86157	-0.91553	-1.67847	-1.06812	-2.28882
131	-1.5564	-1.37329	-2.38037	-1.49536	-2.01416	-0.7019	-2.56348
132	-1.40381	-1.80054	-2.2583	-2.2583	-1.95312	-0.82397	-1.86157
133	-1.34277	-1.5564	-1.83105	-2.68555	-1.15967	-0.54932	-1.70898
134	-1.77002	-1.5564	-2.19727	-1.06812	-1.61743	-0.5188	-2.38037
135	-1.95312	-1.98364	-2.28882	-0.79346	-1.70898	-0.18311	-2.83813
136	-1.83105	-1.19019	-2.16675	-1.58691	-2.56348	-0.5188	-1.7395
137	-1.89209	-1.25122	-1.64795	-0.94604	-2.86865	-0.48828	-1.67847
138	-1.0376	-0.54932	-1.28174	-0.91553	-1.43433	-0.73242	-1.49536
139	-0.18311	-0.79346	-2.04468	-1.15967	-1.19019	-0.7019	-1.40381
140	-1.12915	-1.0376	-2.16675	-1.52588	-1.95312	-1.0376	-2.41089
141	-1.49536	-1.52588	-1.80054	-1.5564	-2.01416	-1.31226	-1.70898
142	-1.2207	-1.28174	-2.0752	-1.86157	-1.64795	-1.64795	-1.7395
143	-1.40381	-1.49536	-1.89209	-1.52588	-1.5564	-1.2207	-2.04468
144	-1.67847	-0.88501	-2.01416	-1.5564	-1.15967	-1.2207	-1.86157
145	-1.2207	-0.76294	-0.88501	-1.0376	-0.91553	-0.27466	-2.38037
146	-1.67847	0	-1.12915	-1.7395	-1.86157	-0.18311	-2.53296
147	-2.13623	-0.45776	-0.64087	-2.19727	-1.77002	-1.09863	-1.46484
148	-1.83105	-1.2207	-1.19019	-2.65503	-1.67847	-0.24414	-1.34277
149	-1.95312	-0.67139	-2.59399	-3.17383	-1.43433	0.03052	-1.34277
150	-1.61743	-0.39673	-3.02124	-3.41797	-0.97656	-0.67139	-2.16675
151	-1.19019	-0.67139	-1.86157	-3.11279	-0.39673	-1.64795	-2.28882
152	-0.79346	-0.91553	-1.37329	-2.2583	-0.97656	-0.97656	-2.28882
153	-0.88501	-1.31226	-1.25122	-2.59399	-1.61743	-1.09863	-1.5564
154	-1.28174	-1.19019	-1.58691	-2.53296	-1.12915	-0.85449	-0.67139
155	-1.61743	-0.5188	-2.22778	-0.91553	-0.57983	-0.73242	-1.25122
156	-1.49536	-1.19019	-1.5564	-1.46484	-0.30518	-0.39673	-2.50244
157	-1.12915	-1.70898	-1.52588	-1.49536	0.54932	-0.24414	-0.33569
158	-1.83105	-1.06812	-2.04468	-2.31934	0.06104	-1.09863	-1.31226
159	-2.04468	-0.18311	-1.92261	-1.80054	-0.64087	-1.12915	-1.40381
160	-1.70898	0.03052	-1.98364	-1.67847	-0.73242	-0.94604	-1.46484
161	-2.2583	-0.54932	-2.01416	-2.13623	-1.06812	-0.85449	-1.34277
162	-1.77002	-1.00708	-1.98364	-1.80054	-1.37329	-0.73242	-0.61035
163	-1.46484	-1.43433	-1.40381	-1.98364	-1.09863	-1.52588	0.30518
164	-1.52588	-0.48828	-1.37329	-1.95312	-0.64087	-2.53296	-0.21362
165	-1.37329	-0.5188	-1.31226	-2.10571	-1.19019	-2.0752	-0.79346
166	-1.37329	-1.77002	-1.98364	-2.28882	-1.86157	-2.16675	-1.31226
167	-1.89209	-2.13623	-1.37329	-1.34277	-1.40381	-1.12915	-2.22778
168	-2.62451	-2.01416	-1.28174	-1.34277	-0.7019	-0.5188	-1.40381
169	-1.5564	-1.83105	-2.04468	-0.94604	-1.09863	-1.49536	-0.42725
170	-0.76294	-1.46484	-1.98364	-1.00708	-1.77002	-0.88501	-1.31226
171	-1.80054	-1.86157	-1.52588	-1.28174	-1.34277	-0.15259	-1.5564
172	-2.47192	-1.92261	-2.04468	-0.94604	-2.04468	-0.73242	-0.85449
173	-1.52588	-1.61743	-1.31226	-1.37329	-1.83105	-0.82397	-0.18311
174	-2.2583	-1.34277	-0.82397	-1.83105	-1.06812	-0.67139	-1.15967
175	-2.53296	-1.43433	-2.0752	-1.40381	-0.79346	-0.30518	-1.06812
176	-1.70898	-1.95312	-2.28882	-1.28174	-0.03052	-0.33569	-1.25122
177	-1.80054	-1.77002	-1.70898	-1.92261	-0.18311	-0.03052	-0.79346
178	-2.56348	-1.98364	-0.64087	-2.22778	-0.12207	-0.18311	-1.37329
179	-2.80762	-1.64795	-0.82397	-1.34277	0.09155	-0.27466	-1.37329
180	-1.40381	-1.70898	-1.67847	-1.19019	-0.5188	-0.85449	-1.31226
181	-0.67139	-1.80054	-2.9602	-1.37329	-1.28174	-0.91553	-1.25122
182	-0.94604	-1.58691	-2.13623	-1.37329	-1.09863	0.45776	-1.28174
183	-1.19019	-1.52588	-2.01416	-0.76294	-0.27466	0.18311	-1.89209
184	-1.61743	-1.67847	-1.46484	-1.2207	-0.12207	-1.0376	-1.64795
185	-1.43433	-0.85449	-1.31226	-1.95312	-1.34277	-0.30518	-1.61743
186	-2.16675	-0.61035	-1.7395	-1.5564	-1.89209	0.06104	-1.28174
187	-1.15967	-1.98364	-2.38037	-1.0376	-1.70898	-0.30518	-1.80054
188	-1.09863	-2.71606	-2.0752	-1.43433	-1.19019	-1.0376	-2.34985
189	-1.06812	-1.2207	-1.46484	-2.34985	-0.36621	-2.19727	-2.41089
190	-1.49536	-1.34277	-1.46484	-1.67847	0.24414	-1.77002	-1.67847
191	-1.70898	-1.31226	-1.49536	-0.09155	-0.45776	-1.5564	-1.28174
192	-1.40381	-1.06812	-1.80054	-0.91553	-1.19019	-1.46484	-2.04468
193	-1.12915	-0.73242	-1.46484	-1.86157	-1.25122	-0.94604	-1.67847
194	-1.70898	-0.39673	-1.70898	-2.22778	-0.33569	-1.46484	-1.31226
195	-2.13623	-1.06812	-0.97656	-1.89209	-0.12207	-1.25122	-1.67847
196	-2.01416	-1.49536	-1.83105	-2.16675	-0.7019	-0.09155	-1.92261
197	-1.77002	-1.43433	-1.70898	-2.62451	-1.00708	-0.91553	-2.0752
198	-1.49536	-0.61035	-1.61743	-1.52588	-1.06812	-1.25122	-2.22778
199	-1.86157	-0.45776	-0.48828	-1.80054	-1.58691	-1.61743	-2.04468
200	-1.5564	-0.76294	-0.97656	-2.41089	-2.04468	-1.19019	-1.46484
201	-1.12915	-0.73242	-1.28174	-2.10571	-2.2583	-0.76294	-0.79346
202	-1.34277	-0.57983	-2.22778	-1.2207	-2.13623	-0.7019	-1.5564
203	-1.52588	-0.7019	-2.34985	-1.58691	-1.34277	-0.79346	-1.46484
204	-1.61743	-0.33569	-1.43433	-2.22778	-2.50244	-0.21362	-1.37329
205	-1.46484	-0.45776	-1.5564	-2.13623	-2.22778	-0.03052	-1.7395
206	-2.50244	-0.82397	-1.89209	-1.89209	-2.10571	-0.24414	-1.67847
207	-2.99072	-1.00708	-1.83105	-1.98364	-2.59399	-0.48828	-1.40381
208	-2.13623	-0.24414	-2.74658	-2.7771	-1.25122	-1.00708	-1.12915
209	-2.41089	0.24414	-2.10571	-3.23486	-1.83105	-0.54932	-1.06812
210	-2.62451	-0.61035	-1.43433	-2.83813	-1.89209	0.33569	-1.40381
211	-2.28882	-0.45776	-1.06812	-2.56348	-1.64795	0.15259	-1.09863
212	-2.10571	-0.18311	-1.40381	-2.41089	-2.71606	-0.57983	-0.97656
213	-2.01416	-0.97656	-1.83105	-1.77002	-2.56348	0.21362	-2.0752
214	-1.52588	-1.37329	-1.12915	-1.0376	-1.92261	-0.27466	-2.10571
215	-2.13623	-1.37329	-0.91553	-2.71606	-1.92261	-1.00708	-1.40381
216	-2.31934	-0.73242	-1.61743	-3.02124	-1.67847	-0.73242	-1.95312
217	-2.47192	-0.57983	-1.61743	-2.01416	-1.0376	0	-1.77002
218	-2.16675	-0.97656	-1.19019	-1.77002	-1.19019	-0.7019	-1.2207
219	-1.25122	-0.5188	-1.09863	-1.83105	-1.28174	-1.15967	-1.28174
220	-1.86157	0.03052	-1.0376	-1.49536	-1.0376	-1.28174	-1.31226
221	-2.44141	-0.27466	-0.82397	-2.04468	-1.2207	-0.94604	-1.15967
222	-2.0752	-0.61035	-1.43433	-1.86157	-1.06812	-0.79346	-2.38037
223	-2.34985	0	-2.10571	-1.31226	0	-0.67139	-2.59399
224	-3.05176	-0.12207	-1.67847	-1.58691	-0.24414	-0.85449	-2.04468
225	-2.74658	-1.0376	-0.79346	-1.89209	-0.06104	-0.73242	-1.83105
226	-2.44141	-0.97656	-0.67139	-2.2583	0.24414	0.09155	-1.5564
227	-1.77002	-0.39673	-0.36621	-2.31934	-1.06812	-0.21362	-2.10571
228	-1.67847	-0.36621	-1.77002	-2.38037	-1.92261	-0.36621	-1.86157
229	-1.67847	-0.76294	-2.19727	-2.34985	-1.37329	-1.09863	-1.61743
230	-1.49536	-1.19019	-1.25122	-2.62451	-1.86157	-0.97656	-1.86157
231	-2.01416	-1.19019	-1.37329	-3.23486	-1.86157	-0.7019	-2.44141
232	-2.53296	-0.85449	-1.15967	-2.2583	-1.70898	-0.91553	-1.5564
233	-1.95312	-0.33569	-0.82397	-2.13623	-1.34277	-0.39673	-2.10571
234	-2.01416	0.54932	-1.67847	-2.13623	-1.34277	-0.24414	-1.77002
235	-2.28882	1.28174	-2.13623	-1.89209	-1.92261	-0.42725	-1.92261
236	-1.95312	0.45776	-1.58691	-1.5564	-1.95312	-0.45776	-1.89209
237	-1.86157	-0.54932	-1.40381	-2.22778	-0.97656	-0.48828	-2.22778
238	-1.7395	-0.57983	-2.22778	-2.01416	-0.67139	-0.39673	-1.5564
239	-1.34277	-1.00708	-2.44141	-1.09863	-1.09863	-0.54932	-0.94604
240	-0.88501	-0.88501	-1.83105	-1.49536	-2.19727	-0.91553	-0.7019
241	-1.2207	-0.97656	-2.13623	-2.0752	-1.70898	-0.5188	-1.12915
242	-2.01416	-0.30518	-1.61743	-2.22778	-1.80054	0.27466	-2.2583
243	-1.89209	-1.28174	-1.12915	-1.46484	-1.98364	-0.39673	-2.74658
244	-1.43433	-1.2207	-1.58691	-1.00708	-0.82397	-0.91553	-2.22778
245	-1.43433	-0.76294	-1.61743	-0.45776	-1.7395	-0.73242	-0.79346
246	-1.31226	-0.61035	-1.0376	-0.82397	-1.58691	-0.48828	-0.57983
247	-1.58691	-0.97656	-1.52588	-2.04468	-2.16675	-0.39673	-1.95312
248	-1.43433	-1.15967	-2.13623	-2.01416	-1.89209	-0.03052	-2.50244
249	-1.67847	-1.58691	-2.2583	-2.2583	-1.09863	-0.30518	-2.13623
250	-1.61743	-1.89209	-1.98364	-2.2583	-1.5564	-0.57983	-1.25122
251	-2.19727	-0.91553	-1.89209	-2.19727	-1.37329	0	-1.2207
252	-2.04468	-1.15967	-1.25122	-2.44141	-1.06812	-0.94604	-2.34985
253	-1.5564	-1.37329	-1.70898	-2.71606	-0.76294	-1.70898	-2.50244
254	-0.79346	-0.97656	-1.67847	-2.2583	-0.76294	-0.48828	-2.34985
255	-0.48828	-0.7019	-1.43433	-1.83105	-0.85449	-0.39673	-2.38037
256	-0.64087	-0.57983	-1.98364	-0.97656	-1.67847	-0.54932	-2.13623
257	-0.73242	-1.37329	-1.40381	-1.25122	-1.34277	-0.79346	-1.86157
258	-0.5188	-0.5188	-0.82397	-2.31934	-0.36621	-1.06812	-2.28882
259	-0.82397	-0.36621	-1.46484	-2.56348	-0.30518	-0.39673	-2.89917
260	-2.83813	-0.42725	-2.04468	-2.04468	-0.54932	-0.39673	-2.47192
261	-3.2959	0	-2.65503	-2.83813	-0.94604	-0.67139	-2.01416
262	-2.62451	-0.76294	-2.22778	-2.41089	-0.57983	-0.57983	-2.13623
263	-3.87573	-1.5564	-1.58691	-2.22778	-1.34277	-0.82397	-2.38037
264	-3.479	-1.80054	-1.58691	-1.46484	-1.70898	-0.91553	-1.46484
265	-2.71606	-1.64795	-1.80054	-0.7019	-0.18311	-0.91553	-2.2583
266	-2.2583	-2.10571	-1.98364	-0.91553	-0.39673	-0.73242	-2.34985
267	-1.64795	-1.58691	-1.58691	-2.19727	-1.46484	-1.00708	-1.77002
268	-2.10571	-1.52588	-1.5564	-3.54004	-1.00708	-1.52588	-1.80054
269	-1.92261	-1.49536	-2.50244	-3.05176	-0.33569	-0.5188	-1.89209
270	-1.00708	-1.12915	-2.80762	-2.41089	-1.5564	-0.57983	-1.46484
271	-0.45776	-0.61035	-1.98364	-2.0752	-1.80054	-1.52588	-1.83105
272	-0.79346	-0.7019	-1.2207	-2.59399	-1.52588	-1.86157	-2.86865
273	-2.28882	-0.33569	-1.31226	-1.98364	-1.09863	-1.06812	-2.2583
274	-3.11279	-0.06104	-1.34277	-1.34277	-0.48828	-0.06104	-1.58691
275	-2.13623	0.03052	-1.2207	-1.67847	-0.57983	-0.36621	-2.31934
276	-1.52588	0.15259	-0.82397	-2.83813	-1.12915	-0.67139	-2.59399
277	-0.82397	0	-0.61035	-2.22778	-1.49536	-1.19019	-2.86865
278	-0.76294	-0.06104	-1.49536	-2.68555	-1.12915	-0.39673	-2.41089
279	-1.40381	-1.09863	-2.19727	-3.23486	-1.28174	-0.33569	-2.65503
280	-1.2207	-1.25122	-1.77002	-2.47192	-0.67139	-1.25122	-3.08228
281	-0.21362	-1.52588	-0.94604	-2.01416	0.09155	-1.09863	-2.47192
282	-0.18311	-0.76294	-1.31226	-2.56348	-0.91553	-1.00708	-2.19727
283	-1.0376	-0.48828	-0.79346	-3.05176	-1.70898	-0.42725	-2.34985
284	-1.49536	-0.67139	-0.33569	-2.99072	-1.77002	-1.67847	-2.86865
285	-1.7395	-0.15259	-0.97656	-2.41089	-2.31934	-1.40381	-2.71606
286	-0.94604	-0.21362	-1.2207	-2.41089	-2.31934	-0.45776	-2.56348
287	-0.88501	-0.33569	-1.67847	-1.77002	-1.43433	-0.27466	-2.16675
288	-1.19019	-0.94604	-1.31226	-1.92261	-2.01416	-0.64087	-1.80054
289	-0.97656	-0.91553	-0.94604	-1.52588	-2.53296	-1.00708	-2.92969
290	-1.28174	-1.06812	-1.40381	-1.77002	-2.65503	-0.42725	-2.56348
291	-0.85449	-0.73242	-1.34277	-2.0752	-1.58691	-0.7019	-2.44141
292	-0.79346	-0.61035	-1.25122	-1.58691	-0.57983	-1.25122	-2.65503
293	-0.73242	-1.49536	-0.91553	-1.98364	-0.79346	-0.61035	-2.92969
294	-1.31226	-0.33569	-1.06812	-2.7771	-1.46484	-0.73242	-3.35693
295	-0.30518	-0.06104	-1.52588	-2.16675	-1.95312	-0.88501	-2.83813
296	-1.00708	-1.64795	-2.22778	-1.5564	-1.52588	-0.7019	-1.70898
297	-1.15967	-1.2207	-1.67847	-2.2583	-1.7395	-1.70898	-1.64795
298	-1.67847	0.06104	-0.57983	-2.68555	-1.49536	-2.28882	-1.98364
299	-1.7395	-0.7019	-1.5564	-2.7771	-1.0376	-0.57983	-1.92261
300	-1.52588	-0.57983	-2.68555	-2.74658	-1.37329	-0.33569	-1.77002
301	-0.27466	-0.36621	-1.34277	-2.2583	-1.40381	-0.91553	-2.10571
302	-0.30518	-1.12915	-1.61743	-1.83105	-0.79346	-1.0376	-2.28882
303	-2.10571	-0.82397	-1.61743	-2.04468	-0.30518	-1.52588	-2.38037
304	-1.89209	-0.33569	-1.5564	-1.70898	-0.73242	-1.19019	-2.59399
305	-1.19019	-0.94604	-1.67847	-1.77002	-0.88501	-0.82397	-2.34985
306	-1.28174	-0.64087	-1.0376	-1.40381	-0.61035	-0.7019	-2.86865
307	-1.77002	-0.7019	-1.15967	-1.49536	-0.82397	-1.0376	-2.47192
308	-1.7395	-0.82397	-1.0376	-1.64795	-1.67847	-0.5188	-2.16675
309	-1.98364	-1.31226	-0.85449	-2.16675	-1.77002	-0.67139	-2.2583
310	-1.40381	-1.31226	-1.0376	-2.68555	-1.43433	-0.82397	-2.19727
311	-1.58691	-1.58691	-0.76294	-1.67847	-2.0752	-1.09863	-2.22778
312	-2.65503	-1.37329	0	-1.40381	-2.13623	-1.15967	-2.44141
313	-2.34985	-1.09863	-0.94604	-1.46484	-1.83105	-0.88501	-2.34985
314	-1.49536	-0.54932	-2.0752	-1.40381	-1.28174	-0.30518	-1.58691
315	-1.86157	-0.30518	-1.0376	-2.01416	-1.31226	-0.88501	-1.06812
316	-2.04468	-1.09863	-1.7395	-2.19727	-1.46484	-0.76294	-0.94604
317	-2.53296	-0.73242	-2.65503	-2.56348	-1.15967	-0.42725	-1.46484
318	-2.41089	-0.03052	-1.70898	-1.77002	-0.76294	-0.21362	-2.50244
319	-1.31226	-0.21362	-1.09863	-0.88501	-0.57983	-0.36621	-1.95312
320	-1.43433	-0.91553	-0.79346	-1.34277	-0.5188	-0.15259	-1.31226
321	-1.37329	-0.73242	-1.12915	-1.37329	-0.54932	0.09155	-0.85449
322	-1.25122	-0.39673	-2.0752	-0.85449	-0.15259	0	-1.89209
323	-1.61743	-0.76294	-1.89209	-1.25122	-1.37329	-0.06104	-2.16675
324	-2.59399	0	-1.98364	-2.41089	-1.12915	-0.09155	-2.2583
325	-2.10571	-0.48828	-2.2583	-2.89917	-0.54932	-0.48828	-1.95312
326	-1.43433	-0.5188	-1.43433	-3.02124	-1.34277	-0.64087	-1.77002
327	-1.52588	-0.61035	-0.85449	-2.13623	-1.92261	-1.34277	-0.73242
328	-1.98364	-0.45776	-0.94604	-0.79346	-0.36621	-1.86157	-1.15967
329	-1.70898	-0.45776	-0.79346	-1.34277	0	-1.28174	-1.43433
330	-0.76294	-0.12207	-1.40381	-1.95312	-0.42725	-0.7019	-0.73242
331	-1.34277	0.73242	-1.77002	-2.10571	-1.12915	-1.09863	-1.77002
332	-2.16675	-0.67139	-1.31226	-0.79346	-1.43433	-0.48828	-1.40381
333	-1.5564	-1.58691	-1.09863	-0.24414	-0.5188	-1.00708	-1.31226
334	-1.5564	-1.06812	-1.28174	-0.36621	-0.18311	-2.41089	-2.31934
335	-2.50244	-0.54932	-1.19019	-0.67139	-0.36621	-1.89209	-2.0752
336	-2.13623	-1.06812	-1.89209	-1.80054	-0.94604	-1.09863	-2.28882
337	-0.94604	-1.70898	-1.49536	-1.52588	-2.19727	0.03052	-1.98364
338	-1.64795	-1.89209	-1.61743	-1.52588	-1.80054	-0.15259	-2.04468
339	-2.47192	-1.28174	-1.92261	-1.52588	-0.88501	-0.79346	-1.67847
340	-1.92261	-1.25122	-1.5564	-1.86157	-2.44141	-0.5188	-2.16675
341	-0.73242	-1.2207	-1.25122	-1.0376	-3.26538	0	-2.56348
342	-1.15967	-1.5564	-1.49536	-0.30518	-2.50244	-0.73242	-2.38037
343	-2.22778	-1.09863	-1.98364	-0.82397	-1.46484	-0.67139	-2.16675
344	-2.19727	-0.73242	-1.64795	-1.31226	-1.40381	-0.67139	-1.34277
345	-1.86157	-1.31226	-1.28174	-1.2207	-2.28882	-0.82397	-1.28174
346	-1.46484	-1.15967	-1.43433	-1.12915	-1.80054	-0.7019	-0.91553
347	-1.2207	-0.27466	-0.61035	-1.61743	-1.19019	-0.48828	-1.09863
348	-1.37329	-0.24414	-1.34277	-1.95312	-2.31934	-0.06104	-1.34277
349	-1.43433	-0.79346	-1.64795	-1.37329	-2.01416	-0.33569	-1.80054
350	-1.77002	-0.94604	-1.61743	-0.67139	-1.15967	-0.73242	-2.50244
351	-1.09863	-0.73242	-1.77002	-0.7019	-1.83105	-0.64087	-2.92969
352	-0.85449	-0.21362	-1.25122	-1.09863	-2.04468	-0.03052	-2.86865
353	-1.31226	-0.48828	-0.5188	-0.67139	-1.5564	-0.18311	-2.04468
354	-1.09863	-1.00708	-0.67139	-0.64087	-2.10571	-0.76294	-1.31226
355	-1.34277	-0.73242	-1.31226	-0.33569	-1.61743	-0.79346	-1.92261
356	-0.88501	0.67139	-2.01416	0.06104	-1.46484	-0.45776	-2.53296
357	-0.79346	-0.24414	-1.52588	-0.30518	-1.28174	-1.0376	-3.26538
358	-1.00708	-0.57983	-1.12915	-0.94604	-2.04468	-1.34277	-2.38037
359	-1.19019	-0.97656	-1.25122	-1.15967	-1.37329	-1.37329	-1.7395
360	-1.52588	-1.77002	-1.31226	-1.37329	-2.19727	-2.0752	-2.22778
361	-0.5188	-2.16675	-1.12915	-1.43433	-2.13623	-1.64795	-2.22778
362	-0.73242	-1.70898	-1.7395	-1.25122	-1.83105	-0.45776	-2.01416
363	-1.37329	-1.89209	-1.70898	0	-2.62451	0.03052	-2.56348
364	-2.68555	-1.86157	-1.64795	-1.12915	-3.69263	-1.0376	-2.2583
365	-2.59399	-0.76294	-1.80054	-2.28882	-3.17383	-0.97656	-1.61743
366	-0.82397	-1.67847	-1.0376	-1.77002	-3.08228	-0.21362	-2.10571
367	-0.39673	-1.37329	-1.06812	-1.98364	-2.31934	-0.61035	-2.68555
368	-0.24414	-1.0376	-2.44141	-1.67847	-2.41089	-0.85449	-2.16675
369	-0.30518	-1.40381	-1.98364	-1.00708	-2.86865	-1.5564	-2.50244
370	-1.67847	-1.5564	-1.5564	-1.06812	-2.28882	-1.80054	-2.56348
371	-1.58691	0.12207	-1.95312	-0.91553	-2.50244	-0.88501	-1.46484
372	-1.92261	-0.03052	-2.38037	-0.91553	-2.71606	-0.42725	-2.41089
373	-1.83105	-0.61035	-1.5564	-1.31226	-3.05176	-1.43433	-2.59399
374	-1.49536	-0.76294	-1.00708	-2.04468	-3.72314	-0.39673	-2.71606
375	-1.12915	-1.64795	-0.7019	-1.98364	-3.02124	-0.09155	-3.32642
376	-0.82397	-1.09863	-0.5188	-0.45776	-2.47192	-1.0376	-3.479
377	-1.64795	-0.48828	-1.46484	-0.5188	-2.44141	-0.79346	-2.0752
378	-1.5564	-0.94604	-2.22778	-0.67139	-2.59399	-1.31226	-2.19727
379	-1.09863	-1.09863	-2.19727	-0.82397	-2.80762	-1.00708	-2.04468
380	-0.73242	-1.49536	-1.95312	-0.45776	-2.65503	-1.00708	-1.2207
381	-0.97656	-1.52588	-2.01416	-0.15259	-1.70898	-0.61035	-1.67847
382	-1.31226	-0.94604	-1.77002	-1.19019	-2.59399	-0.54932	-2.22778
383	-1.64795	-1.80054	-1.00708	-1.31226	-3.38745	-0.54932	-3.50952
384	-1.80054	-2.89917	-1.15967	-1.2207	-3.17383	-0.45776	-4.02832
385	-1.61743	-1.61743	-1.64795	-1.15967	-2.50244	-0.64087	-3.05176
386	-1.5564	-1.25122	-1.12915	-1.15967	-2.59399	-0.24414	-2.89917
387	-1.98364	-1.89209	-0.91553	-1.19019	-3.2959	0.06104	-3.69263
388	-1.89209	-0.7019	-1.37329	-1.43433	-2.13623	-0.03052	-4.02832
389	-1.52588	0.33569	-0.76294	-2.01416	-2.68555	-0.73242	-3.90625
390	-1.28174	0	-1.37329	-1.2207	-1.98364	-0.67139	-3.87573
391	-0.91553	-0.73242	-2.47192	-1.49536	-1.86157	-1.0376	-2.53296
392	-1.37329	-1.5564	-1.43433	-1.86157	-2.92969	-0.94604	-2.31934
393	-1.92261	-2.44141	-1.28174	-2.31934	-2.44141	-0.85449	-3.32642
394	-2.0752	-2.65503	-0.36621	-3.05176	-1.43433	-0.48828	-3.63159
395	-1.67847	-1.46484	-0.73242	-1.5564	-0.76294	-0.33569	-3.11279
396	-0.73242	0	-1.61743	-1.67847	-1.00708	-0.24414	-2.50244
397	-0.57983	-1.2207	-1.61743	-1.92261	-1.89209	-0.21362	-3.38745
398	-1.43433	-1.67847	-0.97656	-1.12915	-1.49536	-1.00708	-3.75366
399	-1.5564	-0.85449	-1.61743	-1.25122	-1.89209	-0.48828	-2.62451
400	-0.94604	-1.80054	-1.15967	-0.85449	-1.40381	0.24414	-2.65503
401	-1.2207	-1.80054	-1.31226	-1.80054	-1.89209	-0.57983	-2.9602
402	-0.42725	-1.15967	-1.15967	-1.67847	-2.10571	-0.54932	-2.34985
403	0.03052	-1.58691	-1.83105	-1.34277	-1.89209	-1.19019	-1.95312
404	-0.48828	-1.06812	-2.22778	-1.00708	-1.80054	-1.19019	-2.04468
405	-1.0376	-1.06812	-0.82397	-0.30518	-0.94604	-0.33569	-1.00708
406	-0.73242	-1.19019	-0.54932	-0.85449	-1.80054	-0.27466	-0.45776
407	-0.73242	-1.28174	-1.2207	-1.80054	-2.0752	-0.7019	-2.19727
408	-0.82397	-0.21362	-0.82397	-1.25122	-2.2583	-0.76294	-3.11279
409	-0.42725	-1.15967	-0.79346	-1.40381	-2.34985	-0.73242	-2.62451
410	-0.91553	-0.27466	0.12207	-1.5564	-2.04468	-0.73242	-2.47192
411	-1.31226	0	-0.42725	-0.67139	-1.70898	-0.82397	-1.80054
412	-0.85449	-0.45776	-0.91553	0.12207	-1.7395	-0.82397	-2.0752
413	-1.09863	-0.82397	-0.82397	-0.64087	-1.89209	0.18311	-1.95312
414	-2.04468	-0.88501	-1.0376	-0.64087	-3.44849	-0.06104	-2.04468
415	-1.89209	-0.7019	-0.94604	-1.28174	-3.11279	-0.33569	-2.74658
416	-1.12915	-0.79346	-1.31226	-1.92261	-1.77002	-1.09863	-3.05176
417	-0.42725	-0.57983	-1.40381	-2.28882	-1.80054	-1.15967	-2.80762
418	0.09155	-1.00708	-1.52588	-1.19019	-1.5564	-0.85449	-2.56348
419	-0.57983	-2.04468	-0.91553	-0.5188	-0.91553	-0.82397	-1.2207
420	-1.19019	-2.01416	-1.12915	-0.82397	-1.40381	-1.25122	-1.31226
421	-0.97656	-2.31934	-1.64795	-1.77002	-1.98364	-0.7019	-1.58691
422	-0.7019	-1.86157	-2.19727	-2.22778	-1.7395	-0.97656	-2.2583
423	-1.37329	-1.40381	-0.85449	-2.65503	-0.91553	-1.46484	-2.74658
424	-1.43433	-0.91553	-0.97656	-2.38037	-0.76294	-0.82397	-1.7395
425	-1.28174	-0.79346	-1.09863	-1.70898	-1.25122	-0.5188	-2.7771
426	-1.06812	-1.52588	-1.06812	-1.0376	-1.92261	-1.2207	-2.50244
427	-1.61743	-2.34985	-0.82397	-2.0752	-1.49536	-1.12915	-0.97656
428	-2.19727	-1.95312	-1.64795	-1.43433	-0.61035	-0.48828	-2.0752
429	-1.06812	-2.2583	-1.40381	-1.25122	-1.95312	-1.15967	-2.19727
430	-1.31226	-1.64795	-0.97656	-1.00708	-2.62451	-1.15967	-1.70898
431	-1.00708	-0.45776	-0.64087	-0.33569	-1.37329	0	-2.65503
432	-0.7019	0.15259	-0.21362	-0.82397	-1.46484	-0.45776	-2.86865
433	-0.67139	-0.61035	-0.76294	-1.12915	-1.5564	-1.09863	-2.53296
434	-0.91553	-1.31226	-0.48828	-1.49536	-1.06812	-1.09863	-2.74658
435	-0.48828	-1.06812	-0.61035	-1.7395	-2.10571	-1.15967	-2.01416
436	-0.73242	-0.42725	-1.40381	-1.98364	-1.77002	-1.37329	-1.98364
437	-0.88501	-0.67139	-0.79346	-1.64795	-1.5564	-1.19019	-3.14331
438	-1.2207	-0.57983	-0.54932	-1.43433	-1.19019	-1.06812	-1.25122
439	-1.2207	-0.91553	-1.28174	-1.15967	-1.00708	-1.49536	-0.97656
440	-1.40381	-1.00708	-1.70898	-1.7395	-1.09863	-1.5564	-2.71606
441	-0.21362	-1.7395	-1.12915	-2.10571	-1.77002	-1.70898	-2.44141
442	0.06104	-2.10571	-2.16675	-2.34985	-1.77002	-2.0752	-2.47192
443	-0.7019	-1.61743	-2.22778	-2.59399	-2.50244	-2.22778	-2.50244
444	-0.76294	-1.7395	-1.92261	-2.41089	-2.28882	-1.28174	-1.89209
445	-0.12207	-2.13623	-1.40381	-1.64795	-1.77002	-1.12915	-1.7395
446	-0.06104	-2.13623	-1.58691	-1.40381	-2.31934	-0.85449	-1.80054
447	-0.57983	-1.7395	-1.12915	-1.2207	-0.97656	-0.18311	-1.58691
448	-1.52588	-1.5564	-0.94604	-1.64795	-0.27466	0	-2.34985
449	-1.31226	-2.10571	-1.00708	-2.2583	-1.5564	-1.00708	-1.80054
450	-1.15967	-2.34985	-1.64795	-3.17383	-1.5564	-0.91553	-0.85449
451	-1.46484	-2.31934	-1.83105	-2.62451	-1.52588	-0.54932	-1.67847
452	-0.03052	-2.38037	-1.86157	-1.40381	-1.80054	-0.09155	-3.05176
453	0.73242	-1.19019	-1.09863	-1.80054	-1.31226	-0.54932	-2.86865
454	-0.21362	-0.94604	-1.43433	-2.16675	-1.15967	-0.7019	-3.17383
455	-1.5564	-1.70898	-1.19019	-2.38037	-1.7395	-0.12207	-1.61743
456	-1.70898	-2.50244	-1.15967	-1.52588	-1.09863	-0.12207	-0.73242
457	-1.40381	-1.83105	-1.80054	-1.40381	-0.94604	-0.67139	-2.22778
458	-1.28174	-1.5564	-1.95312	-1.7395	-1.43433	-0.27466	-2.74658
459	-1.34277	-2.04468	-1.83105	-1.5564	-0.39673	-0.5188	-1.83105
460	-0.7019	-2.2583	-2.10571	-1.5564	-1.00708	-1.15967	-2.01416
461	-0.15259	-2.16675	-1.61743	-0.88501	-1.7395	-1.34277	-2.41089
462	-0.42725	-1.31226	-1.25122	-1.43433	-2.01416	-1.25122	-2.01416
463	-0.88501	-1.19019	-1.49536	-2.2583	-1.89209	-1.09863	-2.68555
464	-1.15967	-2.59399	-1.0376	-2.34985	-0.97656	-1.09863	-2.28882
465	-0.7019	-2.28882	-1.67847	-2.22778	-1.80054	-0.79346	-2.74658
466	-1.34277	-1.61743	-1.92261	-2.16675	-2.0752	-0.48828	-2.80762
467	-1.64795	-1.89209	-1.5564	-1.19019	-2.28882	-1.06812	-2.99072
468	-1.46484	-2.19727	-1.46484	-1.06812	-1.2207	-1.40381	-2.62451
469	-1.46484	-1.5564	-1.52588	-1.49536	-1.06812	-0.64087	-1.80054
470	-0.85449	-0.76294	-1.19019	-1.40381	-1.92261	-1.52588	-1.0376
471	-1.34277	-1.31226	-0.06104	-1.5564	-2.50244	-1.15967	-2.16675
472	-0.48828	-0.91553	-1.25122	-1.40381	-1.37329	-1.19019	-3.17383
473	0	-0.7019	-2.65503	-2.28882	-0.97656	-0.88501	-2.2583
474	-0.82397	-0.85449	-2.2583	-2.44141	-0.91553	-1.25122	-1.83105
475	-1.5564	-0.85449	-1.28174	-3.11279	-1.2207	-1.49536	-2.28882
476	-1.28174	-0.48828	-0.97656	-3.38745	-1.58691	-0.61035	-1.92261
477	-0.7019	-1.09863	-1.15967	-3.26538	-1.12915	-0.64087	-2.04468
478	-0.76294	-1.70898	-1.2207	-3.32642	-0.73242	-1.0376	-2.22778
479	-1.15967	-0.79346	-1.95312	-3.17383	-1.83105	-0.67139	-2.50244
480	-1.09863	-0.54932	-1.5564	-2.80762	-1.89209	-0.67139	-2.13623
481	-0.54932	-1.0376	-0.82397	-2.38037	-0.57983	-0.91553	-2.62451
482	-1.64795	-0.21362	-1.37329	-3.84521	-1.15967	-1.5564	-2.10571
483	-2.0752	-0.57983	-1.80054	-4.11987	-1.49536	-0.79346	-1.83105
484	-1.49536	-1.25122	-2.38037	-3.26538	-1.40381	-0.94604	-3.26538
485	-1.49536	-1.25122	-2.68555	-2.7771	-1.7395	-0.33569	-2.80762
486	-1.00708	-1.80054	-1.98364	-3.05176	-1.92261	0.09155	-2.71606
487	-0.76294	-1.83105	-2.10571	-2.92969	-2.22778	-0.54932	-1.77002
488	-1.46484	-1.86157	-2.01416	-2.16675	-1.15967	-1.12915	-2.13623
489	-1.40381	-1.61743	-2.19727	-2.13623	-1.58691	-1.40381	-2.13623
490	-0.36621	-0.42725	-2.38037	-2.80762	-1.52588	-0.85449	-2.0752
491	-0.82397	-0.76294	-2.56348	-2.86865	-0.7019	-0.5188	-2.04468
492	-1.43433	-1.52588	-2.28882	-1.92261	-1.95312	-0.24414	-1.40381
493	-0.61035	-1.64795	-1.5564	-1.86157	-1.58691	-0.7019	-1.77002
494	-0.64087	-1.58691	-1.49536	-1.92261	-1.77002	-0.12207	-1.80054
495	-1.12915	-1.15967	-1.49536	-1.80054	-1.25122	-0.33569	-2.04468
496	-0.5188	-0.94604	-2.31934	-1.43433	-1.31226	-1.25122	-2.7771
497	-0.54932	-1.0376	-2.2583	-1.7395	-1.83105	-0.57983	-2.31934
498	-1.09863	-0.85449	-1.58691	-1.86157	-2.04468	-0.33569	-2.19727
499	-0.82397	-0.88501	-1.46484	-1.70898	-1.7395	-0.27466	-2.50244
500	-0.57983	-1.37329	-1.28174	-1.15967	-1.25122	-0.33569	-2.80762
501	-0.45776	-1.70898	-1.46484	-1.28174	-1.37329	-0.18311	-1.92261
502	-0.91553	-0.82397	-1.98364	-1.40381	-1.15967	0.24414	-1.70898
503	-1.46484	-0.88501	-1.70898	-1.86157	-1.5564	-0.06104	-1.61743
504	-0.7019	-0.67139	-1.58691	-2.53296	-1.49536	-0.57983	-1.43433
505	-1.15967	-1.28174	-1.46484	-2.44141	-1.67847	-0.57983	-1.61743
506	-2.19727	-1.40381	-1.34277	-1.52588	-2.0752	-0.36621	-1.09863
507	-2.19727	-0.76294	-1.12915	-1.06812	-1.67847	0	-0.64087
508	-2.16675	-0.48828	-1.5564	-0.5188	-1.28174	0.33569	-0.7019
509	-2.04468	-0.91553	-1.49536	-0.09155	-0.85449	-0.30518	-1.43433
510	-1.0376	-0.30518	-1.92261	-1.25122	-0.91553	-0.64087	-2.22778
511	-1.83105	0.03052	-2.01416	-0.91553	-0.39673	0	-2.13623
512	-1.70898	-1.15967	-1.80054	-0.79346	-1.12915	0.30518	-1.43433
513	-1.0376	-1.19019	-2.04468	-1.58691	-1.43433	-0.09155	-1.52588
514	-0.15259	-0.7019	-1.98364	-2.71606	-1.64795	-0.39673	-2.62451
515	-0.79346	-0.48828	-1.64795	-2.62451	-1.28174	-0.73242	-2.47192
516	-1.25122	-0.15259	-1.5564	-2.28882	-0.64087	-0.54932	-1.5564
517	-1.52588	-0.39673	-0.94604	-2.28882	-1.12915	0	-1.67847
518	-0.97656	-0.88501	-1.34277	-2.92969	-1.0376	-0.21362	-1.98364
519	-0.57983	-0.91553	-1.86157	-3.23486	-1.49536	-0.73242	-2.9602
520	-0.91553	-1.37329	-1.52588	-2.9602	-1.64795	-0.54932	-2.59399
521	-1.25122	-1.37329	-1.06812	-3.08228	-1.2207	-0.7019	-1.64795
522	-0.64087	-0.42725	-1.7395	-3.23486	-0.21362	-1.43433	-2.86865
523	-0.30518	-0.24414	-2.41089	-3.50952	-1.77002	-1.25122	-2.74658
524	-0.18311	-0.73242	-2.0752	-3.38745	-1.67847	-0.64087	-3.02124
525	-1.2207	-0.76294	-1.40381	-3.63159	-0.76294	-1.15967	-3.26538
526	-0.97656	-0.97656	-1.12915	-3.11279	-1.00708	-0.39673	-3.14331
527	-1.37329	-1.06812	-1.34277	-2.56348	-1.09863	-0.18311	-2.04468
528	-1.2207	-1.80054	-1.70898	-2.31934	-1.58691	-0.7019	-1.61743
529	-1.00708	-1.5564	-1.95312	-2.13623	-1.31226	-0.76294	-1.19019
530	-0.7019	-1.15967	-2.53296	-1.95312	-0.64087	-1.09863	-1.06812
531	-0.79346	-0.54932	-2.28882	-2.31934	-1.43433	-0.82397	-2.38037
532	-1.12915	-0.39673	-1.06812	-2.38037	-1.98364	-1.09863	-2.62451
533	-1.2207	-0.54932	-1.28174	-1.58691	-1.61743	-0.97656	-2.41089
534	-1.34277	-0.5188	-1.61743	-1.12915	-1.77002	-1.0376	-2.41089
535	-1.58691	-0.24414	-1.46484	-0.79346	-1.61743	-0.82397	-2.01416
536	-1.95312	0.42725	-1.52588	-0.61035	-1.43433	-1.0376	-1.67847
537	-1.19019	0.06104	-2.28882	-0.54932	-1.34277	-1.77002	-1.0376
538	-0.15259	-0.5188	-2.50244	-2.10571	-1.70898	-1.58691	-0.7019
539	-0.33569	-1.40381	-1.25122	-2.65503	-1.61743	-1.06812	-1.2207
540	-0.79346	-1.83105	-1.58691	-1.98364	-1.25122	-1.46484	-1.83105
541	-0.48828	-0.42725	-1.49536	-1.49536	-1.95312	-1.34277	-1.95312
542	-1.40381	-0.12207	-1.28174	-1.86157	-1.98364	-0.57983	-1.52588
543	-1.77002	-0.48828	-1.80054	-1.80054	-1.67847	-1.49536	-1.7395
544	-0.48828	-1.12915	-2.16675	-1.46484	-1.86157	-1.34277	-1.43433
545	-0.48828	-0.42725	-1.95312	-0.94604	-1.61743	0.03052	-1.37329
546	-0.7019	-0.36621	-1.67847	-0.91553	-1.0376	-0.27466	-2.59399
547	-1.0376	-0.97656	-1.70898	-1.28174	-1.12915	-0.61035	-2.65503
548	-1.15967	-1.34277	-1.7395	-1.77002	-1.37329	-1.64795	-1.86157
549	-2.19727	-0.85449	-1.06812	-1.58691	-1.40381	-1.43433	-0.76294
550	-2.16675	-0.85449	-1.19019	-0.94604	-0.94604	-0.85449	-0.73242
551	-1.43433	-1.37329	-2.19727	-0.82397	-1.40381	-1.46484	-1.06812
552	-1.31226	-1.09863	-1.67847	-0.54932	-0.64087	-1.34277	-1.28174
553	-1.37329	-1.00708	-1.15967	-0.97656	-0.64087	0	-1.86157
554	-1.58691	-1.40381	-1.49536	-1.00708	-0.97656	-0.24414	-1.5564
555	-1.77002	-0.18311	-1.80054	-1.5564	-0.79346	-0.91553	-1.12915
556	-1.19019	0.33569	-1.46484	-0.67139	-0.91553	-0.85449	-1.70898
557	-0.73242	-0.54932	-2.19727	-1.92261	-1.09863	-0.33569	-2.68555
558	-0.88501	-1.25122	-2.0752	-2.04468	-0.48828	-1.09863	-1.98364
559	-1.25122	-0.97656	-1.7395	-1.95312	-0.85449	-0.97656	-0.85449
560	-1.34277	-0.36621	-1.67847	-1.67847	-1.28174	-0.30518	-1.40381
561	-0.33569	-0.09155	-2.22778	-1.86157	-1.00708	-0.54932	-2.0752
562	-1.00708	-0.61035	-2.01416	-2.0752	-1.5564	-0.88501	-2.10571
563	-2.04468	-1.43433	-0.82397	-2.28882	-1.77002	-0.7019	-1.2207
564	-1.83105	-0.79346	-1.31226	-1.7395	-1.19019	-1.00708	-2.10571
565	-1.7395	-0.18311	-1.52588	-1.58691	-1.31226	-0.73242	-1.86157
566	-1.89209	-1.37329	-0.61035	-1.06812	-1.64795	-1.15967	-1.31226
567	-1.19019	-1.0376	-0.85449	-1.5564	-1.5564	-0.91553	-0.97656
568	-0.91553	-1.0376	-2.04468	-1.7395	-1.0376	-0.12207	-0.94604
569	-0.64087	-1.28174	-2.0752	-2.22778	-0.61035	-0.30518	-1.61743
570	-0.48828	-0.67139	-1.5564	-2.01416	-1.06812	-0.39673	-2.89917
571	-0.73242	-0.97656	-1.92261	-0.09155	-1.67847	-0.33569	-2.19727
572	-0.91553	-0.39673	-1.89209	-0.85449	-1.58691	-0.18311	-1.00708
573	-1.06812	-0.33569	-1.58691	-1.06812	-1.2207	-0.42725	-1.19019
574	-0.76294	-0.12207	-1.2207	-1.5564	-1.00708	-0.39673	-2.34985
575	-0.73242	-0.76294	-1.92261	-1.58691	-1.98364	-0.54932	-2.2583
576	-0.85449	-1.64795	-2.31934	-1.5564	-2.68555	-0.18311	-1.67847
577	-1.49536	-0.73242	-2.28882	-1.40381	-1.58691	0.12207	-1.34277
578	-1.2207	-1.37329	-0.91553	-0.64087	-0.85449	-0.5188	-1.80054
579	-0.64087	-1.89209	-0.79346	-1.19019	-1.09863	-1.19019	-2.62451
580	-0.76294	-0.94604	-1.28174	-2.68555	-0.88501	-1.15967	-2.65503
581	-1.83105	0	-1.98364	-1.86157	-1.00708	-0.57983	-1.58691
582	-1.31226	-0.03052	-2.28882	-1.31226	-1.80054	-0.82397	-1.70898
583	-1.37329	-0.64087	-1.95312	-1.49536	-2.01416	-1.49536	-2.04468
584	-0.97656	-1.19019	-1.06812	-1.19019	-1.12915	-0.82397	-1.61743
585	-1.77002	-1.28174	-0.48828	-1.80054	-0.76294	-0.45776	-1.40381
586	-1.5564	-0.79346	-1.80054	-1.28174	-1.52588	-0.85449	-2.74658
587	-0.97656	-0.91553	-2.62451	-0.82397	-1.09863	-1.15967	-2.71606
588	-0.73242	-0.73242	-1.46484	-1.61743	-1.09863	-1.37329	-1.64795
589	-1.52588	-0.54932	-1.2207	-2.56348	-1.64795	-1.7395	-1.67847
590	-1.98364	-0.7019	-1.80054	-1.95312	-1.61743	-1.40381	-2.28882
591	-0.79346	-0.57983	-1.49536	-1.58691	-1.40381	-0.76294	-2.10571
592	-1.43433	-1.28174	-1.15967	-2.04468	-1.37329	-0.61035	-1.83105
593	-1.5564	-1.70898	-1.06812	-2.0752	-1.58691	-0.5188	-1.70898
594	-0.48828	-0.39673	-1.34277	-1.5564	-1.00708	-0.85449	-1.89209
595	-0.5188	-1.25122	-1.89209	-1.80054	-1.15967	-0.57983	-1.0376
596	-1.12915	-1.31226	-1.40381	-2.80762	-1.28174	-0.7019	-1.89209
597	-0.97656	-0.67139	-1.58691	-2.41089	-1.09863	-0.48828	-2.10571
598	-1.12915	-1.15967	-1.7395	-1.67847	-0.61035	-1.28174	-1.40381
599	-1.80054	-0.97656	-1.58691	-1.19019	-1.40381	-0.85449	-0.97656
600	-1.70898	-0.64087	-1.09863	-1.70898	-1.12915	-0.12207	-0.97656
601	-1.61743	-0.61035	-1.67847	-2.13623	-0.76294	-0.82397	-1.46484
602	-0.42725	-1.70898	-1.86157	-1.61743	-1.12915	-1.7395	-1.61743
603	-1.58691	-2.59399	-1.06812	-0.82397	-1.77002	-1.7395	-1.49536
604	-1.61743	-2.7771	-2.01416	-1.06812	-1.86157	-1.49536	-1.58691
605	-1.25122	-2.2583	-2.10571	-1.58691	-1.98364	-0.42725	-2.28882
606	-0.97656	-2.31934	-1.70898	-1.70898	-2.04468	-0.39673	-2.16675
607	-1.40381	-2.22778	-2.10571	-1.15967	-1.37329	-0.67139	-2.19727
608	-1.52588	-1.92261	-1.5564	-1.7395	-1.64795	-0.7019	-1.52588
609	-1.98364	-1.34277	-1.31226	-1.2207	-0.7019	-1.31226	-2.38037
610	-0.39673	-1.49536	-1.5564	-1.00708	-1.19019	-0.73242	-2.2583
611	-0.30518	-1.64795	-1.0376	-1.15967	-2.65503	-1.06812	-2.34985
612	-0.76294	-1.28174	-0.76294	-1.86157	-2.7771	-0.82397	-2.04468
613	0	-0.33569	-1.34277	-1.83105	-4.39453	-1.40381	-2.04468
614	-0.24414	-1.00708	-2.62451	-1.46484	-4.39453	-1.19019	-2.19727
615	-1.46484	-1.52588	-2.65503	-1.09863	-3.14331	-1.34277	-2.13623
616	-1.40381	-2.34985	-2.44141	-0.73242	-2.56348	-1.43433	-2.38037
617	-1.15967	-2.53296	-1.61743	-1.19019	-3.02124	-1.52588	-2.31934
618	-0.82397	-1.89209	-1.83105	-1.61743	-2.34985	-0.45776	-2.68555
619	-1.31226	-1.37329	-1.86157	-2.2583	-2.16675	0.36621	-3.05176
620	-1.92261	-1.46484	-1.98364	-2.0752	-1.77002	-0.7019	-2.62451
621	-1.0376	-1.98364	-2.34985	-1.61743	-2.13623	-1.64795	-1.98364
622	-0.7019	-1.95312	-3.05176	-2.13623	-1.0376	-2.01416	-2.16675
623	-2.13623	-1.67847	-1.43433	-2.19727	-0.64087	-1.95312	-2.16675
624	-1.92261	-2.22778	-0.21362	-2.71606	-1.25122	-1.46484	-1.58691
625	-1.40381	-1.2207	-0.91553	-3.05176	-1.43433	-1.28174	-1.25122
626	-1.70898	-1.28174	-1.34277	-3.11279	-1.89209	-1.28174	-1.49536
627	-0.82397	-1.25122	-1.86157	-2.59399	-1.64795	-1.2207	-1.86157
628	-0.27466	-1.92261	-2.44141	-2.68555	-1.5564	-1.52588	-3.05176
629	-0.82397	-2.01416	-2.28882	-2.13623	-0.91553	-0.73242	-2.38037
630	-1.40381	-1.64795	-1.61743	-1.89209	-1.15967	-0.61035	-1.98364
631	-0.24414	-1.09863	-1.64795	-2.16675	-1.28174	-0.88501	-2.13623
632	-0.94604	-1.31226	-2.71606	-2.68555	-2.13623	-0.48828	-1.46484
633	-0.64087	-1.00708	-2.74658	-2.92969	-2.10571	-0.5188	-1.5564
634	-0.94604	-0.09155	-1.89209	-3.54004	-1.5564	-0.39673	-2.50244
635	-1.15967	-0.76294	-1.25122	-2.83813	-1.5564	-0.18311	-2.9602
636	-0.94604	-0.97656	-1.80054	-2.28882	-0.85449	-0.30518	-2.10571
637	-0.91553	-0.94604	-2.56348	-2.38037	-0.30518	-0.27466	-1.92261
638	-0.39673	-1.61743	-1.77002	-2.04468	-1.0376	-1.2207	-2.56348
639	-1.77002	-1.89209	-1.70898	-1.70898	-1.49536	-1.28174	-2.7771
640	-1.77002	-1.28174	-1.06812	-1.98364	-1.43433	-0.06104	-2.59399
641	-1.25122	-0.82397	-0.82397	-2.34985	-1.64795	-0.39673	-2.28882
642	-0.82397	-1.19019	-1.28174	-2.7771	-2.01416	-1.28174	-2.41089
643	-1.12915	-1.64795	-1.95312	-2.34985	-1.25122	-0.5188	-1.92261
644	-1.34277	-1.06812	-1.58691	-2.7771	-1.43433	-0.7019	-2.65503
645	-1.89209	-0.88501	-0.64087	-3.02124	-1.61743	-0.30518	-1.64795
646	-1.31226	-1.61743	-0.94604	-2.04468	-1.83105	-0.12207	-2.04468
647	-0.39673	-1.31226	-1.7395	-1.64795	-2.22778	-0.36621	-1.83105
648	-1.12915	-2.10571	-2.47192	-2.38037	-1.19019	-1.0376	-1.80054
649	-0.91553	-2.44141	-1.80054	-2.10571	-0.82397	-0.54932	-1.5564
650	-0.76294	-2.44141	-1.43433	-3.14331	-1.06812	0	-1.98364
651	-1.2207	-2.28882	-1.28174	-3.26538	-2.04468	-0.45776	-1.0376
652	-0.42725	-1.7395	-1.61743	-1.80054	-1.7395	-0.5188	-1.40381
653	-0.76294	-0.94604	-1.86157	-1.49536	-1.52588	-1.09863	-1.46484
654	-0.85449	-1.5564	-1.98364	-2.53296	-2.22778	-0.76294	-1.86157
655	-1.09863	-2.16675	-1.52588	-2.38037	-1.92261	-0.15259	-1.64795
656	-0.91553	-1.7395	-1.52588	-2.28882	-1.52588	-0.64087	-2.19727
657	-1.15967	-1.89209	-2.7771	-3.14331	-1.12915	-0.15259	-1.95312
658	-0.79346	-2.19727	-3.14331	-3.11279	-1.49536	0	-2.04468
659	-1.12915	-1.52588	-2.10571	-2.41089	-1.7395	-0.27466	-1.64795
660	-0.97656	-0.61035	-1.19019	-2.53296	-1.19019	0	-1.25122
661	-0.91553	-1.34277	-1.2207	-3.38745	-1.2207	-0.45776	-1.77002
662	-1.09863	-1.77002	-1.15967	-3.50952	-1.7395	-0.64087	-1.19019
663	-0.73242	-1.15967	-1.61743	-3.38745	-1.19019	-0.79346	-1.28174
664	-0.42725	-0.24414	-2.34985	-3.02124	-1.5564	-1.0376	-1.67847
665	-0.61035	-0.61035	-1.77002	-2.59399	-0.36621	-0.7019	-1.46484
666	-0.57983	-0.79346	-1.25122	-2.13623	0	0.12207	-1.40381
667	-1.09863	-1.34277	-2.04468	-2.56348	-0.94604	0.45776	-1.89209
668	-0.64087	-1.49536	-1.40381	-2.74658	-0.85449	0.42725	-2.10571
669	-0.88501	-1.43433	-1.19019	-2.22778	-1.2207	-0.03052	-2.16675
670	-0.61035	-0.64087	-1.98364	-2.68555	-1.34277	-0.7019	-2.10571
671	-0.79346	-0.85449	-2.31934	-3.479	-0.79346	-0.7019	-1.46484
672	-0.76294	-1.83105	-1.58691	-4.54712	-1.52588	-0.42725	-1.28174
673	-0.88501	-1.64795	-1.64795	-3.08228	-1.43433	-0.73242	-1.37329
674	-1.40381	-1.40381	-1.83105	-2.34985	-0.33569	-0.73242	-1.77002
675	-0.64087	-1.83105	-2.01416	-3.38745	-0.30518	-0.48828	-1.00708
676	-0.61035	-2.0752	-2.44141	-3.02124	-1.31226	-0.88501	-0.79346
677	-1.43433	-1.70898	-1.61743	-2.86865	-2.65503	-0.45776	-1.92261
678	-1.28174	-1.95312	-1.40381	-2.34985	-1.58691	-1.0376	-1.34277
679	-1.52588	-1.46484	-1.28174	-2.74658	-1.12915	-1.49536	-0.91553
680	-1.86157	-0.85449	-1.64795	-2.83813	-1.95312	-0.48828	-1.09863
681	-1.80054	-1.00708	-2.19727	-2.65503	-1.7395	0.24414	-0.85449
682	-1.37329	-1.37329	-1.61743	-2.62451	-1.7395	-0.21362	-1.64795
683	-1.15967	-1.46484	-1.89209	-2.89917	-1.67847	-0.5188	-1.83105
684	-1.80054	-1.49536	-1.52588	-2.28882	-1.64795	-0.30518	-2.22778
685	-2.13623	-1.25122	-1.40381	-2.62451	-0.88501	-0.12207	-1.0376
686	-1.67847	-1.06812	-2.04468	-3.08228	-0.54932	-0.39673	-0.97656
687	-1.28174	-0.82397	-1.58691	-2.74658	0	-0.7019	-1.58691
688	-1.77002	-1.00708	-1.15967	-1.58691	-0.24414	-0.5188	-1.70898
689	-1.7395	-1.5564	-1.00708	-1.67847	-0.48828	-1.09863	-1.00708
690	-1.40381	-1.12915	-1.64795	-1.98364	-0.45776	-1.0376	-1.70898
691	-0.94604	-1.06812	-1.52588	-1.06812	-0.5188	-1.12915	-1.92261
692	-0.5188	-2.71606	-1.64795	-1.83105	-1.0376	-0.67139	-2.80762
693	-0.85449	-2.38037	-1.5564	-2.62451	-1.12915	-1.25122	-2.74658
694	-1.40381	-1.80054	-1.64795	-2.44141	-0.5188	-0.73242	-2.80762
695	-1.58691	-2.2583	-0.61035	-2.59399	-0.67139	-0.24414	-2.41089
696	-1.67847	-2.41089	-1.49536	-2.2583	-1.0376	-0.45776	-3.50952
697	-1.00708	-2.56348	-1.49536	-1.92261	-1.34277	-0.30518	-4.27246
698	-0.48828	-1.95312	-1.70898	-3.41797	-1.15967	-1.09863	-2.80762
699	-0.30518	-1.86157	-1.43433	-2.50244	-0.45776	-1.34277	-1.77002
700	-0.24414	-1.89209	-1.31226	-2.9602	-0.67139	-1.00708	-3.17383
701	-1.19019	-1.52588	-0.85449	-3.08228	-1.2207	-0.64087	-1.86157
702	-1.58691	-0.97656	-1.15967	-2.7771	-1.15967	-0.79346	-1.7395
703	-0.79346	-0.82397	-1.2207	-3.08228	-1.34277	-0.64087	-2.16675
704	-0.39673	-0.91553	-1.58691	-2.28882	-2.10571	-0.61035	-2.68555
705	-0.57983	-0.64087	-1.37329	-2.31934	-1.52588	-0.67139	-2.44141
706	-1.0376	-0.27466	-0.82397	-3.57056	-0.21362	-1.49536	-2.71606
707	-1.28174	0.7019	-0.12207	-3.63159	-0.67139	-0.7019	-2.59399
708	-0.94604	-0.09155	-0.39673	-3.78418	-1.89209	-0.54932	-2.31934
709	-1.09863	-0.94604	-1.00708	-4.02832	-1.95312	-0.85449	-3.87573
710	-1.61743	-0.36621	-1.06812	-3.63159	-1.40381	-0.91553	-4.30298
711	-1.43433	-0.03052	-1.00708	-3.69263	-1.09863	-0.97656	-2.83813
712	-1.49536	0.15259	-1.40381	-3.23486	-0.39673	-1.19019	-1.83105
713	-1.15967	0.54932	-1.58691	-2.47192	-0.61035	0	-1.80054
714	-1.34277	0.12207	-2.41089	-1.86157	-1.06812	-0.12207	-2.83813
715	-1.37329	-0.45776	-1.83105	-1.92261	-1.80054	-0.94604	-2.71606
716	-1.58691	-0.57983	-1.46484	-2.59399	-1.86157	-2.62451	-2.74658
717	-1.58691	0.18311	-1.89209	-2.47192	-1.12915	-2.83813	-3.63159
718	-1.31226	-0.06104	-2.04468	-3.02124	-1.49536	-2.10571	-3.66211
719	-1.00708	-0.27466	-1.58691	-1.92261	-2.31934	-0.73242	-3.8147
720	-0.85449	-0.88501	-2.41089	-1.58691	-1.80054	-0.5188	-3.93677
721	-1.77002	-1.00708	-2.13623	-2.47192	-2.13623	-1.40381	-2.89917
722	-2.22778	-1.28174	-0.82397	-2.31934	-1.92261	-1.15967	-2.83813
723	-2.04468	-0.5188	-0.64087	-2.9602	-1.0376	-0.82397	-3.32642
724	-1.2207	-0.33569	-0.61035	-2.16675	-0.48828	-1.19019	-3.72314
725	-1.52588	-0.82397	-1.2207	-1.31226	-0.67139	-0.91553	-3.96728
726	-1.86157	-0.39673	-1.58691	-1.5564	-0.36621	-0.42725	-2.92969
727	-1.83105	-0.88501	-1.37329	-2.19727	-0.33569	-0.33569	-1.83105
728	-1.25122	-1.06812	-1.86157	-0.79346	-1.0376	-0.06104	-3.14331
729	-1.64795	-0.85449	-0.94604	-0.42725	-1.15967	-0.61035	-3.75366
730	-2.01416	-1.12915	-0.24414	-1.15967	-1.37329	-0.57983	-3.63159
731	-1.83105	-0.76294	-1.31226	-2.59399	-0.24414	-1.37329	-3.93677
732	-1.43433	-1.00708	-0.73242	-2.19727	-0.85449	-1.34277	-2.59399
733	-0.79346	-0.27466	-1.49536	-1.0376	-1.49536	-0.94604	-2.89917
734	-1.19019	-0.88501	-2.10571	-1.31226	-1.12915	-0.76294	-3.75366
735	-1.52588	-1.25122	-1.7395	-1.09863	-1.15967	-0.7019	-3.02124
736	-1.09863	-0.48828	-1.98364	-1.7395	-1.58691	-0.24414	-3.14331
737	-0.97656	-0.12207	-1.00708	-2.56348	-2.19727	-0.45776	-2.80762
738	-1.61743	-1.2207	-0.03052	-2.68555	-1.2207	-0.97656	-2.65503
739	-0.76294	-1.34277	-0.91553	-2.2583	-1.09863	-1.31226	-3.2959
740	-1.25122	-1.64795	-0.97656	-1.89209	-1.19019	-1.28174	-3.78418
741	-1.2207	-1.77002	-1.49536	-1.58691	-1.64795	-1.7395	-4.45557
742	-1.64795	-1.34277	-1.70898	-2.28882	-1.25122	-0.85449	-3.69263
743	-1.28174	-1.77002	-1.19019	-2.16675	-1.40381	-0.67139	-2.99072
744	-1.09863	-1.98364	-1.19019	-1.40381	-1.09863	-1.7395	-1.98364
745	-1.28174	-1.95312	-0.57983	-1.15967	-0.5188	-1.95312	-2.83813
746	-1.00708	-1.64795	-0.57983	-1.37329	-0.12207	-0.91553	-3.20435
747	-1.52588	-1.5564	-1.09863	-1.52588	0.15259	-0.85449	-2.92969
748	-1.34277	-0.88501	-0.91553	-1.92261	-0.42725	-1.37329	-1.98364
749	-0.94604	-0.97656	-0.85449	-0.79346	-0.39673	-0.61035	-1.92261
750	-1.12915	-0.91553	-1.7395	-1.15967	-0.27466	-1.28174	-2.2583
751	-1.37329	-1.28174	-1.19019	-0.85449	-0.5188	-1.86157	-2.65503
752	-1.70898	-0.67139	-1.0376	-0.57983	-1.19019	-2.01416	-2.56348
753	-1.34277	-0.88501	-0.97656	-1.40381	-0.39673	-1.83105	-2.10571
754	-0.36621	-0.79346	-0.67139	-3.08228	0	-1.5564	-2.38037
755	-0.82397	-1.77002	-1.12915	-2.68555	-1.43433	-1.09863	-3.41797
756	-1.00708	-1.61743	-1.80054	-2.2583	-1.70898	-0.7019	-3.38745
757	-0.82397	-1.00708	-2.19727	-2.86865	-1.0376	-0.79346	-2.59399
758	-1.83105	-1.0376	-1.7395	-1.80054	-1.06812	-1.40381	-2.92969
759	-1.34277	-1.5564	-0.7019	-1.46484	-1.77002	-1.61743	-3.63159
760	-0.91553	-1.28174	-1.09863	-2.71606	-2.10571	-1.52588	-3.14331
761	-1.37329	-0.88501	-1.67847	-2.9602	-1.46484	-1.43433	-3.2959
762	-1.25122	-0.21362	-1.92261	-2.19727	-1.28174	-0.67139	-3.14331
763	-1.2207	-0.64087	-2.2583	-1.2207	-0.73242	-0.48828	-2.44141
764	-1.28174	-1.58691	-1.06812	-1.43433	-0.06104	-0.88501	-2.59399
765	-1.19019	-1.25122	-0.64087	-3.54004	-1.09863	-1.37329	-3.479
766	-0.61035	-0.64087	-0.57983	-4.60815	-0.57983	-1.61743	-4.39453
767	-0.03052	-0.57983	-1.15967	-3.2959	-0.64087	-0.85449	-5.12695
768	-0.24414	-1.67847	-0.94604	-2.0752	-1.25122	-0.73242	-3.87573
769	-0.67139	-0.73242	-1.15967	-1.00708	-0.57983	-0.42725	-2.47192
770	-0.48828	-0.91553	-0.79346	-1.43433	-1.0376	-0.67139	-3.35693
771	-1.43433	-1.43433	-0.91553	-1.37329	-1.70898	-0.91553	-3.90625
772	-1.80054	-1.46484	-0.76294	-1.52588	-1.12915	-1.40381	-4.42505
773	-2.22778	-1.19019	-0.91553	-2.28882	-0.42725	-0.76294	-3.75366
774	-2.44141	-0.88501	-0.27466	-2.41089	-0.06104	-1.09863	-2.04468
775	-1.37329	-1.61743	-0.91553	-2.22778	-0.61035	-0.42725	-3.479
776	-1.15967	-1.58691	-0.48828	-2.80762	-1.61743	-1.09863	-4.15039
777	-1.61743	-0.97656	-0.64087	-2.65503	-1.89209	-1.58691	-3.8147
778	-1.2207	-0.33569	-0.33569	-1.89209	-1.70898	-1.28174	-3.26538
779	-1.19019	-1.0376	-0.7019	-1.09863	-1.5564	-1.46484	-2.38037
780	-1.12915	-1.25122	-1.43433	-1.95312	-0.73242	-1.37329	-2.44141
781	-2.10571	-1.98364	-0.97656	-2.16675	-1.19019	-1.49536	-2.16675
782	-1.77002	-1.58691	-1.00708	-2.34985	-1.83105	-1.15967	-2.04468
783	-0.94604	-1.86157	-0.42725	-3.11279	-2.13623	-0.85449	-1.95312
784	-0.67139	-1.70898	0.09155	-1.61743	-1.43433	-1.70898	-1.95312
785	-1.46484	-1.46484	0.33569	-1.15967	-0.64087	-1.58691	-2.92969
786	-1.89209	-1.15967	0	-1.64795	-0.85449	-1.46484	-3.69263
787	-2.7771	-1.80054	0.03052	-1.28174	-1.2207	-1.12915	-3.60107
788	-2.01416	-2.04468	-0.12207	-1.25122	-1.67847	-0.42725	-2.59399
789	-2.10571	-1.0376	0.03052	-0.67139	-1.43433	-1.15967	-3.32642
790	-2.59399	-1.09863	-0.06104	-0.67139	-1.49536	-1.2207	-3.60107
791	-2.0752	-1.5564	-1.67847	-1.37329	-1.37329	-1.37329	-2.38037
792	-1.43433	-1.31226	-0.88501	-1.0376	-1.46484	-1.40381	-1.28174
793	-1.7395	-1.64795	-0.15259	-1.28174	-1.64795	-1.2207	-2.2583
794	-1.92261	-1.25122	-1.12915	-1.70898	-1.52588	-1.40381	-2.9602
795	-1.92261	-0.27466	-1.5564	-2.34985	-1.0376	-1.43433	-3.78418
796	-1.49536	0.48828	-0.67139	-1.80054	-0.85449	-1.64795	-3.05176
797	-1.31226	0.21362	-0.06104	-1.40381	-0.94604	-1.64795	-2.01416
798	-1.58691	-0.30518	0.21362	-1.46484	-1.25122	-1.64795	-2.16675
799	-2.31934	-0.85449	0.24414	-1.52588	-0.67139	-1.0376	-2.56348
800	-2.22778	-1.37329	-1.09863	-1.95312	-0.42725	-0.85449	-1.83105
801	-1.64795	-1.83105	-0.88501	-1.37329	-0.67139	-0.67139	-2.68555
802	-2.01416	-1.64795	-0.18311	-0.76294	-0.97656	-1.06812	-2.92969
803	-2.13623	-1.19019	0.12207	-0.97656	-1.7395	-0.7019	-2.2583
804	-0.5188	-1.77002	-0.73242	-0.85449	-2.01416	-1.5564	-2.50244
805	-1.0376	-2.01416	-1.0376	-1.58691	-1.40381	-1.31226	-2.47192
806	-1.43433	-1.09863	-0.94604	-1.89209	-2.22778	-1.00708	-2.19727
807	-1.06812	-0.97656	-1.0376	-2.19727	-2.34985	-2.41089	-1.95312
808	-1.2207	-0.67139	-0.85449	-0.94604	-1.58691	-1.86157	-1.5564
809	-1.12915	-0.97656	-0.97656	-1.00708	-1.15967	-0.12207	-2.31934
810	-1.46484	-2.13623	0	-1.86157	-1.28174	-0.91553	-2.04468
811	-1.40381	-1.31226	0.15259	-2.19727	-1.98364	-1.40381	-2.56348
812	-0.94604	-0.82397	-1.34277	-2.31934	-1.86157	-1.77002	-1.40381
813	-1.5564	-1.67847	-1.00708	-1.98364	-1.80054	-0.79346	-0.33569
814	-0.82397	-2.13623	-0.7019	-1.67847	-0.57983	-0.42725	-0.97656
815	-1.09863	-1.31226	-0.33569	-1.7395	-0.61035	-1.34277	-1.70898
816	-2.04468	-0.48828	0.03052	-2.28882	-1.61743	-2.59399	-2.22778
817	-1.28174	-0.27466	-0.82397	-2.22778	-1.40381	-2.16675	-3.17383
818	-1.86157	-1.2207	-1.40381	-1.92261	-1.09863	-1.34277	-2.99072
819	-1.92261	-0.64087	-0.64087	-1.70898	-1.70898	-0.73242	-2.53296
820	-1.43433	-1.40381	-0.54932	-1.92261	-1.19019	-0.94604	-1.61743
821	-1.2207	-2.34985	-1.00708	-2.80762	-1.28174	-0.94604	-1.77002
822	-1.7395	-1.5564	0	-2.31934	-1.2207	-1.67847	-1.0376
823	-1.98364	-1.40381	-0.42725	-1.86157	-1.25122	-0.88501	-0.85449
824	-2.74658	-0.54932	0	-1.40381	-1.64795	-1.31226	-1.64795
825	-1.67847	-1.0376	-0.30518	-1.0376	-1.49536	-1.77002	-1.43433
826	-1.58691	-1.28174	-0.85449	-1.28174	-1.5564	-0.76294	-1.67847
827	-1.15967	-0.57983	-0.54932	-1.40381	-1.64795	-0.88501	-2.10571
828	-1.0376	-0.57983	-0.15259	-0.73242	-0.85449	-1.06812	-1.61743
829	-1.25122	-0.97656	-0.61035	-1.25122	-0.24414	-0.5188	-1.98364
830	-1.52588	-1.19019	-0.88501	-1.52588	-1.46484	-0.61035	-0.76294
831	-1.95312	-0.85449	-1.09863	-1.46484	-1.00708	-1.34277	-0.54932
832	-2.04468	-1.37329	-0.67139	-2.50244	-0.57983	-0.88501	-1.64795
833	-2.04468	-1.80054	-0.30518	-1.40381	-0.85449	-0.88501	-1.86157
834	-1.83105	-1.40381	-0.21362	-1.89209	-1.06812	-0.5188	-1.40381
835	-0.48828	-0.57983	-0.33569	-1.86157	-0.88501	-0.64087	-0.64087
836	-0.39673	-1.28174	-0.15259	-1.70898	-0.7019	-0.57983	-0.85449
837	-1.58691	-2.22778	-0.76294	-1.7395	-0.82397	-1.49536	-0.97656
838	-2.47192	-1.61743	-0.61035	-2.44141	0.36621	-1.06812	-0.76294
839	-1.7395	-1.00708	-0.18311	-2.16675	-0.54932	-0.12207	-0.54932
840	-1.34277	-1.52588	-0.97656	-1.83105	-1.64795	-0.45776	-0.54932
841	-1.64795	-0.85449	-0.97656	-2.22778	-1.34277	-0.06104	-0.82397
842	-1.98364	-0.45776	-0.57983	-1.46484	-0.82397	-0.36621	-1.77002
843	-1.52588	-1.2207	-0.94604	-0.7019	-1.40381	-0.12207	-2.10571
844	-1.25122	-1.12915	-1.34277	-1.12915	-1.43433	-0.73242	-0.76294
845	-0.94604	-0.79346	-0.57983	-1.61743	-1.34277	-0.64087	-0.79346
846	-1.61743	-0.73242	-0.36621	-1.61743	-1.49536	-0.57983	-1.58691
847	-1.5564	-1.19019	-0.82397	-1.95312	-1.06812	-0.30518	-2.38037
848	-0.54932	-1.89209	-1.70898	-1.98364	-0.85449	-0.42725	-1.2207
849	-1.64795	-0.88501	-0.88501	-1.06812	-0.45776	-0.54932	-0.54932
850	-2.38037	0.27466	-0.76294	-2.04468	-0.85449	-0.61035	-0.97656
851	-1.00708	-0.57983	-1.00708	-2.19727	-0.91553	-1.28174	-1.0376
852	0.06104	-0.36621	-0.79346	-1.92261	-1.7395	-0.7019	-0.67139
853	-0.85449	0.21362	-0.76294	-1.49536	-1.19019	-0.61035	-0.79346
854	-1.19019	-0.39673	0.03052	-0.73242	-1.37329	-0.12207	-1.64795
855	-1.19019	-0.21362	0.21362	-0.39673	-1.40381	-0.45776	-2.65503
856	-1.0376	-0.24414	-0.27466	-1.34277	-0.82397	0.24414	-2.62451
857	-1.19019	-0.45776	-1.00708	-2.28882	-1.06812	0.48828	-2.65503
858	-1.0376	-1.0376	-1.0376	-2.38037	-0.76294	-0.18311	-3.08228
859	-1.80054	-0.5188	-0.36621	-2.41089	-0.5188	-0.48828	-2.68555
860	-1.5564	-0.30518	-1.12915	-1.86157	-0.94604	-0.48828	-2.56348
861	-0.7019	-0.06104	-0.79346	-0.88501	-1.58691	-0.64087	-2.41089
862	-0.97656	-0.48828	0	-1.52588	-1.92261	-0.33569	-2.59399
863	-1.37329	0.03052	0.06104	-2.2583	-1.70898	-0.36621	-2.62451
864	-1.64795	0.06104	-0.30518	-2.41089	-1.34277	0.03052	-2.50244
865	-0.76294	-0.42725	-0.27466	-2.10571	-2.16675	-0.18311	-2.80762
866	-0.57983	-1.2207	-0.36621	-2.80762	-2.38037	-0.24414	-2.22778
867	-2.04468	-0.33569	0.03052	-2.0752	-2.38037	-0.54932	-2.0752
868	-2.01416	-0.15259	-0.27466	-0.94604	-2.16675	-0.82397	-2.44141
869	-1.58691	-1.58691	-0.73242	-1.77002	-1.80054	-0.5188	-1.95312
870	-1.67847	-1.77002	-0.48828	-0.94604	-1.2207	-1.0376	-2.31934
871	-1.64795	-1.46484	-0.45776	-1.12915	0.06104	-1.12915	-3.08228
872	-1.80054	-0.79346	-1.28174	-1.58691	-0.91553	-0.61035	-1.43433
873	-0.97656	-0.76294	-1.19019	-1.83105	-2.34985	-0.61035	-1.31226
874	-1.09863	-1.28174	-0.7019	-2.19727	-2.68555	-0.85449	-2.47192
875	-1.06812	-1.43433	-0.7019	-2.2583	-2.74658	-0.57983	-2.34985
876	-0.76294	-0.7019	-1.37329	-2.59399	-2.01416	-0.36621	-0.82397
877	-0.94604	-0.5188	-1.70898	-2.19727	-2.16675	-1.2207	-1.40381
878	-1.19019	-1.19019	-1.40381	-2.44141	-2.89917	-0.76294	-1.67847
879	-1.09863	-1.77002	-0.73242	-1.64795	-2.34985	-0.64087	-1.52588
880	-1.37329	-1.77002	-0.85449	-0.94604	-1.64795	-0.94604	-2.19727
881	-1.19019	-1.86157	-0.27466	-1.15967	-1.49536	-1.06812	-2.53296
882	-0.97656	-1.19019	-0.48828	-1.12915	-1.77002	-0.88501	-0.64087
883	-0.94604	-1.09863	-1.31226	-1.06812	-1.34277	-1.43433	0
884	-0.57983	-1.31226	-0.54932	-1.28174	-1.58691	-1.2207	-1.70898
885	-1.09863	-0.5188	0.39673	-1.7395	-1.7395	-0.12207	-2.13623
886	-1.19019	-0.5188	0.39673	-0.67139	-1.52588	-0.06104	-2.41089
887	-1.58691	-1.31226	0	-0.48828	-1.2207	-0.82397	-1.77002
888	-1.2207	-0.94604	-1.12915	-1.12915	-1.5564	-0.88501	-1.98364
889	-1.49536	-0.42725	-1.06812	-1.25122	-2.22778	-0.03052	-1.77002
890	-1.46484	-1.2207	-1.43433	-1.28174	-2.47192	0.12207	-1.0376
891	-1.52588	-1.06812	-1.64795	-1.31226	-2.34985	-0.76294	-0.82397
892	-0.54932	-1.25122	-1.89209	-1.64795	-1.7395	-1.52588	-1.61743
893	-1.40381	-0.97656	-1.19019	-2.56348	-1.37329	-1.0376	-0.85449
894	-1.83105	-0.97656	-0.91553	-2.28882	-1.7395	-1.19019	-1.43433
895	-1.28174	-0.42725	-1.0376	-1.43433	-1.98364	-1.5564	-1.70898
896	-1.0376	-0.57983	-0.97656	-1.15967	-1.92261	-0.91553	-1.09863
897	-1.06812	-1.64795	-1.43433	-1.46484	-2.16675	-0.39673	-1.89209
898	-1.83105	-1.06812	-1.49536	-1.95312	-1.89209	-1.12915	-2.41089
899	-2.56348	-1.0376	-1.00708	-1.34277	-1.34277	-1.40381	-1.98364
900	-2.7771	-1.61743	-0.94604	-1.34277	-0.91553	-1.77002	-1.92261
901	-3.02124	-0.88501	-1.28174	-1.83105	-1.52588	-0.76294	-1.06812
902	-3.02124	-0.91553	-1.34277	-2.13623	-2.10571	-0.64087	-1.67847
903	-2.62451	-0.76294	-0.82397	-1.80054	-1.95312	-0.42725	-2.38037
904	-2.86865	-0.91553	-1.52588	-2.22778	-2.28882	-0.76294	-2.41089
905	-3.78418	-1.0376	-1.40381	-2.56348	-1.77002	-1.0376	-1.0376
906	-3.84521	-1.00708	-0.94604	-2.71606	-1.95312	-1.80054	-0.88501
907	-3.2959	-1.31226	-1.09863	-2.01416	-2.41089	-1.43433	-1.67847
908	-3.75366	-0.48828	-1.86157	-1.95312	-2.22778	-0.7019	-1.80054
909	-3.66211	-0.12207	-1.67847	-2.13623	-1.80054	-1.61743	-1.46484
910	-3.479	0	-2.16675	-2.2583	-0.61035	-1.31226	-1.80054
911	-3.479	-0.54932	-1.46484	-3.02124	-1.0376	-0.48828	-0.91553
912	-3.87573	-1.40381	-1.64795	-2.01416	-2.13623	-1.5564	-0.12207
913	-3.08228	-1.2207	-1.49536	-0.79346	-2.50244	-1.92261	-0.5188
914	-3.44849	-0.79346	-1.28174	-0.7019	-1.80054	-0.85449	-1.25122
915	-2.53296	-1.19019	-1.40381	-1.83105	-1.31226	-1.00708	-0.64087
916	-2.59399	-1.12915	-1.2207	-2.01416	-1.70898	-0.73242	-0.64087
917	-3.14331	-0.39673	-1.15967	-2.2583	-1.67847	-0.30518	-1.95312
918	-3.2959	-0.79346	-1.37329	-1.58691	-1.89209	-0.33569	-1.95312
919	-2.7771	-1.28174	-1.98364	-1.89209	-2.0752	-0.97656	-1.64795
920	-3.02124	-0.73242	-1.67847	-2.13623	-1.77002	-0.67139	-1.58691
921	-3.08228	-0.79346	-2.22778	-1.67847	-0.73242	-0.88501	-2.34985
922	-2.68555	-1.49536	-0.97656	-1.2207	-1.46484	-0.5188	-2.2583
923	-1.67847	-1.09863	-0.91553	-0.61035	-2.10571	-0.7019	-2.10571
924	-1.28174	-1.89209	-0.5188	-0.64087	-1.89209	-0.48828	-1.19019
925	-0.82397	-1.12915	-1.61743	-1.34277	-1.67847	-0.76294	-0.91553
926	-1.61743	-0.39673	-2.04468	-1.2207	-0.85449	-1.89209	-1.09863
927	-1.83105	-0.73242	-0.94604	-0.67139	-1.31226	-1.49536	-1.0376
928	-1.64795	-1.19019	-0.33569	-1.15967	-1.67847	-0.82397	-1.09863
929	-1.98364	-1.25122	-0.94604	-1.83105	-1.19019	-0.5188	-1.70898
930	-1.5564	-1.49536	-0.61035	-1.09863	-1.15967	-0.21362	-1.98364
931	-1.64795	-1.00708	-0.97656	-1.95312	-1.19019	-0.45776	-1.40381
932	-1.49536	0.15259	-1.34277	-1.77002	-1.49536	-0.12207	-1.34277
933	-0.88501	-0.88501	-0.94604	-1.19019	-1.28174	-0.18311	-1.83105
934	-1.2207	-1.25122	-1.31226	-1.15967	-1.34277	-0.5188	-2.68555
935	-1.12915	-0.85449	-2.01416	-0.88501	-0.82397	-0.36621	-2.7771
936	-1.09863	-1.86157	-1.25122	-1.40381	-0.5188	-0.85449	-2.19727
937	-1.46484	-1.15967	-1.43433	-2.13623	-0.97656	-0.09155	-1.83105
938	-0.97656	-0.30518	-1.34277	-1.89209	-1.09863	-0.57983	-1.5564
939	-1.61743	-1.25122	-0.67139	-1.95312	-1.19019	-1.19019	-2.28882
940	-1.80054	-1.61743	0.33569	-2.74658	-1.80054	-0.94604	-1.92261
941	-1.80054	-1.06812	0	-2.0752	-1.61743	-1.28174	-1.67847
942	-1.12915	-1.12915	-1.67847	-1.80054	-0.21362	-1.28174	-1.86157
943	-1.70898	-1.52588	-1.28174	-1.86157	-1.28174	-1.37329	-1.95312
944	-1.64795	-0.91553	-1.15967	-2.01416	-1.77002	-1.43433	-2.44141
945	-0.82397	-1.52588	-1.46484	-2.86865	-2.2583	-1.49536	-2.50244
946	-1.64795	-1.31226	-1.64795	-2.9602	-2.31934	-0.88501	-2.16675
947	-2.10571	-0.97656	-1.40381	-2.74658	-1.58691	-0.82397	-2.83813
948	-1.0376	-1.09863	-1.43433	-1.7395	-1.12915	-0.82397	-3.69263
949	-0.57983	-1.46484	-0.67139	-1.98364	-0.33569	-1.37329	-4.08935
950	-1.28174	-2.16675	-0.21362	-2.13623	-0.79346	-1.92261	-3.14331
951	-1.80054	-1.83105	-1.19019	-1.40381	-2.41089	-0.27466	-2.34985
952	-1.49536	-1.34277	-1.77002	-0.61035	-1.86157	0.03052	-1.95312
953	-1.25122	-1.77002	-1.2207	-1.19019	-1.89209	0	-3.20435
[truncated: 4,047 more rows]

## Sheet: Panel_f_data
VA5
[truncated: 16 more rows]
