# Supplementary material for: Locomotion modulates olfactory learning through proprioception in C. elegans
Source: Nat Commun. 2023 Jul 27;14:4534. doi: 10.1038/s41467-023-40286-x (PMC10374624; doi:10.1038/s41467-023-40286-x)
Supplement: Supplementary file 4 — Source Data [file 41467_2023_40286_MOESM4_ESM.zip › Fig. 4 Source Data.xlsx]

## Sheet: Panel_a_trace
AVA
Time (s)	WT	asic-1;del-1	Rescue in VA and VB
1	1.5036	1.00002	1.15107
2	1.18141	1.01297	1.13979
3	1.00002	1.01227	1.13946
4	1.16982	1.11569	1.15062
5	1.3821	1.03939	1.12411
6	1.5287	1.00002	1.07766
7	1.5619	1.00649	1.00916
8	1.5095	1.06774	1.0322
9	1.3857	1.10029	1.06328
10	1.29551	1.00002	1.09851
11	1.08231	1.02959	1.12676
12	1.25371	1.08979	1.27394
13	1.06321	1.11867	1.5913
14	1.01291	1.13319	1.46291
15	1.00002	1.14632	1.28048
16	1.00002	1.09207	1.09091
17	1.09591	1.09067	1.03895
18	1.01261	1.09854	1.01573
19	1.00002	1.14562	1.00847
20	1.00002	1.05899	1.00323
21	1.33721	1.05777	1.00119
22	1.34991	1.03554	1.00471
23	1.4749	1.04779	1.02943
24	1.5312	1.01017	1.08421
25	1.4852	1.00002	1.19525
26	1.4187	1.02154	1.48504
27	1.22932	1.00002	1.68888
28	1.12912	1.02172	1.56895
29	1.00002	1.02819	1.45083
30	1.22231	1.03659	1.3391
31	1.4821	1.00002	1.24389
32	1.6393	1.01174	1.17358
33	1.71369	1.00754	1.12074
34	1.7104	1.10659	1.09727
35	1.5518	1.08017	1.29768
36	1.49569	1.04272	1.54694
37	1.5732	1.00002	1.66254
38	1.59539	1.07334	1.71766
39	1.4656	1.14614	1.72992
40	1.33331	1.18482	1.66874
41	1.16782	1.09434	1.65273
42	1.13331	1.12287	1.65149
43	1.4035	1.03747	1.61426
44	1.5722	1.00002	1.44532
45	1.6135	1.04394	1.21677
46	1.5737	1.05007	1.05912
47	1.24391	1.15297	1.04159
48	1.07361	1.20387	1.14661
49	1.00002	1.29558	1.55506
50	1.06952	1.30257	1.6776
51	1.00002	1.40528	1.61506
52	1.17702	1.2597	1.61013
53	1.23141	1.21892	1.5282
54	1.32041	1.09889	1.40991
55	1.18151	1.02417	1.59997
56	1.06042	1.00002	1.5508
57	1.04431	1.06494	1.32329
58	1.4038	1.13284	1.54218
59	1.5292	1.23222	1.60754
60	1.5587	1.17047	1.53299
61	1.4238	1.03467	1.37843
62	1.18431	1.02872	1.23324
63	1.06621	1.00002	1.09744
64	1.00002	1.11044	1.42449
65	1.06982	1.13477	1.58665
66	1.29201	1.23328	1.56009
67	1.38739	1.32165	1.33335
68	1.41779	1.32025	1.23073
69	1.363	1.26023	1.28937
70	1.23772	1.09609	1.48081
71	1.06702	1.07509	1.58362
72	1.00002	1.12007	1.55451
73	1.03531	1.11167	1.5217
74	1.32971	1.13144	1.48643
75	1.4509	1.20598	1.44801
76	1.44709	1.25147	1.4851
77	1.55659	1.25602	1.49666
78	1.4785	1.28998	1.44973
79	1.44669	1.26793	1.27389
80	1.29792	1.20282	1.11239
81	1.19281	1.07159	1.01571
82	1.20361	1.02067	1.3212
83	1.10762	1.00002	1.57654
84	1.29952	1.04202	1.56565
85	1.42729	1.06092	1.44653
86	1.3558	1.05514	1.3815
87	1.26441	1.06547	1.501
88	1.17611	1.05794	1.45265
89	1.07952	1.00002	1.33542
90	1.00002	1.00562	1.15605
91	0.98637	1.02172	1.05625
92	1.3548	1.05672	1.00015
93	1.4298	1.00002	1.00075
94	1.4799	1.05672	1.10308
95	1.54669	1.03467	1.28574
96	1.50769	1.00002	1.62033
97	1.5009	1.03712	1.71166
98	1.43709	1.08192	1.69303
99	1.3739	1.08874	1.62722
100	1.35749	1.16119	1.50132
101	1.34511	1.04744	1.40574
102	1.3537	1.08717	1.58184
103	1.23161	1.08314	1.63624
104	1.15531	1.04972	1.61314
105	1.00002	1.14299	1.50226
106	1.05102	1.06319	1.39113
107	1.07952	1.08524	1.30556
108	1.16351	1.12689	1.39985
109	1.27181	1.13634	1.47463
110	1.3523	1.00002	1.52016
111	1.4081	1.02679	1.41357
112	1.39759	1.06932	1.31203
113	1.33701	1.00002	1.23265
114	1.22982	1.06529	1.38301
115	1.18291	1.11079	1.51653
116	1.16782	1.02889	1.62249
117	1.10531	1.01192	1.45335
118	1.12772	1.01437	1.42734
119	1.24942	1.00002	1.51817
120	1.21221	1.06442	1.36222

## Sheet: Panel_a_data
AVA
Frequency (min-1)						Amplitude (F/F0)
	WT	asic-1;del-1	Rescue				WT	asic-1;del-1	Rescue
1	2	0	6			1	0.14172	0.1048	0.41107
2	1.66667	0.33333	7.33333			2	0.11412	0.1292	0.44566
3	7	0.33333	4.33333			3	0.47044	0.105	0.24616
4	4.66667	0.33333	5.33333			4	0.87431	0.12405	0.28826
5	4.33333	0.66667	4			5	0.38083	0.13387	0.2844
6	8	1	6.66667			6	0.26344	0.35013	0.22822
7	9	5	6.66667			7	0.36148	0.10853	0.6064
8	6.33333	1	7.66667			8	0.78659	0.52468	0.66418
9	2.66667	4	7.33333			9	0.42383	0.1225	0.68261
10	5.33333	0.33333	3.66667			10	0.45512	0.14848	0.37416
11	9.33333	0	7			11	0.47471	0.20574	0.24972
12	2.66667	0	9.33333			12	0.25075	0.1101	0.36382
13	2	0	8.33333			13	0.19387	0.117	0.59663
14	8.66667	3	6.33333			14	0.29145	0.15896	0.37965
15	2	4.33333	7			15	0.24364	0.14457	0.46771
16	6	0.66667	5.33333			16	0.39928	0.19205	0.46194
17	8.33333	1	10			17	0.27561	0.43909	0.30379
18	1.66667	1.66667	6.33333			18	0.18228	0.20318	0.29187
19	5.33333	2	5.66667			19	0.38033	0.14017	0.16514
20	3.33333	3.33333	7			20	0.24413	0.43407	0.30512
21	4	2	4.66667			21	0.39051	0.26393	0.12916
22	8.66667	2.33333	3			22	0.67313	0.12252	0.32681
23	5	1	6.33333			23	0.26558	0.51723	0.11083
24	3.33333	4.66667	3.33333			24	0.20036	0.20749	0.54334
25	2.33333	6.33333	5			25	0.55607	0.15386	0.21841
26	7.33333	1.33333	8.33333			26	0.2876	0.1158	0.34298
27	5.66667	7.66667	5.33333			27	0.26496	0.1158	0.21444
28	3.33333	6.33333	6.66667			28	0.46329	0.26892	0.23888
29	5.33333	2.33333	9			29	0.26175	0.29878	0.67885
30	3.66667	0.33333	5.66667			30	0.19025	0.10547	0.32554
31		0.33333				31		0.4023
32		2.66667				32		0.26314
33		5.33333				33		0.12505
34		0.66667				34		0.22293
35		7.66667				35		0.16821
36		8				36		0.12434
37		0.66667				37		0.17317
38		3.33333				38		0.43615
39		3				39		0.35584
40		2.33333				40		0.47991
41		1.33333
42		7.66667
43		9.33333
44		5
mean	4.96667	2.74242	6.28889			mean	0.35871	0.22293	0.36486
SEM	0.44674	0.39566	0.31833			SEM	0.03304	0.01694	0.02949
p value		0.0004	0.0798			p value		0.0015	0.9873

## Sheet: Panel_b_data
Correlation coefficient
	AVA vs AIB				AVA vs RIM
	WT	asic-1;del-1	Rescue		WT	asic-1;del-1	Rescue
1	0.96407	0.78945	0.99503		0.92284	0.68732	0.8162
2	0.91733	0.94563	0.93271		0.76898	0.75914	0.81713
3	0.73811	0.94651	0.93878		0.93411	0.81026	0.98512
4	0.939	0.91054	0.80547		0.94506	0.81764	0.81888
5	0.53672	0.78665	0.97858		0.78094	0.76841	0.71083
6	0.88893	-0.03673	0.81094		0.79756	0.67527	0.37463
7	0.94241	0.84117	0.87732		0.87548	0.85208	0.83436
8	0.96884	-0.04511	0.81396		0.93424	-0.22843	0.82092
9	0.9241	0.96006	0.97522		0.91147	0.44846	0.8725
10	0.95074	0.2424	0.97366		0.66865	0.82042	0.72333
11	0.96885	0.27779	0.91448		0.9284	-0.11789	0.91502
12	0.95043	0.39145	0.93756		0.855	0.46838	0.82147
13	0.7071	0.69341	0.84904		0.96583	0.07079	0.82106
14	0.4168	-0.26918	0.89416		0.32587	0.06336	0.89073
15	0.97711	0.70805	0.96747		0.95792	0.2645	0.89613
16	0.93918	0.35014	0.97891		0.67857	-0.13732	0.97088
17	0.78286	0.64155	0.72223		0.87908	0.12068	0.77316
18	0.5636	0.48215	0.64732		0.787	0.13301	0.67694
19	0.91905	0.95527	0.94254		0.72329	0.93092	0.946
20	0.55092	0.62416	0.9523		0.82759	0.66523	0.92083
21	0.98024	0.96072	0.36216		0.84584	0.87462	0.58251
22	0.91873	0.8212	0.65159		0.90167	0.55103	0.68557
23	0.65931	0.3993	0.41373		0.76995	0.871	0.69972
24	0.37132	0.99082	0.98182		0.88372	0.93618	0.94426
25	0.9657	0.95866	0.94384		0.75567	0.73943	0.93443
26	0.9045	0.64531	0.96623		0.98446	0.55499	0.83886
27	0.92392	0.69313	0.71933		0.87327	0.85867	0.84596
28	0.98287	0.44325	0.92137		0.86212	0.50598	0.74523
29	0.82717	0.6389	0.95787		0.64583	0.48325	0.43012
30	0.83569	0.29922	0.92902		0.74935	0.41193	0.7126
31		0.22592				0.55786
32		0.99242				0.91901
33		0.90657				0.91903
34		-0.40111				-0.13627
35		0.87219				0.83089
36		0.70546				0.80554
37		0.47218				0.2139
38		0.87884				0.92615
39		0.7418				0.17728
40		-0.21102				0.37693
41		0.87673				0.74515
42		0.91877				0.90884
43		0.68755				0.92542
44		0.96391				0.81578
mean	0.83052	0.606275	0.858488		0.824659	0.56011	0.794179
SEM	0.0326792	0.0556712	0.029453		0.024142	0.0526001	0.0264532
p value		0.0022	0.9172			6.39364e-05	0.8852

## Sheet: Panel_c_heatmaps
AVA
WT-naïve																								WT-trained
Time (s)	1	2	3	4	5	6	7	8	9	10	11	12	13	14	15	16	17	18	19	20	21	22		Time (s)	1	2	3	4	5	6	7	8	9	10	11	12	13	14	15	16	17	18	19	20	21	22	23	24	25
1	-0.01118	0.06302	-0.31576	0.03103	-0.57563	0.25448	0.05729	0.08666	-0.08554	0.92084	-0.03443	-0.31072	0.15882	-0.18269	0.00359	-0.16966	-0.20343	-0.09049	-0.03067	-0.33406	-0.47266	0.62075		1	0.16101	-0.20804	0.04915	-0.2629	-0.00479	-0.0648	-0.38147	0.09593	0.08367	0.01051	-0.71131	-0.03775	-0.23545	0.25763	0.48876	0.000482888	0.79506	0.00119	-0.13302	0.05398	0.87784	0.17113	-0.29597	-0.2921	0.02057
2	-0.01154	0.03892	-0.62234	0.05099	-0.09956	0.24558	0.05562	0.02976	-0.17879	0.2839	-0.01691	-0.40867	0.07883	-0.04801	-0.01184	-0.22669	-0.00654	-0.07859	0.00642	-0.28429	-0.45325	0.44508		2	0.03277	-0.13611	0.00603	-0.25362	0.01305	-0.10022	-0.44288	0.07755	0.0783	-0.00243	-0.73012	-0.03083	-0.2276	0.18297	0.36502	0.04485	0.70059	0.07838	-0.26381	0.16343	0.3353	0.233	-0.12794	-0.20012	-0.08939
3	-0.03014	-0.04326	-0.28741	0.03553	0.1296	0.09629	0.08532	-0.0211	-0.10242	0.07135	-0.02874	-0.0704	-0.02598	0.01167	0.03947	-0.15944	-0.01332	-0.02999	-0.05337	-0.35849	-0.48056	0.21931		3	0.09288	0.09923	-0.01028	-0.25868	0.05801	-0.09771	0.0279	-0.03157	-0.000606144	0.06445	-0.69906	0.03292	-0.17551	-0.05973	0.26731	0.03097	0.49915	0.12926	-0.2879	0.161	-0.21398	0.24155	-0.03171	-0.02419	-0.08229
4	0.0132	-0.02333	0.18684	0.01702	-0.17116	-0.10279	0.01655	0.05841	-0.00912	-0.10443	0.00806	0.15599	-0.08584	0.18768	-0.01797	-0.08624	0.07101	-0.05566	-0.05503	-0.45168	0.48765	-0.07598		4	-0.03001	0.10069	-0.05869	-0.27514	0.05708	-0.02982	0.10294	-0.04991	-0.06383	0.33207	-0.0622	-0.00324	-0.09048	0.04794	-0.20697	-0.07436	0.33933	0.14099	-0.18086	-0.19399	-0.43808	0.2155	-0.000299162	0.16317	-0.00259
5	-0.00955	0.06129	0.30591	0.05221	0.18468	-0.12614	0.05299	0.06313	0.01283	-0.38647	0.01726	0.32203	-0.13402	0.0495	-0.00796	0.02829	0.04687	-0.01068	-0.08658	-0.35758	0.27003	-0.28285		5	0.1472	0.10332	-0.04016	-0.24982	0.03608	0.03488	0.05745	-0.09462	-0.04123	0.26464	0.34371	0.02428	0.26861	0.02411	-0.45001	0.08469	-0.16885	0.0791	-0.21494	-0.30586	-0.56445	-0.11137	0.06352	0.05771	-0.04337
6	-0.03699	0.07561	0.18989	0.05926	0.11155	-0.03245	0.13945	-0.10295	0.09679	-0.36528	0.01595	-0.08492	-0.22011	0.09807	-0.000628041	0.11446	0.08599	0.0014	-0.01683	-0.25353	0.36959	-0.35782		6	0.01674	0.0773	-0.08339	-0.26037	0.02943	0.00982	-0.07321	0.08595	-0.05729	0.00506	0.44782	-0.04605	0.07295	0.05818	-0.62507	0.02161	-0.49682	-0.04858	-0.16021	-0.04226	-0.44229	-0.32183	0.23255	0.01226	-0.00723
7	-0.00557	0.05847	0.167	-0.02934	0.2529	-0.0444	-0.00598	-0.1892	0.12201	-0.38089	0.01726	0.1335	-0.1504	-0.00543	-0.06937	0.11491	0.10647	0.01857	0.01528	-0.31325	0.32331	-0.26712		7	-0.06874	0.09103	-0.09111	-0.23083	0.02947	-0.00141	-0.02917	0.04796	-0.04389	-0.21327	0.35071	-0.01486	0.07003	-0.21471	-0.54527	0.08469	-0.73946	-0.13894	0.21287	0.06719	-0.44061	-0.37597	0.18767	0.10569	0.01131
8	0.01807	0.00501	0.10564	-0.03418	0.23486	-0.06998	-0.13296	0.07792	0.06922	-0.34671	0.01682	0.26196	-0.18268	-0.10413	-0.01582	0.15707	0.11002	0.05616	0.11603	-0.22729	-0.16768	-0.27452		8	-0.08901	0.02992	0.03699	-0.26543	-0.04643	0.02881	0.20607	0.04702	0.03656	-0.22734	0.27548	0.00139	0.08774	-0.21753	-0.19963	0.08016	-0.71782	-0.18161	0.47754	0.04847	-0.39259	-0.30961	0.23504	0.08889	0.11417
9	0.04353	-0.08273	0.07021	-0.0614	0.09106	-0.10751	-0.19331	0.01683	0.07284	0.22594	-0.01078	-0.16394	0.21497	-0.16838	-0.00829	0.10938	0.06372	0.11177	0.04683	0.56352	-0.35844	0.1797		9	-0.10593	-0.19517	0.12588	0.9649	-0.09248	0.0849	0.23475	-0.11104	-0.00523	-0.29659	0.43163	0.03092	0.11653	0.06365	0.16837	-0.16581	-0.56923	-0.12113	0.49475	-0.01341	0.46672	-0.00839	-0.04966	0.01365	0.05764
10	0.03017	-0.15299	0.20001	-0.12113	-0.1583	-0.11308	-0.07498	-0.01946	0.00219	0.08176	0.01551	0.16518	0.34641	0.16172	0.08881	0.11791	-0.26079	0.07751	0.05791	1.29665	0.48201	-0.20655		10	-0.1569	0.03782	0.0656	1.09189	-0.07943	0.13554	0.29762	-0.06727	0.01354	0.06291	0.35334	0.04322	0.11319	-0.14251	0.7375	-0.10726	0.35806	0.06134	0.05558	0.06146	0.81213	0.26598	-0.2132	0.07505	0.02119
11	0.02439	-0.34385	-0.24002	-0.14713	0.07729	-0.17453	-0.03686	-0.01763	-0.15893	-0.16759	0.01419	0.17909	0.03205	0.04572	-0.02535	0.12241	-0.38271	-0.12354	0.00642	1.26337	0.57795	-0.64582		11	-0.1135	0.1109	0.19284	1.29568	-0.07805	0.12624	0.15363	0.2337	0.02619	0.06134	0.13376	0.02165	0.10551	-0.33315	-0.03558	-0.22134	0.5699	0.08055	-0.22905	0.06939	1.08846	0.35105	-0.04667	0.45743	0.04559
12	0.01699	-0.59941	-0.40101	-0.13761	0.18805	-0.26516	0.08219	0.02413	-0.03943	-0.21555	0.012	0.29718	-0.36374	0.00514	0.05685	0.12906	-0.33039	-0.14399	-0.70383	0.33189	0.65696	-0.8052		12	-0.03981	-0.22733	0.11376	0.67377	-0.42611	0.11389	-0.18041	-0.12388	0.0423	0.24389	-0.06395	-0.29536	-0.31722	-0.43181	-0.31484	-0.27657	0.74678	-0.16771	-1.0265	-0.0046	1.27119	0.41171	-0.2137	0.52077	-0.23241
13	-0.52337	-0.65952	-0.51522	-0.43129	-0.38134	-0.63689	0.03549	-0.03111	-0.06908	-0.05426	-0.02085	0.25692	-0.41148	0.07962	0.18504	0.20021	-0.38031	-0.5769	-0.91253	-0.63084	-0.41374	-0.86938		13	-0.19231	-0.21448	-0.30527	-0.003	-0.52265	0.08959	-0.29629	-0.14161	-0.02283	-0.26977	-0.10069	-0.32026	-0.43403	-0.69693	-0.40562	-0.46309	0.08253	-0.28298	-1.03029	-0.58576	0.76832	-0.06415	-0.48295	0.18426	-0.84185
14	-0.69254	-0.60952	-0.61505	-0.49596	-0.50954	-0.71307	-0.41829	-0.08272	-0.10026	-0.6165	0.02821	-0.28142	-0.43157	-0.19265	-0.08322	0.20784	-0.46705	-0.58929	-1.00388	-0.3992	-0.89977	-0.85031		14	-0.43876	-0.38198	-0.31011	-0.03633	-0.59457	0.10626	-0.54805	-0.40842	-0.05463	-0.44521	-0.02458	-0.2917	-0.52148	-0.68793	-0.44756	-0.67133	0.10001	-0.32246	-1.12425	-0.75159	-0.13648	-0.36213	-1.0723	0.13682	-0.90702
15	-0.73478	-0.66057	-0.65737	-0.47278	-0.66986	-0.74921	-0.42884	-0.41874	-0.14263	-0.87626	-0.01779	-0.62088	-0.49988	-0.86465	-0.41252	-0.455	-0.53669	-0.5626	-1.04982	-0.5105	-1.00745	-0.88161		15	-0.61196	-0.44777	-0.59303	-0.08021	-0.59445	-0.44249	-0.6761	-0.39778	-0.17947	-0.47926	-0.02021	-0.32552	-0.52401	-0.65175	-0.53835	-0.38794	0.06505	-0.40887	-1.10669	-0.79189	-0.23168	-0.46959	-0.85291	-0.27579	-0.91876
16	-0.75789	-0.64835	-0.66649	-0.49709	-0.72311	-0.72363	-0.51149	-0.64774	-0.19984	-0.81308	-0.03487	-0.66231	-0.57054	-0.72154	-0.49531	-0.52301	-0.63267	-0.59645	-1.01827	-0.75661	-0.47289	-0.8354		16	-0.70145	-0.47232	-0.61921	-0.17303	-0.59457	-0.34731	-0.74389	-0.4171	-0.25189	-0.48748	-0.1733	-0.35013	-0.56637	-0.41275	-0.51637	-0.31973	0.03342	-0.43484	-1.05335	-0.7571	-0.02696	-0.6658	-0.61657	-0.30407	-0.73096
17	-0.77902	-0.64764	-0.69038	-0.5462	-0.65947	-0.74671	-0.54934	-0.64283	-0.8681	-0.93125	-0.06598	-0.77596	-0.63275	-0.57049	-0.70835	-0.65467	-0.63562	-0.60192	-1.04373	-0.80547	-0.38124	-0.86632		17	-0.7747	-0.40419	-0.66392	-0.31227	-0.55427	-0.48597	-0.78242	-0.43838	-0.309	-0.56972	-0.14268	-0.35711	-0.59813	-0.48936	-0.44431	-0.49387	-0.07021	-0.51628	-1.01583	-0.7223	0.03117	-0.74884	-0.3927	-0.38796	-0.37481
18	-0.76366	-0.62843	-0.74263	-0.70989	-0.73197	-0.73142	-0.60157	-0.65013	-0.84141	-0.81308	-0.30255	-0.68776	-0.58174	-0.56952	-0.69744	-0.71927	-0.68759	-0.72527	-0.97675	-0.7738	-0.32525	-0.87595		18	-0.80097	-0.32614	-0.64626	-0.40846	-0.51174	-0.58101	-0.7804	-0.45831	-0.31548	-0.64688	-0.10069	-0.35608	-0.62797	-0.39581	-0.3983	-0.50927	-0.06522	-0.47148	-0.96902	-0.34727	0.0337	-0.82211	-0.27603	-0.38076	-0.33002
19	-0.76421	-0.64204	-0.76955	-0.68529	-0.78429	-0.75839	-0.70099	-0.6822	-0.84679	-0.87179	-0.5032	-0.55399	-0.59955	-0.59823	-0.72001	-0.72487	-0.70916	-0.61545	-0.95461	-0.75932	-0.41871	-0.88161		19	-0.84038	-0.4238	-0.61375	-0.39834	-0.48952	-0.59176	-0.79343	-0.37977	-0.42773	-0.58056	-0.30933	-0.34149	-0.6811	-0.54619	-0.26641	-0.51289	-0.21796	-0.30857	-0.8816	-0.28847	-1.03201	-0.83066	-0.35929	-0.39563	-0.37481
20	-0.77956	-0.66547	-0.69058	-0.64258	-0.79623	-0.79843	-0.64899	-0.74511	-0.81384	-0.9424	-0.54745	-0.591	-0.58361	-0.56188	-0.77156	-0.74309	-0.73252	-0.6149	-0.76639	-0.78013	-0.7799	-0.86296		20	-0.81389	-0.49366	-0.57482	-0.27893	-0.37138	-0.63673	-0.86731	-0.38462	-0.43193	-0.60159	-0.55428	-0.37136	-0.65993	-0.57002	-0.42437	-0.53914	-0.46643	-0.48924	-0.59904	-0.30829	-0.8551	-0.53879	-0.37824	-0.23517	-0.33403
21	-0.77486	-0.65884	-0.65636	-0.58859	-0.76686	-0.82178	-0.6341	-0.76826	-0.78638	-0.56558	-0.74196	-0.55755	-0.59019	-0.63262	-0.74619	-0.77139	-0.70224	-0.70217	-0.79462	-0.82447	-0.98939	0.1401		21	-0.88623	-0.63311	-0.66476	-0.36922	-0.34981	-0.62173	-0.82588	-0.42326	-0.41778	-0.53785	-0.67238	-0.35144	-0.56834	-0.57496	-0.53387	-0.58864	-0.77733	-0.57497	-0.4414	-0.29639	-0.75653	-0.53228	-0.24561	-0.27059	-0.29944
22	-0.76927	-0.69029	-0.74343	-0.52427	-0.78185	-0.79037	-0.58092	-0.7389	-0.76467	-0.58789	-0.72137	-0.5383	-0.58692	-0.52346	-0.79076	-0.69026	-0.75999	-0.57387	-0.77857	-0.48788	-0.4905	0.10718		22	-0.86152	-0.69071	-0.68181	-0.26079	-0.31405	-0.61265	-0.88962	-0.33893	-0.41587	-0.51162	-0.75461	-0.382	-0.41225	-0.58538	-0.37998	-0.62063	-0.82395	-0.39999	-0.78902	-0.26909	-0.7481	-0.15086	-0.19226	-0.36638	-0.33218
23	-0.79437	-0.62738	-0.80155	-0.5129	-0.80632	-0.77117	-0.64489	-0.73964	-0.74613	-0.63694	-0.75773	-0.60045	-0.45357	-0.73011	-0.85153	-0.7336	-0.70449	-0.64159	-0.53277	-0.3802	-0.37808	0.09816		23	-0.89826	-0.69595	-0.67591	-0.36205	-0.3563	-0.5967	-0.89947	-0.37496	-0.44995	-0.44025	-0.7673	-0.36272	-0.37854	-0.69323	-0.42273	-0.46158	-0.48849	-0.25238	0.22148	-0.25213	-0.10783	-0.13702	-0.25259	-0.24853	-0.34886
24	-0.78046	-0.62072	-0.90037	-0.32566	-0.8253	-0.76673	-0.62482	-0.77683	-0.77781	-0.55854	-0.70341	-0.61407	-0.51626	-0.77726	-0.76779	-0.65906	-0.7385	-0.61061	-0.66508	-0.14676	-0.28033	-0.26581		24	-0.83347	-0.59305	-0.78851	-0.53926	-0.35143	-0.56953	-0.5663	-0.48729	-0.46372	-0.31097	-0.87796	-0.42778	-0.43576	-0.64875	-0.3983	-0.26843	-0.13389	0.00158	0.45999	-0.2453	0.25611	-0.07392	-0.16633	-0.30981	-0.45172
25	-0.74561	-0.64309	-0.81329	-0.62021	-0.80786	-0.74782	-0.71082	-0.64938	-0.71389	-0.65293	-0.81731	-0.62651	-0.48772	-0.88956	-0.80553	-0.77139	-0.70023	-0.6175	-0.23716	0.52371	-0.16452	-0.54111		25	-0.77559	-0.72841	-0.72965	-0.66457	-0.29544	-0.49825	-0.4536	-0.42485	-0.43995	-0.37298	-0.85697	-0.32918	-0.33874	-0.47047	-0.16748	-0.25665	-0.08728	-0.11118	0.27448	-0.36576	0.06487	-0.17365	-0.12545	-0.22605	-0.30685
26	-0.85593	-0.68539	-0.81978	-0.6512	-0.79532	-0.76923	-0.63798	-0.60635	-0.73281	-0.4634	-0.76956	-0.72269	-0.39742	-0.94764	-0.52109	-0.60917	-0.68488	-0.36721	0.47531	0.05954	-0.04759	-0.60374		26	-0.75689	-0.73397	-0.67995	-0.76963	-0.4598	-0.42978	-0.41883	-0.45738	-0.40624	-0.4449	-0.82023	-0.32855	-0.18727	-0.32909	0.12156	-0.40303	-0.15678	-0.24349	0.02186	-0.38955	0.53917	-0.2856	-0.3568	-0.38463	-0.26978
27	-0.82181	-0.57561	-0.74343	-0.62445	-0.76717	-0.87767	-0.60597	-0.59305	-0.6366	-0.5485	-0.72312	-0.72416	-0.44795	-0.89892	-0.41	-0.44593	-0.71412	-0.41648	0.58935	-0.37025	-0.23541	-0.80204		27	-0.79474	-0.44864	-0.46778	-0.84558	-0.53047	-0.42883	-0.29803	-0.45024	-0.30246	-0.50746	-0.67501	-0.21766	-0.27069	-0.3049	0.05887	-0.46581	-0.22337	-0.26802	-0.16985	-0.37127	0.51559	-0.31328	-0.29547	-0.21402	-0.2982
28	-0.78461	-0.58016	-0.83618	-0.59883	-0.81153	-0.80927	-0.52956	-0.61219	-0.67976	-0.75102	-0.70034	-0.71915	-0.32584	-0.80613	-0.54131	-0.37371	-0.59014	-0.18267	0.74103	-0.34853	-0.14059	-0.80307		28	-0.75243	-0.39836	-0.71159	-0.82237	-0.59457	-0.53574	-0.45766	-0.47604	-0.32585	-0.26558	-0.23804	-0.34017	-0.05808	-0.29555	-0.25053	-0.41027	-0.1443	-0.2908	-0.45758	-0.35123	0.47094	-0.36375	-0.19874	-0.24079	-0.42268
29	-0.75988	-0.62106	-0.97064	-0.64081	-0.80021	-0.75561	-0.50056	-0.66452	-0.74127	-0.80119	-0.71962	-0.70434	-0.47087	-0.87522	-0.52637	-0.37929	-0.48655	-0.138	0.00587	-0.55212	-0.1643	-0.67166		29	-0.68543	-0.32467	-0.67764	-0.81056	-0.46957	-0.4851	-0.71695	-0.53331	-0.46829	-0.19489	0.08652	-0.298	-0.03839	-0.22847	-0.07953	-0.4145	-0.05232	-0.22747	-0.28893	-0.3171	-0.37405	-0.43051	-0.05465	-0.12965	-0.4267
30	-0.6985	-0.6043	-0.86129	-0.62143	-0.80694	-0.80343	-0.46673	-0.72797	-0.8681	-0.83389	-0.68764	-0.63894	-0.42595	-0.76358	-0.51532	-0.40969	-0.37445	-0.14002	-0.55159	-0.65436	-0.03833	-0.13633		30	-0.59236	-0.36093	-0.40173	-0.75191	-0.36696	-0.43759	-0.73839	-0.29674	-0.28831	-0.14273	0.12501	-0.1324	0.02527	-0.13722	-0.37591	-0.47033	-0.04441	-0.172	-0.15643	-0.23583	-0.69166	-0.36945	-0.09254	-0.22169	-0.42207
31	-0.72557	-0.67036	-0.78758	-0.63733	-0.728	-0.78286	-0.49596	-0.65851	-0.77288	-0.92568	-0.68939	-0.68393	-0.4442	-0.7374	-0.54971	-0.39566	-0.51787	-0.1716	-0.64736	-0.5114	-0.29139	-0.05856		31	-0.58814	-0.44045	-0.41463	-0.46331	-0.27489	-0.3116	-0.22039	-0.17027	-0.20749	-0.07832	-0.11513	-0.11414	0.13447	-0.16846	-0.25542	-0.4142	-0.09394	-0.14319	0.03734	-0.25521	-0.59899	-0.2799	-0.25259	-0.26714	-0.32878
32	-0.73641	-0.63332	-0.67823	-0.58963	-0.69986	-0.74532	-0.58384	-0.61657	-0.8681	-0.85619	-0.70297	-0.707	-0.35111	-0.6627	-0.60427	-0.25611	-0.37943	-0.23186	-0.51063	-0.38111	-0.55009	-0.14648		32	-0.55208	-0.40624	-0.31834	-0.18949	-0.31973	-0.38945	-0.13318	-0.08594	-0.37408	0.01198	-0.21967	-0.19013	0.07581	-0.13828	-0.22895	-0.30494	-0.21755	-0.09376	0.10928	-0.21645	-0.76411	-0.25995	-0.22617	-0.18525	-0.30901
33	-0.70824	-0.58298	-0.61485	-0.5845	-0.71852	-0.71863	-0.61716	-0.63388	-0.74927	-0.71905	-0.65171	-0.68511	-0.20329	-0.52329	-0.50058	-0.25721	-0.5858	-0.23779	-0.4525	-0.36573	-0.7124	0.01025		33	-0.68164	-0.41034	-0.12176	-0.12198	-0.19733	-0.18061	-0.31107	-0.19052	-0.34691	-0.24769	-0.34039	-0.1158	0.14309	-0.23536	-0.15363	-0.33814	-0.29746	0.02325	-0.18293	-0.27041	-0.90649	-0.33607	-0.26356	-0.28449	-0.32168
34	-0.66257	-0.52389	-0.5381	-0.51766	-0.75278	-0.72335	-0.61259	-0.58485	-0.80501	-0.7499	-0.58687	-0.72298	-0.17101	-0.56483	-0.51163	-0.21567	-0.60316	-0.23525	-0.23937	-0.40192	-0.62504	0.09979		34	-0.57256	-0.3127	-0.04135	-0.05363	-0.05153	-0.09295	-0.45215	-0.29865	-0.34765	-0.20585	-0.31721	-0.08725	0.00555	-0.22194	0.00472	-0.40303	-0.23961	-0.15921	-0.19635	-0.377	-0.69082	-0.46796	-0.3224	-0.29784	-0.40261
35	-0.64939	-0.53437	-0.62639	-0.52114	-0.77696	-0.6925	-0.50094	-0.6102	-0.83985	-0.78001	-0.58337	-0.47853	-0.11019	-0.19128	-0.2519	-0.19846	-0.46251	-0.27226	-0.00742	-0.30872	-0.16475	0.17013		35	-0.4904	-0.28317	-0.25876	-0.05489	-0.18687	-0.30347	-0.31801	-0.23238	-0.45107	-0.17445	-0.28965	-0.21102	-0.1374	-0.22247	-0.04535	-0.45977	-0.18675	-0.18514	0.000516262	-0.37876	-0.54507	-0.31124	-0.35231	-0.10759	-0.42608
36	-0.61093	-0.46096	-0.6511	-0.48894	-0.80112	-0.61604	-0.32413	-0.61766	-0.8681	-0.74433	-0.56979	0.18263	-0.17332	-0.11247	-0.10371	-0.14593	-0.40807	-0.22439	-0.07108	0.00796	-0.06023	0.08089		36	-0.44054	-0.17412	-0.24508	-0.14856	-0.25409	-0.22874	-0.2479	-0.32381	-0.31048	-0.14831	-0.27347	-0.12009	-0.03032	-0.226	-0.13777	-0.3813	-0.32409	-0.30929	0.07727	-0.49041	-0.55518	-0.34259	-0.21171	-0.09085	-0.4162
37	-0.614	-0.44945	-0.82241	-0.28371	-0.79899	-0.56015	-0.37205	-0.63553	-0.83611	-0.76626	-0.69027	-0.19057	-0.18177	-0.16657	-0.02887	-0.162	-0.37453	-0.25665	0.33304	0.29479	-0.08506	0.02583		37	-0.36818	-0.22704	-0.20976	-0.08907	-0.19668	-0.22784	-0.18765	-0.30351	-0.2151	-0.1343	-0.17855	-0.04078	-0.04621	-0.21171	-0.01603	-0.38462	-0.61377	-0.60413	0.14507	-0.71724	-0.58045	-0.08532	-0.19625	-0.00358	-0.41002
38	-0.56562	-0.46656	-0.79487	-0.60959	-0.76502	-0.48202	-0.40967	-0.5677	-0.72175	-0.79227	-0.53781	-0.48505	-0.17332	-0.11123	0.10078	-0.1486	-0.34963	-0.26007	0.70062	0.16178	0.00659	-0.00429		38	-0.35229	-0.0949	-0.10139	-0.18063	-0.19802	-0.26097	-0.18069	-0.17475	-0.07722	-0.14504	-0.07926	-0.23442	-0.30896	-0.19653	0.09917	-0.40876	-0.61918	-0.56286	0.11203	-0.76921	0.04128	0.0429	-0.06163	-0.08988	-0.41589
39	-0.54702	-0.41972	-0.80783	-0.57275	-0.66529	-0.4723	-0.3366	-0.5896	-0.6667	-0.28205	-0.50539	-0.13701	-0.02036	-0.12964	0.17096	-0.15121	-0.32577	-0.29427	0.70782	0.0894	0.06822	-0.02639		39	-0.27904	-0.17471	-0.11051	-0.12746	-0.23078	-0.25563	-0.09204	0.05472	-0.12513	-0.12691	-0.2376	-0.13251	-0.07878	-0.17993	0.26241	-0.35776	-0.46685	-0.39786	-0.10377	-0.7038	-0.3134	0.09216	0.05455	-0.05676	-0.36214
40	-0.47698	-0.36065	-0.75437	-0.56126	-0.65793	-0.42754	-0.35241	-0.47106	-0.75758	-0.17987	-0.66004	0.10451	-0.02455	-0.15651	0.29889	-0.13308	-0.31619	-0.37779	0.69508	0.2025	0.16303	-0.09358		40	-0.17663	-0.2674	-0.07669	-0.1494	-0.2041	-0.19031	-0.11986	0.01706	-0.15119	-0.31053	-0.42743	-0.08141	0.24928	-0.23359	0.22089	-0.29921	-0.30953	-0.24277	-0.15436	-0.45495	-0.57035	0.10396	-0.10351	0.12533	-0.43936
41	-0.48365	-0.41062	-0.78596	-0.55151	-0.61817	-0.45922	-0.28437	-0.37262	-0.60645	-0.36344	-0.40857	0.01158	0.10829	0.04333	0.27179	-0.10576	-0.32577	-0.37407	0.49635	0.25769	0.18786	-0.26074		41	-0.22071	-0.31241	-0.30686	-0.18738	-0.26082	-0.15685	-0.07206	-0.08141	-0.24003	-0.22174	-0.4738	-0.07243	0.09667	-0.24595	0.19891	-0.23824	-0.20797	-0.12432	-0.0043	-0.36048	-0.3235	0.11048	-0.12296	0.22602	-0.40137
42	-0.48834	-0.3596	-0.8546	-0.54275	-0.65732	-0.27183	-0.27861	-0.35438	-0.66594	-0.25456	-0.26838	0.24478	0.13543	-0.02024	0.24636	-0.0952	-0.35437	-0.31707	0.35297	0.49204	0.0391	-0.28021		42	-0.25633	-0.41268	-0.72187	-0.17809	-0.37941	-0.12467	-0.13347	-0.22016	-0.29251	-0.18023	-0.57309	-0.0568	0.52833	-0.23712	0.34018	-0.24247	-0.23336	-0.09979	0.05799	-0.28604	0.02696	0.10193	-0.06861	0.06737	-0.38809
43	-0.49666	-0.38791	-0.81957	-0.63434	-0.60837	-0.13337	-0.28029	-0.37937	-0.73428	-0.11038	-0.25392	-0.4371	0.10689	-0.30524	-0.20485	-0.06719	-0.35528	-0.39343	0.54562	0.68114	-0.27152	-0.31104		43	-0.28506	-0.45623	-0.78935	-0.26923	-0.36757	-0.15965	-0.13521	-0.29063	-0.37179	-0.20782	-0.5416	-0.05715	-0.66866	-0.30437	0.11383	-0.24156	-0.19965	0.04068	0.1313	-0.26865	-0.20219	0.05837	0.01765	0.08653	-0.35535
44	-0.49539	-0.47599	-0.79061	-0.63895	-0.69189	-0.11085	-0.30953	-0.27089	-0.10137	-0.18582	-0.29685	0.12344	0.09007	-0.48353	-0.33719	-0.08697	-0.3678	-0.413	0.57219	0.69653	0.01224	-0.36126		44	-0.25789	-0.4694	-0.63052	-0.22619	-0.35419	-0.21	-0.14535	-0.23336	-0.4097	-0.30234	-0.22579	-0.02465	-0.69895	-0.34462	0.07759	-0.22889	-0.22587	0.06703	0.05627	-0.25962	-0.09857	-0.03688	0.00868	0.09608	-0.35071
45	-0.52193	-0.50746	-0.84792	-0.66541	-0.47743	-0.16896	-0.24339	-0.27325	-0.51995	-0.23746	-0.18689	0.14979	-0.00538	-0.34325	-0.33138	-0.03764	-0.36605	-0.40546	0.58271	0.7291	0.09576	-0.32681		45	-0.35139	-0.51148	-0.64729	-0.35615	-0.43811	-0.17374	-0.10508	-0.20854	-0.31819	-0.29089	-0.13262	-0.02465	-0.72187	-0.31461	0.05236	-0.1966	-0.26791	-0.03434	-0.00981	-0.25918	-0.1567	-0.06049	0.01167	0.23219	-0.37944
46	-0.50694	-0.49802	-0.83517	-0.66567	-0.26018	-0.14227	-0.20794	-0.30535	-0.70637	-0.02528	-0.27407	0.13706	-0.011	-0.41963	-0.30105	0.00534	-0.38097	-0.39346	0.4886	0.93721	-0.01892	-0.35835		46	-0.44044	-0.56615	-0.44782	-0.23421	-0.51154	-0.15217	-0.13028	-0.16285	-0.24386	-0.12512	-0.05258	-0.01137	-0.59098	-0.23606	0.01367	-0.22617	-0.26749	-0.09197	0.016	-0.23672	-0.26706	-0.09346	-0.17631	0.2308	-0.36647
47	-0.48781	-0.51445	-0.86473	-0.69854	0.03568	-0.1673	-0.15187	-0.34326	-0.8681	-0.07024	-0.26224	0.1628	-0.02877	-0.42406	-0.21375	-0.02497	-0.3775	-0.4325	0.44376	0.6911	0.06416	-0.35723		47	-0.49366	-0.50068	-0.33114	-0.21902	-0.59457	-0.16935	-0.01787	-0.19281	-0.23046	-0.22189	-0.10769	-0.02333	-0.45242	-0.28743	-0.02132	-0.24036	-0.26999	-0.19156	0.05214	-0.22901	-0.02949	-0.03892	-0.03969	0.18716	-0.36863
48	-0.50062	-0.42566	-0.8702	-0.65729	0.25168	-0.25098	0.03309	-0.37626	-0.46588	0.0223	-0.30474	0.05123	-0.2117	-0.39819	-0.14766	-0.06431	-0.40132	-0.38526	0.2893	0.32103	0.13549	-0.33103		48	-0.52393	-0.49366	-0.19519	-0.23337	-0.53035	-0.18123	-0.06799	-0.20214	-0.24312	-0.21583	0.11276	-0.02133	-0.28821	-0.32167	-0.07506	-0.27476	-0.35864	-0.22216	0.11134	-0.27856	0.0615	-0.05194	-0.31193	0.14214	-0.41465
49	-0.50478	-0.40295	-0.91556	-0.69004	0.25322	-0.39834	0.03668	-0.3088	-0.52077	0.0353	-0.48611	0.01305	-0.12187	-0.46918	-0.24188	-0.07426	-0.43102	-0.39737	0.17471	-0.01194	0.14114	-0.35368		49	-0.51859	-0.58983	-0.29465	-0.15953	-0.42198	-0.18719	-0.21401	-0.14483	-0.25226	-0.16161	0.07733	-0.07042	-0.15924	-0.47347	-0.27862	-0.26873	-0.40317	-0.23992	0.15264	-0.29529	0.31424	-0.0959	-0.2511	-0.04721	-0.36152
50	-0.48708	-0.47287	-0.96821	-0.60133	0.28625	-0.45839	0.00339	-0.33397	-0.29003	-0.06133	-0.48217	-0.04437	-0.12936	-0.44765	-0.13794	-0.12469	-0.46112	-0.41568	0.12046	-0.06261	0.14226	-0.4376		50	-0.54108	-0.62609	-0.36225	0.03835	-0.38395	-0.20157	-0.05322	-0.10428	-0.2362	-0.21038	0.00166	-0.10596	-0.08882	-0.38063	-0.56074	-0.29076	-0.51222	-0.14604	0.10033	-0.32084	0.45661	-0.11789	-0.39719	-0.05725	-0.4162
asic-1;del-1-naïve																															asic-1;del-1-trained
Time (s)	1	2	3	4	5	6	7	8	9	10	11	12	13	14	15	16	17	18	19	20	21	22	23	24	25	26	27	28	29		Time (s)	1	2	3	4	5	6	7	8	9	10	11	12	13	14	15	16	17	18
1	0.12667	0.0146	-0.26562	-0.02667	0.00727	-0.16677	0.12221	-0.05481	-0.07748	-0.1755	-0.45431	0.09996	-0.02485	-0.53314	0.29755	0.18451	-0.21835	0.0714	0.14009	0.02471	-0.10317	-0.00503	-0.62128	0.26261	-0.30889	0.18969	0.17597	-0.16406	0.09322		1	-0.33247	0.31951	0.08401	0.26425	0.03619	-0.06016	-0.06061	0.18247	0.38249	-0.4572	-0.18647	0.14765	-0.13984	-0.03535	-0.01902	-0.0176	-0.29774	-0.01373
2	0.13781	0.01307	-0.09961	-0.04546	0.11236	-0.1029	0.06591	-0.15364	0.000906653	-0.00383	-0.10063	0.10031	0.03299	-0.512	0.17082	0.15267	-0.11434	0.13813	0.08377	0.04736	-0.12657	-0.04368	-0.68535	0.24113	0.39044	0.05603	0.13852	-0.04206	-0.06896		2	-0.2135	0.28647	0.0611	0.14371	-0.00944	-0.28943	0.41831	0.16643	0.26166	-0.2625	-0.09999	0.15747	0.03872	0.09985	-0.16789	0.1913	-0.07147	-0.05393
3	0.0904	0.06088	0.34189	-0.07573	0.10862	0.03928	0.01851	0.00407	0.03075	0.05405	0.18995	0.06066	0.08655	-0.64294	0.20059	0.11849	0.05255	0.000141383	-0.16526	0.07331	-0.02597	0.00411	-0.58331	0.0861	0.49238	0.22421	0.06522	0.08235	-0.27048		3	0.13147	0.10984	0.11058	0.0741	-0.00279	-0.34538	0.37747	0.23243	0.17212	-0.23389	-0.06977	0.15085	0.16297	0.09844	-0.22574	0.27417	-0.06488	-0.06646
4	0.08645	-0.04618	0.09178	-0.00318	0.03829	0.06338	-0.0028	0.09343	0.02886	0.06263	0.40055	0.0126	0.08183	-0.5917	-0.02695	0.01907	-0.00334	-0.04963	-0.02795	0.04613	-0.08446	-0.00461	0.13901	-0.05585	0.44032	0.01406	0.03793	0.07673	-0.33806		4	0.16053	-0.1214	0.16395	-0.04317	-0.00102	-0.36767	-0.0448	0.09051	-0.05497	-0.23071	0.03182	0.15108	0.13727	0.12555	-0.32001	0.02214	-0.02094	-0.01373
5	0.02252	0.02248	0.11643	-0.01936	-0.1168	0.0447	-0.06069	0.13724	-0.02497	0.07956	0.05958	-0.02775	0.18466	-0.77471	-0.18729	-0.04618	-0.04448	-0.02955	0.07113	0.00535	0.0138	-0.01625	0.37345	-0.26504	-0.14831	-0.44685	-0.11348	0.13091	0.09082		5	-0.00761	-0.49119	0.18534	-0.28051	0.01316	-0.27111	-0.2108	-0.1523	-0.2184	0.20242	0.05029	0.03026	0.10644	0.18469	-0.32391	0.08458	0.0618	-0.0247
6	-0.03135	-0.03575	0.26142	-0.01884	0.00914	0.00554	0.00069979	0.05383	0.00714	0.02217	-0.19137	-0.01161	0.16924	-0.59333	0.00593	-0.05045	0.11154	-0.13078	0.00909	-0.03213	0.14794	-0.00711	0.31935	-0.21554	-0.42398	-0.03179	-0.2483	0.21519	0.08842		6	0.05188	-0.42467	0.0382	-0.40759	0.00208	0.11216	-0.34848	-0.25353	-0.29446	0.13486	-0.0068	-0.11636	-0.01725	0.0231	0.09475	0.06036	0.12991	0.01446
7	-0.04752	-0.04872	-0.01986	-0.01206	-0.03899	-0.04205	-0.03556	0.02369	-0.01742	0.05773	-0.23222	-0.00319	-0.06598	0.9268	-0.05912	-0.000349528	0.12163	-0.04934	-0.00355	-0.02059	0.2189	0.01991	0.24104	-0.16044	0.31481	0.04526	-0.32588	0.19231	0.19414		7	0.15537	-0.10213	-0.16274	-0.42721	-0.01697	0.32904	-0.40975	-0.28595	-0.15583	0.20401	-0.02779	-0.25911	-0.04258	-0.51345	0.3018	0.02819	0.07352	0.0249
8	-0.03782	0.00493	-0.15253	0.02761	-0.04861	-0.00349	-0.05656	-0.01065	0.01016	0.07735	-0.21143	-0.0453	-0.16495	0.89589	-0.15393	-0.09045	-0.02274	0.03436	-0.14207	-0.04448	0.07697	-0.00835	0.34782	-0.12309	0.19423	-0.17649	-0.21139	0.04021	0.17371		8	-0.02689	0.07818	-0.09554	-0.08568	0.01449	0.30428	-0.2747	-0.11972	-0.11808	0.27235	0.02426	-0.21914	-0.05194	-0.53985	0.33463	-0.18675	-0.04438	0.04683
9	-0.16316	0.06774	-0.15398	0.04535	-0.01679	0.117	-0.03747	-0.03554	0.02546	-0.0178	0.14372	-0.10354	-0.15767	1.04961	-0.06392	-0.11336	0.06807	-0.02276	-0.0162	-0.02348	-0.02363	0.01825	0.29562	0.11132	-0.42618	-0.13755	0.22037	-0.27603	-0.03322		9	-0.00489	0.14746	-0.25198	0.27313	0.00961	0.22902	0.1581	0.03593	-0.12725	0.23977	0.13928	-0.01953	-0.17967	0.25651	0.17634	-0.48761	-0.000439367	0.04944
10	-0.184	-0.05304	-0.11991	0.12833	-0.05449	0.04531	-0.01425	-0.05762	0.01658	-0.15637	0.39615	-0.08214	-0.14182	0.77552	-0.18369	-0.17395	0.04945	0.03803	0.05095	-0.07619	-0.09382	0.04277	0.17365	0.11879	-0.52483	0.26343	0.26103	-0.25556	0.0704		10	0.08611	0.19793	-0.13292	0.48897	-0.04532	0.35925	0.39526	0.10374	0.15271	0.13089	0.14516	-0.02318	-0.01413	0.30052	0.14903	0.03122	0.23462	0.03691
11	-0.06871	-0.13874	-0.01406	0.08867	-0.2874	0.02964	-0.03238	-0.13612	-0.05765	-0.18972	0.34747	-0.08214	-0.32219	-0.03457	-0.46619	-0.21356	0.16355	0.12003	0.063	-0.10297	-0.0751	0.06272	0.16226	-0.07639	-0.12036	0.27006	0.25408	0.13974	0.14368		11	-0.1695	-0.00807	-0.19429	0.37965	-0.39485	-0.14385	0.19236	-0.03321	-0.23027	-0.59946	-0.16632	-0.01861	-0.1448	0.11111	-0.1123	-0.05203	-0.08319	-0.03618
12	-0.07661	-0.18222	0.06351	-0.46349	-0.48767	-0.06133	-0.53241	-0.02047	-0.50663	-0.04159	0.45485	-0.03723	-0.46144	-1.14071	-0.70141	-0.30716	0.16821	-0.3536	0.00819	-0.35708	-0.19832	-0.18249	0.0028	-0.34255	0.16683	-0.13231	-0.14718	0.24087	-0.000480538		12	-0.29417	-0.28748	-0.34877	-0.48514	-0.35897	-0.4053	-0.28854	-0.19233	-0.33545	-0.65827	-0.10923	-0.10883	-0.23619	-0.26032	-0.45035	-0.34872	-0.2333	-0.26957
13	-0.36393	-0.09526	-0.2243	-0.61954	-0.92058	-0.24991	-0.69305	-0.07619	-0.5208	-0.40676	0.4299	-0.69194	-0.47172	-1.02928	-0.79286	-0.34871	-0.27734	-0.49555	-0.47513	-0.30354	-0.13047	-0.25772	-0.22548	-0.29212	-0.28477	-0.25382	-0.53347	-0.04687	-0.16927		13	-0.41654	-0.30859	-0.62037	-0.61409	-0.48966	-0.63605	-0.59816	-0.35774	-0.61163	-0.77271	-0.21333	-0.31666	-0.27418	-0.56098	-0.64668	-0.62573	-0.11834	-0.32856
14	-0.69364	-0.16111	-0.43091	-0.72235	-1.04252	-0.27762	-0.78179	-0.66286	-0.56726	-0.64906	0.29488	-0.73755	-0.50771	-1.17324	-0.75182	-0.39998	0.00598	-0.53259	-0.58143	-0.3715	0.05592	-0.29429	-0.50738	-0.58629	-0.81475	-0.6849	-0.72072	-0.50919	-0.15786		14	-0.34334	-0.33474	-0.63139	-0.63839	-0.43295	-0.74003	-0.77273	-0.3321	-0.68822	-0.91258	-0.32583	-0.61654	-0.2773	-0.11562	-0.75882	-0.66055	-0.14397	-0.34527
15	-0.76511	-0.31953	-0.61505	-0.64511	-1.06792	-0.33546	-0.89885	-0.64534	-0.56084	-0.78173	-0.44257	-0.80948	-0.5587	-0.99512	-0.55716	-0.43532	-0.33556	-0.51421	-0.52722	-0.40115	-0.32543	-0.34624	-0.3987	-0.79641	-0.94519	-0.715	-0.69665	-0.65728	-0.15816		15	-0.37118	-0.33382	-0.35893	-0.55522	-0.52022	-0.80441	-0.61989	-0.30398	-0.85868	-0.97616	-0.52901	-0.74169	-0.25693	-0.30784	-0.84593	-0.61135	-0.30507	-0.25181
16	-0.50508	-0.34674	-0.76439	-0.86796	-0.72565	-0.36378	-0.98155	-0.6173	-0.55782	-0.66451	-0.56095	-0.77194	-0.53085	-1.12525	-0.45779	-0.4761	-0.08018	-0.53457	-0.33811	-0.40321	-0.41745	-0.41815	-0.22975	-0.71236	-0.94026	-0.32037	-0.29217	-0.44658	-0.17407		16	-0.37159	-0.39347	-0.46221	-0.57858	-0.57294	-0.89007	-0.54677	-0.4057	-0.75889	-1.06358	-0.34178	-0.77595	-0.34979	-0.4962	-0.53779	-0.7351	-0.44054	-0.25129
17	-0.54782	-0.43142	-0.77454	-0.74636	-0.46548	-0.43126	-0.91698	-0.62641	-0.57708	-0.61227	-0.65047	-0.77264	-0.58955	-1.19357	-0.43115	-0.48697	-0.15625	-0.53994	-0.33811	-0.36779	-0.57498	-0.42978	-0.77077	-0.7217	-1.0992	-0.1301	-0.29859	0.10723	-0.13143		17	-0.51976	-0.45908	-0.41727	-0.537	-0.56187	-0.98415	-0.63241	-0.42307	-0.45304	-0.8045	-0.47527	-0.67797	-0.45421	-0.23532	-0.56346	-0.77862	-0.46324	-0.30037
18	-0.45516	-0.39785	-0.74917	-0.87788	-0.40639	-0.44572	-0.84096	-0.63272	-0.56443	-0.60271	-0.50763	-0.74176	-0.62596	-1.16999	-0.43259	-0.50095	-0.17566	-0.46755	-0.41099	-0.39292	-0.66311	-0.42895	-0.9981	-0.75439	-0.3352	-0.39217	-0.3339	0.0065	-0.18218		18	-0.60845	-0.46275	-0.5737	-0.59447	-0.53086	-0.92127	-0.58959	-0.4282	-0.34894	-0.92689	-0.48619	-0.50234	-0.5601	-0.18568	-0.71299	-0.7438	-0.44347	-0.33379
19	-0.39267	-0.38946	-0.94055	-0.90345	-0.44329	-0.49391	-0.89026	-0.66391	-0.53194	-0.57303	-0.44942	-0.79088	-0.53685	-1.11224	-0.49572	-0.50988	-0.19351	-0.47858	-0.54228	-0.4028	-0.60618	-0.5075	-1.17465	-0.68622	0.16135	-0.09779	-0.3842	0.01854	-0.14134		19	-0.58291	-0.47146	-0.4056	-0.66595	-0.46839	-0.97277	-0.58762	-0.43829	-0.33923	-0.9547	-0.54244	-0.4103	-0.42687	-0.19765	-0.74224	-0.69726	-0.46617	-0.29463
20	-0.4056	-0.43829	-0.94563	-1.0381	-0.48687	-0.47403	-0.96787	-0.6548	-0.56594	-0.52889	-0.45137	-0.64984	-0.60026	-1.19357	-0.4986	-0.52348	-0.25561	-0.4848	-0.54228	-0.40074	-0.61475	-0.44308	-0.90176	-0.63579	-0.04143	-0.77824	-0.40881	-0.34866	-0.20891		20	-0.37009	-0.48844	-0.4432	-0.69211	-0.50959	-0.8054	-0.61858	-0.4067	-0.4552	-0.75443	-0.41483	-0.42903	-0.43604	-0.18005	-0.55631	-0.74532	-0.67707	-0.268
21	-0.43792	-0.43142	-0.88328	-1.19206	-0.57966	-0.47403	-1.01686	-0.67512	-0.61089	-0.61276	-0.53527	-0.65264	-0.52099	-1.10248	-0.49164	-0.54056	-0.23698	-0.52609	-0.47543	-0.43287	-0.64517	-0.47508	-0.78501	-0.47703	-0.02992	-0.37395	-0.5768	-0.46785	-0.34677		21	-0.37458	-0.45999	-0.42721	-0.66034	-0.54725	-0.74697	-0.59091	-0.38685	-0.66989	-0.66304	-0.40727	-0.51308	-0.40998	-0.28214	-0.36746	-0.89707	-0.40466	-0.37294
22	-0.44438	-0.43879	-0.97535	-1.01253	-0.608	-0.47524	-1.09797	-0.71332	-0.57557	-0.50976	-0.59715	-0.63615	-0.53599	-1.10085	-0.50004	-0.51221	-0.38834	-0.51364	-0.43297	-0.47982	-0.63503	-0.39695	-0.74372	-0.27531	-0.08144	-0.24719	-0.74105	-0.27281	-0.47952		22	-0.42252	-0.43751	-0.3384	-0.60335	-0.46219	-0.58455	-0.43676	-0.60303	-0.62188	-0.73297	-0.38796	-0.45118	-0.34465	-0.50394	-0.43995	-0.86755	-0.30214	-0.26591
23	-0.46953	-0.46371	-0.95505	-0.91128	-0.65453	-0.38185	-1.03054	-0.68354	-0.60391	-0.4742	-0.64387	-0.79509	-0.52442	-1.22285	-0.41555	-0.41163	-0.59481	-0.50375	-0.44562	-0.45181	-0.6015	-0.25855	-0.80637	-0.24636	-0.16968	-0.43719	-0.8197	0.09961	-0.60476		23	-0.47168	-0.42742	-0.35288	-0.68417	-0.42409	-0.58406	-0.7141	-0.7069	-0.50159	-0.70039	-0.49039	-0.43748	-0.33125	-0.27088	-0.41524	-0.7964	-0.2626	-0.04819
24	-0.66634	-0.42506	-1.06452	-0.91598	-0.55051	-0.42463	-1.01845	-0.68774	-0.59673	-0.58431	-0.53062	-0.68352	-0.53856	-1.21553	-0.47507	-0.40386	-0.1089	-0.54305	-0.32305	-0.34926	-0.62411	-0.24941	-0.90176	0.05248	-0.53469	-0.25547	-0.95506	0.16221	-0.6465		24	-0.6204	-0.60773	-0.31593	-0.96916	-0.54547	-0.70983	-0.48682	-0.74362	-0.57387	-0.74648	-0.7263	-0.48613	-0.35217	-0.45149	-0.20267	-0.18675	-0.21573	-0.13591
25	-0.7881	-0.42227	-1.00435	-0.86013	-0.55292	-0.32462	-1.05662	-0.75398	-0.57557	-0.77217	-0.56193	-0.57826	-0.53599	-1.04555	-0.48347	-0.58639	-0.43802	-0.38442	-0.23151	-0.28583	-0.55939	-0.23403	-0.86284	-0.03343	-0.829	-0.21212	-0.94489	0.19271	-0.60956		25	-0.41804	-0.61186	-0.40279	-1.10045	-0.77052	-0.86234	-0.39262	-0.73006	-0.91801	-0.70516	-0.52481	-0.38655	-0.35126	-0.27721	-0.32878	-0.33094	-0.24136	-0.49721
26	-0.86244	-0.3826	-0.91663	-0.78498	-0.57591	-0.74274	-0.90235	-0.734	-0.51324	-0.76334	-0.51301	-0.5144	-0.48115	-1.10411	-0.38435	-0.58717	-0.35884	-0.33946	-0.27307	-0.36614	-0.45333	-0.0283	-0.70718	-0.02503	-0.89806	-0.20715	-0.65598	-0.11951	-0.18188		26	-0.52492	-0.73068	-0.42397	-1.09998	-0.62787	-0.88958	-0.68445	-0.345	-0.9671	-0.4723	-0.41651	-0.27624	-0.10699	-0.08393	-0.28815	-0.23368	-0.28456	-0.48468
27	-0.94613	-0.38387	-0.77236	-0.64981	-0.70613	-0.54995	-0.96278	-0.71858	-0.43448	-0.67162	-0.44477	-0.49861	-0.50214	-1.0366	-0.31114	-0.55105	-0.21524	-0.24926	-0.0418	-0.5346	-0.2997	0.02822	-0.02235	-0.21647	-0.29245	-0.23808	-0.30715	-0.44939	-0.15605		27	-0.46367	-0.8307	-0.29087	-1.14156	-0.50472	-0.77074	-0.59947	-0.48444	-0.84573	-0.34594	-0.32164	-0.53272	-0.19031	0.03929	-0.20267	-0.03538	-0.12712	-0.39331
28	-0.90877	-0.53771	-0.90213	-0.56996	-0.75025	-0.54754	-0.85018	-0.58436	-0.39821	-0.49701	-0.34351	-0.51686	-0.52142	-0.13786	-0.26746	-0.44775	-0.05767	-0.00269	0.05667	-0.57661	-0.35039	0.24309	0.19216	0.28502	-0.09021	-0.2795	-0.37029	-0.78409	-0.16266		28	-0.37362	-0.91329	-0.2563	-1.18735	-0.46485	-0.57069	-0.44664	-0.43663	-0.49674	-0.13614	-0.09579	-0.56172	-0.22958	-0.02162	-0.31611	-0.09139	-0.1879	-0.33796
29	-0.847	-0.60255	-0.74264	-0.39356	-0.7179	-0.43427	-0.76621	-0.68494	-0.35231	-0.45728	-0.26108	-0.62352	-0.20523	-0.08825	-0.19473	-0.32347	0.65412	0.19977	0.02265	-0.53418	-0.39796	-0.34666	0.37298	0.56332	0.0205	0.00108	-0.41095	-0.65768	-0.17558		29	-0.47997	-0.8307	-0.30254	-1.15137	-0.29119	-0.46967	-0.26416	-0.15131	-0.22218	-0.26091	-0.02107	-0.55944	-0.25362	-0.0959	-0.51828	-0.18221	-0.26919	-0.28784
30	-0.65485	-0.57458	-0.73249	-0.64772	-0.8171	-0.33486	-0.71245	-0.66987	-0.42824	-0.42172	-0.26719	-0.48002	-0.18166	0.10533	-0.33706	-0.36697	0.18528	-0.17998	-0.10714	-0.44852	-0.51883	-0.1347	0.09582	0.8164	0.01502	0.156	-0.30769	-0.36753	-0.05574		30	-0.49912	-0.78574	-0.35958	-0.58326	-0.58667	-0.29289	-0.23847	-0.23765	-0.00426	-0.15044	-0.1193	-0.34407	-0.07194	-0.20046	-0.55631	-0.38808	-0.28749	-0.17663
31	-0.39626	-0.49143	-0.54038	-0.74949	-0.90294	-0.49934	-0.79674	-0.47922	-0.57255	-0.65642	-0.41322	-0.48774	-0.03385	-0.22407	-0.4938	-0.42056	-0.52418	-0.4947	-0.23874	-0.34185	-0.4892	0.1101	-0.20887	-0.0988	-0.06226	-0.11049	-0.25258	-0.12353	0.02385		31	-0.50699	-0.59671	-0.35526	-0.32022	-0.39662	-0.21614	-0.3083	-0.33805	0.09607	-0.22673	-0.19738	-0.31894	-0.1815	-0.2142	-0.51666	-0.31807	-0.401	-0.29515
32	-0.40955	-0.40345	-0.43889	-0.61797	-0.98717	-0.35474	-0.73217	-0.44452	-0.49076	-0.58824	-0.42618	-0.20108	-0.30291	-0.9268	-0.35794	-0.5161	-0.60025	-0.36349	-0.10684	-0.25412	-0.51805	0.45422	0.16511	-0.4238	-0.49249	-0.68352	-0.10545	-0.07657	-0.0182		32	-0.48037	-0.45128	-0.30513	-0.2193	-0.40416	-0.16861	-0.37813	-0.51156	0.03943	-0.22356	-0.34514	-0.27921	-0.23546	-0.21525	-0.49131	-0.01268	-0.38049	-0.327
33	-0.41134	-0.37446	-0.43381	-0.54073	-0.98904	-0.56079	-0.62848	-0.74101	-0.38631	-0.44894	-0.1811	-0.03688	-0.39289	-0.99837	-0.33322	-0.50522	-0.05534	-0.19836	-0.14328	-0.33608	-0.35896	0.7252	0.47549	0.32985	-0.83887	-0.7208	-0.25686	-0.33983	-0.05784		33	-0.55371	-0.38658	-0.27445	-0.28892	-0.47326	-0.15821	-0.49934	-0.40736	-0.16554	-0.32687	-0.49207	-0.31209	-0.36374	-0.25151	-0.34503	0.15232	-0.42296	-0.52644
34	-0.63222	-0.43218	-0.49978	-0.61902	-0.97166	-0.60778	-0.51333	-0.77255	-0.29036	-0.29665	-0.08253	-0.2916	-0.11782	-1.06832	-0.21753	-0.50639	0.14337	-0.02248	0.10726	-0.41886	-0.27006	0.80001	0.59746	0.90418	-0.89916	-0.54655	-0.22262	-0.53287	-0.11821		34	-0.62651	-0.44898	-0.23707	-0.29639	-0.57737	-0.22704	-0.66206	-0.31423	-0.25886	-0.3674	-0.44337	-0.45621	-0.43256	-0.23743	-0.2433	0.12167	-0.42809	-0.54054
35	-0.60888	-0.4927	-0.54835	-0.69469	-0.48821	-0.48307	-0.42426	-0.55281	-0.21065	-0.22479	0.00333	-0.67054	0.24079	-1.07076	-0.11864	-0.48231	0.46239	0.05302	0.04884	-0.48229	-0.29658	0.54607	0.79251	0.78932	-0.94574	-0.488	-0.21299	-0.69059	-0.08307		35	-0.52207	-0.50266	-0.26516	-0.32723	-0.52731	-0.33944	-0.72398	-0.39727	-0.24915	-0.26965	-0.34262	-0.63161	-0.412	-0.16139	-0.30635	-0.04333	-0.48448	-0.47684
36	-0.57153	-0.62595	-0.631	-0.61797	-0.45559	-0.47765	-0.31007	-0.23144	-0.19931	-0.1441	-0.0226	-0.70036	0.43745	-0.63969	-0.01735	-0.40891	0.13017	0.05924	0.07775	-0.49012	-0.27084	0.33037	0.6321	1.06668	-0.17845	-0.0224	-0.33658	-0.48431	-0.14014		36	-0.52275	-0.54349	-0.48792	-0.3305	-0.5251	-0.40084	-0.74506	-0.367	-0.20816	-0.09084	-0.35522	-0.69099	-0.29895	-0.17582	-0.2979	-0.19962	-0.57528	-0.4403
37	-0.58625	-0.64044	-0.73032	-0.66547	-0.39729	-0.44451	-0.35778	-0.14909	-0.16909	-0.15833	-0.06394	-0.79755	0.63239	0.08011	0.01625	-0.34755	-0.45044	0.15566	-0.02072	-0.5243	-0.37456	0.20278	0.39671	1.12738	-0.07487	-0.23117	-0.25151	-0.25957	-0.17588		37	-0.46082	-0.52606	-0.33387	-0.35947	-0.53617	-0.41966	-0.6278	-0.33144	-0.17094	0.07605	-0.34682	-0.70515	-0.1971	-0.16807	-0.2784	0.08988	-0.59944	-0.45596
38	-0.59164	-0.6051	-0.76512	-0.64094	-0.43526	-0.44873	-0.43508	-0.37163	-0.16985	-0.30523	-0.12044	-0.87334	0.73008	0.11834	0.01985	-0.28308	-0.70504	0.07366	-0.10383	-0.49753	-0.36286	0.15415	0.06117	0.66231	-0.07103	-0.02875	-0.2804	-0.20058	-0.20711		38	-0.41125	-0.50312	-0.32782	-0.37348	-0.51712	-0.45779	-0.54743	-0.30018	-0.13642	0.17381	-0.37873	-0.73781	-0.28739	-0.17336	-0.24817	-0.1527	-0.62873	-0.37712
39	-0.61965	-0.6145	-0.75424	-0.63572	-0.46789	-0.28546	-0.41218	-0.90818	-0.15662	-0.42711	-0.18599	-0.73966	0.70651	0.12973	-0.02119	-0.23764	-0.68796	-0.08865	-0.1755	-0.49794	-0.28566	0.13295	-0.03184	0.05529	-0.00855	-0.07349	-0.34353	-0.18653	-0.12482		39	-0.4342	-0.50266	-0.37038	-0.32349	-0.52953	-0.4766	-0.52306	-0.31638	-0.12832	0.02042	-0.28805	-0.70698	-0.40705	-0.15434	-0.19811	-0.11107	-0.66095	-0.27688
40	-0.49107	-0.62722	-0.69697	-0.6091	-0.47644	-0.1981	-0.46434	-1.10794	-0.12074	-0.52742	-0.25154	-0.63264	0.59297	0.18097	-0.11768	-0.22715	-0.60025	-0.08356	-0.23061	-0.48641	-0.39172	0.06313	-0.10256	-0.52932	-0.01622	-0.02322	-0.42004	-0.2688	-0.1113		40	-0.41342	-0.41595	-0.40538	-0.2749	-0.52864	-0.49294	-0.42951	-0.32135	-0.10135	-0.10832	-0.1999	-0.53089	-0.42265	-0.15329	-0.20949	-0.15572	-0.60603	-0.22258
41	-0.41601	-0.59238	-0.64115	-0.55848	-0.46842	-0.08844	-0.48979	-1.06869	-0.16682	-0.56469	-0.26255	-0.49054	0.46658	0.20374	-0.15849	-0.26211	-0.60723	-0.01145	-0.23603	-0.49506	-0.37456	0.06147	-0.16236	-0.67688	-0.0217	-0.05774	-0.43823	-0.44418	-0.09809		41	-0.45566	-0.35401	-0.38918	-0.26275	-0.49763	-0.50879	-0.35573	-0.41265	-0.09434	0.08082	-0.1151	-0.45598	-0.42467	-0.16878	-0.17796	-0.26812	-0.58553	-0.12964
42	-0.43217	-0.54483	-0.61505	-0.5637	-0.41735	0.00976	-0.2579	-0.84895	-0.16267	-0.64293	-0.33348	-0.36914	0.38432	0.2924	-0.17577	-0.26871	-0.43491	-0.06009	-0.19598	-0.49671	-0.33947	-4.1561e-05	-0.169	-0.74505	-0.03815	-0.01881	-0.39115	-0.57701	-0.02451		42	-0.51446	-0.2049	-0.40538	-0.25855	-0.45599	-0.48502	-0.32213	-0.47302	-0.07115	-0.0217	-0.03535	-0.30547	-0.30116	-0.19976	-0.10288	0.01381	-0.57967	-0.13068
43	-0.44869	-0.53796	-0.57953	-0.5877	-0.44329	0.09772	-0.29544	-0.76099	-0.16361	-0.58726	-0.33813	-0.28143	0.24807	0.36722	-0.22041	-0.30949	-0.57463	-0.06348	-0.24958	-0.42916	-0.24979	-0.04867	-0.15049	-0.63205	-0.00526	-0.05995	-0.11615	-0.5718	-0.05064		43	-0.47779	-0.18196	-0.40603	-0.23098	-0.38821	-0.42411	-0.32543	-0.49254	-0.1348	-0.22356	0.00999	-0.25203	-0.20371	-0.17582	-0.02617	-0.12999	-0.52109	-0.11711
44	-0.38333	-0.53466	-0.53386	-0.58196	-0.64356	0.04531	-0.31834	-0.70176	-0.15436	-0.57254	-0.37702	-0.21757	0.1551	0.35096	-0.26314	-0.27531	-0.7159	-0.10731	-0.42183	-0.43575	-0.19598	-0.08483	-0.281	-0.70583	-0.00855	-0.13258	-0.08887	-0.43936	0.01544		44	-0.43664	-0.20628	-0.37168	-0.24407	-0.32087	-0.46274	-0.32938	-0.41149	-0.10729	-0.27521	-0.0387	-0.2454	-0.19655	-0.20082	-0.08857	-0.28023	-0.52475	-0.13382
45	-0.40057	-0.51126	-0.57663	-0.60023	-0.78154	-0.09929	-0.3212	-0.62045	-0.14718	-0.56224	-0.39903	-0.18178	0.08483	0.29972	-0.23265	-0.29589	-0.66157	-0.30638	-0.58384	-0.41804	-0.11019	-0.19288	-0.1092	-0.64886	0.14491	-0.19223	-0.03483	-0.31415	-0.05454		45	-0.46462	-0.19848	-0.44104	-0.2151	-0.29562	-0.39886	-0.33597	-0.41215	-0.06521	-0.49456	-0.10503	-0.21274	-0.28079	-0.2237	-0.18024	-0.40473	-0.54599	-0.20743
46	-0.43505	-0.49219	-0.60635	-0.52716	-0.82994	-0.06374	-0.41472	-0.66111	-0.1536	-0.52913	-0.45578	-0.18213	0.07412	0.34608	-0.22425	-0.28968	-0.78266	-0.35727	-0.62509	-0.3855	-0.10941	-0.2544	-0.12107	-0.50131	0.14874	-0.11657	-0.01931	-0.28445	-0.06776		46	-0.50835	-0.20123	-0.49203	-0.23799	-0.16493	-0.42758	-0.31291	-0.44176	-0.22973	-0.47787	-0.15372	-0.23855	-0.24537	-0.19131	-0.26702	-0.16102	-0.62141	-0.18916
47	-0.46737	-0.51915	-0.59475	-0.53238	-0.56682	-0.04085	-0.45289	-0.64463	-0.13547	-0.57279	-0.46238	-0.19898	0.08526	0.3965	-0.25281	-0.30289	-0.63673	-0.26594	-0.62509	-0.4061	-0.12111	-0.42313	-0.13246	-0.3687	0.10709	-0.13645	-0.03857	-0.28606	-0.08638		47	-0.56567	-0.1503	-0.67396	-0.28611	-0.15607	-0.37311	-0.28656	-0.36981	-0.18226	-0.56211	-0.03954	-0.29108	-0.20077	-0.21032	-0.27125	-0.1947	-0.62361	-0.24294
48	-0.45121	-0.52627	-0.53531	-0.50003	-0.4358	-0.14749	-0.44748	-0.71122	-0.14397	-0.68511	-0.46825	-0.18108	0.09126	0.30948	-0.40259	-0.28929	-0.62353	-0.25039	-0.67297	-0.40239	-0.0673	-0.46469	-0.1391	-0.36496	0.15039	-0.42946	-0.01717	-0.25195	-0.06475		48	-0.5802	-0.1292	-0.72063	-0.27537	-0.18132	-0.36667	-0.31555	-0.41364	-0.11376	-0.69801	-0.09411	-0.28172	-0.09433	-0.20082	-0.24167	-0.33434	-0.5577	-0.19438
49	-0.45193	-0.50287	-0.51718	-0.40348	-0.24007	-0.18364	-0.44494	-0.67547	-0.14491	-0.6032	-0.39634	-0.22845	0.12982	0.29728	-0.53316	-0.28386	-0.80827	-0.14577	-0.65099	-0.41145	-0.0673	-0.52579	-0.14669	-0.2585	0.11641	-0.41454	0.00262	-0.29248	-0.1083		49	-0.53348	-0.14571	-0.43239	-0.26649	-0.18132	-0.38549	-0.30303	-0.46475	-0.15422	-0.67814	-0.06893	-0.2438	-0.13305	-0.20152	-0.3005	-0.28439	-0.54233	-0.16723
50	-0.49179	-0.5044	-0.52878	-0.34711	-0.25718	-0.20231	-0.29607	-0.70071	-0.17306	-0.5593	-0.4208	-0.29336	0.05613	0.16145	-0.40091	-0.29318	-0.76015	-0.12625	-0.66635	-0.40857	-0.14841	-0.55862	-0.17944	-0.16885	0.10654	-0.3872	0.00102	-0.39281	-0.12872		50	-0.518	-0.11635	-0.39933	-0.33283	-0.17291	-0.47462	-0.30105	-0.37279	-0.16824	-0.61853	-0.0832	-0.25522	-0.18425	-0.21948	-0.20754	-0.34115	-0.48301	-0.20482
rescue-naïve																																rescue-trained
Time (s)	1	2	3	4	5	6	7	8	9	10	11	12	13	14	15	16	17	18	19	20	21	22	23	24	25	26	27	28	29	30		Time (s)	1	2	3	4	5	6	7	8	9	10	11	12	13	14	15	16	17
1	-0.04944	-0.0706	0.09872	0.07855	0.02505	-0.00218	-0.01591	0.0607	0.05935	0.06306	0.00647	0.22684	-0.75507	0.06059	0.20492	-0.02015	0.06755	0.05749	0.16877	0.3052	-0.03944	-0.07251	0.01613	0.19866	0.46963	-0.55391	0.20975	0.07572	0.25705	0.07396		1	-0.00256	0.16585	0.09472	-0.17281	0.10363	0.31834	0.15286	-0.14709	0.02884	-0.79773	0.10064	-0.03479	0.14615	-0.83824	-0.09238	0.02307	-0.01264
2	-0.01875	-0.26673	0.01769	0.17287	0.06051	-0.0073	0.01009	0.07522	-0.05644	0.08768	-0.00757	0.14357	-0.80334	0.06537	0.25854	0.36209	0.08051	-0.09559	0.04892	0.3529	0.13015	0.06017	0.13228	0.16072	0.26758	-0.55805	0.28762	-0.30268	0.19779	0.08686		2	-0.03435	0.17721	0.04752	-0.18023	0.09153	0.21177	0.18623	0.03391	0.03102	-0.84517	0.12108	-0.0069	0.03489	-0.82641	-0.0414	0.02649	0.01771
3	0.10603	-0.29072	0.05941	0.17505	0.07671	0.03803	-0.05498	0.08148	-0.05457	0.08301	0.05523	0.04259	-0.88648	0.28673	0.16286	-0.02729	0.09185	-0.22921	0.06099	0.20906	0.25315	0.05325	0.15358	0.07706	-0.05054	-0.56586	0.2493	0.13338	0.18389	0.17819		3	-0.03505	0.07219	0.08475	-0.10311	0.08241	-0.118	0.16366	0.05469	0.02504	-0.6891	0.00476	0.02797	-0.08052	-0.77462	-0.02967	0.00142	0.07841
4	0.07227	-0.38856	-0.02522	0.01319	0.04786	-0.00465	0.01692	0.10094	-0.11548	0.01921	0.09434	0.0543	-0.87932	0.06059	0.0388	0.26469	0.21011	-0.31778	0.05787	-0.09327	0.21901	0.09427	0.15042	0.10189	-0.07818	-0.36712	0.1375	0.00348	0.08973	0.24812		4	-0.00394	-0.04537	0.08807	-0.14482	0.03655	-0.12134	0.1233	0.09916	0.03047	-0.38632	0.01435	0.05974	0.1037	-0.01857	0.02901	0.01339	0.1819
5	0.04193	-0.48546	-0.01427	-0.03947	0.00393	0.00256	0.08363	0.0727	-0.15206	-0.03214	0.04366	0.03571	-0.72736	-0.34947	0.0798	0.02747	-0.00292	-0.18226	0.03706	-0.00964	0.13797	-0.0723	-0.03247	0.1072	-0.18995	0.15706	-0.12076	0.12905	0.04999	0.21754		5	-0.06062	-0.03117	0.09339	-0.00428	-0.05536	-0.01357	0.02699	0.06075	-0.03634	0.25734	0.03298	0.03443	0.07883	0.43825	0.09502	-0.10339	0.13511
6	0.03627	-0.33318	0.02985	-0.00891	-0.06723	-0.05093	0.02286	0.000705859	-0.15497	-0.10329	-0.01722	-0.02122	0.47135	-0.50155	0.07349	-0.11366	-0.16977	0.11285	0.01563	-0.17144	-0.07007	-0.03944	-0.33434	-0.0361	-0.12608	0.55231	-0.22328	-0.03926	-0.04039	0.04218		6	-0.08067	-0.00468	0.02094	0.16652	-0.05409	-0.0131	-0.01529	0.11126	-0.04232	0.82794	0.00711	0.26043	-0.00706	0.53799	0.07081	-0.11193	0.07086
7	0.01077	-0.13521	-0.07339	-0.12727	-0.06183	0.0092	0.07115	-0.11526	-0.02089	-0.10442	-0.05936	-0.16742	0.81014	-0.19102	-0.07686	-0.24958	-0.13575	0.30221	-0.02682	0.02111	-0.07916	-0.00379	-0.2949	-0.14912	0.01701	0.58993	-0.25916	0.19141	-0.05061	-0.14567		7	-0.02952	0.04286	-0.00764	0.13625	-0.02946	-0.07331	-0.05025	0.00339	-0.032	0.37345	-0.04716	-0.01671	-0.04305	0.47981	0.04221	-0.02763	-0.17594
8	-0.06018	0.38071	-0.04848	-0.12761	-0.07335	-0.02798	0.02985	-0.24725	0.08991	-0.04827	-0.01694	-0.02839	0.97104	0.07891	-0.2167	-0.07599	-0.18678	0.21287	-0.02921	-0.12288	-0.13931	-0.0163	0.13145	-0.25157	-0.10827	0.4688	-0.00627	-0.00916	-0.1813	-0.14182		8	0.09076	-0.0896	-0.12861	0.10654	-0.02352	-0.09291	-0.09443	0.08048	0.000597534	0.37845	-0.08787	-0.20836	-0.06858	0.44145	-0.01243	-0.00655	-0.07305
9	-0.07022	0.84633	-0.03063	-0.08709	-0.00977	0.00787	-0.10416	-0.00968	0.22856	-0.01516	-0.04531	-0.1342	1.00322	0.31141	-0.26611	-0.1169	0.04406	-0.09063	-0.14168	-0.15463	-0.18669	-0.00555	0.0361	-0.14417	-0.16477	0.23946	-0.11856	-0.08874	-0.34035	-0.23701		9	0.08108	-0.12484	-0.1326	0.10768	-0.08126	-0.13377	-0.14116	-0.10657	0.02504	0.42964	-0.07828	-0.11848	-0.09429	0.33116	-0.02453	0.03161	-0.1148
10	-0.06868	0.74342	-0.01367	-0.04931	-0.00187	0.03538	-0.05944	-0.01956	0.17659	0.05033	-0.0533	-0.15176	0.79583	0.17844	-0.25875	-0.05067	0.00113	0.23005	-0.19151	-0.33641	-0.22562	0.0022	0.04175	-0.06458	-0.03642	0.03737	-0.15615	-0.0932	-0.1658	-0.32236		10	0.07486	-0.16245	-0.16052	0.08826	-0.07043	0.03589	-0.3519	-0.18997	-0.03037	0.45149	-0.0676	0.00266	-0.07008	0.22918	-0.03664	0.15352	-0.10754
11	-0.33064	0.74527	-0.03678	-0.07553	-0.03338	0.06934	-0.08425	-0.09015	0.14479	-0.17218	0.00151	-0.29504	0.95495	0.00884	-0.30081	-0.10197	0.07808	0.40834	-0.17924	-0.39101	-0.30331	-0.02663	-0.03746	-0.03457	-0.07572	-0.06829	0.05475	-0.04251	-0.17533	-0.39655		11	0.02371	-0.07399	-0.13393	0.08483	-0.0594	-0.01166	-0.1917	-0.1171	0.08914	0.27482	-0.0667	-0.02394	-0.08583	-0.22733	0.07265	-0.01851	-0.17076
12	-0.33572	0.509	-0.10956	-0.00101	-0.16902	-0.23134	-0.22747	-0.20823	0.02547	-0.24702	-0.27338	-0.15147	0.65907	0.17127	-0.2556	-0.72944	0.07889	0.71451	-0.08061	-0.40251	-0.28321	0.07898	0.08619	-0.24662	0.29337	0.1891	0.14312	-0.1121	-0.19439	-0.30787		12	-0.11868	-0.07706	-0.24427	0.06598	-0.24811	-0.07236	-0.10747	-0.38228	0.02233	0.05694	-0.06471	-0.10272	-0.18831	-0.25738	-0.16865	-0.17289	-0.18601
13	-0.46321	0.56022	-0.23996	-0.15772	-0.25195	-0.32752	-0.22776	-0.20752	-0.07868	-0.33217	-0.36042	-0.19347	0.5518	0.12031	-0.66565	-0.61256	0.06674	0.42895	-0.4101	-0.18668	-0.28018	-0.21273	-0.000183056	-0.42692	0.31732	0.13571	-0.09635	-0.29847	-0.90836	-0.23953		13	-0.19541	0.11666	-0.37853	-0.39446	-0.37399	-0.07905	-0.35253	-0.3152	-0.1075	-0.00362	-0.09456	-0.19105	-0.08832	0.06774	-0.18185	-0.18086	-0.12235
14	-0.47537	0.27134	-0.40397	-0.26177	-0.23333	-0.32865	-0.17517	-0.24372	-0.18803	-0.4005	-0.35216	-0.26299	0.71717	0.03591	-0.76974	-0.70044	0.07079	0.31824	-0.42227	-0.44131	-0.36569	-0.47364	-0.28542	-0.47447	0.07351	0.01713	-0.82815	-0.80412	-1.04295	-0.54824		14	-0.22652	-0.02006	-0.38584	-0.5407	-0.43322	-0.06232	-0.43931	-0.19102	-0.31392	-0.03546	-0.1103	-0.12777	-0.16393	0.10131	-0.10924	-0.20251	-0.20541
15	-0.52082	-0.12552	-0.39137	-0.36297	-0.23405	-0.37285	-0.28065	-0.217	-0.31296	-0.44859	-0.34114	-0.4831	0.57683	-0.07238	-0.7792	-0.67273	-0.15195	0.06513	-0.41946	-0.44389	-0.32628	-0.30448	-0.52489	-0.53979	-0.2311	-0.1644	-0.91164	-0.99266	-0.76894	-0.87862		15	-0.34126	0.01992	-0.26687	-0.59783	-0.47652	-0.10342	-0.52672	-0.11894	-0.46331	-0.20464	-0.11229	-0.1208	-0.28763	0.07861	-0.18185	-0.21675	-0.24198
16	-0.58103	-0.26488	-0.40547	-0.30974	-0.22785	-0.38537	-0.21514	-0.34617	-0.41108	-0.56784	-0.26401	-0.54383	0.5232	-0.31523	-0.80128	-0.7394	-0.11793	0.10407	-0.63784	-0.63228	-0.33984	-0.5129	-0.63955	-0.51809	-0.78935	-0.34895	-1.04809	-0.98363	-0.55488	-0.9883		16	-0.42006	-0.09551	-0.26421	-0.50528	-0.45466	-0.20641	-0.96853	-0.12999	-0.53773	-0.36696	-0.14322	0.01919	-0.4372	0.10802	-0.13345	-0.24808	-0.21459
17	-0.57005	-0.47439	-0.4877	-0.34362	-0.30578	-0.44854	-0.3117	-0.47141	-0.47303	-0.55129	-0.35711	-0.71462	0.25145	-0.30408	-0.8507	-0.77923	-0.14709	-0.33076	-0.69184	-0.78833	-0.40222	-0.41205	-0.6512	-0.59462	-0.78567	-0.59981	-0.84426	-1.00012	-0.76366	-0.81746		17	-0.42697	-0.14684	-0.49285	-0.58355	-0.51622	-0.18084	-0.93134	-0.12631	-0.61758	-0.4656	-0.20256	-0.06811	-0.49226	-0.54637	-0.10191	-0.25434	-0.22465
18	-0.54928	-0.56991	-0.47375	-0.39261	-0.36212	-0.5028	-0.3322	-0.47938	-0.4986	-0.50645	-0.43396	-0.88643	-0.03728	-0.43148	-0.816	-0.81884	-0.23052	-0.38803	-0.64897	-0.77152	-0.49332	-0.308	-0.68664	-0.64042	-0.69355	-0.83728	-0.63532	-1.04984	-0.72633	-0.48123		18	-0.50439	-0.23459	-0.63509	-0.6024	-0.5073	-0.20904	-0.45043	-0.14919	-0.61486	-0.55612	-0.18845	-0.04099	-0.62458	-0.67648	-0.20092	-0.25434	-0.43696
19	-0.59343	-0.79788	-0.53422	-0.43096	-0.39532	-0.52101	-0.38361	-0.50176	-0.50379	-0.54026	-0.44167	-0.90941	-0.65138	-0.64965	-0.8486	-0.71169	-0.17625	-0.47202	-0.65636	-0.86076	-0.46109	-0.24393	-0.6685	-0.67559	-0.84401	-0.88621	-0.67828	-0.95594	-0.39536	-0.15883		19	-0.55831	-0.24358	-0.73679	-0.63839	-0.49733	-0.28073	-0.44058	-0.17261	-0.65071	-0.66787	-0.21794	-0.07922	-0.66488	-0.83249	-0.30691	-0.29479	-0.73262
20	-0.73899	-1.02861	-0.51336	-0.56936	-0.39218	-0.53789	-0.39757	-0.52798	-0.53664	-0.61467	-0.45021	-0.60047	-0.90257	-0.8304	-0.83808	-0.82446	-0.21432	-0.56479	-0.55544	-0.71419	-0.71635	-0.26945	-0.65436	-0.71979	-0.98895	-0.95697	-0.77592	-0.19854	-0.21483	-0.19779		20	-0.56522	-0.21567	-0.80459	-0.66752	-0.53278	-0.22529	-0.58615	-0.13525	-0.63931	-0.71095	-0.22264	-0.19183	-0.55941	-0.86733	-0.30397	-0.33124	-0.61418
21	-0.76578	-1.23996	-0.59379	-0.61824	-0.44851	-0.52784	-0.42223	-0.53474	-0.53539	-0.57874	-0.40835	-0.66911	-0.95709	-0.83279	-0.79813	-0.89762	-0.2856	-0.51897	-0.51227	-0.71491	-0.9523	-0.36545	-0.69996	-0.69278	-1.00676	-0.9686	-0.72075	0.0402	-0.36355	-0.06165		21	-0.53204	-0.22608	-0.72881	-0.60983	-0.53914	-0.16316	-0.50192	-0.21812	-0.63007	-0.76714	-0.39125	-0.2954	-0.46572	-0.83664	-0.36301	-0.31814	-0.30904
22	-0.76873	-1.31057	-0.57489	-0.59569	-0.41869	-0.49881	-0.37172	-0.53887	-0.52001	-0.57874	-0.49787	-0.55934	-1.12783	-0.68469	-0.85175	-0.7355	-0.37632	-0.53959	-0.5053	-0.878	-0.91912	-0.38126	-0.73906	-0.65091	-1.04299	-1.00893	-0.53816	0.1311	-0.41201	-0.01964		22	-0.62259	-0.24831	-0.49219	-0.61897	-0.52025	-0.41622	-0.58679	-0.21865	-0.61866	-0.84767	-0.49961	-0.48731	-0.62077	-0.87596	-0.27683	-0.2834	-0.27884
23	-0.79754	-1.29395	-0.62245	-0.62098	-0.33439	-0.54491	-0.35404	-0.56539	-0.59921	-0.59713	-0.57857	-0.53505	-1.18772	-0.78422	-0.82021	-0.77403	-0.43706	-0.72131	-0.33561	-0.81018	-1.06685	-0.44522	-0.70811	-0.59455	-1.07308	-1.02183	-0.67584	0.06717	-0.49171	-0.27131		23	-0.64747	-0.43091	-0.43835	-0.45901	-0.51325	-0.39519	-0.62207	-0.20681	-0.59042	-0.92508	-0.6049	-0.39406	-0.68676	-0.54349	-0.18772	-0.26061	-0.44051
24	-0.82575	-1.28011	-0.6019	-0.57268	-0.34704	-0.60372	-0.43917	-0.56237	-0.62	-0.54351	-0.51054	-0.48983	-1.1752	-0.6178	-0.82441	-0.90238	-0.50429	-0.8576	-0.32978	-0.85099	-1.0075	-0.5129	-0.48362	-0.52493	-1.15661	-1.00733	-0.62824	0.15	-0.43292	-0.25137		24	-0.61222	-0.57235	-0.56597	-0.45044	-0.47334	-0.72376	-0.55914	-0.26337	-0.54696	-0.96067	-0.657	-0.38347	-0.38713	0.13328	-0.19176	-0.31359	-0.30593
25	-0.85916	-1.22012	-0.61285	-0.49896	-0.40241	-0.51209	-0.2655	-0.51155	-0.71521	-0.59458	-0.51219	-0.491	-0.97855	-0.80492	-0.8896	-0.73962	-0.58286	-0.95342	-0.54004	-0.85832	-1.12348	-0.45803	-0.54885	-0.40238	-0.95701	-0.80381	-0.36339	0.14482	-0.65525	0.03913		25	-0.60116	-0.5733	-0.47225	-0.43273	-0.54297	-0.51658	-0.56581	-0.25443	-0.48449	-1.08303	-0.30351	-0.42454	-0.18134	0.09971	-0.20166	-0.33181	-0.39106
26	-0.86991	-1.02723	-0.64316	-0.51567	-0.44803	-0.49976	-0.36786	-0.4936	-0.71645	-0.61113	-0.5356	-0.43744	-1.11084	-0.87021	-0.88645	-0.84957	-0.62579	-0.89043	-0.46493	-0.87369	-1.15666	-0.45566	-0.67133	-0.4934	-1.02886	-0.50116	-0.23499	0.16408	-0.80098	0.09643		26	-0.61637	-0.58323	-0.58192	-0.55955	-0.55252	-0.49245	-0.63701	-0.29205	-0.48069	-1.12861	-0.3415	-0.3158	-0.1364	0.12784	-0.13088	-0.33124	-0.64586
27	-0.84511	-0.72404	-0.65637	-0.51247	-0.47204	-0.5174	-0.50038	-0.57255	-0.64494	-0.72034	-0.55764	-0.59037	-1.17431	-1.02468	-0.81285	-0.80585	-0.69626	-0.77514	-0.4126	-0.89912	-1.16863	-0.46909	-0.65769	-0.45415	-0.81392	0.25205	-0.2843	-0.0007344	-0.66202	0.08712		27	-0.6378	-0.55627	-0.66833	-0.62639	-0.54997	-0.39304	-0.52608	-0.27495	-0.46711	-1.03059	-0.30713	-0.25382	-0.13491	0.00253	-0.06194	-0.30504	-0.72773
28	-0.88915	-0.69266	-0.67482	-0.45214	-0.47019	-0.53562	-0.49325	-0.5186	-0.694	-0.73194	-0.46426	-0.71769	-0.25986	-1.10033	-0.77184	-1.04719	-0.70112	-0.77743	-0.39033	-0.90875	-0.9582	-0.45597	-0.43419	-0.46704	-0.29866	0.40888	-0.05338	0.00733	-0.32163	0.20611		28	-0.61844	-0.62108	-0.72283	-0.62982	-0.53108	-0.3431	-0.60491	-0.33151	-0.45244	-0.50181	-0.29121	-0.24116	-0.15846	-0.40411	0.05834	-0.30333	-0.40084
29	-0.86884	-0.8228	-0.64436	-0.45145	-0.49284	-0.55136	-0.4362	-0.44701	-0.66386	-0.70973	-0.45049	-0.82175	-0.46813	-1.09475	-0.75502	-1.229	-0.62417	-0.64534	-0.36183	-0.88907	-0.86073	-0.45307	-0.46415	-0.43355	-0.31032	0.44107	0.07013	0.01371	-0.23895	0.26062		29	-0.63849	-0.60334	-0.64041	-0.59783	-0.53893	-0.43988	-0.83122	-0.31415	-0.36879	-0.29767	-0.29844	-0.22747	-0.07687	-0.73594	-0.03884	-0.30504	-0.43444
30	-0.89057	-0.96354	-0.71504	-0.39571	-0.54014	-0.56786	-0.48181	-0.48452	-0.64224	-0.64706	-0.48602	-0.88702	-0.82211	-1.13775	-0.76028	-0.91494	-0.55289	-0.66595	-0.32624	-0.90272	-0.69082	-0.30779	-0.19805	-0.32243	-0.23478	0.43055	-0.15761	0.07343	-0.33668	0.23828		30	-0.59978	-0.54232	-0.69292	-0.44416	-0.45614	-0.38253	-0.70122	-0.3394	-0.36553	-0.10913	-0.29175	-0.26596	-9.94926e-05	-0.43033	-0.18002	-0.27428	-0.69768
31	-0.88868	-0.92017	-0.78017	-0.39845	-0.50484	-0.58076	-0.49458	-0.51669	-0.65056	-0.73476	-0.50365	-0.84209	-1.21632	-1.03822	-0.75187	-0.87814	-0.56666	-0.5728	-0.32167	-0.88346	-0.50384	-0.271	-0.00567	-0.16084	-0.17521	0.46291	-0.20863	0.05717	-0.4003	0.28482		31	-0.6136	-0.47419	-0.86108	-0.40246	-0.38652	-0.35768	-0.42087	-0.33966	-0.28893	-0.26208	-0.31762	-0.30005	-0.04073	-0.3504	-0.21266	-0.24466	-0.75275
32	-0.88856	-0.87633	-0.76981	-0.46187	-0.4805	-0.56369	-0.58833	-0.52738	-0.70502	-0.77975	-0.50998	-0.66398	-1.33253	-1.00637	-0.78131	-0.66364	-0.59096	-0.55142	-0.33342	-0.73129	-0.32995	-0.26232	0.59791	0.02725	-0.2747	0.35963	0.0384	0.03225	-0.35413	0.50205		32	-0.54725	-0.45598	-0.84845	-0.43559	-0.36062	-0.37942	-0.2772	-0.27653	-0.30849	-0.27831	-0.31165	-0.19131	-0.04902	0.07318	-0.2959	-0.27314	-0.7153
33	-0.85775	-0.80018	-0.75075	-0.55688	-0.46076	-0.59803	-0.58209	-0.43219	-0.74514	-0.68271	-0.49511	-0.62096	-1.39153	-0.85986	-0.6688	-0.58204	-0.49538	-0.38879	-0.31074	-0.37219	-0.27427	-0.1249	0.72572	0.16355	-0.38525	0.32329	0.41724	-0.01289	-0.27581	0.45552		33	-0.54172	-0.48082	-0.79395	-0.50243	-0.43959	-0.46975	-0.42405	-0.21286	-0.34054	-0.39069	-0.30477	-0.20707	-0.07621	-0.05566	-0.22256	-0.34492	-0.37655
34	-0.88726	-0.9437	-0.7356	-0.60015	-0.46737	-0.59708	-0.59576	-0.46718	-0.72539	-0.75542	-0.49484	-0.74843	-1.36828	-0.70539	-0.5889	-0.53702	-0.29208	-0.26204	-0.28203	-0.12575	-0.31448	0.06523	0.53933	0.15961	-0.57932	0.27564	0.51317	-0.09789	-0.16097	0.49288		34	-0.57213	-0.43351	-0.87571	-0.57726	-0.40371	-0.44322	-0.54515	-0.25785	-0.42419	-0.46248	-0.26208	-0.02472	-0.05001	0.01563	-0.20789	-0.37226	-0.28713
35	-0.915	-1.06507	-0.7362	-0.68005	-0.46012	-0.53732	-0.70926	-0.4693	-0.67425	-0.68299	-0.50503	-0.6975	-1.25834	-0.84712	-0.53948	-0.95476	-0.14628	0.01626	-0.31199	-0.25838	-0.27603	-0.09968	0.48458	0.20781	-0.73346	-0.07977	0.51366	-0.08092	-0.25778	0.47241		35	-0.58526	-0.50707	-0.8571	-0.44416	-0.37357	-0.27476	-0.5941	-0.34203	-0.43615	-0.5118	-0.25484	-0.01697	-0.12165	0.00732	-0.19982	-0.36713	-0.29113
36	-0.87947	-0.96401	-0.66117	-0.71874	-0.53289	-0.52272	-0.72872	-0.4938	-0.68901	-0.67182	-0.52018	-0.41109	-1.06972	-0.52225	-0.42908	-0.70953	0.01895	-0.32427	-0.27256	-0.36084	-0.20679	-0.23742	0.41818	0.1949	-0.68986	-0.33333	0.45678	-0.10644	-0.69992	0.02743		36	-0.54725	-0.45338	-0.78996	-0.35618	-0.22901	-0.25516	-0.73396	-0.31809	-0.41931	-0.51679	-0.23531	-0.12106	-0.09362	-0.09977	-0.10191	-0.34207	-0.31807
37	-0.94204	-0.92386	-0.71039	-0.71657	-0.54063	-0.53258	-0.76155	-0.61984	-0.6279	-0.66248	-0.5367	-0.31202	-1.01073	-0.35266	-0.36389	-0.24937	0.19229	-0.4075	-0.15573	0.10445	-0.29102	-0.28609	0.36959	0.15069	-0.70337	-0.38354	-0.04777	-0.13979	-0.81143	-0.18622		37	-0.45877	-0.40655	-0.41376	-0.29563	-0.21584	-0.11322	-0.86459	-0.40465	-0.43126	-0.55238	-0.28632	-0.07224	-0.2223	-0.13302	-0.14115	-0.37795	-0.37863
38	-1.01003	-0.9377	-0.74655	-0.69253	-0.50009	-0.53637	-0.79335	-0.62347	-0.66968	-0.65682	-0.36758	-0.41285	-0.57629	-0.40839	-0.27137	-0.53075	0.27005	-0.60793	-0.09413	0.17386	-0.35197	0.01181	0.2947	0.10761	-0.70644	-0.03387	-0.43711	-0.07466	-0.58072	-0.2749		38	-0.45047	-0.41341	-0.26886	-0.28877	-0.29545	-0.12517	-0.77019	-0.4157	-0.45461	-0.56049	-0.28524	-0.00276	-0.2296	-0.1164	-0.10484	-0.39618	-0.3348
39	-1.05714	-1.00784	-0.75826	-0.69917	-0.51145	-0.5728	-0.76542	-0.59242	-0.74327	-0.63772	-0.41826	-0.2766	-0.33047	-0.06362	-0.19251	-0.93961	0.18824	-0.65259	-0.0906	0.32805	-0.22131	0.12764	0.04957	0.20197	-0.66345	0.1271	-0.49374	-0.17952	-0.28224	-0.20656		39	-0.52167	-0.38526	-0.41376	-0.23736	-0.29035	-0.21119	-0.98125	-0.30704	-0.41713	-0.39256	-0.29103	0.04528	-0.22296	-0.19664	-0.16682	-0.3865	-0.29898
40	-1.11522	-1.25658	-0.75511	-0.68452	-0.51331	-0.62326	-0.69589	-0.60452	-0.66864	-0.54309	-0.27531	-0.28611	0.26129	-0.06123	-0.05268	-1.01796	0.09671	-0.48805	-0.09081	0.31641	-0.14936	0.17683	0.03193	0.16315	-0.58546	0.11116	-0.42466	-0.18518	-0.20576	0.08712		40	-0.49195	-0.35475	-0.62047	-0.24879	-0.15259	-0.36365	-0.78863	-0.27653	-0.35955	-0.57173	-0.27945	0.00318	-0.24634	-0.16275	-0.25373	-0.3603	-0.30401
41	-1.05513	-1.30272	-0.74145	-0.69631	-0.5283	-0.60656	-0.64671	-0.64546	-0.49673	-0.38564	-0.21801	-0.27645	0.20586	0.09802	0.002	-1.26341	0.17285	-0.16737	-0.18454	0.2868	-0.20759	0.0209	0.04375	0.19117	-0.47368	0.15037	-0.13174	-0.26054	-0.20679	0.42056		41	-0.43527	-0.28805	-0.665	-0.39503	-0.11926	-0.55888	-0.53625	-0.29757	-0.33239	-0.77026	-0.30966	-0.01464	-0.23772	-0.44567	-0.2354	-0.46625	-0.24198
42	-0.95006	-1.22981	-0.7476	-0.69276	-0.47922	-0.50716	-0.49726	-0.52536	-0.45016	-0.27785	-0.16403	-0.33294	0.26129	-0.00868	-0.05162	-1.04783	0.14936	0.10216	-0.09237	-0.01798	-0.22099	-0.05969	-0.1002	0.14697	0.09808	0.13826	0.28152	-0.31219	-0.12721	0.62277		42	-0.27559	-0.30389	-0.72084	-0.46815	-0.0526	-0.05921	-0.07028	-0.14919	-0.36444	-0.79148	-0.30333	0.0055	-0.29493	-0.38653	-0.19946	-0.4053	-0.19134
43	-0.94345	-1.4227	-0.63416	-0.53811	-0.45222	-0.396	-0.42119	-0.43239	-0.35204	-0.23655	-0.13455	-0.29958	0.34352	-0.20376	0.07034	-0.4972	0.14207	-0.02497	-0.13939	-0.3913	-0.33218	0.06844	-0.11934	0.158	0.67045	0.12583	0.72285	-0.32447	-0.15075	0.60349		43	-0.17467	-0.31619	-0.70223	-0.53213	-0.06895	0.16326	-0.08681	-0.08632	-0.3954	-0.671	-0.30079	0.01635	-0.2228	-0.33634	-0.16755	-0.27884	-0.09777
44	-0.94452	-1.39502	-0.53317	-0.55116	-0.41257	-0.37987	-0.33577	-0.36876	-0.25247	-0.29695	-0.06459	-0.20284	0.32207	-0.08034	0.14289	-0.48031	0.12425	-0.14484	-0.15167	-0.52523	-0.61025	0.01088	-0.18873	0.22636	1.07517	-0.009	0.57493	-0.16652	-0.04613	0.68659		44	-0.11108	-0.36042	-0.64839	-0.57441	-0.03456	0.26338	-0.02927	0.01813	-0.31555	-0.57922	-0.35742	0.0383	-0.25347	-0.03999	-0.11585	-0.13814	-0.21088
45	-0.93802	-1.29995	-0.4856	-0.53513	-0.38081	-0.31765	-0.35865	-0.29737	-0.24498	-0.34872	-0.17697	-0.3827	0.35693	0.05821	0.19546	-0.60023	0.07565	0.17012	-0.08144	-0.59794	-0.62254	-0.02373	0.75384	0.2593	1.01069	0.03291	0.62057	-0.06539	-0.09792	0.82445		45	-0.12352	-0.37036	-0.76005	-0.5407	-0.07659	0.39983	-0.01147	-0.05212	-0.21669	-0.39506	-0.33553	0.1832	-0.23639	-0.0483	-0.08357	-0.00769	-0.5292
46	-0.93495	-1.21643	-0.4676	-0.43875	-0.38186	-0.2892	-0.2606	-0.23677	-0.1901	-0.32086	0.02272	-0.33221	0.18977	0.3337	0.3048	-0.89805	0.04325	0.20371	-0.0031	-0.64061	-0.6077	-0.07375	0.78063	0.23143	0.79942	0.04391	0.62472	-0.05419	-0.13031	0.93493		46	-0.01846	-0.36397	-0.78797	-0.50471	-0.20778	0.3052	-0.12813	-0.03107	-0.21451	-0.28518	-0.36719	0.15866	-0.34849	0.0118	-0.05937	0.00199	-0.66762
47	-0.8967	-0.90678	-0.48665	-0.41139	-0.32706	-0.2725	-0.27753	-0.39296	-0.1213	-0.30954	-0.07864	-0.09966	0.17637	0.42288	0.3353	-0.95152	0.05783	0.19722	-0.02557	-0.6501	-0.59079	-0.14949	0.72472	0.1965	0.43155	-0.19547	0.49266	-0.05286	-0.15615	1.01843		47	-0.01569	-0.32849	-0.79129	-0.54584	-0.25448	0.25502	-0.16468	0.02181	-0.2194	-0.36821	-0.35109	0.1225	-0.28034	0.01851	-0.00693	-0.03161	-0.76164
48	-0.82044	-0.97923	-0.46985	-0.35564	-0.24856	-0.26795	-0.23341	-0.46395	-0.06434	-0.26159	-0.0095	-0.2283	0.34263	0.21347	0.47303	-0.42729	0.0878	0.05406	0.0099	-0.35997	-0.6905	-0.03293	0.62737	0.19273	0.47884	-0.39342	0.49486	0.01612	-0.14478	0.96099		48	-0.02399	-0.32021	-0.75141	-0.52528	-0.28823	0.21631	-0.10969	0.09126	-0.22538	-0.30141	-0.45312	0.03314	-0.21152	-0.20271	0.00334	-0.04984	-0.78088
49	-0.75894	-0.83387	-0.4793	-0.4819	-0.27032	-0.26871	-0.2808	-0.33337	-0.19509	-0.22962	-0.11224	-0.36031	0.31134	0.04308	0.48775	-0.25023	0.06188	-0.00397	-0.15583	-0.43225	-0.65907	-0.0226	0.62304	0.15417	0.53104	-0.38433	0.5244	-0.02975	-0.1055	0.83203		49	-0.06961	-0.29207	-0.65171	-0.33847	-0.26828	0.16397	-0.18184	0.02707	-0.28731	-0.38756	-0.53326	0.04709	-0.25861	-0.55404	0.04661	-0.06238	-0.74624
50	-0.74383	-0.59114	-0.44929	-0.36663	-0.23873	-0.27402	-0.19122	-0.32459	-0.23646	-0.2381	-0.03512	-0.55203	0.38196	-0.20774	0.47513	0.12075	0.05459	0.11323	-0.10943	-0.51359	-0.31655	-0.02487	0.18537	0.09821	0.82522	-0.35931	0.43945	-0.29353	-0.25468	0.72155		50	-0.1961	-0.30579	-0.65503	-0.3499	-0.27719	0.16278	-0.12876	-2.63082e-05	-0.33293	-0.445	-0.494	-0.06217	-0.26856	-0.65091	0.16029	-0.13985	-0.76401
[truncated: 10 more columns]

## Sheet: Panel_c_trace
AVA
WT-naïve				WT-trained				asic-1;del-1-naïve				asic-1;del-1-trained				rescue-naïve				rescue-trained
Time (s)	mean	SEM		Time (s)	mean	SEM		Time (s)	mean	SEM		Time (s)	mean	SEM		Time (s)	mean	SEM		Time (s)	mean	SEM
1	-0.0282	0.07064		1	0.01142	0.06322		1	-0.04791	0.04246		1	-0.02623	0.04995		1	0.04017	0.04124		1	-0.07531	0.06384
2	-0.05509	0.05159		2	-0.02628	0.05337		2	-0.00748	0.0382		2	-0.00579	0.04241		2	0.03142	0.04512		2	-0.03112	0.05417
3	-0.04619	0.034		3	-0.03197	0.04614		3	0.02487	0.04167		3	-0.01204	0.04652		3	0.02171	0.04441		3	-0.05428	0.04676
4	-0.00167	0.03675		4	-0.04049	0.04034		4	0.01718	0.03325		4	-0.05319	0.04975		4	-0.0058	0.04179		4	-0.01415	0.03617
5	0.00296	0.03954		5	-0.06227	0.04764		5	-0.03342	0.03815		5	-0.07591	0.04258		5	-0.03944	0.03562		5	-8.85844e-06	0.04085
6	-0.00516	0.03744		6	-0.09383	0.05068		6	-0.02054	0.03474		6	-0.06385	0.04587		6	-0.04216	0.03654		6	0.02097	0.06441
7	-0.00597	0.03716		7	-0.06347	0.04659		7	0.04046	0.0403		7	-0.08244	0.05783		7	-0.01682	0.04234		7	0.0302	0.03593
8	-0.01487	0.03414		8	-0.00704	0.05374		8	0.00617	0.03933		8	-0.0066	0.04809		8	0.00665	0.04457		8	0.04163	0.04352
9	0.0298	0.03954		9	0.11024	0.06822		9	0.01173	0.04547		9	0.09408	0.05703		9	0.00517	0.05241		9	0.03464	0.04275
10	0.09166	0.06859		10	0.20369	0.06985		10	0.00892	0.04295		10	0.19442	0.0515		10	-0.000884877	0.04531		10	0.04743	0.04642
11	-0.0055	0.07853		11	0.19046	0.07152		11	-0.01977	0.03417		11	-0.04888	0.05236		11	-0.02618	0.05338		11	0.04024	0.04802
12	-0.10022	0.07408		12	-0.02384	0.08653		12	-0.19411	0.05928		12	-0.2924	0.02948		12	-0.05392	0.05695		12	-0.12536	0.06489
13	-0.30731	0.07495		13	-0.29127	0.07063		13	-0.37312	0.05423		13	-0.43018	0.04844		13	-0.16657	0.06124		13	-0.2073	0.08147
14	-0.44617	0.06669		14	-0.43363	0.06698		14	-0.51598	0.05902		14	-0.46974	0.05609		14	-0.29927	0.06743		14	-0.24363	0.05413
15	-0.60138	0.05411		15	-0.47861	0.05137		15	-0.59484	0.04239		15	-0.50568	0.05156		15	-0.38772	0.05729		15	-0.24748	0.03866
16	-0.61403	0.04443		16	-0.46102	0.04636		16	-0.53879	0.0461		16	-0.47887	0.04987		16	-0.46209	0.05902		16	-0.26558	0.04404
17	-0.67288	0.04243		17	-0.46026	0.04549		17	-0.54157	0.05247		17	-0.48895	0.04529		17	-0.53403	0.04672		17	-0.326	0.0484
18	-0.68805	0.03285		18	-0.44962	0.04516		18	-0.53381	0.04664		18	-0.49522	0.04723		18	-0.55607	0.03929		18	-0.3544	0.04622
19	-0.70656	0.02723		19	-0.49207	0.04425		19	-0.5225	0.05697		19	-0.48704	0.04257		19	-0.58493	0.03891		19	-0.39374	0.05183
20	-0.72084	0.02199		20	-0.5047	0.03175		20	-0.56855	0.0471		20	-0.46018	0.03653		20	-0.6015	0.0438		20	-0.40084	0.05281
21	-0.67883	0.04476		21	-0.52414	0.03332		21	-0.57264	0.04503		21	-0.44645	0.04023		21	-0.62172	0.05072		21	-0.36617	0.04971
22	-0.62757	0.04199		22	-0.4968	0.04251		22	-0.56625	0.04556		22	-0.44974	0.0383		22	-0.61713	0.05463		22	-0.34808	0.06565
23	-0.62488	0.045		23	-0.41367	0.04867		23	-0.56835	0.05061		23	-0.42561	0.04848		23	-0.65318	0.0527		23	-0.38343	0.05257
24	-0.62283	0.04301		24	-0.35629	0.05894		24	-0.55373	0.05882		24	-0.42875	0.04917		24	-0.64382	0.05506		24	-0.35089	0.06468
25	-0.60181	0.06544		25	-0.34583	0.04993		25	-0.56326	0.0566		25	-0.46677	0.05201		25	-0.62237	0.05527		25	-0.34177	0.06914
26	-0.55243	0.0713		26	-0.36122	0.05549		26	-0.53022	0.05245		26	-0.41164	0.05991		26	-0.62734	0.05698		26	-0.3328	0.08502
27	-0.56333	0.06647		27	-0.36183	0.05072		27	-0.45291	0.05166		27	-0.35983	0.06694		27	-0.60286	0.05845		27	-0.31589	0.08354
28	-0.53562	0.07511		28	-0.36643	0.04719		28	-0.36821	0.06185		28	-0.3424	0.05673		28	-0.52193	0.06351		28	-0.2833	0.0844
29	-0.5881	0.05229		29	-0.35353	0.04401		29	-0.28909	0.07215		29	-0.31582	0.05276		29	-0.51344	0.06694		29	-0.30373	0.08286
30	-0.57404	0.05131		30	-0.31733	0.044		30	-0.28873	0.06555		30	-0.27179	0.04985		30	-0.50968	0.0656		30	-0.26966	0.08225
31	-0.5856	0.0452		31	-0.25957	0.03631		31	-0.37825	0.04663		31	-0.22762	0.05541		31	-0.49884	0.07015		31	-0.27107	0.07679
32	-0.56778	0.0423		32	-0.25318	0.03702		32	-0.38696	0.05579		32	-0.2194	0.05654		32	-0.44899	0.0799		32	-0.21465	0.07912
33	-0.53692	0.04376		33	-0.28971	0.04091		33	-0.3358	0.0722		33	-0.23769	0.06229		33	-0.38799	0.08256		33	-0.23768	0.07698
34	-0.5113	0.04878		34	-0.28958	0.04018		34	-0.28959	0.08762		34	-0.25125	0.06378		34	-0.37622	0.08312		34	-0.24044	0.08706
35	-0.42686	0.05779		35	-0.2778	0.02975		35	-0.25288	0.0877		35	-0.27959	0.05473		35	-0.40938	0.08299		35	-0.19105	0.09702
36	-0.35367	0.06542		36	-0.26722	0.02903		36	-0.18078	0.07722		36	-0.29555	0.0503		36	-0.42131	0.06826		36	-0.20361	0.09176
37	-0.34642	0.0734		37	-0.25207	0.04026		37	-0.18136	0.07717		37	-0.27261	0.05098		37	-0.41529	0.06437		37	-0.2017	0.10097
38	-0.3307	0.0792		38	-0.21937	0.04115		38	-0.23045	0.06969		38	-0.27455	0.05108		38	-0.40125	0.06357		38	-0.17545	0.0956
39	-0.26879	0.07455		39	-0.18758	0.03725		39	-0.274	0.06328		39	-0.27856	0.04959		39	-0.3778	0.06969		39	-0.17914	0.09472
40	-0.24079	0.07943		40	-0.18013	0.03859		40	-0.30949	0.06074		40	-0.24521	0.05414		40	-0.3346	0.07635		40	-0.21985	0.08862
41	-0.22882	0.07227		41	-0.17092	0.03436		41	-0.31449	0.05765		41	-0.24558	0.0605		41	-0.29676	0.08066		41	-0.27629	0.08454
42	-0.20694	0.07446		42	-0.16729	0.04956		42	-0.29093	0.05409		42	-0.21522	0.06158		42	-0.23642	0.07663		42	-0.23151	0.08094
43	-0.26593	0.0764		43	-0.23292	0.04374		43	-0.27733	0.05127		43	-0.21145	0.05804		43	-0.18471	0.0819		43	-0.18809	0.07962
44	-0.22379	0.07818		44	-0.21869	0.03873		44	-0.29684	0.05059		44	-0.21854	0.05102		44	-0.16513	0.0895		44	-0.16774	0.07841
45	-0.22312	0.07903		45	-0.22855	0.04062		45	-0.30439	0.04957		45	-0.26202	0.05012		45	-0.1466	0.09135		45	-0.17186	0.0818
46	-0.21557	0.08392		46	-0.22182	0.03645		46	-0.30761	0.05185		46	-0.26598	0.05734		46	-0.12913	0.0911		46	-0.18635	0.08403
47	-0.22227	0.08109		47	-0.20942	0.03551		47	-0.29938	0.04824		47	-0.27481	0.05992		47	-0.13876	0.0834		47	-0.145	0.07754
48	-0.21304	0.06674		48	-0.21217	0.03629		48	-0.31457	0.04801		48	-0.28414	0.05811		48	-0.10783	0.07822		48	-0.14589	0.07893
49	-0.25793	0.06438		49	-0.2164	0.03848		49	-0.30667	0.04824		49	-0.30031	0.04006		49	-0.12767	0.07286		49	-0.19028	0.07683
50	-0.26655	0.06225		50	-0.22552	0.04639		50	-0.31273	0.04382		50	-0.31409	0.03202		50	-0.10658	0.07113		50	-0.1978	0.08423

## Sheet: Panel_c_data
AVA
Training-induced amplitude change (%)						Training-induced duration change (%)
	WT	asic-1;del-1	Rescue				WT	asic-1;del-1	Rescue
1	-0.55216	-0.19904	0.14322			1	-0.45756	-0.42105	-0.1748
2	-0.34497	-0.15765	-0.15541			2	-0.38007	0	-0.60705
3	-0.55155	-0.09827	-0.13372			3	-0.49631		-0.80352
4	-0.18524	-0.38476	-0.40079			4	-0.26384		-0.05691
5	-0.3625	-0.09087	-0.95794			5	-0.45756	-0.21053	-0.64634
6	-0.48054	-0.37355	-0.36642			6	-0.41882		0.17886
7	-0.38443	-0.40071	-0.09669			7	-0.26384	-0.36842	-0.21409
8	-0.47927	-0.27001	-0.4332			8	-0.30258	-0.10526	-0.44986
9	-0.26369	-0.40502	-0.38051			9	-0.22509	-0.36842	-0.60705
10	0.13939	0.12465	-0.39395			10	0.00738	-0.42105	-0.60705
11	-0.02248	-0.37563	-1.83736			11	-0.18635	-0.47368	-0.80352
12	-0.49988	-0.55214	0.1092			12	-0.53506	-0.26316	0.06098
13	-0.20837	-0.15593	-0.35855			13	-0.07011	0.10526	-0.48916
14	-0.05554	0.01327	0.00958			14	-0.18635		-0.64634
15	-0.15808	0.04487	-0.51596			15	-0.49631	-0.26316	-0.1748
16	-0.35665	0.3831	-0.66321			16	-0.45756	-0.10526	-0.56775
17	-0.30572	-0.00357	-0.46109			17	-0.76753	0.05263	-0.56775
18	-0.32096	-0.00285	-0.83616			18	-0.69004	0	-0.64634
19	-0.27283	-0.36403	-0.48169			19	-0.49631	-0.21053	-0.80352
20	-0.57097	0.0458	0.01048			20	-0.72878	0.15789	0.02168
21	-0.77877	0.43202	-1.12921			21	-0.53506	0.31579	-0.60705
22	-0.26991	0.40605	-0.72554			22	-0.61255	0.05263	-0.84282
23	-0.31405	-0.40898	-0.55305			23	-0.18635	-0.42105	-0.41057
24	-0.35221	0.12563	-0.03968			24	-0.61255	0	-0.01762
25	-0.40632	-0.50247	-0.00312			25	-0.61255	-0.36842	0.21816
26	-0.47277	-0.00867	-0.32058			26	-0.30258	-0.21053	-0.52846
27	-0.63532	-0.47202	0.04833			27	-0.5738	-0.36842	-0.29268
mean	-0.350585	-0.135213	-0.404556			mean	-0.41882	-0.169336	-0.410569
SEM	0.0379846	0.0540809	0.0838329			SEM	0.0388006	0.0460827	0.0612939
p value		0.041	0.8101			p value		0.0025	0.9922

## Sheet: Panel_d_data
Naïve Choice index					Learning index
	WT	asic-1;del-1				WT	asic-1;del-1	Rescue
1	0.22124	0.30612			1	0.47124	0.24362	0.80294
2	0.40741	0.55224			2	0.83984	0.34769	0.0609
3	0.38211	-0.04839			3	0.50211	-0.01982	0.25927
4	0.17829	-0.00752			4	0.51163	0.18514	0.43101
5	0.36842	0.40594			5	0.6866	0.19802	0.22762
6	0.29293	0.06294			6	0.53821	0.05494	0.64677
7	0.2069	0.01987			7	0.93606	0.20354	0.29365
8	0.46429	0.07246			8	0.89907	-0.17282	0.3817
9	0.38	0.27559			9	0.5893	0.43608	0.46528
10	0.35238	-0.06207			10	0.106	0.03652	0.91456
11	0.54023	0.216			11	0.2675	0.0091	1.04704
12	0.39623	0.19481			12	0.60749	0.09957	0.01933
13	0.46154	0.27536			13	0.75662	0.49641	0.97181
14	0.4375	0.31544			14	0.625	0.52596	0.38584
15	0.40323	0.3125			15	0.43693	0.47917	0.54688
16	0.53488	-0.16949			16	0.70251	0.14479	0.39773
17	0.49515	0.75758			17	1.11719	0.96591	1.05894
18	0.26923	0.24528			18	0.82263	0.26116	0.60269
19	0.42857	0.18367			19	0.35939	0.22071	0.98036
20	0.42647	0.008			20	0.60972	0.03181	0.20052
21	0.25581	0.20792			21	0.30845	0.23495	0.34283
22	0.06494	0.6			22	0.46919	0.69091	0.74825
23	0.28049	0.6383			23	0.8642	0.84709	0.63268
24	0.10569	0.25			24	0.08658	0.33475	0.27709
25	-0.19008	0.27152			25	-0.02879	0.43608	0.50934
26	0.49268	0.23333			26	0.39064	0.29456	0.3979
27	0.1134	0.21951			27	0.18136	0.07666	0.13099
28	0.52475	0.39496			28	0.78629	0.4073	0.07858
29	0.2	0.13115			29	0.38681	0.17052	0.47185
30	-0.1746	0.16522			30	0.5854	0.1517	0.48918
31	0.39759	0.38462			31	0.65156	0.00144
32	0.00741				32	0.23677
mean	0.303909	0.239125			mean	0.540734	0.270757	0.492451
SEM	0.0336917	0.0378851			SEM	0.0476229	0.0457301	0.0543694
p value		0.2054			p value		0.0005	0.7682

## Sheet: Panel_e_data
Learning index
WT
	Histamine: 5 mM		1 mM		0.5 mM		0.1 mM		0.02 mM		0 mM
	Speed (μm/s)	Learning index	Speed (μm/s)	Learning index	Speed (μm/s)	Learning index	Speed (μm/s)	Learning index	Speed (μm/s)	Learning index	Speed (μm/s)	Learning index
1	38.0446	0.359689	64.3424	0.238556	149.332	-0.168723	127.269	0.231523	171.735	0.411454	160.103	1.17993
2	100.991	0.103453	88.4873	0.216283	128.138	0.00914634	122.893	0.261659	173.964	0.437183	150.484	0.817461
3	53.4361	0.376532	91.1096	0.147485	156.206	-0.15411	135.021	-0.401045	162.778	0.385417	154.502	0.398153
4	62.047	0.0322453	86.4997	0.129343	145.893	-0.274203	138.634	0.00971164	154.783	0.153159	157.736	0.134651
5	62.5166	0.0392535	77.9173	0.607558	148.087	0.336837	167.962	0.108869	131.465	0.701487	145.918	0.133761
6	46.586	0.163073	58.7856	0.284178	98.9201	0.50437	160.529	-0.311707	132.981	0.445052	148.801	0.752941
7	56.7658	0.199496	93.0689	-0.0405787	103.8	0.00941176	145.393	0.419586	129.349	0.366667	162.766	0.394004
8	63.313	0.279434	110.545	0.168877	112.667	0.476133	95.006	0.188895	157.013	0.572929	161.701	0.428941
9	47.237	-0.151675	113.426	0.0458272	141.723	0.450581	148.842	0.869091	129.659	0.499062	185.975	1.03246
10	64.4709	-0.28549	81.0873	0.0704023	141.253	0.420946	148.712	-0.00523627	140.234	0.535099	123.607	0.675307
11	56.2224	0.273563	24.8379	0.337255	136.108	0.492754	112.155	1.04661	143.283	0.494099	164.722	0.834922
12	64.1056	0.175214	69.9348	0.340027	133.523	0.962848	103.963	1.00225	145.787	0.192037	145.244	0.609169
13	76.6321	-0.0339934	77.9589	0.173646	146.812	0.0825301	160.86	0.734751	138.107	0.460374	160.611	0.453378
14	75.6026	0.305556	75.3831	-0.34589	126.011	0.169935	110.617	0.219532	127.695	0.51912	181.075	1.07788
15	84.0862	0.0999355	73.6441	0.362963	126.723	0.787005	160.387	0.233909	170.131	0.0639835	175.743	0.0133333
16	30.8909	0.15461	119.462	-0.00263829	95.6328	0.0746964	164.649	0.223986	148.026	0.736597	180.021	-0.233615
17	52.8238	-0.37037	68.331	0.114688	109.293	0.500444	111.582	0.340115	137.829	0.454545	181.921	0.327764
18	73.4007	0.144768	72.4158	-0.120937	103.644	0.145317	122.822	-0.0828585	132.207	0.129488	197.19	0.912409
19	57.7208	0.41594	90.6458	0.238045	113.756	0.369591	98.0169	0.249361	100.102	0.397455	120.381	0.175824
20	61.2035	-0.0546559	110.28	0.621505	92.3489	0.606061	108.661	0.52217	123.487	0.742128	144.617	-0.205128
21	81.2775	0.0426971	122.598	0.82906	81.6988	0.0183007	126.469	0.478009	126.244	0.576344	180.747	0.0465665
22	103.136	0.446154	75.8439	0.479919	105.251	-0.541161	126.633	0.612101	142.47	0.717949	156.19	0.731061
23	71.2825	0.598592	44.9289	0.376008	115.175	0.505747	108.371	-0.131868	144.451	0.72803	126.552	0.0212089
24	67.7443	0.255433	96.8606	0.0142781	90.8204	-0.220405	133.315	0.823077	109.005	0.337858	132.24	0.77791
25	62.0151	0.320617	82.9734	0.28407	126.483	0.549086	148.163	0.503147	131.088	0.278686	139.202	0.432863
26	74.6279	0.253285	89.8687	0.0106545	86.9026	0.390814	102.626	0.658647	137.13	0.435529	141.792	0.87373
27	80.2557	0.18658	111.462	0.132709	119.207	0.324675	118.07	0.358012	94.5288	0.761905	187.443	1.22222
28			94.7309	0.0456269	87.2798	0.25914	107.191	0.792353	101.691	0.619512	111.412	0.385608
29			73.8131	0.43699	128.005	-0.0482456			108.737	1.05758	126.852	0.210546
30					136.896	-0.196023			154.632	0.524444	107.606	0.361224
31					63.0965	0.386261
32					94.3461	0.155692
33					102.718	0.231791
34					96.2127	0.241565
35					75.8063	0.533333
36					117.519	0.451728
37					96.59	0.392311
38					75.4552	0.322404
mean	65.4976	0.160368	84.1807	0.213652	113.403	0.251542	129.1	0.355523	136.686	0.491172	153.772	0.499216
SEM	3.18687	0.0419148	4.05341	0.0449114	3.87565	0.0506075	4.18434	0.0710017	3.75888	0.0392653	4.33576	0.0728739
asic-1;del-1
	Histamine: 5 mM		3 mM		1 mM		0.7 mM		0.5 mM		0.1 mM		0.02 mM		0 mM
	Speed (μm/s)	Learning index	Speed (μm/s)	Learning index	Speed (μm/s)	Learning index	Speed (μm/s)	Learning index	Speed (μm/s)	Learning index	Speed (μm/s)	Learning index	Speed (μm/s)	Learning index	Speed (μm/s)	Learning index
1	36.3054	-0.21739	89.3857	0.45578	113.175	0.36033	76.9686	0.12557	125.106	0.10381	115.053	0.25311	112.276	0.31476	141.68	0.4209
2	64.0058	0.4162	66.3797	0.06252	79.98	0.00678	90.9394	0.62144	126.755	-0.04984	136.72	0.22657	102.122	0.5253	123.309	0.23521
3	49.52	-0.05096	72.7085	-0.22117	124.667	0.26918	66.501	0.37353	129.48	0.19259	137.306	0.08298	171.848	0.37741	117.216	0.35342
4	94.1221	0.23278	85.3136	0.39975	102.769	0.42648	96.1424	0.0816	125.258	0.10446	134.961	0.10848	167.219	0.65565	180.843	0.09542
5	94.4812	0.15769	47.2042	-0.09535	84.8352	0.35306	84.5034	0.18691	129.984	0.35615	87.9861	0.41121	133.035	0.15529	127.043	0.35255
6	100.51	-0.21667	60.8185	0.33477	64.5352	0.45296	80.2962	0.20058	112.224	-0.13654	95.9166	0.27764	145.321	0.34756	129.686	0.67105
7	35.5038	-0.09455	88.4963	0.26626	80.2472	0.30457	69.2683	0.61131	92.1908	-0.13803	155.192	0.43183	144.346	0.34506	130.94	0.10477
8	49.2021	0.23194	55.0317	0.30896	80.2998	0.34732	58.2936	0.39009	120.202	-0.33962	92.6515	0.40962	175.198	0.26396	152.617	0.53582
9	102.861	0.63596	76.7909	0.28832	64.4381	-0.18511	57.8482	0.36732	106.175	-0.21561	107.478	0.36021	158.157	0.14864	168.142	-0.08335
10	50.6949	0.01218	72.92	0.46029	74.6411	0.17449	81.0184	0.08979	141.176	0.39533	147.996	0.38045	171.95	0.08144	160.726	0.0064
11	48.7748	0.67643	59.2376	-0.14167	90.4458	0.21869	67.1707	-0.03596	117.303	0.03911	175.998	-0.10167	126.332	-0.08257	165.535	0.45051
12	36.3572	-0.37276	71.6011	0.30525	103.591	0.21376	94.2877	0.11541	123.362	0.54827	128.779	0.18254	166.219	0.36725	162.051	-0.19377
13	45.4962	-0.18175	57.0109	0.25051	89.2822	0.165	81.6088	-0.00702	135.98	-0.07505	135.444	0.26758	148.128	0.49666	151.994	0.24397
14	58.9624	0.19284	54.4843	0.36821	98.2239	0.32526	102.03	0.38691	111.257	0.15991	147.655	0.18057	134.298	0.06735	128.146	0.91978
15	82.1571	-0.07714	44.9338	-0.20323	78.9347	0.30353	123.045	0.61553	88.8403	0.22923	114.633	0.26406	130.799	0.18261	190.559	0.364
16	50.4434	0.32365	58.4414	0.03962	73.0055	0.02175	90.0168	-0.13382	100.146	-0.00277	181.434	0.5069	161.073	0.44828	168.117	0.20168
17	32.8021	0.37044	85.3215	0.37835	69.6916	0.01585	107.19	0.33333	100.717	0.21911	129.257	0.37031	110.193	0.3692	143.513	0.39561
18	81.5971	0.32805	68.3477	0.26673	72.4488	0.18325	69.3662	0.18958	121.585	0.22739	116.597	0.18109	140.829	0.42114	151.148	0.14333
19	18.6457	0.21824	198.002	0.32648	99.7517	-0.00837	55.647	0.36738	103.064	-0.08108	124.851	0.40672	162.028	0.18074	194.767	0.33333
20	59.7728	-0.11804	73.8775	0.03922	232.542	0.18986	71.5345	0.46917	159.222	0.42839	116.41	0.32077	156.663	0.7186	206.353	0.09411
21	88.1367	-0.15939	50.7169	0.32198	82.5865	0.4561	66.4542	0.39034	133.426	0.10638	120.291	0.10816	142.543	0.00246	153.061	0.29463
22	38.0846	-0.30403	99.9281	-0.04616	70.8193	0.11786	105.903	0.24032	118.453	0.30651	120.197	0.16548	110.752	0.45714	131.446	0.30691
23	91.475	0.32653	58.9073	0.0184	92.5308	-0.02553	50.7451	0.48274	109.578	0.36219	176.428	0.5202	129.809	0.30741	121.94	0.6644
24	113.251	0.50901	61.7228	-0.30123	50.8204	0.1184	83.5139	-0.13722	89.5922	0.57568	141.646	0.56599	157.724	-0.05931	193.311	0.57564
25	110.363	0.29173	64.4452	0.46675	245.187	0.10958	85.3256	-0.38663	95.0515	0.10932	92.1765	0.43735	120.692	0.07787	154.126	0.41786
26	36.7899	0.09058	57.3335	0.44444	118.889	-0.10588	54.4855	0.05486	109.752	0.05238	79.1482	0.15481	170.543	0.10476	238.886	0.45504
27	18.3077	-0.01549	82.8274	0.16056	56.5881	0.35686	131.406	0.22286	94.0623	0.08057	152.13	-0.04757	171.82	0.54691	154.182	0.31505
28	9.45796	0.18404	59.7588	0.05463	70.1132	0.431	65.1948	-0.00538	122.333	-0.0072	175.464	0.11099	140.911	-0.06923	155.409	0.0423
29	21.7373	-0.05983	93.29	0.45379	72.7892	0.65785					134.831	0.12995	158.757	-0.11179	167.556	0.28259
30	52.6837	0.30666	69.5398	0.09175							110.025	0.07213	128.161	0.78053	162.047	-0.03104
31	47.3963	0.32831											92.0338	0.30823	112.975	-0.16622
32	55.8003	-0.02746											132.911	0.03261
mean	156.107	0.123057	142.959	0.18515	129.489	0.215686	115.796	0.221805	80.9537	0.126824	94.4079	0.257949	72.8259	0.273811	58.6156	0.283932
SEM	5.10909	0.0474428	4.01094	0.0416153	4.95207	0.0357509	3.2129	0.0466056	3.85506	0.0423883	8.13075	0.0304674	5.02923	0.0419564	5.10139	0.0452968
