# Supplementary material for: Locomotion modulates olfactory learning through proprioception in C. elegans
Source: Nat Commun. 2023 Jul 27;14:4534. doi: 10.1038/s41467-023-40286-x (PMC10374624; doi:10.1038/s41467-023-40286-x)
Supplement: Supplementary file 4 — Source Data [file 41467_2023_40286_MOESM4_ESM.zip › Fig. 5 Source Data.xlsx]

## Sheet: Panel_a_trace
AVB
WT																			unc-7																			unc-9
	Vj																			Vj																			Vj
	-80	-70	-60	-50	-40	-30	-20	-10	0	10	20	30	40	50	60	70	80			-80	-70	-60	-50	-40	-30	-20	-10	0	10	20	30	40	50	60	70	80			-80	-70	-60	-50	-40	-30	-20	-10	0	10	20
1	0	-0.06104	0	0	0.06104	0.09155	0.15259	-0.03052	0.06104	0	-0.03052	0.06104	-0.03052	0.18311	-0.06104	-0.12207	0		1	0.06104	0.12207	0	0	-0.06104	0.06104	0.06104	0	0.12207	0.06104	0	0.06104	0	0.18311	0	0	0.06104		1	0	0	0.18311	0.03052	0.03052	0.06104	0	0	-0.03052	-0.03052	0
2	0	-0.06104	0.03052	0	0.06104	0.06104	0.12207	0	0.06104	-0.03052	-0.03052	0.06104	-0.03052	0.15259	-0.06104	-0.12207	0		2	0.06104	0.12207	0	0	-0.06104	0.06104	0.06104	0	0.12207	0.06104	0	0.06104	0	0.18311	0	0	0.06104		2	0	0	0.15259	0.03052	0.03052	0.06104	0	0	-0.03052	-0.03052	0
3	0	-0.06104	0.03052	-0.03052	0.06104	0.06104	0.12207	0	0.06104	-0.03052	-0.03052	0.09155	-0.03052	0.15259	-0.06104	-0.12207	0		3	0.06104	0.18311	0	0	-0.06104	0.06104	0.06104	0	0.12207	0.06104	0	0.06104	0	0.18311	0	0	0.06104		3	0	0	0.15259	0.06104	0.06104	0.03052	0	0.03052	-0.03052	-0.03052	0
4	0	-0.06104	0.03052	-0.03052	0.03052	0.06104	0.09155	0.03052	0.06104	-0.03052	-0.03052	0.09155	0	0.15259	-0.06104	-0.12207	0		4	0.06104	0.18311	0	0	-0.06104	0.06104	0.06104	0	0.12207	0.06104	0	0.06104	0	0.18311	0	0	0.12207		4	0	0	0.12207	0.06104	0.06104	0.03052	0	0.03052	-0.03052	0	0
5	0	-0.03052	0.06104	-0.03052	0.03052	0.06104	0.09155	0.06104	0.03052	-0.03052	-0.03052	0.12207	0	0.12207	-0.03052	-0.12207	0		5	0.06104	0.18311	0	0	-0.06104	0.06104	0	0	0.12207	0.06104	0	0.06104	0	0.18311	0	0	0.12207		5	0	0	0.12207	0.06104	0.06104	0.03052	0	0.03052	-0.06104	0	0
6	-0.03052	-0.03052	0.09155	-0.03052	0	0.06104	0.09155	0.06104	0.03052	-0.03052	-0.03052	0.12207	0	0.12207	-0.03052	-0.12207	0		6	0.06104	0.24414	0	0	-0.06104	0.06104	0	0	0.12207	0.06104	0	0.06104	0	0.18311	0	0	0.12207		6	0	0	0.09155	0.09155	0.06104	0	0	0.03052	-0.06104	0	0
7	-0.03052	0	0.09155	-0.03052	0	0.03052	0.06104	0.09155	0.03052	-0.03052	0	0.12207	0	0.09155	0	-0.09155	0		7	0.12207	0.24414	0	0	0	0.06104	0	0	0.12207	0.06104	-0.06104	0	0	0.18311	0	0	0.12207		7	0	0	0.09155	0.09155	0.06104	0	0	0.06104	-0.06104	0	0
8	-0.03052	0	0.12207	-0.03052	0	0.03052	0.06104	0.09155	0	-0.03052	0	0.12207	0	0.09155	0	-0.09155	0		8	0.12207	0.24414	0.06104	0	0	0.06104	0	0	0.12207	0.06104	-0.06104	0	0	0.12207	0	0	0.12207		8	-0.03052	0	0.09155	0.09155	0.06104	0	0	0.06104	-0.06104	0	0
9	-0.03052	0	0.15259	-0.03052	0	0.03052	0.06104	0.09155	0	0	0	0.12207	0.03052	0.09155	0	-0.06104	0		9	0.06104	0.24414	0.06104	0	0	0.06104	0	0	0.12207	0.06104	-0.12207	0	0	0.12207	0	0	0.12207		9	-0.03052	0	0.09155	0.09155	0.06104	0	0	0.06104	-0.06104	0	0
10	-0.03052	0.03052	0.15259	-0.03052	-0.03052	0.03052	0.06104	0.12207	0	0	0	0.12207	0.03052	0.06104	0.03052	-0.06104	0		10	0.06104	0.24414	0.06104	0	0	0.06104	0	0	0.06104	0.06104	-0.12207	0	0	0.12207	0	0	0.12207		10	-0.06104	0	0.09155	0.06104	0.03052	0	0	0.06104	-0.06104	0	0
11	-0.03052	0.03052	0.15259	-0.03052	-0.03052	0.03052	0.06104	0.12207	0	0	0.03052	0.09155	0.03052	0.06104	0.03052	-0.03052	0		11	0.06104	0.24414	0.06104	0	0	0.06104	0	0	0.06104	0.06104	-0.12207	0	0	0.12207	0	0	0.12207		11	-0.06104	0	0.09155	0.06104	0.03052	0	0	0.03052	-0.06104	0	0
12	0	0.03052	0.18311	-0.03052	-0.06104	0.03052	0.06104	0.09155	0	0	0.03052	0.09155	0.03052	0.06104	0.06104	-0.03052	0		12	0.06104	0.24414	0.06104	-0.06104	0	0.06104	0	0	0.06104	0.06104	-0.18311	-0.06104	0	0.12207	0	0	0.12207		12	-0.09155	0	0.09155	0.06104	0.03052	0	0	0.03052	-0.06104	0	0
13	0	0.03052	0.18311	-0.03052	-0.06104	0.06104	0.03052	0.09155	-0.03052	0.03052	0.06104	0.09155	0.03052	0.06104	0.06104	0	0		13	0.06104	0.18311	0.06104	-0.12207	0	0.06104	0	0	0.06104	0.06104	-0.18311	-0.06104	0	0.06104	0	0	0.12207		13	-0.09155	-0.03052	0.09155	0.06104	0.03052	0	0	0	-0.06104	0	0
14	0	0.06104	0.18311	-0.03052	-0.06104	0.06104	0.03052	0.09155	-0.03052	0.03052	0.06104	0.06104	0.03052	0.03052	0.06104	0	0		14	0.06104	0.18311	0.06104	-0.12207	0	0.06104	0	0	0	0.06104	-0.18311	0	0	0.06104	0	0	0.18311		14	-0.12207	-0.03052	0.09155	0.03052	0.03052	0	-0.03052	0	-0.06104	0	0
15	0	0.06104	0.18311	-0.03052	-0.03052	0.09155	0.03052	0.06104	-0.06104	0.03052	0.09155	0.06104	0.03052	0.03052	0.06104	0	0		15	0.06104	0.18311	0.12207	-0.18311	0	0.06104	0	0	0	0.06104	-0.18311	0	0	0	0	0	0.18311		15	-0.12207	-0.03052	0.09155	0.03052	0	0	-0.06104	-0.03052	-0.06104	0	0
16	0.03052	0.03052	0.18311	-0.03052	-0.03052	0.09155	0	0.06104	-0.06104	0.06104	0.09155	0.06104	0.03052	0.03052	0.03052	0	0		16	0.06104	0.18311	0.12207	-0.24414	0	0.06104	0	0	0	0.06104	-0.18311	0	0	0	0	0	0.18311		16	-0.12207	-0.06104	0.09155	0.03052	0	0	-0.06104	-0.06104	-0.06104	0	0
17	0.03052	0.03052	0.21362	-0.06104	-0.03052	0.09155	0	0.06104	-0.03052	0.06104	0.09155	0.06104	0.03052	0	0.03052	0.03052	0		17	0.06104	0.12207	0.12207	-0.30518	0	0.06104	0	0	-0.06104	0.06104	-0.18311	0	0	0	0	0	0.24414		17	-0.12207	-0.06104	0.09155	0.03052	0	0.03052	-0.09155	-0.06104	-0.06104	0	0
18	0.03052	0.06104	0.21362	-0.06104	0	0.12207	0	0.03052	-0.03052	0.03052	0.09155	0.06104	0.03052	0	0.03052	0.03052	0		18	0.06104	0.12207	0.12207	-0.30518	0	0.06104	0	0	-0.06104	0.06104	-0.12207	0	0	0	0	0	0.24414		18	-0.09155	-0.06104	0.06104	0.03052	0	0.03052	-0.12207	-0.09155	-0.06104	0	0
19	0.03052	0.06104	0.21362	-0.06104	0	0.12207	0	0.03052	0	0.03052	0.09155	0.06104	0.03052	0	0	0.03052	0		19	0.06104	0.12207	0.06104	-0.36621	0	0.06104	0	0	-0.12207	0.12207	-0.12207	0	0	0	0	0	0.24414		19	-0.09155	-0.06104	0.06104	0.03052	0	0.03052	-0.12207	-0.12207	-0.06104	0	0
20	0.06104	0.06104	0.21362	-0.06104	0	0.12207	0	0.03052	0	0.03052	0.09155	0.03052	0.03052	0	0	0.03052	0		20	0.06104	0.12207	0.06104	-0.42725	0	0.12207	0	0	-0.12207	0.12207	-0.12207	0.06104	0	0	0	0.06104	0.24414		20	-0.06104	-0.03052	0.03052	0.03052	0	0.06104	-0.12207	-0.12207	-0.06104	0	-0.03052
21	0.06104	0.06104	0.21362	-0.06104	0.03052	0.12207	0	0.03052	0	0	0.09155	0.03052	0.03052	0	0	0.03052	0		21	0	0.12207	0.06104	-0.42725	0	0.12207	0	0	-0.12207	0.12207	-0.12207	0.06104	0	-0.06104	0	0.06104	0.30518		21	-0.06104	-0.03052	0.03052	0.03052	-0.03052	0.06104	-0.12207	-0.12207	-0.06104	0.03052	-0.03052
22	0.06104	0.06104	0.21362	-0.06104	0.03052	0.12207	0	0.03052	0.03052	0	0.06104	0.03052	0.06104	0	0	0.03052	0		22	0	0.06104	0.06104	-0.42725	0	0.12207	0	0	-0.12207	0.12207	-0.06104	0.06104	0	-0.06104	0	0.06104	0.30518		22	-0.06104	0	0	0.03052	-0.06104	0.06104	-0.12207	-0.12207	-0.06104	0.03052	-0.03052
23	0.06104	0.03052	0.18311	-0.06104	0.03052	0.12207	0	0.03052	0.06104	0	0.06104	0	0.06104	0	0	0.03052	0		23	0	0.06104	0.06104	-0.42725	0	0.12207	0	0	-0.12207	0.12207	-0.06104	0	0	-0.06104	0	0.06104	0.30518		23	-0.03052	0	0	0	-0.09155	0.03052	-0.09155	-0.12207	-0.06104	0.03052	-0.03052
24	0.06104	0.03052	0.18311	-0.06104	0.03052	0.09155	0	0.03052	0.06104	0	0.06104	0	0.06104	0	0	0.03052	0.03052		24	0	0.06104	0.06104	-0.42725	0	0.06104	0	0	-0.12207	0.06104	-0.06104	0	0.06104	-0.06104	0	0	0.30518		24	-0.03052	0.03052	0	0	-0.09155	0.03052	-0.09155	-0.12207	-0.06104	0.03052	-0.03052
25	0.06104	0.03052	0.18311	-0.06104	0.03052	0.09155	0	0.03052	0.06104	0	0.03052	-0.03052	0.09155	0	0	0.06104	0.03052		25	0	0	0.06104	-0.42725	0	0.06104	0	0.06104	-0.12207	0.06104	0	0	0.06104	-0.12207	0	0	0.30518		25	0	0.06104	0	0	-0.12207	0.03052	-0.06104	-0.12207	-0.06104	0.03052	-0.06104
26	0.06104	0.03052	0.15259	-0.06104	0.03052	0.06104	0	0.03052	0.06104	0	0.03052	-0.06104	0.09155	0	0	0.06104	0.06104		26	0	0	0.06104	-0.36621	0	0.06104	0	0.06104	-0.12207	0.06104	0	0	0.06104	-0.12207	0	0	0.30518		26	0	0.09155	0	0	-0.12207	0	-0.03052	-0.09155	-0.06104	0	-0.06104
27	0.06104	0	0.15259	-0.06104	0.03052	0.03052	0	0	0.03052	0	0.03052	-0.09155	0.12207	0	0	0.06104	0.06104		27	0	0	0	-0.36621	0	0.06104	0	0.06104	-0.12207	0.06104	0	0	0.06104	-0.12207	0	0	0.30518		27	0	0.12207	0	-0.03052	-0.12207	0	0	-0.09155	-0.06104	0	-0.09155
28	0.06104	0	0.15259	-0.09155	0.03052	0.03052	0	0	0.03052	0	0	-0.09155	0.12207	0	0	0.09155	0.06104		28	-0.06104	0	0	-0.30518	0	0	0	0	-0.12207	0	0	0	0.06104	-0.12207	0	0	0.24414		28	0	0.12207	0	-0.03052	-0.12207	0	0	-0.06104	-0.06104	0	-0.09155
29	0.09155	0	0.15259	-0.09155	0.03052	0	0	0	0	0	0	-0.09155	0.12207	0	0	0.09155	0.06104		29	-0.06104	0	0	-0.24414	0	0	0	0	-0.06104	0	0	0	0.06104	-0.06104	0	0	0.24414		29	0	0.09155	0	-0.03052	-0.12207	0	0	-0.03052	-0.06104	0	-0.09155
30	0.09155	0	0.15259	-0.09155	0.03052	0	0	0	0	0	0	-0.09155	0.12207	-0.03052	0	0.12207	0.09155		30	-0.06104	0	0	-0.18311	0	0	0	0	-0.06104	0	0	0	0.06104	-0.06104	0	0	0.24414		30	0	0.09155	0.03052	-0.03052	-0.12207	0	0	0	-0.06104	0	-0.09155
31	0.09155	0	0.15259	-0.09155	0.03052	0	0	-0.03052	0	0	0	-0.09155	0.12207	-0.06104	0	0.12207	0.09155		31	-0.06104	0	0	-0.18311	0	0	0	0	0	0	0	0.06104	0.06104	-0.06104	0	0	0.24414		31	0	0.06104	0.03052	-0.06104	-0.09155	0.03052	0	0	-0.06104	0	-0.09155
32	0.09155	0	0.15259	-0.09155	0.06104	0	0	-0.03052	0	0	0	-0.06104	0.12207	-0.06104	0	0.12207	0.09155		32	-0.06104	0	0	-0.12207	0.06104	0	0	0	0	0	0	0.06104	0.06104	-0.06104	0	0	0.24414		32	0	0.03052	0.03052	-0.06104	-0.09155	0.03052	0	0.03052	-0.06104	0	-0.09155
33	0.12207	0	0.15259	-0.09155	0.06104	-0.03052	0	-0.06104	-0.03052	0	0	-0.03052	0.12207	-0.09155	0	0.15259	0.09155		33	-0.06104	0	0	-0.06104	0.06104	-0.06104	0	0	0	0	0	0.06104	0.06104	0	0	0	0.18311		33	0	0	0.06104	-0.06104	-0.09155	0.03052	0	0.03052	-0.06104	0	-0.09155
34	0.12207	0	0.15259	-0.09155	0.06104	-0.03052	0.03052	-0.06104	-0.03052	0	0	0	0.09155	-0.09155	0	0.15259	0.09155		34	-0.06104	0	0	-0.06104	0.06104	-0.06104	0	0	0	0	0.06104	0.06104	0.06104	0	0	0	0.18311		34	0	-0.03052	0.06104	-0.06104	-0.09155	0.03052	0	0.06104	-0.06104	0	-0.06104
35	0.12207	0	0.12207	-0.06104	0.06104	0	0.03052	-0.06104	-0.03052	0	0	0	0.09155	-0.12207	0	0.15259	0.06104		35	-0.06104	-0.06104	0	0	0.06104	-0.06104	0	0	0	0	0.06104	0.06104	0.06104	0	0	0	0.18311		35	0	-0.06104	0.06104	-0.09155	-0.09155	0	0	0.06104	-0.06104	0	-0.06104
36	0.12207	0	0.12207	-0.03052	0.06104	0	0.03052	-0.06104	-0.03052	0	0	0.03052	0.06104	-0.09155	0	0.15259	0.06104		36	0	-0.06104	0	0	0.06104	-0.06104	0	0	0	0	0.06104	0.06104	0.06104	0	0	0	0.18311		36	0	-0.12207	0.06104	-0.09155	-0.06104	0	0	0.09155	-0.06104	-0.03052	-0.06104
37	0.15259	0	0.12207	0	0.06104	0	0.03052	-0.06104	-0.06104	0	-0.03052	0.06104	0.06104	-0.09155	0	0.15259	0.06104		37	0	-0.06104	0	0	0.06104	0	0	0	0	0	0.12207	0.06104	0.06104	0	0	0	0.18311		37	0	-0.12207	0.06104	-0.09155	-0.06104	0	0	0.09155	-0.06104	-0.03052	-0.03052
38	0.15259	0	0.09155	0	0.06104	0	0.06104	-0.06104	-0.06104	0	-0.03052	0.09155	0.03052	-0.09155	0	0.12207	0.03052		38	0	-0.06104	0	0.06104	0.06104	0	0	0	0	0	0.12207	0.06104	0	0	0	0	0.18311		38	0	-0.15259	0.03052	-0.06104	-0.06104	0	0	0.09155	-0.06104	-0.03052	-0.03052
39	0.15259	0	0.09155	0.03052	0.06104	0	0.06104	-0.06104	-0.06104	0	-0.03052	0.09155	0.03052	-0.09155	0	0.12207	0.03052		39	0	-0.06104	0	0.06104	0.06104	0	0	0	0	0	0.12207	0.06104	0	0	0	0	0.18311		39	0	-0.15259	0.03052	-0.06104	-0.06104	0	0	0.09155	-0.06104	-0.03052	-0.03052
40	0.12207	0	0.09155	0.06104	0.03052	0	0.06104	-0.06104	-0.06104	0	-0.03052	0.09155	0.03052	-0.06104	-0.03052	0.09155	0		40	0	-0.06104	0	0.12207	0.06104	0	0	0	0	0	0.12207	0	0	0	0	0	0.18311		40	0	-0.15259	0	-0.06104	-0.03052	0	0	0.09155	-0.03052	0	-0.03052
41	0.12207	0	0.09155	0.06104	0.03052	0	0.09155	-0.06104	-0.06104	0	-0.03052	0.09155	0.03052	-0.06104	-0.03052	0.06104	0		41	0.06104	-0.06104	0	0.12207	0.06104	0	0	0	0	0	0.12207	0	0	0	0	0	0.18311		41	0	-0.12207	0	-0.03052	-0.03052	0	0	0.06104	-0.03052	0	-0.03052
42	0.12207	0	0.09155	0.09155	0	0.03052	0.09155	-0.06104	-0.06104	-0.03052	0	0.06104	0.06104	-0.03052	-0.03052	0.06104	0		42	0.06104	-0.06104	0	0.12207	0.06104	0.06104	0	0	0	0	0.12207	0	0	0	0.06104	0	0.18311		42	-0.03052	-0.09155	0	0	0	0	0.03052	0.06104	0	0	0
43	0.09155	0	0.09155	0.06104	0	0	0.09155	-0.06104	-0.06104	-0.03052	0	0.06104	0.06104	-0.03052	-0.03052	0.03052	0		43	0.06104	-0.06104	0	0.18311	0.06104	0.06104	0	0	0	0	0.12207	0	0	0	0.06104	0	0.18311		43	-0.03052	-0.09155	0	0	0	0	0.03052	0.03052	0	0.03052	0
44	0.09155	-0.03052	0.12207	0.06104	0	0	0.09155	-0.03052	-0.06104	-0.03052	0	0.03052	0.06104	-0.03052	-0.03052	0	0		44	0.06104	0	0	0.18311	0.06104	0.06104	0	0	0.06104	0	0.06104	0	0	0	0.06104	0.06104	0.12207		44	-0.06104	-0.06104	-0.03052	0	0	0	0.03052	0	0	0.03052	0
45	0.09155	-0.03052	0.12207	0.06104	0	0	0.06104	-0.03052	-0.03052	-0.03052	0	0	0.06104	-0.03052	-0.03052	0	0		45	0	0	0.06104	0.18311	0.06104	0.06104	0	0	0.06104	0	0.06104	0	0	0	0.06104	0.06104	0.06104		45	-0.06104	-0.03052	-0.06104	0	0	0	0.03052	0	0.03052	0.03052	0
46	0.06104	-0.03052	0.12207	0.06104	0	0	0.03052	-0.03052	-0.03052	-0.03052	0	0	0.06104	0	0	0	0		46	0	0	0.06104	0.18311	0.12207	0.06104	0	-0.06104	0.06104	0	0.06104	0	0	0	0.06104	0.06104	0		46	-0.03052	0	-0.06104	0	0	0	0.06104	0	0.03052	0.06104	0
47	0.06104	-0.03052	0.15259	0.03052	0	0	0.03052	0	0	-0.03052	0	-0.03052	0.06104	0	0	0.03052	0		47	0	0	0.06104	0.24414	0.12207	0	0	-0.06104	0.06104	0	0.06104	0	0	0	0.06104	0.12207	0		47	-0.03052	0	-0.06104	0	0	0	0.06104	0	0.03052	0.06104	0
48	0.06104	-0.03052	0.15259	0.03052	-0.03052	0	0	0	0	0	0	-0.03052	0.03052	0	0	0.03052	0		48	0	0	0.06104	0.24414	0.12207	0	0	-0.06104	0.06104	0	0	0	0	0	0.06104	0.12207	-0.06104		48	0	0	-0.09155	0	0	-0.03052	0.06104	0	0.06104	0.06104	0
49	0.06104	-0.03052	0.15259	0.03052	0	0	0	0	0.03052	0	0	-0.06104	0.03052	0	0	0.06104	0		49	0	-0.06104	0.06104	0.24414	0.18311	0	0	-0.06104	0.06104	0	0	0	0	0	0	0.12207	-0.12207		49	0	0.03052	-0.09155	0	0	-0.03052	0.06104	0	0.06104	0.06104	0.03052
50	0.06104	0	0.15259	0.03052	0	0	-0.03052	0	0.06104	0	0	-0.06104	0.03052	0	0.03052	0.06104	0		50	0	-0.06104	0.12207	0.24414	0.18311	0	0	0	0.06104	0	0	0.06104	0	0	0	0.12207	-0.12207		50	0	0.06104	-0.09155	0	0	-0.03052	0.06104	0	0.06104	0.03052	0.03052
51	0.06104	0	0.15259	0.06104	0	0	-0.03052	0	0.09155	0.03052	0.03052	-0.06104	0	0	0.06104	0.06104	0		51	0	-0.06104	0.12207	0.24414	0.18311	0	0	0	0.06104	0	0	0.06104	0	0	0	0.06104	-0.18311		51	0.03052	0.09155	-0.09155	0	0	-0.06104	0.06104	0	0.06104	0.03052	0.06104
52	0.06104	0	0.15259	0.06104	0	0	-0.03052	0	0.12207	0.06104	0.06104	-0.03052	0	0	0.09155	0.09155	0		52	0	-0.12207	0.12207	0.24414	0.18311	0	0	0	0.06104	0	0	0.06104	0	0.06104	0	0.06104	-0.24414		52	0.06104	0.09155	-0.06104	0	0	-0.06104	0.06104	0	0.09155	0.03052	0.09155
53	0.06104	0.03052	0.15259	0.09155	0	0	-0.03052	0	0.15259	0.06104	0.06104	0	0	0	0.12207	0.09155	0		53	0	-0.12207	0.12207	0.24414	0.12207	0	0	0	0	0	0.06104	0.06104	0	0.06104	0	0.06104	-0.24414		53	0.06104	0.12207	-0.06104	0	0	-0.06104	0.03052	0	0.09155	0.03052	0.12207
54	0.03052	0.06104	0.12207	0.12207	0	0	-0.03052	0	0.15259	0.09155	0.09155	0	0	0	0.12207	0.06104	0		54	0	-0.12207	0.12207	0.18311	0.12207	0	0	0	0	0	0.06104	0.06104	0	0.06104	0	0.06104	-0.24414		54	0.09155	0.12207	-0.03052	0	0	-0.06104	0.03052	0	0.12207	0.03052	0.12207
55	0.03052	0.09155	0.12207	0.15259	0	0	-0.03052	0	0.18311	0.12207	0.09155	0	0	0	0.15259	0.06104	0		55	0	-0.12207	0.12207	0.18311	0.12207	0	0	0.06104	0	0	0.06104	0.06104	0	0.12207	0	0.06104	-0.24414		55	0.09155	0.12207	-0.03052	0	0.03052	-0.06104	0	0	0.15259	0.03052	0.15259
56	0	0.09155	0.12207	0.15259	0	0	-0.03052	0	0.21362	0.12207	0.12207	0.03052	0	0	0.18311	0.06104	0		56	0	-0.12207	0.12207	0.18311	0.06104	0	0.06104	0.06104	0	0	0.06104	0.06104	0	0.12207	0.06104	0.06104	-0.30518		56	0.12207	0.09155	-0.03052	0	0.03052	-0.03052	0	0	0.15259	0.03052	0.15259
57	0	0.12207	0.09155	0.18311	0	0	0	0	0.21362	0.15259	0.12207	0.03052	0	0	0.18311	0.03052	0		57	0	-0.12207	0.06104	0.18311	0.06104	0	0.06104	0.06104	0	0	0.06104	0.06104	0	0.12207	0.06104	0	-0.30518		57	0.12207	0.09155	-0.03052	0	0.06104	-0.03052	0	0	0.15259	0.03052	0.15259
58	0	0.12207	0.06104	0.21362	0	0	0	0	0.21362	0.15259	0.12207	0.06104	0	0	0.18311	0.03052	0		58	0.06104	-0.12207	0.06104	0.18311	0	0	0.06104	0.06104	0.06104	0	0.06104	0.06104	0	0.12207	0.06104	0	-0.30518		58	0.12207	0.06104	-0.03052	0	0.06104	-0.03052	0	0	0.15259	0.03052	0.15259
59	-0.03052	0.12207	0	0.21362	0	0	0	0	0.21362	0.15259	0.12207	0.06104	-0.03052	0	0.18311	0.03052	0		59	0.06104	-0.12207	0.06104	0.18311	0	0	0.06104	0.06104	0.06104	0	0.06104	0	0	0.12207	0.06104	0	-0.30518		59	0.09155	0.06104	-0.03052	0	0.06104	0	0	0	0.15259	0.03052	0.15259
60	-0.03052	0.12207	-0.03052	0.21362	0	0	0	0	0.21362	0.15259	0.12207	0.06104	-0.03052	0	0.15259	0.03052	0.03052		60	0.06104	-0.12207	0	0.18311	0	0	0.06104	0.06104	0.06104	0	0.06104	0	0	0.12207	0.06104	0	-0.24414		60	0.09155	0.03052	-0.06104	0.03052	0.03052	0	0.03052	0	0.15259	0.03052	0.12207
61	-0.06104	0.09155	-0.09155	0.21362	0	0	0	0	0.21362	0.12207	0.09155	0.06104	-0.03052	0	0.15259	0.03052	0.03052		61	0.06104	-0.12207	0	0.18311	-0.06104	0	0.06104	0.06104	0.06104	0	0.06104	0	0	0.06104	0.06104	0	-0.24414		61	0.06104	0.03052	-0.06104	0.03052	0.03052	0	0.03052	0	0.15259	0.03052	0.12207
62	-0.06104	0.09155	-0.15259	0.18311	0	-0.03052	0	0	0.21362	0.12207	0.09155	0.06104	-0.03052	0	0.12207	0.03052	0.06104		62	0.06104	-0.12207	0	0.18311	-0.06104	0	0.06104	0.06104	0.06104	0	0.06104	0	0	0.06104	0.06104	0	-0.24414		62	0.06104	0	-0.09155	0.03052	0	0	0.06104	0.03052	0.12207	0.03052	0.09155
63	-0.06104	0.09155	-0.21362	0.18311	-0.03052	-0.03052	0	0	0.21362	0.09155	0.06104	0.03052	-0.03052	0	0.09155	0.03052	0.06104		63	0.06104	-0.06104	-0.06104	0.18311	-0.06104	0	0.06104	0.06104	0.06104	0	0.06104	0	0	0.06104	0.06104	0	-0.24414		63	0.06104	0	-0.12207	0.03052	0	0	0.06104	0.06104	0.12207	0.06104	0.09155
64	-0.06104	0.06104	-0.27466	0.15259	-0.03052	-0.06104	0	0	0.21362	0.09155	0.03052	0.03052	-0.03052	0.03052	0.09155	0.03052	0.09155		64	0	-0.06104	-0.12207	0.18311	-0.06104	-0.06104	0.06104	0.06104	0	0	0.06104	0	0	0	0.06104	0	-0.24414		64	0.03052	0	-0.12207	0.03052	0	0	0.06104	0.06104	0.09155	0.06104	0.06104
65	-0.06104	0.06104	-0.33569	0.15259	-0.03052	-0.06104	0	0.03052	0.18311	0.06104	0.03052	0	0	0.03052	0.06104	0.03052	0.09155		65	0	-0.06104	-0.12207	0.18311	-0.06104	-0.06104	0.06104	0.06104	0	0	0.06104	0	0	0	0.06104	0	-0.18311		65	0.03052	0	-0.12207	0	0	0	0.09155	0.09155	0.09155	0.06104	0.06104
66	-0.06104	0.06104	-0.36621	0.12207	-0.03052	-0.06104	0	0.03052	0.18311	0.06104	0	0	0	0.06104	0.06104	0	0.09155		66	0	-0.06104	-0.18311	0.18311	-0.06104	-0.06104	0.06104	0.06104	0	0	0.12207	0	0	0	0.06104	0	-0.18311		66	0.03052	0	-0.15259	0	0.03052	0	0.09155	0.09155	0.06104	0.06104	0.06104
67	-0.03052	0.03052	-0.39673	0.12207	-0.03052	-0.06104	0	0.03052	0.15259	0.06104	0	0	0	0.06104	0.06104	0	0.09155		67	0	0	-0.18311	0.18311	-0.06104	-0.06104	0.06104	0.06104	0	0	0.12207	0	0	0	0.06104	0	-0.18311		67	0.03052	0	-0.12207	0	0.03052	0	0.09155	0.12207	0.06104	0.03052	0.03052
68	-0.03052	0.03052	-0.39673	0.09155	0	-0.06104	-0.03052	0.06104	0.12207	0.06104	0	0	0	0.09155	0.06104	0	0.09155		68	0	0	-0.18311	0.18311	0	-0.06104	0.06104	0.06104	0	0	0.12207	0	0	0	0.06104	0	-0.18311		68	0.06104	0	-0.12207	0	0.06104	0.03052	0.09155	0.09155	0.06104	0.03052	0.03052
69	0	0.03052	-0.39673	0.09155	0	-0.03052	-0.03052	0.06104	0.09155	0.06104	0	0	0	0.09155	0.03052	0	0.09155		69	0	0	-0.18311	0.18311	0	-0.06104	0.06104	0.06104	0	0	0.12207	0	0.06104	0	0.06104	0	-0.18311		69	0.06104	0	-0.09155	0	0.09155	0.03052	0.09155	0.09155	0.06104	0.03052	0.03052
70	0	0.03052	-0.36621	0.09155	0	-0.03052	-0.03052	0.09155	0.06104	0.06104	0	0	0	0.09155	0.03052	0	0.06104		70	0	0	-0.18311	0.18311	0	-0.06104	0.06104	0.06104	0	0	0.12207	0	0.06104	0	0.06104	0	-0.18311		70	0.09155	0	-0.06104	0	0.12207	0.03052	0.09155	0.09155	0.06104	0.03052	0.03052
71	0	0.03052	-0.33569	0.09155	0	-0.03052	-0.03052	0.09155	0.03052	0.09155	-0.03052	0	0	0.09155	0	0	0.06104		71	0	0	-0.18311	0.18311	0	-0.06104	0	0	0	0	0.18311	0	0.06104	0	0.06104	0.06104	-0.18311		71	0.09155	0	-0.03052	0	0.15259	0.03052	0.09155	0.06104	0.09155	0	0.06104
72	0.03052	0.06104	-0.30518	0.09155	0.03052	0	-0.03052	0.12207	0	0.09155	-0.03052	0	0	0.06104	0	0	0.03052		72	0	0	-0.12207	0.18311	0	0	0	0	0	0	0.18311	0	0.06104	0	0.06104	0.06104	-0.18311		72	0.12207	0.03052	0	0	0.15259	0.03052	0.09155	0.06104	0.09155	0	0.06104
73	0.06104	0.06104	-0.27466	0.09155	0.03052	0	0	0.12207	0	0.09155	-0.06104	0	-0.03052	0.03052	-0.03052	0	0.03052		73	0	0.06104	-0.12207	0.18311	0.06104	0	0	0	0	0	0.18311	0	0.06104	0	0.06104	0	-0.18311		73	0.15259	0.03052	0	0.03052	0.18311	0.06104	0.09155	0.03052	0.12207	0	0.06104
74	0.09155	0.06104	-0.21362	0.09155	0.06104	0	0	0.15259	0	0.09155	-0.06104	0	-0.03052	0	-0.06104	0	0		74	0	0.06104	-0.06104	0.24414	0.06104	0	0	0	0	0	0.18311	0	0.06104	0	0	0	-0.18311		74	0.15259	0.09155	0.06104	0.03052	0.18311	0.06104	0.09155	0	0.12207	0	0.06104
75	0.12207	0.06104	-0.15259	0.12207	0.06104	0.03052	0.03052	0.15259	0	0.06104	-0.09155	0	-0.06104	-0.06104	-0.12207	0	0		75	0	0.12207	-0.06104	0.24414	0.12207	0	0	0	0	0	0.18311	0	0.06104	0	0	0	-0.18311		75	0.18311	0.12207	0.09155	0.03052	0.21362	0.06104	0.09155	0	0.15259	-0.03052	0.06104
76	0.12207	0.09155	-0.09155	0.12207	0.09155	0.03052	0.06104	0.15259	0	0.03052	-0.12207	0	-0.09155	-0.09155	-0.15259	-0.03052	-0.03052		76	0	0.12207	0	0.24414	0.12207	0	0	0	0.06104	0	0.18311	0	0.06104	0	0	0	-0.18311		76	0.18311	0.15259	0.12207	0.06104	0.21362	0.09155	0.09155	0	0.15259	-0.06104	0.06104
77	0.15259	0.09155	-0.03052	0.12207	0.09155	0.06104	0.09155	0.15259	0	0	-0.12207	-0.03052	-0.09155	-0.15259	-0.18311	-0.06104	-0.06104		77	0	0.18311	0	0.24414	0.18311	0	0	0	0.06104	0	0.18311	-0.06104	0.06104	-0.06104	0	-0.06104	-0.24414		77	0.18311	0.18311	0.12207	0.06104	0.24414	0.09155	0.09155	0	0.18311	-0.06104	0.06104
78	0.18311	0.09155	0	0.15259	0.09155	0.09155	0.12207	0.15259	0	-0.03052	-0.15259	-0.03052	-0.12207	-0.21362	-0.24414	-0.09155	-0.09155		78	0	0.24414	0	0.30518	0.18311	0	0	0	0.06104	0	0.18311	-0.06104	0.06104	-0.06104	-0.06104	-0.06104	-0.24414		78	0.18311	0.24414	0.15259	0.06104	0.24414	0.09155	0.09155	0	0.18311	-0.09155	0.06104
79	0.18311	0.09155	0.03052	0.15259	0.09155	0.12207	0.15259	0.12207	0	-0.06104	-0.15259	-0.06104	-0.12207	-0.27466	-0.24414	-0.12207	-0.12207		79	0	0.30518	0	0.30518	0.18311	0	0	0	0.06104	0	0.12207	-0.06104	0	-0.06104	-0.06104	-0.12207	-0.24414		79	0.18311	0.27466	0.15259	0.06104	0.21362	0.12207	0.09155	0	0.18311	-0.09155	0.03052
80	0.18311	0.09155	0.06104	0.15259	0.06104	0.12207	0.15259	0.09155	0	-0.12207	-0.18311	-0.09155	-0.15259	-0.30518	-0.27466	-0.15259	-0.18311		80	0	0.30518	0.06104	0.30518	0.18311	0	0	0	0.06104	0	0.12207	-0.06104	0	-0.06104	-0.12207	-0.18311	-0.24414		80	0.18311	0.27466	0.15259	0.06104	0.21362	0.12207	0.09155	0	0.18311	-0.09155	0.03052
81	0.18311	0.06104	0.09155	0.15259	0.06104	0.15259	0.18311	0.06104	0	-0.15259	-0.18311	-0.09155	-0.15259	-0.33569	-0.27466	-0.15259	-0.18311		81	0	0.36621	0.06104	0.30518	0.24414	0	0	0.06104	0.06104	0	0.12207	-0.06104	0	-0.06104	-0.12207	-0.18311	-0.24414		81	0.15259	0.27466	0.15259	0.06104	0.18311	0.12207	0.09155	0	0.18311	-0.09155	0
82	0.18311	0.03052	0.12207	0.18311	0.03052	0.15259	0.18311	0.03052	0	-0.21362	-0.18311	-0.12207	-0.15259	-0.33569	-0.24414	-0.18311	-0.21362		82	0	0.36621	0.06104	0.30518	0.24414	0	0	0.06104	0.06104	0	0.12207	-0.06104	0	-0.06104	-0.18311	-0.18311	-0.24414		82	0.15259	0.27466	0.12207	0.03052	0.15259	0.12207	0.06104	0	0.15259	-0.09155	0
83	0.15259	0.03052	0.12207	0.18311	0.03052	0.15259	0.18311	0	0	-0.24414	-0.18311	-0.12207	-0.15259	-0.33569	-0.24414	-0.18311	-0.24414		83	0	0.36621	0.06104	0.30518	0.18311	0	0	0.12207	0.06104	-0.06104	0.12207	-0.06104	-0.06104	0	-0.18311	-0.18311	-0.18311		83	0.12207	0.27466	0.12207	0	0.12207	0.12207	0.03052	0	0.15259	-0.09155	0
84	0.12207	0	0.15259	0.15259	0	0.12207	0.15259	0	0	-0.24414	-0.18311	-0.12207	-0.12207	-0.33569	-0.21362	-0.15259	-0.24414		84	0	0.30518	0.06104	0.30518	0.18311	0.06104	0	0.12207	0.06104	-0.06104	0.12207	-0.06104	-0.06104	0	-0.18311	-0.12207	-0.18311		84	0.09155	0.24414	0.09155	0	0.12207	0.12207	0.03052	0	0.12207	-0.09155	0
85	0.09155	0	0.15259	0.15259	0	0.12207	0.15259	-0.03052	-0.03052	-0.24414	-0.18311	-0.09155	-0.12207	-0.33569	-0.18311	-0.15259	-0.27466		85	0	0.30518	0.06104	0.30518	0.18311	0.06104	0	0.18311	0.06104	-0.06104	0.06104	-0.06104	-0.06104	0	-0.12207	-0.12207	-0.12207		85	0.06104	0.18311	0.06104	0	0.09155	0.09155	0	0	0.09155	-0.06104	0
86	0.06104	-0.03052	0.15259	0.15259	0	0.09155	0.12207	-0.06104	-0.03052	-0.24414	-0.18311	-0.09155	-0.12207	-0.33569	-0.15259	-0.12207	-0.27466		86	0	0.30518	0.06104	0.30518	0.18311	0.06104	0	0.18311	0.06104	-0.06104	0.06104	-0.06104	-0.06104	0	-0.12207	-0.06104	-0.06104		86	0.06104	0.15259	0.06104	0	0.06104	0.09155	0	0	0.06104	-0.06104	0
87	0.06104	-0.03052	0.15259	0.15259	-0.03052	0.09155	0.12207	-0.09155	-0.03052	-0.24414	-0.18311	-0.06104	-0.12207	-0.30518	-0.15259	-0.12207	-0.27466		87	0	0.24414	0.06104	0.30518	0.18311	0.06104	0	0.24414	0.06104	-0.06104	0.06104	-0.06104	-0.06104	0	-0.12207	-0.06104	0		87	0.03052	0.12207	0.03052	0	0.06104	0.06104	0	0	0.06104	-0.06104	0
88	0.06104	-0.06104	0.18311	0.15259	-0.03052	0.06104	0.09155	-0.09155	-0.03052	-0.21362	-0.18311	-0.03052	-0.09155	-0.30518	-0.12207	-0.09155	-0.27466		88	0	0.24414	0.06104	0.24414	0.12207	0	0	0.24414	0.06104	-0.06104	0.06104	-0.06104	0	0	-0.06104	0	0		88	0.03052	0.09155	0.03052	0	0.06104	0.03052	0	0	0.03052	-0.06104	0
89	0.06104	-0.06104	0.18311	0.18311	-0.03052	0.06104	0.09155	-0.12207	-0.03052	-0.18311	-0.18311	0	-0.09155	-0.27466	-0.12207	-0.09155	-0.27466		89	0	0.18311	0.06104	0.24414	0.12207	0	-0.06104	0.24414	0.06104	-0.06104	0.06104	-0.06104	0	0	-0.06104	0	0.06104		89	0.03052	0.09155	0.06104	0	0.09155	0.03052	-0.03052	0	0	-0.06104	0
90	0.06104	-0.06104	0.21362	0.18311	-0.03052	0.06104	0.09155	-0.12207	-0.03052	-0.15259	-0.18311	0	-0.09155	-0.24414	-0.09155	-0.06104	-0.27466		90	0	0.18311	0.06104	0.24414	0.12207	0	-0.06104	0.24414	0.06104	-0.06104	0	-0.06104	0	0	-0.06104	0	0.12207		90	0.03052	0.09155	0.06104	0.03052	0.12207	0	0	0.03052	0	-0.09155	0
91	0.06104	-0.06104	0.21362	0.18311	0	0.03052	0.06104	-0.12207	0	-0.12207	-0.18311	0.03052	-0.09155	-0.24414	-0.09155	-0.06104	-0.27466		91	0	0.12207	0.06104	0.24414	0.12207	0	-0.12207	0.24414	0.06104	-0.06104	0	-0.06104	0	0	0	0	0.12207		91	0.03052	0.09155	0.09155	0.06104	0.15259	0	0	0.03052	0	-0.09155	0
92	0.09155	-0.06104	0.24414	0.21362	0	0.03052	0.09155	-0.12207	0	-0.09155	-0.15259	0.03052	-0.09155	-0.21362	-0.09155	-0.09155	-0.24414		92	0	0.12207	0.06104	0.18311	0.06104	0	-0.12207	0.24414	0.06104	-0.06104	0	0	0	0	0	0.06104	0.18311		92	0.06104	0.09155	0.12207	0.09155	0.15259	0	0	0.03052	0	-0.12207	0
93	0.09155	-0.03052	0.24414	0.21362	0	0.03052	0.09155	-0.12207	0	-0.06104	-0.15259	0.03052	-0.09155	-0.18311	-0.09155	-0.09155	-0.24414		93	0	0.12207	0.06104	0.18311	0.06104	0	-0.18311	0.24414	0.06104	-0.06104	0	0	0.06104	0	0	0.06104	0.18311		93	0.06104	0.12207	0.15259	0.12207	0.18311	0	0.03052	0.03052	0	-0.15259	-0.03052
94	0.12207	-0.03052	0.24414	0.24414	0	0.03052	0.09155	-0.12207	0.03052	-0.06104	-0.15259	0	-0.09155	-0.15259	-0.09155	-0.12207	-0.24414		94	0	0.12207	0.06104	0.18311	0.06104	0	-0.18311	0.24414	0	-0.06104	0.06104	0	0.06104	0.06104	0	0.06104	0.18311		94	0.06104	0.12207	0.18311	0.15259	0.21362	0	0.06104	0.03052	0	-0.18311	-0.03052
95	0.12207	0	0.24414	0.24414	0.03052	0.03052	0.12207	-0.15259	0.03052	-0.03052	-0.12207	0	-0.09155	-0.12207	-0.09155	-0.18311	-0.27466		95	0	0.12207	0	0.18311	0.06104	0	-0.18311	0.18311	0	-0.06104	0.06104	0	0.06104	0.06104	0	0.06104	0.18311		95	0.06104	0.15259	0.18311	0.15259	0.21362	0	0.09155	0	0	-0.21362	0
96	0.15259	0	0.21362	0.27466	0.03052	0.03052	0.15259	-0.15259	0.06104	-0.03052	-0.12207	0	-0.09155	-0.12207	-0.09155	-0.21362	-0.30518		96	0	0.06104	0	0.18311	0.06104	0	-0.18311	0.18311	0	-0.06104	0.06104	0	0.06104	0.06104	0	0.12207	0.18311		96	0.06104	0.18311	0.21362	0.18311	0.24414	0	0.12207	0	0	-0.24414	0
97	0.15259	0	0.21362	0.27466	0.03052	0.03052	0.15259	-0.15259	0.06104	0	-0.09155	0	-0.06104	-0.12207	-0.09155	-0.27466	-0.33569		97	0	0.06104	0	0.18311	0.06104	0	-0.24414	0.18311	0	-0.06104	0.12207	0	0.06104	0.06104	0	0.12207	0.18311		97	0.09155	0.21362	0.21362	0.18311	0.24414	0	0.15259	-0.03052	0	-0.27466	0
98	0.18311	0	0.18311	0.27466	0.03052	0.03052	0.18311	-0.15259	0.06104	0	-0.06104	0	-0.06104	-0.12207	-0.12207	-0.33569	-0.39673		98	0	0.06104	0	0.18311	0.12207	0	-0.24414	0.12207	0	-0.06104	0.12207	0	0.06104	0.06104	0	0.12207	0.18311		98	0.09155	0.21362	0.21362	0.18311	0.24414	0	0.18311	-0.06104	0	-0.30518	0
99	0.21362	0	0.18311	0.27466	0	0.03052	0.18311	-0.15259	0.06104	0	-0.06104	-0.03052	-0.06104	-0.15259	-0.15259	-0.39673	-0.45776		99	0	0.06104	0	0.24414	0.12207	0	-0.24414	0.12207	0	-0.06104	0.18311	0	0.06104	0.06104	0	0.12207	0.12207		99	0.09155	0.21362	0.21362	0.18311	0.24414	0.03052	0.18311	-0.09155	0	-0.33569	0
100	0.24414	0.03052	0.15259	0.27466	0	0.03052	0.21362	-0.15259	0.06104	0	-0.03052	-0.03052	-0.06104	-0.18311	-0.18311	-0.45776	-0.54932		100	0	0.06104	0	0.24414	0.12207	0	-0.24414	0.06104	0	-0.06104	0.18311	0	0.06104	0	0	0.12207	0.12207		100	0.09155	0.21362	0.21362	0.18311	0.27466	0.03052	0.18311	-0.09155	0	-0.36621	0
101	0.27466	0.03052	0.15259	0.24414	0	0.03052	0.21362	-0.12207	0.06104	0	-0.03052	-0.03052	-0.06104	-0.21362	-0.24414	-0.54932	-0.64087		101	0	0.06104	0	0.24414	0.12207	0	-0.24414	0.06104	0	0	0.18311	0	0	0	0	0.12207	0.12207		101	0.12207	0.21362	0.18311	0.15259	0.27466	0.03052	0.18311	-0.12207	0	-0.39673	0
102	0.30518	0.03052	0.15259	0.24414	0	0.03052	0.18311	-0.12207	0.03052	0	-0.03052	0	-0.06104	-0.27466	-0.27466	-0.61035	-0.73242		102	0	0.06104	0	0.24414	0.12207	0	-0.24414	0.06104	0	0	0.18311	0	0	0	0	0.12207	0.12207		102	0.12207	0.21362	0.18311	0.15259	0.27466	0.03052	0.15259	-0.12207	0	-0.39673	0
103	0.33569	0.03052	0.15259	0.24414	0	0.03052	0.18311	-0.09155	0.03052	0	-0.03052	0	-0.09155	-0.33569	-0.33569	-0.7019	-0.82397		103	0	0	0	0.30518	0.18311	0	-0.24414	0.06104	0	0	0.24414	0	0	0	0	0.12207	0.06104		103	0.15259	0.21362	0.15259	0.18311	0.30518	0.03052	0.15259	-0.12207	0	-0.39673	0
104	0.36621	0.06104	0.15259	0.24414	0	0.03052	0.15259	-0.06104	0	0.03052	-0.03052	0	-0.09155	-0.39673	-0.36621	-0.79346	-0.91553		104	0.06104	0	0	0.30518	0.18311	0.06104	-0.24414	0.06104	0	-0.06104	0.24414	0	0	0	0	0.12207	0.06104		104	0.15259	0.21362	0.15259	0.18311	0.30518	0.06104	0.15259	-0.09155	0	-0.39673	0
105	0.39673	0.06104	0.15259	0.24414	0	0	0.12207	-0.03052	0	0.03052	-0.03052	0	-0.12207	-0.45776	-0.42725	-0.88501	-1.00708		105	0.06104	0	0	0.30518	0.18311	0.06104	-0.24414	0.06104	0	-0.06104	0.18311	0	0	0	0	0.06104	0.06104		105	0.18311	0.21362	0.15259	0.18311	0.33569	0.06104	0.12207	-0.06104	0	-0.36621	0
106	0.42725	0.09155	0.18311	0.24414	0	0	0.12207	-0.03052	0	0.03052	-0.03052	0	-0.15259	-0.5188	-0.45776	-0.97656	-1.09863		106	0.06104	0	0.06104	0.30518	0.18311	0.06104	-0.24414	0.06104	0	-0.06104	0.18311	0	0	0	0	0.06104	0.06104		106	0.18311	0.21362	0.15259	0.18311	0.33569	0.06104	0.12207	-0.06104	0	-0.36621	0
107	0.45776	0.12207	0.18311	0.24414	0	0	0.09155	0	0	0.06104	0	0	-0.21362	-0.57983	-0.5188	-1.0376	-1.15967		107	0.12207	0	0.06104	0.30518	0.18311	0.06104	-0.24414	0.06104	0	-0.06104	0.18311	0	0	-0.06104	0	0.06104	0.06104		107	0.21362	0.21362	0.15259	0.18311	0.33569	0.03052	0.15259	-0.03052	0.03052	-0.33569	-0.03052
108	0.48828	0.15259	0.21362	0.27466	0	0	0.06104	0	0	0.06104	0	0	-0.24414	-0.61035	-0.57983	-1.12915	-1.25122		108	0.12207	-0.06104	0.06104	0.30518	0.18311	0.06104	-0.18311	0.06104	0	-0.06104	0.18311	0	0	-0.06104	0	0.06104	0.06104		108	0.21362	0.21362	0.15259	0.15259	0.33569	0.03052	0.15259	0	0.03052	-0.30518	-0.03052
109	0.48828	0.18311	0.24414	0.27466	0	0	0.06104	0	0	0.06104	0	0	-0.27466	-0.67139	-0.61035	-1.19019	-1.31226		109	0.12207	-0.06104	0.12207	0.30518	0.18311	0.06104	-0.18311	0.06104	0.06104	-0.06104	0.12207	0	0	-0.06104	0	0.06104	0		109	0.24414	0.21362	0.18311	0.15259	0.30518	0.03052	0.15259	0	0.03052	-0.27466	-0.03052
110	0.5188	0.21362	0.24414	0.27466	0.03052	0	0.06104	0	0	0.09155	0	0	-0.30518	-0.73242	-0.67139	-1.25122	-1.40381		110	0.12207	-0.06104	0.12207	0.30518	0.24414	0.06104	-0.12207	0.06104	0.06104	-0.06104	0.12207	0	0	-0.06104	0	0.06104	0		110	0.24414	0.24414	0.18311	0.12207	0.30518	0	0.15259	0.03052	0.03052	-0.24414	-0.03052
111	0.5188	0.24414	0.27466	0.27466	0.03052	0	0.06104	0.03052	0	0.09155	0.03052	0	-0.30518	-0.76294	-0.73242	-1.31226	-1.49536		111	0.12207	-0.06104	0.12207	0.30518	0.24414	0.06104	-0.12207	0.06104	0.06104	-0.06104	0.06104	0	0	0	0	0	0		111	0.24414	0.24414	0.21362	0.09155	0.27466	0	0.15259	0.03052	0.03052	-0.21362	-0.03052
112	0.5188	0.27466	0.27466	0.27466	0.03052	0	0.06104	0.03052	0	0.09155	0.06104	0	-0.33569	-0.82397	-0.79346	-1.34277	-1.5564		112	0.12207	-0.06104	0.18311	0.30518	0.24414	0.06104	-0.06104	0.06104	0.06104	-0.06104	0.06104	0	0	0	0	0	0		112	0.24414	0.24414	0.21362	0.06104	0.27466	0	0.15259	0.06104	0.03052	-0.21362	-0.03052
113	0.5188	0.30518	0.30518	0.30518	0.03052	-0.03052	0.06104	0.03052	0	0.09155	0.06104	0	-0.33569	-0.85449	-0.85449	-1.40381	-1.64795		113	0.12207	-0.06104	0.18311	0.30518	0.24414	0	-0.06104	0.06104	0.06104	-0.06104	0.06104	0	0	0	0	0	0		113	0.24414	0.21362	0.21362	0.03052	0.24414	0	0.15259	0.06104	0.03052	-0.21362	-0.03052
114	0.5188	0.33569	0.30518	0.30518	0.06104	-0.03052	0.06104	0.03052	0	0.09155	0.09155	0	-0.36621	-0.88501	-0.91553	-1.46484	-1.7395		114	0.06104	-0.06104	0.18311	0.30518	0.24414	0	0	0.06104	0.06104	-0.06104	0	0	0	0	0	0	0		114	0.24414	0.21362	0.24414	0	0.24414	-0.03052	0.15259	0.09155	0	-0.21362	-0.03052
115	0.48828	0.36621	0.30518	0.33569	0.06104	-0.03052	0.09155	0.03052	0	0.09155	0.09155	0	-0.36621	-0.91553	-0.97656	-1.52588	-1.83105		115	0.06104	-0.06104	0.18311	0.30518	0.24414	0	0	0.06104	0.06104	0	0	0	0	0	-0.06104	0	0		115	0.24414	0.21362	0.24414	0	0.24414	-0.03052	0.15259	0.09155	0	-0.21362	-0.03052
116	0.5188	0.39673	0.33569	0.33569	0.09155	-0.03052	0.09155	0.03052	0	0.06104	0.06104	-0.03052	-0.36621	-0.94604	-1.06812	-1.58691	-1.95312		116	0.06104	-0.06104	0.18311	0.30518	0.18311	0	0	0.06104	0.06104	0	0	0	0	0	-0.06104	0	0		116	0.21362	0.18311	0.24414	0	0.24414	-0.03052	0.12207	0.09155	-0.03052	-0.21362	-0.03052
117	0.5188	0.42725	0.33569	0.36621	0.09155	0	0.09155	0.03052	0	0.09155	0.06104	-0.03052	-0.39673	-0.97656	-1.12915	-1.64795	-2.04468		117	0.06104	0	0.18311	0.30518	0.18311	0	0	0.06104	0.12207	0	0	0	0	0	-0.06104	0	0		117	0.21362	0.15259	0.24414	0	0.24414	-0.03052	0.12207	0.09155	-0.03052	-0.21362	-0.03052
118	0.5188	0.45776	0.33569	0.36621	0.12207	0	0.09155	0	0	0.09155	0.03052	-0.06104	-0.39673	-1.00708	-1.2207	-1.7395	-2.16675		118	0.06104	0	0.18311	0.30518	0.18311	0	0.06104	0.06104	0.12207	0	0	0.06104	0	0	-0.06104	0	0		118	0.21362	0.15259	0.24414	0	0.24414	-0.03052	0.12207	0.06104	-0.06104	-0.21362	-0.03052
119	0.54932	0.45776	0.33569	0.39673	0.12207	0	0.09155	0	0	0.09155	0	-0.09155	-0.42725	-1.0376	-1.28174	-1.80054	-2.2583		119	0.06104	0	0.18311	0.30518	0.18311	0	0.06104	0.06104	0.12207	0	0.06104	0.06104	0	0	-0.06104	0	0		119	0.21362	0.12207	0.24414	0	0.24414	0	0.12207	0.06104	-0.09155	-0.18311	-0.03052
120	0.54932	0.48828	0.33569	0.39673	0.12207	0.03052	0.09155	0	0.03052	0.09155	0	-0.09155	-0.42725	-1.09863	-1.37329	-1.89209	-2.38037		120	0.06104	0	0.18311	0.30518	0.18311	0	0.06104	0.12207	0.12207	0	0.06104	0.06104	0	0	-0.06104	0.06104	0		120	0.21362	0.12207	0.24414	0	0.24414	0	0.12207	0.03052	-0.09155	-0.15259	-0.03052
121	0.57983	0.48828	0.33569	0.39673	0.12207	0.06104	0.09155	0	0.03052	0.12207	-0.03052	-0.12207	-0.45776	-1.12915	-1.43433	-1.98364	-2.47192		121	0.06104	0.06104	0.18311	0.30518	0.18311	0	0.06104	0.12207	0.18311	0	0.06104	0.06104	0	0	-0.06104	0.06104	0		121	0.21362	0.12207	0.24414	0.03052	0.24414	0	0.12207	0.03052	-0.09155	-0.15259	-0.03052
122	0.61035	0.5188	0.33569	0.36621	0.12207	0.09155	0.06104	0	0.03052	0.12207	-0.06104	-0.15259	-0.48828	-1.15967	-1.52588	-2.0752	-2.56348		122	0.06104	0.06104	0.12207	0.30518	0.12207	0	0.06104	0.12207	0.18311	0	0.12207	0.06104	0	-0.06104	-0.06104	0.06104	0		122	0.21362	0.12207	0.27466	0.06104	0.24414	0	0.12207	0	-0.09155	-0.12207	-0.03052
123	0.64087	0.5188	0.33569	0.36621	0.09155	0.09155	0.06104	0	0	0.12207	-0.09155	-0.15259	-0.5188	-1.2207	-1.58691	-2.16675	-2.65503		123	0.06104	0.12207	0.12207	0.30518	0.12207	0	0.12207	0.12207	0.18311	0	0.12207	0.06104	0	-0.06104	-0.06104	0.06104	0		123	0.21362	0.15259	0.27466	0.09155	0.24414	0.03052	0.15259	0	-0.09155	-0.09155	-0.06104
124	0.67139	0.5188	0.36621	0.33569	0.09155	0.12207	0.03052	0	0	0.15259	-0.09155	-0.18311	-0.57983	-1.25122	-1.64795	-2.2583	-2.71606		124	0.06104	0.12207	0.12207	0.24414	0.12207	0	0.06104	0.12207	0.18311	0	0.12207	0.06104	0	-0.06104	-0.06104	0.06104	0		124	0.21362	0.15259	0.30518	0.09155	0.24414	0.06104	0.18311	0	-0.09155	-0.06104	-0.06104
125	0.7019	0.5188	0.36621	0.33569	0.09155	0.15259	0.03052	0	0	0.15259	-0.12207	-0.18311	-0.61035	-1.28174	-1.70898	-2.34985	-2.80762		125	0.06104	0.18311	0.12207	0.24414	0.06104	0	0.06104	0.12207	0.18311	0	0.12207	0	0	-0.06104	-0.06104	0.06104	0		125	0.18311	0.18311	0.30518	0.12207	0.24414	0.06104	0.18311	0	-0.06104	-0.06104	-0.06104
126	0.73242	0.5188	0.36621	0.33569	0.09155	0.15259	0.03052	0	0	0.15259	-0.12207	-0.18311	-0.64087	-1.34277	-1.77002	-2.44141	-2.86865		126	0.06104	0.18311	0.12207	0.24414	0.06104	0	0.06104	0.12207	0.18311	0	0.18311	0.06104	0	-0.06104	-0.06104	0.06104	0		126	0.18311	0.21362	0.30518	0.12207	0.24414	0.09155	0.21362	0	-0.03052	-0.06104	-0.06104
127	0.76294	0.5188	0.36621	0.33569	0.09155	0.18311	0.03052	0	0	0.12207	-0.12207	-0.18311	-0.7019	-1.37329	-1.83105	-2.50244	-2.9602		127	0.06104	0.18311	0.12207	0.24414	0	0	0.06104	0.12207	0.18311	0	0.18311	0.06104	0	-0.06104	-0.06104	0.06104	0		127	0.15259	0.21362	0.30518	0.12207	0.24414	0.09155	0.24414	0.03052	-0.03052	-0.03052	-0.09155
128	0.76294	0.48828	0.36621	0.33569	0.09155	0.21362	0	0	0	0.12207	-0.12207	-0.21362	-0.73242	-1.43433	-1.86157	-2.59399	-3.02124		128	0	0.18311	0.12207	0.24414	0	0	0.06104	0.12207	0.18311	-0.06104	0.18311	0.06104	0	-0.06104	-0.06104	0.06104	0		128	0.15259	0.24414	0.30518	0.09155	0.24414	0.12207	0.24414	0.06104	0	-0.03052	-0.09155
129	0.76294	0.48828	0.33569	0.33569	0.09155	0.21362	0	0.03052	0	0.12207	-0.12207	-0.21362	-0.76294	-1.49536	-1.92261	-2.68555	-3.11279		129	0	0.18311	0.12207	0.24414	0	0	0	0.06104	0.18311	-0.06104	0.18311	0.06104	-0.06104	-0.06104	-0.06104	0	0		129	0.12207	0.24414	0.30518	0.09155	0.24414	0.15259	0.24414	0.09155	0	-0.03052	-0.12207
130	0.76294	0.45776	0.33569	0.33569	0.12207	0.24414	0	0.03052	0	0.09155	-0.12207	-0.24414	-0.79346	-1.52588	-1.98364	-2.74658	-3.17383		130	0	0.18311	0.18311	0.24414	0	0	0	0.06104	0.18311	-0.06104	0.24414	0.06104	-0.06104	-0.06104	-0.06104	0	0		130	0.12207	0.27466	0.30518	0.06104	0.24414	0.15259	0.24414	0.12207	0	-0.06104	-0.12207
131	0.76294	0.45776	0.30518	0.36621	0.12207	0.24414	0.03052	0.06104	0	0.09155	-0.12207	-0.24414	-0.82397	-1.58691	-2.01416	-2.80762	-3.26538		131	0	0.18311	0.18311	0.24414	0	0	0	0.06104	0.12207	-0.06104	0.24414	0.06104	-0.06104	0	-0.06104	0	0		131	0.09155	0.27466	0.27466	0.03052	0.24414	0.15259	0.21362	0.15259	0	-0.06104	-0.12207
132	0.79346	0.42725	0.30518	0.36621	0.12207	0.27466	0.03052	0.09155	0	0.09155	-0.12207	-0.27466	-0.85449	-1.64795	-2.0752	-2.86865	-3.32642		132	0	0.18311	0.18311	0.30518	0	0	0	0.06104	0.12207	-0.06104	0.24414	0.12207	-0.06104	0	-0.06104	0	0		132	0.09155	0.27466	0.27466	0.03052	0.24414	0.18311	0.21362	0.15259	0	-0.06104	-0.12207
133	0.79346	0.42725	0.27466	0.39673	0.15259	0.27466	0.03052	0.09155	0	0.06104	-0.09155	-0.27466	-0.88501	-1.67847	-2.13623	-2.92969	-3.41797		133	0	0.18311	0.18311	0.30518	0	0	0	0.06104	0.12207	-0.06104	0.24414	0.12207	-0.12207	0	-0.06104	0	0		133	0.09155	0.24414	0.24414	0	0.24414	0.18311	0.18311	0.18311	0	-0.06104	-0.12207
134	0.79346	0.42725	0.27466	0.39673	0.12207	0.24414	0.06104	0.09155	0	0.06104	-0.09155	-0.30518	-0.88501	-1.7395	-2.19727	-2.99072	-3.50952		134	0	0.18311	0.24414	0.30518	0	0	0	0.06104	0.06104	-0.06104	0.24414	0.06104	-0.12207	0	-0.06104	0	0		134	0.12207	0.24414	0.24414	0	0.27466	0.18311	0.15259	0.18311	0	-0.09155	-0.09155
135	0.79346	0.45776	0.27466	0.42725	0.12207	0.24414	0.09155	0.12207	0	0.06104	-0.09155	-0.30518	-0.91553	-1.77002	-2.2583	-3.05176	-3.60107		135	0	0.18311	0.24414	0.30518	0	0	-0.06104	0.06104	0.06104	-0.06104	0.24414	0.06104	-0.12207	0	-0.06104	-0.06104	0		135	0.12207	0.24414	0.24414	0	0.27466	0.21362	0.12207	0.18311	0	-0.09155	-0.09155
136	0.82397	0.45776	0.27466	0.42725	0.12207	0.24414	0.12207	0.12207	0	0.06104	-0.09155	-0.30518	-0.91553	-1.80054	-2.28882	-3.11279	-3.69263		136	0	0.12207	0.24414	0.30518	0	0	-0.06104	0.06104	0	-0.06104	0.24414	0.06104	-0.06104	0	-0.06104	-0.06104	0		136	0.15259	0.21362	0.24414	-0.03052	0.27466	0.21362	0.09155	0.18311	0	-0.09155	-0.06104
137	0.82397	0.45776	0.27466	0.45776	0.12207	0.21362	0.15259	0.12207	0	0.06104	-0.09155	-0.30518	-0.94604	-1.83105	-2.34985	-3.14331	-3.78418		137	0	0.12207	0.18311	0.30518	0.06104	-0.06104	-0.06104	0.06104	0	-0.06104	0.24414	0.06104	-0.06104	0	-0.06104	-0.06104	0		137	0.15259	0.21362	0.24414	-0.03052	0.27466	0.21362	0.09155	0.18311	0	-0.09155	-0.03052
138	0.85449	0.48828	0.30518	0.45776	0.09155	0.21362	0.18311	0.12207	0	0.06104	-0.09155	-0.30518	-0.94604	-1.86157	-2.38037	-3.20435	-3.87573		138	0	0.12207	0.18311	0.30518	0.06104	0	-0.06104	0.06104	0	0	0.24414	0	-0.06104	-0.06104	-0.06104	-0.06104	0		138	0.15259	0.21362	0.24414	-0.03052	0.27466	0.21362	0.09155	0.15259	0	-0.09155	0
139	0.88501	0.5188	0.30518	0.48828	0.09155	0.21362	0.21362	0.12207	0	0.09155	-0.09155	-0.30518	-0.97656	-1.89209	-2.44141	-3.23486	-3.96728		139	0	0.12207	0.18311	0.30518	0.12207	0	0	0.12207	0	0	0.24414	0	-0.06104	-0.06104	-0.06104	-0.12207	0		139	0.18311	0.18311	0.24414	-0.03052	0.27466	0.21362	0.09155	0.12207	0	-0.06104	0.03052
140	0.91553	0.54932	0.33569	0.48828	0.09155	0.21362	0.24414	0.12207	0	0.09155	-0.12207	-0.30518	-0.97656	-1.92261	-2.47192	-3.2959	-4.05884		140	0	0.06104	0.18311	0.30518	0.12207	0	0	0.12207	-0.06104	0	0.18311	0	-0.06104	-0.06104	-0.06104	-0.12207	0		140	0.18311	0.18311	0.24414	-0.03052	0.24414	0.21362	0.12207	0.12207	0	-0.06104	0.06104
141	0.94604	0.54932	0.36621	0.5188	0.09155	0.21362	0.27466	0.12207	0	0.09155	-0.12207	-0.30518	-1.00708	-1.95312	-2.50244	-3.35693	-4.15039		141	0	0.06104	0.18311	0.30518	0.12207	0	0	0.12207	-0.06104	0	0.18311	0	0	-0.06104	-0.06104	-0.12207	0		141	0.18311	0.15259	0.27466	0	0.24414	0.21362	0.15259	0.09155	0	-0.06104	0.06104
142	0.97656	0.57983	0.36621	0.5188	0.09155	0.21362	0.30518	0.09155	0	0.09155	-0.15259	-0.33569	-1.00708	-1.98364	-2.53296	-3.41797	-4.24194		142	0	0.06104	0.18311	0.36621	0.12207	0	0	0.12207	-0.06104	0	0.12207	0	0	-0.06104	-0.06104	-0.12207	0		142	0.15259	0.15259	0.27466	0	0.21362	0.21362	0.15259	0.09155	0	-0.03052	0.09155
143	1.00708	0.61035	0.39673	0.54932	0.09155	0.21362	0.30518	0.09155	0	0.09155	-0.15259	-0.33569	-1.0376	-1.98364	-2.56348	-3.479	-4.30298		143	0	0.06104	0.18311	0.36621	0.18311	0	0	0.12207	-0.06104	0	0.12207	0	0	-0.12207	-0.06104	-0.12207	0		143	0.15259	0.15259	0.27466	0	0.21362	0.21362	0.18311	0.06104	0	0	0.09155
144	1.00708	0.64087	0.42725	0.54932	0.12207	0.21362	0.30518	0.06104	0	0.09155	-0.15259	-0.36621	-1.06812	-2.01416	-2.62451	-3.54004	-4.39453		144	0	0.06104	0.12207	0.36621	0.18311	0	0	0.12207	-0.06104	0	0.12207	0	0	-0.12207	-0.06104	-0.12207	0		144	0.15259	0.15259	0.27466	0.03052	0.21362	0.21362	0.18311	0.06104	0	0	0.09155
145	1.0376	0.64087	0.42725	0.57983	0.12207	0.24414	0.27466	0.06104	-0.03052	0.09155	-0.15259	-0.36621	-1.09863	-2.01416	-2.65503	-3.60107	-4.45557		145	0.06104	0.06104	0.12207	0.42725	0.18311	0	0	0.12207	0	0	0.12207	0	0	-0.12207	-0.06104	-0.12207	0		145	0.15259	0.15259	0.27466	0.06104	0.21362	0.21362	0.21362	0.06104	0	0	0.09155
146	1.0376	0.67139	0.45776	0.57983	0.15259	0.24414	0.24414	0.03052	-0.03052	0.06104	-0.15259	-0.39673	-1.12915	-2.04468	-2.71606	-3.69263	-4.5166		146	0.06104	0.06104	0.12207	0.42725	0.18311	0.06104	0	0.12207	0	0	0.12207	0	0	-0.12207	-0.12207	-0.12207	0		146	0.18311	0.18311	0.27466	0.09155	0.21362	0.18311	0.21362	0.06104	0	0.03052	0.06104
147	1.0376	0.67139	0.45776	0.61035	0.15259	0.21362	0.24414	0.03052	-0.03052	0.06104	-0.15259	-0.42725	-1.15967	-2.04468	-2.7771	-3.75366	-4.57764		147	0.12207	0.12207	0.12207	0.42725	0.18311	0.06104	0	0.12207	0	0	0.12207	0	0	-0.12207	-0.12207	-0.12207	0		147	0.18311	0.18311	0.27466	0.09155	0.21362	0.15259	0.21362	0.09155	0	0.06104	0.03052
148	1.0376	0.67139	0.45776	0.61035	0.15259	0.21362	0.21362	0.03052	-0.06104	0.06104	-0.12207	-0.45776	-1.19019	-2.0752	-2.83813	-3.8147	-4.66919		148	0.12207	0.12207	0.12207	0.42725	0.18311	0	0	0.12207	0	0	0.12207	0	0	-0.12207	-0.18311	-0.12207	0		148	0.21362	0.21362	0.27466	0.12207	0.21362	0.12207	0.21362	0.09155	0	0.06104	0
149	1.06812	0.67139	0.45776	0.61035	0.15259	0.18311	0.18311	0.03052	-0.06104	0.09155	-0.12207	-0.48828	-1.2207	-2.10571	-2.86865	-3.87573	-4.73022		149	0.12207	0.12207	0.12207	0.48828	0.24414	0	-0.06104	0.12207	0	0	0.12207	0	0	-0.12207	-0.24414	-0.12207	0		149	0.24414	0.21362	0.27466	0.12207	0.24414	0.09155	0.21362	0.12207	0	0.09155	0
150	1.06812	0.7019	0.45776	0.57983	0.15259	0.18311	0.15259	0.03052	-0.09155	0.09155	-0.12207	-0.5188	-1.25122	-2.10571	-2.92969	-3.93677	-4.79126		150	0.12207	0.18311	0.12207	0.48828	0.24414	0	-0.12207	0.06104	0.06104	0	0.12207	0	0	-0.12207	-0.24414	-0.18311	0		150	0.24414	0.24414	0.30518	0.12207	0.24414	0.09155	0.21362	0.12207	0	0.12207	-0.03052
151	1.09863	0.7019	0.45776	0.57983	0.15259	0.15259	0.12207	0.03052	-0.09155	0.09155	-0.12207	-0.5188	-1.28174	-2.13623	-2.99072	-3.96728	-4.88281		151	0.12207	0.18311	0.12207	0.48828	0.24414	0	-0.18311	0.06104	0.06104	0	0.18311	0	0	-0.12207	-0.30518	-0.18311	0		151	0.27466	0.24414	0.30518	0.12207	0.24414	0.06104	0.21362	0.12207	0	0.12207	-0.06104
152	1.09863	0.7019	0.45776	0.57983	0.15259	0.15259	0.12207	0.06104	-0.09155	0.09155	-0.12207	-0.54932	-1.28174	-2.16675	-3.02124	-3.9978	-4.94385		152	0.12207	0.18311	0.12207	0.48828	0.24414	0	-0.24414	0.06104	0.06104	0	0.18311	0	0	-0.18311	-0.30518	-0.18311	-0.06104		152	0.30518	0.27466	0.30518	0.09155	0.24414	0.03052	0.21362	0.12207	0	0.15259	-0.09155
153	1.12915	0.73242	0.45776	0.54932	0.15259	0.12207	0.12207	0.06104	-0.09155	0.09155	-0.12207	-0.54932	-1.31226	-2.19727	-3.08228	-3.9978	-5.00488		153	0.12207	0.18311	0.12207	0.48828	0.24414	0	-0.24414	0.06104	0.06104	0	0.18311	0	-0.06104	-0.18311	-0.36621	-0.12207	-0.06104		153	0.30518	0.27466	0.33569	0.09155	0.24414	0.03052	0.21362	0.12207	0	0.15259	-0.09155
154	1.15967	0.73242	0.45776	0.54932	0.15259	0.12207	0.15259	0.09155	-0.09155	0.09155	-0.15259	-0.54932	-1.31226	-2.2583	-3.11279	-4.02832	-5.06592		154	0.06104	0.18311	0.18311	0.48828	0.24414	0	-0.30518	0.06104	0.06104	0	0.18311	0	-0.06104	-0.18311	-0.36621	-0.12207	-0.12207		154	0.30518	0.27466	0.33569	0.09155	0.24414	0	0.18311	0.12207	0	0.15259	-0.12207
155	1.15967	0.73242	0.45776	0.54932	0.15259	0.09155	0.15259	0.09155	-0.09155	0.09155	-0.15259	-0.54932	-1.31226	-2.28882	-3.17383	-4.05884	-5.12695		155	0.06104	0.18311	0.18311	0.48828	0.30518	0	-0.30518	0.06104	0.06104	0	0.18311	0	-0.06104	-0.18311	-0.36621	-0.12207	-0.12207		155	0.33569	0.27466	0.33569	0.09155	0.24414	0	0.15259	0.09155	0	0.12207	-0.12207
156	1.19019	0.73242	0.48828	0.54932	0.15259	0.09155	0.18311	0.12207	-0.09155	0.09155	-0.18311	-0.54932	-1.34277	-2.34985	-3.20435	-4.08935	-5.18799		156	0.06104	0.18311	0.18311	0.48828	0.30518	0.06104	-0.36621	0.06104	0	0	0.24414	0	-0.06104	-0.18311	-0.36621	-0.12207	-0.12207		156	0.33569	0.27466	0.30518	0.09155	0.21362	0	0.15259	0.06104	0	0.12207	-0.12207
157	1.2207	0.76294	0.5188	0.54932	0.15259	0.09155	0.21362	0.12207	-0.09155	0.09155	-0.18311	-0.54932	-1.34277	-2.38037	-3.23486	-4.11987	-5.24902		157	0.06104	0.18311	0.18311	0.48828	0.30518	0.06104	-0.36621	0.06104	0	0	0.24414	0	-0.06104	-0.18311	-0.36621	-0.06104	-0.18311		157	0.33569	0.27466	0.30518	0.09155	0.21362	0	0.12207	0.03052	0.03052	0.09155	-0.09155
158	1.25122	0.76294	0.5188	0.54932	0.15259	0.09155	0.27466	0.12207	-0.09155	0.09155	-0.21362	-0.54932	-1.34277	-2.44141	-3.2959	-4.15039	-5.31006		158	0.06104	0.18311	0.18311	0.48828	0.30518	0.06104	-0.36621	0.06104	0	0	0.24414	0	-0.06104	-0.18311	-0.36621	-0.06104	-0.18311		158	0.30518	0.27466	0.27466	0.09155	0.18311	0	0.09155	0	0.03052	0.06104	-0.09155
159	1.28174	0.76294	0.54932	0.54932	0.15259	0.12207	0.30518	0.15259	-0.06104	0.09155	-0.21362	-0.57983	-1.37329	-2.50244	-3.32642	-4.21143	-5.37109		159	0.06104	0.18311	0.18311	0.42725	0.30518	0.06104	-0.30518	0.06104	0	0	0.24414	0	-0.06104	-0.12207	-0.36621	-0.06104	-0.24414		159	0.33569	0.27466	0.27466	0.06104	0.18311	0	0.06104	-0.03052	0.03052	0.03052	-0.06104
160	1.31226	0.76294	0.57983	0.54932	0.15259	0.12207	0.33569	0.15259	-0.06104	0.09155	-0.21362	-0.57983	-1.37329	-2.53296	-3.38745	-4.27246	-5.43213		160	0.06104	0.18311	0.24414	0.42725	0.24414	0.06104	-0.30518	0.06104	0	0	0.24414	0	-0.06104	-0.12207	-0.36621	0	-0.24414		160	0.33569	0.27466	0.24414	0.06104	0.18311	0	0.03052	-0.09155	0.06104	0	-0.06104
161	1.34277	0.76294	0.61035	0.54932	0.15259	0.15259	0.36621	0.12207	-0.03052	0.09155	-0.21362	-0.61035	-1.37329	-2.59399	-3.41797	-4.3335	-5.49316		161	0.06104	0.18311	0.24414	0.42725	0.24414	0.06104	-0.24414	0.12207	0	0	0.24414	0	-0.06104	-0.12207	-0.36621	0	-0.24414		161	0.33569	0.27466	0.21362	0.06104	0.18311	0	0	-0.12207	0.06104	0	-0.03052
162	1.34277	0.76294	0.64087	0.57983	0.15259	0.15259	0.39673	0.12207	-0.03052	0.12207	-0.21362	-0.61035	-1.40381	-2.62451	-3.479	-4.42505	-5.58472		162	0.06104	0.24414	0.24414	0.42725	0.24414	0.06104	-0.24414	0.12207	0	0	0.24414	0	-0.06104	-0.12207	-0.42725	0	-0.30518		162	0.33569	0.30518	0.21362	0.06104	0.18311	0.03052	0	-0.18311	0.06104	0	0
163	1.37329	0.73242	0.67139	0.57983	0.15259	0.18311	0.42725	0.12207	0	0.12207	-0.21362	-0.64087	-1.43433	-2.65503	-3.50952	-4.48608	-5.64575		163	0.06104	0.24414	0.24414	0.42725	0.24414	0	-0.18311	0.12207	0	0	0.24414	0	-0.12207	-0.12207	-0.42725	0	-0.30518		163	0.33569	0.30518	0.18311	0.06104	0.18311	0.03052	0	-0.21362	0.06104	0	0
164	1.40381	0.73242	0.7019	0.57983	0.15259	0.21362	0.42725	0.09155	0	0.12207	-0.21362	-0.64087	-1.43433	-2.71606	-3.54004	-4.54712	-5.70679		164	0.06104	0.24414	0.24414	0.42725	0.24414	0	-0.12207	0.12207	0	-0.06104	0.18311	0	-0.12207	-0.18311	-0.42725	0	-0.30518		164	0.33569	0.33569	0.18311	0.06104	0.18311	0.03052	0	-0.24414	0.06104	0	0
165	1.40381	0.73242	0.73242	0.57983	0.15259	0.21362	0.39673	0.09155	0	0.15259	-0.21362	-0.67139	-1.46484	-2.74658	-3.57056	-4.63867	-5.76782		165	0.06104	0.30518	0.18311	0.48828	0.24414	0	-0.12207	0.12207	0	-0.06104	0.24414	0	-0.12207	-0.18311	-0.42725	0	-0.30518		165	0.33569	0.33569	0.15259	0.06104	0.21362	0.06104	0	-0.27466	0.06104	0	0.03052
166	1.43433	0.76294	0.76294	0.57983	0.15259	0.21362	0.39673	0.06104	0	0.15259	-0.21362	-0.67139	-1.52588	-2.74658	-3.60107	-4.69971	-5.85937		166	0.12207	0.30518	0.18311	0.48828	0.24414	0	-0.06104	0.18311	0	-0.06104	0.24414	0	-0.12207	-0.18311	-0.42725	-0.06104	-0.30518		166	0.33569	0.36621	0.15259	0.06104	0.21362	0.06104	0	-0.30518	0.06104	0	0.06104
167	1.43433	0.76294	0.79346	0.57983	0.15259	0.21362	0.36621	0.06104	0.03052	0.15259	-0.18311	-0.67139	-1.5564	-2.7771	-3.63159	-4.76074	-5.92041		167	0.06104	0.30518	0.18311	0.54932	0.24414	0	-0.06104	0.18311	0	0	0.24414	0	-0.12207	-0.18311	-0.42725	-0.06104	-0.30518		167	0.33569	0.36621	0.15259	0.09155	0.21362	0.06104	0	-0.30518	0.06104	0	0.06104
168	1.46484	0.76294	0.79346	0.57983	0.18311	0.21362	0.33569	0.06104	0.03052	0.15259	-0.18311	-0.67139	-1.58691	-2.80762	-3.66211	-4.79126	-6.01196		168	0.06104	0.30518	0.18311	0.54932	0.24414	0	0	0.18311	0	0	0.24414	-0.06104	-0.18311	-0.18311	-0.42725	-0.12207	-0.30518		168	0.33569	0.39673	0.15259	0.09155	0.21362	0.06104	0	-0.30518	0.06104	0	0.09155
169	1.46484	0.79346	0.79346	0.57983	0.21362	0.21362	0.30518	0.06104	0.03052	0.12207	-0.18311	-0.7019	-1.61743	-2.80762	-3.69263	-4.85229	-6.073		169	0.06104	0.30518	0.18311	0.54932	0.24414	0	0	0.18311	0	0	0.24414	-0.06104	-0.18311	-0.12207	-0.42725	-0.12207	-0.30518		169	0.33569	0.39673	0.15259	0.09155	0.21362	0.06104	0	-0.30518	0.06104	0	0.12207
170	1.46484	0.79346	0.82397	0.57983	0.24414	0.18311	0.24414	0.06104	0.03052	0.12207	-0.18311	-0.7019	-1.64795	-2.80762	-3.72314	-4.91333	-6.13403		170	0	0.30518	0.18311	0.61035	0.24414	0	0	0.18311	0	0	0.24414	-0.06104	-0.18311	-0.12207	-0.36621	-0.18311	-0.30518		170	0.33569	0.36621	0.12207	0.12207	0.21362	0.06104	0.03052	-0.30518	0.06104	0	0.12207
171	1.49536	0.79346	0.82397	0.57983	0.24414	0.18311	0.21362	0.06104	0.03052	0.09155	-0.18311	-0.7019	-1.67847	-2.80762	-3.75366	-4.94385	-6.22559		171	0	0.30518	0.18311	0.61035	0.24414	0	0	0.12207	0	0	0.24414	-0.06104	-0.24414	-0.12207	-0.36621	-0.24414	-0.36621		171	0.33569	0.36621	0.12207	0.12207	0.18311	0.03052	0.03052	-0.30518	0.06104	0	0.15259
172	1.49536	0.82397	0.82397	0.57983	0.27466	0.18311	0.18311	0.06104	0.03052	0.06104	-0.15259	-0.7019	-1.70898	-2.80762	-3.78418	-4.97436	-6.28662		172	0	0.24414	0.18311	0.61035	0.24414	0	0	0.12207	0	0	0.24414	-0.06104	-0.24414	-0.12207	-0.36621	-0.30518	-0.36621		172	0.33569	0.33569	0.12207	0.12207	0.18311	0	0.06104	-0.30518	0.06104	0	0.15259
173	1.52588	0.82397	0.79346	0.57983	0.27466	0.18311	0.18311	0.06104	0.03052	0.06104	-0.15259	-0.7019	-1.7395	-2.83813	-3.8147	-5.0354	-6.34766		173	-0.06104	0.24414	0.18311	0.61035	0.24414	0	0	0.12207	0	0	0.24414	-0.12207	-0.24414	-0.06104	-0.30518	-0.36621	-0.36621		173	0.36621	0.30518	0.12207	0.15259	0.18311	0	0.09155	-0.30518	0.06104	0	0.15259
174	1.52588	0.82397	0.79346	0.57983	0.27466	0.21362	0.15259	0.06104	0.03052	0.06104	-0.15259	-0.7019	-1.77002	-2.83813	-3.84521	-5.06592	-6.37817		174	-0.12207	0.24414	0.18311	0.54932	0.24414	0	0	0.12207	0	0	0.24414	-0.12207	-0.24414	-0.06104	-0.30518	-0.42725	-0.36621		174	0.36621	0.24414	0.09155	0.15259	0.21362	0	0.12207	-0.30518	0.06104	0	0.15259
175	1.5564	0.82397	0.79346	0.61035	0.27466	0.21362	0.15259	0.06104	0	0.03052	-0.15259	-0.7019	-1.77002	-2.86865	-3.90625	-5.12695	-6.43921		175	-0.12207	0.18311	0.18311	0.54932	0.24414	0	0	0.06104	0	0	0.24414	-0.12207	-0.30518	-0.06104	-0.24414	-0.48828	-0.36621		175	0.39673	0.21362	0.09155	0.15259	0.21362	-0.03052	0.15259	-0.30518	0.03052	0	0.15259
176	1.5564	0.82397	0.76294	0.61035	0.27466	0.24414	0.15259	0.06104	0	0.03052	-0.15259	-0.7019	-1.77002	-2.86865	-3.93677	-5.15747	-6.46973		176	-0.18311	0.18311	0.18311	0.54932	0.24414	0	0	0.06104	0	0	0.24414	-0.12207	-0.30518	-0.06104	-0.24414	-0.48828	-0.36621		176	0.42725	0.18311	0.09155	0.15259	0.21362	-0.03052	0.18311	-0.30518	0.03052	0	0.15259
177	1.58691	0.82397	0.76294	0.64087	0.27466	0.24414	0.18311	0.06104	0.03052	0.03052	-0.18311	-0.73242	-1.77002	-2.89917	-3.96728	-5.21851	-6.50024		177	-0.18311	0.12207	0.18311	0.54932	0.24414	0	0	0.06104	0	0	0.18311	-0.18311	-0.24414	-0.06104	-0.24414	-0.54932	-0.30518		177	0.42725	0.15259	0.09155	0.18311	0.21362	-0.03052	0.21362	-0.30518	0.03052	0	0.12207
178	1.58691	0.82397	0.73242	0.64087	0.27466	0.24414	0.18311	0.06104	0.03052	0.06104	-0.18311	-0.73242	-1.80054	-2.92969	-4.02832	-5.24902	-6.53076		178	-0.18311	0.12207	0.18311	0.48828	0.24414	0	0	0	0	0	0.18311	-0.18311	-0.24414	-0.06104	-0.24414	-0.54932	-0.30518		178	0.45776	0.12207	0.09155	0.18311	0.24414	-0.03052	0.24414	-0.27466	0	0	0.12207
179	1.58691	0.82397	0.73242	0.67139	0.27466	0.27466	0.18311	0.06104	0.03052	0.06104	-0.18311	-0.73242	-1.80054	-2.9602	-4.05884	-5.31006	-6.56128		179	-0.12207	0.12207	0.18311	0.48828	0.24414	0	0	0	0	-0.06104	0.18311	-0.18311	-0.24414	-0.06104	-0.18311	-0.54932	-0.24414		179	0.45776	0.09155	0.09155	0.18311	0.24414	-0.03052	0.24414	-0.27466	0	0	0.12207
180	1.58691	0.82397	0.73242	0.67139	0.27466	0.27466	0.21362	0.06104	0.03052	0.06104	-0.18311	-0.73242	-1.80054	-2.99072	-4.08935	-5.34058	-6.5918		180	-0.12207	0.06104	0.18311	0.48828	0.24414	0	0	0	0	-0.06104	0.12207	-0.18311	-0.24414	-0.06104	-0.18311	-0.54932	-0.24414		180	0.48828	0.09155	0.09155	0.15259	0.24414	-0.03052	0.27466	-0.27466	0	0	0.12207
181	1.58691	0.82397	0.73242	0.7019	0.27466	0.27466	0.21362	0.06104	0.03052	0.09155	-0.18311	-0.73242	-1.80054	-2.99072	-4.11987	-5.40161	-6.62231		181	-0.12207	0.06104	0.18311	0.48828	0.24414	0	0	0	0	-0.06104	0.12207	-0.18311	-0.18311	-0.06104	-0.18311	-0.54932	-0.18311		181	0.48828	0.09155	0.09155	0.15259	0.24414	-0.03052	0.27466	-0.24414	0	0	0.12207
182	1.5564	0.85449	0.73242	0.7019	0.27466	0.27466	0.21362	0.09155	0.03052	0.09155	-0.21362	-0.73242	-1.83105	-3.02124	-4.15039	-5.43213	-6.68335		182	-0.06104	0.06104	0.18311	0.48828	0.30518	0.06104	0	0	0	-0.06104	0.06104	-0.18311	-0.18311	-0.12207	-0.18311	-0.54932	-0.18311		182	0.5188	0.09155	0.09155	0.12207	0.24414	0	0.27466	-0.24414	0	0	0.15259
183	1.5564	0.85449	0.76294	0.73242	0.30518	0.27466	0.21362	0.09155	0.03052	0.09155	-0.21362	-0.73242	-1.83105	-3.02124	-4.18091	-5.46265	-6.71387		183	-0.06104	0	0.18311	0.48828	0.30518	0.06104	0	0	0	-0.06104	0.06104	-0.18311	-0.18311	-0.12207	-0.18311	-0.48828	-0.12207		183	0.5188	0.12207	0.09155	0.09155	0.24414	0	0.24414	-0.21362	0	0	0.15259
184	1.5564	0.85449	0.76294	0.73242	0.30518	0.27466	0.21362	0.12207	0.03052	0.12207	-0.24414	-0.76294	-1.86157	-3.05176	-4.21143	-5.52368	-6.74438		184	-0.06104	0	0.18311	0.54932	0.30518	0.06104	0	0	0	-0.06104	0.06104	-0.18311	-0.12207	-0.12207	-0.18311	-0.48828	-0.12207		184	0.54932	0.12207	0.12207	0.06104	0.24414	0	0.24414	-0.21362	0	0	0.15259
185	1.5564	0.88501	0.76294	0.73242	0.30518	0.27466	0.21362	0.12207	0.03052	0.12207	-0.27466	-0.76294	-1.86157	-3.05176	-4.24194	-5.5542	-6.80542		185	0	0	0.18311	0.54932	0.30518	0.12207	0	0	0	-0.06104	0.06104	-0.18311	-0.12207	-0.18311	-0.18311	-0.42725	-0.12207		185	0.54932	0.12207	0.15259	0.03052	0.24414	0	0.21362	-0.18311	0	-0.03052	0.12207
186	1.5564	0.88501	0.79346	0.73242	0.30518	0.27466	0.21362	0.15259	0	0.12207	-0.30518	-0.79346	-1.89209	-3.08228	-4.27246	-5.58472	-6.83594		186	0	0	0.18311	0.54932	0.36621	0.12207	0	0	0	-0.06104	0.06104	-0.12207	-0.12207	-0.18311	-0.12207	-0.42725	-0.12207		186	0.54932	0.15259	0.15259	0	0.27466	0.03052	0.18311	-0.18311	0	-0.03052	0.12207
187	1.5564	0.88501	0.79346	0.73242	0.30518	0.30518	0.21362	0.15259	0	0.12207	-0.36621	-0.79346	-1.89209	-3.11279	-4.3335	-5.64575	-6.89697		187	0	0.06104	0.18311	0.54932	0.36621	0.12207	0	0	0	-0.06104	0.06104	-0.12207	-0.12207	-0.24414	-0.12207	-0.36621	-0.12207		187	0.54932	0.15259	0.18311	0	0.27466	0.03052	0.15259	-0.15259	0	-0.06104	0.12207
188	1.5564	0.88501	0.82397	0.73242	0.30518	0.30518	0.21362	0.18311	0	0.12207	-0.39673	-0.82397	-1.92261	-3.14331	-4.36401	-5.67627	-6.92749		188	0	0.06104	0.18311	0.54932	0.36621	0.12207	0	0	0	-0.06104	0.06104	-0.12207	-0.06104	-0.24414	-0.12207	-0.36621	-0.12207		188	0.5188	0.15259	0.21362	-0.03052	0.30518	0.06104	0.15259	-0.15259	0	-0.06104	0.09155
189	1.5564	0.88501	0.82397	0.73242	0.30518	0.33569	0.21362	0.18311	0	0.15259	-0.45776	-0.82397	-1.95312	-3.17383	-4.39453	-5.70679	-6.98852		189	0	0.12207	0.18311	0.54932	0.36621	0.12207	0	0	0	-0.12207	0.06104	-0.12207	-0.06104	-0.30518	-0.12207	-0.30518	-0.12207		189	0.5188	0.18311	0.24414	-0.06104	0.30518	0.09155	0.12207	-0.15259	0	-0.06104	0.06104
190	1.58691	0.88501	0.82397	0.73242	0.30518	0.33569	0.21362	0.18311	-0.03052	0.15259	-0.48828	-0.82397	-1.98364	-3.23486	-4.42505	-5.7373	-7.01904		190	0	0.12207	0.18311	0.54932	0.36621	0.12207	0	0	0	-0.12207	0.06104	-0.12207	-0.06104	-0.30518	-0.18311	-0.30518	-0.12207		190	0.48828	0.18311	0.27466	-0.09155	0.33569	0.09155	0.09155	-0.12207	0	-0.06104	0.03052
191	1.58691	0.88501	0.82397	0.7019	0.30518	0.36621	0.24414	0.21362	-0.03052	0.15259	-0.54932	-0.85449	-2.01416	-3.26538	-4.42505	-5.79834	-7.08008		191	0	0.18311	0.18311	0.54932	0.36621	0.06104	0	0	0	-0.12207	0.06104	-0.12207	-0.12207	-0.30518	-0.18311	-0.30518	-0.12207		191	0.45776	0.18311	0.30518	-0.09155	0.33569	0.09155	0.09155	-0.12207	0	-0.06104	0.03052
192	1.61743	0.88501	0.82397	0.7019	0.30518	0.36621	0.24414	0.21362	-0.03052	0.18311	-0.57983	-0.85449	-2.0752	-3.32642	-4.42505	-5.82886	-7.14111		192	0	0.18311	0.18311	0.54932	0.36621	0.06104	0	0	0	-0.12207	0.06104	-0.12207	-0.12207	-0.30518	-0.18311	-0.30518	-0.18311		192	0.45776	0.21362	0.33569	-0.06104	0.33569	0.09155	0.06104	-0.09155	0	-0.06104	0
193	1.64795	0.88501	0.82397	0.7019	0.30518	0.39673	0.27466	0.21362	-0.03052	0.18311	-0.61035	-0.85449	-2.10571	-3.35693	-4.42505	-5.85937	-7.17163		193	0	0.24414	0.24414	0.54932	0.30518	0.06104	0.06104	0	-0.06104	-0.12207	0.06104	-0.12207	-0.12207	-0.30518	-0.18311	-0.24414	-0.18311		193	0.42725	0.21362	0.36621	-0.06104	0.33569	0.09155	0.06104	-0.09155	0	-0.06104	0
194	1.64795	0.91553	0.85449	0.73242	0.30518	0.42725	0.27466	0.21362	-0.03052	0.18311	-0.61035	-0.85449	-2.16675	-3.38745	-4.42505	-5.88989	-7.23267		194	0	0.24414	0.24414	0.54932	0.30518	0.06104	0.06104	0	-0.06104	-0.12207	0.06104	-0.12207	-0.12207	-0.30518	-0.24414	-0.24414	-0.18311		194	0.42725	0.24414	0.39673	-0.03052	0.33569	0.09155	0.06104	-0.06104	0	-0.06104	0
195	1.67847	0.91553	0.85449	0.73242	0.33569	0.42725	0.27466	0.24414	0	0.21362	-0.61035	-0.85449	-2.19727	-3.41797	-4.42505	-5.92041	-7.2937		195	0	0.24414	0.24414	0.48828	0.30518	0.06104	0.06104	0	-0.06104	-0.12207	0.12207	-0.12207	-0.12207	-0.30518	-0.24414	-0.24414	-0.18311		195	0.42725	0.24414	0.42725	0	0.30518	0.09155	0.06104	-0.03052	0	-0.03052	0
196	1.67847	0.91553	0.88501	0.76294	0.33569	0.45776	0.30518	0.24414	0	0.21362	-0.61035	-0.88501	-2.22778	-3.44849	-4.42505	-5.95093	-7.35474		196	0	0.24414	0.24414	0.48828	0.30518	0	0.06104	0	-0.06104	-0.12207	0.12207	-0.12207	-0.12207	-0.24414	-0.24414	-0.24414	-0.18311		196	0.42725	0.24414	0.42725	0	0.27466	0.09155	0.06104	-0.03052	0	-0.03052	0
197	1.70898	0.91553	0.91553	0.76294	0.33569	0.45776	0.30518	0.24414	0	0.21362	-0.57983	-0.88501	-2.2583	-3.479	-4.42505	-5.98144	-7.38525		197	0	0.24414	0.24414	0.48828	0.30518	0	0.06104	0	-0.06104	-0.12207	0.12207	-0.12207	-0.18311	-0.24414	-0.24414	-0.24414	-0.18311		197	0.45776	0.27466	0.45776	0.03052	0.27466	0.06104	0.06104	0	0	0	0
198	1.70898	0.94604	0.94604	0.76294	0.33569	0.48828	0.30518	0.24414	0	0.21362	-0.54932	-0.88501	-2.28882	-3.50952	-4.39453	-5.98144	-7.44629		198	0	0.24414	0.24414	0.48828	0.30518	0.06104	0.06104	0	-0.06104	-0.06104	0.12207	-0.12207	-0.18311	-0.24414	-0.24414	-0.24414	-0.12207		198	0.48828	0.27466	0.45776	0.06104	0.24414	0.06104	0.06104	0	0	0	-0.03052
199	1.70898	0.94604	0.97656	0.79346	0.36621	0.48828	0.27466	0.24414	0	0.18311	-0.5188	-0.91553	-2.31934	-3.54004	-4.42505	-6.01196	-7.50732		199	0	0.24414	0.24414	0.48828	0.30518	0.06104	0	0	-0.06104	-0.06104	0.18311	-0.12207	-0.18311	-0.24414	-0.24414	-0.24414	-0.12207		199	0.48828	0.27466	0.42725	0.09155	0.21362	0.06104	0.06104	0	0	0	-0.03052
200	1.7395	0.97656	1.00708	0.79346	0.36621	0.48828	0.27466	0.27466	0.03052	0.18311	-0.48828	-0.91553	-2.31934	-3.57056	-4.42505	-6.01196	-7.53784		200	0	0.24414	0.30518	0.48828	0.36621	0.06104	0	0	-0.06104	-0.06104	0.18311	-0.12207	-0.18311	-0.24414	-0.24414	-0.24414	-0.12207		200	0.5188	0.27466	0.42725	0.12207	0.21362	0.03052	0.09155	0	0	0	-0.06104
201	1.77002	1.00708	1.0376	0.79346	0.36621	0.48828	0.24414	0.27466	0	0.18311	-0.45776	-0.94604	-2.34985	-3.60107	-4.42505	-6.04248	-7.59888		201	0	0.24414	0.30518	0.42725	0.36621	0.06104	0	0	-0.12207	-0.06104	0.18311	-0.06104	-0.18311	-0.24414	-0.24414	-0.30518	-0.12207		201	0.54932	0.27466	0.39673	0.15259	0.21362	0.03052	0.09155	0	0	0	-0.06104
202	1.77002	1.00708	1.0376	0.79346	0.36621	0.48828	0.24414	0.27466	0	0.15259	-0.42725	-0.94604	-2.34985	-3.63159	-4.45557	-6.073	-7.65991		202	0	0.24414	0.30518	0.42725	0.36621	0.06104	0	0	-0.12207	-0.06104	0.18311	-0.06104	-0.18311	-0.18311	-0.24414	-0.30518	-0.12207		202	0.54932	0.27466	0.39673	0.18311	0.21362	0.03052	0.09155	0	0	0	-0.06104
203	1.80054	1.0376	1.06812	0.79346	0.36621	0.45776	0.24414	0.30518	0	0.15259	-0.42725	-0.97656	-2.38037	-3.66211	-4.45557	-6.10352	-7.72095		203	0	0.24414	0.30518	0.42725	0.36621	0.06104	0	0	-0.12207	-0.06104	0.24414	-0.06104	-0.18311	-0.18311	-0.24414	-0.30518	-0.12207		203	0.54932	0.27466	0.36621	0.18311	0.24414	0.03052	0.09155	0	0	-0.03052	-0.06104
204	1.83105	1.09863	1.06812	0.79346	0.36621	0.45776	0.21362	0.30518	0	0.12207	-0.42725	-1.00708	-2.38037	-3.69263	-4.48608	-6.13403	-7.75146		204	0	0.24414	0.30518	0.48828	0.36621	0.06104	0	0	-0.18311	-0.06104	0.24414	-0.06104	-0.12207	-0.18311	-0.24414	-0.30518	-0.12207		204	0.57983	0.27466	0.33569	0.21362	0.27466	0.06104	0.12207	0	0	-0.03052	-0.06104
205	1.86157	1.12915	1.09863	0.79346	0.36621	0.42725	0.21362	0.30518	-0.03052	0.12207	-0.42725	-1.00708	-2.38037	-3.69263	-4.48608	-6.16455	-7.8125		205	0	0.30518	0.30518	0.48828	0.36621	0.06104	0	0	-0.18311	-0.06104	0.24414	-0.06104	-0.12207	-0.18311	-0.24414	-0.30518	-0.12207		205	0.54932	0.30518	0.33569	0.21362	0.27466	0.06104	0.12207	0	0	-0.03052	-0.03052
206	1.89209	1.15967	1.09863	0.79346	0.39673	0.42725	0.21362	0.30518	-0.06104	0.09155	-0.42725	-1.0376	-2.41089	-3.72314	-4.5166	-6.22559	-7.87353		206	0	0.30518	0.36621	0.48828	0.36621	0.06104	0	0	-0.18311	-0.06104	0.24414	-0.06104	-0.12207	-0.18311	-0.24414	-0.36621	-0.12207		206	0.54932	0.30518	0.30518	0.21362	0.30518	0.06104	0.12207	0	0	-0.06104	-0.03052
207	1.89209	1.19019	1.09863	0.79346	0.39673	0.39673	0.21362	0.27466	-0.06104	0.09155	-0.45776	-1.06812	-2.41089	-3.72314	-4.57764	-6.28662	-7.93457		207	0.06104	0.30518	0.36621	0.48828	0.36621	0.12207	0	0	-0.24414	-0.06104	0.24414	-0.06104	-0.12207	-0.18311	-0.24414	-0.36621	-0.18311		207	0.54932	0.33569	0.30518	0.24414	0.33569	0.06104	0.12207	0	0	-0.06104	-0.03052
208	1.92261	1.25122	1.09863	0.82397	0.39673	0.39673	0.21362	0.27466	-0.09155	0.06104	-0.45776	-1.06812	-2.41089	-3.75366	-4.60815	-6.34766	-7.9956		208	0.06104	0.30518	0.36621	0.48828	0.36621	0.12207	0	0	-0.24414	-0.06104	0.18311	-0.06104	-0.12207	-0.18311	-0.24414	-0.36621	-0.18311		208	0.54932	0.33569	0.27466	0.24414	0.36621	0.06104	0.12207	0	0	-0.06104	0
209	1.95312	1.25122	1.09863	0.82397	0.42725	0.36621	0.21362	0.24414	-0.09155	0.06104	-0.45776	-1.09863	-2.41089	-3.75366	-4.66919	-6.37817	-8.02612		209	0.06104	0.36621	0.36621	0.54932	0.36621	0.12207	0	0	-0.24414	-0.06104	0.18311	-0.06104	-0.12207	-0.18311	-0.24414	-0.36621	-0.18311		209	0.54932	0.36621	0.27466	0.24414	0.36621	0.09155	0.12207	0	0	-0.06104	0
210	1.98364	1.28174	1.09863	0.85449	0.42725	0.36621	0.21362	0.18311	-0.09155	0.06104	-0.45776	-1.12915	-2.41089	-3.75366	-4.69971	-6.43921	-8.05664		210	0.12207	0.36621	0.36621	0.54932	0.36621	0.12207	0	0	-0.24414	-0.06104	0.18311	-0.06104	-0.12207	-0.18311	-0.24414	-0.42725	-0.24414		210	0.5188	0.39673	0.24414	0.27466	0.39673	0.09155	0.12207	0	0	-0.06104	0
211	2.01416	1.31226	1.06812	0.88501	0.42725	0.33569	0.21362	0.15259	-0.09155	0.06104	-0.48828	-1.12915	-2.44141	-3.78418	-4.76074	-6.50024	-8.08716		211	0.12207	0.36621	0.36621	0.54932	0.36621	0.12207	0	0	-0.18311	-0.06104	0.18311	-0.06104	-0.12207	-0.24414	-0.30518	-0.42725	-0.24414		211	0.5188	0.39673	0.24414	0.27466	0.39673	0.12207	0.12207	0	0	-0.09155	0
212	2.04468	1.31226	1.06812	0.88501	0.42725	0.33569	0.24414	0.12207	-0.06104	0.06104	-0.48828	-1.12915	-2.44141	-3.78418	-4.82178	-6.53076	-8.11767		212	0.18311	0.42725	0.36621	0.54932	0.36621	0.12207	0	0	-0.18311	-0.06104	0.12207	-0.12207	-0.12207	-0.24414	-0.30518	-0.42725	-0.24414		212	0.5188	0.42725	0.24414	0.27466	0.39673	0.15259	0.12207	0	0	-0.09155	0
213	2.0752	1.31226	1.06812	0.91553	0.45776	0.33569	0.24414	0.06104	-0.06104	0.06104	-0.48828	-1.12915	-2.44141	-3.78418	-4.88281	-6.56128	-8.14819		213	0.18311	0.42725	0.36621	0.54932	0.36621	0.12207	0	0	-0.18311	-0.06104	0.12207	-0.12207	-0.12207	-0.24414	-0.30518	-0.42725	-0.24414		213	0.48828	0.45776	0.24414	0.30518	0.39673	0.15259	0.15259	0	0	-0.09155	0
214	2.10571	1.31226	1.0376	0.94604	0.45776	0.33569	0.27466	0.03052	-0.03052	0.06104	-0.48828	-1.12915	-2.41089	-3.8147	-4.94385	-6.5918	-8.17871		214	0.18311	0.42725	0.36621	0.54932	0.42725	0.12207	0	0	-0.18311	-0.06104	0.12207	-0.12207	-0.12207	-0.24414	-0.30518	-0.42725	-0.24414		214	0.48828	0.48828	0.24414	0.30518	0.39673	0.18311	0.15259	-0.03052	0.03052	-0.09155	0
215	2.13623	1.31226	1.0376	0.94604	0.45776	0.33569	0.27466	0.03052	0	0.06104	-0.48828	-1.12915	-2.41089	-3.8147	-4.97436	-6.62231	-8.20923		215	0.24414	0.42725	0.36621	0.54932	0.42725	0.12207	0	0	-0.12207	-0.06104	0.12207	-0.12207	-0.12207	-0.30518	-0.30518	-0.42725	-0.24414		215	0.45776	0.48828	0.24414	0.30518	0.39673	0.21362	0.15259	-0.03052	0.03052	-0.09155	-0.03052
216	2.13623	1.31226	1.0376	0.94604	0.42725	0.33569	0.30518	0.03052	0	0.06104	-0.45776	-1.12915	-2.41089	-3.8147	-5.00488	-6.62231	-8.27026		216	0.24414	0.42725	0.36621	0.48828	0.42725	0.06104	0	-0.06104	-0.12207	-0.06104	0.12207	-0.12207	-0.12207	-0.30518	-0.30518	-0.42725	-0.24414		216	0.45776	0.5188	0.24414	0.30518	0.42725	0.21362	0.15259	-0.03052	0.03052	-0.09155	-0.03052
217	2.13623	1.31226	1.06812	0.97656	0.42725	0.33569	0.30518	0.03052	0	0.06104	-0.45776	-1.12915	-2.44141	-3.8147	-5.0354	-6.65283	-8.30078		217	0.24414	0.42725	0.36621	0.48828	0.42725	0.06104	0	-0.06104	-0.12207	0	0.12207	-0.18311	-0.18311	-0.30518	-0.36621	-0.36621	-0.24414		217	0.42725	0.5188	0.24414	0.30518	0.42725	0.21362	0.18311	-0.03052	0.03052	-0.12207	-0.03052
218	2.16675	1.31226	1.06812	0.97656	0.42725	0.33569	0.30518	0.03052	0	0.06104	-0.42725	-1.15967	-2.44141	-3.8147	-5.06592	-6.65283	-8.3313		218	0.24414	0.36621	0.36621	0.42725	0.42725	0.06104	0	-0.06104	-0.06104	0	0.12207	-0.18311	-0.18311	-0.30518	-0.36621	-0.36621	-0.24414		218	0.42725	0.5188	0.27466	0.33569	0.45776	0.21362	0.18311	0	0	-0.12207	-0.03052
219	2.16675	1.31226	1.06812	0.97656	0.39673	0.33569	0.33569	0.06104	0	0.06104	-0.39673	-1.15967	-2.44141	-3.78418	-5.09644	-6.68335	-8.39233		219	0.24414	0.36621	0.36621	0.42725	0.42725	0.06104	0	-0.06104	-0.06104	0	0.12207	-0.18311	-0.18311	-0.24414	-0.36621	-0.36621	-0.24414		219	0.42725	0.54932	0.27466	0.33569	0.45776	0.21362	0.21362	0	0	-0.12207	-0.03052
220	2.16675	1.31226	1.06812	0.97656	0.39673	0.33569	0.33569	0.09155	0	0.09155	-0.36621	-1.15967	-2.44141	-3.78418	-5.09644	-6.71387	-8.42285		220	0.24414	0.36621	0.42725	0.42725	0.42725	0.06104	0	0	-0.06104	0	0.12207	-0.18311	-0.18311	-0.24414	-0.36621	-0.30518	-0.18311		220	0.42725	0.5188	0.27466	0.33569	0.48828	0.21362	0.21362	0	0	-0.12207	-0.03052
221	2.16675	1.31226	1.09863	0.97656	0.36621	0.33569	0.30518	0.12207	0	0.09155	-0.33569	-1.19019	-2.47192	-3.78418	-5.09644	-6.7749	-8.45337		221	0.24414	0.36621	0.42725	0.42725	0.42725	0.06104	0	0	0	0	0.12207	-0.18311	-0.18311	-0.24414	-0.36621	-0.30518	-0.18311		221	0.42725	0.5188	0.30518	0.33569	0.5188	0.18311	0.18311	0	-0.03052	-0.12207	-0.03052
222	2.16675	1.28174	1.09863	0.97656	0.36621	0.33569	0.30518	0.12207	0	0.09155	-0.30518	-1.19019	-2.50244	-3.78418	-5.09644	-6.80542	-8.48389		222	0.24414	0.36621	0.42725	0.42725	0.42725	0	0	0	0	0	0.12207	-0.12207	-0.18311	-0.24414	-0.36621	-0.30518	-0.18311		222	0.42725	0.5188	0.30518	0.33569	0.5188	0.18311	0.18311	0.03052	-0.03052	-0.12207	-0.03052
223	2.16675	1.28174	1.09863	0.94604	0.33569	0.36621	0.30518	0.15259	0	0.09155	-0.30518	-1.19019	-2.50244	-3.78418	-5.12695	-6.86645	-8.5144		223	0.24414	0.36621	0.42725	0.42725	0.42725	0.06104	0	0	0	0	0.12207	-0.12207	-0.18311	-0.24414	-0.36621	-0.30518	-0.18311		223	0.42725	0.48828	0.33569	0.30518	0.5188	0.18311	0.15259	0.03052	-0.06104	-0.12207	0
224	2.16675	1.25122	1.12915	0.94604	0.30518	0.36621	0.27466	0.15259	0	0.12207	-0.27466	-1.19019	-2.53296	-3.78418	-5.12695	-6.92749	-8.5144		224	0.24414	0.42725	0.42725	0.42725	0.42725	0.06104	0	0	0	0	0.12207	-0.12207	-0.18311	-0.24414	-0.36621	-0.30518	-0.18311		224	0.42725	0.45776	0.33569	0.30518	0.5188	0.15259	0.15259	0.03052	-0.06104	-0.12207	0
225	2.16675	1.25122	1.12915	0.94604	0.30518	0.36621	0.27466	0.15259	0	0.12207	-0.27466	-1.19019	-2.56348	-3.8147	-5.15747	-6.98852	-8.54492		225	0.18311	0.42725	0.42725	0.48828	0.42725	0.06104	0	0	0	0	0.12207	-0.12207	-0.18311	-0.24414	-0.30518	-0.30518	-0.18311		225	0.45776	0.42725	0.33569	0.30518	0.48828	0.15259	0.12207	0.06104	-0.09155	-0.12207	0
226	2.16675	1.25122	1.12915	0.94604	0.30518	0.39673	0.24414	0.15259	0	0.12207	-0.27466	-1.19019	-2.59399	-3.8147	-5.15747	-7.04956	-8.57544		226	0.18311	0.42725	0.42725	0.48828	0.42725	0.06104	0	0.06104	-0.06104	0	0.12207	-0.12207	-0.18311	-0.24414	-0.30518	-0.24414	-0.24414		226	0.45776	0.42725	0.33569	0.30518	0.45776	0.18311	0.09155	0.06104	-0.09155	-0.12207	0
227	2.16675	1.25122	1.12915	0.94604	0.30518	0.39673	0.24414	0.15259	0.03052	0.15259	-0.27466	-1.19019	-2.59399	-3.84521	-5.18799	-7.1106	-8.60596		227	0.18311	0.42725	0.42725	0.48828	0.42725	0.06104	0.06104	0.06104	-0.06104	0	0.18311	-0.06104	-0.18311	-0.24414	-0.30518	-0.24414	-0.24414		227	0.48828	0.39673	0.33569	0.30518	0.42725	0.18311	0.09155	0.06104	-0.09155	-0.12207	0
228	2.16675	1.2207	1.12915	0.91553	0.33569	0.42725	0.24414	0.15259	0.03052	0.15259	-0.30518	-1.15967	-2.62451	-3.87573	-5.18799	-7.17163	-8.66699		228	0.18311	0.42725	0.42725	0.54932	0.42725	0.06104	0.06104	0.12207	-0.06104	0	0.18311	-0.06104	-0.18311	-0.24414	-0.30518	-0.24414	-0.24414		228	0.48828	0.36621	0.33569	0.27466	0.39673	0.18311	0.06104	0.06104	-0.06104	-0.12207	0
229	2.16675	1.2207	1.12915	0.91553	0.33569	0.45776	0.24414	0.12207	0.03052	0.15259	-0.30518	-1.15967	-2.62451	-3.90625	-5.18799	-7.20215	-8.72803		229	0.18311	0.42725	0.42725	0.61035	0.42725	0.12207	0.06104	0.12207	-0.06104	0	0.18311	-0.06104	-0.18311	-0.30518	-0.24414	-0.24414	-0.24414		229	0.5188	0.36621	0.33569	0.27466	0.36621	0.21362	0.03052	0.06104	-0.06104	-0.12207	0
230	2.16675	1.2207	1.09863	0.91553	0.36621	0.45776	0.24414	0.12207	0.06104	0.12207	-0.33569	-1.15967	-2.62451	-3.93677	-5.21851	-7.26318	-8.78906		230	0.24414	0.42725	0.42725	0.61035	0.42725	0.12207	0.06104	0.12207	-0.06104	0	0.18311	-0.06104	-0.18311	-0.30518	-0.24414	-0.24414	-0.24414		230	0.5188	0.33569	0.33569	0.24414	0.33569	0.21362	0.03052	0.03052	-0.06104	-0.12207	0
231	2.16675	1.2207	1.09863	0.91553	0.39673	0.48828	0.24414	0.12207	0.06104	0.12207	-0.33569	-1.15967	-2.62451	-3.96728	-5.21851	-7.2937	-8.8501		231	0.24414	0.42725	0.42725	0.67139	0.48828	0.12207	0.06104	0.18311	-0.06104	-0.06104	0.18311	-0.06104	-0.18311	-0.30518	-0.24414	-0.18311	-0.24414		231	0.54932	0.33569	0.33569	0.24414	0.33569	0.21362	0.03052	0.03052	-0.06104	-0.12207	0
232	2.16675	1.2207	1.06812	0.94604	0.42725	0.48828	0.24414	0.12207	0.06104	0.12207	-0.33569	-1.15967	-2.59399	-3.9978	-5.21851	-7.35474	-8.91113		232	0.24414	0.42725	0.42725	0.67139	0.48828	0.12207	0.12207	0.18311	-0.06104	-0.06104	0.18311	-0.12207	-0.18311	-0.30518	-0.24414	-0.18311	-0.24414		232	0.54932	0.33569	0.36621	0.24414	0.30518	0.24414	0.03052	0.03052	-0.06104	-0.09155	0
233	2.19727	1.2207	1.0376	0.94604	0.42725	0.48828	0.27466	0.09155	0.06104	0.12207	-0.33569	-1.15967	-2.59399	-4.02832	-5.21851	-7.38525	-8.97217		233	0.24414	0.36621	0.42725	0.73242	0.48828	0.12207	0.12207	0.18311	-0.06104	-0.12207	0.18311	-0.12207	-0.18311	-0.30518	-0.30518	-0.18311	-0.24414		233	0.54932	0.33569	0.36621	0.24414	0.30518	0.24414	0	0	-0.06104	-0.09155	0
234	2.19727	1.2207	1.00708	0.97656	0.45776	0.5188	0.27466	0.09155	0.06104	0.09155	-0.33569	-1.15967	-2.59399	-4.05884	-5.21851	-7.41577	-9.00268		234	0.30518	0.36621	0.42725	0.73242	0.48828	0.18311	0.12207	0.12207	-0.06104	-0.12207	0.18311	-0.12207	-0.18311	-0.30518	-0.30518	-0.18311	-0.30518		234	0.54932	0.33569	0.36621	0.24414	0.33569	0.24414	0	0	-0.06104	-0.09155	0
235	2.22778	1.2207	1.00708	0.97656	0.48828	0.48828	0.30518	0.09155	0.03052	0.09155	-0.33569	-1.15967	-2.59399	-4.11987	-5.24902	-7.47681	-9.06372		235	0.30518	0.36621	0.36621	0.73242	0.42725	0.18311	0.06104	0.12207	-0.06104	-0.18311	0.18311	-0.12207	-0.18311	-0.30518	-0.30518	-0.12207	-0.30518		235	0.5188	0.33569	0.33569	0.24414	0.36621	0.21362	0.03052	0	-0.06104	-0.06104	-0.03052
236	2.22778	1.25122	0.97656	1.00708	0.48828	0.48828	0.33569	0.06104	0.03052	0.09155	-0.30518	-1.15967	-2.59399	-4.15039	-5.24902	-7.50732	-9.09424		236	0.30518	0.36621	0.36621	0.73242	0.42725	0.18311	0.06104	0.12207	-0.06104	-0.18311	0.12207	-0.18311	-0.12207	-0.30518	-0.30518	-0.12207	-0.30518		236	0.5188	0.33569	0.33569	0.27466	0.39673	0.21362	0.03052	0	-0.06104	-0.06104	-0.03052
237	2.2583	1.28174	0.97656	1.00708	0.5188	0.48828	0.33569	0.03052	0.03052	0.09155	-0.30518	-1.19019	-2.59399	-4.18091	-5.27954	-7.56836	-9.12475		237	0.36621	0.36621	0.36621	0.73242	0.42725	0.18311	0.06104	0.06104	-0.06104	-0.18311	0.12207	-0.18311	-0.12207	-0.30518	-0.30518	-0.12207	-0.30518		237	0.5188	0.36621	0.33569	0.27466	0.42725	0.21362	0.03052	-0.03052	-0.06104	-0.03052	-0.03052
238	2.28882	1.31226	0.97656	1.00708	0.5188	0.48828	0.36621	0.03052	0.03052	0.09155	-0.27466	-1.19019	-2.62451	-4.24194	-5.31006	-7.62939	-9.12475		238	0.36621	0.36621	0.36621	0.73242	0.42725	0.18311	0.06104	0.06104	-0.06104	-0.18311	0.06104	-0.18311	-0.12207	-0.30518	-0.30518	-0.18311	-0.30518		238	0.48828	0.36621	0.33569	0.27466	0.45776	0.18311	0.06104	-0.03052	-0.09155	0	-0.06104
239	2.28882	1.34277	1.00708	1.0376	0.5188	0.48828	0.36621	0	0.03052	0.06104	-0.24414	-1.2207	-2.62451	-4.27246	-5.31006	-7.69043	-9.15527		239	0.36621	0.36621	0.36621	0.73242	0.42725	0.18311	0.06104	0	-0.06104	-0.18311	0.06104	-0.24414	-0.12207	-0.24414	-0.36621	-0.18311	-0.30518		239	0.48828	0.36621	0.30518	0.27466	0.48828	0.18311	0.09155	-0.06104	-0.09155	0	-0.06104
240	2.31934	1.37329	1.00708	1.0376	0.5188	0.48828	0.39673	0	0.03052	0.06104	-0.24414	-1.2207	-2.65503	-4.30298	-5.34058	-7.72095	-9.15527		240	0.36621	0.36621	0.36621	0.73242	0.36621	0.18311	0.06104	0	-0.12207	-0.18311	0	-0.24414	-0.06104	-0.24414	-0.36621	-0.18311	-0.30518		240	0.48828	0.39673	0.30518	0.27466	0.48828	0.18311	0.12207	-0.06104	-0.12207	0	-0.03052
241	2.31934	1.40381	1.00708	1.0376	0.5188	0.48828	0.39673	0	0.06104	0.06104	-0.21362	-1.25122	-2.68555	-4.3335	-5.37109	-7.78198	-9.18579		241	0.42725	0.36621	0.36621	0.73242	0.36621	0.18311	0.06104	0	-0.06104	-0.18311	0	-0.24414	-0.06104	-0.24414	-0.36621	-0.24414	-0.30518		241	0.48828	0.39673	0.27466	0.24414	0.5188	0.18311	0.12207	-0.06104	-0.12207	0	-0.03052
242	2.31934	1.43433	1.00708	1.0376	0.5188	0.48828	0.39673	0	0.06104	0.06104	-0.21362	-1.28174	-2.71606	-4.36401	-5.40161	-7.84302	-9.21631		242	0.42725	0.36621	0.36621	0.73242	0.36621	0.18311	0.06104	0	-0.06104	-0.12207	0	-0.24414	-0.06104	-0.24414	-0.36621	-0.24414	-0.30518		242	0.48828	0.42725	0.27466	0.24414	0.5188	0.18311	0.15259	-0.09155	-0.15259	0	-0.03052
243	2.31934	1.43433	1.00708	1.00708	0.54932	0.48828	0.39673	0	0.06104	0.09155	-0.21362	-1.28174	-2.74658	-4.36401	-5.43213	-7.87353	-9.21631		243	0.42725	0.36621	0.36621	0.73242	0.36621	0.18311	0.06104	0	-0.06104	-0.12207	0	-0.24414	-0.06104	-0.24414	-0.36621	-0.24414	-0.30518		243	0.48828	0.42725	0.27466	0.21362	0.5188	0.21362	0.15259	-0.09155	-0.15259	0	-0.03052
244	2.28882	1.46484	1.00708	1.00708	0.54932	0.48828	0.42725	0	0.09155	0.09155	-0.21362	-1.28174	-2.74658	-4.39453	-5.46265	-7.90405	-9.24683		244	0.42725	0.42725	0.36621	0.73242	0.36621	0.18311	0.12207	0	-0.06104	-0.12207	0	-0.24414	-0.06104	-0.24414	-0.36621	-0.30518	-0.30518		244	0.48828	0.42725	0.27466	0.21362	0.5188	0.21362	0.15259	-0.09155	-0.18311	-0.03052	-0.03052
245	2.28882	1.46484	1.0376	1.00708	0.54932	0.48828	0.42725	0	0.09155	0.09155	-0.24414	-1.28174	-2.7771	-4.39453	-5.49316	-7.93457	-9.27734		245	0.42725	0.42725	0.36621	0.73242	0.36621	0.18311	0.12207	0	-0.06104	-0.06104	0	-0.24414	-0.06104	-0.24414	-0.36621	-0.30518	-0.30518		245	0.48828	0.45776	0.30518	0.21362	0.48828	0.21362	0.15259	-0.09155	-0.18311	-0.03052	0
246	2.2583	1.49536	1.0376	1.00708	0.54932	0.48828	0.42725	0	0.09155	0.12207	-0.24414	-1.28174	-2.80762	-4.42505	-5.49316	-7.96509	-9.30786		246	0.42725	0.42725	0.42725	0.79346	0.36621	0.18311	0.12207	0	-0.06104	-0.06104	0	-0.24414	-0.06104	-0.30518	-0.36621	-0.30518	-0.30518		246	0.45776	0.45776	0.30518	0.18311	0.48828	0.21362	0.15259	-0.09155	-0.18311	-0.06104	0
247	2.22778	1.49536	1.0376	1.00708	0.5188	0.48828	0.42725	0	0.12207	0.12207	-0.24414	-1.28174	-2.80762	-4.42505	-5.52368	-7.96509	-9.33838		247	0.42725	0.42725	0.42725	0.79346	0.36621	0.18311	0.12207	0.06104	-0.06104	0	0	-0.24414	-0.06104	-0.30518	-0.36621	-0.30518	-0.30518		247	0.45776	0.42725	0.30518	0.18311	0.45776	0.21362	0.15259	-0.06104	-0.18311	-0.06104	0
248	2.19727	1.49536	1.0376	1.00708	0.5188	0.48828	0.39673	0	0.12207	0.12207	-0.24414	-1.25122	-2.83813	-4.42505	-5.52368	-7.9956	-9.3689		248	0.42725	0.42725	0.42725	0.79346	0.36621	0.18311	0.12207	0.06104	-0.06104	0	0	-0.18311	-0.12207	-0.24414	-0.36621	-0.30518	-0.36621		248	0.48828	0.42725	0.33569	0.18311	0.45776	0.21362	0.12207	-0.06104	-0.18311	-0.06104	0
249	2.19727	1.49536	1.06812	1.0376	0.5188	0.45776	0.39673	0.03052	0.09155	0.12207	-0.24414	-1.25122	-2.83813	-4.42505	-5.5542	-7.96509	-9.39941		249	0.42725	0.42725	0.42725	0.73242	0.36621	0.18311	0.12207	0.12207	-0.06104	0	0	-0.18311	-0.12207	-0.24414	-0.36621	-0.30518	-0.36621		249	0.48828	0.42725	0.36621	0.18311	0.42725	0.18311	0.12207	-0.06104	-0.18311	-0.06104	0
250	2.16675	1.49536	1.06812	1.0376	0.5188	0.45776	0.39673	0.06104	0.09155	0.12207	-0.24414	-1.2207	-2.86865	-4.42505	-5.5542	-7.96509	-9.42993		250	0.42725	0.42725	0.42725	0.73242	0.36621	0.18311	0.12207	0.12207	-0.06104	0	0	-0.18311	-0.12207	-0.24414	-0.36621	-0.30518	-0.36621		250	0.48828	0.42725	0.36621	0.18311	0.42725	0.18311	0.12207	-0.06104	-0.18311	-0.06104	0
251	2.16675	1.49536	1.06812	1.06812	0.5188	0.45776	0.36621	0.06104	0.06104	0.12207	-0.27466	-1.2207	-2.86865	-4.42505	-5.58472	-7.93457	-9.46045		251	0.42725	0.42725	0.42725	0.73242	0.36621	0.18311	0.12207	0.12207	-0.06104	0	0.06104	-0.18311	-0.18311	-0.24414	-0.36621	-0.30518	-0.36621		251	0.48828	0.45776	0.39673	0.21362	0.42725	0.15259	0.12207	-0.06104	-0.15259	-0.06104	0
252	2.16675	1.46484	1.06812	1.06812	0.5188	0.48828	0.33569	0.09155	0.06104	0.09155	-0.27466	-1.2207	-2.86865	-4.42505	-5.61523	-7.90405	-9.49097		252	0.42725	0.48828	0.48828	0.67139	0.36621	0.18311	0.06104	0.12207	-0.06104	0	0.06104	-0.18311	-0.18311	-0.24414	-0.36621	-0.30518	-0.36621		252	0.48828	0.45776	0.39673	0.21362	0.39673	0.12207	0.12207	-0.03052	-0.12207	-0.03052	0
253	2.19727	1.46484	1.06812	1.09863	0.5188	0.48828	0.33569	0.09155	0.03052	0.09155	-0.27466	-1.19019	-2.89917	-4.42505	-5.61523	-7.87353	-9.52148		253	0.42725	0.48828	0.48828	0.67139	0.36621	0.18311	0	0.18311	0	0	0.06104	-0.18311	-0.18311	-0.24414	-0.30518	-0.30518	-0.36621		253	0.48828	0.48828	0.39673	0.24414	0.39673	0.12207	0.12207	-0.03052	-0.09155	-0.03052	0
254	2.19727	1.46484	1.06812	1.09863	0.5188	0.48828	0.30518	0.12207	0.03052	0.06104	-0.30518	-1.19019	-2.89917	-4.42505	-5.64575	-7.84302	-9.552		254	0.42725	0.48828	0.48828	0.61035	0.36621	0.18311	0	0.18311	0	0	0.06104	-0.18311	-0.18311	-0.24414	-0.30518	-0.30518	-0.36621		254	0.48828	0.5188	0.39673	0.24414	0.39673	0.09155	0.15259	0	-0.06104	0	0
255	2.22778	1.43433	1.06812	1.09863	0.5188	0.48828	0.30518	0.12207	0	0.03052	-0.30518	-1.2207	-2.89917	-4.42505	-5.64575	-7.78198	-9.58252		255	0.42725	0.48828	0.48828	0.61035	0.42725	0.18311	0	0.18311	0	0	0.06104	-0.18311	-0.18311	-0.30518	-0.30518	-0.30518	-0.36621		255	0.48828	0.5188	0.39673	0.27466	0.36621	0.09155	0.15259	0	-0.03052	0	0.03052
256	2.2583	1.43433	1.06812	1.09863	0.48828	0.48828	0.30518	0.12207	0	0.03052	-0.30518	-1.2207	-2.89917	-4.42505	-5.67627	-7.75146	-9.61304		256	0.36621	0.48828	0.42725	0.54932	0.42725	0.18311	0	0.18311	0	0	0.06104	-0.24414	-0.18311	-0.30518	-0.30518	-0.36621	-0.36621		256	0.48828	0.54932	0.39673	0.27466	0.36621	0.09155	0.18311	0	-0.03052	0.03052	0.03052
257	2.2583	1.40381	1.06812	1.06812	0.48828	0.45776	0.27466	0.15259	0	0	-0.30518	-1.25122	-2.92969	-4.42505	-5.67627	-7.72095	-9.67407		257	0.36621	0.48828	0.42725	0.54932	0.42725	0.12207	0	0.12207	0	0	0.06104	-0.24414	-0.24414	-0.30518	-0.30518	-0.36621	-0.36621		257	0.45776	0.54932	0.39673	0.30518	0.36621	0.09155	0.18311	0.03052	0	0.06104	0.03052
258	2.28882	1.40381	1.06812	1.06812	0.48828	0.45776	0.27466	0.15259	0	0	-0.30518	-1.28174	-2.92969	-4.42505	-5.67627	-7.69043	-9.70459		258	0.36621	0.48828	0.42725	0.54932	0.42725	0.12207	0	0.12207	0	0	0.06104	-0.24414	-0.24414	-0.30518	-0.30518	-0.36621	-0.36621		258	0.45776	0.57983	0.36621	0.30518	0.36621	0.12207	0.21362	0.06104	0	0.06104	0.03052
259	2.31934	1.40381	1.06812	1.0376	0.48828	0.45776	0.27466	0.15259	0	0	-0.30518	-1.28174	-2.92969	-4.39453	-5.67627	-7.69043	-9.73511		259	0.36621	0.48828	0.36621	0.48828	0.42725	0.12207	0	0.12207	0	0	0	-0.24414	-0.24414	-0.30518	-0.30518	-0.36621	-0.36621		259	0.42725	0.57983	0.36621	0.30518	0.36621	0.12207	0.21362	0.06104	0	0.06104	0.03052
260	2.31934	1.37329	1.06812	1.00708	0.48828	0.45776	0.27466	0.15259	0	0	-0.30518	-1.31226	-2.9602	-4.39453	-5.67627	-7.65991	-9.76562		260	0.36621	0.54932	0.36621	0.48828	0.42725	0.12207	0	0.12207	0	0	0	-0.30518	-0.24414	-0.30518	-0.30518	-0.42725	-0.36621		260	0.42725	0.54932	0.36621	0.30518	0.33569	0.12207	0.21362	0.09155	-0.03052	0.06104	0.03052
261	2.34985	1.37329	1.06812	1.00708	0.48828	0.48828	0.27466	0.15259	0	0	-0.30518	-1.34277	-2.9602	-4.39453	-5.67627	-7.65991	-9.79614		261	0.36621	0.54932	0.36621	0.48828	0.42725	0.12207	0	0.12207	0	0	0	-0.30518	-0.24414	-0.30518	-0.30518	-0.42725	-0.36621		261	0.42725	0.54932	0.36621	0.27466	0.33569	0.15259	0.21362	0.09155	-0.03052	0.06104	0
262	2.34985	1.37329	1.06812	0.97656	0.48828	0.48828	0.27466	0.15259	0	0	-0.30518	-1.37329	-2.99072	-4.36401	-5.67627	-7.69043	-9.82666		262	0.36621	0.54932	0.30518	0.48828	0.42725	0.12207	0	0.12207	0	0	0	-0.30518	-0.24414	-0.30518	-0.30518	-0.42725	-0.36621		262	0.42725	0.5188	0.36621	0.27466	0.33569	0.15259	0.21362	0.09155	-0.06104	0.06104	0
263	2.34985	1.37329	1.06812	0.94604	0.5188	0.48828	0.27466	0.15259	0.03052	0	-0.30518	-1.37329	-2.99072	-4.36401	-5.67627	-7.69043	-9.85718		263	0.36621	0.54932	0.30518	0.48828	0.42725	0.12207	0.06104	0.06104	0	0	0	-0.30518	-0.24414	-0.30518	-0.30518	-0.42725	-0.36621		263	0.45776	0.5188	0.33569	0.27466	0.33569	0.15259	0.18311	0.09155	-0.06104	0.03052	0
264	2.34985	1.37329	1.06812	0.94604	0.5188	0.5188	0.27466	0.15259	0.06104	0	-0.30518	-1.40381	-3.02124	-4.36401	-5.67627	-7.72095	-9.88769		264	0.36621	0.54932	0.30518	0.54932	0.42725	0.12207	0.06104	0.06104	0	-0.06104	0	-0.30518	-0.24414	-0.30518	-0.36621	-0.42725	-0.36621		264	0.48828	0.48828	0.33569	0.27466	0.33569	0.15259	0.18311	0.09155	-0.06104	0	0
265	2.34985	1.37329	1.06812	0.94604	0.5188	0.5188	0.27466	0.15259	0.06104	0	-0.30518	-1.40381	-3.02124	-4.36401	-5.70679	-7.75146	-9.91821		265	0.30518	0.54932	0.30518	0.54932	0.42725	0.12207	0.06104	0.06104	0	-0.06104	0	-0.30518	-0.24414	-0.36621	-0.36621	-0.42725	-0.36621		265	0.5188	0.48828	0.33569	0.27466	0.36621	0.15259	0.18311	0.09155	-0.09155	0	0
266	2.34985	1.37329	1.06812	0.94604	0.5188	0.5188	0.27466	0.15259	0.09155	0	-0.30518	-1.43433	-3.02124	-4.36401	-5.70679	-7.78198	-9.94873		266	0.30518	0.54932	0.30518	0.54932	0.48828	0.12207	0.12207	0.06104	0.06104	-0.06104	0.06104	-0.30518	-0.24414	-0.36621	-0.36621	-0.42725	-0.42725		266	0.54932	0.48828	0.33569	0.27466	0.36621	0.15259	0.15259	0.09155	-0.09155	0	0
267	2.34985	1.37329	1.06812	0.94604	0.5188	0.5188	0.24414	0.12207	0.09155	0	-0.30518	-1.43433	-3.02124	-4.39453	-5.7373	-7.8125	-9.97925		267	0.30518	0.54932	0.30518	0.54932	0.48828	0.12207	0.12207	0.06104	0.06104	-0.06104	0.06104	-0.30518	-0.24414	-0.36621	-0.42725	-0.42725	-0.42725		267	0.54932	0.48828	0.33569	0.27466	0.36621	0.15259	0.15259	0.09155	-0.09155	-0.03052	0
268	2.31934	1.34277	1.09863	0.97656	0.48828	0.48828	0.24414	0.12207	0.12207	0	-0.27466	-1.43433	-3.02124	-4.39453	-5.76782	-7.84302	-10.0098		268	0.24414	0.54932	0.30518	0.54932	0.48828	0.12207	0.12207	0.06104	0.06104	0	0.06104	-0.30518	-0.24414	-0.36621	-0.42725	-0.42725	-0.48828		268	0.57983	0.48828	0.33569	0.30518	0.36621	0.18311	0.12207	0.09155	-0.06104	-0.03052	0
269	2.31934	1.34277	1.12915	0.97656	0.48828	0.48828	0.24414	0.15259	0.12207	0	-0.27466	-1.46484	-2.99072	-4.42505	-5.82886	-7.87353	-10.0098		269	0.24414	0.54932	0.36621	0.61035	0.48828	0.06104	0.12207	0.06104	0.06104	0	0.06104	-0.30518	-0.18311	-0.36621	-0.42725	-0.42725	-0.48828		269	0.61035	0.48828	0.33569	0.30518	0.36621	0.18311	0.12207	0.09155	-0.06104	-0.03052	0
270	2.31934	1.34277	1.12915	0.97656	0.45776	0.45776	0.24414	0.15259	0.12207	0	-0.27466	-1.46484	-2.99072	-4.45557	-5.85937	-7.93457	-10.0403		270	0.24414	0.54932	0.36621	0.61035	0.48828	0.06104	0.12207	0.06104	0.06104	0	0.06104	-0.24414	-0.18311	-0.36621	-0.42725	-0.42725	-0.48828		270	0.61035	0.48828	0.33569	0.33569	0.36621	0.21362	0.09155	0.12207	-0.06104	-0.06104	0
271	2.28882	1.31226	1.15967	1.00708	0.42725	0.42725	0.24414	0.15259	0.12207	0	-0.27466	-1.46484	-2.9602	-4.48608	-5.92041	-7.96509	-10.0403		271	0.18311	0.54932	0.36621	0.61035	0.48828	0.06104	0.06104	0	0.06104	0	0.06104	-0.24414	-0.18311	-0.36621	-0.42725	-0.42725	-0.54932		271	0.61035	0.48828	0.30518	0.33569	0.39673	0.21362	0.09155	0.12207	-0.06104	-0.03052	0
272	2.28882	1.31226	1.19019	1.00708	0.39673	0.39673	0.24414	0.15259	0.15259	0	-0.24414	-1.49536	-2.9602	-4.5166	-5.98144	-7.9956	-10.0403		272	0.18311	0.61035	0.36621	0.61035	0.48828	0	0.06104	0	0.06104	0	0.06104	-0.30518	-0.18311	-0.42725	-0.42725	-0.42725	-0.54932		272	0.64087	0.5188	0.30518	0.36621	0.39673	0.24414	0.09155	0.12207	-0.03052	-0.03052	0.03052
273	2.2583	1.31226	1.2207	1.00708	0.39673	0.36621	0.27466	0.15259	0.15259	0.03052	-0.24414	-1.49536	-2.92969	-4.54712	-6.04248	-8.02612	-10.0403		273	0.12207	0.61035	0.36621	0.61035	0.48828	0	0.06104	0	0.06104	0	0.06104	-0.30518	-0.18311	-0.42725	-0.42725	-0.42725	-0.54932		273	0.61035	0.5188	0.30518	0.36621	0.39673	0.27466	0.09155	0.12207	-0.03052	0	0.03052
274	2.2583	1.31226	1.2207	1.00708	0.39673	0.33569	0.27466	0.15259	0.15259	0.03052	-0.24414	-1.52588	-2.92969	-4.54712	-6.10352	-8.05664	-10.0708		274	0.12207	0.61035	0.36621	0.61035	0.48828	0	0.06104	0	0.06104	0	0.06104	-0.30518	-0.18311	-0.42725	-0.42725	-0.42725	-0.54932		274	0.61035	0.5188	0.27466	0.36621	0.39673	0.27466	0.09155	0.12207	-0.03052	0	0.06104
275	2.2583	1.31226	1.25122	1.00708	0.39673	0.30518	0.27466	0.15259	0.12207	0.03052	-0.27466	-1.52588	-2.92969	-4.57764	-6.16455	-8.05664	-10.0708		275	0.12207	0.61035	0.36621	0.67139	0.48828	-0.06104	0.06104	0	0.06104	0	0.06104	-0.30518	-0.24414	-0.42725	-0.42725	-0.42725	-0.54932		275	0.61035	0.5188	0.27466	0.36621	0.39673	0.27466	0.09155	0.09155	-0.03052	0.03052	0.06104
276	2.2583	1.31226	1.25122	1.0376	0.42725	0.30518	0.27466	0.15259	0.12207	0.06104	-0.27466	-1.52588	-2.92969	-4.60815	-6.19507	-8.08716	-10.0708		276	0.12207	0.61035	0.36621	0.67139	0.48828	-0.12207	0.06104	0	0	0	0.06104	-0.30518	-0.24414	-0.42725	-0.42725	-0.42725	-0.54932		276	0.61035	0.5188	0.24414	0.36621	0.42725	0.27466	0.09155	0.09155	-0.03052	0.06104	0.06104
277	2.2583	1.34277	1.28174	1.0376	0.45776	0.27466	0.30518	0.15259	0.09155	0.06104	-0.30518	-1.52588	-2.92969	-4.63867	-6.22559	-8.08716	-10.1013		277	0.12207	0.61035	0.36621	0.67139	0.42725	-0.18311	0.06104	-0.06104	0	-0.06104	0.06104	-0.30518	-0.24414	-0.36621	-0.42725	-0.42725	-0.54932		277	0.57983	0.48828	0.24414	0.33569	0.42725	0.27466	0.09155	0.06104	-0.06104	0.09155	0.09155
278	2.2583	1.34277	1.28174	1.0376	0.48828	0.27466	0.30518	0.15259	0.06104	0.09155	-0.30518	-1.52588	-2.9602	-4.66919	-6.2561	-8.11767	-10.1318		278	0.12207	0.61035	0.36621	0.67139	0.42725	-0.18311	0.06104	-0.06104	0	-0.06104	0.06104	-0.30518	-0.24414	-0.36621	-0.42725	-0.42725	-0.54932		278	0.57983	0.48828	0.21362	0.33569	0.42725	0.24414	0.09155	0.06104	-0.06104	0.12207	0.06104
279	2.2583	1.37329	1.28174	1.06812	0.5188	0.27466	0.33569	0.18311	0.03052	0.09155	-0.33569	-1.52588	-2.99072	-4.66919	-6.28662	-8.11767	-10.1623		279	0.18311	0.61035	0.36621	0.67139	0.42725	-0.24414	0	-0.06104	0	-0.06104	0.06104	-0.30518	-0.24414	-0.36621	-0.42725	-0.42725	-0.54932		279	0.57983	0.48828	0.21362	0.33569	0.42725	0.24414	0.09155	0.03052	-0.06104	0.15259	0.06104
280	2.2583	1.37329	1.28174	1.06812	0.54932	0.27466	0.33569	0.18311	0	0.09155	-0.33569	-1.52588	-2.99072	-4.69971	-6.28662	-8.14819	-10.1929		280	0.18311	0.61035	0.36621	0.67139	0.42725	-0.30518	0	-0.06104	0	-0.06104	0.06104	-0.30518	-0.18311	-0.36621	-0.42725	-0.36621	-0.54932		280	0.54932	0.48828	0.18311	0.33569	0.42725	0.24414	0.09155	0	-0.06104	0.15259	0.06104
281	2.2583	1.40381	1.31226	1.06812	0.57983	0.27466	0.36621	0.21362	0	0.09155	-0.33569	-1.52588	-3.02124	-4.73022	-6.28662	-8.14819	-10.2234		281	0.18311	0.54932	0.36621	0.67139	0.36621	-0.30518	0	-0.06104	0	-0.06104	0.12207	-0.30518	-0.18311	-0.36621	-0.42725	-0.36621	-0.54932		281	0.54932	0.48828	0.18311	0.33569	0.42725	0.24414	0.12207	0	-0.03052	0.18311	0.03052
282	2.2583	1.43433	1.31226	1.09863	0.61035	0.27466	0.39673	0.21362	-0.03052	0.09155	-0.36621	-1.5564	-3.05176	-4.76074	-6.2561	-8.14819	-10.2539		282	0.18311	0.54932	0.36621	0.67139	0.36621	-0.36621	0	-0.06104	0	-0.12207	0.12207	-0.30518	-0.18311	-0.36621	-0.42725	-0.36621	-0.54932		282	0.54932	0.48828	0.18311	0.30518	0.42725	0.21362	0.12207	0	-0.03052	0.18311	0.03052
283	2.28882	1.46484	1.31226	1.09863	0.64087	0.27466	0.42725	0.24414	-0.06104	0.09155	-0.36621	-1.5564	-3.05176	-4.79126	-6.2561	-8.17871	-10.2844		283	0.18311	0.54932	0.36621	0.67139	0.36621	-0.36621	0	-0.06104	0	-0.12207	0.12207	-0.30518	-0.18311	-0.30518	-0.42725	-0.36621	-0.48828		283	0.54932	0.48828	0.15259	0.30518	0.42725	0.24414	0.15259	0	0	0.18311	0.03052
284	2.28882	1.46484	1.31226	1.09863	0.64087	0.27466	0.45776	0.27466	-0.06104	0.09155	-0.33569	-1.5564	-3.08228	-4.79126	-6.2561	-8.17871	-10.3149		284	0.24414	0.54932	0.36621	0.67139	0.36621	-0.36621	0	-0.06104	0	-0.12207	0.12207	-0.30518	-0.18311	-0.30518	-0.42725	-0.36621	-0.48828		284	0.54932	0.5188	0.18311	0.30518	0.42725	0.24414	0.18311	0	0	0.18311	0
285	2.28882	1.49536	1.31226	1.06812	0.64087	0.30518	0.45776	0.27466	-0.06104	0.09155	-0.33569	-1.58691	-3.11279	-4.82178	-6.2561	-8.17871	-10.3149		285	0.24414	0.48828	0.36621	0.67139	0.36621	-0.36621	0	-0.06104	0	-0.12207	0.12207	-0.30518	-0.18311	-0.30518	-0.42725	-0.36621	-0.48828		285	0.54932	0.5188	0.18311	0.30518	0.42725	0.24414	0.18311	0	0	0.18311	0.03052
286	2.31934	1.49536	1.31226	1.06812	0.64087	0.30518	0.48828	0.27466	-0.06104	0.12207	-0.33569	-1.58691	-3.11279	-4.85229	-6.2561	-8.17871	-10.3149		286	0.24414	0.48828	0.36621	0.67139	0.36621	-0.36621	0	-0.06104	0	-0.12207	0.12207	-0.24414	-0.18311	-0.30518	-0.42725	-0.36621	-0.48828		286	0.57983	0.54932	0.21362	0.30518	0.42725	0.24414	0.18311	0	0.03052	0.18311	0.03052
287	2.31934	1.49536	1.28174	1.06812	0.64087	0.33569	0.5188	0.27466	-0.06104	0.12207	-0.33569	-1.61743	-3.14331	-4.85229	-6.2561	-8.17871	-10.3149		287	0.24414	0.48828	0.36621	0.67139	0.36621	-0.36621	0	-0.06104	0	-0.12207	0.12207	-0.24414	-0.18311	-0.30518	-0.42725	-0.36621	-0.48828		287	0.57983	0.54932	0.24414	0.30518	0.42725	0.24414	0.18311	0	0.03052	0.18311	0.06104
288	2.34985	1.49536	1.28174	1.0376	0.64087	0.36621	0.54932	0.27466	-0.06104	0.09155	-0.30518	-1.61743	-3.14331	-4.85229	-6.28662	-8.20923	-10.3149		288	0.24414	0.42725	0.36621	0.67139	0.36621	-0.36621	0	-0.06104	0	-0.12207	0.12207	-0.24414	-0.18311	-0.30518	-0.42725	-0.36621	-0.48828		288	0.61035	0.57983	0.27466	0.30518	0.42725	0.24414	0.18311	-0.03052	0.06104	0.18311	0.06104
289	2.38037	1.49536	1.25122	1.00708	0.64087	0.39673	0.57983	0.27466	-0.03052	0.09155	-0.30518	-1.64795	-3.17383	-4.88281	-6.28662	-8.20923	-10.3149		289	0.24414	0.42725	0.36621	0.67139	0.30518	-0.36621	0	-0.06104	0	-0.18311	0.12207	-0.24414	-0.18311	-0.30518	-0.42725	-0.36621	-0.48828		289	0.61035	0.57983	0.27466	0.30518	0.42725	0.24414	0.15259	-0.03052	0.06104	0.15259	0.09155
290	2.38037	1.49536	1.25122	0.97656	0.67139	0.42725	0.57983	0.24414	-0.03052	0.09155	-0.27466	-1.64795	-3.17383	-4.88281	-6.31714	-8.23975	-10.2844		290	0.24414	0.42725	0.30518	0.67139	0.30518	-0.36621	0	0	0	-0.18311	0.12207	-0.24414	-0.18311	-0.36621	-0.42725	-0.36621	-0.48828		290	0.64087	0.57983	0.30518	0.30518	0.42725	0.24414	0.15259	-0.03052	0.09155	0.15259	0.09155
291	2.41089	1.46484	1.25122	0.94604	0.67139	0.42725	0.61035	0.24414	0	0.06104	-0.24414	-1.64795	-3.17383	-4.88281	-6.31714	-8.27026	-10.2844		291	0.24414	0.42725	0.30518	0.67139	0.30518	-0.30518	0	0	0	-0.18311	0.06104	-0.24414	-0.18311	-0.36621	-0.42725	-0.36621	-0.54932		291	0.64087	0.57983	0.33569	0.33569	0.42725	0.24414	0.12207	-0.03052	0.09155	0.12207	0.09155
292	2.44141	1.46484	1.2207	0.88501	0.67139	0.45776	0.61035	0.21362	0	0.03052	-0.21362	-1.64795	-3.17383	-4.88281	-6.34766	-8.30078	-10.2844		292	0.24414	0.42725	0.30518	0.67139	0.30518	-0.30518	0	0	0	-0.18311	0.06104	-0.24414	-0.18311	-0.36621	-0.42725	-0.36621	-0.54932		292	0.67139	0.57983	0.36621	0.33569	0.42725	0.24414	0.09155	-0.03052	0.09155	0.09155	0.09155
293	2.47192	1.46484	1.25122	0.85449	0.67139	0.45776	0.57983	0.21362	0	0.03052	-0.18311	-1.67847	-3.17383	-4.88281	-6.37817	-8.3313	-10.2844		293	0.24414	0.48828	0.30518	0.67139	0.30518	-0.30518	0	0	0	-0.18311	0	-0.24414	-0.18311	-0.36621	-0.42725	-0.36621	-0.61035		293	0.7019	0.54932	0.36621	0.33569	0.42725	0.24414	0.06104	0	0.06104	0.09155	0.09155
294	2.50244	1.46484	1.25122	0.82397	0.7019	0.45776	0.57983	0.18311	0	0	-0.18311	-1.67847	-3.17383	-4.91333	-6.37817	-8.36182	-10.2844		294	0.24414	0.48828	0.30518	0.67139	0.30518	-0.24414	0	0	0	-0.12207	0	-0.24414	-0.18311	-0.36621	-0.42725	-0.42725	-0.61035		294	0.7019	0.5188	0.36621	0.33569	0.42725	0.24414	0.03052	0	0.06104	0.06104	0.09155
295	2.53296	1.46484	1.25122	0.79346	0.73242	0.45776	0.54932	0.15259	0	0	-0.15259	-1.67847	-3.14331	-4.91333	-6.40869	-8.39233	-10.3149		295	0.30518	0.48828	0.30518	0.67139	0.30518	-0.24414	0	0.06104	0	-0.12207	0	-0.24414	-0.12207	-0.36621	-0.48828	-0.42725	-0.67139		295	0.7019	0.5188	0.36621	0.36621	0.39673	0.27466	0	0	0.06104	0.06104	0.06104
296	2.53296	1.46484	1.28174	0.76294	0.76294	0.45776	0.5188	0.15259	0.03052	-0.03052	-0.15259	-1.67847	-3.14331	-4.94385	-6.40869	-8.42285	-10.3455		296	0.30518	0.54932	0.30518	0.67139	0.30518	-0.18311	0	0.06104	0	-0.12207	-0.06104	-0.24414	-0.12207	-0.36621	-0.48828	-0.42725	-0.67139		296	0.73242	0.48828	0.33569	0.36621	0.39673	0.27466	0	0	0.03052	0.03052	0.06104
297	2.56348	1.46484	1.31226	0.73242	0.79346	0.45776	0.48828	0.15259	0.03052	-0.03052	-0.15259	-1.67847	-3.11279	-4.94385	-6.40869	-8.42285	-10.4065		297	0.30518	0.54932	0.30518	0.67139	0.36621	-0.18311	0	0.06104	0	-0.12207	-0.06104	-0.24414	-0.12207	-0.36621	-0.48828	-0.48828	-0.67139		297	0.73242	0.48828	0.33569	0.39673	0.36621	0.30518	0	0	0.03052	0.03052	0.03052
298	2.56348	1.46484	1.31226	0.7019	0.79346	0.45776	0.45776	0.15259	0.03052	-0.03052	-0.15259	-1.67847	-3.08228	-4.94385	-6.43921	-8.45337	-10.437		298	0.30518	0.54932	0.30518	0.67139	0.36621	-0.12207	-0.06104	0.12207	0	-0.12207	-0.12207	-0.30518	-0.12207	-0.36621	-0.48828	-0.48828	-0.67139		298	0.73242	0.48828	0.33569	0.39673	0.36621	0.33569	0	0.03052	0.03052	0.03052	0.03052
299	2.56348	1.46484	1.34277	0.7019	0.82397	0.45776	0.42725	0.15259	0	-0.03052	-0.15259	-1.70898	-3.08228	-4.97436	-6.43921	-8.45337	-10.498		299	0.30518	0.54932	0.36621	0.73242	0.36621	-0.12207	-0.06104	0.06104	0	-0.06104	-0.12207	-0.30518	-0.12207	-0.36621	-0.48828	-0.48828	-0.67139		299	0.7019	0.48828	0.30518	0.42725	0.36621	0.36621	0	0.03052	0.03052	0	0
300	2.56348	1.46484	1.37329	0.7019	0.82397	0.45776	0.42725	0.15259	0	-0.03052	-0.15259	-1.70898	-3.05176	-4.97436	-6.46973	-8.48389	-10.5591		300	0.36621	0.54932	0.30518	0.73242	0.36621	-0.12207	-0.12207	0.06104	0	-0.06104	-0.18311	-0.36621	-0.12207	-0.36621	-0.54932	-0.48828	-0.67139		300	0.7019	0.48828	0.30518	0.42725	0.33569	0.39673	0	0.06104	0.03052	0	0
301	2.59399	1.49536	1.40381	0.7019	0.82397	0.45776	0.39673	0.15259	0	-0.03052	-0.15259	-1.70898	-3.05176	-4.97436	-6.46973	-8.48389	-10.6201		301	0.36621	0.54932	0.30518	0.73242	0.42725	-0.06104	-0.18311	0.06104	0	-0.06104	-0.18311	-0.42725	-0.12207	-0.36621	-0.54932	-0.48828	-0.61035		301	0.7019	0.48828	0.30518	0.45776	0.33569	0.42725	0	0.06104	0.03052	0	0
302	2.59399	1.49536	1.40381	0.73242	0.82397	0.45776	0.39673	0.15259	0	-0.03052	-0.18311	-1.7395	-3.02124	-5.00488	-6.50024	-8.5144	-10.6812		302	0.36621	0.54932	0.30518	0.73242	0.42725	-0.06104	-0.18311	0.06104	0	0	-0.18311	-0.48828	-0.12207	-0.36621	-0.54932	-0.48828	-0.61035		302	0.7019	0.5188	0.30518	0.45776	0.33569	0.45776	0	0.06104	0.06104	0	0
303	2.59399	1.49536	1.40381	0.73242	0.82397	0.45776	0.39673	0.18311	-0.03052	0	-0.18311	-1.77002	-3.02124	-5.00488	-6.53076	-8.5144	-10.7422		303	0.36621	0.54932	0.30518	0.73242	0.42725	-0.06104	-0.24414	0.06104	0	0	-0.18311	-0.61035	-0.12207	-0.36621	-0.54932	-0.48828	-0.61035		303	0.7019	0.5188	0.30518	0.48828	0.30518	0.48828	0.03052	0.06104	0.06104	0	-0.03052
304	2.56348	1.49536	1.43433	0.76294	0.82397	0.45776	0.39673	0.18311	-0.03052	0	-0.18311	-1.80054	-3.05176	-5.0354	-6.53076	-8.54492	-10.7727		304	0.36621	0.54932	0.30518	0.73242	0.42725	-0.06104	-0.24414	0	0	0	-0.18311	-0.67139	-0.12207	-0.36621	-0.54932	-0.48828	-0.54932		304	0.7019	0.54932	0.33569	0.48828	0.30518	0.48828	0.06104	0.03052	0.09155	0	-0.03052
305	2.56348	1.52588	1.43433	0.79346	0.82397	0.42725	0.42725	0.18311	-0.03052	0	-0.18311	-1.80054	-3.05176	-5.0354	-6.56128	-8.54492	-10.8032		305	0.30518	0.61035	0.30518	0.73242	0.48828	-0.06104	-0.30518	0	0	0	-0.18311	-0.79346	-0.18311	-0.36621	-0.54932	-0.48828	-0.54932		305	0.7019	0.57983	0.33569	0.48828	0.27466	0.45776	0.09155	0.03052	0.09155	0	-0.06104
306	2.56348	1.52588	1.43433	0.79346	0.82397	0.42725	0.42725	0.18311	-0.03052	0	-0.18311	-1.83105	-3.08228	-5.06592	-6.56128	-8.57544	-10.8337		306	0.30518	0.61035	0.24414	0.67139	0.48828	0	-0.30518	0	0	0	-0.18311	-0.91553	-0.18311	-0.36621	-0.54932	-0.54932	-0.54932		306	0.67139	0.57983	0.33569	0.45776	0.24414	0.45776	0.12207	0	0.12207	0	-0.06104
307	2.53296	1.52588	1.43433	0.82397	0.79346	0.39673	0.45776	0.18311	-0.03052	0	-0.18311	-1.83105	-3.14331	-5.06592	-6.5918	-8.57544	-10.8643		307	0.30518	0.61035	0.24414	0.67139	0.48828	0	-0.30518	0	0	0	-0.18311	-1.0376	-0.18311	-0.36621	-0.54932	-0.54932	-0.54932		307	0.67139	0.61035	0.36621	0.45776	0.21362	0.42725	0.12207	0	0.12207	0	-0.09155
308	2.50244	1.52588	1.43433	0.85449	0.79346	0.39673	0.45776	0.18311	-0.03052	0	-0.18311	-1.83105	-3.17383	-5.09644	-6.5918	-8.60596	-10.8643		308	0.30518	0.61035	0.24414	0.67139	0.48828	0	-0.30518	0.06104	0	0	-0.18311	-1.09863	-0.18311	-0.36621	-0.54932	-0.54932	-0.54932		308	0.67139	0.64087	0.36621	0.42725	0.15259	0.39673	0.15259	0	0.12207	0	-0.09155
309	2.50244	1.52588	1.43433	0.88501	0.79346	0.39673	0.48828	0.18311	-0.03052	0	-0.18311	-1.83105	-3.20435	-5.09644	-6.5918	-8.60596	-10.8948		309	0.24414	0.61035	0.30518	0.67139	0.48828	0	-0.30518	0.06104	0	0	-0.18311	-1.2207	-0.18311	-0.36621	-0.54932	-0.54932	-0.54932		309	0.67139	0.67139	0.36621	0.39673	0.09155	0.39673	0.18311	0	0.12207	0	-0.12207
310	2.47192	1.52588	1.43433	0.91553	0.79346	0.36621	0.48828	0.15259	0	0	-0.18311	-1.80054	-3.23486	-5.12695	-6.5918	-8.60596	-10.8948		310	0.24414	0.61035	0.30518	0.61035	0.48828	0	-0.30518	0.06104	0	-0.06104	-0.18311	-1.28174	-0.18311	-0.30518	-0.61035	-0.54932	-0.54932		310	0.64087	0.67139	0.39673	0.39673	0.06104	0.36621	0.21362	0	0.09155	0	-0.12207
311	2.47192	1.52588	1.43433	0.91553	0.79346	0.36621	0.5188	0.15259	0	0	-0.18311	-1.77002	-3.26538	-5.12695	-6.5918	-8.63647	-10.8643		311	0.30518	0.61035	0.30518	0.61035	0.48828	0	-0.30518	0.06104	0	-0.06104	-0.12207	-1.34277	-0.18311	-0.30518	-0.61035	-0.61035	-0.54932		311	0.64087	0.7019	0.39673	0.36621	0	0.33569	0.21362	0.03052	0.09155	0	-0.15259
312	2.44141	1.52588	1.40381	0.94604	0.79346	0.36621	0.5188	0.15259	0	0	-0.21362	-1.7395	-3.2959	-5.12695	-6.5918	-8.63647	-10.8643		312	0.30518	0.61035	0.36621	0.61035	0.48828	0	-0.30518	0.12207	0	-0.06104	-0.12207	-1.40381	-0.18311	-0.30518	-0.61035	-0.61035	-0.54932		312	0.67139	0.7019	0.39673	0.33569	0	0.33569	0.24414	0.03052	0.09155	0.03052	-0.18311
313	2.44141	1.52588	1.40381	0.94604	0.79346	0.36621	0.5188	0.15259	0.03052	0	-0.21362	-1.70898	-3.2959	-5.12695	-6.5918	-8.63647	-10.8643		313	0.30518	0.61035	0.36621	0.54932	0.48828	0	-0.24414	0.12207	0	-0.06104	-0.12207	-1.40381	-0.18311	-0.24414	-0.61035	-0.61035	-0.54932		313	0.67139	0.7019	0.42725	0.33569	-0.03052	0.30518	0.24414	0.03052	0.09155	0.03052	-0.21362
314	2.47192	1.52588	1.40381	0.97656	0.79346	0.36621	0.5188	0.15259	0.03052	0	-0.24414	-1.67847	-3.32642	-5.12695	-6.62231	-8.63647	-10.8337		314	0.30518	0.61035	0.42725	0.54932	0.48828	-0.06104	-0.24414	0.12207	0	-0.06104	-0.06104	-1.40381	-0.18311	-0.24414	-0.54932	-0.61035	-0.61035		314	0.67139	0.73242	0.42725	0.30518	-0.06104	0.30518	0.27466	0.06104	0.09155	0.03052	-0.24414
315	2.47192	1.52588	1.40381	0.97656	0.79346	0.36621	0.5188	0.15259	0.03052	0	-0.27466	-1.64795	-3.32642	-5.12695	-6.65283	-8.66699	-10.8337		315	0.36621	0.61035	0.42725	0.54932	0.42725	-0.06104	-0.24414	0.12207	0	-0.06104	-0.06104	-1.40381	-0.18311	-0.24414	-0.54932	-0.67139	-0.61035		315	0.7019	0.73242	0.42725	0.30518	-0.06104	0.30518	0.27466	0.06104	0.09155	0.03052	-0.24414
316	2.50244	1.52588	1.40381	0.97656	0.79346	0.36621	0.5188	0.15259	0.06104	0	-0.30518	-1.58691	-3.32642	-5.12695	-6.68335	-8.66699	-10.8337		316	0.36621	0.54932	0.42725	0.48828	0.42725	-0.06104	-0.24414	0.12207	0	-0.06104	0	-1.40381	-0.18311	-0.18311	-0.54932	-0.67139	-0.61035		316	0.73242	0.73242	0.42725	0.33569	-0.06104	0.30518	0.27466	0.06104	0.09155	0.03052	-0.27466
317	2.50244	1.52588	1.43433	0.97656	0.82397	0.36621	0.48828	0.15259	0.06104	-0.03052	-0.30518	-1.5564	-3.32642	-5.12695	-6.74438	-8.66699	-10.8337		317	0.36621	0.54932	0.42725	0.48828	0.42725	0	-0.24414	0.12207	0	-0.06104	0	-1.34277	-0.18311	-0.18311	-0.54932	-0.67139	-0.61035		317	0.76294	0.7019	0.45776	0.33569	-0.03052	0.27466	0.27466	0.06104	0.09155	0.03052	-0.27466
318	2.53296	1.52588	1.43433	0.97656	0.82397	0.36621	0.48828	0.15259	0.06104	-0.06104	-0.33569	-1.52588	-3.32642	-5.12695	-6.7749	-8.66699	-10.8337		318	0.36621	0.54932	0.42725	0.48828	0.42725	0	-0.24414	0.12207	0	0	0	-1.34277	-0.12207	-0.18311	-0.48828	-0.67139	-0.61035		318	0.76294	0.7019	0.42725	0.36621	0	0.27466	0.27466	0.06104	0.09155	0.03052	-0.27466
319	2.56348	1.52588	1.43433	0.97656	0.85449	0.36621	0.45776	0.15259	0.03052	-0.06104	-0.36621	-1.52588	-3.35693	-5.12695	-6.83594	-8.69751	-10.8337		319	0.42725	0.54932	0.42725	0.48828	0.36621	0	-0.24414	0.12207	0	0	0	-1.28174	-0.12207	-0.18311	-0.48828	-0.67139	-0.61035		319	0.79346	0.7019	0.42725	0.39673	0.03052	0.27466	0.27466	0.06104	0.06104	0.03052	-0.27466
320	2.56348	1.52588	1.43433	0.97656	0.88501	0.36621	0.45776	0.15259	0.03052	-0.09155	-0.39673	-1.49536	-3.35693	-5.15747	-6.86645	-8.69751	-10.8337		320	0.42725	0.54932	0.42725	0.48828	0.36621	0	-0.18311	0.12207	0	0	0	-1.2207	-0.12207	-0.24414	-0.48828	-0.61035	-0.61035		320	0.79346	0.73242	0.42725	0.42725	0.06104	0.24414	0.24414	0.03052	0.06104	0.03052	-0.27466
321	2.56348	1.52588	1.43433	0.94604	0.88501	0.36621	0.42725	0.15259	0.03052	-0.12207	-0.42725	-1.49536	-3.38745	-5.15747	-6.89697	-8.72803	-10.8643		321	0.42725	0.48828	0.42725	0.48828	0.36621	0	-0.18311	0.12207	0	0	0.06104	-1.15967	-0.12207	-0.24414	-0.48828	-0.61035	-0.61035		321	0.79346	0.73242	0.42725	0.42725	0.09155	0.24414	0.24414	0.03052	0.06104	0.03052	-0.27466
322	2.56348	1.52588	1.43433	0.94604	0.91553	0.36621	0.42725	0.15259	0	-0.15259	-0.42725	-1.49536	-3.41797	-5.15747	-6.92749	-8.75854	-10.8643		322	0.42725	0.48828	0.42725	0.48828	0.36621	0	-0.18311	0.12207	0	0	0.06104	-1.09863	-0.12207	-0.30518	-0.48828	-0.61035	-0.61035		322	0.76294	0.73242	0.39673	0.45776	0.12207	0.24414	0.21362	0.03052	0.06104	0.03052	-0.24414
323	2.56348	1.52588	1.43433	0.91553	0.94604	0.36621	0.39673	0.15259	0	-0.18311	-0.45776	-1.49536	-3.44849	-5.15747	-6.95801	-8.78906	-10.8643		323	0.42725	0.48828	0.42725	0.54932	0.36621	0.06104	-0.18311	0.18311	0	0	0.06104	-1.09863	-0.12207	-0.30518	-0.48828	-0.61035	-0.54932		323	0.76294	0.73242	0.39673	0.45776	0.12207	0.21362	0.21362	0.03052	0.03052	0.03052	-0.24414
324	2.53296	1.52588	1.43433	0.91553	0.94604	0.39673	0.39673	0.15259	0	-0.21362	-0.45776	-1.49536	-3.44849	-5.18799	-6.98852	-8.81958	-10.8948		324	0.42725	0.48828	0.42725	0.54932	0.36621	0.06104	-0.12207	0.18311	0	0	0.12207	-1.0376	-0.12207	-0.36621	-0.48828	-0.54932	-0.54932		324	0.73242	0.73242	0.39673	0.45776	0.15259	0.24414	0.21362	0.03052	0.03052	0.03052	-0.24414
325	2.53296	1.52588	1.43433	0.88501	0.97656	0.39673	0.39673	0.15259	0	-0.24414	-0.45776	-1.49536	-3.479	-5.18799	-7.01904	-8.8501	-10.9253		325	0.36621	0.48828	0.42725	0.54932	0.36621	0.06104	-0.12207	0.18311	-0.06104	0	0.12207	-0.97656	-0.06104	-0.36621	-0.48828	-0.54932	-0.54932		325	0.73242	0.73242	0.36621	0.45776	0.15259	0.24414	0.18311	0	0.03052	0.03052	-0.24414
326	2.50244	1.52588	1.43433	0.88501	0.97656	0.39673	0.39673	0.12207	0	-0.27466	-0.45776	-1.52588	-3.50952	-5.18799	-7.04956	-8.88061	-10.9253		326	0.36621	0.48828	0.42725	0.61035	0.36621	0.12207	-0.12207	0.18311	-0.06104	0	0.12207	-0.97656	-0.06104	-0.42725	-0.48828	-0.54932	-0.48828		326	0.7019	0.73242	0.36621	0.45776	0.12207	0.24414	0.18311	0	0.03052	0.03052	-0.24414
327	2.50244	1.52588	1.43433	0.88501	0.97656	0.39673	0.39673	0.12207	0	-0.30518	-0.42725	-1.52588	-3.50952	-5.21851	-7.08008	-8.91113	-10.9558		327	0.30518	0.48828	0.42725	0.61035	0.36621	0.12207	-0.06104	0.18311	-0.06104	0	0.12207	-0.91553	-0.06104	-0.42725	-0.48828	-0.54932	-0.48828		327	0.7019	0.7019	0.36621	0.42725	0.12207	0.27466	0.18311	0	0.03052	0.03052	-0.27466
328	2.50244	1.5564	1.43433	0.88501	0.97656	0.39673	0.42725	0.12207	0	-0.33569	-0.42725	-1.5564	-3.54004	-5.21851	-7.14111	-8.94165	-10.9558		328	0.30518	0.48828	0.42725	0.61035	0.36621	0.12207	-0.06104	0.18311	-0.06104	0	0.12207	-0.85449	-0.06104	-0.42725	-0.48828	-0.54932	-0.48828		328	0.7019	0.67139	0.36621	0.42725	0.12207	0.30518	0.18311	0	0.03052	0.03052	-0.27466
329	2.50244	1.58691	1.43433	0.88501	0.97656	0.39673	0.42725	0.12207	0	-0.33569	-0.39673	-1.5564	-3.54004	-5.21851	-7.17163	-8.97217	-10.9863		329	0.24414	0.48828	0.42725	0.61035	0.36621	0.12207	0	0.12207	-0.06104	0	0.12207	-0.85449	-0.06104	-0.42725	-0.48828	-0.48828	-0.48828		329	0.7019	0.67139	0.36621	0.39673	0.12207	0.30518	0.18311	0	0	0.03052	-0.27466
330	2.50244	1.58691	1.46484	0.88501	0.94604	0.39673	0.42725	0.15259	0	-0.33569	-0.39673	-1.5564	-3.54004	-5.21851	-7.23267	-9.00268	-11.0474		330	0.18311	0.54932	0.42725	0.61035	0.36621	0.12207	0	0.12207	-0.06104	-0.06104	0.12207	-0.79346	-0.06104	-0.42725	-0.48828	-0.48828	-0.42725		330	0.7019	0.64087	0.36621	0.39673	0.12207	0.33569	0.18311	-0.03052	0	0	-0.30518
331	2.53296	1.61743	1.46484	0.88501	0.91553	0.42725	0.42725	0.15259	0	-0.30518	-0.36621	-1.5564	-3.50952	-5.24902	-7.26318	-9.00268	-11.0779		331	0.12207	0.54932	0.42725	0.61035	0.36621	0.12207	0	0.06104	-0.06104	-0.06104	0.12207	-0.79346	-0.06104	-0.42725	-0.48828	-0.48828	-0.42725		331	0.7019	0.61035	0.36621	0.36621	0.12207	0.36621	0.18311	-0.03052	0	0	-0.30518
332	2.53296	1.64795	1.46484	0.91553	0.88501	0.42725	0.42725	0.15259	0	-0.30518	-0.36621	-1.58691	-3.50952	-5.24902	-7.2937	-9.0332	-11.1084		332	0.12207	0.54932	0.42725	0.61035	0.36621	0.12207	0	0.06104	-0.06104	-0.06104	0.12207	-0.79346	-0.06104	-0.42725	-0.48828	-0.48828	-0.42725		332	0.7019	0.61035	0.33569	0.36621	0.15259	0.36621	0.21362	-0.03052	0	0	-0.30518
333	2.56348	1.67847	1.46484	0.91553	0.85449	0.45776	0.42725	0.15259	0	-0.27466	-0.36621	-1.58691	-3.479	-5.24902	-7.32422	-9.0332	-11.1694		333	0.06104	0.54932	0.42725	0.61035	0.42725	0.06104	0	0.06104	-0.06104	-0.06104	0.06104	-0.73242	-0.06104	-0.42725	-0.42725	-0.48828	-0.42725		333	0.73242	0.61035	0.33569	0.36621	0.18311	0.36621	0.21362	-0.03052	-0.03052	0	-0.30518
334	2.59399	1.70898	1.46484	0.88501	0.82397	0.48828	0.42725	0.15259	0	-0.24414	-0.33569	-1.58691	-3.479	-5.24902	-7.35474	-9.0332	-11.2305		334	0.06104	0.61035	0.42725	0.61035	0.42725	0.06104	0	0.06104	-0.06104	-0.06104	0.06104	-0.73242	-0.06104	-0.36621	-0.42725	-0.42725	-0.42725		334	0.7019	0.61035	0.30518	0.36621	0.21362	0.36621	0.21362	-0.03052	-0.06104	0	-0.30518
335	2.62451	1.70898	1.46484	0.88501	0.79346	0.5188	0.42725	0.12207	0	-0.21362	-0.33569	-1.61743	-3.44849	-5.24902	-7.35474	-9.06372	-11.261		335	0.06104	0.61035	0.42725	0.54932	0.42725	0.06104	0	0.06104	0	-0.12207	0.06104	-0.73242	-0.06104	-0.36621	-0.42725	-0.42725	-0.42725		335	0.7019	0.61035	0.30518	0.36621	0.24414	0.36621	0.21362	0	-0.09155	0	-0.30518
336	2.65503	1.7395	1.46484	0.88501	0.79346	0.54932	0.39673	0.12207	-0.03052	-0.18311	-0.36621	-1.64795	-3.41797	-5.27954	-7.35474	-9.06372	-11.2915		336	0.06104	0.61035	0.42725	0.54932	0.42725	0.06104	0.06104	0.06104	0	-0.12207	0.06104	-0.67139	-0.06104	-0.36621	-0.42725	-0.42725	-0.42725		336	0.7019	0.61035	0.30518	0.36621	0.24414	0.33569	0.21362	0	-0.09155	0	-0.30518
337	2.65503	1.7395	1.43433	0.88501	0.76294	0.54932	0.39673	0.12207	-0.03052	-0.15259	-0.36621	-1.64795	-3.38745	-5.27954	-7.32422	-9.06372	-11.3525		337	0.06104	0.61035	0.48828	0.54932	0.48828	0.06104	0.06104	0.06104	0	-0.12207	0.06104	-0.67139	-0.06104	-0.36621	-0.42725	-0.42725	-0.42725		337	0.7019	0.61035	0.30518	0.36621	0.27466	0.33569	0.24414	0	-0.12207	0	-0.30518
338	2.68555	1.7395	1.43433	0.88501	0.76294	0.57983	0.39673	0.09155	-0.03052	-0.15259	-0.36621	-1.67847	-3.38745	-5.31006	-7.32422	-9.06372	-11.3525		338	0.12207	0.61035	0.48828	0.48828	0.48828	0.12207	0.06104	0.12207	0	-0.06104	0.06104	-0.67139	-0.06104	-0.36621	-0.42725	-0.42725	-0.36621		338	0.7019	0.61035	0.30518	0.39673	0.27466	0.33569	0.24414	0.03052	-0.15259	0	-0.27466
339	2.71606	1.7395	1.40381	0.91553	0.76294	0.57983	0.36621	0.09155	-0.03052	-0.12207	-0.36621	-1.70898	-3.38745	-5.31006	-7.2937	-9.06372	-11.3831		339	0.12207	0.61035	0.48828	0.48828	0.48828	0.12207	0.06104	0.12207	0	-0.06104	0.12207	-0.67139	-0.06104	-0.36621	-0.42725	-0.42725	-0.36621		339	0.7019	0.64087	0.30518	0.39673	0.30518	0.33569	0.24414	0.03052	-0.15259	0	-0.24414
340	2.71606	1.70898	1.37329	0.91553	0.76294	0.57983	0.36621	0.06104	-0.03052	-0.12207	-0.36621	-1.7395	-3.35693	-5.34058	-7.26318	-9.0332	-11.3831		340	0.18311	0.61035	0.54932	0.48828	0.48828	0.12207	0.06104	0.18311	0	-0.06104	0.12207	-0.67139	-0.12207	-0.36621	-0.42725	-0.48828	-0.36621		340	0.73242	0.64087	0.33569	0.39673	0.30518	0.33569	0.24414	0.06104	-0.18311	0	-0.24414
341	2.71606	1.70898	1.37329	0.91553	0.76294	0.57983	0.36621	0.06104	-0.06104	-0.12207	-0.36621	-1.7395	-3.35693	-5.37109	-7.26318	-9.0332	-11.3831		341	0.18311	0.61035	0.54932	0.48828	0.48828	0.12207	0.06104	0.18311	0	-0.06104	0.12207	-0.73242	-0.12207	-0.36621	-0.42725	-0.48828	-0.36621		341	0.73242	0.67139	0.36621	0.42725	0.30518	0.33569	0.27466	0.06104	-0.18311	0	-0.21362
342	2.71606	1.67847	1.37329	0.91553	0.79346	0.57983	0.33569	0.06104	-0.06104	-0.09155	-0.36621	-1.7395	-3.35693	-5.40161	-7.23267	-9.0332	-11.3831		342	0.18311	0.61035	0.54932	0.48828	0.48828	0.18311	0.06104	0.18311	0	-0.06104	0.12207	-0.73242	-0.12207	-0.42725	-0.42725	-0.48828	-0.36621		342	0.76294	0.67139	0.36621	0.42725	0.30518	0.36621	0.27466	0.09155	-0.21362	0	-0.18311
343	2.71606	1.67847	1.37329	0.94604	0.79346	0.54932	0.33569	0.06104	-0.06104	-0.09155	-0.36621	-1.7395	-3.38745	-5.43213	-7.23267	-9.0332	-11.3831		343	0.24414	0.61035	0.54932	0.48828	0.54932	0.18311	0.06104	0.24414	0	-0.06104	0.12207	-0.67139	-0.12207	-0.42725	-0.42725	-0.54932	-0.36621		343	0.76294	0.7019	0.39673	0.45776	0.30518	0.39673	0.27466	0.09155	-0.24414	0	-0.18311
344	2.68555	1.64795	1.37329	0.94604	0.82397	0.54932	0.36621	0.06104	-0.06104	-0.06104	-0.36621	-1.7395	-3.38745	-5.43213	-7.20215	-9.00268	-11.3525		344	0.24414	0.61035	0.54932	0.48828	0.54932	0.18311	0.06104	0.24414	0	0	0.12207	-0.67139	-0.12207	-0.42725	-0.42725	-0.54932	-0.36621		344	0.79346	0.7019	0.42725	0.45776	0.30518	0.39673	0.30518	0.12207	-0.24414	0	-0.15259
345	2.65503	1.64795	1.40381	0.94604	0.85449	0.5188	0.36621	0.09155	-0.06104	-0.06104	-0.36621	-1.7395	-3.38745	-5.46265	-7.20215	-9.00268	-11.3525		345	0.24414	0.67139	0.54932	0.54932	0.54932	0.18311	0.06104	0.24414	0	0	0.06104	-0.67139	-0.12207	-0.42725	-0.42725	-0.54932	-0.36621		345	0.79346	0.7019	0.42725	0.48828	0.30518	0.42725	0.30518	0.12207	-0.27466	0	-0.15259
346	2.62451	1.64795	1.43433	0.97656	0.85449	0.5188	0.36621	0.12207	-0.06104	-0.03052	-0.36621	-1.7395	-3.38745	-5.49316	-7.20215	-9.00268	-11.3525		346	0.24414	0.67139	0.54932	0.54932	0.54932	0.18311	0.06104	0.18311	0	0	0.06104	-0.67139	-0.12207	-0.42725	-0.42725	-0.54932	-0.36621		346	0.79346	0.73242	0.45776	0.5188	0.30518	0.45776	0.33569	0.12207	-0.30518	-0.03052	-0.12207
347	2.59399	1.64795	1.46484	0.97656	0.85449	0.48828	0.36621	0.12207	-0.06104	-0.03052	-0.33569	-1.70898	-3.41797	-5.52368	-7.20215	-9.00268	-11.3525		347	0.30518	0.67139	0.54932	0.61035	0.54932	0.18311	0.06104	0.18311	0	0	0.06104	-0.67139	-0.12207	-0.42725	-0.42725	-0.54932	-0.36621		347	0.76294	0.7019	0.48828	0.5188	0.30518	0.48828	0.33569	0.09155	-0.33569	-0.06104	-0.15259
348	2.59399	1.64795	1.46484	1.00708	0.85449	0.48828	0.36621	0.15259	-0.06104	-0.03052	-0.33569	-1.70898	-3.41797	-5.52368	-7.20215	-9.0332	-11.3525		348	0.30518	0.67139	0.54932	0.61035	0.54932	0.12207	0.06104	0.18311	0	0	0.06104	-0.61035	-0.12207	-0.42725	-0.48828	-0.61035	-0.36621		348	0.76294	0.7019	0.48828	0.54932	0.33569	0.5188	0.33569	0.09155	-0.33569	-0.06104	-0.15259
349	2.56348	1.64795	1.49536	1.00708	0.85449	0.48828	0.39673	0.18311	-0.06104	-0.06104	-0.30518	-1.67847	-3.41797	-5.5542	-7.20215	-9.0332	-11.3525		349	0.30518	0.67139	0.54932	0.61035	0.54932	0.12207	0.12207	0.18311	0	0	0	-0.61035	-0.12207	-0.42725	-0.48828	-0.61035	-0.42725		349	0.76294	0.7019	0.48828	0.54932	0.33569	0.54932	0.30518	0.09155	-0.36621	-0.09155	-0.15259
350	2.56348	1.64795	1.49536	1.00708	0.85449	0.5188	0.39673	0.18311	-0.06104	-0.06104	-0.30518	-1.64795	-3.41797	-5.58472	-7.20215	-9.06372	-11.3525		350	0.30518	0.73242	0.54932	0.61035	0.54932	0.12207	0.12207	0.18311	0	0	0	-0.61035	-0.12207	-0.42725	-0.48828	-0.61035	-0.42725		350	0.76294	0.67139	0.5188	0.54932	0.33569	0.54932	0.30518	0.06104	-0.36621	-0.12207	-0.18311
351	2.56348	1.64795	1.49536	1.0376	0.85449	0.5188	0.39673	0.21362	-0.06104	-0.09155	-0.27466	-1.64795	-3.41797	-5.58472	-7.23267	-9.06372	-11.3525		351	0.30518	0.73242	0.54932	0.67139	0.54932	0.12207	0.12207	0.18311	0.06104	0	0	-0.54932	-0.12207	-0.42725	-0.48828	-0.61035	-0.42725		351	0.76294	0.67139	0.5188	0.57983	0.33569	0.57983	0.27466	0.06104	-0.36621	-0.12207	-0.21362
352	2.56348	1.64795	1.49536	1.0376	0.85449	0.54932	0.39673	0.21362	-0.06104	-0.12207	-0.24414	-1.61743	-3.41797	-5.61523	-7.23267	-9.09424	-11.3525		352	0.30518	0.73242	0.54932	0.67139	0.61035	0.12207	0.12207	0.18311	0.06104	0	0	-0.54932	-0.12207	-0.42725	-0.48828	-0.67139	-0.42725		352	0.76294	0.64087	0.54932	0.57983	0.33569	0.57983	0.27466	0.03052	-0.36621	-0.12207	-0.21362
353	2.56348	1.67847	1.49536	1.0376	0.85449	0.54932	0.42725	0.24414	-0.06104	-0.15259	-0.21362	-1.58691	-3.41797	-5.61523	-7.23267	-9.12475	-11.3831		353	0.30518	0.73242	0.54932	0.67139	0.61035	0.12207	0.12207	0.18311	0.06104	0	0	-0.54932	-0.12207	-0.42725	-0.48828	-0.67139	-0.42725		353	0.79346	0.61035	0.54932	0.57983	0.33569	0.57983	0.24414	0.03052	-0.36621	-0.12207	-0.24414
354	2.59399	1.67847	1.46484	1.00708	0.85449	0.57983	0.42725	0.24414	-0.06104	-0.18311	-0.21362	-1.58691	-3.41797	-5.61523	-7.23267	-9.15527	-11.3831		354	0.30518	0.73242	0.54932	0.67139	0.61035	0.12207	0.12207	0.18311	0.06104	0	0	-0.54932	-0.06104	-0.42725	-0.48828	-0.73242	-0.42725		354	0.79346	0.61035	0.54932	0.57983	0.33569	0.57983	0.21362	0.03052	-0.33569	-0.12207	-0.24414
355	2.59399	1.64795	1.46484	1.00708	0.85449	0.61035	0.42725	0.27466	-0.06104	-0.24414	-0.21362	-1.58691	-3.41797	-5.58472	-7.23267	-9.15527	-11.4136		355	0.30518	0.73242	0.54932	0.61035	0.61035	0.12207	0.12207	0.18311	0.06104	0	0	-0.48828	-0.06104	-0.42725	-0.48828	-0.73242	-0.42725		355	0.79346	0.57983	0.54932	0.57983	0.30518	0.57983	0.21362	0	-0.33569	-0.09155	-0.27466
356	2.62451	1.64795	1.46484	0.97656	0.85449	0.61035	0.45776	0.27466	-0.06104	-0.30518	-0.21362	-1.58691	-3.41797	-5.58472	-7.23267	-9.18579	-11.4441		356	0.30518	0.73242	0.48828	0.67139	0.61035	0.12207	0.12207	0.18311	0.06104	0.06104	0	-0.48828	-0.06104	-0.42725	-0.48828	-0.79346	-0.42725		356	0.82397	0.57983	0.54932	0.54932	0.30518	0.57983	0.21362	0	-0.33569	-0.09155	-0.30518
357	2.65503	1.64795	1.43433	0.97656	0.85449	0.64087	0.45776	0.27466	-0.09155	-0.33569	-0.21362	-1.58691	-3.41797	-5.5542	-7.23267	-9.21631	-11.4746		357	0.30518	0.73242	0.48828	0.67139	0.61035	0.12207	0.06104	0.18311	0.06104	0.06104	0	-0.48828	-0.06104	-0.42725	-0.48828	-0.79346	-0.48828		357	0.82397	0.57983	0.5188	0.54932	0.30518	0.57983	0.18311	0	-0.30518	-0.06104	-0.33569
358	2.65503	1.61743	1.43433	0.97656	0.85449	0.64087	0.45776	0.27466	-0.09155	-0.36621	-0.24414	-1.61743	-3.44849	-5.5542	-7.23267	-9.21631	-11.5356		358	0.30518	0.67139	0.48828	0.67139	0.54932	0.12207	0.06104	0.18311	0.06104	0.06104	0	-0.48828	-0.06104	-0.42725	-0.48828	-0.85449	-0.48828		358	0.82397	0.57983	0.5188	0.54932	0.30518	0.54932	0.18311	0	-0.30518	-0.03052	-0.33569
359	2.68555	1.61743	1.43433	0.97656	0.85449	0.64087	0.45776	0.27466	-0.09155	-0.42725	-0.27466	-1.61743	-3.44849	-5.52368	-7.23267	-9.21631	-11.5662		359	0.30518	0.67139	0.42725	0.67139	0.54932	0.12207	0.06104	0.18311	0.06104	0.06104	0	-0.48828	-0.12207	-0.42725	-0.48828	-0.85449	-0.48828		359	0.82397	0.57983	0.48828	0.5188	0.30518	0.54932	0.18311	0	-0.27466	-0.03052	-0.36621
360	2.68555	1.58691	1.43433	0.97656	0.85449	0.64087	0.45776	0.27466	-0.09155	-0.42725	-0.30518	-1.64795	-3.479	-5.52368	-7.20215	-9.21631	-11.5967		360	0.30518	0.67139	0.42725	0.67139	0.54932	0.12207	0.06104	0.18311	0.06104	0.06104	0	-0.48828	-0.12207	-0.36621	-0.48828	-0.79346	-0.48828		360	0.82397	0.57983	0.48828	0.5188	0.30518	0.54932	0.18311	0	-0.27466	0	-0.39673
361	2.71606	1.58691	1.43433	1.00708	0.85449	0.64087	0.45776	0.27466	-0.09155	-0.45776	-0.30518	-1.64795	-3.479	-5.49316	-7.20215	-9.21631	-11.6577		361	0.30518	0.61035	0.42725	0.61035	0.54932	0.18311	0.06104	0.12207	0.06104	0.06104	0	-0.54932	-0.12207	-0.36621	-0.48828	-0.79346	-0.48828		361	0.82397	0.57983	0.45776	0.5188	0.30518	0.5188	0.21362	0	-0.24414	0	-0.42725
362	2.71606	1.5564	1.43433	1.00708	0.82397	0.64087	0.45776	0.27466	-0.09155	-0.45776	-0.33569	-1.64795	-3.479	-5.49316	-7.23267	-9.21631	-11.6882		362	0.30518	0.61035	0.42725	0.61035	0.54932	0.18311	0.12207	0.12207	0	0.06104	0	-0.54932	-0.18311	-0.36621	-0.48828	-0.79346	-0.48828		362	0.82397	0.57983	0.45776	0.5188	0.30518	0.5188	0.21362	0	-0.21362	0	-0.42725
363	2.74658	1.5564	1.43433	1.0376	0.82397	0.64087	0.45776	0.24414	-0.06104	-0.45776	-0.36621	-1.67847	-3.50952	-5.49316	-7.23267	-9.18579	-11.6882		363	0.30518	0.61035	0.42725	0.61035	0.48828	0.18311	0.12207	0.12207	0	0.06104	0	-0.61035	-0.18311	-0.36621	-0.48828	-0.79346	-0.54932		363	0.82397	0.57983	0.45776	0.5188	0.30518	0.5188	0.24414	0.03052	-0.21362	0	-0.42725
364	2.74658	1.5564	1.43433	1.06812	0.79346	0.64087	0.42725	0.24414	-0.06104	-0.42725	-0.36621	-1.67847	-3.54004	-5.49316	-7.23267	-9.18579	-11.7188		364	0.30518	0.61035	0.42725	0.61035	0.48828	0.18311	0.12207	0.12207	0	0	0	-0.61035	-0.24414	-0.36621	-0.48828	-0.79346	-0.54932		364	0.79346	0.57983	0.45776	0.54932	0.33569	0.48828	0.24414	0.06104	-0.18311	0	-0.39673
365	2.74658	1.5564	1.43433	1.09863	0.79346	0.64087	0.42725	0.21362	-0.03052	-0.39673	-0.36621	-1.67847	-3.54004	-5.49316	-7.23267	-9.15527	-11.7188		365	0.30518	0.61035	0.42725	0.61035	0.48828	0.18311	0.12207	0.06104	0	0	0	-0.67139	-0.24414	-0.36621	-0.48828	-0.79346	-0.54932		365	0.79346	0.57983	0.45776	0.54932	0.33569	0.48828	0.27466	0.06104	-0.15259	0	-0.36621
366	2.7771	1.5564	1.43433	1.09863	0.76294	0.64087	0.42725	0.18311	-0.03052	-0.36621	-0.36621	-1.70898	-3.57056	-5.49316	-7.26318	-9.15527	-11.7188		366	0.30518	0.67139	0.48828	0.61035	0.54932	0.12207	0.12207	0.06104	0	0	0	-0.73242	-0.24414	-0.36621	-0.48828	-0.79346	-0.48828		366	0.76294	0.57983	0.48828	0.57983	0.33569	0.45776	0.27466	0.09155	-0.15259	-0.03052	-0.36621
367	2.7771	1.5564	1.43433	1.12915	0.76294	0.61035	0.42725	0.18311	0	-0.36621	-0.36621	-1.70898	-3.57056	-5.49316	-7.26318	-9.12475	-11.7188		367	0.30518	0.67139	0.48828	0.61035	0.54932	0.12207	0.12207	0.06104	0	0	0	-0.79346	-0.24414	-0.36621	-0.48828	-0.79346	-0.48828		367	0.73242	0.57983	0.5188	0.61035	0.33569	0.45776	0.24414	0.12207	-0.12207	-0.06104	-0.33569
368	2.74658	1.58691	1.43433	1.12915	0.76294	0.61035	0.42725	0.15259	0	-0.33569	-0.33569	-1.70898	-3.60107	-5.52368	-7.26318	-9.12475	-11.6882		368	0.36621	0.67139	0.48828	0.61035	0.54932	0.12207	0.12207	0.06104	0	0	0	-0.85449	-0.30518	-0.36621	-0.48828	-0.79346	-0.48828		368	0.73242	0.57983	0.5188	0.61035	0.36621	0.45776	0.24414	0.15259	-0.09155	-0.09155	-0.30518
369	2.74658	1.58691	1.43433	1.12915	0.73242	0.61035	0.39673	0.12207	0	-0.33569	-0.33569	-1.70898	-3.63159	-5.52368	-7.2937	-9.15527	-11.6577		369	0.36621	0.67139	0.48828	0.67139	0.54932	0.12207	0.12207	0.06104	0	0	0	-0.91553	-0.30518	-0.36621	-0.48828	-0.79346	-0.48828		369	0.7019	0.57983	0.54932	0.64087	0.36621	0.42725	0.21362	0.15259	-0.06104	-0.09155	-0.27466
370	2.74658	1.61743	1.43433	1.12915	0.73242	0.61035	0.39673	0.12207	0	-0.30518	-0.30518	-1.70898	-3.63159	-5.5542	-7.2937	-9.15527	-11.6577		370	0.36621	0.73242	0.48828	0.67139	0.54932	0.12207	0.12207	0.06104	0	0	0	-0.97656	-0.24414	-0.36621	-0.48828	-0.79346	-0.48828		370	0.67139	0.57983	0.54932	0.64087	0.36621	0.42725	0.18311	0.18311	-0.06104	-0.12207	-0.27466
371	2.74658	1.61743	1.43433	1.09863	0.76294	0.61035	0.42725	0.12207	0	-0.30518	-0.30518	-1.70898	-3.63159	-5.58472	-7.32422	-9.18579	-11.6272		371	0.36621	0.73242	0.54932	0.67139	0.54932	0.12207	0.12207	0.06104	0	0	0	-1.0376	-0.24414	-0.36621	-0.48828	-0.79346	-0.42725		371	0.67139	0.57983	0.57983	0.64087	0.36621	0.42725	0.18311	0.18311	-0.03052	-0.12207	-0.27466
372	2.71606	1.61743	1.46484	1.09863	0.76294	0.61035	0.42725	0.12207	0	-0.33569	-0.27466	-1.70898	-3.66211	-5.61523	-7.32422	-9.24683	-11.6272		372	0.42725	0.73242	0.54932	0.73242	0.54932	0.12207	0.06104	0.06104	0	0	0	-1.09863	-0.24414	-0.42725	-0.48828	-0.79346	-0.42725		372	0.64087	0.61035	0.57983	0.64087	0.36621	0.39673	0.15259	0.18311	0	-0.09155	-0.27466
373	2.71606	1.61743	1.46484	1.09863	0.79346	0.61035	0.42725	0.12207	0	-0.33569	-0.27466	-1.7395	-3.66211	-5.64575	-7.32422	-9.27734	-11.6272		373	0.42725	0.73242	0.54932	0.73242	0.54932	0.12207	0.06104	0.06104	0	0	0	-1.09863	-0.24414	-0.42725	-0.48828	-0.79346	-0.42725		373	0.61035	0.61035	0.57983	0.64087	0.36621	0.36621	0.12207	0.18311	0	-0.09155	-0.27466
374	2.71606	1.61743	1.46484	1.12915	0.79346	0.61035	0.42725	0.15259	0	-0.33569	-0.24414	-1.7395	-3.66211	-5.67627	-7.32422	-9.33838	-11.6272		374	0.42725	0.73242	0.54932	0.73242	0.54932	0.12207	0.06104	0.06104	0	0	0	-1.15967	-0.24414	-0.48828	-0.48828	-0.79346	-0.42725		374	0.61035	0.61035	0.57983	0.61035	0.36621	0.36621	0.12207	0.18311	0	-0.06104	-0.27466
375	2.71606	1.61743	1.49536	1.12915	0.82397	0.64087	0.42725	0.18311	0	-0.30518	-0.24414	-1.77002	-3.66211	-5.70679	-7.32422	-9.3689	-11.6272		375	0.42725	0.73242	0.54932	0.73242	0.54932	0.12207	0.06104	0.06104	0	0	0	-1.15967	-0.24414	-0.48828	-0.48828	-0.79346	-0.42725		375	0.61035	0.61035	0.57983	0.61035	0.36621	0.33569	0.12207	0.18311	0	-0.03052	-0.27466
376	2.74658	1.61743	1.49536	1.12915	0.85449	0.64087	0.42725	0.21362	0	-0.30518	-0.24414	-1.77002	-3.63159	-5.7373	-7.32422	-9.39941	-11.6577		376	0.48828	0.73242	0.54932	0.73242	0.61035	0.12207	0.06104	0.06104	0.06104	0	0	-1.2207	-0.24414	-0.48828	-0.48828	-0.79346	-0.42725		376	0.57983	0.64087	0.54932	0.57983	0.36621	0.30518	0.12207	0.15259	0	0	-0.27466
377	2.74658	1.61743	1.49536	1.15967	0.88501	0.67139	0.45776	0.24414	0	-0.27466	-0.24414	-1.80054	-3.63159	-5.7373	-7.32422	-9.42993	-11.6577		377	0.48828	0.73242	0.54932	0.73242	0.61035	0.12207	0.06104	0.06104	0.06104	0	0	-1.2207	-0.18311	-0.54932	-0.48828	-0.79346	-0.36621		377	0.57983	0.64087	0.5188	0.57983	0.33569	0.27466	0.12207	0.15259	-0.03052	0	-0.27466
378	2.7771	1.61743	1.49536	1.15967	0.91553	0.67139	0.42725	0.27466	0	-0.24414	-0.24414	-1.80054	-3.63159	-5.76782	-7.32422	-9.46045	-11.6882		378	0.48828	0.73242	0.54932	0.73242	0.61035	0.12207	0	0.06104	0.06104	0	0	-1.2207	-0.18311	-0.54932	-0.48828	-0.79346	-0.36621		378	0.57983	0.61035	0.5188	0.54932	0.33569	0.27466	0.12207	0.15259	-0.03052	0.03052	-0.27466
379	2.7771	1.61743	1.49536	1.15967	0.94604	0.67139	0.42725	0.27466	0	-0.21362	-0.24414	-1.80054	-3.60107	-5.76782	-7.32422	-9.46045	-11.7188		379	0.48828	0.67139	0.54932	0.73242	0.61035	0.12207	0	0.06104	0.06104	0	0	-1.2207	-0.18311	-0.54932	-0.48828	-0.79346	-0.36621		379	0.57983	0.61035	0.48828	0.54932	0.33569	0.24414	0.12207	0.15259	-0.06104	0.06104	-0.27466
380	2.80762	1.61743	1.49536	1.19019	0.94604	0.67139	0.42725	0.27466	0.03052	-0.15259	-0.24414	-1.83105	-3.60107	-5.76782	-7.32422	-9.46045	-11.7188		380	0.48828	0.67139	0.54932	0.73242	0.61035	0.12207	0	0.06104	0.06104	0	0	-1.2207	-0.18311	-0.48828	-0.48828	-0.79346	-0.42725		380	0.61035	0.61035	0.45776	0.54932	0.33569	0.21362	0.15259	0.12207	-0.09155	0.06104	-0.24414
381	2.80762	1.64795	1.49536	1.19019	0.97656	0.67139	0.42725	0.27466	0.06104	-0.12207	-0.27466	-1.83105	-3.60107	-5.76782	-7.32422	-9.46045	-11.7493		381	0.48828	0.67139	0.54932	0.73242	0.61035	0.12207	0	0.06104	0	0	0	-1.15967	-0.18311	-0.48828	-0.48828	-0.79346	-0.42725		381	0.61035	0.61035	0.42725	0.5188	0.30518	0.21362	0.15259	0.12207	-0.12207	0.09155	-0.24414
382	2.83813	1.67847	1.46484	1.19019	0.97656	0.67139	0.39673	0.27466	0.09155	-0.09155	-0.27466	-1.86157	-3.57056	-5.7373	-7.32422	-9.46045	-11.7493		382	0.48828	0.67139	0.54932	0.73242	0.61035	0.12207	0	0.06104	0	0	0	-1.15967	-0.18311	-0.48828	-0.54932	-0.79346	-0.42725		382	0.61035	0.61035	0.39673	0.5188	0.30518	0.21362	0.18311	0.12207	-0.12207	0.09155	-0.21362
383	2.83813	1.70898	1.46484	1.19019	0.97656	0.67139	0.39673	0.24414	0.09155	-0.06104	-0.30518	-1.86157	-3.57056	-5.7373	-7.32422	-9.46045	-11.7493		383	0.48828	0.67139	0.54932	0.73242	0.54932	0.12207	0	0.06104	0	0	0	-1.09863	-0.18311	-0.42725	-0.54932	-0.85449	-0.42725		383	0.64087	0.61035	0.39673	0.5188	0.30518	0.21362	0.18311	0.12207	-0.15259	0.09155	-0.18311
384	2.83813	1.7395	1.43433	1.19019	0.94604	0.67139	0.39673	0.21362	0.12207	-0.06104	-0.30518	-1.86157	-3.57056	-5.7373	-7.35474	-9.46045	-11.7798		384	0.48828	0.67139	0.54932	0.79346	0.54932	0.12207	0	0.06104	0	0	-0.06104	-1.0376	-0.18311	-0.42725	-0.54932	-0.85449	-0.48828		384	0.64087	0.61035	0.36621	0.48828	0.30518	0.21362	0.21362	0.12207	-0.15259	0.09155	-0.15259
385	2.83813	1.77002	1.43433	1.2207	0.94604	0.67139	0.42725	0.21362	0.12207	-0.03052	-0.30518	-1.89209	-3.57056	-5.7373	-7.38525	-9.42993	-11.7798		385	0.48828	0.67139	0.54932	0.79346	0.54932	0.12207	0	0.06104	0	0	-0.06104	-1.0376	-0.18311	-0.36621	-0.54932	-0.85449	-0.48828		385	0.67139	0.61035	0.36621	0.48828	0.30518	0.21362	0.21362	0.12207	-0.15259	0.09155	-0.15259
386	2.83813	1.80054	1.43433	1.2207	0.94604	0.67139	0.42725	0.18311	0.12207	-0.03052	-0.33569	-1.89209	-3.57056	-5.7373	-7.38525	-9.42993	-11.7798		386	0.48828	0.67139	0.54932	0.79346	0.54932	0.12207	0	0.06104	0	0	-0.06104	-0.97656	-0.18311	-0.36621	-0.54932	-0.85449	-0.48828		386	0.67139	0.61035	0.36621	0.48828	0.33569	0.24414	0.21362	0.12207	-0.12207	0.06104	-0.12207
387	2.83813	1.83105	1.40381	1.2207	0.91553	0.67139	0.42725	0.15259	0.15259	-0.03052	-0.33569	-1.89209	-3.57056	-5.7373	-7.41577	-9.42993	-11.7798		387	0.48828	0.67139	0.48828	0.79346	0.54932	0.12207	0	0.12207	0	0	-0.06104	-0.97656	-0.18311	-0.36621	-0.54932	-0.85449	-0.48828		387	0.7019	0.61035	0.36621	0.45776	0.33569	0.24414	0.24414	0.15259	-0.12207	0.06104	-0.12207
388	2.83813	1.86157	1.40381	1.2207	0.91553	0.67139	0.45776	0.15259	0.15259	0	-0.33569	-1.89209	-3.57056	-5.7373	-7.41577	-9.46045	-11.7798		388	0.42725	0.67139	0.48828	0.79346	0.48828	0.12207	0	0.12207	0	0	-0.06104	-0.91553	-0.18311	-0.36621	-0.54932	-0.85449	-0.48828		388	0.7019	0.61035	0.39673	0.45776	0.36621	0.27466	0.24414	0.15259	-0.09155	0.03052	-0.12207
389	2.83813	1.89209	1.43433	1.2207	0.88501	0.67139	0.45776	0.12207	0.15259	0	-0.33569	-1.89209	-3.60107	-5.7373	-7.41577	-9.46045	-11.7798		389	0.42725	0.67139	0.48828	0.85449	0.48828	0.12207	0	0.12207	0	0	-0.06104	-0.91553	-0.18311	-0.36621	-0.54932	-0.79346	-0.48828		389	0.7019	0.61035	0.39673	0.45776	0.36621	0.30518	0.21362	0.15259	-0.06104	0.03052	-0.12207
390	2.80762	1.89209	1.43433	1.2207	0.85449	0.67139	0.48828	0.12207	0.15259	0	-0.33569	-1.89209	-3.63159	-5.76782	-7.41577	-9.46045	-11.8103		390	0.42725	0.73242	0.48828	0.85449	0.48828	0.12207	0	0.12207	0	0	-0.06104	-0.85449	-0.24414	-0.36621	-0.54932	-0.79346	-0.48828		390	0.7019	0.61035	0.39673	0.45776	0.39673	0.33569	0.21362	0.15259	-0.03052	0	-0.12207
391	2.80762	1.89209	1.43433	1.25122	0.85449	0.67139	0.48828	0.12207	0.15259	0	-0.33569	-1.89209	-3.66211	-5.76782	-7.41577	-9.46045	-11.8103		391	0.42725	0.73242	0.48828	0.85449	0.48828	0.12207	0	0.12207	0	0	0	-0.85449	-0.24414	-0.36621	-0.54932	-0.73242	-0.48828		391	0.7019	0.61035	0.42725	0.45776	0.39673	0.33569	0.21362	0.15259	-0.03052	0	-0.12207
392	2.7771	1.89209	1.43433	1.25122	0.82397	0.67139	0.48828	0.12207	0.15259	0	-0.33569	-1.86157	-3.66211	-5.79834	-7.41577	-9.46045	-11.8103		392	0.42725	0.73242	0.48828	0.91553	0.42725	0.12207	0	0.18311	0	0	0	-0.85449	-0.24414	-0.36621	-0.54932	-0.73242	-0.48828		392	0.67139	0.61035	0.42725	0.45776	0.42725	0.33569	0.18311	0.15259	0	0	-0.12207
393	2.74658	1.89209	1.46484	1.25122	0.82397	0.67139	0.5188	0.12207	0.15259	0	-0.30518	-1.86157	-3.69263	-5.79834	-7.41577	-9.46045	-11.8103		393	0.42725	0.73242	0.48828	0.91553	0.42725	0.12207	0	0.18311	0	0	0	-0.85449	-0.24414	-0.36621	-0.48828	-0.67139	-0.48828		393	0.67139	0.61035	0.45776	0.42725	0.45776	0.36621	0.18311	0.15259	0	-0.03052	-0.12207
394	2.74658	1.86157	1.46484	1.25122	0.82397	0.67139	0.5188	0.09155	0.18311	0	-0.30518	-1.83105	-3.72314	-5.82886	-7.41577	-9.46045	-11.8103		394	0.42725	0.67139	0.48828	0.91553	0.42725	0.12207	0	0.18311	0	0	0	-0.85449	-0.24414	-0.36621	-0.48828	-0.67139	-0.54932		394	0.67139	0.57983	0.45776	0.42725	0.45776	0.33569	0.18311	0.15259	0	-0.03052	-0.15259
395	2.71606	1.86157	1.46484	1.28174	0.82397	0.67139	0.5188	0.09155	0.18311	0	-0.27466	-1.83105	-3.72314	-5.82886	-7.41577	-9.46045	-11.8103		395	0.42725	0.67139	0.48828	0.91553	0.42725	0.12207	0	0.18311	0	0	-0.06104	-0.79346	-0.24414	-0.36621	-0.48828	-0.61035	-0.54932		395	0.7019	0.57983	0.48828	0.42725	0.48828	0.33569	0.18311	0.15259	0.03052	-0.03052	-0.15259
396	2.71606	1.83105	1.49536	1.28174	0.82397	0.67139	0.54932	0.09155	0.18311	0	-0.27466	-1.83105	-3.75366	-5.82886	-7.41577	-9.46045	-11.8103		396	0.42725	0.67139	0.48828	0.85449	0.36621	0.12207	0	0.18311	0	0	-0.06104	-0.79346	-0.30518	-0.36621	-0.48828	-0.61035	-0.54932		396	0.7019	0.57983	0.48828	0.42725	0.48828	0.33569	0.15259	0.12207	0.03052	-0.03052	-0.15259
397	2.71606	1.83105	1.49536	1.28174	0.82397	0.7019	0.54932	0.09155	0.18311	0	-0.27466	-1.80054	-3.75366	-5.85937	-7.41577	-9.46045	-11.8103		397	0.42725	0.67139	0.48828	0.85449	0.36621	0.12207	0	0.12207	0	0	-0.06104	-0.79346	-0.30518	-0.36621	-0.48828	-0.61035	-0.61035		397	0.7019	0.57983	0.48828	0.42725	0.48828	0.30518	0.15259	0.12207	0.06104	0	-0.15259
398	2.71606	1.80054	1.46484	1.28174	0.82397	0.7019	0.57983	0.09155	0.15259	0	-0.24414	-1.80054	-3.75366	-5.85937	-7.41577	-9.46045	-11.8103		398	0.48828	0.67139	0.48828	0.85449	0.36621	0.12207	0	0.12207	0	0	-0.06104	-0.79346	-0.30518	-0.36621	-0.54932	-0.54932	-0.61035		398	0.73242	0.57983	0.5188	0.39673	0.48828	0.30518	0.15259	0.12207	0.06104	0	-0.15259
399	2.71606	1.80054	1.46484	1.28174	0.82397	0.7019	0.57983	0.09155	0.15259	0	-0.24414	-1.80054	-3.75366	-5.85937	-7.44629	-9.46045	-11.8103		399	0.48828	0.61035	0.48828	0.85449	0.36621	0.18311	0	0.12207	0	0	-0.12207	-0.79346	-0.30518	-0.30518	-0.54932	-0.54932	-0.61035		399	0.73242	0.57983	0.5188	0.39673	0.48828	0.27466	0.15259	0.09155	0.06104	0	-0.15259
400	2.71606	1.80054	1.46484	1.28174	0.85449	0.73242	0.61035	0.09155	0.12207	0	-0.24414	-1.77002	-3.75366	-5.85937	-7.44629	-9.49097	-11.8408		400	0.48828	0.61035	0.48828	0.85449	0.36621	0.18311	0	0.12207	0	0	-0.12207	-0.79346	-0.30518	-0.30518	-0.54932	-0.54932	-0.67139		400	0.73242	0.61035	0.5188	0.36621	0.45776	0.24414	0.15259	0.09155	0.06104	0	-0.15259
401	2.74658	1.80054	1.43433	1.28174	0.85449	0.73242	0.61035	0.09155	0.12207	0	-0.24414	-1.77002	-3.78418	-5.88989	-7.44629	-9.49097	-11.8408		401	0.48828	0.67139	0.48828	0.79346	0.36621	0.18311	0	0.12207	0	0	-0.12207	-0.79346	-0.36621	-0.30518	-0.61035	-0.54932	-0.67139		401	0.76294	0.61035	0.48828	0.36621	0.45776	0.24414	0.15259	0.09155	0.06104	0	-0.15259
402	2.74658	1.80054	1.43433	1.25122	0.85449	0.73242	0.61035	0.09155	0.09155	0	-0.21362	-1.77002	-3.78418	-5.88989	-7.44629	-9.49097	-11.8408		402	0.48828	0.67139	0.48828	0.79346	0.36621	0.18311	0	0.12207	0	0	-0.12207	-0.79346	-0.36621	-0.30518	-0.61035	-0.54932	-0.67139		402	0.76294	0.64087	0.48828	0.36621	0.42725	0.21362	0.15259	0.09155	0.06104	0	-0.15259
403	2.7771	1.80054	1.43433	1.25122	0.88501	0.73242	0.57983	0.09155	0.09155	0	-0.21362	-1.77002	-3.78418	-5.88989	-7.44629	-9.52148	-11.8408		403	0.48828	0.67139	0.48828	0.85449	0.36621	0.18311	0	0.12207	-0.06104	0	-0.12207	-0.79346	-0.30518	-0.30518	-0.61035	-0.61035	-0.67139		403	0.79346	0.64087	0.48828	0.36621	0.39673	0.21362	0.15259	0.06104	0.03052	0	-0.18311
404	2.7771	1.83105	1.43433	1.2207	0.88501	0.73242	0.57983	0.09155	0.09155	0	-0.24414	-1.77002	-3.78418	-5.88989	-7.44629	-9.52148	-11.8713		404	0.48828	0.73242	0.48828	0.85449	0.36621	0.18311	0	0.12207	-0.06104	-0.06104	-0.12207	-0.79346	-0.30518	-0.36621	-0.61035	-0.61035	-0.67139		404	0.79346	0.67139	0.48828	0.36621	0.36621	0.21362	0.15259	0.06104	0	0	-0.18311
405	2.7771	1.83105	1.46484	1.2207	0.88501	0.73242	0.54932	0.09155	0.09155	0	-0.24414	-1.77002	-3.8147	-5.88989	-7.44629	-9.552	-11.8713		405	0.48828	0.73242	0.42725	0.85449	0.36621	0.12207	0	0.12207	-0.12207	-0.06104	-0.12207	-0.79346	-0.30518	-0.36621	-0.61035	-0.61035	-0.61035		405	0.82397	0.7019	0.48828	0.36621	0.36621	0.21362	0.15259	0.06104	0	0	-0.18311
406	2.7771	1.83105	1.46484	1.19019	0.88501	0.73242	0.54932	0.06104	0.09155	0	-0.24414	-1.80054	-3.84521	-5.88989	-7.41577	-9.552	-11.8713		406	0.54932	0.73242	0.42725	0.85449	0.36621	0.12207	0	0.18311	-0.18311	-0.06104	-0.06104	-0.79346	-0.30518	-0.36621	-0.61035	-0.61035	-0.61035		406	0.82397	0.7019	0.45776	0.36621	0.33569	0.21362	0.18311	0.06104	0	0	-0.15259
407	2.74658	1.83105	1.49536	1.19019	0.91553	0.73242	0.5188	0.06104	0.09155	-0.03052	-0.24414	-1.80054	-3.84521	-5.85937	-7.38525	-9.58252	-11.8713		407	0.54932	0.73242	0.48828	0.85449	0.36621	0.12207	0	0.18311	-0.18311	-0.06104	-0.06104	-0.79346	-0.30518	-0.36621	-0.54932	-0.54932	-0.61035		407	0.85449	0.73242	0.45776	0.39673	0.33569	0.24414	0.18311	0.06104	-0.03052	0	-0.15259
408	2.74658	1.83105	1.49536	1.15967	0.91553	0.73242	0.48828	0.06104	0.09155	-0.03052	-0.27466	-1.83105	-3.87573	-5.85937	-7.35474	-9.61304	-11.8713		408	0.54932	0.79346	0.48828	0.91553	0.36621	0.06104	0	0.18311	-0.18311	-0.06104	-0.06104	-0.79346	-0.24414	-0.42725	-0.54932	-0.54932	-0.54932		408	0.85449	0.73242	0.45776	0.42725	0.33569	0.24414	0.21362	0.06104	-0.03052	0	-0.15259
409	2.71606	1.83105	1.49536	1.15967	0.91553	0.7019	0.45776	0.03052	0.09155	-0.03052	-0.27466	-1.86157	-3.90625	-5.82886	-7.35474	-9.61304	-11.8713		409	0.54932	0.79346	0.48828	0.91553	0.36621	0.06104	0	0.18311	-0.24414	-0.12207	-0.06104	-0.79346	-0.24414	-0.42725	-0.54932	-0.54932	-0.54932		409	0.85449	0.76294	0.45776	0.42725	0.33569	0.24414	0.21362	0.06104	-0.06104	0	-0.15259
410	2.71606	1.83105	1.52588	1.12915	0.88501	0.7019	0.42725	0.03052	0.09155	-0.03052	-0.27466	-1.89209	-3.93677	-5.79834	-7.32422	-9.64355	-11.8713		410	0.54932	0.79346	0.48828	0.91553	0.36621	0.06104	0	0.24414	-0.24414	-0.12207	-0.06104	-0.73242	-0.24414	-0.42725	-0.48828	-0.54932	-0.54932		410	0.85449	0.76294	0.42725	0.45776	0.36621	0.24414	0.21362	0.06104	-0.06104	0	-0.12207
411	2.71606	1.83105	1.52588	1.12915	0.88501	0.67139	0.39673	0.03052	0.09155	-0.06104	-0.30518	-1.92261	-3.93677	-5.79834	-7.2937	-9.64355	-11.8713		411	0.54932	0.79346	0.48828	0.97656	0.42725	0.06104	0	0.24414	-0.24414	-0.12207	-0.06104	-0.73242	-0.24414	-0.42725	-0.48828	-0.54932	-0.54932		411	0.85449	0.76294	0.42725	0.48828	0.36621	0.24414	0.21362	0.09155	-0.06104	0	-0.12207
412	2.71606	1.83105	1.52588	1.12915	0.88501	0.64087	0.39673	0.03052	0.09155	-0.03052	-0.33569	-1.92261	-3.96728	-5.76782	-7.2937	-9.64355	-11.8408		412	0.54932	0.73242	0.48828	0.97656	0.42725	0.06104	0	0.24414	-0.24414	-0.12207	-0.06104	-0.73242	-0.24414	-0.42725	-0.42725	-0.61035	-0.54932		412	0.85449	0.76294	0.39673	0.48828	0.36621	0.24414	0.21362	0.09155	-0.03052	0	-0.12207
413	2.71606	1.83105	1.49536	1.12915	0.88501	0.64087	0.36621	0.03052	0.09155	-0.03052	-0.33569	-1.95312	-3.96728	-5.76782	-7.2937	-9.64355	-11.8408		413	0.54932	0.73242	0.48828	0.97656	0.42725	0.06104	0	0.24414	-0.24414	-0.12207	-0.06104	-0.73242	-0.18311	-0.42725	-0.42725	-0.61035	-0.48828		413	0.85449	0.76294	0.39673	0.48828	0.39673	0.21362	0.21362	0.09155	-0.03052	0	-0.12207
414	2.71606	1.83105	1.49536	1.12915	0.88501	0.61035	0.36621	0.03052	0.09155	-0.03052	-0.36621	-1.95312	-3.96728	-5.76782	-7.2937	-9.61304	-11.8713		414	0.54932	0.73242	0.54932	0.97656	0.42725	0.06104	0	0.24414	-0.24414	-0.12207	0	-0.67139	-0.18311	-0.42725	-0.42725	-0.61035	-0.48828		414	0.85449	0.76294	0.39673	0.5188	0.39673	0.18311	0.18311	0.09155	-0.03052	0	-0.12207
415	2.74658	1.83105	1.49536	1.12915	0.88501	0.61035	0.36621	0.03052	0.09155	-0.03052	-0.39673	-1.95312	-3.96728	-5.79834	-7.32422	-9.58252	-11.8713		415	0.54932	0.73242	0.54932	0.97656	0.42725	0.06104	0	0.24414	-0.24414	-0.12207	0	-0.67139	-0.18311	-0.42725	-0.42725	-0.61035	-0.54932		415	0.85449	0.76294	0.39673	0.48828	0.39673	0.12207	0.18311	0.09155	-0.03052	0	-0.12207
416	2.74658	1.83105	1.46484	1.12915	0.88501	0.61035	0.33569	0.06104	0.09155	-0.03052	-0.42725	-1.95312	-3.96728	-5.82886	-7.32422	-9.58252	-11.8713		416	0.54932	0.73242	0.54932	0.97656	0.42725	0.06104	-0.06104	0.24414	-0.24414	-0.12207	0	-0.67139	-0.18311	-0.42725	-0.42725	-0.67139	-0.54932		416	0.85449	0.73242	0.39673	0.48828	0.39673	0.09155	0.15259	0.09155	-0.03052	0	-0.12207
417	2.7771	1.83105	1.46484	1.15967	0.88501	0.61035	0.33569	0.06104	0.09155	-0.03052	-0.45776	-1.95312	-3.93677	-5.82886	-7.35474	-9.552	-11.8713		417	0.54932	0.79346	0.54932	0.97656	0.42725	0.06104	-0.06104	0.18311	-0.24414	-0.12207	0	-0.67139	-0.18311	-0.42725	-0.42725	-0.67139	-0.54932		417	0.85449	0.73242	0.39673	0.48828	0.39673	0.03052	0.15259	0.09155	-0.03052	0	-0.12207
418	2.7771	1.83105	1.46484	1.15967	0.91553	0.61035	0.33569	0.09155	0.12207	-0.03052	-0.48828	-1.95312	-3.90625	-5.85937	-7.38525	-9.52148	-11.9018		418	0.54932	0.79346	0.54932	0.97656	0.42725	0.06104	-0.06104	0.18311	-0.24414	-0.12207	0	-0.61035	-0.24414	-0.42725	-0.48828	-0.67139	-0.54932		418	0.85449	0.7019	0.42725	0.48828	0.39673	0	0.12207	0.06104	-0.03052	0	-0.12207
419	2.7771	1.86157	1.43433	1.15967	0.91553	0.61035	0.36621	0.12207	0.12207	-0.03052	-0.5188	-1.95312	-3.90625	-5.92041	-7.41577	-9.49097	-11.9018		419	0.54932	0.79346	0.54932	0.97656	0.42725	0.06104	-0.12207	0.18311	-0.30518	-0.12207	0	-0.61035	-0.24414	-0.42725	-0.48828	-0.67139	-0.54932		419	0.85449	0.7019	0.42725	0.45776	0.42725	0	0.12207	0.03052	-0.03052	0	-0.12207
420	2.7771	1.86157	1.43433	1.19019	0.94604	0.61035	0.36621	0.12207	0.15259	-0.03052	-0.5188	-1.95312	-3.87573	-5.95093	-7.41577	-9.46045	-11.9018		420	0.54932	0.79346	0.54932	0.97656	0.42725	0.06104	-0.12207	0.18311	-0.30518	-0.12207	0	-0.61035	-0.24414	-0.42725	-0.48828	-0.67139	-0.61035		420	0.85449	0.67139	0.45776	0.45776	0.42725	-0.03052	0.09155	0.03052	-0.03052	0	-0.12207
421	2.7771	1.86157	1.40381	1.19019	0.94604	0.61035	0.36621	0.15259	0.15259	-0.03052	-0.54932	-1.95312	-3.84521	-5.98144	-7.44629	-9.46045	-11.9018		421	0.54932	0.79346	0.54932	0.91553	0.42725	0.06104	-0.12207	0.18311	-0.30518	-0.12207	0	-0.61035	-0.24414	-0.36621	-0.48828	-0.73242	-0.61035		421	0.85449	0.67139	0.48828	0.45776	0.42725	-0.06104	0.09155	0	-0.03052	0	-0.12207
422	2.7771	1.86157	1.40381	1.2207	0.94604	0.61035	0.36621	0.15259	0.15259	-0.06104	-0.54932	-1.95312	-3.8147	-6.01196	-7.44629	-9.46045	-11.9018		422	0.54932	0.79346	0.54932	0.91553	0.42725	0.06104	-0.12207	0.12207	-0.30518	-0.12207	0	-0.67139	-0.24414	-0.36621	-0.54932	-0.73242	-0.61035		422	0.85449	0.67139	0.5188	0.45776	0.42725	-0.06104	0.09155	0	0	0	-0.12207
423	2.7771	1.89209	1.40381	1.2207	0.97656	0.61035	0.39673	0.18311	0.15259	-0.06104	-0.5188	-1.95312	-3.78418	-6.04248	-7.44629	-9.46045	-11.9324		423	0.54932	0.73242	0.48828	0.91553	0.42725	0.06104	-0.18311	0.12207	-0.30518	-0.12207	-0.06104	-0.67139	-0.30518	-0.36621	-0.54932	-0.73242	-0.61035		423	0.85449	0.67139	0.54932	0.45776	0.42725	-0.06104	0.09155	0	0	0	-0.12207
424	2.7771	1.89209	1.37329	1.25122	0.97656	0.64087	0.42725	0.18311	0.15259	-0.06104	-0.5188	-1.95312	-3.78418	-6.04248	-7.44629	-9.49097	-11.9324		424	0.54932	0.73242	0.48828	0.85449	0.42725	0.06104	-0.18311	0.06104	-0.30518	-0.06104	-0.06104	-0.67139	-0.30518	-0.36621	-0.54932	-0.67139	-0.61035		424	0.88501	0.64087	0.57983	0.48828	0.45776	-0.03052	0.09155	0	0	-0.03052	-0.12207
425	2.7771	1.89209	1.37329	1.25122	0.94604	0.64087	0.42725	0.21362	0.15259	-0.06104	-0.48828	-1.95312	-3.75366	-6.073	-7.44629	-9.49097	-11.9324		425	0.54932	0.73242	0.54932	0.85449	0.42725	0.06104	-0.18311	0.06104	-0.24414	-0.06104	-0.06104	-0.67139	-0.30518	-0.36621	-0.54932	-0.67139	-0.61035		425	0.88501	0.67139	0.61035	0.48828	0.45776	-0.03052	0.12207	0	0	-0.03052	-0.12207
426	2.7771	1.89209	1.37329	1.28174	0.94604	0.64087	0.45776	0.21362	0.15259	-0.03052	-0.45776	-1.95312	-3.75366	-6.073	-7.44629	-9.49097	-11.9629		426	0.54932	0.73242	0.54932	0.79346	0.42725	0.06104	-0.18311	0	-0.24414	-0.06104	-0.06104	-0.67139	-0.30518	-0.36621	-0.54932	-0.73242	-0.61035		426	0.88501	0.67139	0.61035	0.48828	0.45776	0	0.12207	0	0	-0.03052	-0.09155
427	2.7771	1.89209	1.37329	1.28174	0.94604	0.64087	0.48828	0.21362	0.12207	-0.03052	-0.45776	-1.95312	-3.72314	-6.073	-7.44629	-9.52148	-11.9629		427	0.54932	0.73242	0.54932	0.79346	0.42725	0.12207	-0.24414	0	-0.24414	-0.06104	-0.06104	-0.73242	-0.30518	-0.42725	-0.54932	-0.73242	-0.61035		427	0.91553	0.67139	0.64087	0.5188	0.45776	0	0.12207	0	0	-0.03052	-0.09155
428	2.7771	1.92261	1.34277	1.28174	0.91553	0.67139	0.5188	0.21362	0.09155	0	-0.42725	-1.92261	-3.72314	-6.04248	-7.41577	-9.52148	-11.9934		428	0.48828	0.73242	0.54932	0.73242	0.42725	0.12207	-0.24414	0	-0.24414	-0.06104	-0.06104	-0.73242	-0.30518	-0.42725	-0.54932	-0.73242	-0.61035		428	0.91553	0.67139	0.64087	0.5188	0.45776	0	0.12207	0	0	-0.03052	-0.09155
429	2.7771	1.92261	1.34277	1.28174	0.91553	0.67139	0.54932	0.21362	0.09155	0	-0.39673	-1.92261	-3.69263	-6.04248	-7.41577	-9.52148	-12.0239		429	0.48828	0.73242	0.54932	0.73242	0.42725	0.12207	-0.24414	-0.06104	-0.24414	-0.06104	-0.06104	-0.73242	-0.24414	-0.42725	-0.54932	-0.73242	-0.61035		429	0.91553	0.67139	0.64087	0.5188	0.48828	0	0.12207	0	0	-0.03052	-0.09155
430	2.80762	1.95312	1.34277	1.28174	0.91553	0.7019	0.57983	0.21362	0.09155	0	-0.39673	-1.89209	-3.69263	-6.01196	-7.41577	-9.52148	-12.0239		430	0.48828	0.73242	0.54932	0.73242	0.42725	0.12207	-0.24414	-0.12207	-0.30518	-0.06104	-0.06104	-0.79346	-0.24414	-0.42725	-0.54932	-0.73242	-0.61035		430	0.91553	0.67139	0.64087	0.5188	0.45776	0.03052	0.15259	0	0	0	-0.09155
431	2.80762	1.95312	1.34277	1.25122	0.91553	0.7019	0.57983	0.21362	0.06104	0	-0.39673	-1.86157	-3.69263	-6.01196	-7.41577	-9.52148	-12.0544		431	0.48828	0.73242	0.61035	0.73242	0.42725	0.18311	-0.18311	-0.18311	-0.30518	-0.06104	0	-0.79346	-0.24414	-0.42725	-0.54932	-0.73242	-0.61035		431	0.91553	0.67139	0.64087	0.5188	0.45776	0.03052	0.15259	0	-0.03052	0	-0.09155
432	2.83813	1.98364	1.34277	1.25122	0.88501	0.73242	0.61035	0.21362	0.06104	0	-0.39673	-1.83105	-3.69263	-5.98144	-7.41577	-9.49097	-12.085		432	0.48828	0.73242	0.61035	0.73242	0.42725	0.18311	-0.18311	-0.24414	-0.30518	-0.06104	0	-0.79346	-0.18311	-0.42725	-0.54932	-0.73242	-0.61035		432	0.91553	0.64087	0.64087	0.5188	0.45776	0.03052	0.18311	0	-0.03052	0	-0.09155
433	2.83813	2.01416	1.34277	1.25122	0.88501	0.73242	0.61035	0.18311	0.06104	0	-0.42725	-1.80054	-3.72314	-5.95093	-7.41577	-9.49097	-12.1155		433	0.48828	0.73242	0.61035	0.73242	0.42725	0.18311	-0.18311	-0.24414	-0.30518	-0.06104	0	-0.79346	-0.18311	-0.48828	-0.54932	-0.73242	-0.61035		433	0.88501	0.64087	0.64087	0.5188	0.45776	0.06104	0.21362	0	-0.06104	0	-0.09155
434	2.83813	2.01416	1.34277	1.25122	0.88501	0.73242	0.61035	0.15259	0.09155	0	-0.42725	-1.80054	-3.72314	-5.95093	-7.41577	-9.49097	-12.1155		434	0.42725	0.79346	0.61035	0.73242	0.42725	0.18311	-0.18311	-0.30518	-0.30518	-0.06104	0	-0.85449	-0.18311	-0.48828	-0.54932	-0.73242	-0.61035		434	0.88501	0.61035	0.64087	0.48828	0.45776	0.06104	0.24414	0	-0.06104	-0.03052	-0.09155
435	2.83813	2.04468	1.34277	1.2207	0.88501	0.73242	0.57983	0.15259	0.09155	0	-0.45776	-1.77002	-3.75366	-5.92041	-7.41577	-9.49097	-12.146		435	0.42725	0.79346	0.67139	0.73242	0.42725	0.18311	-0.18311	-0.30518	-0.30518	-0.06104	0	-0.85449	-0.12207	-0.48828	-0.54932	-0.73242	-0.61035		435	0.88501	0.61035	0.64087	0.48828	0.42725	0.09155	0.24414	0.03052	-0.06104	-0.03052	-0.06104
436	2.83813	2.0752	1.37329	1.2207	0.88501	0.73242	0.57983	0.12207	0.09155	-0.03052	-0.48828	-1.77002	-3.78418	-5.92041	-7.44629	-9.49097	-12.146		436	0.42725	0.79346	0.67139	0.73242	0.42725	0.12207	-0.18311	-0.36621	-0.30518	-0.06104	0	-0.85449	-0.12207	-0.48828	-0.54932	-0.73242	-0.61035		436	0.88501	0.57983	0.64087	0.48828	0.42725	0.12207	0.27466	0.06104	-0.06104	-0.03052	-0.06104
437	2.80762	2.0752	1.37329	1.2207	0.91553	0.7019	0.54932	0.12207	0.09155	-0.03052	-0.48828	-1.77002	-3.8147	-5.92041	-7.44629	-9.49097	-12.1765		437	0.42725	0.79346	0.67139	0.73242	0.42725	0.12207	-0.18311	-0.36621	-0.30518	-0.06104	0	-0.85449	-0.12207	-0.48828	-0.61035	-0.73242	-0.61035		437	0.88501	0.54932	0.64087	0.5188	0.39673	0.15259	0.27466	0.06104	-0.06104	-0.06104	-0.06104
438	2.80762	2.0752	1.40381	1.2207	0.91553	0.7019	0.54932	0.12207	0.09155	-0.03052	-0.5188	-1.77002	-3.8147	-5.88989	-7.44629	-9.52148	-12.1765		438	0.42725	0.79346	0.67139	0.73242	0.48828	0.12207	-0.18311	-0.36621	-0.24414	-0.06104	0	-0.85449	-0.12207	-0.48828	-0.61035	-0.73242	-0.61035		438	0.88501	0.54932	0.64087	0.5188	0.39673	0.18311	0.27466	0.09155	-0.06104	-0.06104	-0.06104
439	2.7771	2.0752	1.43433	1.2207	0.91553	0.7019	0.5188	0.12207	0.09155	-0.06104	-0.5188	-1.77002	-3.84521	-5.88989	-7.44629	-9.552	-12.1765		439	0.42725	0.79346	0.61035	0.73242	0.48828	0.12207	-0.18311	-0.36621	-0.24414	-0.12207	0	-0.85449	-0.12207	-0.48828	-0.61035	-0.73242	-0.61035		439	0.88501	0.54932	0.67139	0.5188	0.39673	0.21362	0.30518	0.12207	-0.06104	-0.09155	-0.06104
440	2.7771	2.0752	1.43433	1.2207	0.91553	0.7019	0.5188	0.12207	0.06104	-0.06104	-0.54932	-1.77002	-3.84521	-5.88989	-7.44629	-9.58252	-12.146		440	0.42725	0.85449	0.61035	0.73242	0.48828	0.12207	-0.18311	-0.36621	-0.24414	-0.12207	0	-0.85449	-0.18311	-0.48828	-0.61035	-0.73242	-0.61035		440	0.88501	0.5188	0.67139	0.5188	0.36621	0.24414	0.30518	0.12207	-0.06104	-0.09155	-0.06104
441	2.74658	2.0752	1.46484	1.2207	0.91553	0.67139	0.48828	0.09155	0.06104	-0.06104	-0.54932	-1.77002	-3.84521	-5.85937	-7.44629	-9.61304	-12.146		441	0.42725	0.85449	0.54932	0.79346	0.48828	0.18311	-0.18311	-0.36621	-0.24414	-0.12207	0	-0.85449	-0.18311	-0.48828	-0.61035	-0.73242	-0.61035		441	0.91553	0.5188	0.67139	0.5188	0.36621	0.27466	0.30518	0.15259	-0.06104	-0.09155	-0.03052
442	2.71606	2.04468	1.49536	1.2207	0.91553	0.67139	0.48828	0.09155	0.03052	-0.03052	-0.54932	-1.77002	-3.84521	-5.85937	-7.44629	-9.64355	-12.146		442	0.42725	0.85449	0.54932	0.79346	0.54932	0.18311	-0.12207	-0.36621	-0.18311	-0.12207	0	-0.85449	-0.18311	-0.48828	-0.61035	-0.73242	-0.61035		442	0.91553	0.5188	0.67139	0.5188	0.36621	0.30518	0.30518	0.15259	-0.06104	-0.09155	-0.03052
443	2.71606	2.04468	1.49536	1.2207	0.91553	0.67139	0.45776	0.06104	0	-0.03052	-0.54932	-1.77002	-3.8147	-5.85937	-7.44629	-9.67407	-12.1155		443	0.42725	0.85449	0.48828	0.79346	0.54932	0.18311	-0.12207	-0.36621	-0.18311	-0.12207	0	-0.85449	-0.18311	-0.42725	-0.54932	-0.73242	-0.61035		443	0.91553	0.48828	0.67139	0.5188	0.36621	0.30518	0.30518	0.15259	-0.06104	-0.09155	-0.03052
444	2.71606	2.01416	1.49536	1.19019	0.91553	0.67139	0.45776	0.03052	0	-0.03052	-0.54932	-1.77002	-3.8147	-5.85937	-7.44629	-9.70459	-12.1155		444	0.42725	0.85449	0.48828	0.79346	0.48828	0.18311	-0.12207	-0.30518	-0.18311	-0.12207	0	-0.85449	-0.24414	-0.42725	-0.54932	-0.73242	-0.67139		444	0.91553	0.48828	0.67139	0.48828	0.36621	0.33569	0.30518	0.12207	-0.03052	-0.06104	-0.03052
445	2.71606	1.98364	1.52588	1.19019	0.94604	0.67139	0.45776	0	0	0	-0.57983	-1.77002	-3.8147	-5.82886	-7.44629	-9.76562	-12.1155		445	0.42725	0.85449	0.48828	0.79346	0.48828	0.18311	-0.12207	-0.24414	-0.18311	-0.12207	0	-0.85449	-0.24414	-0.42725	-0.54932	-0.79346	-0.67139		445	0.88501	0.45776	0.67139	0.48828	0.36621	0.33569	0.30518	0.12207	0	-0.03052	-0.03052
446	2.71606	1.98364	1.52588	1.15967	0.94604	0.67139	0.45776	-0.03052	0	0	-0.54932	-1.77002	-3.78418	-5.82886	-7.44629	-9.79614	-12.085		446	0.42725	0.85449	0.42725	0.79346	0.48828	0.24414	-0.12207	-0.24414	-0.12207	-0.12207	0	-0.79346	-0.24414	-0.42725	-0.54932	-0.79346	-0.67139		446	0.88501	0.45776	0.67139	0.45776	0.39673	0.30518	0.30518	0.09155	0	-0.03052	-0.03052
447	2.71606	1.98364	1.52588	1.15967	0.94604	0.67139	0.45776	-0.06104	0	0	-0.54932	-1.80054	-3.78418	-5.85937	-7.44629	-9.82666	-12.085		447	0.42725	0.85449	0.42725	0.79346	0.48828	0.24414	-0.12207	-0.18311	-0.12207	-0.06104	0	-0.79346	-0.24414	-0.42725	-0.61035	-0.79346	-0.67139		447	0.85449	0.42725	0.67139	0.45776	0.39673	0.30518	0.30518	0.09155	0	0	-0.06104
448	2.74658	1.95312	1.52588	1.15967	0.97656	0.67139	0.45776	-0.12207	0	0.03052	-0.54932	-1.80054	-3.75366	-5.85937	-7.44629	-9.85718	-12.085		448	0.42725	0.85449	0.42725	0.79346	0.48828	0.24414	-0.06104	-0.12207	-0.12207	-0.06104	0	-0.79346	-0.24414	-0.42725	-0.61035	-0.79346	-0.67139		448	0.85449	0.42725	0.7019	0.42725	0.39673	0.27466	0.30518	0.06104	0	0	-0.09155
449	2.74658	1.95312	1.52588	1.15967	0.97656	0.7019	0.48828	-0.15259	0	0.03052	-0.54932	-1.80054	-3.75366	-5.85937	-7.47681	-9.88769	-12.085		449	0.42725	0.85449	0.42725	0.79346	0.48828	0.24414	-0.06104	-0.12207	-0.06104	0	0	-0.79346	-0.24414	-0.42725	-0.61035	-0.79346	-0.67139		449	0.82397	0.42725	0.7019	0.42725	0.42725	0.27466	0.27466	0.06104	0	0	-0.12207
450	2.74658	1.95312	1.52588	1.15967	0.97656	0.7019	0.48828	-0.18311	0	0.06104	-0.54932	-1.83105	-3.72314	-5.88989	-7.47681	-9.88769	-12.085		450	0.42725	0.85449	0.42725	0.85449	0.48828	0.24414	-0.06104	-0.06104	-0.06104	0	0	-0.79346	-0.24414	-0.42725	-0.61035	-0.85449	-0.67139		450	0.79346	0.42725	0.73242	0.45776	0.42725	0.27466	0.27466	0.06104	0	0	-0.15259
451	2.74658	1.95312	1.52588	1.19019	1.00708	0.7019	0.5188	-0.18311	0	0.09155	-0.5188	-1.86157	-3.72314	-5.88989	-7.50732	-9.88769	-12.1155		451	0.48828	0.91553	0.48828	0.85449	0.48828	0.18311	-0.06104	-0.06104	-0.06104	0	0	-0.79346	-0.24414	-0.42725	-0.61035	-0.85449	-0.67139		451	0.76294	0.42725	0.73242	0.45776	0.42725	0.24414	0.24414	0.06104	0	0	-0.18311
452	2.74658	1.98364	1.52588	1.2207	1.00708	0.7019	0.5188	-0.18311	0	0.09155	-0.5188	-1.89209	-3.72314	-5.92041	-7.50732	-9.88769	-12.1155		452	0.48828	0.91553	0.48828	0.85449	0.48828	0.18311	-0.12207	-0.06104	0	0	0	-0.79346	-0.24414	-0.42725	-0.61035	-0.85449	-0.67139		452	0.76294	0.45776	0.73242	0.48828	0.45776	0.27466	0.21362	0.06104	0	0	-0.18311
453	2.74658	1.98364	1.5564	1.25122	1.00708	0.7019	0.54932	-0.18311	0.03052	0.12207	-0.5188	-1.92261	-3.72314	-5.95093	-7.53784	-9.88769	-12.1155		453	0.48828	0.91553	0.54932	0.85449	0.48828	0.18311	-0.12207	0	0	0	0	-0.79346	-0.24414	-0.42725	-0.61035	-0.85449	-0.67139		453	0.73242	0.48828	0.73242	0.48828	0.45776	0.27466	0.21362	0.06104	0	0	-0.21362
454	2.74658	1.98364	1.5564	1.28174	1.00708	0.73242	0.54932	-0.18311	0.03052	0.12207	-0.48828	-1.95312	-3.72314	-5.98144	-7.53784	-9.85718	-12.146		454	0.48828	0.91553	0.54932	0.91553	0.54932	0.18311	-0.12207	0	0	0	0	-0.79346	-0.24414	-0.42725	-0.61035	-0.85449	-0.67139		454	0.73242	0.54932	0.73242	0.5188	0.45776	0.27466	0.18311	0.06104	0	0	-0.21362
455	2.71606	2.01416	1.58691	1.31226	1.00708	0.73242	0.54932	-0.15259	0.06104	0.12207	-0.48828	-1.98364	-3.72314	-6.01196	-7.56836	-9.85718	-12.146		455	0.48828	0.85449	0.54932	0.91553	0.54932	0.18311	-0.12207	0	0	0	0	-0.79346	-0.24414	-0.42725	-0.54932	-0.85449	-0.67139		455	0.73242	0.57983	0.73242	0.5188	0.48828	0.30518	0.18311	0.06104	0	0	-0.21362
456	2.65503	2.01416	1.58691	1.31226	1.00708	0.73242	0.5188	-0.12207	0.06104	0.12207	-0.48828	-2.01416	-3.72314	-6.04248	-7.56836	-9.82666	-12.1765		456	0.48828	0.85449	0.61035	0.91553	0.54932	0.18311	-0.12207	0	0.06104	0	0	-0.79346	-0.24414	-0.42725	-0.54932	-0.85449	-0.73242		456	0.7019	0.61035	0.73242	0.5188	0.5188	0.33569	0.15259	0.03052	0	0	-0.21362
457	2.59399	2.01416	1.58691	1.34277	1.00708	0.73242	0.5188	-0.09155	0.09155	0.09155	-0.45776	-2.0752	-3.72314	-6.073	-7.59888	-9.79614	-12.1765		457	0.48828	0.85449	0.61035	0.91553	0.54932	0.18311	-0.18311	0	0.06104	0	0	-0.79346	-0.24414	-0.48828	-0.61035	-0.85449	-0.73242		457	0.7019	0.67139	0.73242	0.54932	0.5188	0.36621	0.15259	0.03052	0	-0.03052	-0.21362
458	2.53296	2.04468	1.58691	1.34277	1.00708	0.7019	0.5188	-0.06104	0.09155	0.09155	-0.45776	-2.10571	-3.75366	-6.073	-7.59888	-9.79614	-12.207		458	0.48828	0.85449	0.61035	0.91553	0.54932	0.18311	-0.18311	0	0.06104	0	0	-0.79346	-0.24414	-0.48828	-0.61035	-0.85449	-0.73242		458	0.7019	0.67139	0.73242	0.5188	0.54932	0.36621	0.12207	0	0	0	-0.18311
459	2.47192	2.04468	1.58691	1.34277	1.00708	0.7019	0.48828	0	0.09155	0.06104	-0.45776	-2.13623	-3.75366	-6.10352	-7.56836	-9.76562	-12.207		459	0.48828	0.79346	0.61035	0.91553	0.54932	0.18311	-0.18311	0	0.06104	0	0	-0.79346	-0.24414	-0.48828	-0.61035	-0.79346	-0.67139		459	0.7019	0.7019	0.73242	0.5188	0.54932	0.39673	0.12207	0	0	0	-0.15259
460	2.38037	2.04468	1.5564	1.31226	1.00708	0.67139	0.48828	0	0.09155	0.03052	-0.42725	-2.16675	-3.75366	-6.10352	-7.56836	-9.73511	-12.207		460	0.48828	0.79346	0.61035	0.85449	0.54932	0.12207	-0.18311	0	0.06104	0	0	-0.79346	-0.18311	-0.48828	-0.61035	-0.79346	-0.67139		460	0.7019	0.73242	0.7019	0.5188	0.54932	0.39673	0.12207	0	0	0	-0.12207
461	2.31934	2.04468	1.5564	1.31226	1.00708	0.64087	0.45776	0.03052	0.09155	0	-0.42725	-2.19727	-3.75366	-6.10352	-7.56836	-9.70459	-12.207		461	0.48828	0.79346	0.61035	0.85449	0.54932	0.12207	-0.18311	0	0	0.06104	0	-0.79346	-0.18311	-0.48828	-0.61035	-0.79346	-0.67139		461	0.7019	0.73242	0.7019	0.5188	0.54932	0.39673	0.15259	0	0	0	-0.12207
462	2.2583	2.04468	1.52588	1.28174	1.00708	0.57983	0.45776	0.06104	0.06104	0	-0.39673	-2.19727	-3.75366	-6.10352	-7.53784	-9.67407	-12.2376		462	0.48828	0.79346	0.54932	0.85449	0.54932	0.12207	-0.18311	0.06104	0	0.06104	0	-0.73242	-0.18311	-0.48828	-0.61035	-0.73242	-0.61035		462	0.67139	0.73242	0.7019	0.48828	0.54932	0.39673	0.15259	-0.03052	0	0	-0.09155
463	2.22778	2.01416	1.52588	1.25122	1.0376	0.54932	0.42725	0.06104	0.03052	-0.03052	-0.39673	-2.19727	-3.75366	-6.10352	-7.53784	-9.64355	-12.2376		463	0.48828	0.79346	0.54932	0.85449	0.54932	0.12207	-0.24414	0.06104	0	0.06104	0	-0.73242	-0.18311	-0.48828	-0.61035	-0.73242	-0.61035		463	0.67139	0.73242	0.7019	0.48828	0.5188	0.39673	0.15259	-0.03052	0	0	-0.06104
464	2.22778	2.01416	1.49536	1.25122	1.0376	0.48828	0.42725	0.06104	0.03052	-0.03052	-0.36621	-2.16675	-3.75366	-6.10352	-7.50732	-9.64355	-12.2376		464	0.48828	0.79346	0.54932	0.85449	0.54932	0.12207	-0.18311	0.06104	0	0.06104	0	-0.67139	-0.12207	-0.48828	-0.61035	-0.67139	-0.61035		464	0.67139	0.73242	0.67139	0.48828	0.5188	0.39673	0.18311	-0.03052	0	0	-0.06104
465	2.2583	1.98364	1.49536	1.25122	1.06812	0.42725	0.42725	0.06104	0	-0.06104	-0.36621	-2.13623	-3.75366	-6.073	-7.50732	-9.64355	-12.2376		465	0.48828	0.79346	0.54932	0.85449	0.48828	0.12207	-0.18311	0.06104	0	0.06104	0	-0.67139	-0.12207	-0.48828	-0.61035	-0.67139	-0.54932		465	0.67139	0.73242	0.67139	0.48828	0.5188	0.39673	0.21362	-0.03052	0	0	-0.03052
466	2.28882	1.98364	1.49536	1.25122	1.06812	0.39673	0.42725	0.03052	0	-0.06104	-0.36621	-2.10571	-3.72314	-6.073	-7.50732	-9.64355	-12.2376		466	0.48828	0.79346	0.54932	0.85449	0.48828	0.12207	-0.18311	0.12207	0	0.06104	0	-0.67139	-0.12207	-0.48828	-0.61035	-0.67139	-0.54932		466	0.67139	0.7019	0.64087	0.48828	0.48828	0.36621	0.21362	-0.03052	0	0	-0.03052
467	2.31934	1.95312	1.49536	1.25122	1.06812	0.33569	0.42725	0	0	-0.09155	-0.36621	-2.10571	-3.72314	-6.073	-7.50732	-9.64355	-12.2376		467	0.48828	0.85449	0.54932	0.85449	0.48828	0.12207	-0.18311	0.12207	0	0.06104	0	-0.61035	-0.18311	-0.48828	-0.61035	-0.67139	-0.54932		467	0.67139	0.7019	0.64087	0.48828	0.48828	0.36621	0.24414	-0.03052	0	0	-0.06104
468	2.38037	1.95312	1.49536	1.25122	1.09863	0.30518	0.42725	-0.03052	0	-0.09155	-0.33569	-2.0752	-3.72314	-6.073	-7.50732	-9.67407	-12.2376		468	0.48828	0.85449	0.48828	0.85449	0.48828	0.12207	-0.12207	0.12207	0	0.06104	0	-0.61035	-0.18311	-0.48828	-0.61035	-0.67139	-0.54932		468	0.67139	0.7019	0.64087	0.48828	0.5188	0.36621	0.27466	0	0	0	-0.06104
469	2.44141	1.92261	1.49536	1.28174	1.09863	0.27466	0.42725	-0.09155	0	-0.06104	-0.33569	-2.0752	-3.72314	-6.04248	-7.50732	-9.70459	-12.2376		469	0.48828	0.85449	0.48828	0.91553	0.48828	0.12207	-0.12207	0.12207	0	0.06104	0	-0.61035	-0.18311	-0.48828	-0.61035	-0.67139	-0.54932		469	0.67139	0.7019	0.61035	0.48828	0.5188	0.39673	0.30518	0	0	0.03052	-0.06104
470	2.47192	1.92261	1.49536	1.28174	1.06812	0.24414	0.42725	-0.18311	0	-0.06104	-0.30518	-2.0752	-3.72314	-6.04248	-7.53784	-9.70459	-12.2376		470	0.48828	0.85449	0.48828	0.91553	0.48828	0.12207	-0.12207	0.12207	0	0.06104	0	-0.61035	-0.18311	-0.48828	-0.61035	-0.67139	-0.61035		470	0.67139	0.7019	0.61035	0.45776	0.5188	0.39673	0.33569	0	0	0.03052	-0.09155
471	2.53296	1.89209	1.49536	1.28174	1.06812	0.24414	0.42725	-0.24414	0	-0.06104	-0.30518	-2.0752	-3.72314	-6.04248	-7.53784	-9.73511	-12.2681		471	0.48828	0.85449	0.48828	0.91553	0.48828	0.12207	-0.06104	0.12207	0	0.06104	0	-0.61035	-0.18311	-0.48828	-0.67139	-0.67139	-0.61035		471	0.67139	0.7019	0.61035	0.45776	0.5188	0.42725	0.36621	0	0	0.03052	-0.09155
472	2.56348	1.89209	1.49536	1.31226	1.06812	0.24414	0.42725	-0.33569	0	-0.06104	-0.27466	-2.0752	-3.72314	-6.04248	-7.56836	-9.76562	-12.2681		472	0.48828	0.85449	0.48828	0.91553	0.48828	0.12207	-0.06104	0.12207	0	0.06104	0	-0.67139	-0.18311	-0.48828	-0.67139	-0.67139	-0.61035		472	0.67139	0.7019	0.64087	0.42725	0.54932	0.42725	0.39673	0	0	0.06104	-0.12207
473	2.59399	1.89209	1.52588	1.31226	1.06812	0.24414	0.42725	-0.42725	0	-0.06104	-0.24414	-2.0752	-3.72314	-6.073	-7.59888	-9.76562	-12.2986		473	0.48828	0.85449	0.48828	0.91553	0.48828	0.12207	0	0.06104	0	0.06104	0	-0.67139	-0.18311	-0.48828	-0.67139	-0.67139	-0.67139		473	0.64087	0.7019	0.64087	0.42725	0.54932	0.45776	0.39673	0	0	0.06104	-0.12207
474	2.59399	1.89209	1.52588	1.34277	1.0376	0.27466	0.42725	-0.48828	0.03052	-0.03052	-0.24414	-2.10571	-3.72314	-6.073	-7.62939	-9.76562	-12.2986		474	0.48828	0.85449	0.48828	0.85449	0.48828	0.12207	0	0.06104	0	0.06104	0	-0.73242	-0.18311	-0.48828	-0.67139	-0.73242	-0.67139		474	0.61035	0.7019	0.67139	0.42725	0.54932	0.45776	0.42725	0	0	0.09155	-0.12207
475	2.59399	1.89209	1.52588	1.34277	1.0376	0.30518	0.45776	-0.54932	0.03052	-0.03052	-0.21362	-2.10571	-3.72314	-6.073	-7.65991	-9.76562	-12.3291		475	0.42725	0.85449	0.48828	0.85449	0.48828	0.12207	0	0.06104	0	0	0	-0.79346	-0.18311	-0.48828	-0.67139	-0.73242	-0.67139		475	0.57983	0.7019	0.67139	0.42725	0.5188	0.48828	0.45776	0	0	0.09155	-0.12207
476	2.62451	1.89209	1.52588	1.34277	1.0376	0.30518	0.45776	-0.57983	0.03052	0	-0.21362	-2.13623	-3.72314	-6.073	-7.69043	-9.79614	-12.3291		476	0.42725	0.85449	0.48828	0.85449	0.48828	0.12207	0	0.06104	0	0	-0.06104	-0.79346	-0.18311	-0.48828	-0.73242	-0.73242	-0.73242		476	0.54932	0.7019	0.67139	0.42725	0.5188	0.48828	0.45776	0	-0.03052	0.12207	-0.12207
477	2.62451	1.92261	1.5564	1.34277	1.00708	0.33569	0.45776	-0.61035	0.03052	0	-0.21362	-2.13623	-3.72314	-6.073	-7.69043	-9.79614	-12.3596		477	0.42725	0.91553	0.48828	0.85449	0.42725	0.12207	0	0.06104	-0.06104	0	-0.06104	-0.85449	-0.18311	-0.48828	-0.73242	-0.79346	-0.73242		477	0.5188	0.7019	0.67139	0.45776	0.5188	0.48828	0.45776	0	-0.06104	0.12207	-0.12207
478	2.62451	1.92261	1.5564	1.34277	1.00708	0.36621	0.45776	-0.64087	0.06104	0	-0.21362	-2.13623	-3.72314	-6.073	-7.72095	-9.76562	-12.3901		478	0.42725	0.91553	0.48828	0.85449	0.42725	0.12207	0	0	-0.06104	0	-0.06104	-0.91553	-0.18311	-0.48828	-0.73242	-0.79346	-0.73242		478	0.48828	0.7019	0.67139	0.48828	0.5188	0.48828	0.48828	0	-0.06104	0.12207	-0.15259
479	2.65503	1.95312	1.5564	1.34277	1.00708	0.36621	0.48828	-0.64087	0.06104	0	-0.24414	-2.13623	-3.69263	-6.073	-7.75146	-9.76562	-12.3901		479	0.48828	0.91553	0.48828	0.85449	0.42725	0.12207	0	0	-0.06104	0	0	-0.97656	-0.18311	-0.48828	-0.73242	-0.85449	-0.79346		479	0.45776	0.7019	0.67139	0.5188	0.48828	0.48828	0.48828	0	-0.09155	0.12207	-0.15259
480	2.68555	1.95312	1.5564	1.31226	0.97656	0.39673	0.48828	-0.61035	0.06104	0	-0.24414	-2.10571	-3.69263	-6.04248	-7.78198	-9.76562	-12.4207		480	0.48828	0.91553	0.48828	0.79346	0.42725	0.18311	0	0	-0.06104	0	0	-0.97656	-0.18311	-0.48828	-0.73242	-0.85449	-0.79346		480	0.45776	0.7019	0.67139	0.54932	0.48828	0.45776	0.45776	0	-0.09155	0.12207	-0.15259
481	2.68555	1.98364	1.5564	1.31226	0.97656	0.39673	0.48828	-0.57983	0.06104	0	-0.27466	-2.10571	-3.69263	-6.04248	-7.8125	-9.76562	-12.4207		481	0.48828	0.91553	0.48828	0.79346	0.42725	0.18311	0	0	-0.06104	-0.06104	0	-1.0376	-0.18311	-0.48828	-0.73242	-0.85449	-0.79346		481	0.42725	0.7019	0.64087	0.54932	0.48828	0.45776	0.45776	0	-0.09155	0.12207	-0.18311
482	2.71606	1.98364	1.5564	1.28174	0.94604	0.42725	0.5188	-0.54932	0.06104	0	-0.30518	-2.10571	-3.69263	-6.04248	-7.8125	-9.76562	-12.4207		482	0.48828	0.91553	0.48828	0.79346	0.42725	0.18311	-0.06104	0	-0.06104	-0.06104	0	-1.0376	-0.18311	-0.48828	-0.73242	-0.85449	-0.79346		482	0.39673	0.7019	0.61035	0.57983	0.48828	0.42725	0.45776	0	-0.09155	0.09155	-0.18311
483	2.74658	2.01416	1.52588	1.28174	0.94604	0.42725	0.5188	-0.48828	0.06104	0	-0.33569	-2.10571	-3.69263	-6.04248	-7.8125	-9.73511	-12.4207		483	0.54932	0.91553	0.48828	0.79346	0.42725	0.18311	-0.06104	0	-0.06104	-0.06104	0	-1.0376	-0.24414	-0.48828	-0.67139	-0.85449	-0.79346		483	0.39673	0.7019	0.61035	0.57983	0.48828	0.42725	0.42725	0	-0.09155	0.09155	-0.21362
484	2.74658	2.01416	1.52588	1.25122	0.94604	0.42725	0.54932	-0.45776	0.06104	0	-0.33569	-2.10571	-3.69263	-6.01196	-7.84302	-9.73511	-12.4207		484	0.54932	0.85449	0.48828	0.79346	0.48828	0.18311	-0.12207	-0.06104	-0.12207	-0.12207	0	-1.0376	-0.24414	-0.54932	-0.67139	-0.85449	-0.79346		484	0.39673	0.67139	0.57983	0.57983	0.48828	0.42725	0.42725	0.03052	-0.09155	0.06104	-0.21362
485	2.7771	2.01416	1.5564	1.25122	0.94604	0.39673	0.54932	-0.39673	0.06104	0	-0.36621	-2.10571	-3.69263	-6.01196	-7.84302	-9.70459	-12.4207		485	0.54932	0.85449	0.48828	0.79346	0.48828	0.12207	-0.18311	-0.06104	-0.12207	-0.12207	0	-1.0376	-0.24414	-0.54932	-0.67139	-0.85449	-0.79346		485	0.39673	0.67139	0.57983	0.57983	0.5188	0.39673	0.39673	0.06104	-0.06104	0.06104	-0.24414
486	2.7771	2.04468	1.5564	1.25122	0.97656	0.39673	0.54932	-0.36621	0.06104	0	-0.36621	-2.10571	-3.69263	-6.04248	-7.84302	-9.70459	-12.3901		486	0.54932	0.85449	0.54932	0.79346	0.48828	0.12207	-0.30518	-0.12207	-0.12207	-0.12207	0	-1.0376	-0.30518	-0.54932	-0.67139	-0.79346	-0.73242		486	0.36621	0.67139	0.57983	0.54932	0.54932	0.39673	0.36621	0.09155	-0.06104	0.06104	-0.24414
487	2.80762	2.04468	1.5564	1.2207	0.97656	0.39673	0.57983	-0.30518	0.06104	-0.03052	-0.39673	-2.10571	-3.69263	-6.04248	-7.84302	-9.67407	-12.3596		487	0.54932	0.85449	0.54932	0.85449	0.54932	0.06104	-0.36621	-0.18311	-0.18311	-0.12207	0	-1.0376	-0.36621	-0.54932	-0.67139	-0.79346	-0.73242		487	0.36621	0.67139	0.54932	0.54932	0.54932	0.39673	0.33569	0.12207	-0.06104	0.06104	-0.24414
488	2.80762	2.04468	1.5564	1.2207	0.97656	0.39673	0.57983	-0.27466	0.06104	-0.03052	-0.39673	-2.10571	-3.69263	-6.04248	-7.84302	-9.67407	-12.3596		488	0.54932	0.91553	0.54932	0.85449	0.54932	0	-0.48828	-0.18311	-0.18311	-0.12207	0	-0.97656	-0.36621	-0.54932	-0.67139	-0.73242	-0.73242		488	0.36621	0.67139	0.57983	0.54932	0.57983	0.39673	0.30518	0.12207	-0.06104	0.06104	-0.24414
489	2.80762	2.01416	1.5564	1.2207	0.97656	0.39673	0.57983	-0.24414	0.06104	-0.03052	-0.39673	-2.10571	-3.66211	-6.073	-7.84302	-9.67407	-12.3291		489	0.54932	0.91553	0.54932	0.85449	0.54932	-0.06104	-0.54932	-0.18311	-0.18311	-0.12207	0	-0.97656	-0.42725	-0.54932	-0.67139	-0.73242	-0.73242		489	0.39673	0.67139	0.57983	0.54932	0.57983	0.39673	0.27466	0.15259	-0.06104	0.06104	-0.24414
490	2.83813	2.01416	1.5564	1.2207	0.97656	0.39673	0.57983	-0.18311	0.06104	-0.03052	-0.39673	-2.10571	-3.66211	-6.073	-7.84302	-9.67407	-12.2986		490	0.54932	0.91553	0.54932	0.91553	0.54932	-0.18311	-0.67139	-0.24414	-0.18311	-0.12207	0	-0.91553	-0.42725	-0.48828	-0.67139	-0.67139	-0.73242		490	0.39673	0.67139	0.61035	0.5188	0.57983	0.36621	0.27466	0.18311	-0.03052	0.06104	-0.24414
491	2.83813	1.98364	1.5564	1.2207	0.97656	0.39673	0.57983	-0.15259	0.06104	0	-0.39673	-2.13623	-3.66211	-6.10352	-7.84302	-9.67407	-12.2986		491	0.48828	0.91553	0.54932	0.91553	0.54932	-0.24414	-0.73242	-0.24414	-0.18311	-0.12207	0	-0.85449	-0.48828	-0.48828	-0.67139	-0.67139	-0.73242		491	0.39673	0.7019	0.61035	0.5188	0.54932	0.36621	0.24414	0.18311	-0.03052	0.06104	-0.21362
492	2.83813	1.98364	1.5564	1.2207	0.97656	0.39673	0.57983	-0.12207	0.06104	0	-0.42725	-2.13623	-3.66211	-6.13403	-7.87353	-9.67407	-12.2681		492	0.48828	0.97656	0.54932	0.91553	0.54932	-0.36621	-0.79346	-0.24414	-0.18311	-0.06104	0	-0.85449	-0.48828	-0.48828	-0.67139	-0.67139	-0.73242		492	0.42725	0.7019	0.64087	0.5188	0.54932	0.36621	0.24414	0.18311	-0.03052	0.06104	-0.21362
493	2.86865	1.95312	1.5564	1.2207	0.94604	0.42725	0.61035	-0.09155	0.06104	0	-0.42725	-2.16675	-3.63159	-6.16455	-7.87353	-9.67407	-12.2681		493	0.48828	0.97656	0.54932	0.97656	0.54932	-0.48828	-0.79346	-0.24414	-0.12207	-0.06104	0	-0.79346	-0.48828	-0.42725	-0.73242	-0.67139	-0.73242		493	0.45776	0.7019	0.64087	0.5188	0.5188	0.36621	0.21362	0.15259	-0.03052	0.06104	-0.18311
494	2.86865	1.92261	1.5564	1.2207	0.94604	0.42725	0.61035	-0.09155	0.06104	0	-0.42725	-2.19727	-3.63159	-6.19507	-7.87353	-9.67407	-12.2986		494	0.48828	0.97656	0.54932	0.97656	0.54932	-0.54932	-0.85449	-0.18311	-0.12207	0	0	-0.79346	-0.48828	-0.42725	-0.73242	-0.67139	-0.79346		494	0.45776	0.73242	0.67139	0.54932	0.5188	0.36621	0.21362	0.15259	0	0.06104	-0.15259
495	2.89917	1.89209	1.52588	1.2207	0.91553	0.45776	0.61035	-0.06104	0.06104	0	-0.42725	-2.19727	-3.63159	-6.22559	-7.87353	-9.67407	-12.2986		495	0.48828	1.0376	0.54932	0.97656	0.54932	-0.67139	-0.85449	-0.18311	-0.12207	0	0	-0.79346	-0.54932	-0.42725	-0.73242	-0.67139	-0.79346		495	0.48828	0.73242	0.67139	0.54932	0.48828	0.36621	0.21362	0.12207	0	0.06104	-0.15259
496	2.89917	1.86157	1.52588	1.2207	0.91553	0.45776	0.64087	-0.06104	0.06104	0	-0.42725	-2.22778	-3.63159	-6.22559	-7.90405	-9.67407	-12.3291		496	0.48828	1.0376	0.54932	0.97656	0.54932	-0.67139	-0.85449	-0.18311	-0.06104	0	0	-0.73242	-0.54932	-0.42725	-0.73242	-0.67139	-0.79346		496	0.5188	0.73242	0.67139	0.54932	0.48828	0.36621	0.21362	0.09155	0	0.03052	-0.12207
497	2.92969	1.83105	1.5564	1.25122	0.88501	0.48828	0.64087	-0.06104	0.06104	-0.03052	-0.42725	-2.22778	-3.63159	-6.2561	-7.90405	-9.67407	-12.3291		497	0.48828	1.0376	0.54932	0.97656	0.54932	-0.73242	-0.79346	-0.12207	-0.06104	0	0	-0.73242	-0.54932	-0.42725	-0.73242	-0.67139	-0.79346		497	0.54932	0.73242	0.67139	0.54932	0.48828	0.33569	0.24414	0.09155	0.03052	0.03052	-0.09155
498	2.92969	1.80054	1.5564	1.25122	0.88501	0.48828	0.64087	-0.06104	0.06104	-0.03052	-0.42725	-2.22778	-3.66211	-6.28662	-7.90405	-9.67407	-12.3291		498	0.48828	1.0376	0.61035	0.97656	0.54932	-0.73242	-0.79346	-0.12207	-0.06104	0	0	-0.73242	-0.54932	-0.48828	-0.73242	-0.61035	-0.79346		498	0.57983	0.7019	0.64087	0.54932	0.48828	0.33569	0.24414	0.06104	0.06104	0.03052	-0.06104
499	2.9602	1.80054	1.5564	1.25122	0.88501	0.5188	0.64087	-0.06104	0.06104	-0.03052	-0.42725	-2.19727	-3.69263	-6.31714	-7.87353	-9.67407	-12.3596		499	0.48828	1.0376	0.61035	0.97656	0.54932	-0.73242	-0.73242	-0.06104	-0.06104	0	0	-0.67139	-0.61035	-0.48828	-0.73242	-0.61035	-0.79346		499	0.57983	0.7019	0.64087	0.57983	0.5188	0.33569	0.24414	0.06104	0.06104	0	-0.03052
500	2.9602	1.77002	1.5564	1.28174	0.88501	0.54932	0.61035	-0.03052	0.09155	-0.03052	-0.39673	-2.19727	-3.75366	-6.34766	-7.87353	-9.67407	-12.3596		500	0.54932	1.0376	0.61035	0.97656	0.54932	-0.67139	-0.67139	-0.06104	-0.06104	0	0	-0.67139	-0.61035	-0.48828	-0.73242	-0.61035	-0.79346		500	0.57983	0.7019	0.61035	0.57983	0.5188	0.33569	0.27466	0.03052	0.09155	0	0
501	2.9602	1.77002	1.5564	1.28174	0.88501	0.54932	0.61035	-0.03052	0.09155	-0.03052	-0.39673	-2.13623	-3.8147	-6.34766	-7.87353	-9.67407	-12.3596		501	0.54932	0.97656	0.61035	0.97656	0.54932	-0.67139	-0.61035	0	-0.06104	0	0	-0.67139	-0.61035	-0.54932	-0.73242	-0.61035	-0.79346		501	0.61035	0.7019	0.57983	0.57983	0.5188	0.33569	0.27466	0.03052	0.09155	0	0
502	2.99072	1.77002	1.5564	1.31226	0.88501	0.54932	0.57983	-0.03052	0.09155	0	-0.39673	-2.10571	-3.84521	-6.37817	-7.87353	-9.67407	-12.3596		502	0.54932	0.97656	0.61035	0.97656	0.61035	-0.61035	-0.61035	0	-0.06104	0	0	-0.73242	-0.67139	-0.54932	-0.73242	-0.61035	-0.79346		502	0.61035	0.7019	0.54932	0.57983	0.5188	0.33569	0.27466	0.03052	0.09155	-0.03052	0
503	2.99072	1.77002	1.5564	1.31226	0.91553	0.57983	0.54932	-0.03052	0.09155	0	-0.36621	-2.0752	-3.90625	-6.37817	-7.84302	-9.67407	-12.3291		503	0.54932	0.97656	0.67139	0.97656	0.61035	-0.54932	-0.54932	0	-0.06104	-0.06104	0	-0.73242	-0.67139	-0.54932	-0.73242	-0.61035	-0.79346		503	0.64087	0.67139	0.5188	0.54932	0.48828	0.33569	0.30518	0	0.06104	-0.03052	0
504	2.99072	1.77002	1.52588	1.31226	0.94604	0.57983	0.5188	0	0.09155	0	-0.36621	-2.01416	-3.93677	-6.40869	-7.84302	-9.67407	-12.3291		504	0.54932	0.97656	0.67139	0.97656	0.61035	-0.42725	-0.48828	0	-0.12207	-0.06104	0	-0.73242	-0.67139	-0.54932	-0.73242	-0.61035	-0.79346		504	0.64087	0.67139	0.5188	0.54932	0.48828	0.30518	0.30518	0	0.06104	-0.06104	0.03052
505	2.99072	1.80054	1.52588	1.31226	0.94604	0.57983	0.48828	0	0.09155	0	-0.36621	-1.98364	-3.96728	-6.40869	-7.8125	-9.67407	-12.3291		505	0.54932	0.97656	0.67139	0.97656	0.61035	-0.36621	-0.48828	0	-0.12207	-0.06104	0	-0.73242	-0.67139	-0.54932	-0.67139	-0.61035	-0.79346		505	0.67139	0.67139	0.48828	0.54932	0.45776	0.30518	0.30518	0	0.03052	-0.06104	0.03052
506	3.02124	1.80054	1.52588	1.31226	0.97656	0.57983	0.48828	0	0.06104	0.03052	-0.33569	-1.95312	-3.9978	-6.37817	-7.78198	-9.67407	-12.2986		506	0.54932	0.91553	0.61035	0.97656	0.61035	-0.30518	-0.42725	0.06104	-0.12207	-0.12207	0.06104	-0.73242	-0.67139	-0.54932	-0.67139	-0.61035	-0.79346		506	0.67139	0.67139	0.48828	0.54932	0.42725	0.30518	0.30518	0	0	-0.06104	0.03052
507	3.02124	1.83105	1.49536	1.31226	0.97656	0.54932	0.45776	0	0.06104	0.03052	-0.33569	-1.92261	-3.9978	-6.37817	-7.78198	-9.67407	-12.2986		507	0.54932	0.91553	0.61035	0.97656	0.61035	-0.30518	-0.42725	0.06104	-0.18311	-0.12207	0.06104	-0.73242	-0.67139	-0.54932	-0.67139	-0.67139	-0.79346		507	0.7019	0.67139	0.45776	0.54932	0.39673	0.30518	0.30518	0	0	-0.06104	0
508	3.02124	1.83105	1.46484	1.31226	0.97656	0.54932	0.45776	0.03052	0.06104	0.06104	-0.33569	-1.92261	-3.96728	-6.34766	-7.75146	-9.67407	-12.2986		508	0.54932	0.91553	0.61035	0.97656	0.61035	-0.24414	-0.36621	0.06104	-0.18311	-0.12207	0.06104	-0.73242	-0.61035	-0.54932	-0.67139	-0.67139	-0.79346		508	0.73242	0.64087	0.45776	0.54932	0.36621	0.30518	0.30518	0	-0.06104	-0.09155	0
509	3.02124	1.86157	1.46484	1.28174	0.97656	0.54932	0.45776	0.03052	0.06104	0.06104	-0.33569	-1.92261	-3.93677	-6.34766	-7.75146	-9.67407	-12.2986		509	0.54932	0.91553	0.61035	0.97656	0.61035	-0.18311	-0.36621	0.12207	-0.24414	-0.12207	0.06104	-0.73242	-0.61035	-0.54932	-0.61035	-0.67139	-0.85449		509	0.73242	0.64087	0.45776	0.54932	0.33569	0.30518	0.30518	0	-0.06104	-0.09155	0
510	3.02124	1.86157	1.43433	1.28174	0.97656	0.57983	0.45776	0.03052	0.06104	0.09155	-0.30518	-1.92261	-3.93677	-6.31714	-7.75146	-9.67407	-12.2986		510	0.54932	0.91553	0.61035	0.97656	0.54932	-0.18311	-0.30518	0.12207	-0.24414	-0.12207	0.06104	-0.73242	-0.61035	-0.61035	-0.61035	-0.73242	-0.85449		510	0.76294	0.64087	0.42725	0.54932	0.33569	0.30518	0.30518	0.03052	-0.09155	-0.09155	0
511	2.99072	1.89209	1.43433	1.28174	0.97656	0.57983	0.48828	0.03052	0.06104	0.09155	-0.30518	-1.95312	-3.90625	-6.28662	-7.75146	-9.70459	-12.2986		511	0.54932	0.85449	0.61035	0.97656	0.54932	-0.18311	-0.30518	0.12207	-0.30518	-0.12207	0	-0.73242	-0.54932	-0.61035	-0.61035	-0.73242	-0.85449		511	0.76294	0.64087	0.39673	0.5188	0.33569	0.30518	0.33569	0.03052	-0.12207	-0.09155	-0.03052
512	2.99072	1.89209	1.43433	1.28174	0.97656	0.57983	0.48828	0.03052	0.06104	0.09155	-0.30518	-1.95312	-3.87573	-6.2561	-7.75146	-9.70459	-12.2986		512	0.54932	0.85449	0.61035	0.97656	0.54932	-0.12207	-0.24414	0.12207	-0.36621	-0.12207	0	-0.67139	-0.54932	-0.61035	-0.61035	-0.79346	-0.85449		512	0.76294	0.64087	0.36621	0.5188	0.33569	0.30518	0.33569	0.03052	-0.12207	-0.09155	-0.03052
513	2.99072	1.92261	1.43433	1.31226	1.00708	0.57983	0.5188	0.03052	0.06104	0.09155	-0.27466	-1.98364	-3.84521	-6.2561	-7.78198	-9.70459	-12.2681		513	0.54932	0.91553	0.61035	0.97656	0.54932	-0.12207	-0.24414	0.18311	-0.36621	-0.12207	0	-0.67139	-0.48828	-0.61035	-0.61035	-0.79346	-0.85449		513	0.76294	0.64087	0.33569	0.5188	0.36621	0.30518	0.33569	0.03052	-0.12207	-0.09155	-0.06104
514	2.9602	1.92261	1.43433	1.31226	1.00708	0.57983	0.54932	0	0.06104	0.09155	-0.27466	-2.01416	-3.8147	-6.22559	-7.78198	-9.70459	-12.2681		514	0.54932	0.91553	0.61035	0.97656	0.54932	-0.06104	-0.24414	0.18311	-0.42725	-0.12207	0	-0.67139	-0.48828	-0.61035	-0.61035	-0.85449	-0.85449		514	0.76294	0.67139	0.30518	0.5188	0.39673	0.30518	0.33569	0.03052	-0.09155	-0.09155	-0.06104
515	2.9602	1.92261	1.46484	1.34277	1.00708	0.57983	0.54932	0	0.06104	0.06104	-0.27466	-2.04468	-3.78418	-6.22559	-7.8125	-9.73511	-12.2376		515	0.61035	0.91553	0.61035	0.97656	0.54932	-0.06104	-0.18311	0.18311	-0.48828	-0.12207	0	-0.67139	-0.42725	-0.61035	-0.54932	-0.85449	-0.85449		515	0.76294	0.7019	0.27466	0.5188	0.42725	0.30518	0.33569	0.03052	-0.09155	-0.12207	-0.09155
516	2.9602	1.92261	1.46484	1.34277	1.00708	0.57983	0.57983	0	0.03052	0.06104	-0.24414	-2.0752	-3.78418	-6.22559	-7.84302	-9.73511	-12.2376		516	0.61035	0.91553	0.61035	0.97656	0.54932	-0.06104	-0.18311	0.18311	-0.48828	-0.12207	0	-0.67139	-0.42725	-0.61035	-0.54932	-0.85449	-0.85449		516	0.76294	0.73242	0.24414	0.5188	0.45776	0.30518	0.33569	0.03052	-0.09155	-0.12207	-0.09155
517	2.92969	1.92261	1.49536	1.37329	1.00708	0.57983	0.57983	-0.03052	0.03052	0.03052	-0.24414	-2.0752	-3.75366	-6.2561	-7.84302	-9.73511	-12.2376		517	0.61035	0.91553	0.61035	0.97656	0.54932	-0.06104	-0.18311	0.18311	-0.54932	-0.12207	0	-0.67139	-0.36621	-0.61035	-0.54932	-0.85449	-0.85449		517	0.76294	0.73242	0.24414	0.5188	0.48828	0.30518	0.30518	0.03052	-0.06104	-0.12207	-0.09155
518	2.92969	1.89209	1.52588	1.37329	0.97656	0.61035	0.61035	-0.03052	0.03052	0	-0.24414	-2.10571	-3.75366	-6.2561	-7.87353	-9.73511	-12.207		518	0.61035	0.91553	0.61035	0.97656	0.54932	0	-0.18311	0.24414	-0.54932	-0.12207	0	-0.67139	-0.36621	-0.61035	-0.61035	-0.85449	-0.85449		518	0.79346	0.76294	0.21362	0.5188	0.48828	0.30518	0.30518	0.03052	-0.06104	-0.15259	-0.06104
519	2.92969	1.86157	1.52588	1.37329	0.97656	0.61035	0.61035	-0.03052	0.03052	0	-0.27466	-2.10571	-3.72314	-6.28662	-7.87353	-9.73511	-12.207		519	0.61035	0.91553	0.61035	1.0376	0.54932	0	-0.12207	0.24414	-0.54932	-0.12207	0	-0.61035	-0.36621	-0.61035	-0.61035	-0.85449	-0.79346		519	0.82397	0.79346	0.21362	0.54932	0.5188	0.30518	0.30518	0.03052	-0.06104	-0.15259	-0.06104
520	2.9602	1.86157	1.5564	1.37329	0.97656	0.57983	0.61035	-0.03052	0.03052	0	-0.27466	-2.13623	-3.72314	-6.28662	-7.87353	-9.73511	-12.207		520	0.61035	0.91553	0.54932	1.0376	0.54932	0	-0.12207	0.24414	-0.54932	-0.12207	0	-0.61035	-0.36621	-0.61035	-0.61035	-0.85449	-0.79346		520	0.82397	0.82397	0.24414	0.54932	0.54932	0.27466	0.27466	0	-0.03052	-0.15259	-0.06104
521	2.9602	1.83105	1.58691	1.37329	0.97656	0.57983	0.64087	-0.03052	0.03052	-0.03052	-0.30518	-2.13623	-3.72314	-6.28662	-7.90405	-9.73511	-12.207		521	0.61035	0.91553	0.54932	1.0376	0.54932	0	-0.12207	0.24414	-0.54932	-0.12207	0	-0.61035	-0.36621	-0.54932	-0.61035	-0.85449	-0.79346		521	0.85449	0.82397	0.24414	0.54932	0.57983	0.27466	0.24414	0	-0.03052	-0.15259	-0.06104
522	2.9602	1.80054	1.58691	1.34277	0.97656	0.61035	0.64087	0	0.03052	-0.03052	-0.30518	-2.13623	-3.72314	-6.28662	-7.90405	-9.73511	-12.207		522	0.61035	0.91553	0.54932	1.0376	0.54932	0	-0.12207	0.30518	-0.48828	-0.12207	0	-0.61035	-0.36621	-0.54932	-0.61035	-0.85449	-0.79346		522	0.91553	0.85449	0.27466	0.54932	0.57983	0.27466	0.24414	0	-0.03052	-0.12207	-0.06104
523	2.9602	1.77002	1.61743	1.34277	0.97656	0.61035	0.64087	0	0.03052	-0.06104	-0.33569	-2.13623	-3.72314	-6.28662	-7.87353	-9.70459	-12.2376		523	0.61035	0.91553	0.54932	1.0376	0.54932	0	-0.12207	0.30518	-0.48828	-0.12207	0	-0.61035	-0.36621	-0.54932	-0.67139	-0.85449	-0.85449		523	0.94604	0.85449	0.30518	0.54932	0.57983	0.27466	0.21362	0	-0.03052	-0.12207	-0.06104
524	2.9602	1.7395	1.61743	1.31226	0.97656	0.61035	0.64087	0	0.06104	-0.06104	-0.33569	-2.13623	-3.75366	-6.2561	-7.87353	-9.70459	-12.2376		524	0.61035	0.91553	0.61035	1.0376	0.54932	0	-0.12207	0.30518	-0.42725	-0.06104	-0.06104	-0.61035	-0.36621	-0.54932	-0.67139	-0.85449	-0.85449		524	0.97656	0.85449	0.30518	0.54932	0.57983	0.27466	0.18311	-0.03052	-0.03052	-0.09155	-0.06104
525	2.92969	1.70898	1.64795	1.31226	0.97656	0.61035	0.61035	0	0.06104	-0.06104	-0.33569	-2.13623	-3.78418	-6.2561	-7.87353	-9.70459	-12.2681		525	0.54932	0.85449	0.61035	0.97656	0.54932	0	-0.12207	0.24414	-0.36621	-0.06104	-0.06104	-0.61035	-0.36621	-0.48828	-0.67139	-0.79346	-0.85449		525	1.00708	0.88501	0.33569	0.54932	0.57983	0.27466	0.18311	-0.06104	-0.06104	-0.09155	-0.09155
526	2.92969	1.67847	1.64795	1.31226	0.97656	0.61035	0.61035	0	0.09155	-0.06104	-0.36621	-2.13623	-3.78418	-6.19507	-7.84302	-9.67407	-12.2681		526	0.54932	0.85449	0.61035	0.97656	0.48828	0	-0.06104	0.24414	-0.30518	0	-0.06104	-0.61035	-0.36621	-0.48828	-0.67139	-0.79346	-0.85449		526	1.0376	0.88501	0.33569	0.54932	0.57983	0.27466	0.15259	-0.06104	-0.06104	-0.06104	-0.09155
527	2.92969	1.67847	1.64795	1.28174	0.97656	0.61035	0.57983	0	0.09155	-0.09155	-0.36621	-2.10571	-3.8147	-6.16455	-7.84302	-9.67407	-12.2986		527	0.54932	0.85449	0.61035	0.97656	0.48828	0	-0.06104	0.18311	-0.30518	0	-0.06104	-0.61035	-0.36621	-0.48828	-0.67139	-0.79346	-0.79346		527	1.06812	0.91553	0.33569	0.57983	0.54932	0.27466	0.15259	-0.09155	-0.09155	-0.06104	-0.09155
528	2.92969	1.67847	1.64795	1.28174	1.00708	0.61035	0.57983	0	0.09155	-0.09155	-0.36621	-2.10571	-3.84521	-6.13403	-7.8125	-9.67407	-12.2986		528	0.54932	0.79346	0.67139	0.97656	0.48828	0	-0.06104	0.18311	-0.24414	0	-0.06104	-0.61035	-0.30518	-0.48828	-0.73242	-0.79346	-0.79346		528	1.06812	0.91553	0.33569	0.57983	0.54932	0.30518	0.12207	-0.09155	-0.09155	-0.06104	-0.09155
529	2.92969	1.64795	1.64795	1.28174	1.00708	0.64087	0.54932	0	0.09155	-0.09155	-0.39673	-2.10571	-3.84521	-6.13403	-7.8125	-9.67407	-12.2986		529	0.54932	0.79346	0.67139	0.97656	0.48828	0	-0.06104	0.12207	-0.18311	0	-0.06104	-0.61035	-0.30518	-0.48828	-0.73242	-0.79346	-0.79346		529	1.09863	0.91553	0.33569	0.57983	0.5188	0.30518	0.12207	-0.12207	-0.12207	-0.06104	-0.09155
530	2.9602	1.67847	1.64795	1.28174	1.00708	0.64087	0.5188	0	0.09155	-0.09155	-0.39673	-2.10571	-3.84521	-6.10352	-7.78198	-9.70459	-12.2986		530	0.54932	0.79346	0.67139	0.97656	0.48828	0	-0.06104	0.12207	-0.18311	0	-0.06104	-0.61035	-0.30518	-0.42725	-0.73242	-0.79346	-0.79346		530	1.09863	0.94604	0.33569	0.57983	0.48828	0.30518	0.12207	-0.12207	-0.12207	-0.09155	-0.12207
531	2.9602	1.67847	1.61743	1.28174	1.00708	0.64087	0.48828	0	0.09155	-0.09155	-0.39673	-2.13623	-3.84521	-6.10352	-7.75146	-9.70459	-12.3291		531	0.61035	0.79346	0.67139	0.97656	0.48828	0	-0.06104	0.12207	-0.18311	0.06104	-0.06104	-0.61035	-0.30518	-0.42725	-0.73242	-0.79346	-0.79346		531	1.09863	0.94604	0.33569	0.57983	0.45776	0.30518	0.09155	-0.12207	-0.12207	-0.12207	-0.12207
532	2.99072	1.70898	1.61743	1.28174	1.00708	0.64087	0.48828	0	0.06104	-0.09155	-0.39673	-2.13623	-3.84521	-6.13403	-7.75146	-9.73511	-12.3291		532	0.61035	0.79346	0.73242	0.97656	0.48828	0	-0.06104	0.06104	-0.18311	0.06104	-0.06104	-0.61035	-0.30518	-0.42725	-0.73242	-0.79346	-0.79346		532	1.09863	0.94604	0.33569	0.57983	0.45776	0.30518	0.09155	-0.12207	-0.12207	-0.15259	-0.12207
533	2.99072	1.7395	1.61743	1.31226	1.0376	0.61035	0.45776	0	0.06104	-0.09155	-0.42725	-2.13623	-3.84521	-6.13403	-7.72095	-9.73511	-12.3291		533	0.61035	0.79346	0.73242	1.0376	0.48828	0	-0.06104	0.06104	-0.18311	0	-0.06104	-0.61035	-0.30518	-0.42725	-0.73242	-0.79346	-0.73242		533	1.09863	0.94604	0.33569	0.54932	0.42725	0.33569	0.09155	-0.12207	-0.12207	-0.18311	-0.09155
534	3.02124	1.7395	1.61743	1.31226	1.0376	0.61035	0.45776	0.03052	0.06104	-0.09155	-0.42725	-2.13623	-3.8147	-6.16455	-7.72095	-9.76562	-12.3291		534	0.61035	0.79346	0.73242	1.0376	0.48828	0	-0.06104	0.06104	-0.18311	0	-0.06104	-0.61035	-0.30518	-0.42725	-0.67139	-0.79346	-0.73242		534	1.09863	0.94604	0.33569	0.54932	0.39673	0.33569	0.09155	-0.12207	-0.12207	-0.21362	-0.09155
535	3.02124	1.77002	1.61743	1.31226	1.0376	0.57983	0.45776	0.03052	0.03052	-0.06104	-0.42725	-2.13623	-3.8147	-6.19507	-7.72095	-9.76562	-12.3291		535	0.61035	0.79346	0.73242	1.0376	0.48828	0	-0.06104	0.06104	-0.24414	0	-0.06104	-0.61035	-0.30518	-0.48828	-0.67139	-0.79346	-0.73242		535	1.09863	0.94604	0.33569	0.54932	0.39673	0.33569	0.09155	-0.12207	-0.09155	-0.24414	-0.09155
536	3.02124	1.80054	1.61743	1.34277	1.06812	0.57983	0.42725	0.06104	0.03052	-0.03052	-0.39673	-2.13623	-3.78418	-6.22559	-7.69043	-9.76562	-12.3596		536	0.61035	0.79346	0.73242	1.0376	0.54932	0	-0.06104	0.06104	-0.24414	0	-0.06104	-0.61035	-0.30518	-0.48828	-0.67139	-0.79346	-0.73242		536	1.06812	0.91553	0.36621	0.54932	0.39673	0.36621	0.09155	-0.12207	-0.09155	-0.27466	-0.09155
537	3.05176	1.83105	1.61743	1.34277	1.06812	0.57983	0.42725	0.09155	0	0	-0.39673	-2.13623	-3.78418	-6.2561	-7.69043	-9.79614	-12.3596		537	0.61035	0.85449	0.67139	1.0376	0.54932	0.06104	-0.06104	0.06104	-0.30518	0	-0.06104	-0.61035	-0.36621	-0.48828	-0.67139	-0.79346	-0.73242		537	1.06812	0.91553	0.36621	0.54932	0.39673	0.36621	0.09155	-0.09155	-0.09155	-0.27466	-0.09155
538	3.02124	1.83105	1.61743	1.34277	1.06812	0.54932	0.45776	0.12207	0	0	-0.39673	-2.13623	-3.75366	-6.28662	-7.69043	-9.79614	-12.3901		538	0.61035	0.85449	0.67139	1.0376	0.54932	0.06104	-0.06104	0.06104	-0.36621	0	-0.06104	-0.54932	-0.36621	-0.48828	-0.61035	-0.79346	-0.73242		538	1.06812	0.88501	0.36621	0.5188	0.39673	0.39673	0.09155	-0.09155	-0.09155	-0.30518	-0.06104
539	3.02124	1.86157	1.61743	1.37329	1.06812	0.54932	0.45776	0.12207	0	0	-0.36621	-2.13623	-3.75366	-6.28662	-7.69043	-9.79614	-12.4207		539	0.61035	0.85449	0.67139	1.0376	0.61035	0.06104	-0.06104	0.06104	-0.36621	0	-0.06104	-0.54932	-0.36621	-0.54932	-0.61035	-0.79346	-0.73242		539	1.0376	0.88501	0.36621	0.5188	0.42725	0.39673	0.12207	-0.06104	-0.09155	-0.30518	-0.06104
540	3.02124	1.86157	1.61743	1.37329	1.09863	0.54932	0.48828	0.15259	0	0.03052	-0.36621	-2.10571	-3.75366	-6.31714	-7.69043	-9.79614	-12.4512		540	0.61035	0.85449	0.67139	0.97656	0.61035	0.12207	-0.06104	0.06104	-0.42725	0	0	-0.54932	-0.42725	-0.54932	-0.54932	-0.79346	-0.73242		540	1.00708	0.85449	0.39673	0.5188	0.42725	0.39673	0.12207	-0.06104	-0.09155	-0.30518	-0.06104
541	3.02124	1.86157	1.64795	1.37329	1.09863	0.54932	0.48828	0.18311	0	0.03052	-0.36621	-2.10571	-3.75366	-6.31714	-7.72095	-9.79614	-12.4817		541	0.61035	0.85449	0.67139	0.97656	0.61035	0.12207	-0.12207	0.06104	-0.48828	0	0	-0.54932	-0.42725	-0.54932	-0.54932	-0.79346	-0.73242		541	1.00708	0.82397	0.39673	0.48828	0.45776	0.42725	0.15259	-0.03052	-0.09155	-0.30518	-0.06104
542	3.02124	1.89209	1.64795	1.37329	1.09863	0.54932	0.5188	0.18311	-0.03052	0.03052	-0.39673	-2.0752	-3.75366	-6.31714	-7.72095	-9.79614	-12.5122		542	0.61035	0.85449	0.67139	0.97656	0.61035	0.12207	-0.12207	0.06104	-0.48828	0.06104	0	-0.54932	-0.42725	-0.54932	-0.54932	-0.79346	-0.67139		542	0.97656	0.82397	0.39673	0.48828	0.45776	0.42725	0.15259	-0.03052	-0.09155	-0.30518	-0.03052
543	2.99072	1.89209	1.61743	1.37329	1.09863	0.54932	0.5188	0.18311	-0.03052	0.03052	-0.39673	-2.0752	-3.75366	-6.31714	-7.75146	-9.76562	-12.5427		543	0.67139	0.85449	0.67139	0.97656	0.61035	0.12207	-0.12207	0.06104	-0.48828	0.06104	0	-0.54932	-0.42725	-0.54932	-0.54932	-0.79346	-0.67139		543	0.94604	0.82397	0.39673	0.48828	0.48828	0.39673	0.15259	0	-0.09155	-0.33569	-0.03052
544	2.99072	1.89209	1.61743	1.37329	1.06812	0.57983	0.54932	0.21362	-0.03052	0	-0.39673	-2.0752	-3.75366	-6.31714	-7.75146	-9.76562	-12.5732		544	0.67139	0.79346	0.67139	0.97656	0.61035	0.12207	-0.12207	0.06104	-0.48828	0.06104	0	-0.54932	-0.48828	-0.54932	-0.54932	-0.79346	-0.67139		544	0.91553	0.79346	0.39673	0.48828	0.5188	0.39673	0.18311	0	-0.09155	-0.33569	0
545	3.02124	1.89209	1.61743	1.37329	1.06812	0.57983	0.54932	0.18311	-0.06104	0	-0.42725	-2.0752	-3.78418	-6.28662	-7.78198	-9.76562	-12.6038		545	0.67139	0.79346	0.67139	0.97656	0.61035	0.12207	-0.12207	0.06104	-0.48828	0.06104	0	-0.54932	-0.48828	-0.54932	-0.54932	-0.79346	-0.67139		545	0.91553	0.79346	0.39673	0.45776	0.5188	0.39673	0.18311	0	-0.09155	-0.33569	0
546	3.02124	1.92261	1.58691	1.37329	1.06812	0.57983	0.54932	0.18311	-0.06104	-0.03052	-0.42725	-2.0752	-3.8147	-6.28662	-7.78198	-9.76562	-12.6038		546	0.67139	0.79346	0.67139	1.0376	0.61035	0.12207	-0.12207	0.06104	-0.42725	0.06104	0	-0.48828	-0.48828	-0.54932	-0.54932	-0.79346	-0.67139		546	0.88501	0.79346	0.42725	0.45776	0.5188	0.39673	0.18311	0	-0.09155	-0.33569	0
547	3.02124	1.92261	1.58691	1.37329	1.06812	0.57983	0.54932	0.15259	-0.09155	-0.06104	-0.45776	-2.0752	-3.8147	-6.2561	-7.8125	-9.73511	-12.6038		547	0.67139	0.79346	0.67139	1.0376	0.61035	0.12207	-0.12207	0.06104	-0.42725	0	0	-0.48828	-0.48828	-0.48828	-0.54932	-0.79346	-0.67139		547	0.88501	0.79346	0.42725	0.45776	0.54932	0.39673	0.21362	0	-0.09155	-0.33569	0
548	3.05176	1.89209	1.5564	1.37329	1.06812	0.57983	0.5188	0.15259	-0.09155	-0.06104	-0.45776	-2.10571	-3.84521	-6.2561	-7.8125	-9.73511	-12.6343		548	0.67139	0.79346	0.67139	1.0376	0.61035	0.12207	-0.12207	0.06104	-0.36621	0	0	-0.48828	-0.54932	-0.48828	-0.54932	-0.79346	-0.67139		548	0.85449	0.79346	0.42725	0.45776	0.54932	0.36621	0.21362	0	-0.06104	-0.33569	0
549	3.05176	1.89209	1.5564	1.37329	1.06812	0.57983	0.48828	0.12207	-0.09155	-0.09155	-0.45776	-2.13623	-3.84521	-6.22559	-7.8125	-9.70459	-12.6343		549	0.67139	0.73242	0.67139	1.0376	0.61035	0.12207	-0.12207	0.12207	-0.30518	0	0	-0.48828	-0.54932	-0.48828	-0.54932	-0.79346	-0.67139		549	0.85449	0.82397	0.42725	0.45776	0.54932	0.36621	0.24414	0	-0.06104	-0.30518	0
550	3.05176	1.86157	1.5564	1.34277	1.06812	0.57983	0.45776	0.09155	-0.09155	-0.09155	-0.42725	-2.13623	-3.84521	-6.19507	-7.78198	-9.70459	-12.6343		550	0.67139	0.73242	0.67139	1.0376	0.61035	0.12207	-0.12207	0.12207	-0.24414	0	0	-0.48828	-0.54932	-0.48828	-0.54932	-0.79346	-0.67139		550	0.85449	0.82397	0.45776	0.45776	0.54932	0.36621	0.24414	0	-0.03052	-0.30518	-0.03052
551	3.08228	1.86157	1.5564	1.34277	1.06812	0.57983	0.42725	0.06104	-0.09155	-0.12207	-0.42725	-2.16675	-3.84521	-6.19507	-7.78198	-9.70459	-12.6648		551	0.67139	0.73242	0.67139	1.0376	0.61035	0.12207	-0.12207	0.12207	-0.24414	0	0	-0.42725	-0.61035	-0.54932	-0.54932	-0.79346	-0.67139		551	0.85449	0.85449	0.48828	0.45776	0.54932	0.39673	0.27466	0	0	-0.27466	-0.03052
552	3.08228	1.83105	1.5564	1.34277	1.06812	0.57983	0.39673	0.06104	-0.06104	-0.12207	-0.42725	-2.16675	-3.8147	-6.19507	-7.78198	-9.70459	-12.6648		552	0.67139	0.73242	0.67139	1.0376	0.61035	0.12207	-0.12207	0.12207	-0.18311	0	0	-0.42725	-0.61035	-0.54932	-0.54932	-0.79346	-0.67139		552	0.85449	0.85449	0.48828	0.45776	0.54932	0.39673	0.27466	0	0	-0.27466	-0.06104
553	3.05176	1.80054	1.5564	1.34277	1.09863	0.57983	0.39673	0.06104	-0.06104	-0.12207	-0.39673	-2.16675	-3.8147	-6.16455	-7.78198	-9.70459	-12.6648		553	0.67139	0.73242	0.61035	1.0376	0.61035	0.12207	-0.12207	0.18311	-0.18311	0	0	-0.42725	-0.61035	-0.54932	-0.54932	-0.79346	-0.67139		553	0.85449	0.88501	0.5188	0.45776	0.54932	0.39673	0.27466	0	0.03052	-0.24414	-0.06104
554	3.05176	1.80054	1.58691	1.31226	1.09863	0.61035	0.36621	0.06104	-0.03052	-0.12207	-0.39673	-2.19727	-3.8147	-6.16455	-7.78198	-9.73511	-12.6953		554	0.67139	0.73242	0.61035	1.0376	0.67139	0.12207	-0.12207	0.18311	-0.18311	0	0	-0.48828	-0.67139	-0.54932	-0.54932	-0.79346	-0.67139		554	0.85449	0.88501	0.54932	0.45776	0.5188	0.39673	0.24414	-0.03052	0.03052	-0.21362	-0.09155
555	3.02124	1.80054	1.58691	1.31226	1.09863	0.61035	0.36621	0.03052	0	-0.12207	-0.36621	-2.19727	-3.78418	-6.16455	-7.78198	-9.73511	-12.6953		555	0.67139	0.73242	0.54932	1.0376	0.67139	0.12207	-0.06104	0.18311	-0.12207	0	0	-0.48828	-0.67139	-0.61035	-0.54932	-0.79346	-0.67139		555	0.88501	0.91553	0.57983	0.45776	0.5188	0.39673	0.24414	-0.03052	0.06104	-0.18311	-0.09155
556	3.02124	1.83105	1.61743	1.31226	1.09863	0.64087	0.36621	0.03052	0	-0.12207	-0.36621	-2.16675	-3.78418	-6.16455	-7.8125	-9.76562	-12.6953		556	0.67139	0.73242	0.48828	1.0376	0.67139	0.12207	-0.06104	0.18311	-0.12207	0	0	-0.48828	-0.67139	-0.61035	-0.54932	-0.79346	-0.67139		556	0.88501	0.91553	0.57983	0.45776	0.48828	0.39673	0.24414	-0.03052	0.09155	-0.18311	-0.12207
557	2.99072	1.86157	1.61743	1.28174	1.09863	0.64087	0.36621	0.03052	0	-0.12207	-0.36621	-2.16675	-3.78418	-6.16455	-7.8125	-9.76562	-12.7258		557	0.67139	0.73242	0.42725	1.0376	0.67139	0.12207	-0.06104	0.18311	-0.12207	0	0	-0.48828	-0.67139	-0.61035	-0.54932	-0.79346	-0.67139		557	0.88501	0.91553	0.61035	0.48828	0.48828	0.39673	0.24414	-0.03052	0.12207	-0.15259	-0.12207
558	2.9602	1.89209	1.61743	1.25122	1.09863	0.67139	0.36621	0.03052	0.03052	-0.12207	-0.39673	-2.16675	-3.78418	-6.16455	-7.84302	-9.79614	-12.7258		558	0.61035	0.73242	0.36621	0.97656	0.67139	0.06104	-0.06104	0.18311	-0.12207	0	0	-0.54932	-0.67139	-0.61035	-0.54932	-0.85449	-0.61035		558	0.91553	0.94604	0.61035	0.48828	0.45776	0.39673	0.24414	0	0.12207	-0.12207	-0.12207
559	2.9602	1.92261	1.61743	1.19019	1.09863	0.67139	0.36621	0.03052	0.06104	-0.12207	-0.39673	-2.16675	-3.78418	-6.16455	-7.84302	-9.79614	-12.7258		559	0.61035	0.73242	0.30518	0.97656	0.67139	0.06104	0	0.18311	-0.12207	0	0	-0.54932	-0.67139	-0.61035	-0.61035	-0.85449	-0.61035		559	0.91553	0.94604	0.61035	0.5188	0.42725	0.39673	0.24414	0	0.15259	-0.12207	-0.15259
560	2.92969	1.95312	1.58691	1.12915	1.09863	0.67139	0.39673	0.03052	0.06104	-0.12207	-0.39673	-2.13623	-3.78418	-6.13403	-7.84302	-9.79614	-12.7258		560	0.61035	0.73242	0.18311	0.97656	0.67139	0.06104	0	0.18311	-0.12207	0	0	-0.61035	-0.67139	-0.61035	-0.61035	-0.85449	-0.61035		560	0.94604	0.94604	0.61035	0.5188	0.39673	0.39673	0.27466	0	0.15259	-0.12207	-0.15259
561	2.92969	1.98364	1.58691	1.06812	1.09863	0.67139	0.39673	0.03052	0.09155	-0.12207	-0.42725	-2.13623	-3.8147	-6.13403	-7.87353	-9.79614	-12.7258		561	0.61035	0.79346	0.12207	0.97656	0.67139	0.12207	0	0.18311	-0.12207	0	0	-0.61035	-0.67139	-0.54932	-0.67139	-0.85449	-0.61035		561	0.94604	0.94604	0.57983	0.54932	0.39673	0.36621	0.27466	0	0.15259	-0.12207	-0.18311
562	2.92969	1.98364	1.5564	0.97656	1.06812	0.67139	0.39673	0.06104	0.09155	-0.15259	-0.42725	-2.13623	-3.8147	-6.13403	-7.87353	-9.79614	-12.7258		562	0.61035	0.79346	0.06104	0.97656	0.61035	0.12207	0	0.18311	-0.12207	-0.06104	0	-0.61035	-0.67139	-0.54932	-0.67139	-0.91553	-0.61035		562	0.97656	0.94604	0.57983	0.54932	0.36621	0.36621	0.30518	0.03052	0.15259	-0.09155	-0.18311
563	2.92969	2.01416	1.52588	0.88501	1.06812	0.67139	0.42725	0.09155	0.09155	-0.15259	-0.42725	-2.13623	-3.8147	-6.13403	-7.87353	-9.79614	-12.7258		563	0.61035	0.79346	0	0.97656	0.61035	0.12207	0	0.12207	-0.18311	-0.06104	0	-0.67139	-0.61035	-0.54932	-0.73242	-0.91553	-0.61035		563	0.97656	0.97656	0.57983	0.54932	0.36621	0.36621	0.30518	0.03052	0.15259	-0.09155	-0.18311
564	2.92969	2.01416	1.52588	0.79346	1.0376	0.67139	0.42725	0.09155	0.09155	-0.15259	-0.39673	-2.13623	-3.8147	-6.10352	-7.87353	-9.79614	-12.6953		564	0.61035	0.79346	0	0.97656	0.61035	0.12207	0	0.12207	-0.18311	-0.06104	0	-0.67139	-0.61035	-0.54932	-0.73242	-0.91553	-0.61035		564	1.00708	0.97656	0.54932	0.54932	0.36621	0.33569	0.33569	0.03052	0.15259	-0.09155	-0.18311
565	2.89917	2.01416	1.49536	0.7019	1.0376	0.64087	0.39673	0.12207	0.09155	-0.18311	-0.39673	-2.13623	-3.8147	-6.10352	-7.87353	-9.79614	-12.6953		565	0.61035	0.79346	-0.06104	1.0376	0.61035	0.12207	0	0.12207	-0.18311	-0.06104	0	-0.67139	-0.61035	-0.54932	-0.73242	-0.91553	-0.67139		565	1.00708	0.97656	0.54932	0.5188	0.39673	0.33569	0.33569	0.03052	0.15259	-0.09155	-0.18311
566	2.89917	1.98364	1.46484	0.64087	1.00708	0.64087	0.39673	0.15259	0.06104	-0.18311	-0.36621	-2.10571	-3.8147	-6.10352	-7.87353	-9.76562	-12.6953		566	0.61035	0.79346	-0.12207	1.0376	0.61035	0.12207	0	0.12207	-0.18311	-0.06104	0	-0.67139	-0.54932	-0.54932	-0.73242	-0.91553	-0.67139		566	1.0376	1.00708	0.5188	0.5188	0.39673	0.33569	0.30518	0	0.15259	-0.09155	-0.18311
567	2.89917	1.98364	1.46484	0.57983	1.00708	0.61035	0.39673	0.15259	0.06104	-0.21362	-0.36621	-2.10571	-3.8147	-6.10352	-7.87353	-9.76562	-12.6648		567	0.61035	0.79346	-0.12207	1.0376	0.61035	0.12207	0	0.12207	-0.18311	-0.12207	0	-0.73242	-0.54932	-0.54932	-0.79346	-0.91553	-0.67139		567	1.0376	1.00708	0.5188	0.48828	0.42725	0.33569	0.30518	0	0.15259	-0.09155	-0.18311
568	2.86865	1.98364	1.46484	0.54932	0.97656	0.57983	0.39673	0.15259	0.06104	-0.21362	-0.33569	-2.10571	-3.78418	-6.073	-7.90405	-9.76562	-12.6648		568	0.61035	0.79346	-0.12207	1.0376	0.54932	0.18311	0	0.12207	-0.24414	-0.12207	0	-0.73242	-0.48828	-0.54932	-0.79346	-0.85449	-0.67139		568	1.0376	1.00708	0.48828	0.48828	0.45776	0.33569	0.27466	-0.03052	0.15259	-0.06104	-0.21362
569	2.83813	1.98364	1.46484	0.5188	0.94604	0.54932	0.39673	0.18311	0.06104	-0.21362	-0.30518	-2.10571	-3.75366	-6.10352	-7.87353	-9.79614	-12.6343		569	0.61035	0.73242	-0.18311	1.09863	0.54932	0.12207	0	0.12207	-0.24414	-0.12207	0	-0.73242	-0.42725	-0.54932	-0.79346	-0.85449	-0.73242		569	1.0376	1.0376	0.48828	0.45776	0.48828	0.33569	0.24414	-0.06104	0.12207	-0.06104	-0.21362
570	2.83813	2.01416	1.46484	0.5188	0.94604	0.54932	0.39673	0.18311	0.03052	-0.21362	-0.30518	-2.0752	-3.75366	-6.10352	-7.87353	-9.79614	-12.6038		570	0.61035	0.73242	-0.18311	1.09863	0.54932	0.12207	0	0.12207	-0.24414	-0.12207	0	-0.67139	-0.36621	-0.61035	-0.79346	-0.85449	-0.73242		570	1.0376	1.0376	0.48828	0.45776	0.5188	0.33569	0.21362	-0.06104	0.12207	-0.03052	-0.24414
571	2.80762	2.01416	1.46484	0.5188	0.91553	0.5188	0.39673	0.18311	0.03052	-0.21362	-0.30518	-2.0752	-3.72314	-6.10352	-7.87353	-9.82666	-12.5732		571	0.61035	0.73242	-0.12207	1.09863	0.54932	0.12207	0	0.06104	-0.24414	-0.18311	0	-0.67139	-0.36621	-0.61035	-0.79346	-0.85449	-0.73242		571	1.00708	1.0376	0.45776	0.42725	0.5188	0.33569	0.18311	-0.09155	0.12207	0	-0.27466
572	2.7771	2.01416	1.46484	0.54932	0.88501	0.5188	0.39673	0.15259	0.06104	-0.21362	-0.30518	-2.0752	-3.72314	-6.13403	-7.84302	-9.82666	-12.5427		572	0.61035	0.73242	-0.12207	1.09863	0.54932	0.12207	0	0.06104	-0.30518	-0.18311	0	-0.67139	-0.30518	-0.61035	-0.79346	-0.79346	-0.79346		572	1.00708	1.00708	0.45776	0.42725	0.5188	0.33569	0.18311	-0.12207	0.09155	0	-0.27466
573	2.74658	2.04468	1.46484	0.57983	0.88501	0.48828	0.36621	0.15259	0.06104	-0.18311	-0.30518	-2.0752	-3.72314	-6.13403	-7.84302	-9.85718	-12.5427		573	0.61035	0.73242	-0.12207	1.09863	0.61035	0.12207	0	0.06104	-0.30518	-0.18311	-0.06104	-0.67139	-0.30518	-0.61035	-0.79346	-0.79346	-0.79346		573	1.00708	1.00708	0.42725	0.39673	0.5188	0.33569	0.15259	-0.12207	0.09155	0	-0.30518
574	2.74658	2.04468	1.46484	0.61035	0.85449	0.48828	0.36621	0.15259	0.06104	-0.15259	-0.30518	-2.04468	-3.72314	-6.16455	-7.8125	-9.88769	-12.5122		574	0.61035	0.73242	-0.12207	1.09863	0.61035	0.12207	0.06104	0.06104	-0.30518	-0.18311	-0.06104	-0.61035	-0.30518	-0.67139	-0.79346	-0.79346	-0.79346		574	1.00708	0.97656	0.42725	0.39673	0.5188	0.33569	0.15259	-0.12207	0.09155	0	-0.33569
575	2.74658	2.04468	1.43433	0.67139	0.82397	0.48828	0.36621	0.12207	0.06104	-0.15259	-0.30518	-2.04468	-3.75366	-6.16455	-7.78198	-9.91821	-12.5122		575	0.61035	0.67139	-0.06104	1.09863	0.61035	0.12207	0.06104	0.06104	-0.36621	-0.18311	-0.06104	-0.61035	-0.24414	-0.67139	-0.79346	-0.79346	-0.79346		575	1.00708	0.94604	0.39673	0.39673	0.5188	0.33569	0.15259	-0.12207	0.06104	0	-0.36621
576	2.74658	2.04468	1.43433	0.73242	0.82397	0.45776	0.39673	0.12207	0.06104	-0.12207	-0.30518	-2.04468	-3.78418	-6.16455	-7.78198	-9.94873	-12.5122		576	0.61035	0.67139	-0.06104	1.09863	0.61035	0.12207	0.06104	0.06104	-0.36621	-0.18311	-0.06104	-0.61035	-0.30518	-0.67139	-0.73242	-0.79346	-0.79346		576	1.00708	0.91553	0.36621	0.39673	0.5188	0.33569	0.15259	-0.12207	0.06104	0	-0.39673
577	2.7771	2.01416	1.43433	0.79346	0.79346	0.48828	0.39673	0.12207	0.09155	-0.09155	-0.30518	-2.04468	-3.78418	-6.19507	-7.78198	-9.94873	-12.5122		577	0.61035	0.67139	0	1.09863	0.61035	0.12207	0.06104	0.06104	-0.36621	-0.18311	-0.06104	-0.54932	-0.30518	-0.67139	-0.73242	-0.79346	-0.79346		577	1.00708	0.88501	0.36621	0.42725	0.48828	0.36621	0.15259	-0.12207	0.06104	0	-0.39673
578	2.80762	2.01416	1.43433	0.85449	0.79346	0.48828	0.39673	0.09155	0.09155	-0.09155	-0.27466	-2.04468	-3.8147	-6.19507	-7.75146	-9.97925	-12.5427		578	0.61035	0.67139	0	1.09863	0.61035	0.12207	0.06104	0.06104	-0.36621	-0.18311	-0.06104	-0.54932	-0.30518	-0.67139	-0.73242	-0.79346	-0.79346		578	1.00708	0.85449	0.36621	0.42725	0.48828	0.36621	0.15259	-0.12207	0.03052	0	-0.39673
579	2.83813	1.98364	1.43433	0.91553	0.76294	0.48828	0.39673	0.09155	0.09155	-0.09155	-0.27466	-2.04468	-3.84521	-6.19507	-7.75146	-10.0098	-12.5427		579	0.61035	0.61035	0	1.09863	0.54932	0.18311	0.06104	0.06104	-0.36621	-0.12207	-0.06104	-0.54932	-0.30518	-0.67139	-0.73242	-0.85449	-0.79346		579	0.97656	0.85449	0.33569	0.42725	0.45776	0.36621	0.18311	-0.12207	0.03052	0	-0.39673
580	2.86865	1.98364	1.46484	0.97656	0.76294	0.48828	0.39673	0.09155	0.09155	-0.09155	-0.24414	-2.04468	-3.84521	-6.19507	-7.75146	-10.0098	-12.5732		580	0.61035	0.61035	0.06104	1.09863	0.54932	0.18311	0	0	-0.30518	-0.12207	-0.06104	-0.54932	-0.36621	-0.67139	-0.73242	-0.85449	-0.73242		580	0.97656	0.82397	0.33569	0.42725	0.45776	0.39673	0.18311	-0.09155	0	0	-0.39673
581	2.89917	1.95312	1.46484	1.0376	0.76294	0.48828	0.39673	0.09155	0.09155	-0.09155	-0.24414	-2.0752	-3.87573	-6.19507	-7.78198	-10.0098	-12.6038		581	0.61035	0.61035	0.12207	1.09863	0.54932	0.18311	0	0	-0.30518	-0.12207	0	-0.54932	-0.36621	-0.67139	-0.73242	-0.85449	-0.73242		581	0.94604	0.82397	0.33569	0.45776	0.45776	0.39673	0.21362	-0.09155	0	0	-0.36621
582	2.89917	1.92261	1.46484	1.09863	0.76294	0.48828	0.39673	0.12207	0.06104	-0.09155	-0.24414	-2.0752	-3.87573	-6.16455	-7.78198	-10.0403	-12.6343		582	0.61035	0.61035	0.12207	1.09863	0.54932	0.24414	0	0	-0.30518	-0.12207	0	-0.54932	-0.42725	-0.67139	-0.73242	-0.85449	-0.73242		582	0.94604	0.79346	0.36621	0.45776	0.42725	0.42725	0.24414	-0.09155	0	0	-0.36621
583	2.92969	1.92261	1.46484	1.12915	0.76294	0.48828	0.39673	0.12207	0.06104	-0.12207	-0.21362	-2.0752	-3.87573	-6.16455	-7.8125	-10.0403	-12.6343		583	0.61035	0.61035	0.18311	1.0376	0.54932	0.24414	0	0	-0.30518	-0.12207	0	-0.61035	-0.48828	-0.67139	-0.67139	-0.85449	-0.79346		583	0.91553	0.79346	0.36621	0.45776	0.42725	0.42725	0.24414	-0.06104	0	0	-0.36621
584	2.92969	1.92261	1.46484	1.19019	0.79346	0.48828	0.39673	0.12207	0.06104	-0.15259	-0.21362	-2.0752	-3.87573	-6.16455	-7.8125	-10.0403	-12.6648		584	0.54932	0.61035	0.24414	1.0376	0.61035	0.24414	0	0	-0.24414	-0.12207	0	-0.61035	-0.48828	-0.67139	-0.67139	-0.85449	-0.79346		584	0.88501	0.79346	0.36621	0.48828	0.42725	0.42725	0.27466	-0.06104	-0.03052	0	-0.36621
585	2.92969	1.92261	1.46484	1.2207	0.79346	0.48828	0.39673	0.12207	0.06104	-0.15259	-0.24414	-2.0752	-3.84521	-6.16455	-7.84302	-10.0403	-12.6648		585	0.54932	0.67139	0.24414	1.0376	0.61035	0.24414	0	0	-0.24414	-0.12207	0	-0.61035	-0.54932	-0.67139	-0.67139	-0.85449	-0.79346		585	0.88501	0.82397	0.39673	0.48828	0.42725	0.42725	0.27466	-0.06104	-0.06104	0	-0.39673
586	2.92969	1.92261	1.46484	1.25122	0.82397	0.48828	0.39673	0.12207	0.06104	-0.15259	-0.27466	-2.0752	-3.84521	-6.16455	-7.87353	-10.0403	-12.6648		586	0.54932	0.67139	0.30518	1.0376	0.61035	0.24414	0	0	-0.24414	-0.12207	0	-0.67139	-0.54932	-0.67139	-0.67139	-0.85449	-0.79346		586	0.85449	0.82397	0.39673	0.48828	0.42725	0.39673	0.30518	-0.03052	-0.06104	0	-0.42725
587	2.92969	1.92261	1.46484	1.28174	0.85449	0.48828	0.39673	0.15259	0.06104	-0.18311	-0.27466	-2.0752	-3.84521	-6.16455	-7.87353	-10.0403	-12.6648		587	0.54932	0.67139	0.30518	1.0376	0.61035	0.24414	0	0	-0.24414	-0.12207	0	-0.73242	-0.61035	-0.67139	-0.67139	-0.85449	-0.85449		587	0.85449	0.82397	0.42725	0.48828	0.42725	0.39673	0.30518	0	-0.06104	0	-0.48828
588	2.92969	1.95312	1.43433	1.34277	0.88501	0.48828	0.39673	0.15259	0.03052	-0.18311	-0.30518	-2.0752	-3.84521	-6.16455	-7.90405	-10.0403	-12.6648		588	0.54932	0.73242	0.30518	0.97656	0.61035	0.24414	0	0	-0.24414	-0.12207	0	-0.73242	-0.67139	-0.67139	-0.67139	-0.85449	-0.85449		588	0.85449	0.82397	0.42725	0.48828	0.39673	0.36621	0.30518	0	-0.09155	0	-0.5188
589	2.89917	1.95312	1.43433	1.37329	0.91553	0.5188	0.39673	0.15259	0.03052	-0.18311	-0.33569	-2.0752	-3.84521	-6.16455	-7.90405	-10.0403	-12.6648		589	0.54932	0.73242	0.30518	0.97656	0.67139	0.24414	0	0	-0.24414	-0.12207	0	-0.73242	-0.67139	-0.67139	-0.73242	-0.85449	-0.85449		589	0.85449	0.82397	0.45776	0.45776	0.39673	0.36621	0.30518	0	-0.09155	0	-0.57983
590	2.89917	1.98364	1.43433	1.40381	0.94604	0.5188	0.39673	0.18311	0.03052	-0.21362	-0.36621	-2.0752	-3.8147	-6.16455	-7.90405	-10.0403	-12.6648		590	0.48828	0.73242	0.36621	0.97656	0.67139	0.24414	0	0	-0.24414	-0.12207	0	-0.79346	-0.73242	-0.67139	-0.73242	-0.85449	-0.85449		590	0.85449	0.82397	0.45776	0.45776	0.39673	0.33569	0.33569	0	-0.12207	0.03052	-0.64087
591	2.86865	1.98364	1.43433	1.43433	0.97656	0.54932	0.42725	0.18311	0	-0.21362	-0.39673	-2.0752	-3.8147	-6.16455	-7.90405	-10.0708	-12.6648		591	0.48828	0.79346	0.36621	0.97656	0.67139	0.24414	0	0.06104	-0.18311	-0.12207	0	-0.79346	-0.73242	-0.61035	-0.73242	-0.85449	-0.79346		591	0.85449	0.82397	0.48828	0.45776	0.39673	0.33569	0.33569	0.03052	-0.12207	0.03052	-0.7019
592	2.86865	2.01416	1.43433	1.46484	1.00708	0.57983	0.45776	0.18311	0	-0.18311	-0.39673	-2.0752	-3.8147	-6.16455	-7.90405	-10.0708	-12.6648		592	0.54932	0.79346	0.36621	0.97656	0.67139	0.24414	0.06104	0.06104	-0.18311	-0.12207	0	-0.85449	-0.79346	-0.61035	-0.73242	-0.85449	-0.79346		592	0.85449	0.85449	0.48828	0.42725	0.39673	0.30518	0.33569	0.03052	-0.12207	0.03052	-0.73242
593	2.86865	2.01416	1.43433	1.49536	1.00708	0.57983	0.45776	0.21362	0	-0.18311	-0.39673	-2.0752	-3.8147	-6.16455	-7.90405	-10.0708	-12.6953		593	0.54932	0.79346	0.36621	0.97656	0.67139	0.24414	0.06104	0.06104	-0.18311	-0.12207	0	-0.85449	-0.79346	-0.54932	-0.73242	-0.85449	-0.79346		593	0.85449	0.85449	0.48828	0.42725	0.39673	0.30518	0.33569	0.03052	-0.12207	0.03052	-0.76294
594	2.83813	2.01416	1.43433	1.49536	1.0376	0.61035	0.48828	0.21362	0	-0.18311	-0.39673	-2.04468	-3.8147	-6.16455	-7.90405	-10.0708	-12.6953		594	0.54932	0.79346	0.36621	0.97656	0.67139	0.24414	0.06104	0.12207	-0.12207	-0.06104	0	-0.85449	-0.79346	-0.48828	-0.73242	-0.91553	-0.79346		594	0.85449	0.85449	0.48828	0.39673	0.39673	0.27466	0.36621	0.03052	-0.12207	0.03052	-0.79346
595	2.83813	2.01416	1.43433	1.49536	1.0376	0.64087	0.5188	0.21362	0	-0.15259	-0.36621	-2.04468	-3.8147	-6.16455	-7.90405	-10.0708	-12.7258		595	0.54932	0.79346	0.36621	0.97656	0.67139	0.24414	0.06104	0.12207	-0.12207	-0.06104	0	-0.91553	-0.79346	-0.48828	-0.73242	-0.91553	-0.79346		595	0.88501	0.85449	0.5188	0.39673	0.39673	0.27466	0.36621	0.03052	-0.12207	0.03052	-0.79346
596	2.83813	1.98364	1.46484	1.49536	1.0376	0.67139	0.5188	0.18311	0	-0.15259	-0.33569	-2.04468	-3.84521	-6.19507	-7.93457	-10.0708	-12.7563		596	0.54932	0.79346	0.36621	0.97656	0.67139	0.24414	0.06104	0.12207	-0.12207	-0.06104	0	-0.91553	-0.79346	-0.42725	-0.73242	-0.91553	-0.79346		596	0.88501	0.88501	0.5188	0.39673	0.39673	0.24414	0.36621	0.03052	-0.15259	0.03052	-0.79346
597	2.83813	1.98364	1.46484	1.49536	1.0376	0.7019	0.54932	0.18311	0	-0.12207	-0.30518	-2.01416	-3.84521	-6.19507	-7.93457	-10.0708	-12.7869		597	0.61035	0.85449	0.36621	0.97656	0.67139	0.24414	0.06104	0.12207	-0.12207	-0.06104	-0.06104	-0.91553	-0.79346	-0.42725	-0.73242	-0.91553	-0.79346		597	0.88501	0.88501	0.5188	0.39673	0.36621	0.24414	0.36621	0.03052	-0.15259	0.06104	-0.76294
598	2.83813	1.98364	1.46484	1.46484	1.0376	0.7019	0.54932	0.18311	0	-0.09155	-0.27466	-2.04468	-3.87573	-6.19507	-7.93457	-10.0403	-12.8174		598	0.61035	0.85449	0.36621	1.0376	0.61035	0.24414	0.06104	0.12207	-0.06104	-0.12207	-0.06104	-0.91553	-0.79346	-0.42725	-0.73242	-0.91553	-0.79346		598	0.88501	0.88501	0.54932	0.42725	0.36621	0.24414	0.36621	0.03052	-0.15259	0.06104	-0.73242
599	2.83813	1.98364	1.49536	1.46484	1.00708	0.73242	0.54932	0.15259	0	-0.09155	-0.27466	-2.04468	-3.87573	-6.19507	-7.96509	-10.0403	-12.8479		599	0.61035	0.85449	0.36621	1.0376	0.61035	0.24414	0.06104	0.12207	-0.06104	-0.12207	-0.06104	-0.91553	-0.79346	-0.42725	-0.73242	-0.91553	-0.79346		599	0.85449	0.91553	0.54932	0.45776	0.30518	0.27466	0.36621	0.03052	-0.15259	0.06104	-0.67139
600	2.83813	1.98364	1.52588	1.43433	0.97656	0.73242	0.54932	0.15259	0	-0.06104	-0.24414	-2.04468	-3.90625	-6.22559	-7.96509	-10.0403	-12.8479		600	0.61035	0.85449	0.36621	1.0376	0.54932	0.24414	0.06104	0.12207	-0.06104	-0.12207	-0.06104	-0.85449	-0.73242	-0.42725	-0.73242	-0.91553	-0.79346		600	0.85449	0.91553	0.54932	0.45776	0.27466	0.27466	0.33569	0.03052	-0.15259	0.06104	-0.64087
601	2.83813	1.98364	1.52588	1.40381	0.94604	0.76294	0.5188	0.12207	0	-0.06104	-0.21362	-2.0752	-3.90625	-6.22559	-7.9956	-10.0098	-12.8784		601	0.67139	0.85449	0.36621	1.0376	0.54932	0.24414	0.12207	0.12207	-0.06104	-0.12207	-0.06104	-0.85449	-0.73242	-0.42725	-0.73242	-0.91553	-0.85449		601	0.85449	0.91553	0.57983	0.48828	0.24414	0.27466	0.33569	0.06104	-0.15259	0.06104	-0.61035
602	2.86865	1.98364	1.5564	1.40381	0.91553	0.76294	0.5188	0.12207	0	-0.06104	-0.21362	-2.0752	-3.93677	-6.22559	-8.02612	-10.0098	-12.8784		602	0.67139	0.85449	0.36621	1.09863	0.54932	0.24414	0.06104	0.12207	-0.06104	-0.18311	-0.06104	-0.85449	-0.67139	-0.42725	-0.73242	-0.91553	-0.85449		602	0.85449	0.91553	0.57983	0.5188	0.18311	0.27466	0.30518	0.06104	-0.15259	0.03052	-0.57983
603	2.86865	1.98364	1.58691	1.37329	0.88501	0.76294	0.48828	0.12207	0	-0.06104	-0.21362	-2.10571	-3.93677	-6.22559	-8.05664	-10.0098	-12.8479		603	0.67139	0.85449	0.42725	1.09863	0.54932	0.18311	0.06104	0.18311	-0.06104	-0.18311	-0.06104	-0.85449	-0.67139	-0.48828	-0.73242	-0.91553	-0.91553		603	0.82397	0.91553	0.61035	0.5188	0.15259	0.27466	0.27466	0.09155	-0.15259	0.03052	-0.5188
604	2.86865	1.98364	1.61743	1.37329	0.82397	0.76294	0.48828	0.12207	0	-0.06104	-0.21362	-2.10571	-3.93677	-6.22559	-8.08716	-10.0098	-12.8479		604	0.67139	0.91553	0.42725	1.09863	0.61035	0.18311	0.06104	0.18311	-0.06104	-0.18311	-0.06104	-0.79346	-0.61035	-0.48828	-0.73242	-0.91553	-0.91553		604	0.82397	0.91553	0.61035	0.5188	0.12207	0.27466	0.24414	0.09155	-0.12207	0.03052	-0.48828
605	2.89917	2.01416	1.61743	1.34277	0.76294	0.79346	0.45776	0.12207	0.03052	-0.06104	-0.24414	-2.10571	-3.96728	-6.22559	-8.08716	-10.0098	-12.8479		605	0.67139	0.91553	0.48828	1.09863	0.61035	0.18311	0.06104	0.18311	-0.06104	-0.18311	-0.06104	-0.79346	-0.61035	-0.48828	-0.73242	-0.91553	-0.97656		605	0.82397	0.91553	0.61035	0.5188	0.12207	0.27466	0.21362	0.12207	-0.12207	0.03052	-0.45776
606	2.89917	2.01416	1.64795	1.34277	0.7019	0.79346	0.45776	0.12207	0.03052	-0.06104	-0.27466	-2.13623	-3.96728	-6.19507	-8.11767	-10.0098	-12.8174		606	0.67139	0.91553	0.48828	1.09863	0.61035	0.12207	0.06104	0.18311	-0.06104	-0.18311	0	-0.79346	-0.54932	-0.54932	-0.73242	-0.97656	-0.97656		606	0.82397	0.91553	0.61035	0.5188	0.12207	0.27466	0.18311	0.12207	-0.12207	0.03052	-0.42725
607	2.92969	2.01416	1.67847	1.34277	0.64087	0.79346	0.45776	0.12207	0.03052	-0.06104	-0.30518	-2.13623	-3.96728	-6.19507	-8.11767	-10.0098	-12.8174		607	0.67139	0.91553	0.54932	1.09863	0.67139	0.12207	0.06104	0.18311	-0.06104	-0.18311	0	-0.79346	-0.54932	-0.54932	-0.73242	-0.97656	-1.0376		607	0.85449	0.91553	0.61035	0.5188	0.15259	0.27466	0.18311	0.15259	-0.12207	0	-0.39673
608	2.92969	2.01416	1.67847	1.34277	0.54932	0.79346	0.45776	0.12207	0.06104	-0.03052	-0.33569	-2.13623	-3.96728	-6.19507	-8.14819	-10.0098	-12.7869		608	0.73242	0.91553	0.54932	1.09863	0.67139	0.12207	0.06104	0.18311	-0.06104	-0.18311	0	-0.79346	-0.54932	-0.54932	-0.73242	-0.97656	-1.0376		608	0.85449	0.94604	0.61035	0.5188	0.18311	0.27466	0.18311	0.15259	-0.12207	0	-0.39673
609	2.92969	2.01416	1.70898	1.34277	0.45776	0.82397	0.48828	0.12207	0.06104	-0.03052	-0.36621	-2.13623	-3.96728	-6.19507	-8.14819	-10.0098	-12.7869		609	0.73242	0.97656	0.54932	1.0376	0.67139	0.12207	0.06104	0.24414	-0.06104	-0.18311	0	-0.79346	-0.54932	-0.48828	-0.79346	-0.97656	-1.0376		609	0.85449	0.94604	0.61035	0.48828	0.21362	0.27466	0.18311	0.18311	-0.12207	0	-0.36621
610	2.92969	2.01416	1.70898	1.31226	0.33569	0.82397	0.48828	0.12207	0.06104	-0.03052	-0.39673	-2.13623	-3.96728	-6.19507	-8.14819	-10.0098	-12.7869		610	0.73242	0.97656	0.61035	1.0376	0.67139	0.12207	0.06104	0.24414	-0.06104	-0.18311	0	-0.73242	-0.54932	-0.48828	-0.79346	-0.97656	-1.0376		610	0.85449	0.94604	0.61035	0.48828	0.24414	0.24414	0.21362	0.18311	-0.12207	0	-0.33569
611	2.92969	2.01416	1.7395	1.31226	0.24414	0.82397	0.48828	0.12207	0.09155	-0.03052	-0.42725	-2.13623	-3.96728	-6.19507	-8.17871	-10.0098	-12.7869		611	0.67139	0.97656	0.61035	0.97656	0.73242	0.12207	0.06104	0.24414	-0.06104	-0.18311	0	-0.73242	-0.54932	-0.48828	-0.79346	-0.97656	-1.0376		611	0.85449	0.97656	0.57983	0.48828	0.30518	0.24414	0.21362	0.15259	-0.12207	0	-0.33569
612	2.92969	2.01416	1.7395	1.28174	0.15259	0.82397	0.5188	0.12207	0.09155	-0.03052	-0.45776	-2.13623	-3.93677	-6.16455	-8.17871	-10.0098	-12.8174		612	0.67139	0.97656	0.61035	0.97656	0.73242	0.12207	0.06104	0.24414	-0.06104	-0.12207	0.06104	-0.73242	-0.54932	-0.48828	-0.79346	-0.97656	-1.0376		612	0.82397	0.94604	0.57983	0.48828	0.33569	0.24414	0.24414	0.15259	-0.12207	0	-0.33569
613	2.89917	2.01416	1.7395	1.28174	0.06104	0.79346	0.5188	0.12207	0.09155	0	-0.48828	-2.13623	-3.93677	-6.16455	-8.17871	-10.0098	-12.8174		613	0.67139	0.97656	0.61035	0.97656	0.73242	0.12207	0.06104	0.24414	-0.06104	-0.12207	0.06104	-0.73242	-0.48828	-0.48828	-0.79346	-0.97656	-0.97656		613	0.82397	0.94604	0.57983	0.48828	0.36621	0.24414	0.24414	0.15259	-0.12207	-0.03052	-0.30518
614	2.89917	2.01416	1.7395	1.25122	0	0.79346	0.5188	0.09155	0.09155	0	-0.48828	-2.13623	-3.90625	-6.16455	-8.17871	-10.0098	-12.8479		614	0.67139	0.97656	0.61035	0.91553	0.73242	0.12207	0.06104	0.24414	-0.12207	-0.12207	0.06104	-0.73242	-0.48828	-0.48828	-0.85449	-0.97656	-0.97656		614	0.82397	0.94604	0.57983	0.48828	0.39673	0.24414	0.27466	0.15259	-0.12207	-0.03052	-0.30518
615	2.86865	2.01416	1.7395	1.25122	0	0.79346	0.54932	0.09155	0.09155	0	-0.48828	-2.13623	-3.87573	-6.16455	-8.17871	-10.0403	-12.8784		615	0.61035	0.97656	0.61035	0.91553	0.73242	0.18311	0.06104	0.24414	-0.12207	-0.12207	0.06104	-0.73242	-0.48828	-0.48828	-0.85449	-0.97656	-0.97656		615	0.79346	0.91553	0.54932	0.48828	0.39673	0.24414	0.27466	0.12207	-0.12207	-0.06104	-0.30518
616	2.86865	2.01416	1.7395	1.2207	-0.03052	0.76294	0.54932	0.09155	0.09155	0	-0.48828	-2.13623	-3.84521	-6.19507	-8.14819	-10.0403	-12.8784		616	0.61035	0.97656	0.61035	0.91553	0.73242	0.18311	0.06104	0.18311	-0.12207	-0.12207	0.06104	-0.67139	-0.48828	-0.48828	-0.85449	-0.97656	-0.97656		616	0.79346	0.88501	0.54932	0.48828	0.42725	0.24414	0.27466	0.12207	-0.09155	-0.09155	-0.27466
617	2.83813	2.04468	1.7395	1.2207	-0.03052	0.76294	0.54932	0.09155	0.09155	0.03052	-0.45776	-2.13623	-3.8147	-6.19507	-8.14819	-10.0708	-12.9089		617	0.61035	0.97656	0.67139	0.91553	0.67139	0.18311	0.06104	0.18311	-0.12207	-0.12207	0.06104	-0.67139	-0.48828	-0.48828	-0.79346	-0.97656	-0.91553		617	0.79346	0.85449	0.54932	0.48828	0.45776	0.24414	0.27466	0.12207	-0.09155	-0.12207	-0.27466
618	2.83813	2.01416	1.7395	1.25122	0	0.73242	0.54932	0.09155	0.09155	0.03052	-0.42725	-2.13623	-3.78418	-6.22559	-8.11767	-10.1013	-12.9089		618	0.54932	0.97656	0.67139	0.91553	0.67139	0.18311	0.06104	0.18311	-0.12207	-0.12207	0.06104	-0.67139	-0.42725	-0.48828	-0.79346	-0.97656	-0.91553		618	0.79346	0.82397	0.54932	0.48828	0.45776	0.21362	0.24414	0.12207	-0.06104	-0.15259	-0.27466
619	2.83813	2.01416	1.7395	1.25122	0	0.73242	0.54932	0.06104	0.09155	0.06104	-0.39673	-2.16675	-3.75366	-6.2561	-8.08716	-10.1013	-12.9089		619	0.54932	0.97656	0.67139	0.91553	0.67139	0.18311	0.06104	0.18311	-0.06104	-0.12207	0.06104	-0.67139	-0.42725	-0.54932	-0.79346	-0.97656	-0.91553		619	0.82397	0.82397	0.54932	0.48828	0.48828	0.21362	0.24414	0.12207	-0.06104	-0.18311	-0.24414
620	2.83813	2.01416	1.7395	1.28174	0.06104	0.73242	0.54932	0.06104	0.09155	0.06104	-0.36621	-2.16675	-3.75366	-6.2561	-8.08716	-10.1318	-12.8784		620	0.54932	0.97656	0.67139	0.91553	0.67139	0.18311	0.06104	0.18311	-0.06104	-0.12207	0.06104	-0.67139	-0.42725	-0.54932	-0.79346	-0.97656	-0.85449		620	0.82397	0.79346	0.57983	0.45776	0.48828	0.21362	0.21362	0.12207	-0.03052	-0.18311	-0.24414
621	2.83813	2.01416	1.7395	1.34277	0.12207	0.73242	0.54932	0.06104	0.09155	0.09155	-0.33569	-2.16675	-3.72314	-6.28662	-8.05664	-10.1318	-12.8784		621	0.54932	0.91553	0.67139	0.97656	0.61035	0.18311	0.06104	0.18311	-0.06104	-0.06104	0.06104	-0.67139	-0.42725	-0.54932	-0.79346	-0.97656	-0.85449		621	0.85449	0.79346	0.57983	0.45776	0.5188	0.21362	0.21362	0.12207	-0.03052	-0.18311	-0.24414
622	2.83813	2.01416	1.7395	1.37329	0.18311	0.7019	0.54932	0.06104	0.09155	0.09155	-0.30518	-2.19727	-3.72314	-6.28662	-8.05664	-10.1318	-12.8479		622	0.48828	0.91553	0.67139	0.97656	0.61035	0.18311	0.06104	0.12207	-0.06104	-0.06104	0.06104	-0.67139	-0.42725	-0.54932	-0.79346	-0.97656	-0.85449		622	0.85449	0.79346	0.61035	0.45776	0.5188	0.21362	0.18311	0.12207	0	-0.18311	-0.21362
623	2.83813	2.01416	1.7395	1.40381	0.27466	0.7019	0.5188	0.06104	0.09155	0.09155	-0.30518	-2.19727	-3.72314	-6.28662	-8.02612	-10.1623	-12.8174		623	0.48828	0.91553	0.67139	0.97656	0.61035	0.18311	0.06104	0.12207	-0.06104	-0.06104	0	-0.61035	-0.42725	-0.54932	-0.79346	-0.97656	-0.85449		623	0.88501	0.79346	0.61035	0.42725	0.5188	0.21362	0.18311	0.12207	0	-0.18311	-0.24414
624	2.83813	2.01416	1.70898	1.46484	0.33569	0.7019	0.5188	0.06104	0.09155	0.06104	-0.30518	-2.22778	-3.75366	-6.28662	-8.02612	-10.1623	-12.7563		624	0.48828	0.91553	0.61035	0.97656	0.54932	0.18311	0.06104	0.12207	-0.06104	-0.06104	0	-0.61035	-0.42725	-0.54932	-0.73242	-0.91553	-0.85449		624	0.91553	0.79346	0.64087	0.42725	0.5188	0.21362	0.18311	0.12207	0	-0.18311	-0.24414
625	2.83813	2.01416	1.67847	1.49536	0.42725	0.7019	0.48828	0.06104	0.09155	0.06104	-0.30518	-2.22778	-3.75366	-6.28662	-7.9956	-10.1623	-12.7258		625	0.48828	0.91553	0.61035	0.97656	0.54932	0.18311	0	0.12207	-0.06104	-0.06104	0	-0.61035	-0.42725	-0.54932	-0.73242	-0.91553	-0.85449		625	0.94604	0.79346	0.64087	0.42725	0.5188	0.21362	0.18311	0.12207	0	-0.18311	-0.27466
626	2.83813	1.98364	1.67847	1.52588	0.48828	0.7019	0.45776	0.06104	0.09155	0.06104	-0.30518	-2.22778	-3.78418	-6.28662	-7.9956	-10.1318	-12.6953		626	0.54932	0.85449	0.61035	0.97656	0.54932	0.18311	0	0.06104	-0.12207	-0.06104	0	-0.61035	-0.42725	-0.54932	-0.73242	-0.91553	-0.85449		626	0.94604	0.82397	0.64087	0.42725	0.48828	0.18311	0.18311	0.12207	0	-0.15259	-0.30518
627	2.80762	1.98364	1.64795	1.5564	0.57983	0.7019	0.45776	0.06104	0.06104	0.03052	-0.30518	-2.22778	-3.8147	-6.28662	-7.9956	-10.1318	-12.6648		627	0.54932	0.85449	0.61035	0.97656	0.48828	0.18311	0	0.06104	-0.12207	-0.06104	0	-0.61035	-0.42725	-0.54932	-0.67139	-0.91553	-0.91553		627	0.97656	0.82397	0.64087	0.42725	0.48828	0.18311	0.21362	0.09155	0	-0.15259	-0.36621
628	2.80762	1.98364	1.61743	1.5564	0.64087	0.7019	0.42725	0.06104	0.06104	0.03052	-0.30518	-2.22778	-3.8147	-6.2561	-7.9956	-10.1318	-12.6343		628	0.54932	0.85449	0.54932	0.97656	0.48828	0.18311	0	0.06104	-0.12207	-0.06104	0	-0.61035	-0.36621	-0.54932	-0.67139	-0.91553	-0.91553		628	0.97656	0.82397	0.64087	0.45776	0.45776	0.18311	0.21362	0.09155	0	-0.15259	-0.39673
629	2.7771	1.98364	1.58691	1.5564	0.7019	0.7019	0.42725	0.06104	0.06104	0.03052	-0.33569	-2.22778	-3.8147	-6.2561	-7.9956	-10.1013	-12.6343		629	0.54932	0.85449	0.54932	0.97656	0.42725	0.18311	0	0.06104	-0.12207	-0.06104	0	-0.61035	-0.36621	-0.54932	-0.67139	-0.91553	-0.91553		629	0.97656	0.82397	0.64087	0.45776	0.45776	0.18311	0.21362	0.09155	0	-0.18311	-0.45776
630	2.7771	1.95312	1.58691	1.58691	0.76294	0.7019	0.42725	0.06104	0.03052	0.03052	-0.33569	-2.19727	-3.84521	-6.2561	-7.9956	-10.1013	-12.6343		630	0.54932	0.91553	0.54932	0.97656	0.42725	0.18311	0	0.06104	-0.12207	-0.06104	-0.06104	-0.61035	-0.36621	-0.54932	-0.67139	-0.85449	-0.91553		630	0.97656	0.82397	0.64087	0.45776	0.45776	0.21362	0.21362	0.09155	0	-0.18311	-0.5188
631	2.7771	1.95312	1.5564	1.5564	0.82397	0.7019	0.42725	0.06104	0	0.03052	-0.33569	-2.19727	-3.84521	-6.2561	-7.9956	-10.1318	-12.6343		631	0.54932	0.91553	0.54932	0.97656	0.42725	0.18311	0	0.06104	-0.12207	-0.06104	-0.06104	-0.61035	-0.36621	-0.48828	-0.67139	-0.85449	-0.91553		631	0.97656	0.82397	0.64087	0.48828	0.42725	0.24414	0.21362	0.09155	0.03052	-0.18311	-0.54932
632	2.7771	1.95312	1.5564	1.5564	0.85449	0.7019	0.45776	0.03052	0	0.03052	-0.36621	-2.16675	-3.84521	-6.2561	-7.9956	-10.1318	-12.6343		632	0.54932	0.91553	0.48828	0.97656	0.42725	0.18311	0	0.06104	-0.12207	-0.06104	-0.06104	-0.67139	-0.30518	-0.48828	-0.67139	-0.85449	-0.91553		632	0.97656	0.82397	0.61035	0.48828	0.42725	0.27466	0.21362	0.09155	0.03052	-0.18311	-0.61035
633	2.7771	1.98364	1.5564	1.5564	0.88501	0.7019	0.45776	0.03052	0	0.03052	-0.36621	-2.13623	-3.84521	-6.2561	-8.02612	-10.1318	-12.6343		633	0.61035	0.97656	0.48828	0.97656	0.42725	0.18311	0	0.06104	-0.12207	-0.06104	-0.12207	-0.67139	-0.30518	-0.48828	-0.67139	-0.85449	-0.91553		633	0.97656	0.82397	0.61035	0.48828	0.42725	0.30518	0.24414	0.09155	0.03052	-0.18311	-0.61035
634	2.7771	1.98364	1.5564	1.52588	0.88501	0.67139	0.48828	0.03052	0	0.03052	-0.39673	-2.13623	-3.84521	-6.2561	-8.02612	-10.1623	-12.6648		634	0.61035	0.97656	0.48828	0.97656	0.48828	0.18311	0	0.06104	-0.12207	-0.06104	-0.12207	-0.67139	-0.30518	-0.48828	-0.67139	-0.85449	-0.91553		634	0.97656	0.79346	0.61035	0.48828	0.42725	0.33569	0.24414	0.09155	0.03052	-0.18311	-0.64087
635	2.7771	1.98364	1.58691	1.52588	0.88501	0.67139	0.48828	0	0	0.03052	-0.42725	-2.10571	-3.84521	-6.2561	-8.02612	-10.1623	-12.6648		635	0.61035	1.0376	0.48828	0.97656	0.48828	0.18311	0	0.06104	-0.06104	-0.06104	-0.18311	-0.67139	-0.30518	-0.48828	-0.67139	-0.85449	-0.85449		635	0.97656	0.79346	0.57983	0.48828	0.42725	0.39673	0.24414	0.09155	0	-0.18311	-0.64087
636	2.80762	2.01416	1.58691	1.52588	0.88501	0.64087	0.5188	0	0	0.03052	-0.45776	-2.10571	-3.84521	-6.2561	-8.02612	-10.1623	-12.6953		636	0.61035	1.0376	0.48828	0.97656	0.48828	0.18311	0	0.06104	-0.06104	-0.06104	-0.18311	-0.67139	-0.30518	-0.48828	-0.73242	-0.85449	-0.85449		636	0.97656	0.76294	0.57983	0.45776	0.42725	0.42725	0.24414	0.12207	0	-0.15259	-0.64087
637	2.80762	2.04468	1.61743	1.49536	0.85449	0.61035	0.5188	-0.03052	0	0	-0.45776	-2.10571	-3.84521	-6.2561	-8.05664	-10.1929	-12.6953		637	0.67139	1.09863	0.42725	0.97656	0.54932	0.18311	0	0.06104	-0.06104	0	-0.18311	-0.67139	-0.30518	-0.54932	-0.73242	-0.85449	-0.85449		637	0.97656	0.76294	0.57983	0.45776	0.42725	0.48828	0.24414	0.12207	0	-0.15259	-0.61035
638	2.80762	2.0752	1.61743	1.49536	0.82397	0.61035	0.54932	-0.09155	0.03052	0	-0.48828	-2.10571	-3.84521	-6.2561	-8.05664	-10.1929	-12.7258		638	0.67139	1.09863	0.42725	1.0376	0.54932	0.18311	0	0.06104	-0.06104	0	-0.18311	-0.67139	-0.36621	-0.54932	-0.73242	-0.85449	-0.85449		638	1.00708	0.76294	0.54932	0.45776	0.42725	0.5188	0.24414	0.15259	0	-0.12207	-0.57983
639	2.83813	2.10571	1.61743	1.49536	0.79346	0.57983	0.54932	-0.12207	0.03052	0	-0.5188	-2.10571	-3.84521	-6.2561	-8.02612	-10.1623	-12.7563		639	0.67139	1.09863	0.42725	1.0376	0.54932	0.24414	0	0.06104	-0.06104	0	-0.18311	-0.67139	-0.36621	-0.54932	-0.73242	-0.85449	-0.79346		639	1.00708	0.76294	0.54932	0.42725	0.42725	0.5188	0.24414	0.15259	0	-0.09155	-0.54932
640	2.83813	2.13623	1.61743	1.46484	0.76294	0.54932	0.54932	-0.15259	0.06104	0	-0.54932	-2.10571	-3.84521	-6.2561	-8.02612	-10.1623	-12.7563		640	0.67139	1.09863	0.36621	1.0376	0.54932	0.24414	0	0.12207	-0.06104	0	-0.24414	-0.67139	-0.36621	-0.54932	-0.73242	-0.85449	-0.79346		640	1.0376	0.76294	0.54932	0.42725	0.42725	0.54932	0.24414	0.18311	0	-0.09155	-0.5188
641	2.86865	2.16675	1.61743	1.46484	0.7019	0.5188	0.54932	-0.18311	0.09155	0	-0.54932	-2.10571	-3.84521	-6.2561	-8.02612	-10.1318	-12.7869		641	0.67139	1.09863	0.36621	1.0376	0.61035	0.24414	-0.06104	0.12207	0	0	-0.24414	-0.67139	-0.42725	-0.54932	-0.79346	-0.85449	-0.73242		641	1.0376	0.76294	0.54932	0.39673	0.42725	0.54932	0.24414	0.18311	0	-0.06104	-0.48828
642	2.89917	2.16675	1.61743	1.46484	0.67139	0.48828	0.5188	-0.21362	0.09155	0	-0.57983	-2.10571	-3.84521	-6.2561	-7.9956	-10.1318	-12.7869		642	0.67139	1.09863	0.36621	1.0376	0.61035	0.24414	-0.06104	0.12207	0	0	-0.24414	-0.67139	-0.42725	-0.54932	-0.79346	-0.85449	-0.73242		642	1.06812	0.76294	0.54932	0.39673	0.42725	0.5188	0.24414	0.21362	0	-0.03052	-0.45776
643	2.89917	2.19727	1.61743	1.46484	0.64087	0.48828	0.5188	-0.24414	0.12207	0	-0.57983	-2.10571	-3.87573	-6.2561	-7.9956	-10.1013	-12.7869		643	0.67139	1.0376	0.36621	0.97656	0.61035	0.24414	-0.06104	0.12207	0	0	-0.18311	-0.67139	-0.42725	-0.54932	-0.79346	-0.85449	-0.73242		643	1.06812	0.76294	0.54932	0.36621	0.42725	0.5188	0.24414	0.21362	0	-0.03052	-0.42725
644	2.92969	2.22778	1.61743	1.43433	0.64087	0.45776	0.48828	-0.24414	0.12207	0.03052	-0.57983	-2.10571	-3.87573	-6.2561	-7.9956	-10.1013	-12.8174		644	0.67139	1.0376	0.36621	0.97656	0.61035	0.24414	-0.06104	0.12207	0	0	-0.18311	-0.67139	-0.48828	-0.54932	-0.79346	-0.85449	-0.73242		644	1.06812	0.76294	0.57983	0.36621	0.42725	0.48828	0.24414	0.21362	0	0	-0.36621
645	2.9602	2.22778	1.58691	1.43433	0.61035	0.45776	0.48828	-0.24414	0.12207	0.03052	-0.54932	-2.10571	-3.90625	-6.28662	-7.96509	-10.0708	-12.8174		645	0.61035	1.0376	0.36621	0.97656	0.61035	0.24414	-0.12207	0.12207	0	0	-0.18311	-0.67139	-0.48828	-0.54932	-0.79346	-0.85449	-0.73242		645	1.06812	0.76294	0.57983	0.36621	0.42725	0.45776	0.24414	0.21362	0.03052	0	-0.33569
646	2.99072	2.22778	1.58691	1.43433	0.61035	0.45776	0.45776	-0.24414	0.12207	0.06104	-0.54932	-2.10571	-3.90625	-6.28662	-7.96509	-10.0708	-12.8174		646	0.61035	0.97656	0.36621	0.97656	0.61035	0.24414	-0.12207	0.12207	0	0	-0.18311	-0.67139	-0.48828	-0.54932	-0.79346	-0.85449	-0.73242		646	1.06812	0.76294	0.61035	0.36621	0.45776	0.42725	0.24414	0.21362	0.03052	0	-0.30518
647	3.02124	2.2583	1.5564	1.40381	0.61035	0.45776	0.42725	-0.21362	0.15259	0.09155	-0.54932	-2.10571	-3.93677	-6.28662	-7.96509	-10.0403	-12.8174		647	0.61035	0.97656	0.36621	0.97656	0.61035	0.24414	-0.12207	0.12207	0	0	-0.18311	-0.67139	-0.48828	-0.54932	-0.73242	-0.79346	-0.79346		647	1.06812	0.79346	0.61035	0.36621	0.45776	0.39673	0.24414	0.18311	0.06104	0	-0.30518
648	3.05176	2.2583	1.5564	1.40381	0.64087	0.45776	0.42725	-0.21362	0.15259	0.09155	-0.5188	-2.13623	-3.93677	-6.31714	-7.93457	-10.0098	-12.8174		648	0.61035	0.97656	0.36621	0.97656	0.61035	0.24414	-0.12207	0.12207	0	0	-0.18311	-0.61035	-0.48828	-0.54932	-0.73242	-0.79346	-0.79346		648	1.0376	0.79346	0.64087	0.36621	0.45776	0.39673	0.24414	0.18311	0.06104	0	-0.27466
649	3.05176	2.2583	1.5564	1.37329	0.64087	0.45776	0.39673	-0.18311	0.15259	0.12207	-0.5188	-2.13623	-3.93677	-6.31714	-7.93457	-10.0098	-12.7869		649	0.61035	0.97656	0.36621	0.97656	0.54932	0.24414	-0.12207	0.12207	0	0	-0.18311	-0.61035	-0.48828	-0.48828	-0.73242	-0.79346	-0.85449		649	1.00708	0.79346	0.64087	0.36621	0.45776	0.36621	0.24414	0.15259	0.09155	0.03052	-0.24414
650	3.05176	2.2583	1.5564	1.37329	0.67139	0.45776	0.39673	-0.15259	0.15259	0.12207	-0.48828	-2.13623	-3.96728	-6.31714	-7.93457	-9.97925	-12.7869		650	0.61035	0.97656	0.42725	1.0376	0.54932	0.24414	-0.12207	0.12207	0	-0.06104	-0.18311	-0.61035	-0.42725	-0.48828	-0.73242	-0.79346	-0.85449		650	0.97656	0.79346	0.67139	0.36621	0.45776	0.36621	0.27466	0.15259	0.09155	0	-0.24414
651	3.02124	2.2583	1.5564	1.34277	0.7019	0.48828	0.36621	-0.12207	0.15259	0.12207	-0.48828	-2.13623	-3.96728	-6.31714	-7.93457	-9.94873	-12.7869		651	0.61035	0.97656	0.42725	1.0376	0.54932	0.24414	-0.18311	0.12207	-0.06104	-0.06104	-0.18311	-0.54932	-0.42725	-0.48828	-0.73242	-0.79346	-0.91553		651	0.94604	0.82397	0.67139	0.36621	0.45776	0.36621	0.27466	0.12207	0.09155	0	-0.21362
652	3.02124	2.2583	1.58691	1.34277	0.73242	0.48828	0.36621	-0.09155	0.15259	0.09155	-0.45776	-2.13623	-3.96728	-6.31714	-7.96509	-9.94873	-12.7563		652	0.61035	1.0376	0.42725	1.0376	0.54932	0.24414	-0.18311	0.12207	-0.06104	-0.06104	-0.18311	-0.54932	-0.42725	-0.42725	-0.73242	-0.79346	-0.91553		652	0.94604	0.82397	0.67139	0.36621	0.45776	0.36621	0.30518	0.12207	0.09155	0	-0.21362
653	2.99072	2.2583	1.58691	1.34277	0.73242	0.48828	0.36621	-0.09155	0.15259	0.09155	-0.45776	-2.10571	-3.93677	-6.31714	-7.96509	-9.94873	-12.7563		653	0.61035	1.0376	0.48828	1.0376	0.54932	0.24414	-0.18311	0.12207	-0.12207	-0.12207	-0.18311	-0.54932	-0.42725	-0.42725	-0.73242	-0.79346	-0.97656		653	0.91553	0.85449	0.7019	0.36621	0.48828	0.36621	0.30518	0.12207	0.06104	0	-0.18311
654	2.9602	2.2583	1.58691	1.34277	0.76294	0.48828	0.36621	-0.06104	0.15259	0.06104	-0.45776	-2.10571	-3.93677	-6.28662	-7.96509	-9.91821	-12.7258		654	0.67139	1.0376	0.48828	1.0376	0.54932	0.24414	-0.18311	0.06104	-0.12207	-0.12207	-0.18311	-0.54932	-0.42725	-0.42725	-0.79346	-0.79346	-0.97656		654	0.91553	0.85449	0.7019	0.36621	0.48828	0.39673	0.33569	0.12207	0.03052	0	-0.18311
655	2.92969	2.22778	1.58691	1.34277	0.79346	0.45776	0.36621	-0.03052	0.15259	0.06104	-0.45776	-2.10571	-3.93677	-6.28662	-7.9956	-9.91821	-12.7258		655	0.67139	1.09863	0.48828	1.0376	0.54932	0.24414	-0.18311	0.06104	-0.12207	-0.12207	-0.18311	-0.54932	-0.42725	-0.42725	-0.79346	-0.79346	-0.97656		655	0.91553	0.88501	0.67139	0.39673	0.48828	0.39673	0.36621	0.09155	0	-0.03052	-0.18311
656	2.89917	2.22778	1.58691	1.34277	0.82397	0.45776	0.39673	0	0.15259	0.06104	-0.45776	-2.10571	-3.93677	-6.2561	-7.9956	-9.91821	-12.7258		656	0.67139	1.09863	0.48828	0.97656	0.54932	0.24414	-0.12207	0.06104	-0.18311	-0.18311	-0.18311	-0.54932	-0.42725	-0.42725	-0.79346	-0.85449	-0.97656		656	0.91553	0.88501	0.67139	0.39673	0.48828	0.39673	0.36621	0.09155	0	-0.06104	-0.18311
657	2.86865	2.22778	1.5564	1.34277	0.85449	0.42725	0.39673	0	0.15259	0.03052	-0.45776	-2.10571	-3.90625	-6.2561	-8.02612	-9.88769	-12.7258		657	0.67139	1.09863	0.54932	0.97656	0.54932	0.24414	-0.12207	0	-0.18311	-0.18311	-0.12207	-0.54932	-0.36621	-0.42725	-0.79346	-0.85449	-0.97656		657	0.94604	0.91553	0.67139	0.39673	0.48828	0.39673	0.36621	0.09155	-0.06104	-0.09155	-0.18311
658	2.83813	2.22778	1.5564	1.37329	0.88501	0.42725	0.42725	0	0.15259	0.03052	-0.45776	-2.10571	-3.90625	-6.2561	-8.02612	-9.88769	-12.7258		658	0.73242	1.09863	0.54932	0.97656	0.54932	0.24414	-0.12207	0	-0.18311	-0.24414	-0.12207	-0.54932	-0.36621	-0.48828	-0.79346	-0.85449	-0.91553		658	0.94604	0.91553	0.64087	0.36621	0.48828	0.39673	0.39673	0.12207	-0.09155	-0.09155	-0.18311
659	2.80762	2.19727	1.49536	1.37329	0.91553	0.39673	0.42725	0	0.15259	0.03052	-0.45776	-2.10571	-3.87573	-6.22559	-8.05664	-9.85718	-12.7258		659	0.73242	1.09863	0.54932	0.97656	0.54932	0.24414	-0.12207	0	-0.24414	-0.30518	-0.12207	-0.54932	-0.36621	-0.48828	-0.79346	-0.85449	-0.91553		659	0.97656	0.94604	0.64087	0.36621	0.48828	0.39673	0.36621	0.12207	-0.12207	-0.12207	-0.18311
660	2.80762	2.19727	1.46484	1.40381	0.94604	0.39673	0.45776	0.03052	0.15259	0.03052	-0.45776	-2.10571	-3.87573	-6.22559	-8.05664	-9.85718	-12.7563		660	0.73242	1.09863	0.54932	0.97656	0.54932	0.24414	-0.12207	0	-0.30518	-0.30518	-0.12207	-0.54932	-0.36621	-0.48828	-0.79346	-0.85449	-0.91553		660	0.97656	0.94604	0.64087	0.36621	0.5188	0.39673	0.36621	0.12207	-0.15259	-0.12207	-0.18311
661	2.80762	2.16675	1.43433	1.40381	0.94604	0.36621	0.48828	0.06104	0.15259	0.03052	-0.45776	-2.10571	-3.84521	-6.22559	-8.05664	-9.82666	-12.7258		661	0.73242	1.09863	0.54932	0.97656	0.61035	0.24414	-0.06104	0	-0.30518	-0.36621	-0.12207	-0.54932	-0.36621	-0.54932	-0.73242	-0.85449	-0.91553		661	0.97656	0.94604	0.61035	0.36621	0.5188	0.39673	0.36621	0.12207	-0.18311	-0.15259	-0.18311
662	2.83813	2.16675	1.37329	1.40381	0.97656	0.36621	0.48828	0.06104	0.15259	0.03052	-0.45776	-2.10571	-3.84521	-6.22559	-8.05664	-9.79614	-12.7258		662	0.73242	1.0376	0.54932	0.97656	0.61035	0.24414	-0.06104	0	-0.36621	-0.42725	-0.12207	-0.54932	-0.42725	-0.54932	-0.73242	-0.85449	-0.91553		662	0.97656	0.94604	0.61035	0.36621	0.54932	0.36621	0.33569	0.12207	-0.21362	-0.15259	-0.21362
663	2.83813	2.16675	1.34277	1.43433	1.00708	0.36621	0.48828	0.09155	0.15259	0.03052	-0.45776	-2.10571	-3.8147	-6.22559	-8.05664	-9.79614	-12.7258		663	0.79346	1.0376	0.54932	0.97656	0.61035	0.24414	0	-0.06104	-0.42725	-0.48828	-0.12207	-0.54932	-0.42725	-0.54932	-0.73242	-0.85449	-0.91553		663	0.97656	0.91553	0.61035	0.36621	0.54932	0.36621	0.33569	0.12207	-0.21362	-0.15259	-0.21362
664	2.86865	2.16675	1.28174	1.43433	1.00708	0.39673	0.48828	0.12207	0.12207	0.03052	-0.45776	-2.0752	-3.8147	-6.22559	-8.05664	-9.79614	-12.6953		664	0.79346	1.0376	0.54932	0.97656	0.61035	0.24414	0	-0.06104	-0.42725	-0.48828	-0.12207	-0.54932	-0.48828	-0.54932	-0.73242	-0.85449	-0.91553		664	0.97656	0.91553	0.61035	0.36621	0.57983	0.33569	0.33569	0.12207	-0.21362	-0.15259	-0.21362
665	2.89917	2.16675	1.25122	1.43433	1.00708	0.39673	0.48828	0.12207	0.12207	0	-0.45776	-2.0752	-3.78418	-6.22559	-8.05664	-9.76562	-12.6648		665	0.73242	1.0376	0.54932	0.97656	0.61035	0.24414	0	-0.06104	-0.42725	-0.54932	-0.12207	-0.54932	-0.48828	-0.61035	-0.73242	-0.85449	-0.91553		665	0.97656	0.91553	0.61035	0.36621	0.61035	0.33569	0.33569	0.12207	-0.21362	-0.12207	-0.18311
666	2.9602	2.16675	1.25122	1.43433	1.00708	0.42725	0.48828	0.15259	0.09155	0	-0.45776	-2.0752	-3.78418	-6.22559	-8.05664	-9.79614	-12.6648		666	0.73242	1.0376	0.54932	0.97656	0.61035	0.24414	0	-0.12207	-0.48828	-0.54932	-0.12207	-0.54932	-0.48828	-0.61035	-0.73242	-0.85449	-0.91553		666	0.97656	0.91553	0.61035	0.36621	0.64087	0.33569	0.33569	0.12207	-0.21362	-0.12207	-0.18311
667	2.99072	2.16675	1.2207	1.43433	1.0376	0.42725	0.48828	0.18311	0.06104	0	-0.45776	-2.0752	-3.78418	-6.22559	-8.02612	-9.79614	-12.6343		667	0.73242	1.0376	0.54932	1.0376	0.61035	0.30518	0.06104	-0.12207	-0.48828	-0.61035	-0.06104	-0.54932	-0.54932	-0.61035	-0.73242	-0.91553	-0.91553		667	0.97656	0.88501	0.64087	0.36621	0.67139	0.30518	0.33569	0.12207	-0.21362	-0.12207	-0.18311
668	3.02124	2.16675	1.25122	1.43433	1.0376	0.45776	0.48828	0.21362	0.03052	0	-0.42725	-2.04468	-3.78418	-6.22559	-8.02612	-9.82666	-12.6343		668	0.73242	1.0376	0.54932	1.0376	0.61035	0.30518	0.06104	-0.18311	-0.48828	-0.61035	-0.06104	-0.54932	-0.54932	-0.54932	-0.73242	-0.91553	-0.91553		668	1.00708	0.88501	0.64087	0.36621	0.7019	0.30518	0.33569	0.12207	-0.21362	-0.09155	-0.18311
669	3.05176	2.19727	1.25122	1.43433	1.0376	0.48828	0.45776	0.21362	0.03052	0	-0.42725	-2.04468	-3.78418	-6.22559	-7.9956	-9.82666	-12.6038		669	0.73242	1.0376	0.54932	1.09863	0.61035	0.36621	0.06104	-0.18311	-0.42725	-0.61035	-0.06104	-0.54932	-0.54932	-0.54932	-0.73242	-0.91553	-0.91553		669	1.00708	0.88501	0.64087	0.36621	0.7019	0.33569	0.33569	0.15259	-0.21362	-0.09155	-0.15259
670	3.08228	2.19727	1.28174	1.43433	1.06812	0.48828	0.45776	0.24414	0	0	-0.42725	-2.04468	-3.78418	-6.22559	-7.9956	-9.82666	-12.6038		670	0.67139	1.0376	0.54932	1.09863	0.54932	0.36621	0.06104	-0.18311	-0.42725	-0.54932	-0.06104	-0.54932	-0.54932	-0.54932	-0.73242	-0.91553	-0.91553		670	1.00708	0.85449	0.64087	0.36621	0.73242	0.33569	0.33569	0.15259	-0.24414	-0.06104	-0.15259
671	3.11279	2.22778	1.28174	1.46484	1.09863	0.5188	0.42725	0.24414	0	0	-0.42725	-2.01416	-3.78418	-6.22559	-7.9956	-9.85718	-12.5732		671	0.67139	1.0376	0.54932	1.09863	0.54932	0.36621	0.06104	-0.24414	-0.42725	-0.54932	-0.06104	-0.54932	-0.54932	-0.61035	-0.73242	-0.85449	-0.91553		671	1.0376	0.85449	0.67139	0.36621	0.73242	0.33569	0.36621	0.15259	-0.24414	-0.06104	-0.15259
672	3.14331	2.22778	1.34277	1.49536	1.09863	0.5188	0.42725	0.24414	0	0	-0.42725	-2.01416	-3.78418	-6.2561	-7.96509	-9.85718	-12.5732		672	0.67139	1.0376	0.61035	1.15967	0.54932	0.42725	0.06104	-0.24414	-0.42725	-0.54932	-0.06104	-0.54932	-0.54932	-0.61035	-0.73242	-0.85449	-0.91553		672	1.0376	0.85449	0.67139	0.33569	0.76294	0.36621	0.36621	0.15259	-0.24414	-0.03052	-0.15259
673	3.14331	2.22778	1.37329	1.49536	1.12915	0.5188	0.39673	0.24414	0	0	-0.42725	-2.01416	-3.75366	-6.2561	-7.96509	-9.85718	-12.5732		673	0.61035	1.0376	0.61035	1.15967	0.54932	0.42725	0.06104	-0.24414	-0.42725	-0.48828	-0.06104	-0.54932	-0.48828	-0.61035	-0.73242	-0.85449	-0.91553		673	1.0376	0.85449	0.7019	0.33569	0.76294	0.36621	0.36621	0.12207	-0.24414	-0.03052	-0.15259
674	3.17383	2.22778	1.40381	1.52588	1.15967	0.5188	0.39673	0.24414	0.03052	0	-0.42725	-1.98364	-3.75366	-6.2561	-7.9956	-9.85718	-12.5732		674	0.61035	0.97656	0.61035	1.15967	0.54932	0.42725	0	-0.24414	-0.42725	-0.48828	-0.06104	-0.54932	-0.48828	-0.61035	-0.73242	-0.79346	-0.97656		674	1.06812	0.85449	0.7019	0.33569	0.76294	0.36621	0.36621	0.12207	-0.24414	0	-0.15259
675	3.17383	2.19727	1.43433	1.5564	1.15967	0.48828	0.36621	0.24414	0.03052	0	-0.42725	-1.98364	-3.75366	-6.2561	-7.9956	-9.85718	-12.5427		675	0.61035	0.97656	0.67139	1.15967	0.54932	0.42725	0	-0.24414	-0.42725	-0.42725	-0.06104	-0.54932	-0.48828	-0.61035	-0.73242	-0.79346	-0.97656		675	1.06812	0.85449	0.73242	0.33569	0.76294	0.36621	0.39673	0.09155	-0.24414	0	-0.15259
676	3.17383	2.19727	1.49536	1.58691	1.19019	0.48828	0.36621	0.21362	0.06104	0	-0.42725	-1.98364	-3.72314	-6.28662	-7.9956	-9.88769	-12.5427		676	0.61035	0.97656	0.67139	1.15967	0.54932	0.42725	0	-0.24414	-0.42725	-0.36621	-0.06104	-0.54932	-0.48828	-0.61035	-0.73242	-0.79346	-0.97656		676	1.06812	0.85449	0.76294	0.30518	0.76294	0.36621	0.39673	0.09155	-0.21362	0	-0.18311
677	3.17383	2.19727	1.52588	1.58691	1.19019	0.45776	0.33569	0.21362	0.06104	0	-0.42725	-1.98364	-3.72314	-6.28662	-7.9956	-9.88769	-12.5427		677	0.61035	0.97656	0.67139	1.15967	0.54932	0.42725	0	-0.24414	-0.42725	-0.36621	-0.06104	-0.54932	-0.42725	-0.61035	-0.73242	-0.79346	-0.97656		677	1.06812	0.85449	0.76294	0.30518	0.76294	0.36621	0.42725	0.06104	-0.18311	0	-0.18311
678	3.14331	2.19727	1.5564	1.58691	1.15967	0.45776	0.33569	0.21362	0.06104	0	-0.42725	-1.98364	-3.72314	-6.28662	-8.02612	-9.91821	-12.5122		678	0.61035	0.97656	0.67139	1.09863	0.54932	0.42725	-0.06104	-0.24414	-0.42725	-0.30518	-0.06104	-0.54932	-0.42725	-0.61035	-0.73242	-0.79346	-0.97656		678	1.06812	0.88501	0.76294	0.33569	0.76294	0.39673	0.45776	0.06104	-0.15259	0	-0.18311
679	3.14331	2.19727	1.58691	1.58691	1.15967	0.45776	0.33569	0.18311	0.09155	0	-0.39673	-1.98364	-3.75366	-6.31714	-8.02612	-9.94873	-12.5122		679	0.61035	0.97656	0.67139	1.09863	0.54932	0.42725	-0.06104	-0.24414	-0.42725	-0.30518	-0.06104	-0.54932	-0.42725	-0.61035	-0.73242	-0.79346	-0.97656		679	1.06812	0.85449	0.76294	0.33569	0.73242	0.39673	0.45776	0.03052	-0.15259	-0.03052	-0.18311
680	3.14331	2.19727	1.61743	1.5564	1.15967	0.45776	0.33569	0.18311	0.09155	0.03052	-0.39673	-1.98364	-3.75366	-6.31714	-8.02612	-9.97925	-12.4817		680	0.61035	0.97656	0.73242	1.09863	0.54932	0.42725	-0.12207	-0.24414	-0.42725	-0.30518	-0.06104	-0.54932	-0.42725	-0.61035	-0.73242	-0.79346	-0.97656		680	1.06812	0.85449	0.73242	0.33569	0.73242	0.39673	0.48828	0	-0.12207	-0.03052	-0.18311
681	3.14331	2.19727	1.64795	1.5564	1.12915	0.45776	0.33569	0.15259	0.09155	0.03052	-0.36621	-1.98364	-3.78418	-6.31714	-8.02612	-10.0098	-12.4817		681	0.61035	0.97656	0.73242	1.09863	0.61035	0.42725	-0.12207	-0.24414	-0.42725	-0.24414	-0.06104	-0.54932	-0.42725	-0.61035	-0.73242	-0.79346	-0.97656		681	1.06812	0.85449	0.73242	0.36621	0.7019	0.42725	0.5188	0	-0.09155	-0.06104	-0.18311
682	3.14331	2.19727	1.67847	1.52588	1.09863	0.48828	0.33569	0.15259	0.09155	0.03052	-0.36621	-1.98364	-3.8147	-6.31714	-8.05664	-10.0708	-12.4512		682	0.67139	0.97656	0.67139	1.09863	0.61035	0.42725	-0.18311	-0.24414	-0.36621	-0.24414	-0.06104	-0.54932	-0.42725	-0.61035	-0.73242	-0.79346	-0.97656		682	1.06812	0.85449	0.7019	0.39673	0.7019	0.45776	0.5188	0	-0.09155	-0.09155	-0.18311
683	3.14331	2.22778	1.67847	1.49536	1.09863	0.5188	0.36621	0.12207	0.06104	0.03052	-0.33569	-1.98364	-3.84521	-6.31714	-8.05664	-10.1013	-12.4512		683	0.67139	0.97656	0.67139	1.09863	0.61035	0.42725	-0.18311	-0.24414	-0.36621	-0.24414	-0.06104	-0.54932	-0.42725	-0.54932	-0.73242	-0.79346	-0.97656		683	1.06812	0.85449	0.67139	0.39673	0.67139	0.45776	0.5188	0	-0.06104	-0.12207	-0.18311
684	3.11279	2.22778	1.67847	1.46484	1.06812	0.5188	0.36621	0.12207	0.06104	0.03052	-0.30518	-1.98364	-3.87573	-6.31714	-8.05664	-10.1318	-12.4512		684	0.67139	0.97656	0.67139	1.09863	0.61035	0.42725	-0.24414	-0.24414	-0.36621	-0.24414	-0.06104	-0.54932	-0.42725	-0.54932	-0.73242	-0.85449	-0.97656		684	1.0376	0.82397	0.64087	0.42725	0.67139	0.48828	0.5188	0	-0.06104	-0.12207	-0.18311
685	3.11279	2.2583	1.67847	1.46484	1.06812	0.54932	0.36621	0.12207	0.06104	0.03052	-0.30518	-1.95312	-3.87573	-6.31714	-8.05664	-10.1929	-12.4512		685	0.67139	0.97656	0.61035	1.09863	0.61035	0.42725	-0.24414	-0.18311	-0.30518	-0.18311	-0.06104	-0.54932	-0.36621	-0.54932	-0.73242	-0.85449	-0.97656		685	1.0376	0.82397	0.64087	0.42725	0.67139	0.48828	0.5188	0	-0.06104	-0.15259	-0.15259
686	3.11279	2.2583	1.64795	1.43433	1.06812	0.57983	0.36621	0.12207	0.03052	0.03052	-0.27466	-1.95312	-3.90625	-6.28662	-8.08716	-10.2234	-12.4512		686	0.67139	0.97656	0.61035	1.09863	0.61035	0.42725	-0.24414	-0.18311	-0.30518	-0.18311	-0.06104	-0.54932	-0.36621	-0.54932	-0.67139	-0.85449	-0.97656		686	1.0376	0.82397	0.61035	0.45776	0.67139	0.48828	0.48828	0	-0.06104	-0.15259	-0.15259
687	3.08228	2.2583	1.61743	1.43433	1.09863	0.61035	0.36621	0.12207	0.03052	0.03052	-0.27466	-1.95312	-3.93677	-6.28662	-8.08716	-10.2234	-12.4817		687	0.73242	0.97656	0.61035	1.09863	0.61035	0.36621	-0.18311	-0.18311	-0.30518	-0.18311	-0.06104	-0.54932	-0.36621	-0.48828	-0.67139	-0.85449	-0.97656		687	1.00708	0.85449	0.61035	0.45776	0.67139	0.48828	0.45776	0	-0.06104	-0.12207	-0.15259
688	3.08228	2.2583	1.58691	1.43433	1.09863	0.64087	0.36621	0.12207	0	0.03052	-0.27466	-1.95312	-3.93677	-6.28662	-8.08716	-10.2539	-12.4817		688	0.73242	0.97656	0.61035	1.09863	0.61035	0.36621	-0.18311	-0.18311	-0.24414	-0.18311	-0.06104	-0.54932	-0.36621	-0.48828	-0.67139	-0.85449	-0.97656		688	1.00708	0.85449	0.61035	0.45776	0.64087	0.45776	0.42725	0	-0.09155	-0.12207	-0.12207
689	3.05176	2.2583	1.58691	1.43433	1.09863	0.67139	0.33569	0.15259	0	0.06104	-0.27466	-1.95312	-3.93677	-6.2561	-8.08716	-10.2539	-12.4817		689	0.73242	1.0376	0.54932	1.09863	0.61035	0.36621	-0.18311	-0.18311	-0.24414	-0.18311	-0.06104	-0.54932	-0.36621	-0.48828	-0.61035	-0.85449	-0.97656		689	1.00708	0.88501	0.61035	0.45776	0.64087	0.42725	0.42725	0	-0.09155	-0.12207	-0.12207
690	3.05176	2.22778	1.5564	1.46484	1.12915	0.7019	0.33569	0.15259	0	0.06104	-0.27466	-1.98364	-3.96728	-6.2561	-8.11767	-10.2234	-12.5122		690	0.73242	1.0376	0.54932	1.09863	0.61035	0.36621	-0.12207	-0.18311	-0.24414	-0.18311	-0.06104	-0.54932	-0.42725	-0.48828	-0.61035	-0.85449	-0.97656		690	0.97656	0.91553	0.64087	0.45776	0.64087	0.39673	0.39673	0	-0.09155	-0.09155	-0.12207
691	3.02124	2.22778	1.52588	1.46484	1.12915	0.7019	0.30518	0.18311	0	0.06104	-0.27466	-1.98364	-3.96728	-6.2561	-8.11767	-10.2234	-12.5122		691	0.73242	1.0376	0.61035	1.09863	0.67139	0.30518	-0.12207	-0.18311	-0.24414	-0.18311	-0.06104	-0.54932	-0.42725	-0.48828	-0.61035	-0.85449	-0.97656		691	0.97656	0.94604	0.64087	0.45776	0.61035	0.36621	0.39673	0	-0.12207	-0.09155	-0.12207
692	3.02124	2.19727	1.49536	1.46484	1.12915	0.73242	0.30518	0.18311	0	0.09155	-0.30518	-2.01416	-3.96728	-6.28662	-8.11767	-10.1929	-12.5427		692	0.73242	1.09863	0.61035	1.09863	0.67139	0.30518	-0.06104	-0.12207	-0.24414	-0.18311	-0.06104	-0.54932	-0.42725	-0.48828	-0.61035	-0.85449	-0.91553		692	0.97656	0.94604	0.64087	0.42725	0.57983	0.33569	0.36621	0	-0.12207	-0.06104	-0.09155
693	3.02124	2.16675	1.49536	1.49536	1.15967	0.73242	0.30518	0.21362	0	0.09155	-0.33569	-2.04468	-3.96728	-6.28662	-8.14819	-10.1929	-12.5427		693	0.73242	1.09863	0.61035	1.09863	0.67139	0.30518	-0.06104	-0.18311	-0.18311	-0.18311	-0.06104	-0.61035	-0.42725	-0.42725	-0.61035	-0.85449	-0.91553		693	0.97656	0.97656	0.67139	0.42725	0.57983	0.33569	0.36621	0.03052	-0.15259	-0.06104	-0.12207
694	3.02124	2.13623	1.49536	1.49536	1.15967	0.73242	0.27466	0.21362	0	0.09155	-0.36621	-2.0752	-3.96728	-6.28662	-8.14819	-10.1623	-12.5732		694	0.73242	1.09863	0.61035	1.09863	0.67139	0.24414	-0.06104	-0.18311	-0.18311	-0.18311	0	-0.61035	-0.42725	-0.48828	-0.67139	-0.85449	-0.91553		694	0.97656	0.97656	0.67139	0.42725	0.54932	0.30518	0.39673	0.03052	-0.15259	-0.09155	-0.12207
695	3.05176	2.10571	1.49536	1.49536	1.15967	0.73242	0.27466	0.21362	0.03052	0.09155	-0.39673	-2.0752	-3.96728	-6.31714	-8.14819	-10.1623	-12.5732		695	0.73242	1.09863	0.61035	1.0376	0.67139	0.24414	-0.06104	-0.12207	-0.18311	-0.18311	0	-0.67139	-0.48828	-0.48828	-0.67139	-0.85449	-0.85449		695	0.97656	0.97656	0.67139	0.45776	0.5188	0.30518	0.39673	0.06104	-0.15259	-0.09155	-0.12207
696	3.05176	2.0752	1.49536	1.49536	1.15967	0.7019	0.27466	0.21362	0.06104	0.09155	-0.42725	-2.10571	-3.96728	-6.31714	-8.14819	-10.1623	-12.6038		696	0.73242	1.09863	0.61035	1.0376	0.73242	0.24414	-0.06104	-0.12207	-0.18311	-0.18311	0	-0.67139	-0.48828	-0.48828	-0.67139	-0.85449	-0.85449		696	0.97656	0.94604	0.67139	0.45776	0.5188	0.30518	0.42725	0.06104	-0.15259	-0.12207	-0.12207
697	3.05176	2.0752	1.49536	1.49536	1.15967	0.7019	0.27466	0.21362	0.06104	0.09155	-0.45776	-2.13623	-3.96728	-6.34766	-8.14819	-10.1318	-12.6343		697	0.67139	1.09863	0.61035	1.0376	0.73242	0.24414	0	-0.12207	-0.18311	-0.18311	0	-0.73242	-0.48828	-0.48828	-0.73242	-0.91553	-0.85449		697	0.97656	0.94604	0.7019	0.45776	0.5188	0.30518	0.42725	0.09155	-0.15259	-0.12207	-0.15259
698	3.08228	2.0752	1.52588	1.49536	1.15967	0.67139	0.27466	0.21362	0.09155	0.09155	-0.48828	-2.13623	-3.93677	-6.34766	-8.14819	-10.1318	-12.6343		698	0.67139	1.09863	0.61035	0.97656	0.73242	0.24414	0	-0.12207	-0.18311	-0.18311	0	-0.73242	-0.48828	-0.48828	-0.73242	-0.91553	-0.85449		698	0.97656	0.91553	0.7019	0.48828	0.5188	0.30518	0.45776	0.09155	-0.12207	-0.15259	-0.15259
699	3.08228	2.0752	1.52588	1.49536	1.15967	0.64087	0.27466	0.21362	0.09155	0.06104	-0.48828	-2.16675	-3.93677	-6.34766	-8.14819	-10.1318	-12.6648		699	0.67139	1.09863	0.54932	0.97656	0.73242	0.24414	0	-0.12207	-0.18311	-0.18311	0	-0.73242	-0.48828	-0.48828	-0.73242	-0.91553	-0.79346		699	0.97656	0.91553	0.67139	0.5188	0.5188	0.33569	0.45776	0.09155	-0.12207	-0.15259	-0.18311
700	3.08228	2.10571	1.52588	1.49536	1.15967	0.61035	0.27466	0.21362	0.09155	0.06104	-0.5188	-2.16675	-3.90625	-6.37817	-8.14819	-10.1318	-12.6953		700	0.67139	1.0376	0.54932	0.97656	0.73242	0.24414	0	-0.12207	-0.18311	-0.18311	0	-0.79346	-0.48828	-0.48828	-0.73242	-0.91553	-0.79346		700	0.94604	0.88501	0.67139	0.5188	0.5188	0.33569	0.45776	0.09155	-0.09155	-0.15259	-0.18311
701	3.08228	2.10571	1.52588	1.49536	1.15967	0.61035	0.27466	0.24414	0.09155	0.06104	-0.5188	-2.16675	-3.87573	-6.37817	-8.11767	-10.1013	-12.6953		701	0.67139	1.0376	0.48828	0.97656	0.73242	0.24414	0	-0.12207	-0.12207	-0.18311	0	-0.79346	-0.48828	-0.48828	-0.73242	-0.85449	-0.85449		701	0.94604	0.88501	0.67139	0.54932	0.5188	0.36621	0.48828	0.09155	-0.09155	-0.15259	-0.21362
702	3.08228	2.13623	1.52588	1.49536	1.19019	0.61035	0.27466	0.24414	0.09155	0.06104	-0.5188	-2.16675	-3.84521	-6.37817	-8.08716	-10.1013	-12.7258		702	0.73242	0.97656	0.48828	0.97656	0.73242	0.30518	0	-0.06104	-0.12207	-0.12207	0	-0.79346	-0.48828	-0.42725	-0.73242	-0.85449	-0.85449		702	0.94604	0.88501	0.67139	0.57983	0.54932	0.36621	0.48828	0.09155	-0.06104	-0.15259	-0.24414
703	3.08228	2.13623	1.49536	1.49536	1.19019	0.57983	0.30518	0.24414	0.09155	0.06104	-0.5188	-2.16675	-3.84521	-6.34766	-8.08716	-10.0708	-12.7258		703	0.73242	0.97656	0.42725	0.97656	0.73242	0.30518	0	-0.06104	-0.12207	-0.12207	0	-0.79346	-0.48828	-0.42725	-0.79346	-0.85449	-0.85449		703	0.94604	0.85449	0.67139	0.57983	0.54932	0.36621	0.48828	0.09155	-0.06104	-0.15259	-0.24414
704	3.05176	2.13623	1.49536	1.49536	1.19019	0.57983	0.30518	0.27466	0.06104	0.09155	-0.5188	-2.16675	-3.84521	-6.34766	-8.05664	-10.0403	-12.7258		704	0.73242	0.97656	0.42725	0.97656	0.73242	0.30518	0	-0.06104	-0.12207	-0.12207	0	-0.79346	-0.48828	-0.42725	-0.79346	-0.85449	-0.85449		704	0.94604	0.85449	0.67139	0.61035	0.54932	0.36621	0.48828	0.09155	-0.06104	-0.15259	-0.24414
705	3.05176	2.16675	1.46484	1.49536	1.19019	0.57983	0.30518	0.27466	0.06104	0.09155	-0.5188	-2.13623	-3.84521	-6.34766	-8.02612	-10.0403	-12.7258		705	0.79346	0.97656	0.36621	0.97656	0.73242	0.30518	0	-0.06104	-0.06104	-0.12207	0	-0.79346	-0.48828	-0.42725	-0.79346	-0.79346	-0.85449		705	0.94604	0.85449	0.67139	0.61035	0.54932	0.36621	0.48828	0.09155	-0.06104	-0.15259	-0.27466
706	3.05176	2.13623	1.46484	1.49536	1.19019	0.61035	0.33569	0.27466	0.03052	0.12207	-0.5188	-2.13623	-3.84521	-6.34766	-7.9956	-10.0098	-12.7563		706	0.79346	0.97656	0.36621	0.97656	0.73242	0.30518	0	-0.06104	-0.06104	-0.12207	0.06104	-0.79346	-0.48828	-0.42725	-0.79346	-0.79346	-0.91553		706	0.97656	0.88501	0.7019	0.61035	0.54932	0.36621	0.45776	0.09155	-0.06104	-0.15259	-0.27466
707	3.02124	2.13623	1.46484	1.49536	1.19019	0.61035	0.33569	0.27466	0.03052	0.15259	-0.5188	-2.13623	-3.87573	-6.31714	-7.9956	-9.97925	-12.7563		707	0.79346	0.97656	0.36621	0.97656	0.73242	0.36621	0	-0.06104	0	-0.12207	0.06104	-0.79346	-0.48828	-0.42725	-0.79346	-0.79346	-0.91553		707	1.00708	0.88501	0.7019	0.61035	0.54932	0.36621	0.45776	0.09155	-0.06104	-0.12207	-0.27466
708	3.02124	2.13623	1.46484	1.49536	1.19019	0.61035	0.33569	0.27466	0.03052	0.18311	-0.5188	-2.13623	-3.87573	-6.28662	-7.96509	-9.94873	-12.7563		708	0.79346	0.97656	0.36621	0.97656	0.73242	0.36621	0	0	0	-0.12207	0.06104	-0.79346	-0.48828	-0.48828	-0.79346	-0.79346	-0.91553		708	1.00708	0.88501	0.73242	0.61035	0.54932	0.36621	0.45776	0.06104	-0.09155	-0.12207	-0.24414
709	3.02124	2.13623	1.43433	1.49536	1.19019	0.61035	0.33569	0.27466	0.03052	0.21362	-0.5188	-2.13623	-3.90625	-6.28662	-7.96509	-9.91821	-12.7563		709	0.79346	0.97656	0.42725	0.97656	0.73242	0.36621	0	0	0	-0.12207	0	-0.73242	-0.48828	-0.48828	-0.85449	-0.79346	-0.97656		709	1.0376	0.88501	0.76294	0.57983	0.57983	0.36621	0.45776	0.06104	-0.09155	-0.12207	-0.24414
710	3.02124	2.13623	1.43433	1.52588	1.15967	0.64087	0.33569	0.24414	0.03052	0.24414	-0.5188	-2.13623	-3.93677	-6.2561	-7.96509	-9.91821	-12.7869		710	0.79346	0.97656	0.42725	0.91553	0.73242	0.36621	0	0	0	-0.12207	0	-0.73242	-0.48828	-0.48828	-0.85449	-0.73242	-0.97656		710	1.06812	0.88501	0.79346	0.57983	0.57983	0.36621	0.45776	0.06104	-0.12207	-0.09155	-0.24414
711	3.02124	2.13623	1.43433	1.52588	1.15967	0.64087	0.30518	0.24414	0.03052	0.24414	-0.5188	-2.13623	-3.96728	-6.19507	-7.96509	-9.91821	-12.7869		711	0.79346	0.97656	0.42725	0.91553	0.73242	0.36621	0	0	0	-0.06104	0	-0.73242	-0.48828	-0.54932	-0.85449	-0.73242	-0.97656		711	1.09863	0.88501	0.79346	0.54932	0.61035	0.36621	0.45776	0.06104	-0.12207	-0.09155	-0.24414
712	3.02124	2.13623	1.43433	1.52588	1.15967	0.64087	0.27466	0.21362	0.06104	0.24414	-0.5188	-2.13623	-3.9978	-6.16455	-7.9956	-9.91821	-12.8174		712	0.79346	0.97656	0.42725	0.91553	0.73242	0.36621	0	0	0	-0.06104	0	-0.73242	-0.48828	-0.54932	-0.85449	-0.79346	-0.97656		712	1.09863	0.88501	0.82397	0.5188	0.61035	0.36621	0.45776	0.06104	-0.15259	-0.09155	-0.24414
713	3.02124	2.13623	1.43433	1.52588	1.15967	0.67139	0.27466	0.21362	0.06104	0.24414	-0.5188	-2.13623	-4.02832	-6.13403	-7.9956	-9.94873	-12.8479		713	0.79346	0.97656	0.42725	0.85449	0.67139	0.30518	0	-0.06104	0	-0.06104	0	-0.73242	-0.54932	-0.61035	-0.91553	-0.79346	-1.0376		713	1.09863	0.85449	0.85449	0.5188	0.64087	0.36621	0.45776	0.06104	-0.15259	-0.06104	-0.21362
714	3.02124	2.13623	1.46484	1.52588	1.15967	0.67139	0.24414	0.21362	0.09155	0.24414	-0.5188	-2.16675	-4.02832	-6.10352	-7.9956	-9.94873	-12.8479		714	0.79346	0.97656	0.42725	0.85449	0.67139	0.30518	0	-0.06104	0	-0.06104	-0.06104	-0.73242	-0.54932	-0.61035	-0.91553	-0.79346	-1.0376		714	1.09863	0.85449	0.85449	0.48828	0.64087	0.33569	0.48828	0.09155	-0.18311	-0.06104	-0.21362
715	3.02124	2.13623	1.46484	1.5564	1.15967	0.67139	0.21362	0.21362	0.09155	0.21362	-0.48828	-2.13623	-4.05884	-6.073	-7.9956	-9.97925	-12.8479		715	0.79346	0.97656	0.42725	0.85449	0.67139	0.30518	0	-0.06104	0.06104	-0.06104	-0.06104	-0.73242	-0.54932	-0.61035	-0.91553	-0.79346	-1.0376		715	1.09863	0.85449	0.88501	0.48828	0.67139	0.33569	0.48828	0.09155	-0.18311	-0.06104	-0.21362
716	3.02124	2.13623	1.46484	1.5564	1.15967	0.67139	0.18311	0.21362	0.09155	0.18311	-0.48828	-2.13623	-4.05884	-6.01196	-7.9956	-10.0098	-12.8479		716	0.79346	0.97656	0.48828	0.85449	0.67139	0.30518	0	-0.06104	0.06104	-0.06104	-0.12207	-0.73242	-0.54932	-0.54932	-0.85449	-0.79346	-1.0376		716	1.09863	0.85449	0.88501	0.48828	0.67139	0.30518	0.5188	0.12207	-0.15259	-0.03052	-0.21362
717	3.02124	2.10571	1.49536	1.52588	1.15967	0.67139	0.18311	0.18311	0.09155	0.15259	-0.45776	-2.13623	-4.05884	-6.01196	-7.9956	-10.0403	-12.8479		717	0.73242	0.97656	0.48828	0.85449	0.67139	0.30518	0	-0.06104	0.06104	-0.06104	-0.12207	-0.73242	-0.61035	-0.54932	-0.85449	-0.79346	-1.0376		717	1.09863	0.85449	0.91553	0.48828	0.67139	0.30518	0.5188	0.12207	-0.15259	-0.03052	-0.18311
718	3.02124	2.10571	1.49536	1.52588	1.19019	0.67139	0.15259	0.18311	0.09155	0.12207	-0.45776	-2.13623	-4.05884	-5.98144	-7.9956	-10.0708	-12.8479		718	0.73242	0.97656	0.48828	0.85449	0.67139	0.30518	0	-0.06104	0.06104	-0.06104	-0.12207	-0.73242	-0.61035	-0.54932	-0.85449	-0.79346	-1.0376		718	1.09863	0.85449	0.91553	0.48828	0.67139	0.27466	0.54932	0.15259	-0.15259	0	-0.18311
719	3.02124	2.10571	1.52588	1.52588	1.19019	0.67139	0.15259	0.18311	0.09155	0.06104	-0.42725	-2.10571	-4.05884	-5.95093	-7.9956	-10.1013	-12.8479		719	0.73242	0.97656	0.48828	0.85449	0.67139	0.30518	0	-0.06104	0.06104	-0.06104	-0.12207	-0.73242	-0.61035	-0.54932	-0.85449	-0.79346	-1.0376		719	1.06812	0.85449	0.91553	0.5188	0.67139	0.27466	0.54932	0.15259	-0.15259	0	-0.18311
720	3.02124	2.10571	1.5564	1.49536	1.2207	0.64087	0.15259	0.21362	0.09155	0.03052	-0.42725	-2.0752	-4.02832	-5.95093	-7.9956	-10.1318	-12.8174		720	0.73242	0.97656	0.48828	0.85449	0.67139	0.30518	0	-0.06104	0	-0.06104	-0.18311	-0.73242	-0.61035	-0.54932	-0.79346	-0.85449	-1.0376		720	1.06812	0.85449	0.91553	0.5188	0.67139	0.27466	0.54932	0.15259	-0.15259	0	-0.18311
721	2.99072	2.13623	1.58691	1.49536	1.2207	0.61035	0.15259	0.21362	0.09155	0	-0.45776	-2.0752	-4.02832	-5.95093	-7.9956	-10.1623	-12.8174		721	0.73242	0.97656	0.48828	0.85449	0.67139	0.30518	0	-0.06104	0	-0.06104	-0.12207	-0.73242	-0.61035	-0.54932	-0.79346	-0.85449	-1.0376		721	1.06812	0.85449	0.91553	0.54932	0.67139	0.24414	0.5188	0.18311	-0.12207	0	-0.18311
722	2.99072	2.13623	1.61743	1.46484	1.25122	0.61035	0.15259	0.21362	0.09155	0	-0.45776	-2.04468	-3.9978	-5.95093	-7.9956	-10.1929	-12.8174		722	0.73242	1.0376	0.48828	0.85449	0.67139	0.30518	0	-0.06104	0	-0.06104	-0.12207	-0.73242	-0.61035	-0.54932	-0.79346	-0.85449	-1.0376		722	1.0376	0.85449	0.91553	0.54932	0.64087	0.27466	0.5188	0.18311	-0.12207	0	-0.18311
723	2.99072	2.16675	1.64795	1.43433	1.25122	0.57983	0.15259	0.21362	0.09155	0	-0.45776	-2.04468	-3.9978	-5.95093	-7.96509	-10.1929	-12.7869		723	0.73242	1.0376	0.48828	0.85449	0.67139	0.30518	0	-0.06104	0	0	-0.12207	-0.67139	-0.61035	-0.54932	-0.79346	-0.85449	-1.0376		723	1.0376	0.85449	0.91553	0.57983	0.64087	0.27466	0.48828	0.18311	-0.12207	0	-0.18311
724	2.99072	2.16675	1.67847	1.40381	1.25122	0.57983	0.18311	0.21362	0.09155	-0.03052	-0.45776	-2.04468	-3.96728	-5.95093	-7.96509	-10.2234	-12.7869		724	0.73242	1.0376	0.48828	0.91553	0.67139	0.30518	0	0	0	0	-0.06104	-0.67139	-0.61035	-0.54932	-0.79346	-0.91553	-0.97656		724	1.0376	0.85449	0.91553	0.57983	0.64087	0.27466	0.48828	0.21362	-0.12207	0	-0.18311
725	2.99072	2.16675	1.67847	1.37329	1.25122	0.57983	0.18311	0.21362	0.09155	-0.03052	-0.48828	-2.01416	-3.93677	-5.95093	-7.96509	-10.2234	-12.7563		725	0.73242	1.0376	0.54932	0.91553	0.67139	0.30518	0	0	0	0	-0.06104	-0.67139	-0.61035	-0.54932	-0.79346	-0.91553	-0.97656		725	1.0376	0.88501	0.88501	0.61035	0.64087	0.30518	0.45776	0.21362	-0.12207	0	-0.18311
726	2.99072	2.19727	1.70898	1.34277	1.25122	0.57983	0.21362	0.24414	0.09155	-0.03052	-0.48828	-2.01416	-3.93677	-5.95093	-7.96509	-10.2234	-12.7563		726	0.73242	1.0376	0.54932	0.91553	0.73242	0.30518	0	0	0	0	-0.06104	-0.67139	-0.54932	-0.61035	-0.79346	-0.91553	-0.97656		726	1.0376	0.88501	0.88501	0.61035	0.64087	0.30518	0.45776	0.21362	-0.12207	0	-0.18311
727	2.99072	2.19727	1.70898	1.31226	1.2207	0.57983	0.21362	0.24414	0.09155	-0.03052	-0.48828	-2.01416	-3.90625	-5.98144	-7.96509	-10.2234	-12.7258		727	0.67139	1.0376	0.54932	0.91553	0.73242	0.30518	0	0	0	0	0	-0.67139	-0.54932	-0.61035	-0.79346	-0.97656	-0.97656		727	1.0376	0.88501	0.88501	0.61035	0.64087	0.33569	0.45776	0.24414	-0.12207	0	-0.18311
728	2.99072	2.19727	1.70898	1.28174	1.2207	0.61035	0.24414	0.24414	0.09155	-0.03052	-0.48828	-2.01416	-3.90625	-5.98144	-7.96509	-10.1929	-12.6953		728	0.67139	1.0376	0.54932	0.97656	0.73242	0.30518	0	0	0	0	0	-0.67139	-0.54932	-0.61035	-0.79346	-0.97656	-0.97656		728	1.0376	0.88501	0.85449	0.61035	0.64087	0.33569	0.45776	0.24414	-0.09155	0	-0.18311
729	2.99072	2.19727	1.70898	1.25122	1.19019	0.61035	0.27466	0.24414	0.09155	0	-0.48828	-1.98364	-3.87573	-5.98144	-7.96509	-10.1929	-12.6953		729	0.67139	1.0376	0.54932	0.97656	0.73242	0.36621	0	0	0	0	0	-0.67139	-0.54932	-0.54932	-0.85449	-0.97656	-0.91553		729	1.0376	0.88501	0.85449	0.61035	0.64087	0.36621	0.45776	0.27466	-0.09155	0	-0.21362
730	3.02124	2.19727	1.67847	1.2207	1.15967	0.64087	0.27466	0.24414	0.06104	0	-0.45776	-1.98364	-3.87573	-6.01196	-7.96509	-10.1929	-12.6648		730	0.67139	1.0376	0.54932	1.0376	0.73242	0.36621	0	0	0	0	0	-0.67139	-0.54932	-0.54932	-0.85449	-0.97656	-0.91553		730	1.06812	0.91553	0.85449	0.57983	0.61035	0.36621	0.45776	0.27466	-0.09155	0	-0.21362
731	3.02124	2.19727	1.67847	1.19019	1.15967	0.64087	0.30518	0.24414	0.06104	0	-0.45776	-1.95312	-3.87573	-6.01196	-7.96509	-10.1623	-12.6648		731	0.61035	1.0376	0.61035	1.0376	0.73242	0.36621	0	0	0	0	0	-0.67139	-0.54932	-0.54932	-0.85449	-1.0376	-0.91553		731	1.06812	0.91553	0.82397	0.57983	0.61035	0.36621	0.45776	0.27466	-0.06104	-0.03052	-0.21362
732	3.02124	2.19727	1.67847	1.19019	1.15967	0.67139	0.30518	0.24414	0.06104	0	-0.45776	-1.95312	-3.84521	-6.01196	-7.9956	-10.1623	-12.6648		732	0.61035	1.0376	0.61035	1.09863	0.73242	0.42725	0	0	0	0	0	-0.67139	-0.54932	-0.54932	-0.85449	-1.0376	-0.91553		732	1.09863	0.91553	0.82397	0.54932	0.61035	0.39673	0.45776	0.27466	-0.06104	-0.03052	-0.21362
733	3.02124	2.19727	1.67847	1.19019	1.12915	0.67139	0.33569	0.24414	0.06104	0.03052	-0.45776	-1.95312	-3.84521	-6.04248	-7.9956	-10.1318	-12.6648		733	0.61035	1.0376	0.61035	1.15967	0.67139	0.42725	0	0	0	0	0	-0.61035	-0.54932	-0.54932	-0.85449	-1.0376	-0.91553		733	1.09863	0.91553	0.82397	0.54932	0.57983	0.39673	0.45776	0.27466	-0.06104	0	-0.21362
734	2.99072	2.19727	1.67847	1.19019	1.15967	0.67139	0.33569	0.24414	0.06104	0.03052	-0.45776	-1.95312	-3.84521	-6.04248	-8.02612	-10.1318	-12.6953		734	0.61035	1.0376	0.61035	1.15967	0.67139	0.42725	0	0.06104	0	0	0	-0.61035	-0.54932	-0.54932	-0.85449	-1.0376	-0.91553		734	1.12915	0.94604	0.82397	0.5188	0.57983	0.39673	0.45776	0.24414	-0.06104	0	-0.21362
735	2.99072	2.19727	1.67847	1.2207	1.15967	0.67139	0.33569	0.24414	0.09155	0.06104	-0.48828	-1.95312	-3.84521	-6.04248	-8.05664	-10.1013	-12.6953		735	0.61035	1.0376	0.67139	1.2207	0.61035	0.42725	0	0.06104	0	0	0	-0.61035	-0.48828	-0.54932	-0.85449	-1.0376	-0.91553		735	1.12915	0.94604	0.82397	0.48828	0.54932	0.39673	0.45776	0.21362	-0.09155	0	-0.21362
736	2.99072	2.22778	1.70898	1.25122	1.15967	0.67139	0.33569	0.24414	0.09155	0.09155	-0.48828	-1.95312	-3.84521	-6.073	-8.08716	-10.1013	-12.7258		736	0.61035	0.97656	0.67139	1.2207	0.61035	0.42725	0	0.06104	0	0	0	-0.61035	-0.48828	-0.54932	-0.85449	-1.0376	-0.91553		736	1.12915	0.97656	0.79346	0.48828	0.54932	0.42725	0.42725	0.21362	-0.09155	0	-0.21362
737	2.99072	2.22778	1.70898	1.28174	1.15967	0.67139	0.36621	0.21362	0.09155	0.12207	-0.48828	-1.95312	-3.84521	-6.073	-8.08716	-10.0708	-12.7563		737	0.61035	0.97656	0.67139	1.2207	0.54932	0.42725	0	0.06104	0	0	0	-0.61035	-0.48828	-0.61035	-0.85449	-1.0376	-0.91553		737	1.09863	1.00708	0.79346	0.45776	0.5188	0.42725	0.42725	0.18311	-0.12207	0	-0.21362
738	2.9602	2.22778	1.7395	1.31226	1.15967	0.67139	0.36621	0.21362	0.09155	0.15259	-0.48828	-1.98364	-3.8147	-6.073	-8.11767	-10.0708	-12.7869		738	0.61035	0.97656	0.67139	1.2207	0.54932	0.42725	0	0.06104	0	0	0	-0.54932	-0.48828	-0.61035	-0.85449	-1.0376	-0.91553		738	1.09863	1.00708	0.79346	0.45776	0.5188	0.42725	0.42725	0.15259	-0.12207	0	-0.24414
739	2.9602	2.22778	1.77002	1.34277	1.15967	0.67139	0.36621	0.21362	0.12207	0.15259	-0.45776	-1.98364	-3.8147	-6.10352	-8.11767	-10.0403	-12.8174		739	0.61035	0.97656	0.67139	1.15967	0.48828	0.42725	0	0.06104	0	0	0	-0.54932	-0.48828	-0.61035	-0.85449	-0.97656	-0.91553		739	1.06812	1.0376	0.76294	0.42725	0.5188	0.42725	0.42725	0.12207	-0.12207	0	-0.24414
740	2.92969	2.22778	1.80054	1.37329	1.15967	0.67139	0.36621	0.21362	0.12207	0.18311	-0.45776	-2.01416	-3.8147	-6.10352	-8.11767	-10.0403	-12.8479		740	0.61035	0.97656	0.67139	1.15967	0.42725	0.42725	0.06104	0	0	0	0	-0.54932	-0.48828	-0.61035	-0.85449	-0.97656	-0.91553		740	1.0376	1.0376	0.76294	0.42725	0.48828	0.42725	0.45776	0.09155	-0.15259	0.03052	-0.24414
741	2.92969	2.2583	1.83105	1.40381	1.15967	0.64087	0.36621	0.21362	0.12207	0.18311	-0.45776	-2.01416	-3.8147	-6.10352	-8.14819	-10.0403	-12.8479		741	0.61035	0.97656	0.67139	1.15967	0.42725	0.36621	0.06104	0	0	-0.06104	0	-0.54932	-0.48828	-0.67139	-0.85449	-0.97656	-0.85449		741	1.0376	1.06812	0.73242	0.42725	0.48828	0.42725	0.45776	0.09155	-0.15259	0.03052	-0.24414
742	2.92969	2.2583	1.86157	1.43433	1.15967	0.64087	0.36621	0.21362	0.12207	0.18311	-0.45776	-2.04468	-3.8147	-6.13403	-8.14819	-10.0098	-12.8479		742	0.61035	0.97656	0.67139	1.09863	0.42725	0.36621	0.06104	0	0	-0.06104	0	-0.54932	-0.48828	-0.67139	-0.85449	-0.91553	-0.85449		742	1.00708	1.06812	0.7019	0.42725	0.48828	0.42725	0.45776	0.09155	-0.15259	0.03052	-0.27466
743	2.92969	2.28882	1.89209	1.46484	1.15967	0.61035	0.36621	0.21362	0.12207	0.18311	-0.42725	-2.04468	-3.84521	-6.13403	-8.14819	-10.0098	-12.8479		743	0.61035	0.97656	0.61035	1.09863	0.36621	0.36621	0.06104	0	0	-0.06104	0	-0.54932	-0.54932	-0.67139	-0.85449	-0.91553	-0.85449		743	0.97656	1.06812	0.7019	0.42725	0.48828	0.39673	0.45776	0.09155	-0.15259	0.03052	-0.27466
744	2.92969	2.28882	1.89209	1.46484	1.15967	0.61035	0.36621	0.21362	0.12207	0.18311	-0.42725	-2.0752	-3.84521	-6.16455	-8.11767	-10.0098	-12.8479		744	0.61035	0.97656	0.61035	1.0376	0.36621	0.36621	0	0	0	-0.06104	0	-0.54932	-0.54932	-0.67139	-0.85449	-0.85449	-0.85449		744	0.97656	1.0376	0.67139	0.42725	0.48828	0.39673	0.45776	0.12207	-0.12207	0.03052	-0.27466
745	2.92969	2.28882	1.89209	1.46484	1.15967	0.61035	0.33569	0.21362	0.12207	0.18311	-0.42725	-2.0752	-3.87573	-6.16455	-8.11767	-10.0098	-12.8479		745	0.61035	0.97656	0.61035	1.0376	0.36621	0.36621	0	0	0	-0.12207	0	-0.54932	-0.54932	-0.67139	-0.85449	-0.85449	-0.85449		745	0.97656	1.0376	0.64087	0.42725	0.48828	0.39673	0.45776	0.15259	-0.12207	0.03052	-0.30518
746	2.92969	2.28882	1.89209	1.49536	1.15967	0.57983	0.33569	0.21362	0.12207	0.18311	-0.42725	-2.0752	-3.87573	-6.19507	-8.11767	-9.97925	-12.8174		746	0.61035	0.97656	0.61035	1.0376	0.30518	0.36621	0	0	0	-0.12207	0	-0.48828	-0.54932	-0.67139	-0.85449	-0.85449	-0.85449		746	0.97656	1.00708	0.64087	0.42725	0.48828	0.39673	0.48828	0.18311	-0.12207	0.03052	-0.30518
747	2.89917	2.28882	1.89209	1.49536	1.15967	0.57983	0.33569	0.18311	0.12207	0.15259	-0.42725	-2.0752	-3.90625	-6.19507	-8.11767	-9.97925	-12.8174		747	0.61035	1.0376	0.61035	1.0376	0.30518	0.42725	0	0	0	-0.12207	0	-0.54932	-0.61035	-0.67139	-0.85449	-0.85449	-0.85449		747	0.97656	0.97656	0.64087	0.39673	0.5188	0.36621	0.48828	0.18311	-0.12207	0.03052	-0.30518
748	2.89917	2.28882	1.86157	1.49536	1.15967	0.57983	0.33569	0.18311	0.15259	0.15259	-0.42725	-2.10571	-3.90625	-6.22559	-8.08716	-9.97925	-12.7869		748	0.61035	1.0376	0.61035	1.0376	0.30518	0.42725	0	0	0	-0.12207	0	-0.54932	-0.61035	-0.67139	-0.85449	-0.85449	-0.85449		748	0.97656	0.94604	0.61035	0.39673	0.5188	0.36621	0.45776	0.21362	-0.09155	0	-0.30518
749	2.89917	2.2583	1.86157	1.49536	1.19019	0.57983	0.33569	0.18311	0.15259	0.15259	-0.42725	-2.10571	-3.90625	-6.22559	-8.08716	-9.97925	-12.7563		749	0.61035	1.0376	0.61035	1.0376	0.30518	0.42725	0	0	0	-0.12207	-0.06104	-0.54932	-0.61035	-0.67139	-0.85449	-0.85449	-0.85449		749	0.97656	0.94604	0.64087	0.39673	0.5188	0.36621	0.45776	0.21362	-0.09155	0	-0.30518
750	2.89917	2.22778	1.83105	1.49536	1.19019	0.54932	0.33569	0.15259	0.15259	0.15259	-0.42725	-2.13623	-3.93677	-6.22559	-8.08716	-10.0098	-12.7563		750	0.61035	1.0376	0.61035	1.0376	0.30518	0.42725	0	0	0	-0.12207	-0.06104	-0.54932	-0.61035	-0.67139	-0.85449	-0.91553	-0.85449		750	1.00708	0.91553	0.64087	0.36621	0.54932	0.36621	0.45776	0.18311	-0.09155	0	-0.30518
751	2.89917	2.22778	1.83105	1.49536	1.15967	0.54932	0.33569	0.15259	0.18311	0.15259	-0.42725	-2.13623	-3.93677	-6.22559	-8.05664	-10.0098	-12.7258		751	0.61035	1.0376	0.61035	1.0376	0.36621	0.42725	0	0	0	-0.12207	-0.06104	-0.54932	-0.67139	-0.67139	-0.85449	-0.91553	-0.85449		751	1.00708	0.91553	0.64087	0.36621	0.57983	0.33569	0.45776	0.18311	-0.09155	-0.03052	-0.30518
752	2.86865	2.19727	1.80054	1.49536	1.15967	0.54932	0.36621	0.12207	0.18311	0.15259	-0.42725	-2.13623	-3.93677	-6.22559	-8.02612	-10.0098	-12.6953		752	0.67139	1.09863	0.61035	1.0376	0.36621	0.42725	0	0	0	-0.12207	-0.06104	-0.54932	-0.67139	-0.61035	-0.85449	-0.91553	-0.85449		752	1.00708	0.88501	0.64087	0.36621	0.57983	0.33569	0.45776	0.15259	-0.06104	-0.03052	-0.30518
753	2.86865	2.16675	1.80054	1.46484	1.15967	0.54932	0.36621	0.12207	0.18311	0.15259	-0.45776	-2.13623	-3.90625	-6.22559	-8.02612	-10.0403	-12.6953		753	0.67139	1.09863	0.61035	1.0376	0.42725	0.42725	0	0.06104	0	-0.18311	-0.06104	-0.54932	-0.61035	-0.61035	-0.85449	-0.97656	-0.85449		753	1.0376	0.88501	0.64087	0.33569	0.61035	0.30518	0.45776	0.15259	-0.06104	-0.03052	-0.27466
754	2.83813	2.16675	1.77002	1.46484	1.15967	0.54932	0.36621	0.12207	0.21362	0.15259	-0.45776	-2.13623	-3.90625	-6.19507	-7.9956	-10.0403	-12.6953		754	0.67139	1.09863	0.61035	1.0376	0.42725	0.42725	0	0.06104	0	-0.18311	-0.06104	-0.54932	-0.61035	-0.61035	-0.79346	-0.97656	-0.85449		754	1.0376	0.88501	0.64087	0.33569	0.64087	0.30518	0.45776	0.12207	-0.03052	-0.03052	-0.27466
755	2.83813	2.13623	1.7395	1.46484	1.15967	0.5188	0.39673	0.09155	0.18311	0.15259	-0.45776	-2.13623	-3.87573	-6.16455	-7.9956	-10.0403	-12.6953		755	0.67139	1.09863	0.61035	1.0376	0.48828	0.42725	0	0.06104	0	-0.18311	-0.06104	-0.54932	-0.61035	-0.61035	-0.79346	-0.97656	-0.85449		755	1.0376	0.88501	0.64087	0.36621	0.64087	0.30518	0.45776	0.12207	-0.03052	-0.03052	-0.24414
756	2.83813	2.13623	1.7395	1.46484	1.15967	0.5188	0.39673	0.09155	0.18311	0.12207	-0.45776	-2.10571	-3.84521	-6.16455	-7.9956	-10.0708	-12.6953		756	0.67139	1.09863	0.61035	1.0376	0.48828	0.42725	0	0.06104	0	-0.18311	-0.06104	-0.54932	-0.54932	-0.54932	-0.79346	-0.97656	-0.85449		756	1.0376	0.91553	0.64087	0.36621	0.67139	0.27466	0.48828	0.12207	0	-0.03052	-0.24414
757	2.83813	2.13623	1.7395	1.46484	1.15967	0.5188	0.42725	0.09155	0.15259	0.12207	-0.45776	-2.0752	-3.8147	-6.13403	-7.9956	-10.0708	-12.6953		757	0.73242	1.09863	0.61035	1.0376	0.48828	0.42725	0	0.06104	0	-0.24414	-0.06104	-0.54932	-0.54932	-0.54932	-0.79346	-0.97656	-0.85449		757	1.0376	0.91553	0.61035	0.39673	0.67139	0.27466	0.48828	0.12207	0	-0.03052	-0.24414
758	2.83813	2.13623	1.7395	1.46484	1.15967	0.48828	0.42725	0.09155	0.15259	0.12207	-0.45776	-2.0752	-3.78418	-6.13403	-7.96509	-10.0708	-12.7258		758	0.67139	1.09863	0.61035	0.97656	0.48828	0.36621	0	0.06104	0	-0.24414	-0.06104	-0.54932	-0.54932	-0.54932	-0.79346	-0.97656	-0.85449		758	1.00708	0.91553	0.61035	0.39673	0.7019	0.27466	0.48828	0.12207	0	0	-0.24414
759	2.83813	2.13623	1.7395	1.46484	1.15967	0.48828	0.42725	0.09155	0.09155	0.09155	-0.45776	-2.04468	-3.78418	-6.10352	-7.96509	-10.1013	-12.7258		759	0.67139	1.09863	0.61035	0.97656	0.48828	0.36621	-0.06104	0.06104	0	-0.24414	-0.06104	-0.48828	-0.48828	-0.54932	-0.73242	-0.97656	-0.85449		759	1.00708	0.94604	0.61035	0.42725	0.7019	0.30518	0.48828	0.12207	0.03052	0	-0.24414
760	2.86865	2.13623	1.7395	1.49536	1.15967	0.45776	0.45776	0.09155	0.06104	0.09155	-0.45776	-2.04468	-3.75366	-6.10352	-7.96509	-10.1013	-12.7563		760	0.67139	1.15967	0.61035	0.97656	0.48828	0.36621	-0.06104	0.06104	0	-0.24414	0	-0.48828	-0.48828	-0.48828	-0.73242	-0.97656	-0.91553		760	1.00708	0.94604	0.57983	0.42725	0.7019	0.30518	0.48828	0.12207	0.03052	0	-0.24414
761	2.86865	2.13623	1.7395	1.49536	1.15967	0.45776	0.45776	0.09155	0.03052	0.09155	-0.45776	-2.04468	-3.72314	-6.10352	-7.96509	-10.1013	-12.7563		761	0.67139	1.15967	0.67139	0.97656	0.48828	0.36621	-0.06104	0.06104	0	-0.30518	0	-0.48828	-0.48828	-0.48828	-0.73242	-0.97656	-0.91553		761	0.97656	0.97656	0.57983	0.42725	0.7019	0.33569	0.48828	0.15259	0.03052	0	-0.24414
762	2.89917	2.16675	1.7395	1.49536	1.15967	0.42725	0.48828	0.09155	0	0.09155	-0.45776	-2.0752	-3.69263	-6.10352	-7.9956	-10.1013	-12.7869		762	0.67139	1.15967	0.67139	0.97656	0.48828	0.36621	-0.06104	0.06104	0	-0.30518	0	-0.48828	-0.48828	-0.48828	-0.79346	-0.97656	-0.91553		762	0.97656	0.97656	0.57983	0.45776	0.7019	0.33569	0.45776	0.15259	0.03052	0	-0.24414
763	2.89917	2.16675	1.7395	1.49536	1.19019	0.42725	0.48828	0.09155	0	0.09155	-0.45776	-2.0752	-3.69263	-6.10352	-7.9956	-10.1013	-12.7869		763	0.67139	1.15967	0.67139	0.97656	0.54932	0.36621	-0.06104	0.06104	0	-0.30518	0	-0.48828	-0.48828	-0.48828	-0.79346	-0.97656	-0.97656		763	0.97656	0.97656	0.54932	0.45776	0.7019	0.36621	0.45776	0.18311	0.03052	0.03052	-0.24414
764	2.89917	2.19727	1.7395	1.49536	1.19019	0.42725	0.5188	0.09155	0	0.09155	-0.45776	-2.10571	-3.69263	-6.10352	-7.9956	-10.0708	-12.7869		764	0.61035	1.15967	0.67139	0.97656	0.54932	0.36621	-0.06104	0.06104	0	-0.30518	0	-0.48828	-0.48828	-0.48828	-0.79346	-0.97656	-0.97656		764	0.97656	0.97656	0.54932	0.45776	0.7019	0.36621	0.42725	0.18311	0.03052	0.03052	-0.21362
765	2.92969	2.19727	1.7395	1.49536	1.19019	0.39673	0.5188	0.09155	0	0.09155	-0.48828	-2.13623	-3.69263	-6.10352	-7.9956	-10.0708	-12.7869		765	0.61035	1.09863	0.67139	0.97656	0.54932	0.36621	-0.06104	0.06104	0	-0.30518	0	-0.48828	-0.48828	-0.48828	-0.79346	-1.0376	-0.97656		765	0.97656	0.97656	0.54932	0.45776	0.7019	0.36621	0.39673	0.18311	0	0.03052	-0.21362
766	2.89917	2.22778	1.70898	1.46484	1.19019	0.39673	0.54932	0.09155	0	0.12207	-0.48828	-2.16675	-3.72314	-6.10352	-8.02612	-10.0403	-12.7563		766	0.61035	1.09863	0.67139	0.97656	0.54932	0.36621	-0.06104	0.06104	0	-0.30518	0	-0.48828	-0.54932	-0.42725	-0.79346	-1.0376	-0.97656		766	0.97656	0.97656	0.54932	0.42725	0.7019	0.39673	0.39673	0.21362	0	0.03052	-0.21362
767	2.89917	2.22778	1.67847	1.46484	1.2207	0.39673	0.54932	0.09155	0	0.12207	-0.48828	-2.16675	-3.72314	-6.10352	-8.02612	-10.0098	-12.7258		767	0.61035	1.09863	0.67139	0.97656	0.61035	0.36621	-0.06104	0.06104	0	-0.30518	0	-0.54932	-0.54932	-0.42725	-0.79346	-1.0376	-0.97656		767	0.97656	0.97656	0.5188	0.42725	0.7019	0.36621	0.36621	0.21362	-0.03052	0.03052	-0.21362
768	2.86865	2.22778	1.61743	1.43433	1.2207	0.39673	0.54932	0.09155	0.03052	0.15259	-0.5188	-2.19727	-3.75366	-6.10352	-8.05664	-10.0098	-12.7258		768	0.61035	1.09863	0.67139	0.97656	0.61035	0.36621	-0.06104	0	0	-0.30518	0	-0.54932	-0.54932	-0.42725	-0.79346	-1.0376	-0.97656		768	0.97656	0.97656	0.5188	0.42725	0.7019	0.36621	0.33569	0.21362	-0.06104	0.06104	-0.21362
769	2.83813	2.22778	1.5564	1.43433	1.2207	0.39673	0.54932	0.09155	0.06104	0.15259	-0.5188	-2.19727	-3.78418	-6.10352	-8.05664	-9.97925	-12.6953		769	0.67139	1.09863	0.61035	0.97656	0.61035	0.36621	-0.06104	0	-0.06104	-0.30518	0	-0.54932	-0.54932	-0.42725	-0.85449	-1.0376	-0.97656		769	0.97656	0.97656	0.54932	0.39673	0.7019	0.36621	0.33569	0.21362	-0.09155	0.06104	-0.18311
770	2.80762	2.22778	1.46484	1.40381	1.25122	0.42725	0.54932	0.12207	0.09155	0.18311	-0.5188	-2.19727	-3.78418	-6.10352	-8.08716	-9.97925	-12.6648		770	0.67139	1.09863	0.61035	0.97656	0.67139	0.36621	-0.06104	0	-0.06104	-0.30518	0	-0.54932	-0.54932	-0.42725	-0.85449	-1.0376	-0.97656		770	0.97656	0.97656	0.54932	0.39673	0.7019	0.36621	0.33569	0.21362	-0.12207	0.03052	-0.18311
771	2.7771	2.22778	1.37329	1.40381	1.25122	0.42725	0.54932	0.12207	0.09155	0.21362	-0.5188	-2.16675	-3.78418	-6.10352	-8.08716	-9.97925	-12.6648		771	0.67139	1.09863	0.54932	0.97656	0.67139	0.36621	-0.06104	0	-0.06104	-0.36621	0	-0.54932	-0.48828	-0.42725	-0.85449	-0.97656	-0.97656		771	0.97656	1.00708	0.54932	0.36621	0.7019	0.36621	0.33569	0.21362	-0.15259	0.03052	-0.18311
772	2.7771	2.22778	1.25122	1.40381	1.28174	0.45776	0.5188	0.12207	0.09155	0.21362	-0.48828	-2.16675	-3.78418	-6.13403	-8.11767	-9.97925	-12.6343		772	0.67139	1.09863	0.54932	0.97656	0.73242	0.36621	-0.06104	-0.06104	-0.06104	-0.36621	0	-0.61035	-0.48828	-0.42725	-0.91553	-0.97656	-0.97656		772	0.97656	1.00708	0.57983	0.36621	0.67139	0.36621	0.33569	0.21362	-0.15259	0.03052	-0.18311
773	2.74658	2.22778	1.12915	1.40381	1.28174	0.45776	0.5188	0.12207	0.09155	0.24414	-0.48828	-2.13623	-3.75366	-6.13403	-8.11767	-9.97925	-12.6038		773	0.67139	1.09863	0.48828	0.97656	0.73242	0.36621	-0.06104	-0.06104	-0.06104	-0.36621	-0.06104	-0.61035	-0.48828	-0.42725	-0.91553	-0.97656	-0.97656		773	1.00708	1.0376	0.61035	0.36621	0.67139	0.36621	0.33569	0.21362	-0.18311	0.03052	-0.18311
774	2.71606	2.22778	1.00708	1.43433	1.28174	0.48828	0.48828	0.12207	0.06104	0.24414	-0.48828	-2.10571	-3.75366	-6.13403	-8.11767	-9.97925	-12.6038		774	0.67139	1.09863	0.42725	0.97656	0.73242	0.36621	-0.06104	-0.06104	-0.12207	-0.42725	-0.06104	-0.61035	-0.48828	-0.42725	-0.97656	-0.97656	-0.97656		774	1.00708	1.0376	0.61035	0.36621	0.64087	0.39673	0.36621	0.21362	-0.18311	0.03052	-0.18311
775	2.71606	2.19727	0.91553	1.43433	1.28174	0.5188	0.48828	0.12207	0.03052	0.27466	-0.45776	-2.0752	-3.72314	-6.13403	-8.11767	-9.97925	-12.6038		775	0.67139	1.09863	0.42725	1.0376	0.73242	0.36621	-0.06104	-0.06104	-0.12207	-0.42725	-0.06104	-0.61035	-0.42725	-0.42725	-0.97656	-0.91553	-0.97656		775	1.00708	1.0376	0.64087	0.36621	0.64087	0.39673	0.36621	0.24414	-0.18311	0	-0.18311
776	2.71606	2.19727	0.79346	1.43433	1.28174	0.5188	0.48828	0.12207	0	0.27466	-0.45776	-2.0752	-3.72314	-6.13403	-8.11767	-10.0098	-12.6038		776	0.67139	1.15967	0.36621	1.0376	0.73242	0.36621	-0.06104	-0.12207	-0.12207	-0.42725	-0.06104	-0.61035	-0.42725	-0.42725	-0.97656	-0.91553	-0.97656		776	1.0376	1.06812	0.67139	0.36621	0.61035	0.42725	0.36621	0.24414	-0.18311	0	-0.18311
777	2.71606	2.19727	0.73242	1.46484	1.25122	0.54932	0.45776	0.12207	0	0.27466	-0.45776	-2.04468	-3.69263	-6.13403	-8.11767	-10.0403	-12.6038		777	0.67139	1.15967	0.36621	1.0376	0.73242	0.36621	-0.06104	-0.06104	-0.18311	-0.48828	-0.06104	-0.61035	-0.42725	-0.42725	-1.0376	-0.91553	-0.97656		777	1.0376	1.06812	0.7019	0.39673	0.57983	0.45776	0.39673	0.24414	-0.18311	0	-0.18311
778	2.74658	2.19727	0.67139	1.46484	1.25122	0.54932	0.45776	0.09155	-0.03052	0.27466	-0.42725	-2.04468	-3.69263	-6.13403	-8.11767	-10.0403	-12.6038		778	0.61035	1.15967	0.36621	1.0376	0.73242	0.36621	-0.06104	-0.06104	-0.18311	-0.48828	-0.06104	-0.54932	-0.42725	-0.42725	-1.0376	-0.91553	-0.97656		778	1.06812	1.06812	0.7019	0.39673	0.57983	0.45776	0.36621	0.27466	-0.18311	0	-0.18311
779	2.74658	2.19727	0.64087	1.46484	1.2207	0.57983	0.45776	0.09155	-0.06104	0.24414	-0.42725	-2.01416	-3.69263	-6.10352	-8.11767	-10.0708	-12.6038		779	0.61035	1.15967	0.30518	1.0376	0.73242	0.36621	-0.06104	-0.06104	-0.18311	-0.48828	-0.06104	-0.54932	-0.42725	-0.42725	-0.97656	-0.91553	-0.97656		779	1.06812	1.06812	0.73242	0.42725	0.57983	0.48828	0.36621	0.27466	-0.15259	0	-0.21362
780	2.7771	2.19727	0.61035	1.43433	1.2207	0.57983	0.45776	0.06104	-0.09155	0.24414	-0.42725	-2.01416	-3.72314	-6.10352	-8.11767	-10.1013	-12.6038		780	0.61035	1.2207	0.30518	1.0376	0.73242	0.36621	-0.06104	-0.06104	-0.18311	-0.48828	-0.06104	-0.54932	-0.42725	-0.48828	-0.97656	-0.91553	-0.97656		780	1.09863	1.09863	0.73242	0.45776	0.54932	0.48828	0.36621	0.27466	-0.15259	-0.03052	-0.24414
781	2.7771	2.22778	0.61035	1.43433	1.19019	0.57983	0.45776	0.03052	-0.09155	0.21362	-0.42725	-2.01416	-3.72314	-6.10352	-8.11767	-10.1013	-12.6038		781	0.61035	1.2207	0.30518	1.09863	0.73242	0.36621	0	-0.06104	-0.18311	-0.48828	-0.06104	-0.54932	-0.42725	-0.48828	-0.97656	-0.91553	-0.97656		781	1.09863	1.09863	0.73242	0.45776	0.54932	0.48828	0.33569	0.27466	-0.12207	-0.03052	-0.24414
782	2.7771	2.22778	0.64087	1.43433	1.19019	0.57983	0.42725	0	-0.09155	0.18311	-0.42725	-2.01416	-3.75366	-6.10352	-8.11767	-10.1013	-12.6038		782	0.61035	1.2207	0.30518	1.09863	0.73242	0.36621	0	-0.06104	-0.24414	-0.48828	0	-0.54932	-0.42725	-0.48828	-0.97656	-0.91553	-0.97656		782	1.12915	1.09863	0.73242	0.48828	0.54932	0.48828	0.30518	0.27466	-0.12207	-0.06104	-0.27466
783	2.7771	2.22778	0.7019	1.40381	1.19019	0.57983	0.42725	0	-0.09155	0.18311	-0.39673	-2.04468	-3.78418	-6.10352	-8.11767	-10.1013	-12.6038		783	0.61035	1.2207	0.30518	1.09863	0.73242	0.36621	0	-0.06104	-0.24414	-0.42725	0	-0.54932	-0.42725	-0.54932	-0.91553	-0.91553	-1.0376		783	1.12915	1.09863	0.73242	0.48828	0.54932	0.45776	0.30518	0.27466	-0.12207	-0.06104	-0.30518
784	2.7771	2.2583	0.73242	1.40381	1.15967	0.57983	0.39673	-0.06104	-0.09155	0.15259	-0.39673	-2.04468	-3.78418	-6.13403	-8.11767	-10.1318	-12.6343		784	0.61035	1.2207	0.30518	1.09863	0.73242	0.36621	0	0	-0.24414	-0.42725	0	-0.54932	-0.48828	-0.54932	-0.91553	-0.91553	-1.0376		784	1.12915	1.09863	0.7019	0.5188	0.54932	0.42725	0.27466	0.24414	-0.09155	-0.09155	-0.33569
785	2.80762	2.2583	0.79346	1.40381	1.15967	0.61035	0.39673	-0.09155	-0.09155	0.12207	-0.39673	-2.04468	-3.8147	-6.16455	-8.11767	-10.1318	-12.6343		785	0.61035	1.2207	0.30518	1.09863	0.73242	0.36621	0	0	-0.24414	-0.36621	0	-0.54932	-0.48828	-0.54932	-0.91553	-0.91553	-1.0376		785	1.12915	1.12915	0.7019	0.5188	0.54932	0.42725	0.27466	0.24414	-0.09155	-0.09155	-0.33569
786	2.80762	2.2583	0.85449	1.40381	1.15967	0.61035	0.36621	-0.12207	-0.06104	0.09155	-0.39673	-2.04468	-3.8147	-6.19507	-8.11767	-10.1623	-12.6343		786	0.61035	1.15967	0.30518	1.09863	0.73242	0.36621	0	0	-0.24414	-0.36621	0	-0.54932	-0.48828	-0.61035	-0.85449	-0.91553	-1.0376		786	1.12915	1.12915	0.67139	0.54932	0.54932	0.39673	0.27466	0.21362	-0.09155	-0.12207	-0.33569
787	2.80762	2.2583	0.94604	1.40381	1.15967	0.61035	0.36621	-0.18311	-0.06104	0.06104	-0.36621	-2.04468	-3.8147	-6.22559	-8.11767	-10.1623	-12.6648		787	0.61035	1.15967	0.30518	1.09863	0.73242	0.30518	0	0	-0.24414	-0.30518	0	-0.54932	-0.48828	-0.61035	-0.85449	-0.91553	-1.09863		787	1.12915	1.12915	0.67139	0.54932	0.57983	0.36621	0.27466	0.21362	-0.06104	-0.12207	-0.33569
788	2.83813	2.22778	1.00708	1.40381	1.15967	0.64087	0.36621	-0.21362	-0.03052	0.03052	-0.36621	-2.04468	-3.8147	-6.2561	-8.11767	-10.1929	-12.6648		788	0.61035	1.15967	0.30518	1.0376	0.67139	0.30518	0	0	-0.24414	-0.24414	0	-0.61035	-0.54932	-0.67139	-0.85449	-0.91553	-1.09863		788	1.12915	1.12915	0.67139	0.54932	0.57983	0.33569	0.27466	0.18311	-0.06104	-0.12207	-0.33569
789	2.83813	2.22778	1.06812	1.40381	1.12915	0.64087	0.36621	-0.21362	-0.03052	0.03052	-0.36621	-2.04468	-3.78418	-6.28662	-8.14819	-10.1929	-12.6953		789	0.61035	1.09863	0.30518	1.0376	0.67139	0.30518	-0.06104	0	-0.24414	-0.24414	0	-0.61035	-0.54932	-0.67139	-0.85449	-0.91553	-1.09863		789	1.12915	1.12915	0.67139	0.54932	0.61035	0.33569	0.27466	0.18311	-0.06104	-0.12207	-0.33569
790	2.86865	2.19727	1.15967	1.43433	1.12915	0.67139	0.39673	-0.24414	0	0.03052	-0.36621	-2.04468	-3.78418	-6.31714	-8.14819	-10.2234	-12.6953		790	0.61035	1.09863	0.30518	1.0376	0.67139	0.30518	-0.06104	0.06104	-0.24414	-0.24414	0	-0.61035	-0.54932	-0.67139	-0.85449	-0.91553	-1.09863		790	1.12915	1.15967	0.67139	0.54932	0.61035	0.33569	0.30518	0.15259	-0.06104	-0.12207	-0.30518
791	2.86865	2.19727	1.2207	1.43433	1.09863	0.7019	0.42725	-0.24414	0	0.03052	-0.36621	-2.04468	-3.78418	-6.31714	-8.17871	-10.2234	-12.7258		791	0.61035	1.09863	0.30518	1.0376	0.67139	0.30518	-0.06104	0.06104	-0.24414	-0.18311	0	-0.61035	-0.54932	-0.67139	-0.85449	-0.97656	-1.09863		791	1.15967	1.15967	0.67139	0.54932	0.64087	0.33569	0.30518	0.15259	-0.03052	-0.12207	-0.30518
792	2.86865	2.16675	1.28174	1.43433	1.09863	0.7019	0.45776	-0.27466	0	0.03052	-0.36621	-2.04468	-3.78418	-6.34766	-8.17871	-10.2539	-12.7258		792	0.61035	1.09863	0.30518	1.0376	0.67139	0.30518	-0.06104	0.06104	-0.18311	-0.18311	0	-0.61035	-0.54932	-0.73242	-0.85449	-0.97656	-1.09863		792	1.15967	1.15967	0.7019	0.54932	0.64087	0.33569	0.27466	0.15259	-0.03052	-0.09155	-0.27466
793	2.86865	2.16675	1.34277	1.43433	1.09863	0.73242	0.45776	-0.24414	0	0.03052	-0.36621	-2.04468	-3.8147	-6.34766	-8.17871	-10.2539	-12.7563		793	0.61035	1.09863	0.36621	1.0376	0.67139	0.30518	-0.06104	0.06104	-0.18311	-0.18311	0	-0.61035	-0.54932	-0.73242	-0.85449	-0.97656	-1.09863		793	1.15967	1.15967	0.73242	0.54932	0.67139	0.33569	0.27466	0.15259	-0.03052	-0.09155	-0.27466
794	2.86865	2.13623	1.40381	1.40381	1.09863	0.76294	0.48828	-0.24414	0	0.03052	-0.36621	-2.0752	-3.8147	-6.34766	-8.20923	-10.2539	-12.7563		794	0.67139	1.09863	0.36621	1.0376	0.67139	0.30518	-0.06104	0.06104	-0.12207	-0.18311	0	-0.61035	-0.54932	-0.67139	-0.85449	-0.97656	-1.09863		794	1.15967	1.15967	0.76294	0.54932	0.67139	0.33569	0.27466	0.15259	-0.03052	-0.06104	-0.24414
795	2.86865	2.13623	1.46484	1.40381	1.12915	0.76294	0.5188	-0.24414	0	0.06104	-0.36621	-2.0752	-3.8147	-6.34766	-8.20923	-10.2539	-12.7563		795	0.67139	1.09863	0.42725	1.0376	0.67139	0.30518	-0.06104	0.06104	-0.12207	-0.18311	0	-0.61035	-0.48828	-0.67139	-0.85449	-0.97656	-1.09863		795	1.15967	1.15967	0.76294	0.54932	0.64087	0.36621	0.27466	0.18311	-0.06104	-0.06104	-0.24414
796	2.86865	2.10571	1.49536	1.37329	1.12915	0.76294	0.5188	-0.21362	0	0.06104	-0.39673	-2.0752	-3.84521	-6.34766	-8.20923	-10.2539	-12.7869		796	0.73242	1.15967	0.42725	1.0376	0.67139	0.30518	0	0.06104	-0.06104	-0.12207	0	-0.61035	-0.48828	-0.67139	-0.85449	-0.97656	-1.09863		796	1.15967	1.12915	0.79346	0.54932	0.64087	0.36621	0.24414	0.18311	-0.06104	-0.03052	-0.21362
797	2.86865	2.10571	1.5564	1.34277	1.15967	0.79346	0.5188	-0.21362	0	0.06104	-0.39673	-2.10571	-3.84521	-6.34766	-8.20923	-10.2844	-12.7869		797	0.73242	1.15967	0.48828	1.0376	0.67139	0.36621	0	0.06104	-0.06104	-0.12207	0	-0.61035	-0.48828	-0.67139	-0.85449	-1.0376	-1.0376		797	1.15967	1.12915	0.79346	0.54932	0.61035	0.39673	0.24414	0.21362	-0.09155	-0.03052	-0.21362
798	2.86865	2.10571	1.58691	1.31226	1.19019	0.79346	0.5188	-0.18311	-0.03052	0.06104	-0.42725	-2.10571	-3.87573	-6.34766	-8.20923	-10.2844	-12.7869		798	0.79346	1.15967	0.48828	1.09863	0.67139	0.36621	0	0	0	-0.12207	0	-0.61035	-0.48828	-0.67139	-0.85449	-1.0376	-1.0376		798	1.15967	1.09863	0.79346	0.54932	0.61035	0.39673	0.21362	0.21362	-0.09155	0	-0.21362
799	2.86865	2.10571	1.64795	1.31226	1.2207	0.76294	0.54932	-0.18311	-0.03052	0.09155	-0.42725	-2.13623	-3.87573	-6.34766	-8.23975	-10.2844	-12.7563		799	0.79346	1.15967	0.54932	1.09863	0.67139	0.36621	0	0	0	-0.12207	0	-0.67139	-0.48828	-0.67139	-0.85449	-1.0376	-1.0376		799	1.19019	1.09863	0.79346	0.54932	0.57983	0.39673	0.21362	0.21362	-0.12207	0	-0.18311
800	2.86865	2.10571	1.67847	1.28174	1.2207	0.76294	0.54932	-0.15259	-0.06104	0.09155	-0.45776	-2.13623	-3.90625	-6.34766	-8.23975	-10.2844	-12.7563		800	0.79346	1.2207	0.54932	1.09863	0.67139	0.36621	0	0	0	-0.12207	0	-0.67139	-0.42725	-0.67139	-0.91553	-1.0376	-0.97656		800	1.19019	1.06812	0.79346	0.54932	0.57983	0.39673	0.21362	0.24414	-0.15259	0	-0.18311
801	2.86865	2.13623	1.70898	1.28174	1.25122	0.73242	0.54932	-0.12207	-0.06104	0.09155	-0.45776	-2.13623	-3.90625	-6.34766	-8.23975	-10.3149	-12.7563		801	0.85449	1.2207	0.54932	1.09863	0.67139	0.36621	0	0	0.06104	-0.12207	0	-0.67139	-0.42725	-0.67139	-0.91553	-1.0376	-0.97656		801	1.2207	1.0376	0.79346	0.54932	0.57983	0.36621	0.21362	0.24414	-0.15259	0	-0.18311
802	2.86865	2.13623	1.7395	1.28174	1.25122	0.7019	0.54932	-0.12207	-0.09155	0.06104	-0.45776	-2.13623	-3.93677	-6.34766	-8.23975	-10.3149	-12.7563		802	0.85449	1.2207	0.61035	1.09863	0.67139	0.36621	0	0	0.06104	-0.12207	0	-0.67139	-0.42725	-0.67139	-0.91553	-1.0376	-0.97656		802	1.25122	1.00708	0.79346	0.5188	0.57983	0.36621	0.21362	0.24414	-0.18311	0.03052	-0.15259
803	2.86865	2.13623	1.77002	1.28174	1.25122	0.7019	0.54932	-0.09155	-0.09155	0.06104	-0.45776	-2.13623	-3.93677	-6.37817	-8.23975	-10.3149	-12.7563		803	0.85449	1.2207	0.61035	1.09863	0.67139	0.36621	0	0	0.06104	-0.12207	0	-0.67139	-0.42725	-0.61035	-0.91553	-1.0376	-0.97656		803	1.25122	0.97656	0.82397	0.5188	0.57983	0.33569	0.21362	0.24414	-0.18311	0.03052	-0.15259
804	2.86865	2.13623	1.77002	1.28174	1.2207	0.67139	0.57983	-0.09155	-0.09155	0.06104	-0.48828	-2.16675	-3.96728	-6.37817	-8.23975	-10.3149	-12.7258		804	0.85449	1.2207	0.61035	1.09863	0.67139	0.36621	0	0	0.06104	-0.12207	0	-0.67139	-0.36621	-0.61035	-0.91553	-1.0376	-0.91553		804	1.28174	0.97656	0.82397	0.5188	0.57983	0.33569	0.24414	0.24414	-0.18311	0.06104	-0.12207
805	2.86865	2.13623	1.80054	1.31226	1.2207	0.64087	0.57983	-0.06104	-0.09155	0.06104	-0.48828	-2.16675	-3.96728	-6.37817	-8.20923	-10.2844	-12.7258		805	0.85449	1.15967	0.61035	1.09863	0.67139	0.36621	0	0	0.06104	-0.18311	0	-0.67139	-0.36621	-0.61035	-0.91553	-1.0376	-0.91553		805	1.31226	0.94604	0.85449	0.48828	0.57983	0.30518	0.24414	0.27466	-0.18311	0.06104	-0.09155
806	2.89917	2.13623	1.83105	1.31226	1.19019	0.64087	0.57983	-0.06104	-0.06104	0.06104	-0.48828	-2.16675	-3.96728	-6.37817	-8.20923	-10.2844	-12.7258		806	0.85449	1.15967	0.61035	1.09863	0.67139	0.36621	0	0	0.06104	-0.18311	0	-0.67139	-0.36621	-0.61035	-0.91553	-0.97656	-0.97656		806	1.31226	0.91553	0.88501	0.48828	0.57983	0.30518	0.27466	0.27466	-0.15259	0.06104	-0.09155
807	2.89917	2.13623	1.86157	1.31226	1.19019	0.61035	0.61035	-0.06104	-0.06104	0.06104	-0.5188	-2.16675	-3.9978	-6.37817	-8.20923	-10.2539	-12.7258		807	0.85449	1.15967	0.54932	1.09863	0.67139	0.30518	0	-0.06104	0.06104	-0.18311	0	-0.73242	-0.36621	-0.61035	-0.85449	-0.97656	-0.97656		807	1.31226	0.91553	0.88501	0.45776	0.57983	0.27466	0.30518	0.27466	-0.15259	0.06104	-0.09155
808	2.89917	2.13623	1.86157	1.31226	1.15967	0.57983	0.61035	-0.06104	-0.03052	0.03052	-0.5188	-2.13623	-3.9978	-6.37817	-8.17871	-10.2234	-12.7258		808	0.85449	1.15967	0.54932	1.09863	0.67139	0.30518	0	-0.06104	0.06104	-0.18311	-0.06104	-0.73242	-0.36621	-0.61035	-0.85449	-0.97656	-0.97656		808	1.31226	0.88501	0.91553	0.45776	0.57983	0.24414	0.33569	0.30518	-0.12207	0.03052	-0.06104
809	2.89917	2.10571	1.89209	1.34277	1.12915	0.57983	0.61035	-0.06104	0	0.06104	-0.54932	-2.13623	-3.9978	-6.34766	-8.17871	-10.2234	-12.6953		809	0.85449	1.15967	0.54932	1.09863	0.73242	0.30518	0	-0.12207	0.06104	-0.24414	-0.06104	-0.67139	-0.36621	-0.61035	-0.85449	-0.91553	-0.97656		809	1.28174	0.88501	0.91553	0.45776	0.57983	0.24414	0.36621	0.30518	-0.12207	0	-0.06104
810	2.92969	2.10571	1.92261	1.31226	1.09863	0.54932	0.61035	-0.06104	0	0.06104	-0.54932	-2.13623	-4.02832	-6.34766	-8.14819	-10.1929	-12.6953		810	0.85449	1.09863	0.54932	1.15967	0.73242	0.30518	0	-0.12207	0.06104	-0.24414	-0.06104	-0.67139	-0.42725	-0.61035	-0.85449	-0.91553	-0.97656		810	1.28174	0.88501	0.91553	0.42725	0.54932	0.21362	0.39673	0.33569	-0.12207	0	-0.06104
811	2.92969	2.10571	1.92261	1.31226	1.09863	0.54932	0.57983	-0.06104	0.03052	0.06104	-0.57983	-2.10571	-4.02832	-6.34766	-8.14819	-10.1929	-12.6953		811	0.85449	1.09863	0.48828	1.15967	0.73242	0.30518	0	-0.18311	0.06104	-0.24414	-0.06104	-0.67139	-0.42725	-0.61035	-0.79346	-0.91553	-1.0376		811	1.25122	0.88501	0.91553	0.42725	0.54932	0.21362	0.39673	0.33569	-0.12207	0	-0.09155
812	2.92969	2.10571	1.92261	1.31226	1.06812	0.54932	0.57983	-0.03052	0.03052	0.06104	-0.57983	-2.10571	-4.05884	-6.31714	-8.11767	-10.1929	-12.6953		812	0.85449	1.09863	0.48828	1.09863	0.79346	0.30518	0	-0.18311	0.06104	-0.24414	-0.06104	-0.67139	-0.48828	-0.61035	-0.79346	-0.91553	-1.0376		812	1.2207	0.88501	0.91553	0.42725	0.5188	0.21362	0.42725	0.36621	-0.12207	-0.03052	-0.09155
813	2.92969	2.0752	1.92261	1.31226	1.0376	0.5188	0.57983	-0.03052	0.06104	0.06104	-0.57983	-2.0752	-4.05884	-6.31714	-8.11767	-10.1929	-12.6648		813	0.85449	1.09863	0.48828	1.09863	0.79346	0.36621	0	-0.18311	0.06104	-0.30518	-0.06104	-0.67139	-0.48828	-0.61035	-0.79346	-0.91553	-1.0376		813	1.19019	0.88501	0.91553	0.42725	0.48828	0.21362	0.45776	0.36621	-0.09155	-0.06104	-0.12207
814	2.92969	2.0752	1.92261	1.31226	1.0376	0.5188	0.54932	-0.03052	0.09155	0.09155	-0.57983	-2.0752	-4.05884	-6.31714	-8.08716	-10.1929	-12.6648		814	0.85449	1.15967	0.48828	1.09863	0.79346	0.36621	0	-0.18311	0.06104	-0.30518	-0.06104	-0.67139	-0.48828	-0.67139	-0.79346	-0.91553	-1.0376		814	1.19019	0.91553	0.91553	0.42725	0.45776	0.21362	0.45776	0.36621	-0.09155	-0.06104	-0.15259
815	2.92969	2.0752	1.92261	1.28174	1.0376	0.5188	0.54932	0	0.12207	0.09155	-0.57983	-2.04468	-4.08935	-6.28662	-8.08716	-10.1929	-12.6648		815	0.85449	1.15967	0.48828	1.09863	0.85449	0.36621	0	-0.18311	0.06104	-0.30518	-0.06104	-0.67139	-0.54932	-0.67139	-0.79346	-0.91553	-1.0376		815	1.15967	0.91553	0.88501	0.39673	0.42725	0.21362	0.45776	0.36621	-0.09155	-0.09155	-0.18311
816	2.92969	2.0752	1.92261	1.28174	1.0376	0.5188	0.54932	0	0.12207	0.09155	-0.57983	-2.04468	-4.08935	-6.28662	-8.08716	-10.1929	-12.6953		816	0.85449	1.15967	0.48828	1.09863	0.85449	0.36621	0	-0.18311	0.06104	-0.30518	-0.06104	-0.67139	-0.54932	-0.73242	-0.79346	-0.97656	-0.97656		816	1.15967	0.94604	0.88501	0.39673	0.42725	0.21362	0.45776	0.36621	-0.09155	-0.06104	-0.21362
817	2.89917	2.0752	1.92261	1.28174	1.0376	0.5188	0.54932	0	0.12207	0.09155	-0.54932	-2.04468	-4.08935	-6.28662	-8.05664	-10.1929	-12.6953		817	0.85449	1.15967	0.48828	1.09863	0.85449	0.36621	0	-0.18311	0	-0.30518	-0.06104	-0.67139	-0.54932	-0.73242	-0.79346	-0.97656	-0.97656		817	1.15967	0.94604	0.88501	0.39673	0.39673	0.18311	0.45776	0.36621	-0.09155	-0.06104	-0.24414
818	2.89917	2.0752	1.89209	1.28174	1.0376	0.5188	0.5188	0	0.12207	0.09155	-0.54932	-2.01416	-4.11987	-6.31714	-8.05664	-10.2234	-12.6953		818	0.85449	1.15967	0.48828	1.09863	0.79346	0.36621	0	-0.18311	0	-0.36621	-0.06104	-0.67139	-0.61035	-0.73242	-0.79346	-0.97656	-0.97656		818	1.15967	0.97656	0.88501	0.36621	0.36621	0.18311	0.45776	0.33569	-0.09155	-0.03052	-0.24414
819	2.86865	2.0752	1.89209	1.31226	1.06812	0.5188	0.5188	0	0.12207	0.09155	-0.5188	-2.01416	-4.11987	-6.31714	-8.05664	-10.2234	-12.6953		819	0.85449	1.15967	0.54932	1.09863	0.79346	0.36621	0	-0.18311	0	-0.36621	-0.06104	-0.67139	-0.61035	-0.79346	-0.79346	-0.97656	-0.97656		819	1.15967	0.97656	0.85449	0.36621	0.36621	0.18311	0.45776	0.33569	-0.06104	-0.03052	-0.27466
820	2.86865	2.10571	1.89209	1.31226	1.09863	0.54932	0.5188	0	0.12207	0.12207	-0.5188	-2.01416	-4.11987	-6.31714	-8.05664	-10.2539	-12.6953		820	0.85449	1.2207	0.54932	1.09863	0.79346	0.36621	0	-0.12207	0	-0.36621	-0.06104	-0.67139	-0.61035	-0.79346	-0.79346	-0.97656	-0.97656		820	1.19019	0.97656	0.85449	0.33569	0.33569	0.18311	0.42725	0.30518	-0.06104	0	-0.27466
821	2.83813	2.10571	1.89209	1.34277	1.09863	0.57983	0.5188	0	0.09155	0.12207	-0.48828	-2.01416	-4.15039	-6.31714	-8.05664	-10.2539	-12.6953		821	0.79346	1.2207	0.54932	1.09863	0.73242	0.42725	0	-0.12207	0	-0.36621	-0.06104	-0.67139	-0.61035	-0.85449	-0.79346	-1.0376	-0.97656		821	1.19019	0.97656	0.85449	0.33569	0.33569	0.18311	0.39673	0.30518	-0.06104	0	-0.30518
822	2.83813	2.10571	1.89209	1.34277	1.12915	0.57983	0.5188	0	0.09155	0.15259	-0.45776	-2.01416	-4.15039	-6.31714	-8.05664	-10.2844	-12.6953		822	0.79346	1.2207	0.54932	1.09863	0.73242	0.42725	0	-0.12207	0	-0.36621	-0.12207	-0.67139	-0.54932	-0.85449	-0.79346	-1.0376	-0.97656		822	1.19019	0.97656	0.85449	0.30518	0.33569	0.21362	0.39673	0.27466	-0.06104	0	-0.30518
823	2.83813	2.13623	1.89209	1.37329	1.12915	0.61035	0.5188	0	0.06104	0.15259	-0.45776	-2.01416	-4.15039	-6.31714	-8.05664	-10.2844	-12.6953		823	0.79346	1.2207	0.54932	1.09863	0.73242	0.42725	0	-0.12207	0	-0.30518	-0.12207	-0.67139	-0.54932	-0.91553	-0.79346	-1.0376	-0.97656		823	1.15967	0.94604	0.82397	0.30518	0.30518	0.21362	0.36621	0.27466	-0.06104	0	-0.30518
824	2.83813	2.13623	1.89209	1.37329	1.12915	0.64087	0.54932	0	0.06104	0.18311	-0.42725	-2.01416	-4.15039	-6.31714	-8.05664	-10.2844	-12.6953		824	0.79346	1.2207	0.54932	1.09863	0.73242	0.42725	-0.06104	-0.12207	0	-0.30518	-0.12207	-0.61035	-0.54932	-0.91553	-0.85449	-1.0376	-0.97656		824	1.15967	0.94604	0.82397	0.27466	0.30518	0.21362	0.36621	0.27466	-0.06104	0.03052	-0.27466
825	2.83813	2.13623	1.89209	1.40381	1.12915	0.64087	0.54932	0	0.03052	0.21362	-0.42725	-2.01416	-4.11987	-6.31714	-8.08716	-10.2844	-12.6953		825	0.73242	1.2207	0.61035	1.15967	0.73242	0.42725	-0.06104	-0.12207	0.06104	-0.30518	-0.12207	-0.61035	-0.54932	-0.91553	-0.85449	-1.0376	-0.97656		825	1.12915	0.94604	0.85449	0.27466	0.30518	0.24414	0.36621	0.27466	-0.06104	0.03052	-0.27466
826	2.86865	2.13623	1.92261	1.40381	1.09863	0.64087	0.54932	0	0	0.21362	-0.42725	-2.04468	-4.11987	-6.31714	-8.08716	-10.2844	-12.6953		826	0.73242	1.2207	0.61035	1.15967	0.67139	0.42725	-0.06104	-0.06104	0.06104	-0.30518	-0.06104	-0.61035	-0.54932	-0.91553	-0.85449	-1.0376	-0.97656		826	1.09863	0.91553	0.85449	0.27466	0.30518	0.24414	0.36621	0.27466	-0.06104	0	-0.24414
827	2.86865	2.13623	1.92261	1.43433	1.09863	0.67139	0.54932	0.03052	0	0.21362	-0.39673	-2.04468	-4.08935	-6.28662	-8.11767	-10.3149	-12.6648		827	0.73242	1.2207	0.61035	1.15967	0.67139	0.42725	-0.06104	-0.06104	0.06104	-0.30518	-0.06104	-0.61035	-0.54932	-0.91553	-0.85449	-1.0376	-0.97656		827	1.09863	0.91553	0.85449	0.27466	0.30518	0.27466	0.36621	0.27466	-0.06104	0	-0.21362
828	2.89917	2.16675	1.92261	1.43433	1.09863	0.67139	0.54932	0.06104	0	0.21362	-0.39673	-2.04468	-4.08935	-6.28662	-8.11767	-10.3149	-12.6648		828	0.79346	1.2207	0.61035	1.15967	0.67139	0.42725	-0.06104	-0.12207	0.06104	-0.30518	-0.06104	-0.54932	-0.54932	-0.91553	-0.85449	-0.97656	-0.97656		828	1.06812	0.91553	0.88501	0.30518	0.33569	0.27466	0.36621	0.27466	-0.06104	0	-0.21362
829	2.89917	2.16675	1.95312	1.43433	1.06812	0.67139	0.54932	0.09155	0	0.21362	-0.42725	-2.0752	-4.05884	-6.28662	-8.14819	-10.3149	-12.6648		829	0.79346	1.2207	0.61035	1.15967	0.67139	0.42725	-0.06104	-0.12207	0.06104	-0.30518	-0.06104	-0.54932	-0.54932	-0.91553	-0.85449	-0.97656	-0.97656		829	1.06812	0.88501	0.88501	0.33569	0.33569	0.30518	0.39673	0.27466	-0.09155	0	-0.18311
830	2.89917	2.16675	1.95312	1.43433	1.06812	0.64087	0.54932	0.09155	0	0.21362	-0.42725	-2.0752	-4.02832	-6.31714	-8.14819	-10.3149	-12.6648		830	0.79346	1.2207	0.61035	1.15967	0.67139	0.42725	-0.06104	-0.12207	0.06104	-0.30518	0	-0.48828	-0.61035	-0.85449	-0.85449	-0.97656	-0.97656		830	1.0376	0.88501	0.88501	0.36621	0.33569	0.30518	0.42725	0.30518	-0.09155	0	-0.15259
831	2.89917	2.16675	1.95312	1.43433	1.0376	0.64087	0.54932	0.12207	0	0.21362	-0.42725	-2.10571	-4.02832	-6.31714	-8.17871	-10.3149	-12.6648		831	0.85449	1.2207	0.61035	1.15967	0.67139	0.42725	-0.06104	-0.12207	0.06104	-0.30518	0	-0.48828	-0.61035	-0.85449	-0.85449	-1.0376	-0.97656		831	1.0376	0.88501	0.91553	0.39673	0.36621	0.30518	0.45776	0.30518	-0.09155	0	-0.15259
832	2.86865	2.16675	1.95312	1.43433	1.0376	0.67139	0.57983	0.12207	0	0.18311	-0.42725	-2.13623	-3.9978	-6.31714	-8.17871	-10.3149	-12.6648		832	0.85449	1.2207	0.61035	1.15967	0.67139	0.42725	-0.06104	-0.18311	0	-0.30518	0	-0.48828	-0.61035	-0.85449	-0.85449	-1.0376	-0.97656		832	1.06812	0.88501	0.91553	0.42725	0.36621	0.27466	0.45776	0.27466	-0.09155	0	-0.15259
833	2.86865	2.16675	1.95312	1.43433	1.0376	0.67139	0.57983	0.15259	0	0.18311	-0.42725	-2.19727	-3.9978	-6.31714	-8.17871	-10.3149	-12.6648		833	0.91553	1.2207	0.61035	1.15967	0.61035	0.42725	-0.06104	-0.18311	0	-0.30518	0	-0.48828	-0.61035	-0.85449	-0.85449	-1.0376	-0.97656		833	1.06812	0.88501	0.91553	0.45776	0.39673	0.27466	0.48828	0.27466	-0.09155	0	-0.15259
834	2.86865	2.16675	1.92261	1.43433	1.06812	0.67139	0.57983	0.15259	0	0.15259	-0.42725	-2.22778	-4.02832	-6.31714	-8.17871	-10.3455	-12.6953		834	0.91553	1.2207	0.61035	1.15967	0.61035	0.42725	-0.06104	-0.18311	0	-0.24414	0	-0.48828	-0.61035	-0.85449	-0.79346	-1.0376	-0.97656		834	1.09863	0.88501	0.88501	0.45776	0.39673	0.27466	0.5188	0.27466	-0.09155	0	-0.15259
835	2.83813	2.16675	1.92261	1.43433	1.06812	0.67139	0.61035	0.15259	0	0.15259	-0.42725	-2.2583	-4.02832	-6.28662	-8.17871	-10.3455	-12.6953		835	0.91553	1.2207	0.61035	1.15967	0.61035	0.42725	-0.12207	-0.24414	0	-0.24414	0	-0.48828	-0.61035	-0.85449	-0.79346	-1.09863	-0.97656		835	1.12915	0.88501	0.88501	0.48828	0.42725	0.27466	0.5188	0.24414	-0.09155	0	-0.15259
836	2.83813	2.16675	1.89209	1.43433	1.06812	0.67139	0.61035	0.15259	0	0.15259	-0.39673	-2.2583	-4.05884	-6.28662	-8.17871	-10.3455	-12.6953		836	0.91553	1.2207	0.61035	1.2207	0.61035	0.42725	-0.12207	-0.24414	0	-0.24414	0	-0.48828	-0.61035	-0.85449	-0.79346	-1.09863	-0.97656		836	1.12915	0.88501	0.88501	0.48828	0.45776	0.27466	0.5188	0.21362	-0.09155	0	-0.18311
837	2.83813	2.16675	1.86157	1.46484	1.09863	0.7019	0.61035	0.15259	0.03052	0.15259	-0.36621	-2.28882	-4.05884	-6.28662	-8.17871	-10.376	-12.6953		837	0.97656	1.15967	0.61035	1.2207	0.61035	0.42725	-0.12207	-0.30518	0	-0.24414	0	-0.48828	-0.54932	-0.85449	-0.79346	-1.09863	-0.91553		837	1.15967	0.88501	0.88501	0.48828	0.45776	0.27466	0.54932	0.21362	-0.06104	0	-0.21362
838	2.83813	2.19727	1.86157	1.49536	1.09863	0.7019	0.61035	0.15259	0.03052	0.15259	-0.36621	-2.28882	-4.08935	-6.2561	-8.17871	-10.376	-12.6953		838	0.97656	1.15967	0.61035	1.2207	0.61035	0.42725	-0.12207	-0.30518	0	-0.18311	0	-0.48828	-0.54932	-0.85449	-0.79346	-1.09863	-0.91553		838	1.15967	0.91553	0.85449	0.48828	0.48828	0.27466	0.54932	0.18311	-0.06104	0	-0.21362
839	2.83813	2.19727	1.83105	1.49536	1.12915	0.7019	0.57983	0.15259	0.03052	0.15259	-0.33569	-2.28882	-4.08935	-6.2561	-8.17871	-10.376	-12.6953		839	0.91553	1.15967	0.54932	1.28174	0.61035	0.42725	-0.12207	-0.30518	0	-0.18311	0	-0.48828	-0.54932	-0.85449	-0.79346	-1.09863	-0.91553		839	1.19019	0.91553	0.85449	0.48828	0.5188	0.27466	0.5188	0.15259	-0.06104	0.03052	-0.24414
840	2.86865	2.19727	1.80054	1.52588	1.12915	0.7019	0.57983	0.15259	0.03052	0.12207	-0.33569	-2.28882	-4.08935	-6.2561	-8.17871	-10.376	-12.6953		840	0.91553	1.15967	0.54932	1.28174	0.61035	0.42725	-0.12207	-0.30518	0	-0.18311	0	-0.54932	-0.48828	-0.85449	-0.79346	-1.15967	-0.91553		840	1.19019	0.91553	0.85449	0.45776	0.5188	0.30518	0.5188	0.09155	-0.06104	0.03052	-0.27466
841	2.86865	2.22778	1.77002	1.52588	1.12915	0.73242	0.57983	0.15259	0.03052	0.12207	-0.30518	-2.28882	-4.11987	-6.2561	-8.14819	-10.3455	-12.6953		841	0.91553	1.15967	0.54932	1.28174	0.54932	0.42725	-0.12207	-0.30518	0	-0.18311	0	-0.54932	-0.48828	-0.85449	-0.79346	-1.15967	-0.91553		841	1.19019	0.94604	0.82397	0.45776	0.54932	0.30518	0.5188	0.06104	-0.03052	0.03052	-0.27466
842	2.86865	2.22778	1.7395	1.52588	1.12915	0.73242	0.54932	0.15259	0.03052	0.12207	-0.30518	-2.28882	-4.08935	-6.28662	-8.14819	-10.3455	-12.6648		842	0.91553	1.15967	0.54932	1.28174	0.54932	0.42725	-0.06104	-0.30518	0	-0.18311	-0.06104	-0.54932	-0.48828	-0.85449	-0.79346	-1.15967	-0.91553		842	1.15967	0.94604	0.82397	0.45776	0.54932	0.33569	0.5188	0.03052	-0.03052	0.03052	-0.27466
843	2.83813	2.22778	1.7395	1.52588	1.12915	0.73242	0.54932	0.15259	0.03052	0.12207	-0.30518	-2.28882	-4.08935	-6.28662	-8.14819	-10.3455	-12.6648		843	0.91553	1.15967	0.61035	1.28174	0.54932	0.42725	-0.06104	-0.30518	0	-0.18311	-0.06104	-0.61035	-0.48828	-0.79346	-0.79346	-1.15967	-0.91553		843	1.15967	0.97656	0.79346	0.45776	0.54932	0.33569	0.48828	0	-0.03052	0.03052	-0.27466
844	2.83813	2.19727	1.7395	1.52588	1.12915	0.73242	0.54932	0.15259	0	0.15259	-0.33569	-2.28882	-4.08935	-6.28662	-8.14819	-10.3455	-12.6648		844	0.91553	1.15967	0.61035	1.28174	0.54932	0.48828	-0.06104	-0.30518	0	-0.24414	-0.06104	-0.61035	-0.48828	-0.79346	-0.85449	-1.15967	-0.91553		844	1.15967	0.97656	0.79346	0.45776	0.54932	0.36621	0.48828	0	0	0.03052	-0.27466
845	2.83813	2.19727	1.70898	1.52588	1.12915	0.7019	0.54932	0.18311	0	0.15259	-0.33569	-2.2583	-4.05884	-6.31714	-8.14819	-10.3149	-12.6648		845	0.91553	1.15967	0.61035	1.28174	0.54932	0.48828	-0.06104	-0.30518	0	-0.24414	-0.06104	-0.61035	-0.42725	-0.79346	-0.85449	-1.15967	-0.91553		845	1.12915	1.00708	0.76294	0.45776	0.54932	0.36621	0.45776	-0.03052	0	0	-0.24414
846	2.80762	2.16675	1.70898	1.52588	1.15967	0.7019	0.54932	0.18311	0	0.15259	-0.36621	-2.2583	-4.02832	-6.31714	-8.14819	-10.3149	-12.6343		846	0.85449	1.09863	0.61035	1.2207	0.54932	0.48828	-0.06104	-0.24414	0.06104	-0.30518	-0.06104	-0.61035	-0.42725	-0.79346	-0.85449	-1.09863	-0.91553		846	1.12915	1.00708	0.76294	0.45776	0.54932	0.39673	0.45776	-0.06104	0	0	-0.24414
847	2.80762	2.16675	1.70898	1.49536	1.15967	0.7019	0.54932	0.18311	0	0.18311	-0.36621	-2.2583	-3.9978	-6.34766	-8.14819	-10.2844	-12.6343		847	0.85449	1.09863	0.61035	1.2207	0.54932	0.48828	-0.06104	-0.24414	0.06104	-0.36621	-0.06104	-0.61035	-0.42725	-0.79346	-0.91553	-1.09863	-0.91553		847	1.12915	1.0376	0.73242	0.45776	0.54932	0.39673	0.42725	-0.09155	0	0	-0.21362
848	2.83813	2.13623	1.7395	1.49536	1.15967	0.7019	0.54932	0.21362	-0.03052	0.18311	-0.36621	-2.22778	-3.93677	-6.34766	-8.14819	-10.2844	-12.6343		848	0.85449	1.09863	0.61035	1.2207	0.61035	0.48828	-0.06104	-0.24414	0.06104	-0.42725	-0.06104	-0.67139	-0.42725	-0.79346	-0.91553	-1.09863	-0.91553		848	1.12915	1.0376	0.73242	0.45776	0.54932	0.39673	0.39673	-0.09155	0	0	-0.18311
849	2.83813	2.10571	1.7395	1.49536	1.15967	0.67139	0.54932	0.21362	-0.03052	0.21362	-0.39673	-2.22778	-3.90625	-6.34766	-8.14819	-10.2539	-12.6343		849	0.79346	1.09863	0.61035	1.2207	0.54932	0.48828	-0.06104	-0.18311	0.06104	-0.54932	-0.06104	-0.67139	-0.42725	-0.79346	-0.91553	-1.09863	-0.97656		849	1.15967	1.0376	0.76294	0.42725	0.54932	0.39673	0.36621	-0.12207	0	0	-0.15259
850	2.86865	2.0752	1.77002	1.49536	1.19019	0.67139	0.54932	0.24414	-0.06104	0.24414	-0.39673	-2.22778	-3.87573	-6.34766	-8.14819	-10.2539	-12.6343		850	0.79346	1.09863	0.61035	1.15967	0.54932	0.48828	-0.06104	-0.18311	0.06104	-0.61035	0	-0.67139	-0.42725	-0.73242	-0.97656	-1.09863	-0.97656		850	1.15967	1.0376	0.76294	0.42725	0.54932	0.39673	0.33569	-0.15259	0	0	-0.15259
851	2.89917	2.0752	1.77002	1.49536	1.19019	0.64087	0.5188	0.24414	-0.06104	0.24414	-0.39673	-2.22778	-3.84521	-6.34766	-8.14819	-10.2539	-12.6343		851	0.79346	1.09863	0.61035	1.15967	0.54932	0.48828	-0.06104	-0.18311	0.06104	-0.67139	0	-0.67139	-0.48828	-0.73242	-0.97656	-1.09863	-0.97656		851	1.15967	1.0376	0.76294	0.42725	0.54932	0.36621	0.30518	-0.15259	0	-0.03052	-0.12207
852	2.89917	2.04468	1.80054	1.49536	1.2207	0.64087	0.5188	0.24414	-0.09155	0.27466	-0.39673	-2.19727	-3.84521	-6.34766	-8.14819	-10.2539	-12.6343		852	0.79346	1.09863	0.61035	1.15967	0.54932	0.48828	-0.06104	-0.18311	0.06104	-0.79346	0	-0.61035	-0.48828	-0.73242	-0.97656	-1.09863	-0.97656		852	1.15967	1.0376	0.79346	0.39673	0.54932	0.36621	0.27466	-0.18311	0	-0.03052	-0.12207
853	2.92969	2.04468	1.80054	1.49536	1.2207	0.61035	0.48828	0.24414	-0.09155	0.27466	-0.36621	-2.19727	-3.84521	-6.34766	-8.14819	-10.2844	-12.6343		853	0.79346	1.09863	0.61035	1.09863	0.54932	0.48828	-0.06104	-0.18311	0.06104	-0.85449	0	-0.61035	-0.48828	-0.73242	-0.97656	-1.09863	-0.97656		853	1.15967	1.0376	0.79346	0.39673	0.54932	0.36621	0.24414	-0.21362	0	-0.03052	-0.12207
854	2.9602	2.04468	1.83105	1.46484	1.25122	0.57983	0.45776	0.27466	-0.09155	0.27466	-0.36621	-2.19727	-3.84521	-6.34766	-8.14819	-10.2844	-12.6343		854	0.79346	1.09863	0.61035	1.09863	0.54932	0.48828	-0.06104	-0.12207	0.06104	-0.91553	0.06104	-0.61035	-0.48828	-0.73242	-0.97656	-1.09863	-0.97656		854	1.15967	1.06812	0.82397	0.39673	0.54932	0.36621	0.24414	-0.21362	0	-0.06104	-0.15259
855	2.99072	2.04468	1.83105	1.46484	1.25122	0.57983	0.45776	0.27466	-0.09155	0.27466	-0.36621	-2.19727	-3.84521	-6.34766	-8.14819	-10.3149	-12.6343		855	0.79346	1.09863	0.61035	1.09863	0.48828	0.48828	-0.06104	-0.12207	0.06104	-0.97656	0.06104	-0.67139	-0.48828	-0.73242	-0.97656	-1.09863	-0.97656		855	1.15967	1.06812	0.82397	0.39673	0.54932	0.36621	0.21362	-0.21362	0.03052	-0.06104	-0.15259
856	3.02124	2.0752	1.86157	1.46484	1.28174	0.54932	0.42725	0.27466	-0.09155	0.27466	-0.36621	-2.22778	-3.84521	-6.31714	-8.11767	-10.3149	-12.6343		856	0.79346	1.09863	0.61035	1.09863	0.48828	0.48828	-0.06104	-0.12207	0.06104	-0.97656	0.06104	-0.67139	-0.48828	-0.73242	-0.91553	-1.09863	-0.97656		856	1.15967	1.06812	0.82397	0.39673	0.54932	0.36621	0.21362	-0.24414	0.03052	-0.06104	-0.18311
857	3.02124	2.0752	1.86157	1.43433	1.28174	0.54932	0.42725	0.27466	-0.09155	0.27466	-0.33569	-2.22778	-3.87573	-6.31714	-8.11767	-10.3149	-12.6343		857	0.79346	1.09863	0.61035	1.09863	0.48828	0.48828	0	-0.18311	0.06104	-1.0376	0.06104	-0.67139	-0.48828	-0.73242	-0.91553	-1.09863	-0.97656		857	1.15967	1.09863	0.85449	0.39673	0.54932	0.33569	0.21362	-0.21362	0.03052	-0.06104	-0.18311
858	3.02124	2.10571	1.86157	1.43433	1.28174	0.54932	0.42725	0.27466	-0.09155	0.24414	-0.33569	-2.22778	-3.90625	-6.31714	-8.11767	-10.3149	-12.6343		858	0.79346	1.15967	0.61035	1.09863	0.48828	0.48828	0	-0.18311	0.12207	-1.0376	0.06104	-0.67139	-0.48828	-0.79346	-0.91553	-1.09863	-0.97656		858	1.12915	1.09863	0.85449	0.36621	0.54932	0.33569	0.21362	-0.21362	0.03052	-0.06104	-0.21362
859	3.02124	2.10571	1.83105	1.43433	1.28174	0.54932	0.42725	0.27466	-0.09155	0.24414	-0.33569	-2.2583	-3.90625	-6.31714	-8.08716	-10.3149	-12.6648		859	0.79346	1.15967	0.61035	1.09863	0.48828	0.48828	0	-0.18311	0.12207	-1.0376	0.06104	-0.67139	-0.48828	-0.79346	-0.85449	-1.09863	-0.97656		859	1.12915	1.12915	0.85449	0.36621	0.54932	0.33569	0.24414	-0.18311	0.03052	-0.06104	-0.21362
860	3.02124	2.13623	1.83105	1.43433	1.28174	0.54932	0.45776	0.27466	-0.09155	0.21362	-0.30518	-2.2583	-3.93677	-6.34766	-8.08716	-10.3149	-12.6648		860	0.79346	1.15967	0.61035	1.09863	0.48828	0.48828	0	-0.18311	0.12207	-0.97656	0.06104	-0.61035	-0.48828	-0.79346	-0.85449	-1.09863	-0.97656		860	1.09863	1.12915	0.85449	0.36621	0.54932	0.30518	0.24414	-0.15259	0.03052	-0.09155	-0.21362
861	3.02124	2.13623	1.80054	1.43433	1.28174	0.54932	0.45776	0.27466	-0.09155	0.21362	-0.30518	-2.2583	-3.96728	-6.34766	-8.08716	-10.3149	-12.6648		861	0.79346	1.15967	0.61035	1.09863	0.48828	0.48828	0	-0.18311	0.12207	-0.97656	0.06104	-0.61035	-0.48828	-0.79346	-0.85449	-1.0376	-0.97656		861	1.09863	1.12915	0.85449	0.36621	0.54932	0.27466	0.27466	-0.12207	0.03052	-0.09155	-0.24414
862	2.99072	2.16675	1.77002	1.43433	1.25122	0.57983	0.45776	0.24414	-0.06104	0.21362	-0.30518	-2.28882	-3.96728	-6.34766	-8.08716	-10.2844	-12.6648		862	0.79346	1.15967	0.54932	1.09863	0.48828	0.42725	0	-0.18311	0.12207	-0.97656	0	-0.61035	-0.48828	-0.79346	-0.85449	-1.0376	-0.97656		862	1.06812	1.09863	0.85449	0.39673	0.54932	0.24414	0.30518	-0.09155	0.03052	-0.09155	-0.24414
863	2.99072	2.19727	1.7395	1.43433	1.25122	0.61035	0.45776	0.24414	-0.06104	0.21362	-0.30518	-2.28882	-3.9978	-6.37817	-8.11767	-10.2844	-12.6953		863	0.79346	1.15967	0.54932	1.15967	0.48828	0.42725	0	-0.18311	0.12207	-0.91553	0	-0.61035	-0.48828	-0.79346	-0.85449	-1.0376	-0.97656		863	1.06812	1.09863	0.85449	0.39673	0.54932	0.21362	0.30518	-0.09155	0	-0.12207	-0.24414
864	2.99072	2.19727	1.70898	1.43433	1.2207	0.64087	0.45776	0.24414	-0.06104	0.21362	-0.30518	-2.28882	-3.9978	-6.37817	-8.11767	-10.2539	-12.6953		864	0.79346	1.09863	0.54932	1.15967	0.54932	0.36621	0	-0.18311	0.12207	-0.85449	0	-0.54932	-0.48828	-0.79346	-0.85449	-1.0376	-0.97656		864	1.06812	1.06812	0.85449	0.39673	0.5188	0.18311	0.33569	-0.06104	0	-0.12207	-0.21362
865	2.99072	2.22778	1.67847	1.46484	1.2207	0.64087	0.45776	0.21362	-0.06104	0.21362	-0.30518	-2.31934	-4.02832	-6.40869	-8.14819	-10.2234	-12.6953		865	0.79346	1.09863	0.54932	1.15967	0.54932	0.36621	0	-0.12207	0.12207	-0.85449	0	-0.54932	-0.48828	-0.73242	-0.85449	-1.0376	-0.97656		865	1.06812	1.06812	0.85449	0.39673	0.5188	0.15259	0.36621	-0.06104	0	-0.15259	-0.21362
866	2.99072	2.22778	1.67847	1.46484	1.19019	0.67139	0.45776	0.21362	-0.03052	0.21362	-0.33569	-2.31934	-4.02832	-6.40869	-8.14819	-10.2234	-12.6953		866	0.79346	1.09863	0.54932	1.15967	0.54932	0.36621	0	-0.12207	0.12207	-0.79346	0	-0.54932	-0.48828	-0.73242	-0.79346	-0.97656	-0.97656		866	1.09863	1.0376	0.85449	0.39673	0.5188	0.15259	0.39673	-0.06104	0	-0.18311	-0.21362
867	2.99072	2.2583	1.67847	1.49536	1.19019	0.7019	0.45776	0.21362	-0.03052	0.21362	-0.33569	-2.31934	-4.02832	-6.40869	-8.17871	-10.1929	-12.7258		867	0.79346	1.09863	0.54932	1.15967	0.54932	0.36621	0	-0.06104	0.06104	-0.79346	0	-0.48828	-0.48828	-0.73242	-0.79346	-0.97656	-0.91553		867	1.09863	1.00708	0.85449	0.39673	0.5188	0.12207	0.39673	-0.06104	0.03052	-0.18311	-0.18311
868	2.99072	2.2583	1.67847	1.49536	1.19019	0.7019	0.45776	0.24414	-0.03052	0.21362	-0.36621	-2.31934	-4.02832	-6.40869	-8.20923	-10.1929	-12.7258		868	0.79346	1.09863	0.54932	1.15967	0.54932	0.36621	0	-0.06104	0.06104	-0.73242	0	-0.48828	-0.54932	-0.73242	-0.79346	-0.97656	-0.91553		868	1.09863	1.00708	0.85449	0.42725	0.5188	0.12207	0.39673	-0.09155	0.03052	-0.21362	-0.18311
869	2.99072	2.2583	1.67847	1.52588	1.19019	0.7019	0.45776	0.24414	0	0.21362	-0.39673	-2.31934	-3.9978	-6.40869	-8.23975	-10.1623	-12.7258		869	0.79346	1.0376	0.54932	1.09863	0.54932	0.36621	0	0	0.06104	-0.67139	0	-0.48828	-0.54932	-0.67139	-0.73242	-0.97656	-0.91553		869	1.12915	0.97656	0.85449	0.42725	0.54932	0.09155	0.39673	-0.09155	0.03052	-0.24414	-0.15259
870	2.99072	2.28882	1.67847	1.52588	1.2207	0.7019	0.42725	0.24414	0	0.21362	-0.42725	-2.28882	-3.9978	-6.37817	-8.23975	-10.1623	-12.7258		870	0.79346	1.0376	0.54932	1.09863	0.54932	0.36621	0.06104	0	0.06104	-0.67139	0	-0.48828	-0.54932	-0.67139	-0.73242	-0.97656	-0.91553		870	1.12915	0.94604	0.85449	0.42725	0.54932	0.09155	0.39673	-0.12207	0	-0.27466	-0.15259
871	2.99072	2.28882	1.70898	1.52588	1.25122	0.7019	0.42725	0.27466	0	0.21362	-0.45776	-2.28882	-3.96728	-6.37817	-8.23975	-10.1318	-12.7258		871	0.79346	1.0376	0.61035	1.09863	0.54932	0.36621	0.06104	0	0	-0.67139	0	-0.48828	-0.54932	-0.67139	-0.73242	-0.97656	-0.91553		871	1.12915	0.94604	0.82397	0.42725	0.54932	0.09155	0.36621	-0.12207	0	-0.27466	-0.12207
872	2.99072	2.28882	1.7395	1.52588	1.25122	0.7019	0.45776	0.27466	0	0.21362	-0.45776	-2.28882	-3.96728	-6.34766	-8.23975	-10.1318	-12.7258		872	0.79346	1.0376	0.61035	1.09863	0.61035	0.36621	0.06104	0	0	-0.61035	-0.06104	-0.54932	-0.61035	-0.67139	-0.67139	-0.97656	-0.85449		872	1.12915	0.94604	0.82397	0.42725	0.57983	0.09155	0.33569	-0.12207	0	-0.30518	-0.12207
873	2.99072	2.28882	1.7395	1.52588	1.28174	0.7019	0.45776	0.27466	0	0.21362	-0.45776	-2.2583	-3.93677	-6.34766	-8.23975	-10.1318	-12.7258		873	0.79346	1.09863	0.61035	1.09863	0.61035	0.36621	0.06104	0	0	-0.61035	-0.06104	-0.54932	-0.61035	-0.67139	-0.67139	-0.97656	-0.85449		873	1.12915	0.94604	0.79346	0.39673	0.57983	0.09155	0.30518	-0.12207	0	-0.33569	-0.09155
874	2.99072	2.28882	1.77002	1.52588	1.28174	0.67139	0.48828	0.30518	0	0.21362	-0.48828	-2.2583	-3.93677	-6.31714	-8.23975	-10.1318	-12.7258		874	0.79346	1.09863	0.61035	1.09863	0.61035	0.42725	0.06104	0	0	-0.61035	-0.06104	-0.54932	-0.61035	-0.67139	-0.67139	-0.97656	-0.85449		874	1.12915	0.91553	0.76294	0.39673	0.61035	0.09155	0.24414	-0.12207	0	-0.36621	-0.09155
875	2.99072	2.28882	1.80054	1.49536	1.28174	0.67139	0.48828	0.27466	0	0.21362	-0.45776	-2.22778	-3.90625	-6.31714	-8.23975	-10.1623	-12.6953		875	0.79346	1.09863	0.61035	1.09863	0.67139	0.42725	0.06104	0	0	-0.61035	-0.06104	-0.54932	-0.61035	-0.67139	-0.67139	-0.97656	-0.85449		875	1.15967	0.91553	0.76294	0.39673	0.61035	0.06104	0.21362	-0.12207	0	-0.36621	-0.09155
876	2.99072	2.28882	1.80054	1.46484	1.28174	0.67139	0.5188	0.27466	0	0.21362	-0.45776	-2.22778	-3.90625	-6.31714	-8.23975	-10.1623	-12.6953		876	0.79346	1.09863	0.61035	1.09863	0.67139	0.42725	0.06104	0	0	-0.61035	-0.12207	-0.61035	-0.61035	-0.67139	-0.67139	-0.97656	-0.91553		876	1.15967	0.88501	0.73242	0.39673	0.61035	0.06104	0.18311	-0.09155	0	-0.36621	-0.09155
877	2.99072	2.28882	1.80054	1.46484	1.25122	0.64087	0.54932	0.24414	0	0.24414	-0.45776	-2.19727	-3.90625	-6.34766	-8.23975	-10.1623	-12.6953		877	0.79346	1.15967	0.61035	1.09863	0.67139	0.48828	0.06104	0	0	-0.61035	-0.12207	-0.61035	-0.61035	-0.67139	-0.67139	-0.97656	-0.91553		877	1.15967	0.88501	0.73242	0.39673	0.61035	0.06104	0.15259	-0.09155	-0.03052	-0.39673	-0.09155
878	2.9602	2.28882	1.83105	1.46484	1.25122	0.64087	0.54932	0.21362	0	0.24414	-0.45776	-2.19727	-3.90625	-6.34766	-8.23975	-10.1929	-12.6953		878	0.79346	1.15967	0.61035	1.09863	0.67139	0.48828	0.06104	0	0	-0.61035	-0.12207	-0.61035	-0.61035	-0.67139	-0.67139	-0.97656	-0.91553		878	1.15967	0.88501	0.73242	0.36621	0.61035	0.06104	0.15259	-0.06104	0	-0.39673	-0.09155
879	2.9602	2.28882	1.83105	1.43433	1.2207	0.64087	0.57983	0.18311	0	0.24414	-0.45776	-2.19727	-3.90625	-6.37817	-8.23975	-10.1929	-12.6648		879	0.79346	1.15967	0.61035	1.09863	0.67139	0.48828	0.06104	0	0	-0.61035	-0.06104	-0.61035	-0.61035	-0.67139	-0.73242	-0.97656	-0.91553		879	1.15967	0.85449	0.73242	0.36621	0.57983	0.06104	0.12207	-0.06104	0	-0.36621	-0.09155
880	2.9602	2.28882	1.83105	1.43433	1.19019	0.64087	0.57983	0.15259	0	0.24414	-0.45776	-2.19727	-3.90625	-6.40869	-8.23975	-10.2234	-12.6648		880	0.79346	1.15967	0.61035	1.09863	0.67139	0.48828	0.06104	0	0	-0.61035	-0.06104	-0.61035	-0.61035	-0.67139	-0.73242	-0.97656	-0.97656		880	1.19019	0.85449	0.73242	0.36621	0.57983	0.06104	0.12207	-0.03052	0	-0.36621	-0.09155
881	2.92969	2.2583	1.83105	1.43433	1.19019	0.64087	0.57983	0.12207	0	0.24414	-0.45776	-2.22778	-3.93677	-6.43921	-8.23975	-10.2234	-12.6343		881	0.79346	1.09863	0.61035	1.09863	0.67139	0.48828	0.06104	-0.06104	0	-0.61035	-0.06104	-0.61035	-0.61035	-0.67139	-0.73242	-0.91553	-0.97656		881	1.19019	0.88501	0.76294	0.36621	0.57983	0.06104	0.12207	-0.03052	0	-0.33569	-0.09155
882	2.92969	2.2583	1.83105	1.43433	1.15967	0.67139	0.57983	0.09155	0	0.24414	-0.45776	-2.22778	-3.93677	-6.46973	-8.27026	-10.2234	-12.6343		882	0.79346	1.09863	0.61035	1.09863	0.67139	0.48828	0.06104	-0.06104	0	-0.61035	-0.06104	-0.61035	-0.61035	-0.67139	-0.73242	-0.91553	-0.97656		882	1.19019	0.88501	0.79346	0.39673	0.54932	0.06104	0.12207	-0.03052	0	-0.30518	-0.09155
883	2.92969	2.22778	1.83105	1.46484	1.15967	0.67139	0.54932	0.06104	0	0.21362	-0.45776	-2.2583	-3.93677	-6.46973	-8.27026	-10.2234	-12.6038		883	0.79346	1.09863	0.61035	1.09863	0.67139	0.48828	0.06104	-0.06104	0	-0.54932	0	-0.61035	-0.61035	-0.67139	-0.73242	-0.91553	-0.97656		883	1.19019	0.91553	0.82397	0.39673	0.54932	0.09155	0.12207	0	0.03052	-0.30518	-0.09155
884	2.92969	2.22778	1.83105	1.46484	1.12915	0.67139	0.54932	0.06104	0	0.18311	-0.45776	-2.2583	-3.96728	-6.50024	-8.27026	-10.2234	-12.5732		884	0.79346	1.09863	0.61035	1.09863	0.67139	0.48828	0.06104	-0.06104	0	-0.54932	0	-0.61035	-0.61035	-0.67139	-0.79346	-0.91553	-1.0376		884	1.19019	0.91553	0.82397	0.42725	0.54932	0.09155	0.15259	0	0.03052	-0.27466	-0.09155
885	2.92969	2.22778	1.83105	1.46484	1.09863	0.67139	0.5188	0.06104	0	0.15259	-0.45776	-2.28882	-3.96728	-6.50024	-8.27026	-10.2234	-12.5427		885	0.79346	1.0376	0.67139	1.09863	0.67139	0.48828	0.06104	-0.06104	0	-0.48828	0	-0.61035	-0.61035	-0.67139	-0.79346	-0.91553	-1.0376		885	1.2207	0.94604	0.85449	0.42725	0.54932	0.12207	0.15259	0	0.03052	-0.24414	-0.09155
886	2.9602	2.22778	1.83105	1.46484	1.09863	0.67139	0.48828	0.06104	0	0.12207	-0.45776	-2.28882	-3.96728	-6.50024	-8.27026	-10.1929	-12.5122		886	0.79346	1.0376	0.67139	1.09863	0.67139	0.48828	0.06104	-0.06104	0	-0.48828	0	-0.61035	-0.61035	-0.67139	-0.79346	-0.91553	-1.0376		886	1.2207	0.94604	0.85449	0.45776	0.54932	0.12207	0.18311	0	0.03052	-0.24414	-0.09155
887	2.9602	2.19727	1.83105	1.46484	1.09863	0.7019	0.45776	0.06104	-0.03052	0.09155	-0.45776	-2.28882	-3.96728	-6.50024	-8.30078	-10.1929	-12.4817		887	0.79346	1.0376	0.67139	1.09863	0.67139	0.42725	0.06104	0	0	-0.42725	0	-0.61035	-0.61035	-0.67139	-0.85449	-0.85449	-1.0376		887	1.2207	0.94604	0.88501	0.48828	0.54932	0.15259	0.18311	0	0.03052	-0.21362	-0.12207
888	2.99072	2.19727	1.83105	1.46484	1.06812	0.7019	0.45776	0.09155	-0.03052	0.06104	-0.45776	-2.28882	-3.9978	-6.46973	-8.30078	-10.1929	-12.4512		888	0.85449	1.0376	0.67139	1.09863	0.67139	0.42725	0.06104	0	0	-0.42725	0	-0.67139	-0.61035	-0.67139	-0.85449	-0.85449	-1.0376		888	1.2207	0.97656	0.88501	0.5188	0.54932	0.15259	0.21362	0	0.03052	-0.21362	-0.12207
889	3.02124	2.22778	1.83105	1.46484	1.06812	0.7019	0.42725	0.12207	-0.06104	0.03052	-0.45776	-2.28882	-3.9978	-6.46973	-8.30078	-10.1623	-12.4207		889	0.85449	1.09863	0.73242	1.09863	0.67139	0.42725	0.06104	0	0	-0.36621	0	-0.67139	-0.61035	-0.67139	-0.85449	-0.85449	-1.0376		889	1.2207	0.97656	0.88501	0.54932	0.57983	0.15259	0.24414	0	0	-0.21362	-0.12207
890	3.02124	2.22778	1.83105	1.46484	1.06812	0.7019	0.42725	0.15259	-0.06104	0.03052	-0.45776	-2.28882	-3.9978	-6.46973	-8.30078	-10.1623	-12.4207		890	0.85449	1.09863	0.73242	1.0376	0.67139	0.42725	0.06104	0	0	-0.36621	0	-0.73242	-0.61035	-0.67139	-0.85449	-0.85449	-1.0376		890	1.2207	0.97656	0.88501	0.54932	0.57983	0.18311	0.24414	0	0	-0.18311	-0.15259
891	3.05176	2.22778	1.83105	1.46484	1.0376	0.7019	0.42725	0.18311	-0.09155	0.03052	-0.45776	-2.28882	-3.9978	-6.46973	-8.30078	-10.1623	-12.3901		891	0.85449	1.15967	0.73242	1.0376	0.61035	0.42725	0.06104	0	0	-0.30518	0	-0.73242	-0.61035	-0.67139	-0.91553	-0.85449	-1.0376		891	1.2207	0.97656	0.88501	0.57983	0.61035	0.18311	0.27466	0	0	-0.18311	-0.15259
892	3.05176	2.2583	1.83105	1.46484	1.0376	0.7019	0.42725	0.21362	-0.12207	0.03052	-0.48828	-2.28882	-3.96728	-6.46973	-8.27026	-10.1623	-12.3901		892	0.85449	1.15967	0.73242	1.0376	0.61035	0.36621	0.06104	0	0	-0.30518	0	-0.79346	-0.67139	-0.67139	-0.91553	-0.85449	-1.0376		892	1.2207	0.94604	0.88501	0.57983	0.61035	0.18311	0.30518	0.03052	0	-0.18311	-0.15259
893	3.08228	2.28882	1.83105	1.46484	1.0376	0.7019	0.42725	0.24414	-0.15259	0.03052	-0.48828	-2.2583	-3.96728	-6.46973	-8.27026	-10.1623	-12.3901		893	0.91553	1.15967	0.73242	1.0376	0.61035	0.36621	0.06104	0	0	-0.30518	0	-0.79346	-0.67139	-0.67139	-0.91553	-0.85449	-1.0376		893	1.2207	0.94604	0.88501	0.57983	0.61035	0.18311	0.30518	0.03052	0	-0.18311	-0.15259
894	3.08228	2.28882	1.83105	1.43433	1.0376	0.7019	0.45776	0.24414	-0.15259	0.06104	-0.48828	-2.2583	-3.96728	-6.46973	-8.27026	-10.1929	-12.3596		894	0.91553	1.15967	0.79346	1.0376	0.61035	0.36621	0.06104	0	0	-0.30518	0	-0.85449	-0.73242	-0.67139	-0.91553	-0.91553	-1.0376		894	1.2207	0.97656	0.85449	0.57983	0.61035	0.15259	0.33569	0.06104	0	-0.15259	-0.15259
895	3.05176	2.31934	1.83105	1.43433	1.0376	0.7019	0.45776	0.24414	-0.18311	0.06104	-0.48828	-2.2583	-3.96728	-6.46973	-8.23975	-10.1929	-12.3596		895	0.91553	1.15967	0.79346	0.97656	0.61035	0.36621	0.06104	0	0	-0.24414	0	-0.91553	-0.73242	-0.67139	-0.91553	-0.91553	-1.0376		895	1.2207	0.97656	0.85449	0.57983	0.61035	0.15259	0.33569	0.06104	0	-0.15259	-0.12207
896	3.05176	2.31934	1.80054	1.43433	1.0376	0.7019	0.48828	0.24414	-0.18311	0.06104	-0.45776	-2.2583	-3.9978	-6.46973	-8.20923	-10.1929	-12.3596		896	0.91553	1.15967	0.79346	0.97656	0.61035	0.36621	0.06104	0	0	-0.24414	0	-0.91553	-0.73242	-0.61035	-0.91553	-0.91553	-1.0376		896	1.2207	0.97656	0.82397	0.54932	0.61035	0.12207	0.33569	0.06104	0	-0.12207	-0.09155
897	3.05176	2.34985	1.83105	1.43433	1.0376	0.7019	0.48828	0.24414	-0.18311	0.06104	-0.45776	-2.2583	-3.9978	-6.46973	-8.20923	-10.2234	-12.3291		897	0.91553	1.15967	0.79346	0.97656	0.61035	0.36621	0.06104	0	0	-0.24414	0	-0.97656	-0.79346	-0.61035	-0.91553	-0.97656	-1.0376		897	1.2207	0.97656	0.79346	0.54932	0.57983	0.09155	0.36621	0.06104	0	-0.12207	-0.09155
898	3.05176	2.34985	1.83105	1.43433	1.0376	0.7019	0.5188	0.24414	-0.18311	0.09155	-0.45776	-2.28882	-4.02832	-6.43921	-8.17871	-10.2234	-12.3291		898	0.91553	1.15967	0.79346	0.97656	0.61035	0.36621	0.06104	0	0	-0.24414	0	-0.97656	-0.79346	-0.61035	-0.91553	-0.97656	-1.0376		898	1.2207	0.97656	0.79346	0.54932	0.57983	0.09155	0.36621	0.06104	-0.03052	-0.09155	-0.06104
899	3.05176	2.34985	1.83105	1.40381	1.0376	0.7019	0.5188	0.24414	-0.15259	0.09155	-0.45776	-2.28882	-4.05884	-6.43921	-8.17871	-10.2234	-12.3596		899	0.91553	1.15967	0.79346	1.0376	0.61035	0.36621	0.06104	0.06104	0	-0.24414	0	-0.97656	-0.79346	-0.61035	-0.91553	-1.0376	-1.0376		899	1.2207	1.00708	0.76294	0.54932	0.54932	0.06104	0.36621	0.06104	-0.03052	-0.09155	-0.03052
900	3.05176	2.34985	1.83105	1.40381	1.06812	0.7019	0.54932	0.21362	-0.15259	0.09155	-0.45776	-2.28882	-4.08935	-6.40869	-8.14819	-10.2234	-12.3596		900	0.97656	1.15967	0.79346	1.0376	0.61035	0.30518	0	0.06104	0	-0.24414	0	-0.97656	-0.79346	-0.61035	-0.91553	-1.0376	-1.0376		900	1.2207	1.00708	0.73242	0.54932	0.5188	0.03052	0.36621	0.03052	-0.06104	-0.06104	-0.03052
901	3.05176	2.34985	1.83105	1.40381	1.06812	0.7019	0.54932	0.21362	-0.12207	0.09155	-0.42725	-2.28882	-4.11987	-6.37817	-8.14819	-10.2234	-12.3596		901	0.97656	1.15967	0.73242	1.0376	0.61035	0.30518	0	0.06104	0	-0.24414	0	-0.97656	-0.79346	-0.61035	-0.91553	-1.0376	-0.97656		901	1.2207	1.0376	0.73242	0.57983	0.5188	0.03052	0.36621	0	-0.09155	-0.06104	-0.03052
902	3.05176	2.31934	1.83105	1.40381	1.09863	0.73242	0.54932	0.21362	-0.09155	0.09155	-0.42725	-2.31934	-4.11987	-6.34766	-8.11767	-10.2234	-12.3596		902	0.97656	1.15967	0.73242	1.0376	0.67139	0.30518	0	0.06104	0	-0.24414	0	-0.97656	-0.79346	-0.67139	-0.91553	-1.09863	-0.97656		902	1.2207	1.0376	0.73242	0.57983	0.48828	0.03052	0.39673	0	-0.09155	-0.06104	-0.03052
903	3.05176	2.31934	1.83105	1.40381	1.09863	0.73242	0.54932	0.21362	-0.06104	0.09155	-0.42725	-2.31934	-4.15039	-6.31714	-8.11767	-10.2234	-12.3901		903	0.97656	1.15967	0.73242	1.0376	0.67139	0.24414	0	0.06104	0	-0.24414	0	-0.97656	-0.73242	-0.67139	-0.91553	-1.09863	-0.97656		903	1.19019	1.0376	0.73242	0.57983	0.48828	0.03052	0.39673	0	-0.09155	-0.06104	-0.03052
904	3.05176	2.31934	1.83105	1.43433	1.12915	0.73242	0.54932	0.21362	-0.06104	0.09155	-0.45776	-2.31934	-4.15039	-6.28662	-8.08716	-10.2234	-12.3901		904	0.97656	1.15967	0.73242	1.0376	0.67139	0.24414	0	0.06104	0	-0.24414	0	-0.97656	-0.73242	-0.67139	-0.97656	-1.09863	-0.97656		904	1.19019	1.0376	0.73242	0.57983	0.48828	0.03052	0.39673	0	-0.12207	-0.09155	-0.03052
905	3.05176	2.28882	1.83105	1.43433	1.12915	0.73242	0.54932	0.21362	-0.03052	0.09155	-0.45776	-2.31934	-4.15039	-6.2561	-8.08716	-10.2234	-12.3901		905	0.91553	1.15967	0.73242	1.0376	0.67139	0.24414	0	0	-0.06104	-0.24414	0	-0.91553	-0.73242	-0.67139	-0.97656	-1.09863	-0.97656		905	1.15967	1.0376	0.73242	0.57983	0.45776	0.06104	0.39673	-0.03052	-0.12207	-0.09155	-0.06104
906	3.05176	2.28882	1.83105	1.43433	1.15967	0.76294	0.5188	0.21362	0	0.06104	-0.45776	-2.31934	-4.15039	-6.2561	-8.08716	-10.2539	-12.3901		906	0.91553	1.2207	0.73242	0.97656	0.67139	0.18311	0	0	-0.06104	-0.24414	0	-0.91553	-0.73242	-0.67139	-1.0376	-1.09863	-1.0376		906	1.15967	1.00708	0.76294	0.57983	0.45776	0.06104	0.39673	-0.03052	-0.12207	-0.09155	-0.09155
907	3.05176	2.28882	1.83105	1.46484	1.15967	0.76294	0.5188	0.21362	0	0.06104	-0.45776	-2.31934	-4.15039	-6.2561	-8.05664	-10.2539	-12.3596		907	0.91553	1.2207	0.73242	0.97656	0.61035	0.18311	0	0	-0.06104	-0.24414	0	-0.85449	-0.67139	-0.67139	-1.09863	-1.09863	-1.0376		907	1.15967	1.00708	0.76294	0.57983	0.45776	0.09155	0.39673	-0.03052	-0.12207	-0.12207	-0.09155
908	3.08228	2.28882	1.83105	1.46484	1.15967	0.76294	0.48828	0.18311	0	0.03052	-0.45776	-2.31934	-4.11987	-6.28662	-8.05664	-10.2539	-12.3596		908	0.91553	1.2207	0.67139	0.97656	0.61035	0.18311	0	0	-0.06104	-0.30518	0	-0.85449	-0.67139	-0.67139	-1.09863	-1.09863	-1.0376		908	1.12915	0.97656	0.79346	0.57983	0.45776	0.12207	0.39673	-0.03052	-0.09155	-0.12207	-0.12207
909	3.08228	2.28882	1.83105	1.46484	1.15967	0.76294	0.45776	0.18311	0	0.03052	-0.48828	-2.31934	-4.08935	-6.28662	-8.05664	-10.2539	-12.3596		909	0.91553	1.2207	0.67139	0.91553	0.61035	0.18311	0	0	-0.06104	-0.30518	-0.06104	-0.79346	-0.67139	-0.73242	-1.09863	-1.0376	-1.0376		909	1.12915	0.97656	0.79346	0.54932	0.45776	0.15259	0.36621	-0.03052	-0.09155	-0.12207	-0.15259
910	3.08228	2.28882	1.83105	1.49536	1.15967	0.76294	0.42725	0.18311	0	0	-0.48828	-2.31934	-4.05884	-6.28662	-8.05664	-10.2539	-12.3596		910	0.91553	1.28174	0.67139	0.91553	0.61035	0.12207	0	-0.06104	-0.06104	-0.30518	-0.06104	-0.79346	-0.67139	-0.73242	-1.09863	-1.0376	-1.0376		910	1.12915	0.97656	0.82397	0.54932	0.45776	0.18311	0.36621	-0.03052	-0.06104	-0.15259	-0.18311
911	3.11279	2.31934	1.86157	1.49536	1.15967	0.79346	0.42725	0.18311	0.03052	0	-0.48828	-2.34985	-4.05884	-6.31714	-8.02612	-10.2539	-12.3596		911	0.85449	1.28174	0.67139	0.91553	0.61035	0.12207	0	-0.06104	-0.06104	-0.30518	-0.06104	-0.79346	-0.67139	-0.73242	-1.09863	-1.0376	-1.0376		911	1.12915	0.97656	0.82397	0.54932	0.45776	0.18311	0.36621	-0.03052	-0.06104	-0.15259	-0.21362
912	3.11279	2.31934	1.86157	1.49536	1.15967	0.79346	0.39673	0.18311	0.03052	0	-0.5188	-2.34985	-4.02832	-6.31714	-8.02612	-10.2844	-12.3291		912	0.85449	1.28174	0.67139	0.85449	0.61035	0.18311	0	-0.06104	-0.06104	-0.30518	-0.06104	-0.79346	-0.67139	-0.73242	-1.0376	-0.97656	-1.0376		912	1.12915	0.97656	0.82397	0.5188	0.42725	0.18311	0.36621	-0.03052	-0.03052	-0.15259	-0.21362
913	3.11279	2.31934	1.86157	1.49536	1.12915	0.79346	0.39673	0.18311	0.03052	-0.03052	-0.5188	-2.38037	-3.9978	-6.31714	-8.02612	-10.2844	-12.3291		913	0.85449	1.28174	0.67139	0.85449	0.61035	0.18311	0.06104	-0.06104	-0.06104	-0.30518	-0.06104	-0.79346	-0.67139	-0.73242	-1.0376	-0.97656	-1.0376		913	1.15967	0.97656	0.82397	0.48828	0.42725	0.18311	0.36621	-0.03052	0	-0.15259	-0.24414
914	3.14331	2.31934	1.86157	1.49536	1.12915	0.79346	0.36621	0.15259	0.03052	-0.03052	-0.5188	-2.38037	-3.9978	-6.31714	-8.02612	-10.3149	-12.3291		914	0.85449	1.28174	0.67139	0.85449	0.54932	0.18311	0.06104	0	0	-0.30518	-0.06104	-0.79346	-0.67139	-0.79346	-1.0376	-0.97656	-0.97656		914	1.15967	0.97656	0.82397	0.48828	0.42725	0.18311	0.36621	-0.06104	0	-0.15259	-0.24414
915	3.14331	2.31934	1.83105	1.46484	1.12915	0.79346	0.36621	0.15259	0.03052	-0.03052	-0.54932	-2.41089	-3.96728	-6.31714	-7.9956	-10.3149	-12.3596		915	0.85449	1.28174	0.61035	0.85449	0.54932	0.18311	0.06104	0	0	-0.30518	-0.06104	-0.73242	-0.67139	-0.79346	-0.97656	-0.91553	-0.97656		915	1.19019	0.97656	0.79346	0.45776	0.42725	0.15259	0.33569	-0.06104	0	-0.15259	-0.24414
916	3.14331	2.31934	1.83105	1.46484	1.09863	0.79346	0.36621	0.12207	0.03052	-0.03052	-0.54932	-2.44141	-3.93677	-6.28662	-8.02612	-10.3455	-12.3596		916	0.85449	1.28174	0.61035	0.79346	0.54932	0.18311	0.06104	0	0	-0.30518	-0.06104	-0.73242	-0.67139	-0.79346	-0.97656	-0.91553	-0.97656		916	1.2207	1.00708	0.79346	0.45776	0.42725	0.15259	0.33569	-0.06104	0.03052	-0.15259	-0.24414
917	3.11279	2.28882	1.80054	1.46484	1.09863	0.79346	0.36621	0.12207	0.03052	-0.03052	-0.54932	-2.44141	-3.90625	-6.28662	-8.02612	-10.3455	-12.3596		917	0.85449	1.28174	0.61035	0.79346	0.54932	0.24414	0.06104	0	0	-0.30518	-0.06104	-0.73242	-0.67139	-0.79346	-0.97656	-0.91553	-0.91553		917	1.2207	1.00708	0.79346	0.45776	0.45776	0.12207	0.33569	-0.03052	0.03052	-0.15259	-0.24414
918	3.11279	2.28882	1.80054	1.46484	1.06812	0.82397	0.39673	0.09155	0	0	-0.54932	-2.47192	-3.90625	-6.28662	-8.02612	-10.3455	-12.3596		918	0.91553	1.28174	0.67139	0.79346	0.54932	0.24414	0.06104	0.06104	0	-0.30518	-0.06104	-0.73242	-0.67139	-0.79346	-0.97656	-0.91553	-0.91553		918	1.25122	1.0376	0.76294	0.45776	0.45776	0.12207	0.30518	-0.03052	0.03052	-0.15259	-0.24414
919	3.11279	2.2583	1.77002	1.46484	1.06812	0.82397	0.39673	0.06104	0	0	-0.54932	-2.47192	-3.87573	-6.28662	-8.05664	-10.3455	-12.3596		919	0.91553	1.28174	0.67139	0.79346	0.54932	0.30518	0.06104	0.06104	0	-0.30518	0	-0.73242	-0.67139	-0.79346	-0.97656	-0.91553	-0.85449		919	1.25122	1.0376	0.76294	0.45776	0.48828	0.12207	0.30518	-0.03052	0.06104	-0.15259	-0.21362
920	3.08228	2.22778	1.7395	1.46484	1.06812	0.85449	0.39673	0.06104	0	0	-0.54932	-2.50244	-3.84521	-6.28662	-8.08716	-10.3455	-12.3596		920	0.91553	1.2207	0.67139	0.79346	0.54932	0.30518	0	0.12207	0	-0.24414	0	-0.73242	-0.67139	-0.73242	-0.97656	-0.91553	-0.85449		920	1.25122	1.0376	0.76294	0.45776	0.48828	0.09155	0.27466	-0.03052	0.06104	-0.15259	-0.21362
921	3.05176	2.22778	1.7395	1.46484	1.06812	0.85449	0.42725	0.03052	0	0.03052	-0.54932	-2.50244	-3.84521	-6.28662	-8.11767	-10.3455	-12.3596		921	0.91553	1.2207	0.73242	0.79346	0.61035	0.30518	0	0.12207	0	-0.24414	0	-0.67139	-0.61035	-0.73242	-0.97656	-0.97656	-0.79346		921	1.2207	1.0376	0.73242	0.45776	0.5188	0.09155	0.24414	0	0.06104	-0.15259	-0.21362
922	3.05176	2.19727	1.70898	1.46484	1.06812	0.88501	0.42725	0.03052	0	0.03052	-0.5188	-2.47192	-3.8147	-6.28662	-8.17871	-10.3455	-12.3901		922	0.97656	1.2207	0.73242	0.79346	0.61035	0.30518	0	0.18311	0	-0.24414	0	-0.67139	-0.61035	-0.73242	-0.97656	-0.97656	-0.79346		922	1.2207	1.06812	0.73242	0.45776	0.54932	0.09155	0.21362	0	0.06104	-0.15259	-0.21362
923	3.02124	2.19727	1.70898	1.46484	1.06812	0.88501	0.42725	0.03052	-0.03052	0.06104	-0.5188	-2.47192	-3.8147	-6.31714	-8.17871	-10.3455	-12.3901		923	0.97656	1.2207	0.73242	0.79346	0.61035	0.30518	0	0.18311	0	-0.24414	0	-0.67139	-0.61035	-0.73242	-0.97656	-0.97656	-0.79346		923	1.19019	1.06812	0.73242	0.45776	0.54932	0.09155	0.18311	0	0.06104	-0.15259	-0.21362
924	3.02124	2.16675	1.67847	1.46484	1.06812	0.88501	0.45776	0.03052	-0.03052	0.06104	-0.48828	-2.47192	-3.8147	-6.31714	-8.20923	-10.3455	-12.3901		924	0.97656	1.2207	0.79346	0.79346	0.67139	0.30518	0	0.18311	0.06104	-0.18311	0	-0.61035	-0.61035	-0.73242	-0.97656	-1.0376	-0.79346		924	1.19019	1.06812	0.73242	0.45776	0.54932	0.09155	0.18311	0	0.06104	-0.12207	-0.21362
925	2.99072	2.16675	1.67847	1.43433	1.09863	0.85449	0.45776	0.03052	-0.03052	0.09155	-0.48828	-2.44141	-3.8147	-6.34766	-8.23975	-10.3149	-12.4207		925	0.97656	1.2207	0.79346	0.79346	0.67139	0.30518	0	0.18311	0.06104	-0.18311	0	-0.61035	-0.54932	-0.73242	-0.97656	-1.0376	-0.85449		925	1.19019	1.06812	0.73242	0.45776	0.54932	0.09155	0.15259	0.03052	0.06104	-0.12207	-0.18311
926	2.99072	2.16675	1.67847	1.43433	1.09863	0.85449	0.45776	0.06104	-0.06104	0.09155	-0.48828	-2.44141	-3.84521	-6.34766	-8.27026	-10.3149	-12.4512		926	0.97656	1.2207	0.79346	0.79346	0.73242	0.30518	0	0.18311	0.06104	-0.18311	0	-0.61035	-0.54932	-0.73242	-0.97656	-1.0376	-0.85449		926	1.15967	1.06812	0.76294	0.45776	0.54932	0.09155	0.15259	0.03052	0.03052	-0.12207	-0.18311
927	2.99072	2.16675	1.67847	1.40381	1.12915	0.82397	0.45776	0.06104	-0.06104	0.09155	-0.45776	-2.41089	-3.84521	-6.34766	-8.27026	-10.2844	-12.4512		927	0.97656	1.2207	0.79346	0.79346	0.73242	0.30518	0	0.18311	0.06104	-0.18311	0	-0.61035	-0.54932	-0.73242	-0.97656	-1.0376	-0.85449		927	1.15967	1.06812	0.79346	0.42725	0.54932	0.09155	0.15259	0.03052	0.03052	-0.12207	-0.18311
928	2.99072	2.19727	1.70898	1.40381	1.12915	0.79346	0.48828	0.09155	-0.03052	0.12207	-0.45776	-2.41089	-3.87573	-6.37817	-8.27026	-10.2844	-12.4817		928	0.91553	1.2207	0.79346	0.79346	0.73242	0.30518	0	0.12207	0.06104	-0.18311	0	-0.61035	-0.54932	-0.73242	-0.97656	-0.97656	-0.91553		928	1.15967	1.0376	0.79346	0.42725	0.54932	0.09155	0.18311	0.03052	0.03052	-0.09155	-0.18311
929	2.99072	2.19727	1.70898	1.37329	1.12915	0.73242	0.48828	0.09155	-0.03052	0.12207	-0.45776	-2.41089	-3.87573	-6.37817	-8.27026	-10.2539	-12.5122		929	0.91553	1.2207	0.73242	0.79346	0.73242	0.36621	0	0.12207	0.06104	-0.18311	0	-0.61035	-0.54932	-0.73242	-0.91553	-0.97656	-0.91553		929	1.19019	1.0376	0.82397	0.42725	0.54932	0.09155	0.18311	0.03052	0	-0.09155	-0.18311
930	2.99072	2.19727	1.7395	1.37329	1.12915	0.7019	0.5188	0.09155	0	0.12207	-0.45776	-2.38037	-3.90625	-6.40869	-8.30078	-10.2234	-12.5427		930	0.91553	1.2207	0.73242	0.79346	0.73242	0.36621	0	0.12207	0	-0.18311	-0.06104	-0.61035	-0.54932	-0.73242	-0.91553	-0.97656	-0.97656		930	1.19019	1.0376	0.85449	0.39673	0.54932	0.09155	0.21362	0.03052	0	-0.06104	-0.18311
931	3.02124	2.22778	1.7395	1.37329	1.12915	0.67139	0.5188	0.12207	0	0.12207	-0.45776	-2.34985	-3.90625	-6.43921	-8.30078	-10.2234	-12.5732		931	0.85449	1.2207	0.73242	0.85449	0.73242	0.36621	0	0.06104	0	-0.18311	-0.06104	-0.61035	-0.54932	-0.73242	-0.91553	-0.97656	-0.97656		931	1.2207	1.0376	0.85449	0.39673	0.54932	0.09155	0.24414	0.03052	0	-0.06104	-0.18311
932	3.02124	2.22778	1.7395	1.37329	1.12915	0.67139	0.54932	0.12207	0	0.09155	-0.45776	-2.34985	-3.90625	-6.43921	-8.30078	-10.1929	-12.5732		932	0.85449	1.2207	0.67139	0.85449	0.67139	0.36621	0.06104	0.06104	0	-0.18311	-0.06104	-0.61035	-0.54932	-0.73242	-0.91553	-0.97656	-1.0376		932	1.2207	1.0376	0.85449	0.39673	0.57983	0.06104	0.24414	0.03052	0	-0.06104	-0.15259
933	3.05176	2.22778	1.77002	1.37329	1.12915	0.64087	0.57983	0.12207	0	0.09155	-0.45776	-2.31934	-3.90625	-6.46973	-8.30078	-10.1623	-12.6038		933	0.79346	1.15967	0.67139	0.85449	0.67139	0.36621	0.06104	0.06104	0	-0.18311	-0.06104	-0.61035	-0.54932	-0.67139	-0.91553	-0.97656	-1.0376		933	1.25122	1.00708	0.88501	0.39673	0.61035	0.06104	0.27466	0.03052	0	-0.03052	-0.15259
934	3.08228	2.22778	1.77002	1.37329	1.12915	0.64087	0.57983	0.12207	0	0.09155	-0.45776	-2.28882	-3.93677	-6.46973	-8.30078	-10.1623	-12.6038		934	0.79346	1.15967	0.67139	0.85449	0.67139	0.42725	0.06104	0.06104	0	-0.24414	-0.06104	-0.61035	-0.54932	-0.67139	-0.91553	-0.97656	-1.0376		934	1.28174	1.00708	0.85449	0.39673	0.61035	0.06104	0.27466	0.03052	0	-0.03052	-0.15259
935	3.11279	2.22778	1.77002	1.40381	1.12915	0.64087	0.57983	0.12207	0.03052	0.09155	-0.42725	-2.2583	-3.93677	-6.46973	-8.30078	-10.1623	-12.6343		935	0.79346	1.15967	0.67139	0.85449	0.67139	0.42725	0.06104	0	-0.06104	-0.24414	-0.06104	-0.61035	-0.54932	-0.67139	-0.91553	-0.97656	-1.0376		935	1.28174	1.00708	0.85449	0.39673	0.64087	0.03052	0.27466	0.03052	0	0	-0.15259
936	3.11279	2.22778	1.77002	1.40381	1.09863	0.64087	0.57983	0.12207	0.03052	0.06104	-0.42725	-2.2583	-3.93677	-6.46973	-8.30078	-10.1623	-12.6343		936	0.79346	1.15967	0.67139	0.85449	0.67139	0.42725	0.12207	0	-0.06104	-0.24414	-0.06104	-0.61035	-0.54932	-0.67139	-0.91553	-0.97656	-1.0376		936	1.31226	1.00708	0.85449	0.42725	0.64087	0.03052	0.27466	0.06104	0	0	-0.15259
937	3.14331	2.22778	1.77002	1.40381	1.09863	0.64087	0.57983	0.15259	0.03052	0.06104	-0.39673	-2.2583	-3.93677	-6.46973	-8.30078	-10.1623	-12.6038		937	0.79346	1.15967	0.67139	0.85449	0.67139	0.48828	0.12207	0	-0.12207	-0.24414	-0.06104	-0.61035	-0.61035	-0.73242	-0.91553	-0.97656	-1.0376		937	1.34277	1.00708	0.85449	0.45776	0.67139	0.03052	0.27466	0.06104	0	0	-0.15259
938	3.17383	2.19727	1.77002	1.40381	1.09863	0.64087	0.57983	0.15259	0.06104	0.06104	-0.39673	-2.22778	-3.93677	-6.46973	-8.30078	-10.1623	-12.6038		938	0.79346	1.15967	0.67139	0.85449	0.67139	0.48828	0.12207	0.06104	-0.18311	-0.24414	0	-0.61035	-0.61035	-0.73242	-0.91553	-1.0376	-1.0376		938	1.34277	1.00708	0.85449	0.48828	0.67139	0.03052	0.30518	0.09155	0	0	-0.15259
939	3.17383	2.19727	1.77002	1.40381	1.09863	0.67139	0.57983	0.15259	0.06104	0.06104	-0.39673	-2.22778	-3.96728	-6.46973	-8.3313	-10.1623	-12.5732		939	0.79346	1.15967	0.67139	0.85449	0.67139	0.48828	0.12207	0.06104	-0.18311	-0.24414	0	-0.61035	-0.61035	-0.73242	-0.91553	-1.0376	-1.0376		939	1.37329	1.00708	0.82397	0.5188	0.67139	0.03052	0.30518	0.09155	-0.03052	0	-0.15259
940	3.20435	2.16675	1.77002	1.40381	1.06812	0.67139	0.57983	0.18311	0.06104	0.03052	-0.39673	-2.2583	-3.96728	-6.46973	-8.3313	-10.1929	-12.5427		940	0.79346	1.15967	0.67139	0.85449	0.67139	0.48828	0.12207	0.06104	-0.24414	-0.24414	0	-0.61035	-0.61035	-0.73242	-0.85449	-1.09863	-1.0376		940	1.37329	1.00708	0.82397	0.54932	0.67139	0.03052	0.30518	0.09155	-0.03052	0	-0.15259
941	3.20435	2.16675	1.80054	1.40381	1.06812	0.67139	0.57983	0.18311	0.06104	0.03052	-0.39673	-2.2583	-3.9978	-6.46973	-8.3313	-10.2234	-12.5122		941	0.79346	1.15967	0.67139	0.85449	0.67139	0.48828	0.12207	0.06104	-0.30518	-0.30518	0	-0.61035	-0.61035	-0.73242	-0.85449	-1.09863	-0.97656		941	1.37329	1.00708	0.82397	0.57983	0.67139	0.06104	0.33569	0.09155	-0.06104	0	-0.15259
942	3.20435	2.13623	1.80054	1.40381	1.06812	0.67139	0.54932	0.21362	0.06104	0.03052	-0.39673	-2.28882	-4.02832	-6.46973	-8.3313	-10.2539	-12.4817		942	0.73242	1.15967	0.67139	0.79346	0.67139	0.48828	0.12207	0.12207	-0.36621	-0.30518	0	-0.61035	-0.61035	-0.79346	-0.85449	-1.09863	-0.97656		942	1.40381	1.00708	0.82397	0.61035	0.64087	0.06104	0.33569	0.09155	-0.06104	0	-0.12207
943	3.17383	2.10571	1.83105	1.37329	1.0376	0.7019	0.54932	0.21362	0.06104	0	-0.39673	-2.28882	-4.02832	-6.46973	-8.3313	-10.2844	-12.4512		943	0.73242	1.15967	0.67139	0.79346	0.67139	0.48828	0.06104	0.12207	-0.36621	-0.30518	0	-0.61035	-0.61035	-0.79346	-0.85449	-1.15967	-0.97656		943	1.37329	1.00708	0.79346	0.61035	0.64087	0.09155	0.33569	0.09155	-0.03052	0	-0.12207
944	3.17383	2.10571	1.83105	1.37329	1.0376	0.7019	0.54932	0.24414	0.06104	0	-0.39673	-2.31934	-4.05884	-6.46973	-8.3313	-10.2844	-12.4512		944	0.73242	1.15967	0.67139	0.79346	0.73242	0.48828	0.06104	0.12207	-0.42725	-0.30518	0	-0.61035	-0.61035	-0.79346	-0.85449	-1.15967	-0.97656		944	1.37329	1.00708	0.79346	0.61035	0.61035	0.09155	0.33569	0.09155	-0.03052	-0.03052	-0.12207
945	3.14331	2.0752	1.83105	1.34277	1.00708	0.7019	0.54932	0.24414	0.06104	0	-0.39673	-2.34985	-4.05884	-6.46973	-8.3313	-10.3149	-12.4207		945	0.67139	1.15967	0.67139	0.85449	0.73242	0.48828	0.06104	0.12207	-0.48828	-0.36621	0	-0.61035	-0.61035	-0.79346	-0.85449	-1.15967	-0.97656		945	1.37329	1.0376	0.79346	0.57983	0.61035	0.12207	0.33569	0.09155	0	-0.03052	-0.12207
946	3.11279	2.0752	1.86157	1.34277	1.00708	0.7019	0.54932	0.27466	0.06104	0	-0.39673	-2.34985	-4.05884	-6.46973	-8.30078	-10.3455	-12.4207		946	0.67139	1.15967	0.61035	0.85449	0.73242	0.42725	0.06104	0.12207	-0.54932	-0.36621	0	-0.61035	-0.61035	-0.79346	-0.85449	-1.15967	-0.97656		946	1.37329	1.0376	0.76294	0.57983	0.57983	0.15259	0.33569	0.09155	0	-0.03052	-0.12207
947	3.11279	2.0752	1.86157	1.34277	0.97656	0.7019	0.54932	0.27466	0.06104	0	-0.42725	-2.38037	-4.05884	-6.46973	-8.30078	-10.3455	-12.4207		947	0.67139	1.2207	0.61035	0.85449	0.73242	0.42725	0.06104	0.12207	-0.61035	-0.36621	0	-0.61035	-0.61035	-0.85449	-0.85449	-1.15967	-0.97656		947	1.37329	1.0376	0.76294	0.54932	0.54932	0.15259	0.33569	0.09155	0	0	-0.12207
948	3.08228	2.0752	1.86157	1.34277	0.97656	0.7019	0.5188	0.27466	0.06104	0	-0.42725	-2.38037	-4.02832	-6.46973	-8.27026	-10.3455	-12.4207		948	0.67139	1.2207	0.61035	0.91553	0.73242	0.42725	0.06104	0.12207	-0.61035	-0.36621	0	-0.61035	-0.54932	-0.85449	-0.85449	-1.15967	-1.0376		948	1.37329	1.0376	0.76294	0.5188	0.54932	0.18311	0.33569	0.09155	0	0	-0.12207
949	3.05176	2.0752	1.86157	1.34277	0.94604	0.7019	0.48828	0.27466	0.06104	0	-0.39673	-2.38037	-4.02832	-6.46973	-8.27026	-10.3455	-12.4207		949	0.67139	1.2207	0.61035	0.91553	0.73242	0.36621	0.06104	0.12207	-0.67139	-0.36621	0	-0.61035	-0.54932	-0.85449	-0.85449	-1.15967	-1.0376		949	1.37329	1.0376	0.76294	0.48828	0.54932	0.21362	0.30518	0.09155	0.03052	0	-0.12207
950	3.05176	2.10571	1.89209	1.34277	0.94604	0.67139	0.45776	0.27466	0.03052	0	-0.39673	-2.34985	-3.9978	-6.43921	-8.23975	-10.3455	-12.4207		950	0.67139	1.2207	0.61035	0.97656	0.73242	0.36621	0.06104	0.12207	-0.67139	-0.36621	-0.06104	-0.61035	-0.54932	-0.79346	-0.85449	-1.15967	-1.0376		950	1.40381	1.0376	0.76294	0.48828	0.54932	0.24414	0.30518	0.09155	0.03052	0	-0.15259
951	3.02124	2.10571	1.89209	1.34277	0.94604	0.64087	0.45776	0.24414	0	0	-0.39673	-2.34985	-3.9978	-6.43921	-8.20923	-10.3455	-12.4207		951	0.67139	1.28174	0.61035	0.97656	0.73242	0.30518	0.06104	0.12207	-0.67139	-0.30518	-0.06104	-0.61035	-0.48828	-0.79346	-0.91553	-1.09863	-1.09863		951	1.40381	1.0376	0.76294	0.48828	0.54932	0.24414	0.27466	0.09155	0.03052	0.03052	-0.15259
952	3.02124	2.13623	1.89209	1.37329	0.94604	0.64087	0.42725	0.24414	0	0	-0.39673	-2.31934	-3.96728	-6.40869	-8.20923	-10.3455	-12.4512		952	0.67139	1.28174	0.61035	1.0376	0.73242	0.30518	0.06104	0.06104	-0.67139	-0.30518	-0.06104	-0.61035	-0.48828	-0.79346	-0.91553	-1.09863	-1.09863		952	1.43433	1.00708	0.76294	0.48828	0.54932	0.27466	0.27466	0.09155	0.03052	0.03052	-0.18311
953	2.99072	2.16675	1.92261	1.37329	0.94604	0.61035	0.39673	0.24414	0	0	-0.36621	-2.28882	-3.96728	-6.37817	-8.17871	-10.3455	-12.4512		953	0.67139	1.34277	0.61035	1.0376	0.73242	0.30518	0.12207	0.06104	-0.67139	-0.30518	-0.12207	-0.61035	-0.48828	-0.79346	-0.91553	-1.0376	-1.09863		953	1.46484	1.00708	0.76294	0.48828	0.57983	0.27466	0.27466	0.09155	0.03052	0.06104	-0.18311
954	2.99072	2.19727	1.95312	1.40381	0.94604	0.61035	0.39673	0.21362	-0.03052	0	-0.36621	-2.22778	-3.96728	-6.34766	-8.17871	-10.3455	-12.4512		954	0.73242	1.34277	0.61035	1.0376	0.73242	0.24414	0.12207	0.06104	-0.67139	-0.30518	-0.12207	-0.67139	-0.48828	-0.79346	-0.97656	-1.0376	-1.09863		954	1.46484	0.97656	0.79346	0.5188	0.57983	0.30518	0.27466	0.12207	0.03052	0.09155	-0.21362
955	2.9602	2.19727	1.95312	1.40381	0.94604	0.61035	0.39673	0.21362	-0.06104	0	-0.36621	-2.19727	-3.96728	-6.31714	-8.17871	-10.3455	-12.4512		955	0.73242	1.34277	0.54932	1.0376	0.73242	0.24414	0.18311	0.06104	-0.67139	-0.24414	-0.12207	-0.67139	-0.48828	-0.73242	-0.97656	-1.0376	-1.09863		955	1.49536	0.97656	0.79346	0.5188	0.57983	0.30518	0.27466	0.12207	0.03052	0.09155	-0.21362
956	2.9602	2.19727	1.95312	1.40381	0.97656	0.61035	0.39673	0.21362	-0.06104	0	-0.33569	-2.16675	-3.96728	-6.31714	-8.17871	-10.3455	-12.4512		956	0.79346	1.40381	0.61035	1.0376	0.73242	0.18311	0.18311	0.06104	-0.61035	-0.24414	-0.12207	-0.67139	-0.48828	-0.73242	-1.0376	-0.97656	-1.15967		956	1.49536	0.94604	0.82397	0.54932	0.57983	0.33569	0.27466	0.12207	0.03052	0.12207	-0.21362
957	2.9602	2.22778	1.98364	1.43433	0.97656	0.61035	0.39673	0.21362	-0.09155	0	-0.33569	-2.16675	-3.9978	-6.28662	-8.17871	-10.3455	-12.4512		957	0.79346	1.40381	0.61035	1.0376	0.73242	0.18311	0.24414	0.06104	-0.61035	-0.24414	-0.12207	-0.67139	-0.48828	-0.73242	-1.09863	-0.97656	-1.15967		957	1.49536	0.94604	0.82397	0.57983	0.57983	0.33569	0.27466	0.15259	0.03052	0.12207	-0.21362
958	2.9602	2.19727	1.98364	1.40381	1.00708	0.61035	0.39673	0.21362	-0.09155	0	-0.33569	-2.13623	-3.9978	-6.2561	-8.17871	-10.3455	-12.4512		958	0.85449	1.40381	0.61035	1.0376	0.73242	0.18311	0.24414	0.06104	-0.54932	-0.24414	-0.12207	-0.67139	-0.48828	-0.73242	-1.15967	-0.97656	-1.15967		958	1.49536	0.91553	0.82397	0.61035	0.57983	0.33569	0.27466	0.15259	0.03052	0.12207	-0.21362
959	2.9602	2.19727	1.98364	1.40381	1.00708	0.61035	0.42725	0.21362	-0.09155	-0.03052	-0.33569	-2.13623	-4.02832	-6.2561	-8.17871	-10.3455	-12.4512		959	0.85449	1.40381	0.61035	1.0376	0.73242	0.12207	0.24414	0.06104	-0.54932	-0.24414	-0.12207	-0.67139	-0.54932	-0.73242	-1.15967	-0.97656	-1.09863		959	1.46484	0.91553	0.85449	0.64087	0.57983	0.33569	0.27466	0.15259	0.03052	0.12207	-0.21362
960	2.9602	2.19727	1.98364	1.40381	1.0376	0.64087	0.42725	0.21362	-0.09155	-0.03052	-0.33569	-2.13623	-4.05884	-6.22559	-8.17871	-10.3455	-12.4512		960	0.85449	1.34277	0.61035	1.0376	0.73242	0.12207	0.30518	0.06104	-0.54932	-0.30518	-0.12207	-0.67139	-0.54932	-0.73242	-1.2207	-0.97656	-1.09863		960	1.46484	0.91553	0.85449	0.64087	0.57983	0.33569	0.27466	0.18311	0.03052	0.09155	-0.18311
961	2.9602	2.19727	1.98364	1.40381	1.0376	0.64087	0.45776	0.24414	-0.06104	-0.06104	-0.33569	-2.13623	-4.08935	-6.22559	-8.20923	-10.3149	-12.4512		961	0.91553	1.34277	0.61035	1.0376	0.73242	0.12207	0.30518	0.06104	-0.48828	-0.30518	-0.12207	-0.67139	-0.61035	-0.73242	-1.2207	-0.97656	-1.09863		961	1.46484	0.91553	0.85449	0.64087	0.61035	0.36621	0.30518	0.18311	0.03052	0.09155	-0.18311
962	2.9602	2.19727	1.95312	1.40381	1.06812	0.67139	0.45776	0.24414	-0.06104	-0.09155	-0.33569	-2.13623	-4.08935	-6.22559	-8.20923	-10.3149	-12.4817		962	0.91553	1.34277	0.67139	1.0376	0.73242	0.12207	0.30518	0.12207	-0.48828	-0.30518	-0.12207	-0.67139	-0.61035	-0.73242	-1.28174	-0.97656	-1.09863		962	1.43433	0.91553	0.85449	0.67139	0.61035	0.36621	0.30518	0.18311	0	0.09155	-0.18311
963	2.99072	2.19727	1.95312	1.40381	1.09863	0.67139	0.45776	0.27466	-0.03052	-0.09155	-0.33569	-2.16675	-4.11987	-6.22559	-8.20923	-10.3149	-12.4817		963	0.91553	1.34277	0.67139	1.0376	0.73242	0.06104	0.24414	0.12207	-0.48828	-0.30518	-0.12207	-0.61035	-0.61035	-0.79346	-1.28174	-0.97656	-1.0376		963	1.43433	0.94604	0.85449	0.67139	0.61035	0.36621	0.30518	0.21362	0	0.09155	-0.18311
964	2.99072	2.19727	1.95312	1.40381	1.09863	0.67139	0.45776	0.27466	-0.03052	-0.12207	-0.33569	-2.16675	-4.11987	-6.22559	-8.23975	-10.3149	-12.4817		964	0.91553	1.28174	0.67139	1.0376	0.73242	0.06104	0.24414	0.18311	-0.42725	-0.36621	-0.06104	-0.61035	-0.61035	-0.79346	-1.34277	-0.97656	-1.0376		964	1.43433	0.97656	0.85449	0.67139	0.64087	0.36621	0.30518	0.21362	0	0.06104	-0.21362
965	3.02124	2.19727	1.95312	1.40381	1.12915	0.7019	0.45776	0.27466	-0.03052	-0.12207	-0.33569	-2.19727	-4.15039	-6.22559	-8.23975	-10.3149	-12.4512		965	0.91553	1.28174	0.67139	1.0376	0.73242	0.06104	0.18311	0.18311	-0.42725	-0.36621	-0.06104	-0.61035	-0.61035	-0.79346	-1.34277	-1.0376	-0.97656		965	1.43433	0.97656	0.85449	0.67139	0.64087	0.33569	0.30518	0.18311	0	0.06104	-0.21362
966	3.05176	2.19727	1.95312	1.40381	1.12915	0.7019	0.45776	0.27466	-0.03052	-0.12207	-0.33569	-2.19727	-4.15039	-6.22559	-8.23975	-10.3149	-12.4512		966	0.91553	1.28174	0.67139	1.0376	0.73242	0.12207	0.18311	0.18311	-0.42725	-0.36621	-0.06104	-0.61035	-0.61035	-0.79346	-1.34277	-1.0376	-0.97656		966	1.40381	1.00708	0.85449	0.64087	0.64087	0.33569	0.30518	0.18311	0	0.09155	-0.21362
967	3.05176	2.22778	1.95312	1.43433	1.12915	0.7019	0.45776	0.27466	-0.03052	-0.12207	-0.33569	-2.22778	-4.15039	-6.2561	-8.23975	-10.3455	-12.4512		967	0.91553	1.28174	0.73242	1.0376	0.73242	0.12207	0.12207	0.18311	-0.42725	-0.36621	-0.06104	-0.61035	-0.61035	-0.85449	-1.34277	-1.0376	-0.97656		967	1.40381	1.0376	0.88501	0.64087	0.67139	0.33569	0.30518	0.18311	0	0.09155	-0.21362
968	3.08228	2.22778	1.95312	1.43433	1.12915	0.67139	0.45776	0.27466	-0.03052	-0.12207	-0.33569	-2.22778	-4.11987	-6.2561	-8.23975	-10.3455	-12.4512		968	0.85449	1.28174	0.67139	1.0376	0.73242	0.12207	0.06104	0.18311	-0.42725	-0.36621	-0.06104	-0.54932	-0.61035	-0.85449	-1.34277	-1.09863	-0.91553		968	1.40381	1.06812	0.88501	0.64087	0.67139	0.33569	0.30518	0.15259	0	0.06104	-0.21362
969	3.11279	2.22778	1.95312	1.43433	1.15967	0.67139	0.45776	0.27466	-0.03052	-0.12207	-0.30518	-2.22778	-4.11987	-6.28662	-8.23975	-10.376	-12.4512		969	0.85449	1.2207	0.67139	1.0376	0.67139	0.12207	0.06104	0.18311	-0.42725	-0.36621	-0.06104	-0.54932	-0.61035	-0.85449	-1.28174	-1.15967	-0.91553		969	1.40381	1.06812	0.88501	0.61035	0.67139	0.30518	0.30518	0.12207	-0.03052	0.06104	-0.24414
970	3.14331	2.22778	1.95312	1.46484	1.15967	0.67139	0.45776	0.27466	-0.03052	-0.09155	-0.30518	-2.2583	-4.11987	-6.31714	-8.20923	-10.4065	-12.4512		970	0.85449	1.2207	0.67139	1.09863	0.67139	0.18311	0.06104	0.12207	-0.48828	-0.36621	-0.06104	-0.54932	-0.67139	-0.85449	-1.28174	-1.15967	-0.91553		970	1.40381	1.09863	0.91553	0.61035	0.67139	0.30518	0.30518	0.12207	-0.03052	0.06104	-0.24414
971	3.17383	2.22778	1.95312	1.46484	1.15967	0.64087	0.48828	0.24414	-0.06104	-0.06104	-0.27466	-2.2583	-4.08935	-6.31714	-8.20923	-10.4065	-12.4512		971	0.79346	1.2207	0.67139	1.09863	0.67139	0.18311	0	0.12207	-0.48828	-0.36621	-0.06104	-0.54932	-0.67139	-0.85449	-1.28174	-1.2207	-0.97656		971	1.40381	1.09863	0.91553	0.57983	0.67139	0.27466	0.30518	0.12207	-0.03052	0.06104	-0.21362
972	3.17383	2.22778	1.95312	1.46484	1.15967	0.64087	0.48828	0.24414	-0.06104	-0.03052	-0.27466	-2.2583	-4.08935	-6.34766	-8.17871	-10.4065	-12.4207		972	0.79346	1.2207	0.67139	1.09863	0.67139	0.24414	0	0.12207	-0.48828	-0.30518	0	-0.54932	-0.73242	-0.79346	-1.2207	-1.2207	-0.97656		972	1.40381	1.12915	0.91553	0.57983	0.67139	0.27466	0.30518	0.12207	-0.03052	0.03052	-0.21362
973	3.20435	2.22778	1.95312	1.46484	1.19019	0.64087	0.5188	0.21362	-0.06104	0	-0.27466	-2.22778	-4.08935	-6.34766	-8.17871	-10.4065	-12.4207		973	0.79346	1.2207	0.61035	1.09863	0.67139	0.24414	0	0.06104	-0.54932	-0.30518	0	-0.54932	-0.79346	-0.79346	-1.2207	-1.28174	-0.97656		973	1.40381	1.12915	0.94604	0.54932	0.64087	0.27466	0.30518	0.12207	-0.03052	0.03052	-0.21362
974	3.20435	2.19727	1.95312	1.46484	1.19019	0.64087	0.5188	0.21362	-0.06104	0	-0.27466	-2.22778	-4.05884	-6.37817	-8.14819	-10.4065	-12.4207		974	0.79346	1.2207	0.61035	1.09863	0.73242	0.24414	0.06104	0.06104	-0.54932	-0.30518	0	-0.54932	-0.79346	-0.79346	-1.2207	-1.28174	-0.97656		974	1.40381	1.12915	0.94604	0.54932	0.64087	0.24414	0.30518	0.12207	-0.03052	0	-0.21362
975	3.20435	2.19727	1.95312	1.46484	1.2207	0.64087	0.54932	0.18311	-0.06104	0	-0.27466	-2.22778	-4.05884	-6.37817	-8.14819	-10.4065	-12.4512		975	0.79346	1.2207	0.61035	1.09863	0.73242	0.30518	0.06104	0.06104	-0.61035	-0.30518	0	-0.54932	-0.85449	-0.79346	-1.2207	-1.34277	-0.97656		975	1.43433	1.12915	0.94604	0.54932	0.64087	0.24414	0.30518	0.15259	-0.03052	0	-0.18311
976	3.17383	2.19727	1.92261	1.43433	1.2207	0.64087	0.54932	0.18311	-0.06104	0.03052	-0.27466	-2.19727	-4.05884	-6.37817	-8.11767	-10.4065	-12.4512		976	0.79346	1.2207	0.61035	1.09863	0.73242	0.30518	0.06104	0	-0.61035	-0.24414	0	-0.61035	-0.91553	-0.79346	-1.15967	-1.34277	-1.0376		976	1.43433	1.12915	0.94604	0.54932	0.61035	0.24414	0.30518	0.15259	-0.03052	0	-0.15259
977	3.17383	2.19727	1.92261	1.43433	1.25122	0.64087	0.54932	0.18311	-0.03052	0.06104	-0.30518	-2.19727	-4.05884	-6.37817	-8.11767	-10.376	-12.4512		977	0.79346	1.2207	0.54932	1.09863	0.73242	0.30518	0.12207	0	-0.67139	-0.24414	0	-0.61035	-0.91553	-0.73242	-1.15967	-1.34277	-1.0376		977	1.43433	1.09863	0.94604	0.54932	0.61035	0.24414	0.27466	0.15259	-0.03052	-0.03052	-0.15259
978	3.14331	2.19727	1.92261	1.43433	1.25122	0.61035	0.54932	0.15259	-0.03052	0.06104	-0.30518	-2.19727	-4.05884	-6.37817	-8.08716	-10.376	-12.4512		978	0.79346	1.2207	0.54932	1.09863	0.73242	0.30518	0.12207	0	-0.67139	-0.24414	0	-0.61035	-0.97656	-0.73242	-1.15967	-1.34277	-1.0376		978	1.43433	1.09863	0.94604	0.57983	0.61035	0.24414	0.27466	0.15259	-0.03052	-0.03052	-0.12207
979	3.14331	2.19727	1.92261	1.43433	1.25122	0.61035	0.54932	0.15259	-0.03052	0.09155	-0.33569	-2.16675	-4.05884	-6.37817	-8.08716	-10.3455	-12.4512		979	0.79346	1.15967	0.54932	1.09863	0.73242	0.36621	0.12207	0	-0.73242	-0.24414	0	-0.61035	-0.97656	-0.73242	-1.15967	-1.34277	-1.0376		979	1.46484	1.06812	0.94604	0.57983	0.57983	0.24414	0.27466	0.15259	-0.03052	-0.03052	-0.09155
980	3.14331	2.19727	1.92261	1.43433	1.25122	0.57983	0.54932	0.18311	-0.03052	0.06104	-0.33569	-2.16675	-4.02832	-6.34766	-8.05664	-10.3455	-12.4817		980	0.79346	1.15967	0.54932	1.09863	0.79346	0.36621	0.12207	-0.06104	-0.79346	-0.24414	0	-0.61035	-0.97656	-0.67139	-1.15967	-1.34277	-1.0376		980	1.46484	1.06812	0.94604	0.61035	0.57983	0.24414	0.24414	0.12207	-0.03052	-0.06104	-0.06104
981	3.11279	2.19727	1.92261	1.43433	1.28174	0.57983	0.5188	0.18311	-0.03052	0.06104	-0.36621	-2.16675	-4.02832	-6.34766	-8.05664	-10.3455	-12.4817		981	0.79346	1.15967	0.54932	1.09863	0.79346	0.36621	0.12207	-0.12207	-0.85449	-0.24414	0	-0.54932	-0.97656	-0.67139	-1.09863	-1.28174	-1.0376		981	1.46484	1.06812	0.94604	0.64087	0.57983	0.27466	0.24414	0.12207	-0.03052	-0.06104	-0.06104
982	3.11279	2.22778	1.92261	1.43433	1.28174	0.54932	0.5188	0.18311	0	0.06104	-0.36621	-2.16675	-4.02832	-6.34766	-8.05664	-10.3149	-12.4817		982	0.79346	1.15967	0.48828	1.09863	0.79346	0.36621	0.12207	-0.18311	-0.85449	-0.18311	0	-0.54932	-0.97656	-0.67139	-1.09863	-1.28174	-1.0376		982	1.46484	1.0376	0.94604	0.64087	0.54932	0.27466	0.24414	0.09155	-0.03052	-0.06104	-0.03052
983	3.08228	2.22778	1.92261	1.40381	1.25122	0.5188	0.48828	0.21362	0	0.03052	-0.36621	-2.16675	-4.02832	-6.34766	-8.02612	-10.3149	-12.5122		983	0.79346	1.15967	0.48828	1.09863	0.79346	0.36621	0.12207	-0.24414	-0.91553	-0.18311	0	-0.54932	-0.91553	-0.67139	-1.09863	-1.2207	-1.0376		983	1.46484	1.0376	0.91553	0.67139	0.54932	0.27466	0.24414	0.06104	-0.03052	-0.06104	-0.03052
984	3.08228	2.22778	1.95312	1.40381	1.25122	0.5188	0.48828	0.21362	0	0	-0.39673	-2.16675	-3.9978	-6.34766	-8.02612	-10.3149	-12.5122		984	0.79346	1.15967	0.48828	1.09863	0.73242	0.36621	0.12207	-0.36621	-0.97656	-0.18311	0	-0.54932	-0.91553	-0.67139	-1.0376	-1.2207	-1.0376		984	1.43433	1.06812	0.91553	0.7019	0.54932	0.27466	0.24414	0.06104	0	-0.06104	0
985	3.08228	2.22778	1.95312	1.40381	1.25122	0.48828	0.48828	0.24414	0	0	-0.39673	-2.16675	-3.9978	-6.34766	-8.02612	-10.3149	-12.5122		985	0.79346	1.15967	0.48828	1.09863	0.73242	0.36621	0.12207	-0.42725	-1.0376	-0.18311	0	-0.54932	-0.91553	-0.67139	-1.0376	-1.15967	-1.0376		985	1.43433	1.06812	0.88501	0.7019	0.5188	0.30518	0.24414	0.03052	0	-0.03052	0
986	3.08228	2.22778	1.95312	1.40381	1.25122	0.48828	0.45776	0.24414	0	-0.03052	-0.39673	-2.16675	-3.9978	-6.37817	-8.02612	-10.3455	-12.5427		986	0.79346	1.15967	0.48828	1.09863	0.73242	0.36621	0.12207	-0.54932	-1.0376	-0.18311	0	-0.54932	-0.91553	-0.67139	-1.0376	-1.15967	-1.0376		986	1.43433	1.06812	0.88501	0.7019	0.5188	0.30518	0.24414	0.03052	0	-0.03052	0
987	3.08228	2.22778	1.92261	1.37329	1.2207	0.48828	0.45776	0.27466	0	-0.06104	-0.42725	-2.19727	-3.9978	-6.37817	-8.02612	-10.3455	-12.5427		987	0.79346	1.15967	0.48828	1.09863	0.67139	0.30518	0.12207	-0.67139	-1.09863	-0.18311	0	-0.54932	-0.85449	-0.67139	-0.97656	-1.15967	-1.0376		987	1.43433	1.06812	0.85449	0.7019	0.5188	0.30518	0.24414	0.03052	0	0	0
988	3.05176	2.19727	1.92261	1.37329	1.2207	0.45776	0.45776	0.27466	0.03052	-0.09155	-0.42725	-2.19727	-4.02832	-6.40869	-8.02612	-10.3455	-12.5732		988	0.79346	1.15967	0.48828	1.09863	0.67139	0.30518	0.12207	-0.79346	-1.15967	-0.18311	0	-0.54932	-0.85449	-0.67139	-0.97656	-1.09863	-1.0376		988	1.40381	1.06812	0.85449	0.7019	0.54932	0.27466	0.27466	0.03052	0	0	0
989	3.05176	2.19727	1.89209	1.40381	1.2207	0.48828	0.45776	0.27466	0.06104	-0.12207	-0.42725	-2.19727	-4.02832	-6.43921	-8.02612	-10.3455	-12.5732		989	0.79346	1.15967	0.48828	1.09863	0.67139	0.30518	0.12207	-0.85449	-1.15967	-0.18311	0	-0.54932	-0.85449	-0.73242	-0.91553	-1.09863	-1.0376		989	1.40381	1.06812	0.82397	0.7019	0.54932	0.27466	0.27466	0	0	0.03052	0
990	3.05176	2.16675	1.89209	1.40381	1.19019	0.48828	0.45776	0.24414	0.06104	-0.15259	-0.45776	-2.19727	-4.02832	-6.43921	-8.05664	-10.376	-12.5732		990	0.79346	1.15967	0.48828	1.09863	0.67139	0.30518	0.12207	-0.91553	-1.2207	-0.18311	0	-0.61035	-0.85449	-0.73242	-0.91553	-1.09863	-1.0376		990	1.40381	1.06812	0.82397	0.67139	0.54932	0.24414	0.27466	0	0	0.03052	0
991	3.02124	2.16675	1.89209	1.40381	1.19019	0.48828	0.45776	0.24414	0.09155	-0.15259	-0.48828	-2.22778	-4.05884	-6.43921	-8.05664	-10.376	-12.5732		991	0.79346	1.15967	0.54932	1.09863	0.67139	0.30518	0.12207	-0.97656	-1.28174	-0.18311	0	-0.61035	-0.85449	-0.73242	-0.91553	-1.09863	-1.0376		991	1.40381	1.06812	0.82397	0.67139	0.57983	0.24414	0.27466	0	0	0.06104	0
992	3.02124	2.16675	1.86157	1.43433	1.19019	0.5188	0.45776	0.24414	0.09155	-0.15259	-0.48828	-2.22778	-4.05884	-6.46973	-8.05664	-10.376	-12.5732		992	0.79346	1.15967	0.54932	1.09863	0.67139	0.30518	0.12207	-1.0376	-1.34277	-0.18311	0	-0.61035	-0.85449	-0.73242	-0.91553	-1.09863	-1.0376		992	1.40381	1.06812	0.82397	0.64087	0.57983	0.21362	0.27466	0	0	0.06104	0
993	3.02124	2.16675	1.86157	1.43433	1.15967	0.5188	0.45776	0.24414	0.12207	-0.15259	-0.48828	-2.22778	-4.05884	-6.46973	-8.05664	-10.4065	-12.5732		993	0.79346	1.15967	0.54932	1.09863	0.67139	0.30518	0.12207	-1.09863	-1.46484	-0.18311	0	-0.61035	-0.79346	-0.73242	-0.91553	-1.09863	-1.0376		993	1.37329	1.0376	0.85449	0.64087	0.57983	0.18311	0.27466	0.03052	-0.03052	0.06104	-0.03052
994	2.99072	2.16675	1.86157	1.43433	1.15967	0.54932	0.45776	0.24414	0.12207	-0.15259	-0.5188	-2.22778	-4.08935	-6.43921	-8.05664	-10.4065	-12.5427		994	0.79346	1.15967	0.61035	1.09863	0.67139	0.36621	0.12207	-1.09863	-1.52588	-0.18311	0	-0.61035	-0.79346	-0.73242	-0.91553	-1.09863	-1.0376		994	1.37329	1.0376	0.85449	0.61035	0.57983	0.18311	0.27466	0.03052	-0.03052	0.06104	-0.03052
995	2.99072	2.16675	1.89209	1.46484	1.15967	0.57983	0.48828	0.24414	0.12207	-0.15259	-0.5188	-2.22778	-4.08935	-6.43921	-8.05664	-10.376	-12.5122		995	0.79346	1.15967	0.61035	1.09863	0.67139	0.36621	0.12207	-1.09863	-1.64795	-0.18311	0	-0.61035	-0.79346	-0.73242	-0.91553	-1.09863	-1.0376		995	1.37329	1.00708	0.85449	0.61035	0.57983	0.18311	0.27466	0.03052	-0.03052	0.06104	-0.03052
996	2.99072	2.19727	1.89209	1.46484	1.15967	0.61035	0.48828	0.24414	0.12207	-0.12207	-0.5188	-2.19727	-4.08935	-6.43921	-8.05664	-10.376	-12.4817		996	0.85449	1.15967	0.67139	1.09863	0.67139	0.36621	0.12207	-1.09863	-1.77002	-0.24414	0	-0.61035	-0.73242	-0.73242	-0.91553	-1.09863	-1.0376		996	1.34277	1.00708	0.88501	0.57983	0.54932	0.15259	0.27466	0.06104	-0.03052	0.06104	-0.03052
997	2.99072	2.19727	1.89209	1.46484	1.15967	0.64087	0.5188	0.24414	0.12207	-0.12207	-0.5188	-2.19727	-4.11987	-6.40869	-8.02612	-10.376	-12.4207		997	0.85449	1.15967	0.67139	1.09863	0.73242	0.36621	0.12207	-1.09863	-1.83105	-0.24414	0	-0.61035	-0.73242	-0.79346	-0.91553	-1.09863	-1.0376		997	1.34277	0.97656	0.88501	0.57983	0.5188	0.15259	0.27466	0.06104	-0.03052	0.06104	-0.03052
998	2.9602	2.22778	1.89209	1.46484	1.15967	0.67139	0.5188	0.24414	0.09155	-0.09155	-0.5188	-2.16675	-4.11987	-6.40869	-8.02612	-10.3455	-12.3901		998	0.85449	1.15967	0.73242	1.09863	0.73242	0.42725	0.06104	-1.09863	-1.95312	-0.24414	0	-0.61035	-0.73242	-0.79346	-0.91553	-1.09863	-1.0376		998	1.31226	0.97656	0.91553	0.57983	0.48828	0.15259	0.27466	0.09155	-0.03052	0.06104	-0.03052
999	2.9602	2.2583	1.89209	1.49536	1.15967	0.7019	0.54932	0.24414	0.09155	-0.06104	-0.5188	-2.16675	-4.11987	-6.37817	-7.9956	-10.3455	-12.3596		999	0.85449	1.15967	0.73242	1.09863	0.67139	0.42725	0.06104	-1.09863	-2.0752	-0.24414	0	-0.61035	-0.67139	-0.79346	-0.91553	-1.09863	-1.0376		999	1.28174	0.97656	0.91553	0.54932	0.45776	0.18311	0.27466	0.09155	-0.03052	0.03052	-0.03052
1000	2.99072	2.2583	1.92261	1.49536	1.15967	0.7019	0.54932	0.24414	0.09155	-0.03052	-0.5188	-2.16675	-4.11987	-6.37817	-7.96509	-10.3455	-12.3291		1000	0.85449	1.15967	0.73242	1.09863	0.67139	0.42725	0.06104	-1.09863	-2.13623	-0.24414	0	-0.61035	-0.67139	-0.79346	-0.91553	-1.09863	-1.0376		1000	1.28174	0.97656	0.91553	0.54932	0.42725	0.18311	0.27466	0.09155	-0.03052	0.03052	-0.03052
1001	2.99072	2.28882	1.92261	1.49536	1.15967	0.73242	0.54932	0.24414	0.06104	0	-0.48828	-2.16675	-4.11987	-6.37817	-7.96509	-10.3149	-12.3291		1001	0.85449	1.15967	0.73242	1.09863	0.67139	0.42725	0.06104	-1.0376	-2.19727	-0.30518	0	-0.61035	-0.67139	-0.79346	-0.91553	-1.0376	-0.97656		1001	1.25122	1.00708	0.94604	0.54932	0.39673	0.18311	0.27466	0.09155	-0.03052	0.03052	-0.03052
1002	2.99072	2.28882	1.92261	1.52588	1.15967	0.76294	0.57983	0.24414	0.06104	0	-0.48828	-2.16675	-4.11987	-6.37817	-7.93457	-10.3149	-12.2986		1002	0.85449	1.15967	0.79346	1.09863	0.67139	0.42725	0.06104	-1.0376	-2.2583	-0.30518	0	-0.61035	-0.67139	-0.79346	-0.85449	-1.0376	-0.97656		1002	1.2207	1.00708	0.94604	0.5188	0.39673	0.21362	0.27466	0.09155	-0.03052	0.03052	-0.03052
1003	2.99072	2.28882	1.92261	1.52588	1.15967	0.76294	0.57983	0.21362	0.06104	0	-0.45776	-2.16675	-4.11987	-6.40869	-7.90405	-10.3149	-12.2986		1003	0.85449	1.2207	0.73242	1.09863	0.67139	0.42725	0.06104	-0.97656	-2.2583	-0.30518	0	-0.61035	-0.67139	-0.79346	-0.85449	-1.0376	-0.97656		1003	1.2207	1.0376	0.94604	0.5188	0.36621	0.21362	0.24414	0.09155	-0.03052	0.03052	-0.03052
1004	3.02124	2.28882	1.92261	1.52588	1.12915	0.79346	0.57983	0.21362	0.06104	0.03052	-0.42725	-2.16675	-4.11987	-6.43921	-7.90405	-10.3455	-12.2986		1004	0.79346	1.2207	0.73242	1.09863	0.67139	0.42725	0.06104	-0.97656	-2.2583	-0.30518	0	-0.61035	-0.73242	-0.79346	-0.85449	-1.0376	-0.97656		1004	1.19019	1.06812	0.94604	0.5188	0.36621	0.24414	0.24414	0.09155	-0.03052	0.03052	-0.03052
1005	3.02124	2.31934	1.92261	1.52588	1.09863	0.79346	0.57983	0.18311	0.06104	0.06104	-0.39673	-2.16675	-4.11987	-6.46973	-7.90405	-10.3455	-12.2986		1005	0.79346	1.2207	0.73242	1.09863	0.67139	0.42725	0.12207	-0.91553	-2.2583	-0.36621	0	-0.61035	-0.73242	-0.79346	-0.85449	-1.0376	-0.97656		1005	1.19019	1.06812	0.91553	0.5188	0.39673	0.24414	0.24414	0.06104	-0.03052	0.03052	0
1006	3.05176	2.31934	1.92261	1.52588	1.09863	0.79346	0.61035	0.18311	0.06104	0.09155	-0.39673	-2.16675	-4.11987	-6.50024	-7.90405	-10.376	-12.3291		1006	0.79346	1.2207	0.73242	1.09863	0.67139	0.42725	0.12207	-0.91553	-2.2583	-0.36621	0	-0.61035	-0.73242	-0.73242	-0.91553	-1.0376	-0.97656		1006	1.19019	1.09863	0.91553	0.5188	0.39673	0.27466	0.24414	0.06104	-0.06104	0.03052	0
1007	3.05176	2.34985	1.92261	1.52588	1.06812	0.79346	0.61035	0.15259	0.03052	0.09155	-0.36621	-2.16675	-4.11987	-6.53076	-7.90405	-10.376	-12.3291		1007	0.73242	1.2207	0.73242	1.09863	0.67139	0.42725	0.12207	-0.85449	-2.2583	-0.36621	0	-0.54932	-0.79346	-0.73242	-0.91553	-1.0376	-0.97656		1007	1.15967	1.09863	0.91553	0.54932	0.42725	0.27466	0.24414	0.06104	-0.06104	0.03052	0
1008	3.08228	2.34985	1.92261	1.49536	1.06812	0.79346	0.61035	0.15259	0.03052	0.12207	-0.36621	-2.16675	-4.08935	-6.56128	-7.93457	-10.4065	-12.3596		1008	0.73242	1.2207	0.73242	1.09863	0.67139	0.42725	0.12207	-0.79346	-2.19727	-0.42725	0	-0.54932	-0.79346	-0.73242	-0.91553	-1.0376	-0.97656		1008	1.15967	1.09863	0.88501	0.54932	0.45776	0.30518	0.24414	0.06104	-0.06104	0.03052	0.03052
1009	3.08228	2.38037	1.92261	1.46484	1.0376	0.79346	0.61035	0.15259	0	0.12207	-0.36621	-2.16675	-4.08935	-6.5918	-7.96509	-10.437	-12.3596		1009	0.73242	1.2207	0.73242	1.09863	0.67139	0.42725	0.12207	-0.79346	-2.13623	-0.42725	0	-0.54932	-0.85449	-0.73242	-0.91553	-1.0376	-0.97656		1009	1.15967	1.09863	0.85449	0.54932	0.48828	0.30518	0.24414	0.06104	-0.03052	0.03052	0.06104
1010	3.11279	2.41089	1.92261	1.43433	1.0376	0.79346	0.61035	0.18311	0	0.12207	-0.36621	-2.16675	-4.08935	-6.5918	-7.9956	-10.4675	-12.3596		1010	0.73242	1.2207	0.67139	1.15967	0.67139	0.36621	0.12207	-0.73242	-2.0752	-0.42725	0	-0.54932	-0.85449	-0.73242	-0.97656	-1.09863	-1.0376		1010	1.12915	1.09863	0.85449	0.54932	0.5188	0.30518	0.24414	0.06104	-0.03052	0.03052	0.06104
1011	3.11279	2.44141	1.92261	1.40381	1.0376	0.79346	0.61035	0.18311	0	0.15259	-0.36621	-2.16675	-4.08935	-6.5918	-8.02612	-10.498	-12.3901		1011	0.73242	1.2207	0.67139	1.15967	0.61035	0.36621	0.12207	-0.67139	-2.0752	-0.48828	0	-0.48828	-0.85449	-0.79346	-0.97656	-1.09863	-1.0376		1011	1.12915	1.06812	0.82397	0.57983	0.54932	0.30518	0.24414	0.06104	-0.03052	0.03052	0.09155
1012	3.14331	2.44141	1.89209	1.37329	1.0376	0.79346	0.61035	0.21362	0	0.15259	-0.36621	-2.16675	-4.05884	-6.56128	-8.05664	-10.5286	-12.3901		1012	0.73242	1.2207	0.67139	1.15967	0.61035	0.36621	0.06104	-0.67139	-2.01416	-0.48828	0	-0.48828	-0.91553	-0.79346	-0.97656	-1.09863	-1.0376		1012	1.09863	1.06812	0.82397	0.57983	0.54932	0.30518	0.24414	0.06104	0	0.03052	0.12207
1013	3.14331	2.44141	1.89209	1.37329	1.0376	0.79346	0.61035	0.21362	-0.03052	0.15259	-0.36621	-2.19727	-4.05884	-6.56128	-8.05664	-10.5591	-12.3901		1013	0.79346	1.2207	0.67139	1.15967	0.61035	0.30518	0.06104	-0.61035	-2.01416	-0.48828	0	-0.48828	-0.91553	-0.79346	-1.0376	-1.09863	-1.0376		1013	1.09863	1.06812	0.82397	0.57983	0.54932	0.30518	0.24414	0.06104	0	0.06104	0.12207
1014	3.14331	2.47192	1.89209	1.34277	1.06812	0.79346	0.61035	0.24414	-0.03052	0.15259	-0.36621	-2.19727	-4.05884	-6.56128	-8.08716	-10.5896	-12.4207		1014	0.79346	1.2207	0.67139	1.15967	0.67139	0.30518	0.06104	-0.61035	-1.95312	-0.48828	0	-0.48828	-0.91553	-0.79346	-1.0376	-1.09863	-1.0376		1014	1.09863	1.06812	0.79346	0.57983	0.54932	0.27466	0.24414	0.06104	0	0.09155	0.12207
1015	3.14331	2.47192	1.89209	1.34277	1.06812	0.79346	0.57983	0.27466	-0.03052	0.15259	-0.36621	-2.19727	-4.05884	-6.53076	-8.08716	-10.5896	-12.4207		1015	0.73242	1.2207	0.61035	1.15967	0.67139	0.30518	0	-0.61035	-1.89209	-0.48828	0	-0.48828	-0.91553	-0.79346	-1.0376	-1.09863	-1.0376		1015	1.09863	1.06812	0.79346	0.57983	0.54932	0.27466	0.24414	0.06104	0	0.09155	0.12207
1016	3.11279	2.44141	1.86157	1.31226	1.0376	0.79346	0.57983	0.27466	-0.03052	0.15259	-0.33569	-2.22778	-4.08935	-6.53076	-8.08716	-10.5896	-12.4207		1016	0.73242	1.2207	0.61035	1.15967	0.67139	0.24414	0	-0.54932	-1.89209	-0.48828	0	-0.48828	-0.91553	-0.79346	-1.0376	-1.09863	-1.0376		1016	1.09863	1.0376	0.79346	0.57983	0.54932	0.27466	0.24414	0.06104	0	0.12207	0.09155
1017	3.11279	2.44141	1.86157	1.31226	1.0376	0.79346	0.61035	0.30518	-0.03052	0.15259	-0.33569	-2.22778	-4.08935	-6.53076	-8.08716	-10.5896	-12.3901		1017	0.73242	1.2207	0.61035	1.15967	0.67139	0.24414	0	-0.54932	-1.83105	-0.48828	0	-0.48828	-0.91553	-0.79346	-1.0376	-1.09863	-1.0376		1017	1.09863	1.0376	0.76294	0.57983	0.54932	0.24414	0.27466	0.06104	0	0.15259	0.06104
1018	3.08228	2.44141	1.86157	1.34277	1.0376	0.79346	0.61035	0.30518	-0.03052	0.15259	-0.36621	-2.22778	-4.08935	-6.53076	-8.08716	-10.5896	-12.3901		1018	0.73242	1.2207	0.61035	1.09863	0.67139	0.24414	0	-0.54932	-1.77002	-0.48828	0	-0.48828	-0.85449	-0.79346	-1.09863	-1.09863	-1.0376		1018	1.09863	1.0376	0.76294	0.57983	0.54932	0.24414	0.27466	0.03052	0	0.18311	0.03052
1019	3.05176	2.44141	1.86157	1.34277	1.0376	0.79346	0.61035	0.30518	0	0.15259	-0.36621	-2.2583	-4.05884	-6.53076	-8.05664	-10.5591	-12.3901		1019	0.67139	1.2207	0.61035	1.09863	0.73242	0.24414	0	-0.54932	-1.77002	-0.48828	0	-0.48828	-0.85449	-0.79346	-1.09863	-1.0376	-1.0376		1019	1.12915	1.0376	0.79346	0.57983	0.54932	0.24414	0.27466	0.03052	0	0.18311	0
1020	3.05176	2.44141	1.89209	1.34277	1.00708	0.82397	0.61035	0.27466	0	0.12207	-0.36621	-2.22778	-4.05884	-6.53076	-8.05664	-10.5591	-12.3596		1020	0.67139	1.15967	0.67139	1.09863	0.73242	0.24414	0	-0.54932	-1.70898	-0.48828	0	-0.48828	-0.79346	-0.79346	-1.09863	-1.0376	-1.0376		1020	1.12915	1.0376	0.79346	0.57983	0.54932	0.24414	0.30518	0	-0.03052	0.18311	0
1021	3.02124	2.41089	1.89209	1.37329	1.00708	0.82397	0.64087	0.24414	0	0.12207	-0.36621	-2.22778	-4.05884	-6.53076	-8.05664	-10.5286	-12.3596		1021	0.67139	1.15967	0.67139	1.09863	0.73242	0.24414	0	-0.54932	-1.64795	-0.48828	0	-0.48828	-0.79346	-0.73242	-1.09863	-1.09863	-1.0376		1021	1.15967	1.00708	0.79346	0.57983	0.54932	0.24414	0.30518	0	-0.03052	0.18311	-0.03052
1022	3.02124	2.41089	1.86157	1.37329	1.00708	0.82397	0.64087	0.24414	0	0.12207	-0.39673	-2.22778	-4.02832	-6.53076	-8.02612	-10.498	-12.3291		1022	0.61035	1.09863	0.67139	1.09863	0.73242	0.24414	0	-0.54932	-1.58691	-0.48828	0	-0.48828	-0.73242	-0.73242	-1.0376	-1.09863	-1.0376		1022	1.15967	1.00708	0.79346	0.57983	0.57983	0.24414	0.33569	0	-0.06104	0.18311	-0.09155
1023	3.02124	2.41089	1.86157	1.40381	1.00708	0.82397	0.64087	0.18311	0	0.09155	-0.42725	-2.22778	-4.02832	-6.56128	-8.02612	-10.4675	-12.3291		1023	0.61035	1.09863	0.73242	1.0376	0.73242	0.24414	0	-0.54932	-1.52588	-0.42725	0	-0.48828	-0.73242	-0.73242	-1.0376	-1.09863	-1.0376		1023	1.15967	1.00708	0.82397	0.57983	0.57983	0.24414	0.33569	0	-0.09155	0.18311	-0.09155
1024	3.02124	2.41089	1.86157	1.40381	1.0376	0.82397	0.61035	0.15259	0	0.09155	-0.42725	-2.19727	-3.9978	-6.56128	-8.02612	-10.437	-12.3291		1024	0.61035	1.09863	0.73242	1.0376	0.73242	0.30518	0	-0.54932	-1.40381	-0.42725	0	-0.48828	-0.67139	-0.73242	-1.0376	-1.09863	-1.0376		1024	1.15967	1.00708	0.82397	0.57983	0.57983	0.24414	0.33569	0.03052	-0.09155	0.15259	-0.12207
1025	3.02124	2.38037	1.83105	1.43433	1.0376	0.82397	0.61035	0.15259	0	0.09155	-0.45776	-2.19727	-3.9978	-6.56128	-8.05664	-10.4065	-12.3291		1025	0.61035	1.09863	0.73242	1.0376	0.73242	0.30518	0	-0.54932	-1.40381	-0.42725	0	-0.42725	-0.67139	-0.73242	-1.0376	-1.09863	-1.0376		1025	1.15967	1.00708	0.85449	0.57983	0.57983	0.27466	0.36621	0.03052	-0.09155	0.12207	-0.15259
1026	3.05176	2.38037	1.83105	1.43433	1.0376	0.82397	0.57983	0.12207	0	0.09155	-0.48828	-2.19727	-3.9978	-6.56128	-8.05664	-10.376	-12.3291		1026	0.61035	1.0376	0.79346	0.97656	0.73242	0.30518	-0.06104	-0.54932	-1.34277	-0.42725	0	-0.42725	-0.67139	-0.73242	-1.0376	-1.09863	-1.0376		1026	1.15967	1.00708	0.85449	0.57983	0.57983	0.27466	0.36621	0.06104	-0.12207	0.09155	-0.15259
1027	3.05176	2.38037	1.80054	1.46484	1.0376	0.79346	0.57983	0.09155	0	0.09155	-0.48828	-2.19727	-3.9978	-6.56128	-8.05664	-10.3455	-12.3291		1027	0.67139	1.0376	0.79346	0.97656	0.67139	0.30518	-0.06104	-0.54932	-1.28174	-0.36621	0	-0.42725	-0.67139	-0.73242	-1.0376	-1.09863	-1.0376		1027	1.12915	1.00708	0.88501	0.57983	0.57983	0.30518	0.36621	0.09155	-0.12207	0.06104	-0.15259
1028	3.05176	2.38037	1.77002	1.46484	1.0376	0.79346	0.54932	0.09155	0.03052	0.09155	-0.5188	-2.19727	-3.9978	-6.53076	-8.08716	-10.3149	-12.3291		1028	0.67139	1.09863	0.79346	0.91553	0.67139	0.36621	-0.06104	-0.54932	-1.2207	-0.36621	0	-0.36621	-0.67139	-0.73242	-1.0376	-1.15967	-1.0376		1028	1.12915	1.0376	0.88501	0.57983	0.57983	0.30518	0.36621	0.09155	-0.12207	0.03052	-0.15259
1029	3.05176	2.38037	1.77002	1.43433	1.06812	0.79346	0.54932	0.09155	0.03052	0.09155	-0.5188	-2.19727	-3.9978	-6.53076	-8.08716	-10.2844	-12.3596		1029	0.73242	1.09863	0.79346	0.91553	0.67139	0.36621	-0.06104	-0.54932	-1.15967	-0.36621	0	-0.36621	-0.67139	-0.73242	-1.0376	-1.15967	-1.0376		1029	1.09863	1.0376	0.88501	0.57983	0.54932	0.30518	0.36621	0.12207	-0.12207	0	-0.12207
1030	3.05176	2.34985	1.77002	1.43433	1.06812	0.79346	0.54932	0.12207	0.03052	0.09155	-0.5188	-2.19727	-4.02832	-6.50024	-8.08716	-10.2539	-12.3596		1030	0.73242	1.09863	0.79346	0.85449	0.67139	0.36621	-0.06104	-0.54932	-1.15967	-0.30518	0	-0.36621	-0.67139	-0.73242	-1.0376	-1.15967	-1.09863		1030	1.09863	1.0376	0.88501	0.54932	0.54932	0.33569	0.33569	0.12207	-0.12207	0	-0.12207
1031	3.05176	2.34985	1.77002	1.43433	1.06812	0.76294	0.54932	0.12207	0.03052	0.09155	-0.5188	-2.22778	-4.02832	-6.46973	-8.11767	-10.2234	-12.3901		1031	0.79346	1.09863	0.79346	0.85449	0.67139	0.36621	-0.06104	-0.54932	-1.09863	-0.30518	0	-0.36621	-0.67139	-0.73242	-1.0376	-1.15967	-1.09863		1031	1.09863	1.0376	0.88501	0.54932	0.5188	0.33569	0.33569	0.15259	-0.12207	0	-0.09155
1032	3.05176	2.31934	1.77002	1.40381	1.06812	0.76294	0.57983	0.15259	0	0.09155	-0.5188	-2.22778	-4.05884	-6.43921	-8.11767	-10.1929	-12.3901		1032	0.79346	1.09863	0.79346	0.85449	0.61035	0.36621	-0.06104	-0.54932	-1.09863	-0.24414	0	-0.42725	-0.67139	-0.73242	-1.0376	-1.15967	-1.09863		1032	1.09863	1.06812	0.88501	0.54932	0.48828	0.33569	0.30518	0.15259	-0.09155	-0.03052	-0.09155
1033	3.05176	2.31934	1.77002	1.40381	1.09863	0.76294	0.57983	0.18311	0	0.12207	-0.48828	-2.22778	-4.05884	-6.40869	-8.11767	-10.1623	-12.4207		1033	0.79346	1.09863	0.79346	0.79346	0.61035	0.36621	-0.06104	-0.61035	-1.0376	-0.24414	0	-0.42725	-0.61035	-0.73242	-1.0376	-1.15967	-1.09863		1033	1.09863	1.06812	0.88501	0.54932	0.48828	0.33569	0.30518	0.15259	-0.09155	-0.03052	-0.09155
1034	3.05176	2.28882	1.77002	1.37329	1.09863	0.76294	0.61035	0.18311	0	0.12207	-0.48828	-2.22778	-4.05884	-6.37817	-8.11767	-10.1318	-12.4207		1034	0.85449	1.09863	0.79346	0.79346	0.61035	0.36621	-0.06104	-0.61035	-1.0376	-0.24414	0	-0.42725	-0.61035	-0.79346	-1.0376	-1.15967	-1.09863		1034	1.09863	1.06812	0.85449	0.5188	0.45776	0.33569	0.27466	0.15259	-0.06104	-0.06104	-0.09155
1035	3.02124	2.28882	1.80054	1.37329	1.09863	0.76294	0.64087	0.21362	-0.03052	0.15259	-0.48828	-2.22778	-4.08935	-6.34766	-8.08716	-10.1318	-12.4207		1035	0.85449	1.09863	0.73242	0.79346	0.61035	0.36621	0	-0.61035	-0.97656	-0.18311	-0.06104	-0.48828	-0.61035	-0.79346	-1.0376	-1.15967	-1.09863		1035	1.12915	1.06812	0.85449	0.5188	0.45776	0.33569	0.24414	0.15259	-0.06104	-0.06104	-0.09155
1036	3.02124	2.2583	1.80054	1.37329	1.09863	0.76294	0.67139	0.21362	-0.06104	0.18311	-0.45776	-2.22778	-4.08935	-6.34766	-8.08716	-10.1013	-12.4207		1036	0.85449	1.09863	0.73242	0.79346	0.61035	0.36621	0	-0.67139	-0.91553	-0.18311	-0.06104	-0.54932	-0.61035	-0.79346	-1.0376	-1.15967	-1.09863		1036	1.12915	1.0376	0.85449	0.5188	0.45776	0.33569	0.24414	0.15259	-0.03052	-0.06104	-0.09155
1037	3.02124	2.22778	1.83105	1.34277	1.09863	0.73242	0.67139	0.24414	-0.06104	0.18311	-0.45776	-2.22778	-4.08935	-6.34766	-8.08716	-10.1013	-12.3901		1037	0.85449	1.09863	0.73242	0.79346	0.61035	0.36621	0	-0.67139	-0.85449	-0.18311	-0.06104	-0.54932	-0.61035	-0.79346	-1.0376	-1.15967	-1.15967		1037	1.12915	1.0376	0.82397	0.5188	0.45776	0.33569	0.24414	0.15259	0	-0.09155	-0.09155
1038	2.99072	2.22778	1.83105	1.34277	1.12915	0.73242	0.67139	0.24414	-0.06104	0.21362	-0.42725	-2.22778	-4.08935	-6.34766	-8.05664	-10.0708	-12.3901		1038	0.85449	1.09863	0.73242	0.79346	0.61035	0.36621	0	-0.73242	-0.85449	-0.18311	-0.06104	-0.61035	-0.61035	-0.85449	-1.0376	-1.15967	-1.15967		1038	1.15967	1.0376	0.82397	0.48828	0.45776	0.33569	0.24414	0.15259	0	-0.09155	-0.06104
1039	2.99072	2.19727	1.86157	1.34277	1.12915	0.7019	0.67139	0.24414	-0.06104	0.24414	-0.42725	-2.22778	-4.08935	-6.37817	-8.05664	-10.0708	-12.3596		1039	0.79346	1.15967	0.73242	0.79346	0.67139	0.36621	0	-0.79346	-0.79346	-0.18311	0	-0.67139	-0.61035	-0.85449	-1.0376	-1.15967	-1.15967		1039	1.15967	1.00708	0.82397	0.48828	0.45776	0.33569	0.24414	0.15259	0	-0.09155	-0.06104
1040	2.9602	2.19727	1.86157	1.37329	1.12915	0.7019	0.67139	0.24414	-0.06104	0.24414	-0.42725	-2.19727	-4.05884	-6.37817	-8.02612	-10.1013	-12.3291		1040	0.79346	1.15967	0.73242	0.79346	0.67139	0.30518	0	-0.79346	-0.73242	-0.18311	0	-0.73242	-0.61035	-0.85449	-1.0376	-1.15967	-1.15967		1040	1.15967	1.00708	0.85449	0.5188	0.48828	0.36621	0.24414	0.15259	0	-0.09155	-0.06104
1041	2.9602	2.16675	1.89209	1.37329	1.12915	0.67139	0.67139	0.24414	-0.03052	0.24414	-0.39673	-2.19727	-4.05884	-6.40869	-8.02612	-10.1013	-12.3291		1041	0.79346	1.15967	0.73242	0.79346	0.67139	0.30518	0	-0.85449	-0.73242	-0.18311	0	-0.73242	-0.67139	-0.85449	-1.0376	-1.15967	-1.09863		1041	1.19019	1.00708	0.85449	0.5188	0.48828	0.39673	0.27466	0.15259	0	-0.09155	-0.06104
1042	2.92969	2.16675	1.89209	1.40381	1.15967	0.67139	0.64087	0.21362	-0.03052	0.24414	-0.39673	-2.19727	-4.02832	-6.43921	-8.02612	-10.1318	-12.2986		1042	0.79346	1.15967	0.73242	0.79346	0.73242	0.30518	0	-0.91553	-0.67139	-0.18311	0	-0.73242	-0.67139	-0.85449	-0.97656	-1.15967	-1.09863		1042	1.19019	1.00708	0.88501	0.5188	0.5188	0.42725	0.27466	0.15259	0	-0.09155	-0.06104
1043	2.92969	2.16675	1.89209	1.43433	1.15967	0.67139	0.61035	0.21362	0	0.21362	-0.39673	-2.19727	-4.02832	-6.43921	-7.9956	-10.1623	-12.2986		1043	0.79346	1.15967	0.73242	0.79346	0.73242	0.30518	0	-0.91553	-0.67139	-0.18311	0	-0.73242	-0.67139	-0.85449	-0.97656	-1.15967	-1.09863		1043	1.19019	1.00708	0.88501	0.54932	0.5188	0.42725	0.30518	0.12207	0	-0.12207	-0.06104
1044	2.92969	2.16675	1.92261	1.49536	1.19019	0.67139	0.57983	0.21362	0	0.18311	-0.39673	-2.19727	-3.9978	-6.43921	-7.9956	-10.2234	-12.2986		1044	0.79346	1.2207	0.73242	0.79346	0.79346	0.36621	0	-0.91553	-0.61035	-0.18311	0	-0.73242	-0.73242	-0.85449	-0.97656	-1.15967	-1.09863		1044	1.2207	1.0376	0.91553	0.57983	0.54932	0.45776	0.33569	0.12207	0	-0.12207	-0.06104
1045	2.92969	2.16675	1.92261	1.5564	1.19019	0.67139	0.57983	0.18311	0	0.18311	-0.39673	-2.22778	-3.9978	-6.43921	-7.9956	-10.2539	-12.2986		1045	0.79346	1.2207	0.73242	0.79346	0.79346	0.36621	0	-0.91553	-0.61035	-0.18311	0.06104	-0.73242	-0.73242	-0.79346	-0.97656	-1.15967	-1.0376		1045	1.2207	1.0376	0.91553	0.57983	0.57983	0.48828	0.33569	0.12207	0	-0.15259	-0.09155
1046	2.92969	2.16675	1.92261	1.61743	1.19019	0.67139	0.54932	0.18311	0.03052	0.15259	-0.39673	-2.22778	-3.9978	-6.46973	-7.9956	-10.3149	-12.3291		1046	0.73242	1.2207	0.73242	0.79346	0.79346	0.36621	0.06104	-0.91553	-0.61035	-0.18311	0.06104	-0.73242	-0.73242	-0.79346	-0.91553	-1.2207	-1.0376		1046	1.2207	1.06812	0.91553	0.61035	0.57983	0.5188	0.36621	0.12207	0	-0.15259	-0.09155
1047	2.92969	2.19727	1.92261	1.70898	1.2207	0.67139	0.54932	0.18311	0.06104	0.12207	-0.39673	-2.2583	-3.9978	-6.43921	-7.9956	-10.3455	-12.3291		1047	0.73242	1.2207	0.73242	0.79346	0.79346	0.36621	0.06104	-0.85449	-0.61035	-0.18311	0.06104	-0.73242	-0.73242	-0.79346	-0.91553	-1.2207	-1.0376		1047	1.2207	1.09863	0.91553	0.61035	0.61035	0.5188	0.36621	0.12207	0	-0.15259	-0.12207
1048	2.9602	2.22778	1.92261	1.80054	1.2207	0.7019	0.54932	0.15259	0.06104	0.09155	-0.39673	-2.2583	-3.9978	-6.43921	-8.02612	-10.376	-12.3596		1048	0.73242	1.15967	0.73242	0.79346	0.79346	0.42725	0.06104	-0.79346	-0.61035	-0.18311	0.06104	-0.73242	-0.73242	-0.73242	-0.91553	-1.2207	-1.0376		1048	1.2207	1.12915	0.91553	0.61035	0.64087	0.5188	0.36621	0.12207	0	-0.18311	-0.12207
1049	2.9602	2.22778	1.92261	1.89209	1.25122	0.7019	0.54932	0.15259	0.09155	0.06104	-0.39673	-2.28882	-3.9978	-6.43921	-8.02612	-10.4065	-12.3596		1049	0.73242	1.15967	0.73242	0.85449	0.79346	0.42725	0.12207	-0.73242	-0.61035	-0.18311	0.06104	-0.73242	-0.73242	-0.73242	-0.91553	-1.2207	-0.97656		1049	1.2207	1.12915	0.91553	0.61035	0.64087	0.5188	0.36621	0.12207	0.03052	-0.18311	-0.15259
1050	2.9602	2.2583	1.92261	1.95312	1.25122	0.73242	0.54932	0.15259	0.09155	0.06104	-0.39673	-2.31934	-3.96728	-6.43921	-8.05664	-10.437	-12.3901		1050	0.73242	1.15967	0.73242	0.85449	0.79346	0.42725	0.12207	-0.73242	-0.61035	-0.18311	0.06104	-0.73242	-0.73242	-0.73242	-0.91553	-1.2207	-0.97656		1050	1.19019	1.15967	0.88501	0.61035	0.67139	0.5188	0.36621	0.12207	0.03052	-0.15259	-0.18311
1051	2.99072	2.2583	1.92261	2.01416	1.28174	0.73242	0.57983	0.15259	0.09155	0.03052	-0.39673	-2.31934	-3.96728	-6.43921	-8.08716	-10.437	-12.3901		1051	0.73242	1.15967	0.73242	0.85449	0.79346	0.42725	0.12207	-0.67139	-0.61035	-0.18311	0	-0.73242	-0.73242	-0.67139	-0.91553	-1.2207	-0.97656		1051	1.19019	1.15967	0.88501	0.61035	0.7019	0.5188	0.33569	0.12207	0.03052	-0.15259	-0.18311
1052	2.99072	2.2583	1.92261	2.01416	1.28174	0.73242	0.61035	0.15259	0.09155	0.03052	-0.39673	-2.34985	-3.96728	-6.43921	-8.11767	-10.437	-12.3901		1052	0.73242	1.15967	0.67139	0.85449	0.79346	0.42725	0.12207	-0.61035	-0.61035	-0.18311	0	-0.73242	-0.73242	-0.67139	-0.91553	-1.15967	-0.97656		1052	1.19019	1.15967	0.85449	0.57983	0.7019	0.48828	0.33569	0.12207	0.03052	-0.15259	-0.21362
1053	3.02124	2.2583	1.89209	2.01416	1.31226	0.76294	0.64087	0.15259	0.09155	0.03052	-0.39673	-2.34985	-3.96728	-6.43921	-8.14819	-10.437	-12.3901		1053	0.73242	1.15967	0.67139	0.91553	0.79346	0.42725	0.12207	-0.54932	-0.54932	-0.18311	0	-0.67139	-0.73242	-0.67139	-0.91553	-1.15967	-0.97656		1053	1.19019	1.12915	0.85449	0.57983	0.7019	0.48828	0.33569	0.15259	0.06104	-0.12207	-0.21362
1054	3.02124	2.2583	1.89209	1.98364	1.31226	0.76294	0.64087	0.15259	0.09155	0.03052	-0.39673	-2.34985	-3.93677	-6.43921	-8.17871	-10.437	-12.3901		1054	0.67139	1.15967	0.73242	0.91553	0.73242	0.42725	0.12207	-0.48828	-0.54932	-0.18311	0	-0.67139	-0.73242	-0.67139	-0.91553	-1.15967	-0.97656		1054	1.19019	1.12915	0.85449	0.54932	0.73242	0.48828	0.33569	0.15259	0.06104	-0.09155	-0.24414
1055	3.05176	2.2583	1.89209	1.92261	1.31226	0.79346	0.67139	0.15259	0.06104	0.03052	-0.39673	-2.38037	-3.93677	-6.43921	-8.23975	-10.437	-12.3596		1055	0.67139	1.15967	0.73242	0.91553	0.73242	0.42725	0.12207	-0.42725	-0.54932	-0.18311	0	-0.67139	-0.67139	-0.67139	-0.91553	-1.15967	-0.97656		1055	1.15967	1.09863	0.85449	0.54932	0.73242	0.45776	0.33569	0.15259	0.03052	-0.06104	-0.24414
1056	3.05176	2.22778	1.89209	1.83105	1.31226	0.79346	0.7019	0.15259	0.06104	0.03052	-0.39673	-2.38037	-3.93677	-6.43921	-8.27026	-10.437	-12.3596		1056	0.67139	1.09863	0.73242	0.97656	0.73242	0.42725	0.12207	-0.36621	-0.48828	-0.18311	0	-0.61035	-0.67139	-0.67139	-0.91553	-1.09863	-0.97656		1056	1.15967	1.09863	0.85449	0.54932	0.73242	0.45776	0.33569	0.18311	0.03052	-0.06104	-0.24414
1057	3.05176	2.22778	1.89209	1.7395	1.34277	0.82397	0.7019	0.15259	0.03052	0.03052	-0.39673	-2.38037	-3.93677	-6.43921	-8.30078	-10.4065	-12.3291		1057	0.67139	1.09863	0.73242	0.97656	0.79346	0.42725	0.12207	-0.30518	-0.48828	-0.18311	0	-0.61035	-0.61035	-0.73242	-0.91553	-1.09863	-0.97656		1057	1.15967	1.06812	0.85449	0.5188	0.73242	0.45776	0.33569	0.18311	0.03052	-0.03052	-0.24414
1058	3.02124	2.19727	1.92261	1.64795	1.34277	0.85449	0.73242	0.12207	0	0.03052	-0.42725	-2.41089	-3.96728	-6.43921	-8.3313	-10.4065	-12.3291		1058	0.67139	1.09863	0.73242	0.97656	0.79346	0.42725	0.12207	-0.30518	-0.42725	-0.18311	0	-0.61035	-0.61035	-0.73242	-0.91553	-1.09863	-0.97656		1058	1.15967	1.06812	0.85449	0.5188	0.73242	0.45776	0.33569	0.18311	0.03052	0	-0.24414
1059	3.02124	2.19727	1.92261	1.5564	1.31226	0.88501	0.73242	0.12207	0	0.03052	-0.42725	-2.41089	-3.96728	-6.46973	-8.36182	-10.4065	-12.3291		1059	0.67139	1.09863	0.73242	0.97656	0.79346	0.42725	0.12207	-0.24414	-0.42725	-0.18311	0	-0.54932	-0.61035	-0.73242	-0.91553	-1.09863	-0.97656		1059	1.15967	1.06812	0.85449	0.54932	0.73242	0.45776	0.36621	0.18311	0	0	-0.24414
1060	2.99072	2.16675	1.92261	1.49536	1.31226	0.88501	0.73242	0.12207	0	0.03052	-0.42725	-2.41089	-3.9978	-6.46973	-8.36182	-10.376	-12.3291		1060	0.67139	1.15967	0.73242	0.97656	0.79346	0.36621	0.12207	-0.18311	-0.42725	-0.24414	0	-0.54932	-0.54932	-0.79346	-0.97656	-1.09863	-0.97656		1060	1.15967	1.06812	0.85449	0.54932	0.73242	0.45776	0.36621	0.15259	0	0	-0.24414
1061	2.99072	2.16675	1.92261	1.43433	1.28174	0.91553	0.73242	0.12207	0	0.03052	-0.42725	-2.44141	-4.02832	-6.46973	-8.3313	-10.376	-12.3291		1061	0.67139	1.15967	0.67139	1.0376	0.79346	0.36621	0.12207	-0.18311	-0.36621	-0.24414	0	-0.54932	-0.54932	-0.79346	-0.97656	-1.09863	-0.97656		1061	1.15967	1.0376	0.85449	0.57983	0.76294	0.45776	0.39673	0.15259	0	0	-0.24414
1062	2.9602	2.19727	1.92261	1.37329	1.28174	0.94604	0.73242	0.09155	0	0.03052	-0.45776	-2.44141	-4.05884	-6.50024	-8.3313	-10.376	-12.3291		1062	0.67139	1.15967	0.67139	1.0376	0.79346	0.36621	0.12207	-0.12207	-0.36621	-0.24414	0	-0.54932	-0.54932	-0.79346	-0.97656	-1.15967	-0.97656		1062	1.15967	1.0376	0.85449	0.57983	0.76294	0.45776	0.39673	0.12207	0	0	-0.21362
1063	2.9602	2.19727	1.92261	1.34277	1.25122	0.97656	0.73242	0.09155	0	0.03052	-0.45776	-2.44141	-4.08935	-6.50024	-8.30078	-10.376	-12.3596		1063	0.67139	1.15967	0.67139	1.0376	0.79346	0.36621	0.12207	-0.12207	-0.36621	-0.24414	0	-0.54932	-0.54932	-0.85449	-0.97656	-1.15967	-1.0376		1063	1.15967	1.0376	0.85449	0.61035	0.79346	0.45776	0.39673	0.12207	0.03052	0	-0.21362
1064	2.92969	2.22778	1.92261	1.31226	1.2207	0.97656	0.73242	0.09155	-0.03052	0.03052	-0.48828	-2.44141	-4.11987	-6.50024	-8.23975	-10.376	-12.3596		1064	0.67139	1.2207	0.67139	1.0376	0.79346	0.36621	0.12207	-0.06104	-0.36621	-0.24414	-0.06104	-0.54932	-0.54932	-0.85449	-0.97656	-1.15967	-1.0376		1064	1.15967	1.0376	0.85449	0.64087	0.82397	0.45776	0.39673	0.09155	0.03052	0	-0.18311
1065	2.92969	2.22778	1.92261	1.28174	1.19019	0.97656	0.7019	0.12207	-0.03052	0.03052	-0.48828	-2.44141	-4.15039	-6.53076	-8.20923	-10.376	-12.3901		1065	0.67139	1.2207	0.67139	1.0376	0.79346	0.36621	0.12207	-0.06104	-0.30518	-0.24414	-0.06104	-0.54932	-0.54932	-0.85449	-0.97656	-1.2207	-1.0376		1065	1.15967	1.00708	0.88501	0.64087	0.82397	0.45776	0.39673	0.09155	0.03052	0	-0.18311
1066	2.92969	2.2583	1.92261	1.28174	1.19019	0.94604	0.7019	0.12207	0	0.03052	-0.48828	-2.41089	-4.18091	-6.53076	-8.17871	-10.376	-12.3901		1066	0.67139	1.2207	0.67139	1.0376	0.79346	0.36621	0.12207	-0.06104	-0.30518	-0.24414	-0.06104	-0.54932	-0.61035	-0.85449	-0.97656	-1.2207	-1.0376		1066	1.15967	1.00708	0.88501	0.67139	0.85449	0.42725	0.39673	0.06104	0.03052	0	-0.15259
1067	2.92969	2.2583	1.92261	1.28174	1.15967	0.91553	0.7019	0.12207	0	0.03052	-0.5188	-2.41089	-4.21143	-6.53076	-8.11767	-10.376	-12.3901		1067	0.73242	1.2207	0.61035	1.09863	0.79346	0.36621	0.12207	-0.06104	-0.30518	-0.24414	-0.06104	-0.54932	-0.61035	-0.85449	-0.97656	-1.2207	-1.0376		1067	1.15967	1.00708	0.91553	0.67139	0.85449	0.42725	0.36621	0.06104	0.06104	0	-0.15259
1068	2.92969	2.28882	1.92261	1.28174	1.15967	0.88501	0.7019	0.12207	0	0.03052	-0.5188	-2.38037	-4.24194	-6.53076	-8.08716	-10.376	-12.3901		1068	0.73242	1.2207	0.61035	1.09863	0.73242	0.36621	0.12207	-0.06104	-0.30518	-0.24414	-0.12207	-0.54932	-0.61035	-0.85449	-0.97656	-1.2207	-1.0376		1068	1.15967	1.00708	0.91553	0.7019	0.85449	0.42725	0.36621	0.06104	0.06104	-0.03052	-0.15259
1069	2.9602	2.28882	1.92261	1.28174	1.12915	0.82397	0.7019	0.15259	0	0.03052	-0.5188	-2.38037	-4.27246	-6.53076	-8.05664	-10.376	-12.3901		1069	0.73242	1.2207	0.61035	1.09863	0.73242	0.36621	0.12207	-0.06104	-0.30518	-0.30518	-0.12207	-0.61035	-0.61035	-0.85449	-0.97656	-1.2207	-1.09863		1069	1.15967	0.97656	0.91553	0.7019	0.82397	0.39673	0.36621	0.09155	0.06104	-0.03052	-0.12207
1070	2.99072	2.28882	1.92261	1.28174	1.12915	0.79346	0.7019	0.15259	0	0.03052	-0.5188	-2.38037	-4.30298	-6.56128	-8.02612	-10.376	-12.3901		1070	0.73242	1.2207	0.61035	1.09863	0.73242	0.42725	0.06104	-0.06104	-0.30518	-0.30518	-0.12207	-0.61035	-0.61035	-0.85449	-0.97656	-1.2207	-1.09863		1070	1.15967	0.97656	0.94604	0.67139	0.82397	0.39673	0.33569	0.09155	0.06104	-0.06104	-0.12207
1071	2.99072	2.2583	1.92261	1.28174	1.12915	0.73242	0.7019	0.18311	0	0.03052	-0.5188	-2.38037	-4.30298	-6.56128	-8.02612	-10.3455	-12.3901		1071	0.73242	1.15967	0.61035	1.15967	0.73242	0.42725	0.06104	-0.06104	-0.30518	-0.30518	-0.12207	-0.61035	-0.61035	-0.79346	-0.97656	-1.2207	-1.09863		1071	1.15967	0.97656	0.94604	0.67139	0.79346	0.36621	0.33569	0.09155	0.06104	-0.06104	-0.09155
1072	3.02124	2.2583	1.92261	1.28174	1.12915	0.7019	0.67139	0.18311	0	0.03052	-0.48828	-2.38037	-4.30298	-6.56128	-7.9956	-10.3455	-12.3901		1072	0.79346	1.15967	0.61035	1.15967	0.73242	0.48828	0.06104	-0.06104	-0.30518	-0.30518	-0.12207	-0.61035	-0.61035	-0.85449	-0.97656	-1.15967	-1.09863		1072	1.19019	0.97656	0.94604	0.64087	0.76294	0.36621	0.33569	0.12207	0.06104	-0.06104	-0.09155
1073	3.05176	2.2583	1.92261	1.31226	1.12915	0.67139	0.67139	0.21362	0.03052	0.03052	-0.48828	-2.38037	-4.30298	-6.5918	-7.9956	-10.3149	-12.3901		1073	0.79346	1.15967	0.54932	1.15967	0.67139	0.48828	0	-0.06104	-0.30518	-0.36621	-0.06104	-0.61035	-0.54932	-0.85449	-0.97656	-1.15967	-1.15967		1073	1.19019	0.97656	0.94604	0.64087	0.73242	0.36621	0.33569	0.12207	0.09155	-0.09155	-0.09155
1074	3.05176	2.2583	1.92261	1.31226	1.12915	0.64087	0.67139	0.24414	0.03052	0.03052	-0.48828	-2.38037	-4.30298	-6.5918	-7.96509	-10.3149	-12.3901		1074	0.79346	1.09863	0.54932	1.15967	0.67139	0.48828	0	-0.12207	-0.30518	-0.36621	-0.06104	-0.54932	-0.54932	-0.85449	-0.97656	-1.09863	-1.15967		1074	1.2207	0.97656	0.94604	0.61035	0.7019	0.33569	0.33569	0.12207	0.09155	-0.09155	-0.09155
1075	3.08228	2.22778	1.92261	1.34277	1.12915	0.61035	0.67139	0.27466	0.03052	0.03052	-0.45776	-2.41089	-4.27246	-6.62231	-7.96509	-10.2844	-12.4207		1075	0.79346	1.09863	0.54932	1.15967	0.67139	0.48828	0	-0.12207	-0.30518	-0.36621	-0.06104	-0.54932	-0.54932	-0.85449	-1.0376	-1.09863	-1.15967		1075	1.2207	0.97656	0.94604	0.61035	0.67139	0.33569	0.33569	0.12207	0.09155	-0.12207	-0.06104
1076	3.08228	2.22778	1.92261	1.34277	1.12915	0.61035	0.67139	0.27466	0.03052	0.03052	-0.45776	-2.41089	-4.24194	-6.62231	-7.9956	-10.2844	-12.4207		1076	0.79346	1.09863	0.54932	1.15967	0.67139	0.54932	0	-0.12207	-0.36621	-0.36621	0	-0.54932	-0.54932	-0.85449	-1.0376	-1.09863	-1.15967		1076	1.25122	0.97656	0.94604	0.57983	0.64087	0.33569	0.36621	0.12207	0.09155	-0.12207	-0.06104
1077	3.08228	2.2583	1.92261	1.34277	1.12915	0.61035	0.64087	0.30518	0.03052	0.03052	-0.42725	-2.41089	-4.21143	-6.62231	-7.9956	-10.2539	-12.4512		1077	0.73242	1.09863	0.54932	1.15967	0.67139	0.54932	0	-0.18311	-0.36621	-0.36621	0	-0.54932	-0.54932	-0.85449	-1.09863	-1.09863	-1.15967		1077	1.25122	1.00708	0.94604	0.57983	0.61035	0.30518	0.36621	0.15259	0.12207	-0.12207	-0.06104
1078	3.08228	2.2583	1.92261	1.37329	1.12915	0.61035	0.64087	0.30518	0.03052	0.03052	-0.42725	-2.41089	-4.18091	-6.62231	-7.9956	-10.2539	-12.4817		1078	0.73242	1.09863	0.54932	1.15967	0.67139	0.54932	0	-0.18311	-0.36621	-0.30518	0	-0.54932	-0.54932	-0.85449	-1.09863	-1.0376	-1.15967		1078	1.25122	1.00708	0.97656	0.57983	0.57983	0.30518	0.39673	0.15259	0.12207	-0.12207	-0.06104
1079	3.08228	2.28882	1.92261	1.37329	1.12915	0.61035	0.61035	0.30518	0.03052	0.03052	-0.39673	-2.38037	-4.15039	-6.62231	-8.02612	-10.2539	-12.4817		1079	0.73242	1.09863	0.54932	1.15967	0.67139	0.54932	0	-0.18311	-0.42725	-0.30518	0	-0.54932	-0.54932	-0.85449	-1.15967	-1.0376	-1.15967		1079	1.25122	1.00708	0.97656	0.57983	0.57983	0.30518	0.39673	0.15259	0.12207	-0.12207	-0.03052
1080	3.08228	2.28882	1.92261	1.40381	1.15967	0.61035	0.61035	0.30518	0	0.03052	-0.39673	-2.34985	-4.15039	-6.62231	-8.02612	-10.2539	-12.5122		1080	0.73242	1.09863	0.54932	1.09863	0.67139	0.48828	0	-0.18311	-0.42725	-0.30518	0.06104	-0.54932	-0.54932	-0.79346	-1.2207	-1.0376	-1.15967		1080	1.25122	1.00708	0.97656	0.57983	0.57983	0.30518	0.39673	0.18311	0.12207	-0.09155	-0.03052
1081	3.08228	2.31934	1.92261	1.40381	1.15967	0.61035	0.57983	0.27466	0	0.03052	-0.39673	-2.34985	-4.11987	-6.5918	-8.02612	-10.2844	-12.5427		1081	0.73242	1.15967	0.61035	1.09863	0.67139	0.48828	0	-0.18311	-0.42725	-0.24414	0.06104	-0.54932	-0.54932	-0.79346	-1.28174	-1.0376	-1.15967		1081	1.25122	0.97656	0.97656	0.57983	0.57983	0.30518	0.39673	0.18311	0.12207	-0.09155	-0.03052
1082	3.05176	2.31934	1.92261	1.40381	1.19019	0.61035	0.57983	0.24414	0	0.03052	-0.39673	-2.31934	-4.11987	-6.5918	-8.02612	-10.2844	-12.5732		1082	0.67139	1.15967	0.61035	1.09863	0.67139	0.48828	0	-0.18311	-0.42725	-0.24414	0.06104	-0.54932	-0.61035	-0.79346	-1.28174	-1.09863	-1.15967		1082	1.25122	0.97656	1.00708	0.61035	0.54932	0.30518	0.39673	0.18311	0.12207	-0.06104	-0.03052
1083	3.05176	2.34985	1.92261	1.40381	1.19019	0.61035	0.54932	0.21362	0	0.03052	-0.39673	-2.28882	-4.15039	-6.56128	-8.02612	-10.3149	-12.5732		1083	0.67139	1.15967	0.61035	1.09863	0.67139	0.48828	0.06104	-0.18311	-0.42725	-0.24414	0.06104	-0.61035	-0.61035	-0.79346	-1.34277	-1.09863	-1.15967		1083	1.25122	0.97656	1.00708	0.61035	0.54932	0.30518	0.39673	0.21362	0.12207	-0.03052	-0.03052
1084	3.02124	2.34985	1.92261	1.43433	1.2207	0.57983	0.54932	0.18311	0	0	-0.39673	-2.28882	-4.15039	-6.56128	-8.02612	-10.3455	-12.6038		1084	0.67139	1.15967	0.67139	1.09863	0.67139	0.48828	0.06104	-0.18311	-0.42725	-0.18311	0.06104	-0.61035	-0.67139	-0.79346	-1.34277	-1.09863	-1.15967		1084	1.25122	0.94604	1.00708	0.61035	0.54932	0.30518	0.39673	0.21362	0.12207	-0.03052	-0.03052
1085	3.02124	2.34985	1.92261	1.43433	1.25122	0.57983	0.54932	0.12207	0	0	-0.39673	-2.2583	-4.15039	-6.53076	-8.02612	-10.376	-12.6343		1085	0.67139	1.15967	0.67139	1.09863	0.67139	0.42725	0.06104	-0.18311	-0.42725	-0.18311	0.12207	-0.61035	-0.67139	-0.79346	-1.34277	-1.09863	-1.09863		1085	1.2207	0.94604	1.00708	0.61035	0.5188	0.30518	0.39673	0.21362	0.12207	0	-0.03052
1086	3.02124	2.34985	1.92261	1.43433	1.25122	0.57983	0.5188	0.03052	0	0	-0.42725	-2.2583	-4.15039	-6.53076	-7.9956	-10.4065	-12.6343		1086	0.67139	1.15967	0.67139	1.09863	0.67139	0.42725	0.06104	-0.12207	-0.42725	-0.18311	0.12207	-0.61035	-0.73242	-0.79346	-1.34277	-1.09863	-1.09863		1086	1.2207	0.94604	1.00708	0.61035	0.5188	0.30518	0.39673	0.18311	0.12207	0	-0.03052
1087	2.99072	2.34985	1.95312	1.43433	1.28174	0.54932	0.5188	0	0	0	-0.42725	-2.22778	-4.15039	-6.50024	-7.9956	-10.437	-12.6343		1087	0.67139	1.15967	0.73242	1.09863	0.67139	0.36621	0.06104	-0.12207	-0.42725	-0.18311	0.12207	-0.61035	-0.73242	-0.73242	-1.34277	-1.09863	-1.09863		1087	1.2207	0.94604	1.00708	0.61035	0.48828	0.30518	0.36621	0.18311	0.09155	0	-0.06104
1088	2.99072	2.34985	1.95312	1.40381	1.28174	0.54932	0.5188	-0.09155	0	0	-0.42725	-2.22778	-4.15039	-6.50024	-7.96509	-10.4675	-12.6343		1088	0.61035	1.15967	0.73242	1.09863	0.67139	0.36621	0.06104	-0.12207	-0.42725	-0.18311	0.12207	-0.61035	-0.73242	-0.73242	-1.34277	-1.09863	-1.09863		1088	1.19019	0.94604	1.00708	0.61035	0.48828	0.30518	0.36621	0.15259	0.09155	0	-0.06104
1089	2.99072	2.31934	1.95312	1.40381	1.28174	0.57983	0.5188	-0.18311	0	0	-0.42725	-2.22778	-4.15039	-6.50024	-7.93457	-10.498	-12.6343		1089	0.61035	1.15967	0.73242	1.09863	0.67139	0.30518	0.06104	-0.12207	-0.36621	-0.18311	0.06104	-0.61035	-0.73242	-0.73242	-1.28174	-1.09863	-1.09863		1089	1.15967	0.94604	1.00708	0.61035	0.45776	0.30518	0.36621	0.15259	0.09155	0	-0.06104
1090	2.9602	2.31934	1.98364	1.40381	1.28174	0.57983	0.5188	-0.24414	0	0	-0.42725	-2.22778	-4.11987	-6.50024	-7.93457	-10.498	-12.6343		1090	0.61035	1.15967	0.73242	1.0376	0.67139	0.30518	0.06104	-0.12207	-0.36621	-0.18311	0.06104	-0.61035	-0.73242	-0.73242	-1.2207	-1.09863	-1.09863		1090	1.15967	0.94604	0.97656	0.61035	0.45776	0.30518	0.36621	0.12207	0.09155	0	-0.09155
1091	2.99072	2.31934	2.01416	1.37329	1.25122	0.57983	0.5188	-0.33569	0	0	-0.42725	-2.22778	-4.08935	-6.50024	-7.90405	-10.498	-12.6343		1091	0.61035	1.15967	0.73242	1.0376	0.67139	0.30518	0.06104	-0.12207	-0.36621	-0.18311	0.06104	-0.54932	-0.67139	-0.73242	-1.2207	-1.09863	-1.09863		1091	1.12915	0.97656	0.97656	0.61035	0.45776	0.30518	0.36621	0.12207	0.09155	0	-0.09155
1092	2.99072	2.28882	2.01416	1.37329	1.25122	0.61035	0.5188	-0.39673	0	0	-0.42725	-2.22778	-4.05884	-6.50024	-7.90405	-10.498	-12.6343		1092	0.61035	1.15967	0.73242	1.0376	0.67139	0.30518	0.06104	-0.12207	-0.36621	-0.18311	0.06104	-0.54932	-0.67139	-0.67139	-1.15967	-1.09863	-1.09863		1092	1.12915	0.97656	0.97656	0.61035	0.42725	0.30518	0.39673	0.09155	0.09155	0	-0.09155
1093	2.99072	2.28882	2.04468	1.34277	1.2207	0.61035	0.5188	-0.42725	0	0	-0.42725	-2.2583	-4.02832	-6.50024	-7.87353	-10.498	-12.6038		1093	0.54932	1.15967	0.67139	0.97656	0.67139	0.30518	0.06104	-0.12207	-0.36621	-0.18311	0	-0.54932	-0.67139	-0.67139	-1.09863	-1.09863	-1.09863		1093	1.09863	0.97656	0.97656	0.61035	0.42725	0.30518	0.39673	0.09155	0.06104	0	-0.09155
1094	3.02124	2.28882	2.04468	1.34277	1.19019	0.64087	0.5188	-0.48828	0.03052	0	-0.42725	-2.2583	-3.96728	-6.50024	-7.87353	-10.498	-12.6038		1094	0.54932	1.15967	0.67139	0.97656	0.67139	0.30518	0.06104	-0.12207	-0.36621	-0.18311	0	-0.54932	-0.67139	-0.67139	-1.09863	-1.09863	-1.09863		1094	1.09863	0.94604	0.97656	0.57983	0.42725	0.30518	0.39673	0.06104	0.06104	0	-0.09155
1095	3.02124	2.28882	2.0752	1.34277	1.12915	0.67139	0.54932	-0.48828	0.03052	0	-0.42725	-2.2583	-3.93677	-6.50024	-7.84302	-10.4675	-12.5732		1095	0.54932	1.15967	0.67139	0.97656	0.61035	0.30518	0.06104	-0.12207	-0.36621	-0.18311	0	-0.54932	-0.61035	-0.67139	-1.0376	-1.09863	-1.09863		1095	1.06812	0.94604	0.97656	0.57983	0.42725	0.33569	0.42725	0.06104	0.03052	0	-0.09155
1096	3.05176	2.28882	2.0752	1.34277	1.09863	0.67139	0.54932	-0.48828	0.03052	0.03052	-0.39673	-2.2583	-3.90625	-6.50024	-7.84302	-10.4675	-12.5732		1096	0.54932	1.15967	0.67139	0.97656	0.61035	0.30518	0.06104	-0.12207	-0.36621	-0.18311	0	-0.48828	-0.61035	-0.67139	-1.0376	-1.09863	-1.09863		1096	1.06812	0.94604	0.97656	0.57983	0.42725	0.33569	0.42725	0.06104	0.03052	0	-0.12207
[truncated: 2,404 more rows]
[truncated: 96 more columns]

## Sheet: Panel_a_data
AVB-Ij
[truncated: 19 more rows]

[truncated: 8 more sheets: Panel_b_trace, Panel_b_data, Panel_c_trace, Panel_c_data, Panel_d_trace, Panel_d_data, Panel_e_data, Panel_f_data]
