# Supplementary material for: Locomotion modulates olfactory learning through proprioception in C. elegans
Source: Nat Commun. 2023 Jul 27;14:4534. doi: 10.1038/s41467-023-40286-x (PMC10374624; doi:10.1038/s41467-023-40286-x)
Supplement: Supplementary file 4 — Source Data [file 41467_2023_40286_MOESM4_ESM.zip › Fig. 6 Source Data.xlsx]

## Sheet: Panel_a_heatmaps
WT																																				WT
AVA-naïve																																				AVA-trained
Time (s)	1	2	3	4	5	6	7	8	9	10	11	12	13	14	15	16	17	18	19	20	21	22	23	24	25	26	27	28	29	30	31	32	33	34		Time (s)	1	2	3	4	5	6	7	8	9	10	11	12	13
1	-0.0786	-0.01081	0.13231	0.04552	-0.19844	-0.06605	-0.04676	0.18074	-0.1069	0.20098	-0.13881	0.34367	-0.13341	-0.02453	-0.19482	0.15402	-0.02149	-0.22229	-0.36563	-0.15704	0.04511	-0.10158	0.52924	-0.03027	0.07722	0.39483	0.03367	0.26353	0.22058	0.01827	-0.26983	0.0283	0.01738	-0.01357		1	-0.36887	-0.03353	-0.04726	-1.89319e-05	-0.0416	0.11719	-0.41444	-0.6775	0.59339	0.23315	0.24217	0.05293	-0.18419
2	-0.08115	-0.0927	0.10853	0.02706	-0.05476	-0.00737	0.02275	0.11804	-0.06406	0.19017	-0.02635	0.29198	-0.06219	-0.05613	-0.27981	0.22354	-0.0122	-0.34286	-0.23511	-0.05622	0.06006	-0.0532	0.43741	-0.11539	0.09477	0.33036	0.01718	0.21859	0.06678	-0.07627	-0.011	0.01128	-0.00494	-0.01831		2	-0.12461	-0.02384	-0.01727	-0.00153	-0.03762	0.05886	-0.0578	-0.85401	0.56068	0.05917	0.11091	0.02749	-0.21773
3	0.08126	-0.09679	0.09392	0.07247	0.13068	0.03633	0.00839	0.02175	-0.05034	0.17169	0.02346	-0.19184	-0.15809	-0.05203	-0.13748	0.27968	-0.17904	-0.28312	-0.06801	0.0252	0.05271	0.04614	0.37135	0.06029	0.12063	-0.04846	-0.00209	0.18282	0.1422	-0.14538	-0.05873	-0.00817	-0.01424	-0.04717		3	0.04114	-0.07811	0.00712	0.02327	0.00169	0.04357	0.14634	-0.32747	0.41806	-0.03212	-0.03046	0.01847	-0.27212
4	-0.05105	-0.13282	0.07645	0.03867	0.07053	0.02718	0.01349	0.00195	-0.00248	0.03376	0.04508	-0.46415	-0.04245	-0.03056	-0.14013	0.22778	0.04891	-0.20838	0.12586	0.00207	0.06244	7.72062e-05	0.02723	-0.06013	0.09015	-0.1597	0.12512	0.02697	0.07161	-0.16547	0.03803	0.42746	-0.00349	0.00366		4	0.13212	-0.0626	0.01092	0.00812	0.04399	-0.00953	0.14805	0.18949	0.2282	-0.089	0.11008	-0.02585	-0.33829
5	0.11629	-0.08696	0.04265	-0.02188	0.10562	0.00637	-0.00181	-0.02355	-0.01486	-0.04246	0.06576	-0.54929	0.13031	-0.0144	0.03397	0.23626	-0.14906	0.03685	0.06014	0.08466	0.08095	0.08552	-0.2618	0.00657	0.02642	-0.31581	0.18619	-0.04963	-0.01052	-0.08205	-0.02608	0.07692	-0.02127	0.02391		5	0.1282	0.14284	-0.01593	-0.01176	0.01164	-0.0043	0.07199	0.28942	-0.35774	-0.07083	-0.05683	-0.0357	0.02157
6	0.00711	0.01048	-0.00834	0.02851	0.18447	0.03342	0.00329	-0.03135	-0.04214	-0.00606	0.01407	0.15751	0.13383	0.05121	0.27011	0.03938	0.14418	-0.09954	0.12895	0.09047	0.04938	0.13828	-0.3778	-0.02038	0.00356	-0.39233	0.18227	-0.07911	-0.01804	-0.09301	0.00114	-0.16472	0.00684	0.01486		6	0.11592	0.1661	-0.00139	-0.01573	0.01463	-0.09281	-0.14653	0.27745	-0.60756	-0.02017	-0.17264	-0.09561	0.4109
7	-0.1621	0.04897	-0.05474	-0.02706	0.24896	0.00762	-0.012	-0.07515	0.00623	-0.05469	0.01031	0.11798	0.1014	0.09463	0.12307	-0.14971	0.12583	-0.06326	0.01919	0.05209	-0.02727	0.06673	-0.32979	0.04439	-0.06064	-0.18143	-0.04144	-0.09579	-0.11788	-0.09149	0.07658	0.02975	0.01924	-0.00194		7	0.09438	0.07307	0.01763	0.00793	0.00418	-0.04695	-0.05345	0.24753	-0.66479	-0.03929	-0.27423	-0.02011	0.33203
8	0.1151	0.09237	-0.09513	-0.04448	0.000701661	-0.0211	-0.02683	-0.08925	0.06546	-0.11697	-0.00348	0.17103	0.06614	0.04566	0.19159	-0.26926	0.02289	0.37729	0.1122	-0.05377	-0.06025	-0.0218	-0.17222	0.17198	-0.09112	0.0734	-0.17176	-0.15015	-0.01253	0.05907	0.0853	-0.19778	0.02482	0.00754		8	0.03011	-0.03547	0.02032	0.000359705	0.02359	-0.16724	0.12629	0.26548	-0.17242	-0.03642	-0.22601	0.0874	0.25317
9	0.05626	0.17016	-0.13666	-0.06086	-0.25591	-0.03525	0.00329	-0.05805	0.11784	-0.15963	-0.000657874	-0.07595	0.07601	0.00779	-0.06984	-0.35033	0.00476	0.44385	0.13678	-0.01706	-0.13216	-0.05783	-0.21637	-0.02794	-0.1186	0.11048	-0.26712	-0.15426	-0.1713	0.1539	0.08483	-0.15062	0.00395	0.03166		9	-0.02509	-0.04839	0.00846	0.01267	-0.00328	-0.05862	0.1437	0.2607	-0.04978	-0.02782	0.07773	0.03734	0.07369
10	-0.0031	0.0981	-0.159	-0.05796	-0.23185	0.01885	0.03619	-0.04515	0.09123	-0.21679	0.01062	0.19907	-0.11155	-0.02164	0.20335	-0.39136	0.01522	0.36147	0.08563	0.0296	-0.13097	-0.10235	-0.00725	-0.02911	-0.14238	0.18865	-0.06202	-0.16296	-0.17089	0.42244	0.07976	-0.05241	-0.02829	-0.000646134		10	-0.0233	-0.10007	0.01741	-0.02331	-0.01722	0.15983	0.03585	0.32891	0.05196	0.02332	0.2193	-0.04637	-0.07904
11	-0.79371	-0.71995	-0.80092	0.03059	-0.09486	-0.10392	0.000973168	-0.30313	0.05743	-0.29102	0.00811	-0.27394	-0.19193	-0.53615	-0.81297	-0.20431	-0.53968	0.36447	-0.39038	-0.05571	-0.17369	-0.04187	-0.63461	0.12583	-0.80488	-0.38217	0.01114	-0.83762	-0.43796	0.40326	-0.19557	-0.17736	-0.47488	-0.05148		11	-0.0404	-0.11041	0.04359	-0.15147	-0.00776	0.20369	0.04683	0.22659	0.09738	-0.09903	0.15212	-0.00533	-0.15745
12	-1.03911	-0.85506	-0.75882	-0.16433	0.14905	-0.28539	0.04963	-0.81851	-0.68088	-0.33197	-0.65571	-0.10467	-0.27584	-0.80679	-0.71122	0.10992	-0.80202	0.20243	-0.48085	-0.53432	-0.6998	-0.56147	-1.00934	-0.62518	-0.79102	-0.70738	0.0967	-0.87096	-0.57954	0.12011	-0.50308	-0.20216	-0.49637	-0.18286		12	-0.0947	-0.13366	-0.09447	-0.21811	-0.22273	0.06047	-0.02128	-0.04864	-0.32776	-0.22283	0.01261	-0.0595	-0.08358
13	-1.1517	-0.94595	-0.7846	-0.1494	0.20485	-0.56424	0.05844	-0.84041	-0.751	-0.33225	-0.78697	-0.08947	-0.18559	-0.84635	-0.985	0.11281	-0.94098	-0.58482	-0.64231	-0.60566	-0.79852	-0.68551	-1.04833	-0.79931	-0.8155	-0.72084	-0.56171	-0.8915	-0.63792	-0.10504	-0.5441	-0.40198	-0.46041	-0.2199		13	-0.2722	-0.20602	-0.14795	-0.23496	-0.44068	-0.00551	-0.0438	-0.23712	-0.50309	-0.33945	0.03569	-0.11941	-0.14295
14	-0.9534	-0.95414	-0.74335	-0.26387	0.16175	-0.59587	-0.06066	-0.82091	-0.81626	-0.32429	-0.79731	-0.28002	-0.2561	-0.89387	-0.9206	-0.30827	-0.85361	-0.82187	-0.62247	-0.70299	-0.87399	-0.78022	-0.94845	-0.70759	-0.79379	-0.74682	-0.6334	-0.79992	-0.66704	-0.24479	-0.39806	-0.69419	-0.46393	-0.27504		14	-0.40359	-0.23574	-0.20791	-0.22095	-0.38893	-0.13063	-0.08069	-0.41243	-0.61846	-0.37864	0.01879	-0.30324	-0.16606
15	-0.81446	-1.01638	-0.76598	-0.25329	0.20619	-0.56674	-0.24695	-0.75431	-0.87516	-0.28362	-0.90946	-0.25333	-0.30898	-0.93632	-0.87355	-0.40307	-0.97305	-1.05701	-0.61901	-0.74835	-0.89701	-0.69555	-0.84115	-0.74618	-0.82381	-0.6226	-0.74183	-0.80186	-0.66906	-0.39458	-0.44769	-0.70099	-0.45442	-0.33104		15	-0.3621	-0.32554	-0.25714	-0.25541	-0.31578	-0.14511	-0.23243	-0.37354	-0.75745	-0.32129	-0.11783	-0.38449	-0.31109
16	-0.75698	-1.00983	-0.74621	-0.38165	0.17545	-0.51305	-0.21312	-0.66582	-0.89893	-0.34619	-0.95865	-0.18373	-0.50571	-0.82729	-1.00147	-0.37051	-0.96886	-1.2215	-0.62611	-0.62815	-0.88918	-0.70327	-0.7535	-0.78379	-0.85452	-0.58174	-0.66099	-0.79219	-0.62879	-0.40021	-0.41846	-0.81622	-0.43913	-0.43442		16	-0.34768	-0.49932	-0.3218	-0.30501	-0.30036	-0.25775	-0.27765	-0.43756	-0.7629	-0.28783	0.02951	-0.55929	-0.42032
17	-0.77144	-0.96643	-0.68663	-0.45153	0.17846	-0.45936	-0.49442	-0.65712	-0.91432	-0.36951	-0.9953	-0.5922	-0.54872	-0.8326	-1.02264	-0.32845	-0.98745	-1.23498	-0.85583	-0.53664	-0.86307	-0.71743	-0.73449	-0.85379	-0.83605	-0.53569	-0.66246	-0.80524	-0.68731	-0.49216	-0.44332	-0.78121	-0.44533	-0.44777		17	-0.35231	-0.61948	-0.38244	-0.3584	-0.34763	-0.29919	-0.3064	-0.65775	-0.67751	-0.29452	-0.09722	-0.63316	-0.4874
18	-0.9648	-1.01638	-0.71184	-0.46729	0.2533	-0.38486	-0.65383	-0.64662	-0.89056	-0.38856	-1.03007	-0.58984	-0.61853	-0.83043	-1.07999	-0.34541	-1.0402	-1.23252	-0.91608	-0.57361	-0.88941	-0.8111	-0.69841	-0.85341	-0.79818	-0.63511	-0.66116	-0.47782	-0.63604	-0.59172	-0.51899	-0.64459	-0.47529	-0.45294		18	-0.35569	-0.5846	-0.39385	-0.39153	-0.41381	-0.35551	-0.43298	-0.7122	-0.72111	-0.47854	-0.15884	-0.64547	-0.54496
19	-0.93708	-0.94923	-0.64882	-0.42188	-0.23786	-0.37321	-0.66727	-0.70481	-0.91148	-0.47672	-1.05106	-0.25907	-0.85968	-0.84032	-1.1835	-0.23993	-1.1285	-1.2418	-1.01038	-0.60023	-0.99359	-0.83838	-0.66876	-0.83227	-0.75454	-0.76336	-0.62736	-0.83496	-0.68959	-0.59415	-0.49672	-0.50554	-0.48377	-0.42925		19	-0.33593	-0.52969	-0.40526	-0.41217	-0.47054	-0.35672	-0.47895	-0.73733	-0.76381	-0.6052	-0.19902	-0.67009	-0.63243
20	-0.82739	-0.96151	-0.6789	-0.45526	-0.52521	-0.34074	-0.72056	-0.75461	-0.92035	-0.50829	-1.05106	-0.58544	-0.75673	-0.8642	-1.05235	-0.52245	-1.21378	-1.16067	-1.09029	-0.88057	-0.9402	-0.92511	-0.7738	-0.98759	-0.76608	-0.85168	-0.76795	-0.88885	-0.75615	-0.60161	-0.53632	-0.5775	-0.46785	-0.38273		20	-0.35747	-0.5439	-0.43144	-0.44814	-0.51632	-0.3189	-0.48614	-0.70263	-0.73746	-0.74142	-0.40776	-0.68404	-0.65872
21	-0.82569	-0.9394	-0.6872	-0.39471	-0.74473	-0.43064	-0.75902	-0.9478	-0.89591	-0.49919	-0.99092	-0.75201	-0.7652	-0.87433	-0.93971	-0.57401	-1.16731	-0.8917	-1.06517	-0.91676	-0.95349	-0.97787	-0.89947	-0.98507	-0.84205	-0.77965	-0.90529	-1.07636	-0.82433	-0.60207	-0.74364	-0.51721	-0.42942	-0.29701		21	-0.32988	-0.6001	-0.44196	-0.43943	-0.48248	-0.36557	-0.35711	-0.62724	-0.73837	-0.84227	-0.45186	-0.65449	-0.67368
22	-0.74338	-0.97216	-0.67976	-0.40861	-0.859	-0.49848	-0.77478	-0.89861	-0.84136	-0.46904	-1.01128	-0.57936	-0.83289	-0.79424	-0.96677	-0.63268	-1.21843	-0.87261	-1.07791	-0.95942	-0.97295	-0.98327	-0.84727	-0.96723	-0.86307	-0.76477	-0.97306	-0.93476	-0.83922	-0.58578	-0.87683	-0.47297	-0.37486	-0.27719		22	-0.40715	-0.62271	-0.45404	-0.43129	-0.43272	-0.37563	-0.36146	-0.59792	-0.77198	-0.79734	-0.5992	-0.61346	-0.74438
23	-0.74814	-0.88945	-0.69437	-0.44116	-0.94053	-0.50514	-0.77154	-0.955	-0.82345	-0.48924	-1.01159	-0.82195	-0.78987	-0.73491	-0.88708	-0.58706	-1.04066	-0.84424	-0.83672	-0.94055	-0.88229	-1.0211	-0.83148	-0.90673	-0.83351	-0.65566	-0.887	-0.89078	-0.763	-0.59796	-0.80682	-0.43699	-0.36143	-0.24962		23	-0.48495	-0.62271	-0.48022	-0.44018	-0.47154	-0.37885	-0.34595	-0.64578	-0.83376	-0.80929	-0.55881	-0.61428	-0.69679
24	-0.6529	-0.86571	-0.74593	-0.49362	-1.00134	-0.51555	-0.80305	-0.81641	-0.84822	-0.47672	-0.90351	-0.72025	-0.89846	-0.73925	-0.91589	-0.65948	-1.07041	-0.80223	-0.90225	-0.85149	-0.90318	-0.8793	-0.9188	-0.93523	-0.82081	-0.60984	-0.72076	-0.75304	-0.64168	-0.61668	-0.38192	-0.43504	-0.42487	-0.26298		24	-0.43581	-0.62078	-0.50036	-0.45344	-0.46706	-0.56028	-0.47252	-0.6045	-0.82286	-0.86139	-0.59199	-0.62167	-0.70812
25	-0.69882	-0.887	-0.64195	-0.49611	-1.0274	-0.53303	-0.78544	-0.74231	-0.82965	-0.50118	-0.86936	-0.7939	-0.94782	-0.80872	-0.99647	-0.56892	-1.00093	-0.69366	-0.91627	-0.68735	-0.80327	-0.92768	-0.93523	-0.70856	-0.71667	-0.71305	-0.68141	-0.79678	-0.43071	-0.41209	-0.29764	-0.43213	-0.42074	-0.21732		25	-0.3297	-0.64791	-0.50908	-0.45382	-0.43969	-0.53735	-0.65131	-0.65775	-0.82467	-0.85231	-0.69193	-0.58145	-0.66733
26	-0.78793	-0.93449	-0.56747	-0.47144	-1.03742	-0.56882	-0.76505	-0.74111	-0.82847	-0.52023	-0.80358	-0.87465	-1.00846	-0.77012	-1.07911	-0.58164	-0.99651	-0.62629	-0.93174	-0.73724	-0.71618	-0.91636	-0.95843	-0.56293	-0.76285	-0.84507	-0.62409	-0.46429	-0.38575	-0.45456	-0.36106	-0.37524	-0.40296	-0.13332		26	-0.34786	-0.58072	-0.54712	-0.44757	-0.40685	-0.53776	-0.35011	-0.63681	-0.69386	-0.80164	-0.58725	-0.47066	-0.60433
27	-0.86106	-0.81657	-0.58638	-0.47932	-1.08988	-0.55758	-0.79193	-0.59922	-0.78664	-0.56972	-0.84806	-0.86688	-1.04865	-0.74528	-1.15321	-0.51397	-0.98304	-0.53572	-0.93247	-0.73801	-0.70621	-0.89268	-0.86596	-0.62266	-0.71875	-0.71801	-0.46063	-0.19172	-0.34992	-0.44482	-0.31438	-0.50797	-0.34861	-0.10532		27	-0.40786	-0.51483	-0.55876	-0.41482	-0.40287	-0.47258	-0.37357	-0.53509	-0.78379	-0.78826	-0.48937	-0.4403	-0.48015
28	-0.95476	-0.8133	-0.57463	-0.54401	-1.09456	-0.57506	-0.78729	-0.58032	-0.75585	-0.65276	-0.87093	-0.7537	-0.96968	-0.71778	-1.23114	-0.51431	-0.97978	-0.58209	-0.91208	-0.76813	-0.7055	-0.93206	-0.83245	-0.62556	-0.62453	-0.58268	-0.45573	0.02189	-0.33221	-0.51149	-0.30919	-0.55222	-0.32815	-0.05708		28	-0.43029	-0.54971	-0.52833	-0.40497	-0.38495	-0.39574	-0.26005	-0.6416	-0.76926	-0.80451	-0.62537	-0.41732	-0.4031
29	-0.95068	-0.72568	-0.51133	-0.50441	-0.998	-0.59462	-0.81371	-0.53772	-0.75518	-0.72784	-0.81078	-0.52835	-0.92596	-0.68787	-1.11351	-0.61674	-0.78901	-0.64729	-0.54838	-0.62117	-0.67536	-0.92408	-0.82085	-0.60249	-0.61645	-0.49152	-0.41654	0.09608	-0.32402	-0.55107	-0.28763	-0.58042	-0.30769	-0.000646134		29	-0.41498	-0.61561	-0.48089	-0.42466	-0.34315	-0.39293	-0.33214	-0.62903	-0.65207	-0.7137	-0.57942	-0.36725	-0.31608
30	-0.88997	-0.67163	-0.43141	-0.5691	-1.00635	-0.6121	-0.79981	-0.53772	-0.73744	-0.77391	-0.76786	-0.69086	-1.02397	-0.60393	-0.74621	-0.74444	-0.68096	-0.74549	-0.41514	-0.57361	-0.67797	-0.61629	-0.67939	-0.57321	-0.48206	-0.34533	-0.37669	0.15334	-0.26739	-0.5054	-0.21549	-0.47151	-0.28992	0.01357		30	-0.41907	-0.65566	-0.46814	-0.45098	-0.40884	-0.42109	-0.54555	-0.66074	-0.80105	-0.21566	-0.14441	-0.29996	0.05647
31	-0.57757	-0.71422	-0.36925	-0.54982	-0.94621	-0.75236	-0.75902	-0.44203	-0.72405	-0.75087	-0.70678	-0.72904	-0.88648	-0.53205	-0.49743	-0.77937	-0.74765	-0.8617	-0.47047	-0.60695	-0.56026	-0.57923	-0.459	-0.46229	-0.43495	-0.35832	-0.34648	0.09342	-0.24967	-0.46689	-0.21408	-0.56194	-0.3048	-0.07		31	-0.41462	-0.63305	-0.47105	-0.46309	-0.42874	-0.36195	-0.63201	-0.64878	-0.97456	-0.26345	-0.11082	-0.21625	0.60397
32	-0.58981	-0.7224	-0.32801	-0.53717	-0.8169	-0.70575	-0.76366	-0.39433	-0.71301	-0.76225	-0.63128	-0.99763	-0.97744	-0.56437	-0.67475	-0.77259	-0.85895	-0.9168	-0.58151	-0.63061	-0.46605	-0.53033	-0.49412	-0.32288	-0.40447	-0.29928	-0.25994	0.12507	-0.20834	-0.51728	-0.21349	-0.55319	-0.31575	-0.14667		32	-0.3897	-0.63757	-0.45068	-0.47275	-0.4999	-0.36557	-0.40214	-0.53629	-1.00363	-0.18889	-0.10938	-0.20394	0.68328
33	-0.5274	-0.74615	-0.29621	-0.53219	-0.78182	-0.63125	-0.73632	-0.48823	-0.66465	-0.723	-0.55547	-0.91013	-0.83853	-0.60682	-0.53272	-0.61216	-0.81132	-0.66502	-0.5513	-0.43518	-0.439	-0.54268	-0.49605	-0.32501	-0.39662	-0.25086	-0.17078	0.09366	-0.18861	-0.49368	-0.19934	-0.45935	-0.3296	-0.01701		33	-0.44934	-0.56263	-0.46433	-0.49054	-0.5203	-0.65764	-0.47687	-0.68587	-0.91915	-0.02017	-0.13905	-0.17029	0.6008
34	-0.57808	-0.84032	-0.2753	-0.53012	-0.79852	-0.65539	-0.68488	-0.63432	-0.64875	-0.46279	-0.53824	-0.88952	-0.75039	-0.50575	-0.44538	-0.42308	-0.12699	-0.23893	-0.11406	-0.38167	-0.439	-0.61062	-0.34236	-0.24997	-0.43357	-0.22276	-0.23805	0.01029	-0.20847	-0.48105	-0.24944	-0.40441	-0.33332	0.10575		34	-0.43937	-0.4948	-0.46836	-0.48089	-0.49244	-0.69144	-0.74648	-0.57518	-0.86737	0.04005	-0.19119	-0.27124	0.57814
35	-0.62025	-0.77972	-0.35894	-0.55749	-0.79217	-0.65414	-0.50971	-0.70391	-0.55521	-0.45824	-0.4997	-0.87668	-0.66436	-0.48477	-0.196	-0.39357	0.07354	-0.15382	0.08636	-0.34652	-0.38252	-0.66956	-0.24537	-0.26005	-0.44003	-0.12026	-0.13403	0.05596	-0.21706	-0.40371	-0.26747	-0.36698	-0.33931	0.02348		35	-0.41142	-0.44441	-0.52766	-0.46574	-0.48646	-0.6508	-0.64563	-0.67809	-0.94731	0.1758	-0.12669	-0.17111	0.46075
36	-0.71072	-0.69211	-0.41594	-0.50275	-0.71366	-0.6404	-0.45085	-0.81281	-0.57545	-0.48611	-0.49375	-0.96148	-0.57199	-0.34269	-0.17012	-0.22823	0.17858	-0.11263	0.1406	-0.31007	-0.39391	-0.63713	-0.24279	-0.23542	-0.39639	-0.1427	-0.19005	0.00304	-0.31892	-0.38636	-0.28362	-0.33246	-0.30273	-0.05449		36	-0.39095	-0.44441	-0.55026	-0.45987	-0.45362	-0.52287	-0.46892	-0.73554	-0.70113	0.14282	-0.02654	-0.24005	0.36648
37	-0.70545	-0.58975	-0.46006	-0.51954	-0.66287	-0.63	-0.49303	-0.81551	-0.51421	-0.54896	-0.44989	-0.80505	-0.36328	-0.32725	-0.22511	-0.10596	-0.07935	-0.13827	0.14187	-0.26548	-0.32794	-0.62478	-0.44514	-0.23814	-0.40701	-0.15852	-0.24181	-0.02136	-0.49687	-0.40722	-0.28397	-0.41851	-0.27029	-0.14409		37	-0.40786	-0.39919	-0.54958	-0.46612	-0.45113	-0.46454	-0.41349	-0.55723	-0.34775	0.06204	-0.14668	-0.46163	0.52375
38	-0.77195	-0.57091	-0.47209	-0.54111	-0.55428	-0.58463	-0.449	-0.78911	-0.49998	-0.54526	-0.39413	-0.29421	-0.42251	-0.32943	-0.29246	-0.11393	-0.05867	-0.17892	-0.01231	-0.30257	-0.28736	-0.66184	-0.3285	-0.23581	-0.42964	-0.17293	-0.24312	-0.0593	-0.53767	-0.40569	-0.30365	-0.43553	-0.2767	-0.19492		38	-0.47978	-0.35719	-0.53862	-0.49547	-0.4158	-0.39896	-0.45663	-0.43756	-0.04615	0.01329	-0.30679	-0.42963	0.60533
39	-0.59593	-0.57009	-0.47266	-0.54318	-0.53991	-0.56965	-0.48607	-0.64272	-0.45765	-0.41757	-0.43673	-0.33273	-0.44014	-0.25537	-0.27422	-0.11647	-0.16789	-0.1541	-0.16521	-0.34652	-0.18484	-0.68963	-0.35814	-0.2552	-0.47744	-0.15143	-0.18139	-0.08781	-0.55713	-0.4229	-0.38981	-0.40344	-0.30067	-0.21473		39	-0.5015	-0.38497	-0.55003	-0.52083	-0.47203	-0.39615	-0.33422	-0.34901	0.01926	-0.01826	-0.43764	-0.25318	0.26042
40	-0.69559	-0.57419	-0.46206	-0.54111	-0.47977	-0.51388	-0.53937	-0.43063	-0.40627	-0.39994	-0.38379	-0.21718	-0.23847	-0.22088	-0.22894	-0.08374	-0.53015	-0.17674	-0.46119	-0.27065	-0.08873	-0.6886	-0.35589	-0.33412	-0.47952	-0.21992	-0.16016	-0.03513	-0.475	-0.43781	-0.39913	-0.39858	-0.26926	-0.25522		40	-0.48085	-0.38756	-0.53862	-0.53049	-0.64918	-0.35913	-0.35333	-0.27661	0.12645	0.03097	-0.38262	-0.18096	0.09454
41	-0.78402	-0.5922	-0.45605	-0.55376	-0.43834	-0.59129	-0.54678	-0.27524	-0.2883	-0.40022	-0.37377	-0.13677	-0.19193	-0.13645	-0.31951	-0.0968	-0.81294	-0.04444	-0.72714	-0.26987	-0.0332	-0.67754	-0.51345	-0.31318	-0.49568	-0.26055	-0.25128	0.00232	-0.50815	-0.478	-0.36058	-0.19243	-0.2674	-0.18329		41	-0.4894	-0.40306	-0.51289	-0.48505	-0.61933	-0.35109	-0.3327	-0.35978	0.24637	0.08976	-0.19675	-0.14731	-0.16425
42	-0.77348	-0.58402	-0.4317	-0.57615	-0.48445	-0.57423	-0.3489	-0.29594	-0.24362	-0.2913	-0.34463	-0.18609	-0.23565	-0.24983	-0.23482	-0.118	-0.85221	0.05022	-0.78411	-0.3005	0.04013	-0.70533	-0.62268	-0.29049	-0.49961	-0.34226	-0.30615	0.00812	-0.40682	-0.27736	-0.33677	-0.0529	-0.27649	-0.10403		42	-0.51771	-0.39789	-0.49186	-0.42352	-0.56907	-0.23523	-0.22751	-0.35499	0.22093	0.01233	-0.20788	-0.04965	-0.24084
43	-0.70732	-0.54799	-0.44831	-0.51996	-0.41629	-0.22129	-0.29515	-0.29474	-0.22655	-0.21167	-0.31487	-0.20501	-0.11649	-0.21509	-0.20629	-0.12987	-0.87313	0.05186	-0.81997	-0.28706	0.00952	-0.69684	-0.68423	-0.39404	-0.49199	-0.42728	-0.18596	0.00884	-0.21438	-0.20916	-0.33489	-0.05825	-0.28434	-0.02391		43	-0.43848	-0.40629	-0.49678	-0.40611	-0.46507	-0.22959	-0.17397	-0.34243	0.22638	-0.03642	-0.22354	0.00944	-0.28662
44	-0.72501	-0.61022	-0.43685	-0.40404	-0.43132	-0.09685	-0.33964	-0.22934	-0.22186	-0.18977	-0.24752	-0.41753	-0.15245	-0.22522	-0.25305	-0.17243	-0.83037	0.00767	-0.77829	-0.29172	-0.07164	-0.69658	-0.66651	-0.41634	-0.52593	-0.47404	-0.18237	-0.00952	-0.238	-0.17415	-0.34986	-0.04123	-0.311	0.01228		44	-0.40893	-0.40112	-0.46456	-0.38888	-0.32126	-0.22074	-0.30905	-0.37593	0.29542	-0.05602	-0.36325	0.12844	-0.27257
45	-0.76157	-0.62005	-0.43542	-0.38891	-0.4076	-0.12057	-0.05603	-0.10454	-0.22454	-0.26229	-0.16857	-0.23677	-0.18347	-0.17408	-0.04367	-0.14225	-0.1414	-0.0117	-0.08439	-0.28577	-0.12717	-0.76323	-0.65136	-0.47238	-0.507	-0.53545	-0.17127	-0.00469	-0.26255	-0.21084	-0.34503	-0.04804	-0.31513	0.03338		45	-0.42584	-0.43213	-0.41802	-0.37601	-0.26851	-0.20224	-0.42371	-0.3508	0.41261	-0.16499	-0.50297	0.32868	-0.24991
46	-0.82722	-0.61841	-0.44602	-0.34184	-0.33476	-0.14471	0.13907	-0.13094	-0.21818	-0.35273	-0.0937	0.01561	-0.06078	-0.16854	-0.03014	-0.15191	-0.00221	0.03904	0.21123	-0.31149	-0.13026	-0.78871	-0.35847	-0.48595	-0.47698	-0.57772	-0.15902	-0.05664	-0.30053	-0.24494	-0.34691	-0.02762	-0.30604	0.01486		46	-0.42192	-0.37141	-0.36029	-0.35764	-0.15953	-0.2127	-0.44395	-0.27063	0.28815	-0.295	-0.56293	0.29339	-0.23813
47	-0.72671	-0.59712	-0.45261	-0.33354	-0.28364	-0.04149	0.10107	-0.19934	-0.215	-0.37832	0.00216	-0.26245	-0.0636	-0.18952	-0.16512	-0.27079	0.01522	0.06004	0.27858	-0.32842	-0.11744	-0.79129	-0.3807	-0.4367	-0.48367	-0.62354	-0.20327	-0.12454	-0.32174	-0.2559	-0.35021	0.01225	-0.31989	-0.01486		47	-0.33896	-0.41986	-0.34664	-0.34704	-0.11525	-0.15879	-0.58131	-0.12942	0.10283	-0.45416	-0.49658	0.30406	-0.25263
48	-0.74712	-0.58811	-0.43628	-0.30327	-0.19476	0.02302	0.083	-0.17864	-0.24077	-0.29386	-0.03386	-0.35908	-0.04315	-0.15382	-0.05602	-0.14157	0.21994	-0.01934	0.34866	-0.31071	-0.09917	-0.83684	-0.40938	-0.41421	-0.47005	-0.63629	-0.30386	-0.16224	-0.32496	-0.21982	-0.37378	0.0424	-0.32381	-0.02735		48	-0.28412	-0.40629	-0.32337	-0.31788	-0.13067	-0.1431	-0.59966	0.06743	0.01017	-0.56792	-0.49184	0.3492	-0.19869
49	-0.77824	-0.59794	-0.43141	-0.32794	-0.17572	-0.000707537	0.06909	-0.24224	-0.27625	-0.19176	-0.05423	-0.57024	-0.02623	-0.1543	-0.12454	-0.19329	0.38771	-0.07553	0.39999	-0.30012	-0.07663	-0.82809	-0.33881	-0.40141	-0.4809	-0.66818	-0.1889	-0.2224	-0.35784	-0.20201	-0.34408	-0.10103	-0.32257	-0.05148		49	-0.27398	-0.39983	-0.26989	-0.30009	-0.09932	-0.16	-0.38265	-0.00676	-0.24509	-0.64009	-0.46093	0.33279	-0.08901
50	-0.81089	-0.58238	-0.41881	-0.22882	-0.17004	0.0251	0.14927	-0.25064	-0.28696	-0.17754	-0.05203	-0.59727	-0.06078	-0.15069	-0.08955	-0.14276	0.34681	-0.10554	0.4313	-0.3164	-0.01777	-0.76632	-0.29273	-0.41518	-0.50376	-0.69227	-0.18743	-0.24464	-0.34938	-0.20353	-0.34479	-0.10443	-0.32691	-0.06914		50	-0.29766	-0.45733	-0.23163	-0.29365	-0.07395	-0.19982	-0.41519	-0.07736	-0.38227	-0.65061	-0.436	0.2343	0.44398
AIB-naïve																																				AIB-trained
Time (s)	1	2	3	4	5	6	7	8	9	10	11	12	13	14	15	16	17	18	19	20	21	22	23	24	25	26	27	28	29	30	31	32	33	34		Time (s)	1	2	3	4	5	6	7	8	9	10	11	12	13
1	0.08496	0.00153	-0.01428	0.08415	-0.00221	0.04401	0.16095	-0.07221	-0.09811	0.24113	0.29833	-0.06497	0.05158	-0.23604	0.27056	-0.1532	0.15439	-0.13805	-0.446	0.09501	-0.0779	0.0331	0.05922	-0.2786	-0.08442	0.40625	0.14016	0.03258	0.10887	0.20893	-0.30178	0.10394	0.03912	0.05463		1	-0.13883	-0.0865	0.00248	-0.36085	-0.04106	0.04432	-0.41629	0.00829	0.55826	0.01236	-0.64623	0.23885	0.17396
2	-0.00687	0.00966	0.01573	0.20525	0.03032	0.05837	0.1285	0.000584947	-0.07496	0.19043	0.28605	-0.05655	0.00502	-0.30725	0.34934	-0.18606	0.29402	-0.03568	-0.11265	0.08712	-0.20233	-0.10942	0.18764	-0.09914	-0.04015	0.38169	0.11496	0.04849	0.07134	0.05488	-0.04761	0.08368	0.02236	0.05662		2	-0.14598	-0.05322	0.01865	-0.17399	-0.01993	0.03194	0.06715	-0.0257	0.48361	-0.07007	-0.71517	0.15891	0.10194
3	-0.00909	-0.00356	0.00797	0.04482	0.00436	0.00487	0.03345	-0.00169	-0.06029	0.20216	-0.21609	-0.19975	0.01482	-0.18072	0.36738	-0.19366	0.2527	0.01303	0.22691	0.07923	-0.16455	0.14944	0.10891	-0.12359	0.06174	-0.04332	0.13204	0.05428	0.01513	0.14531	-0.07206	0.18384	-0.00313	0.02368		3	-0.1562	-0.02769	0.03809	-0.01467	0.01543	0.0497	0.15589	-0.02518	0.34788	-0.16473	-0.12252	0.10227	0.00765
4	-0.01314	-0.03001	0.04419	0.01077	0.04555	-0.07787	0.0129	0.01391	-0.01768	0.00668	-0.5264	-0.0032	-0.00248	-0.05339	0.18186	-0.08518	0.20284	-0.02106	0.21581	0.02241	-0.10623	-0.086	0.12035	0.09042	0.03485	-0.20331	0.04914	0.04404	0.07021	0.05596	0.06504	0.11543	-0.01632	0.0075		4	-0.12555	-0.0065	0.01392	0.12306	0.05034	0.02853	0.14041	0.00541	0.04145	-0.04238	0.19739	0.12115	0.05124
5	0.0523	-0.03103	-0.00186	-0.03695	0.01578	-0.07609	-0.01071	0.06493	-0.01136	-0.08036	-0.54034	0.13663	-0.01142	-0.0211	-0.10816	0.03239	0.22372	0.05347	0.26483	0.02872	0.03855	0.04633	0.12773	-0.07947	0.09873	-0.37406	-0.00325	0.02723	0.18603	-0.01251	-0.0017	-0.07066	-0.03421	-0.00386		5	0.21769	0.00809	-0.0101	0.12493	0.03426	0.00916	0.0365	0.0211	-0.33441	0.05616	0.20404	0.07215	-0.02102
6	-0.01288	0.00916	-0.02877	-0.03024	0.02651	-0.08841	-0.02569	0.02691	-0.00491	-0.04959	0.19943	0.12989	0.07999	0.05673	-0.21565	-0.05124	0.00945	0.08205	0.2902	-0.00694	0.16607	-0.08164	0.01887	0.18184	0.10541	-0.4274	-0.02646	0.01199	0.17556	-0.00644	0.02204	-0.12156	-0.00872	-0.01863		6	0.27388	0.02496	-0.01042	0.10259	0.02186	-0.04679	-0.18428	-0.00426	-0.43777	-0.05332	0.20162	-0.11545	-0.10363
7	-0.06709	0.00916	0.00331	-0.05302	-0.01156	-0.10328	-0.05853	-0.00136	0.02329	-0.07362	0.18615	0.10181	0.05836	0.13958	-0.20799	0.00497	-0.15884	0.0531	0.28795	-0.0363	0.18315	0.10145	-0.10229	0.08777	0.0298	-0.16542	-0.0563	-0.03487	-0.03223	-0.09661	0.09232	-0.07668	0.00648	-0.03339		7	0.1421	0.04023	-0.00405	0.08584	-0.01626	-0.03226	0.04034	0.01169	-0.45866	0.02331	0.16292	-0.13915	-0.15289
8	0.04068	0.01882	-0.00962	-0.0746	-0.01848	-0.04978	-0.08253	-0.01274	0.06642	-0.1126	0.222	0.07037	-0.01776	0.15599	-0.19265	0.25804	-0.27263	-0.02731	-0.01593	-0.0584	0.05126	0.08981	-0.14153	0.09255	-0.03024	0.12884	-0.08996	-0.03554	-0.22649	-0.01439	0.08084	-0.07723	0.0266	-0.03141		8	-0.01011	0.03954	-0.01222	0.02777	0.01681	-0.10221	0.10935	-0.00112	-0.13395	0.09737	0.1986	-0.09456	-0.11363
9	-0.00596	0.03154	0.00228	-0.0782	-0.05655	0.02202	-0.07447	0.00448	0.09929	-0.13897	-0.11387	0.03218	-0.07312	0.2407	-0.24257	0.2556	-0.33244	-0.00746	-0.34321	-0.09407	0.04	-0.09575	-0.20402	0.07005	-0.06825	0.1134	-0.11615	-0.06002	-0.32491	-0.16561	0.07501	-0.07723	0.00604	-0.01068		9	-0.00501	0.02427	-0.00732	0.04564	-0.02177	-0.03675	0.09245	0.00175	-0.12247	0.11283	0.1357	-0.13232	-0.00825
10	-0.06291	-0.01526	-0.01894	-0.07196	-0.03371	0.26616	-0.08387	-0.02281	0.0783	-0.18528	0.20474	-0.1464	-0.10499	0.2055	-0.20212	0.11834	-0.37322	0.02792	-0.36791	-0.11679	0.07197	-0.04732	-0.17487	0.05818	-0.10747	0.18334	-0.14417	-0.08818	-0.04351	-0.16952	0.0879	-0.06354	-0.03823	-0.04447		10	-0.052	0.03681	-0.02904	0.03968	-0.03968	0.05436	-0.04151	0.00803	0.05607	0.02846	0.38365	-0.21186	0.06461
11	-0.69539	-0.62208	-0.03964	0.06952	-0.15103	0.25929	-0.31814	-0.01826	0.0544	-0.25591	-0.24662	-0.19695	-0.4014	-0.3729	-0.58475	0.05507	-0.01326	-0.04689	-0.16035	-0.84154	-0.43722	0.1586	-0.21903	-0.35903	-0.04338	-0.42506	-0.67471	-0.4895	-0.01016	-0.44284	-0.15037	-0.20311	-0.51487	-0.10666		11	-0.07958	0.05664	-0.12967	-0.00722	-0.04841	0.09023	0.03528	0.03758	0.03518	0.09029	0.13208	-0.22833	0.01921
12	-0.78957	-0.588	0.02401	-0.08899	-0.28601	0.03283	-0.67587	-0.74197	-0.56701	-0.28697	-0.02924	-0.21042	-0.62818	-0.43511	-0.73164	0.05561	0.22188	-0.41744	0.21264	-0.73674	-0.37927	-0.48025	-0.48066	-0.6184	-0.4004	-0.74855	-0.66609	-0.5132	0.06474	-0.56589	-0.41054	-0.49373	-0.49542	-0.18815		12	-0.14394	-0.07966	-0.19501	-0.08725	-0.25048	0.02764	-0.00296	0.04856	-0.40697	0.07741	0.17562	-0.24841	-0.04655
13	-0.9066	-0.63479	0.03229	-0.0734	-0.53001	-0.16873	-0.68701	-0.89601	-0.61544	-0.33152	0.05904	-0.20874	-0.64519	-0.49308	-0.75389	-0.44864	0.14184	-0.44951	0.27593	-0.73895	-0.50825	-0.62917	-0.56898	-0.75339	-0.51825	-0.70715	-0.71019	-0.53502	-0.52288	-0.69029	-0.4538	-0.68748	-0.45137	-0.23813		13	-0.21034	-0.14872	-0.19893	-0.25104	-0.43419	-0.0111	-0.00701	-0.00374	-0.52652	-0.12481	-0.17755	-0.2452	-0.07208
14	-0.86912	-0.66429	-0.13381	-0.20865	-0.57777	-0.30103	-0.64995	-0.87294	-0.67146	-0.34383	-0.21576	-0.25535	-0.71627	-0.57593	-0.68217	-0.56907	-0.20903	-0.56117	0.23827	-0.7541	-0.56801	-0.54686	-0.64832	-0.68005	-0.61064	-0.72212	-0.67057	-0.52589	-0.6962	-0.7159	-0.31978	-0.73182	-0.43416	-0.25375		14	-0.22873	-0.21618	-0.18782	-0.50529	-0.37311	-0.07853	-0.04313	-0.10493	-0.55836	-0.22398	-0.22654	-0.36732	-0.0846
15	-0.77559	-0.74313	-0.24454	-0.23791	-0.56427	-0.44591	-0.59618	-0.95808	-0.72141	-0.32536	-0.14042	-0.31151	-0.78288	-0.52881	-0.65872	-0.6174	-0.23196	-0.57551	0.21489	-0.73232	-0.5384	-0.61012	-0.69051	-0.78812	-0.52735	-0.61382	-0.67256	-0.52867	-0.83586	-0.72479	-0.34645	-0.78162	-0.44467	-0.31508		15	-0.43917	-0.29322	-0.20808	-0.41446	-0.32167	-0.11297	-0.19673	-0.27464	-0.58551	-0.34441	-0.23258	-0.34402	-0.14891
16	-0.72713	-0.71821	-0.23471	-0.3686	-0.5217	-0.49534	-0.55279	-1.05005	-0.71749	-0.42178	-0.17892	-0.44292	-0.65211	-0.48725	-0.68458	-0.83789	-0.24937	-0.48434	0.21106	-0.72822	-0.57383	-0.65243	-0.64143	-0.80105	-0.51947	-0.59815	-0.67372	-0.51599	-0.73325	-0.65498	-0.29798	-0.7548	-0.42298	-0.3821		16	-0.68434	-0.37071	-0.25006	-0.38989	-0.31708	-0.14274	-0.11315	-0.20273	-0.49468	-0.34634	-0.35353	-0.31228	-0.08496
17	-0.69108	-0.71617	-0.57208	-0.45733	-0.53485	-0.57795	-0.54491	-1.07019	-0.72533	-0.43262	-0.51279	-0.49851	-0.66322	-0.76097	-0.64564	-0.82608	-0.22731	-0.44969	0.1919	-0.69823	-0.65448	-0.68065	-0.61191	-0.88573	-0.55626	-0.58084	-0.65681	-0.49952	-0.75258	-0.72102	-0.33956	-0.73127	-0.41136	-0.39062		17	-0.92543	-0.40855	-0.30102	-0.41595	-0.3506	-0.15511	-0.17022	-0.16534	-0.4195	-0.28709	-0.44364	-0.41271	-0.1901
18	-0.8038	-0.74669	-0.6854	-0.48466	-0.54281	-0.66157	-0.53358	-1.06954	-0.72647	-0.43907	-0.53138	-0.59117	-0.6302	-0.79485	-0.64549	-0.87604	-0.27198	-0.50235	0.23312	-0.71275	-0.70698	-0.66189	-0.59961	-0.93038	-0.62762	-0.64072	-0.30184	-0.53435	-0.75774	-0.67277	-0.41893	-0.6136	-0.43908	-0.39687		18	-0.87435	-0.4204	-0.31442	-0.43158	-0.41031	-0.15619	-0.31926	-0.21763	-0.3767	-0.30384	-0.38921	-0.51193	-0.18444
19	-0.7991	-0.70448	-0.78112	-0.46308	-0.55389	-0.69347	-0.5862	-1.07864	-0.73785	-0.47776	-0.26156	-0.70854	-0.62429	-0.93859	-0.65541	-0.85744	-0.1463	-0.53185	-0.01118	-0.65846	-0.80145	-0.65127	-0.68129	-1.02693	-0.67836	-0.70738	-0.59165	-0.57597	-0.69443	-0.73166	-0.40039	-0.65191	-0.46144	-0.38295		19	-0.8151	-0.42268	-0.34006	-0.42041	-0.46771	-0.15207	-0.36165	-0.29085	-0.41637	-0.30191	-0.33358	-0.64409	-0.21334
20	-0.73483	-0.68667	-0.82562	-0.47459	-0.539	-0.70491	-0.62671	-1.08612	-0.74848	-0.50706	-0.46733	-0.61813	-0.65385	-1.03229	-0.68337	-0.69397	-0.33504	-0.72687	-0.28785	-0.58996	-0.70244	-0.70013	-0.62126	-1.06307	-0.74366	-0.80188	-0.64437	-0.58299	-0.76821	-0.7853	-0.44373	-0.62947	-0.42947	-0.34973		20	-0.82634	-0.47236	-0.37322	-0.47365	-0.49114	-0.16749	-0.34384	-0.22391	-0.41063	-0.3135	-0.23379	-0.76099	-0.33534
21	-0.70113	-0.6765	-0.86598	-0.47339	-0.57119	-0.70287	-0.80779	-1.05849	-0.73393	-0.49153	-0.71889	-0.63554	-0.65341	-1.00847	-0.71299	-0.57273	-0.36521	-0.77181	-0.49542	-0.63826	-0.59417	-0.76907	-0.65583	-1.05085	-0.76509	-0.75042	-0.73274	-0.58922	-0.8895	-0.84353	-0.67671	-0.53752	-0.40778	-0.3395		21	-0.90908	-0.47487	-0.36979	-0.46657	-0.47001	-0.17036	-0.17538	-0.13265	-0.40175	-0.37468	-0.35535	-0.79875	-0.32896
22	-0.66573	-0.65565	-0.87426	-0.47939	-0.5878	-0.68394	-0.75537	-1.05817	-0.7008	-0.46047	-0.49189	-0.64171	-0.60353	-1.04156	-0.70773	-0.50987	-0.48905	-0.83283	-0.58764	-0.64268	-0.61034	-0.7218	-0.67255	-1.08327	-0.77641	-0.77662	-0.76209	-0.6097	-0.97374	-0.85229	-0.79174	-0.4795	-0.3273	-0.33184		22	-0.86413	-0.49994	-0.36979	-0.55814	-0.42041	-0.18542	-0.25055	-0.24771	-0.46962	-0.41139	-0.21444	-0.79754	-0.39134
23	-0.6387	-0.60275	-0.8339	-0.51464	-0.60096	-0.6941	-0.78436	-1.01787	-0.70839	-0.48039	-0.78129	-0.65968	-0.57816	-0.75752	-0.68368	-0.51096	-0.39387	-0.84285	-0.69704	-0.63037	-0.59871	-0.72776	-0.62803	-0.95217	-0.80856	-0.702	-0.7218	-0.57375	-0.9106	-0.76981	-0.73921	-0.46527	-0.24816	-0.31764		23	-0.87435	-0.5396	-0.38858	-0.63483	-0.44429	-0.18991	-0.26603	-0.27778	-0.57924	-0.38047	-0.38679	-0.83289	-0.36738
24	-0.56215	-0.59308	-0.87426	-0.53526	-0.6328	-0.70834	-0.69046	-0.91681	-0.73773	-0.48215	-0.61369	-0.73213	-0.60728	-0.87162	-0.68443	-0.50743	-0.47835	-0.74589	-0.74817	-0.68529	-0.59926	-0.80804	-0.63442	-0.9752	-0.66381	-0.62201	-0.65084	-0.53034	-0.77159	-0.64972	-0.36419	-0.37551	-0.3501	-0.30742		24	-0.86311	-0.5453	-0.39805	-0.57117	-0.46082	-0.24963	-0.41406	-0.1975	-0.6351	-0.38176	-0.39405	-0.85619	-0.39568
25	-0.56646	-0.67345	-0.87737	-0.55133	-0.6321	-0.50233	-0.62883	-0.88659	-0.7314	-0.50149	-0.74843	-0.78155	-0.65154	-0.87347	-0.69225	-0.50444	-0.42838	-0.61622	-0.77962	-0.62721	-0.6939	-0.54584	-0.58313	-0.93463	-0.69555	-0.73054	-0.73788	-0.49106	-0.72552	-0.45147	-0.27211	-0.3569	-0.37693	-0.30685		25	-0.9336	-0.57311	-0.39462	-0.50007	-0.45302	-0.23456	-0.59103	-0.18024	-0.70297	-0.38112	-0.2979	-0.87186	-0.47998
26	-0.65777	-0.79654	-0.8634	-0.55828	-0.65079	-0.54846	-0.61481	-0.83654	-0.72647	-0.52406	-0.82045	-0.83433	-0.64433	-0.87612	-0.74472	-0.4743	-0.44525	-0.65996	-0.81714	-0.53125	-0.80036	-0.45989	-0.49444	-0.93994	-0.68746	-0.90386	-0.63509	-0.52667	-0.69185	-0.39729	-0.30787	-0.4078	-0.37313	-0.2387		26	-0.7487	-0.64946	-0.38842	-0.477	-0.39699	-0.23797	-0.16759	-0.18181	-0.64867	-0.33024	-0.34507	-0.87989	-0.40483
27	-0.69787	-0.73194	-0.89755	-0.54701	-0.65564	-0.51784	-0.55087	-0.88041	-0.70068	-0.59117	-0.79855	-0.85174	-0.6178	-0.86659	-0.70202	-0.44837	-0.40458	-0.65114	-0.803	-0.60385	-0.86194	-0.53784	-0.47414	-0.93817	-0.73254	-0.7827	-0.54158	-0.48093	-0.51966	-0.38273	-0.26664	-0.33611	-0.33557	-0.2086		27	-0.66902	-0.62553	-0.35999	-0.50342	-0.40204	-0.22488	-0.24448	-0.1907	-0.70297	-0.30255	-0.3372	-0.85579	-0.36075
28	-0.75639	-0.68515	-0.88099	-0.60553	-0.65495	-0.57452	-0.56546	-0.91128	-0.68221	-0.704	-0.64488	-0.82366	-0.63683	-0.85414	-0.70021	-0.42488	-0.43184	-0.67458	-0.78107	-0.60574	-0.93188	-0.50207	-0.42199	-0.91673	-0.78207	-0.67347	-0.38408	-0.40803	-0.529	-0.35093	-0.26929	-0.34486	-0.28482	-0.16174		28	-0.75381	-0.58769	-0.35052	-0.52688	-0.39102	-0.2082	-0.23264	-0.28039	-0.6492	-0.32445	-0.4642	-0.87105	-0.46143
29	-0.74698	-0.61292	-0.93273	-0.53982	-0.66187	-0.604	-0.55816	-0.81769	-0.68474	-0.74239	-0.50682	-0.82254	-0.61996	-0.66752	-0.69585	-0.45556	-0.52918	-0.554	-0.64419	-0.56282	-0.83687	-0.48883	-0.46135	-0.62761	-0.78308	-0.57686	-0.27565	-0.38021	-0.43606	-0.35066	-0.26214	-0.40562	-0.25911	-0.13704		29	-0.85085	-0.55419	-0.37339	-0.5105	-0.33866	-0.2091	-0.35082	-0.3	-0.66747	-0.38498	-0.60994	-0.82044	-0.42241
30	-0.71224	-0.52696	-0.87064	-0.5885	-0.63107	-0.55977	-0.54933	-0.77772	-0.67007	-0.79192	-0.7408	-0.88993	-0.58479	-0.64026	-0.64038	-0.59405	-0.64762	-0.52413	-0.57694	-0.48359	-0.52278	-0.47705	-0.4814	-0.51458	-0.4948	-0.43839	-0.17418	-0.31243	-0.39047	-0.24782	-0.21199	-0.46089	-0.21909	-0.11489		30	-0.91623	-0.53778	-0.37861	-0.52464	-0.40204	-0.21161	-0.54438	-0.26026	-0.8413	-0.40688	-0.40131	-0.60392	-0.18817
31	-0.63073	-0.60275	-0.85615	-0.58706	-0.62276	-0.51479	-0.46772	-0.68933	-0.65072	-0.77698	-0.73549	-0.78941	-0.53894	-0.63973	-0.54686	-0.7328	-0.68709	-0.56521	-0.453	-0.41982	-0.40579	-0.41815	-0.38755	-0.59501	-0.47641	-0.45663	-0.14301	-0.27092	-0.37098	-0.13785	-0.20493	-0.39357	-0.23541	-0.16998		31	-0.78241	-0.5396	-0.38662	-0.53507	-0.4498	-0.20676	-0.55035	-0.24352	-0.94884	-0.36566	-0.13885	0.06251	-0.30379
32	-0.61832	-0.62208	-0.87581	-0.55229	-0.55319	-0.56473	-0.40205	-0.60841	-0.64124	-0.77961	-0.96648	-0.85792	-0.55365	-0.64714	-0.53814	-0.76295	-0.71586	-0.59343	-0.34783	-0.37374	-0.43776	-0.37351	-0.329	-0.71637	-0.42061	-0.40868	-0.11168	-0.25089	-0.25758	-0.23825	-0.18524	-0.48224	-0.26761	-0.20491		32	-0.90806	-0.53003	-0.39315	-0.52427	-0.48746	-0.22954	-0.272	-0.24326	-0.86949	-0.41976	-0.04874	0.11432	-0.27296
33	-0.57378	-0.66734	-0.85098	-0.52951	-0.56323	-0.53842	-0.44986	-0.52099	-0.59559	-0.73741	-0.90143	-0.70517	-0.577	-0.55873	-0.53228	-0.5988	-0.49046	-0.42773	-0.395	-0.39646	-0.30824	-0.32886	-0.33724	-0.68643	-0.43133	-0.38412	-0.09145	-0.25968	-0.19186	-0.15523	-0.18922	-0.42313	-0.27387	-0.12		33	-0.83349	-0.54507	-0.41014	-0.59574	-0.51502	-0.3827	-0.34425	-0.28248	-0.81207	-0.44616	-0.23258	0.09665	-0.28596
34	-0.57613	-0.71567	-0.87478	-0.54486	-0.59334	-0.52953	-0.56431	-0.52294	-0.5813	-0.50706	-0.89413	-0.65295	-0.48444	-0.46502	-0.49815	-0.33527	-0.2921	-0.38279	-0.42658	-0.37847	-0.26065	-0.30531	-0.37844	-0.07611	-0.50148	-0.36985	-0.12826	-0.27337	-0.27256	-0.22842	-0.26893	-0.40343	-0.26828	-0.0456		34	-0.76709	-0.53345	-0.39675	-0.59909	-0.50997	-0.40673	-0.67086	-0.34236	-0.83347	-0.46935	-0.1195	0.12999	-0.27585
35	-0.59363	-0.69532	-0.80493	-0.56116	-0.60303	-0.47247	-0.62307	-0.49435	-0.51706	-0.48479	-0.81016	-0.61644	-0.46397	-0.3144	-0.48071	-0.26073	-0.31589	-0.36386	-0.44455	-0.44287	-0.17944	-0.3133	-0.36614	0.1689	-0.54838	-0.30413	-0.09725	-0.28862	-0.14837	-0.24526	-0.26646	-0.43024	-0.27856	-0.0757		35	-0.77015	-0.58724	-0.39397	-0.56931	-0.48838	-0.40494	-0.47143	-0.45219	-0.86688	-0.42233	-0.50714	0.04965	-0.2237
36	-0.63765	-0.65158	-0.75732	-0.53862	-0.64975	-0.45874	-0.71946	-0.53237	-0.53451	-0.48127	-0.93362	-0.57601	-0.41322	-0.18998	-0.48236	-0.27105	-0.22709	-0.3452	-0.46859	-0.48832	-0.18144	-0.27666	-0.38115	0.24845	-0.53847	-0.34553	-0.13025	-0.22663	-0.2004	-0.33462	-0.29339	-0.37223	-0.25464	-0.11148		36	-0.77526	-0.60091	-0.38891	-0.55256	-0.46312	-0.36028	-0.3319	-0.42761	-0.65389	-0.37854	-0.68916	0.10629	-0.20058
37	-0.64797	-0.60275	-0.79665	-0.5662	-0.6989	-0.47107	-0.7354	-0.4612	-0.49303	-0.51175	-0.76204	-0.40641	-0.43571	-0.17489	-0.53709	-0.2758	-0.16187	-0.30394	-0.40755	-0.52178	-0.22577	-0.32334	-0.34917	0.1007	-0.53524	-0.35161	-0.13356	-0.20637	-0.28754	-0.48462	-0.31396	-0.41492	-0.22915	-0.17452		37	-0.74768	-0.58769	-0.38891	-0.58271	-0.4645	-0.33589	-0.41629	-0.38028	-0.33024	-0.32573	-0.34265	0.13401	-0.25778
38	-0.65751	-0.55951	-0.7982	-0.59689	-0.66671	-0.46294	-0.7233	-0.42773	-0.50391	-0.52904	-0.27848	-0.4446	-0.44739	-0.11322	-0.49755	-0.29983	-0.17582	-0.34483	-0.33251	-0.50979	-0.29353	-0.30298	-0.35556	-0.01853	-0.56354	-0.37851	-0.16009	-0.22863	-0.28883	-0.52681	-0.31361	-0.42641	-0.23072	-0.20264		38	-0.6445	-0.5763	-0.40132	-0.65828	-0.42914	-0.30038	-0.4341	-0.28771	-0.26342	-0.21819	-0.00762	0.17297	-0.33992
39	-0.60865	-0.54374	-0.76043	-0.60624	-0.65079	-0.48111	-0.61519	-0.4573	-0.4728	-0.42178	-0.35216	-0.42607	-0.37833	-0.19501	-0.50867	-0.28341	-0.22179	-0.37286	-0.31335	-0.5161	-0.25265	-0.32886	-0.31829	-0.12394	-0.58739	-0.34225	-0.16971	-0.26825	-0.23922	-0.54729	-0.37805	-0.41273	-0.24748	-0.19298		39	-0.69251	-0.58678	-0.4304	-0.70369	-0.49205	-0.30684	-0.25956	-0.21868	-0.24045	-0.12803	-0.07777	0.2256	-0.39748
40	-0.63203	-0.57223	-0.80958	-0.59162	-0.65148	-0.4651	-0.4658	-0.4248	-0.43752	-0.4083	-0.22937	-0.30533	-0.35498	-0.32472	-0.52371	-0.30581	-0.21476	-0.31313	-0.27463	-0.52652	-0.27191	-0.34937	-0.26134	-0.49651	-0.58638	-0.38576	-0.14335	-0.27515	-0.21908	-0.47815	-0.37549	-0.37989	-0.22669	-0.22194		40	-0.6445	-0.57698	-0.43987	-0.63259	-0.64223	-0.31598	-0.31642	-0.17998	-0.0238	-0.3077	-0.08321	0.16896	-0.33137
41	-0.66456	-0.57223	-0.80234	-0.58059	-0.68748	-0.48225	-0.34656	-0.42708	-0.34634	-0.42442	-0.11818	-0.28567	-0.26516	-0.55608	-0.55663	-0.23399	-0.22179	-0.31313	-0.22205	-0.51736	-0.21886	-0.35737	-0.22186	-0.75251	-0.57749	-0.40775	-0.12362	-0.27482	-0.28915	-0.50241	-0.33903	-0.1544	-0.23161	-0.18105		41	-0.66289	-0.57402	-0.40475	-0.6661	-0.62892	-0.32692	-0.35204	-0.16978	0.13124	-0.43779	-0.08926	0.07978	-0.28548
42	-0.66573	-0.59359	-0.69264	-0.5897	-0.62553	-0.27777	-0.34598	-0.38061	-0.29576	-0.3069	-0.17129	-0.31038	-0.32427	-0.5942	-0.59602	-0.21077	-0.20989	-0.33399	-0.27596	-0.50915	-0.27027	-0.32552	-0.12074	-0.81239	-0.60882	-0.44845	-0.12759	-0.2954	-0.34779	-0.41912	-0.32649	-0.07668	-0.24592	-0.12227		42	-0.6353	-0.54621	-0.36195	-0.66982	-0.5761	-0.2629	-0.21585	-0.10023	0.06651	-0.42749	-0.10196	0.05568	-0.26585
43	-0.63216	-0.58901	-0.68022	-0.47459	-0.39226	-0.22732	-0.35232	-0.36013	-0.27312	-0.26235	-0.21576	-0.18403	-0.34517	-0.62067	-0.6488	-0.23969	-0.23153	-0.32048	-0.25429	-0.50126	-0.17163	-0.38616	-0.16392	-0.84339	-0.60437	-0.51792	-0.12312	-0.29897	-0.27659	-0.16521	-0.31422	0.04264	-0.25732	-0.07542		43	-0.65982	-0.55897	-0.34366	-0.61957	-0.49894	-0.2403	-0.23821	-0.10493	0.01222	-0.24201	-0.1068	0.00185	-0.28392
44	-0.63308	-0.61597	-0.6766	-0.35205	-0.24102	-0.2216	-0.30086	-0.29254	-0.26199	-0.2433	-0.45671	-0.19021	-0.36694	-0.60055	-0.67195	-0.2291	-0.2696	-0.32526	-0.24702	-0.47191	-0.19634	-0.41554	-0.23539	-0.79804	-0.62358	-0.59557	-0.13041	-0.3141	-0.27498	-0.24985	-0.33947	0.07766	-0.27789	-0.05185		44	-0.64654	-0.50268	-0.33402	-0.56485	-0.35014	-0.22183	-0.38219	-0.20116	0.14586	-0.07135	-0.06809	-0.02507	-0.36629
45	-0.64875	-0.59613	-0.25955	-0.35109	-0.21368	-0.25579	-0.2396	-0.21487	-0.26339	-0.30895	-0.24164	-0.24636	-0.33753	-0.32843	-0.66654	-0.24743	-0.22947	-0.31423	-0.27067	-0.47064	-0.1511	-0.42005	-0.3007	-0.05361	-0.70262	-0.66271	-0.11582	-0.31889	-0.24196	-0.27747	-0.33621	0.18767	-0.29555	-0.04305		45	-0.61079	-0.45117	-0.32177	-0.51422	-0.30238	-0.20533	-0.43167	-0.3204	0.29568	0.09737	0.00931	-0.05921	-0.4365
46	-0.68063	-0.60834	-0.05154	-0.35781	-0.20364	-0.2887	-0.24613	-0.12128	-0.25327	-0.40713	-0.02957	-0.14135	-0.32759	-0.0706	-0.58791	-0.22475	-0.24807	-0.34345	-0.235	-0.46875	-0.13712	-0.4327	-0.34708	0.14587	-0.70647	-0.70036	-0.16042	-0.30798	-0.23358	-0.283	-0.34256	0.20355	-0.27834	-0.02516		46	-0.54337	-0.39419	-0.3105	-0.45317	-0.21512	-0.19816	-0.4174	-0.43022	0.22938	0.08578	0.10789	-0.08934	-0.47215
47	-0.6626	-0.62614	-0.05309	-0.34726	-0.19187	-0.28603	-0.3022	-0.02639	-0.25567	-0.4124	-0.30338	-0.12282	-0.34964	0.10438	-0.59031	-0.24756	-0.32238	-0.35816	-0.21861	-0.44823	-0.18144	-0.42703	-0.32051	0.2054	-0.7192	-0.73873	-0.18247	-0.33157	-0.30784	-0.35173	-0.34786	0.17837	-0.2808	-0.05072		47	-0.59649	-0.36433	-0.30462	-0.33964	-0.17195	-0.15942	-0.54803	-0.47755	0.03466	0.04006	0.12724	-0.21507	-0.40639
48	-0.6643	-0.61801	0.000206975	-0.31249	-0.15484	-0.21944	-0.29222	-0.03971	-0.27603	-0.32595	-0.39398	-0.1582	-0.32211	0.15891	-0.5849	-0.27349	-0.25392	-0.33776	-0.20937	-0.4577	-0.1571	-0.41612	-0.31965	0.39762	-0.77156	-0.75416	-0.17982	-0.35706	-0.40497	-0.3396	-0.36878	0.09956	-0.2808	-0.08451		48	-0.57401	-0.33219	-0.27391	-0.26779	-0.17149	-0.137	-0.57585	-0.49219	-0.09898	0.08964	0.30382	-0.37013	-0.40182
49	-0.68624	-0.60122	0.05402	-0.34726	-0.10431	-0.23113	-0.33753	-0.04491	-0.30752	-0.25385	-0.60738	-0.11102	-0.32268	0.29814	-0.57453	-0.28096	-0.30832	-0.3214	-0.21478	-0.45581	-0.21505	-0.40957	-0.30661	0.49931	-0.74872	-0.76586	-0.18496	-0.37042	-0.27933	-0.36926	-0.34265	0.11433	-0.27789	-0.10126		49	-0.5403	-0.29368	-0.25398	-0.25439	-0.1398	-0.14023	-0.27828	-0.34236	-0.30048	0.04263	0.26089	-0.42115	-0.38568
50	-0.70296	-0.60732	0.16941	-0.23095	-0.10812	-0.24905	-0.34809	-0.07026	-0.31447	-0.24301	-0.55627	-0.14472	-0.34099	0.36882	-0.55122	-0.30092	-0.26754	-0.32581	-0.24266	-0.4577	-0.08825	-0.41699	-0.26023	0.44528	-0.67129	-0.77381	-0.21679	-0.38199	-0.27595	-0.38125	-0.33974	0.23091	-0.27141	-0.11148		50	-0.68332	-0.26769	-0.25806	-0.25998	-0.1026	-0.14148	-0.39302	-0.1792	-0.4764	-0.12738	0.20041	-0.42315	-0.37689
RIM-naïve																																				RIM-trained
Time (s)	1	2	3	4	5	6	7	8	9	10	11	12	13	14	15	16	17	18	19	20	21	22	23	24	25	26	27	28	29	30	31	32	33	34		Time (s)	1	2	3	4	5	6	7	8	9	10	11	12	13
1	0.01067	0.02531	-0.10398	-0.02023	0.19187	0.07258	0.33826	0.0154	-0.0759	-0.25309	0.07258	-0.05394	0.01465	-0.34948	-0.10601	0.17509	-0.23557	-0.13455	-0.10923	0.32047	0.03476	0.15245	-0.05285	0.08379	0.05605	0.11419	0.07918	0.10202	-0.02094	0.12892	-0.28762	0.05425	0.01481	0.04501		1	-0.08184	-0.0839	0.00203	-0.26173	0.11153	0.02934	-0.22781	-0.17595	0.37321	0.11271	-0.02171	-0.01008	0.22267
2	-0.11724	0.02038	0.00441	-0.0039	0.14937	0.06229	0.30706	0.04823	-0.06327	-0.1363	0.06229	-0.00969	-0.00977	-0.27407	-0.25288	0.30196	-0.17838	-0.03198	-0.0982	0.27468	0.05075	0.12582	-0.16323	-0.03237	0.05087	0.07081	0.07822	0.10146	-0.00509	0.0704	-0.01111	0.07431	-7.00109e-05	0.01861		2	-0.07292	-0.05201	-0.00905	-0.13658	0.07893	0.02182	-0.02828	-0.29586	0.35043	0.03746	-0.01135	-0.03493	0.07176
3	-0.02738	0.02385	0.0664	0.11719	0.11629	-0.02258	-0.23369	0.04173	-0.15479	-0.0128	-0.02258	0.01236	-0.00363	-0.30202	-0.1888	0.27331	-0.25754	0.02499	-0.07503	0.05977	0.03015	0.14633	-0.13475	0.1353	0.00848	0.03364	0.09201	0.07413	0.03673	0.07494	-0.04396	0.04153	-0.0062	0.01402		3	-0.14592	-0.03471	-0.00314	-0.03138	0.08117	0.01567	0.12949	-0.17799	0.25267	-0.00481	-0.01992	-0.03823	-0.0838
4	0.00391	0.01471	0.03524	0.13522	-0.03043	-0.09092	-0.50766	0.05287	-0.03014	0.03415	-0.09092	0.02073	-0.00186	-0.15614	-0.08783	0.22816	-0.13508	-0.01838	-0.02464	-0.03353	0.02	0.04145	-0.06957	-0.061	-0.01036	0.0683	0.04704	0.03984	0.05283	0.01655	0.05969	0.27782	0.000455071	0.02244		4	-0.11591	0.00781	0.01421	0.06202	0.05952	0.00938	0.10145	-0.03866	0.07922	-0.02635	0.01114	-0.00942	0.06798
5	0.0505	0.01398	0.02259	-0.06498	-0.07951	-0.09832	-0.56109	0.07909	0.13291	0.09432	-0.09832	0.01632	-0.01413	-0.10518	0.16955	0.23738	-0.09825	0.09049	-0.00405	-0.19625	0.01093	-0.02745	0.0487	0.01117	-0.02826	0.10612	0.0149	0.01383	0.02621	0.01756	-0.03047	0.00435	0.00168	0.00694		5	0.22232	0.02017	0.01311	0.08747	0.02842	0.00227	0.01732	0.02742	-0.10123	0.00263	0.02471	0.0073	-0.08496
6	0.01636	0.01325	0.032	-0.12775	-0.02847	-0.11058	0.18693	0.04208	0.11397	0.16436	-0.11058	-0.04254	0.04985	0.12515	-0.03924	0.01684	0.08397	0.08116	0.07282	-0.24819	-0.00137	-0.09348	0.11791	-0.08211	-0.01366	0.09032	-0.01195	-0.0133	0.0053	0.02096	0.00196	-0.12822	0.00606	0.000248675		6	0.24909	0.02042	0.00092302	0.09167	-0.04126	-0.01003	-0.11251	0.08602	-0.22737	-0.0213	-0.01921	-0.02679	-0.1498
7	-0.05002	-0.00704	0.01382	-0.05904	-0.06262	-0.1159	0.12597	-0.01906	0.08925	0.21486	-0.1159	-0.01486	0.04289	0.33102	0.04104	-0.16734	0.31918	0.05117	0.07319	-0.13643	-0.02043	-0.10697	0.17689	0.04851	-0.00188	-0.00799	-0.03486	-0.05721	-0.02423	-0.06367	0.09656	-0.000538134	-0.00392	-0.02079		7	0.0747	0.03377	-0.000553812	0.06806	-0.06141	-0.0099	-0.01486	0.12894	-0.2484	-0.03193	-0.01028	0.00642	-0.20069
8	0.05666	-0.02604	-0.02479	0.01731	-0.07382	-0.03056	0.17976	-0.03693	0.05139	0.11582	-0.03056	0.00537	0.01615	0.18223	0.28024	-0.29258	0.12468	-0.05804	0.05848	-0.05076	-0.03442	-0.08718	0.00861	0.07656	-0.02073	-0.13986	-0.07443	-0.08171	-0.0146	-0.01864	0.06757	-0.17176	0.00991	-0.02175		8	-0.03155	0.03352	0.02049	0.0392	-0.14253	-0.01277	0.09136	0.132	-0.17657	-0.01997	0.01614	0.02688	-0.08874
9	0.05808	-0.03445	-0.05108	0.000127243	-0.08609	0.05859	-0.06623	-0.10758	0.0598	-0.0712	0.05859	0.04597	-0.03105	0.23988	0.14777	-0.36411	0.19738	-0.01344	0.07613	-0.01728	-0.04288	-0.08538	0.0453	-0.07355	-0.00942	-0.2409	-0.08534	-0.08171	-0.02956	-0.11916	0.05332	-0.11501	0.00396	-0.0359		9	-0.0348	0.01399	-0.01791	0.05415	-0.09525	-0.02125	0.07139	0.13882	-0.17867	-0.03193	0.03542	0.04668	0.08281
10	-0.00154	-0.04396	0.00539	0.00607	-0.09658	0.2754	0.23068	-0.11582	-0.12323	-0.15011	0.2754	0.02027	-0.06311	0.3086	0.03618	-0.40871	0.17961	0.00858	0.03053	0.02752	-0.04749	-0.06559	0.02301	-0.10631	-0.03109	-0.09463	-0.10476	-0.09735	-0.02664	-0.12786	0.09405	-0.03674	-0.02667	-0.02883		10	-0.06318	0.04094	-0.02012	0.02713	-0.01911	-0.02453	-0.02757	0.17527	-0.1233	-0.01651	-0.00493	0.03216	0.16277
11	-0.54587	0.06241	-0.07282	-0.07791	-0.14389	0.26048	-0.31043	-0.13311	-0.13901	-0.11934	0.26048	-0.00482	-0.41034	-0.22165	0.01404	-0.04057	-0.4711	-0.06107	0.03678	-0.72059	-0.23796	-0.58515	-0.38617	0.12895	-0.47668	-0.03665	-0.54075	-0.15407	-0.43462	-0.45099	-0.15925	-0.16932	-0.46564	-0.52235		11	-0.12239	0.0444	-0.03378	0.01453	0.02294	-0.0896	0.00269	0.1177	-0.09738	-0.08511	0.12539	0.05966	-0.00558
12	-0.61878	-0.12784	-0.22178	-0.71286	-0.16221	0.05963	-0.08022	-0.53279	-0.18003	0.03178	0.05963	-0.56278	-0.59807	-0.23359	-0.04932	0.21524	-0.51213	-0.47049	-0.87312	-0.86657	-0.48577	-0.65495	-0.40676	-0.58541	-0.51672	-0.0106	-0.5272	-0.2351	-0.43195	-0.57194	-0.46366	-0.26227	-0.41068	-0.43436		12	-0.17187	-0.10837	-0.17962	-0.00357	-0.04126	-0.14292	-0.00507	0.00392	-0.21476	-0.12552	-0.01742	0.07088	-0.11084
13	-0.72357	-0.11688	-0.45966	-0.70925	-0.18532	-0.13139	-0.04794	-0.60751	-0.12639	0.10833	-0.13139	-0.59563	-0.62249	-0.33638	-0.55436	0.15088	-0.59807	-0.52262	-0.8448	-0.87888	-0.49576	-0.70658	-0.41326	-0.76931	-0.56995	-0.48416	-0.5248	-0.27487	-0.46186	-0.58922	-0.47916	-0.44425	-0.39913	-0.43226		13	-0.21729	-0.18599	-0.37973	-0.08201	-0.12188	-0.16124	0.00481	-0.12008	-0.27608	-0.18455	-0.02992	0.04162	-0.06025
14	-0.71029	-0.16622	-0.48562	-0.80171	-0.17519	-0.27061	-0.2527	-0.65171	-0.15584	0.16258	-0.27061	-0.6589	-0.65455	-0.27407	-0.67207	-0.21357	-0.53378	-0.6307	-0.82788	-0.88922	-0.493	-0.68211	-0.51791	-0.69669	-0.62176	-0.60197	-0.50718	-0.30012	-0.46275	-0.6128	-0.34367	-0.73191	-0.36413	-0.42097		14	-0.22946	-0.26806	-0.37345	-0.26094	-0.1908	-0.17861	-0.02323	-0.20048	-0.30937	-0.19997	-0.08526	0.0106	-0.15097
15	-0.67532	-0.13534	-0.46842	-0.8208	-0.14602	-0.43746	-0.18421	-0.69464	-0.22579	0.23656	-0.43746	-0.74984	-0.67556	-0.42927	-0.81479	-0.2407	-0.61908	-0.69103	-0.82236	-0.85747	-0.4973	-0.65657	-0.51311	-0.74555	-0.6797	-0.65647	-0.49854	-0.35778	-0.45958	-0.61331	-0.36186	-0.72066	-0.37638	-0.41313		15	-0.41114	-0.34073	-0.3657	-0.24782	-0.2244	-0.20021	-0.16133	-0.1521	-0.32478	-0.17551	-0.14667	-0.10225	-0.26931
16	-0.68729	-0.25852	-0.4191	-0.82313	-0.28812	-0.45585	-0.18206	-0.70601	-0.36044	0.24642	-0.45585	-0.79835	-0.66833	-0.44266	-0.96634	-0.24689	-0.61261	-0.5607	-0.78154	-0.85673	-0.49438	-0.63336	-0.532	-0.74451	-0.66792	-0.6265	-0.51941	-0.41055	-0.45553	-0.6012	-0.27186	-0.83318	-0.3615	-0.39782		16	-0.63987	-0.40228	-0.36016	-0.26147	-0.25052	-0.21593	-0.17192	-0.11191	-0.28519	-0.1678	-0.30984	-0.11171	-0.17684
17	-0.69085	-0.32158	-0.35776	-0.83183	-0.31283	-0.54569	-0.6389	-0.69441	-0.40357	0.26142	-0.54569	-0.82998	-0.67147	-0.41646	-1.01332	-0.22811	-0.63038	-0.48734	-0.78779	-0.82571	-0.49361	-0.63444	-0.62148	-0.7696	-0.64814	-0.67325	-0.50754	-0.41827	-0.44349	-0.63298	-0.29926	-0.77643	-0.36973	-0.372		17	-0.8248	-0.44381	-0.35093	-0.26514	-0.2881	-0.24218	-0.22074	-0.18821	-0.28659	-0.19173	-0.33519	-0.10973	-0.35973
18	-0.73329	-0.35118	-0.30876	-0.89057	-0.28847	-0.61738	-0.64069	-0.69568	-0.47825	0.29673	-0.61738	-0.77782	-0.64377	-0.45955	-1.02178	-0.26979	-0.64428	-0.54565	-0.80177	-0.8395	-0.49792	-0.62221	-0.63557	-0.7392	-0.66274	-0.68666	-0.26124	-0.40828	-0.45172	-0.6263	-0.37979	-0.67321	-0.37305	-0.36148		18	-0.73802	-0.46804	-0.35684	-0.25412	-0.30651	-0.26091	-0.32596	-0.18855	-0.26487	-0.26139	-0.38767	-0.10291	-0.34171
19	-0.74787	-0.31664	-0.30908	-0.98388	-0.31728	-0.64918	-0.2631	-0.74093	-0.6576	-0.12683	-0.64918	-0.7731	-0.63272	-0.62087	-1.0252	-0.15214	-0.76931	-0.57935	-0.84369	-0.84787	-0.52221	-0.61177	-0.72335	-0.72562	-0.64249	-0.70072	-0.57816	-0.39999	-0.46212	-0.66943	-0.31208	-0.50687	-0.41751	-0.35746		19	-0.65204	-0.46853	-0.40151	-0.23969	-0.27988	-0.28169	-0.32636	-0.28258	-0.27958	-0.32732	-0.43266	-0.13569	-0.38416
20	-0.75711	-0.34881	-0.31038	-1.01018	-0.39037	-0.66699	-0.6034	-0.73026	-0.59186	-0.35075	-0.66699	-0.81492	-0.66274	-0.81393	-0.74946	-0.34544	-0.93958	-0.82215	-0.879	-0.86608	-0.53097	-0.63696	-0.63154	-0.77447	-0.65944	-0.76088	-0.66474	-0.38435	-0.4587	-0.70084	-0.38339	-0.59885	-0.36763	-0.42556		20	-0.66015	-0.49745	-0.43253	-0.25648	-0.2764	-0.30808	-0.32525	-0.26622	-0.28274	-0.4358	-0.4548	-0.1458	-0.58304
21	-0.77987	-0.32614	-0.38145	-0.93723	-0.35552	-0.65704	-0.79094	-0.73107	-0.59028	-0.50265	-0.65704	-0.77189	-0.65742	-0.73822	-0.64219	-0.38386	-0.88433	-0.85934	-0.96359	-0.81119	-0.59861	-0.6733	-0.5015	-0.80326	-0.5935	-0.84742	-0.70191	-0.36833	-0.53525	-0.76768	-0.69048	-0.49807	-0.36115	-0.38883		21	-0.73883	-0.51476	-0.4425	-0.26461	-0.26869	-0.31505	-0.2622	-0.19707	-0.28309	-0.51504	-0.44337	-0.12843	-0.54815
22	-0.70116	-0.34442	-0.44603	-0.96034	-0.30288	-0.63669	-0.55607	-0.74023	-0.6271	-0.5863	-0.63669	-0.70163	-0.5967	-0.79762	-0.67711	-0.50889	-0.85978	-0.91034	-1	-0.82399	-0.59907	-0.65765	-0.55476	-0.74761	-0.62789	-0.926	-0.65706	-0.38831	-0.58151	-0.80527	-0.77879	-0.45404	-0.30952	-0.35612		22	-0.75099	-0.5511	-0.44951	-0.29242	-0.28411	-0.31532	-0.31466	-0.17084	-0.29815	-0.51371	-0.45123	-0.1546	-0.56443
23	-0.67437	-0.35776	-0.44993	-0.9824	-0.35498	-0.65138	-0.82931	-0.69499	-0.6171	-0.68908	-0.65138	-0.696	-0.56014	-0.66746	-0.68898	-0.4111	-0.66819	-0.89124	-0.98198	-0.75038	-0.63904	-0.58191	-0.54795	-0.71854	-0.52332	-0.88066	-0.63032	-0.38247	-0.54627	-0.72884	-0.71017	-0.42126	-0.24861	-0.33871		23	-0.74126	-0.57977	-0.45874	-0.33965	-0.28909	-0.332	-0.31072	-0.20456	-0.35982	-0.54481	-0.4523	-0.18562	-0.52111
24	-0.59483	-0.39815	-0.46583	-0.91899	-0.36405	-0.66652	-0.71277	-0.69325	-0.71125	-0.78674	-0.66652	-0.7033	-0.56887	-0.75278	-0.63175	-0.49304	-0.75768	-0.78788	-0.8996	-0.65019	-0.59154	-0.54269	-0.51652	-0.76931	-0.46962	-0.75238	-0.55634	-0.3998	-0.49862	-0.58493	-0.31477	-0.42273	-0.30882	-0.35134		24	-0.74937	-0.59262	-0.47092	-0.34935	-0.3513	-0.34321	-0.36298	-0.19571	-0.39206	-0.62112	-0.46301	-0.2052	-0.57374
25	-0.58428	-0.38828	-0.47816	-0.9016	-0.36796	-0.47666	-0.8164	-0.65009	-0.74596	-0.82402	-0.47666	-0.68657	-0.61962	-0.72657	-0.64255	-0.44138	-0.7215	-0.63272	-0.84958	-0.67235	-0.55234	-0.54791	-0.60677	-0.63057	-0.54074	-0.67827	-0.62277	-0.40659	-0.45717	-0.41567	-0.21321	-0.38848	-0.29744	-0.28018		25	-0.79804	-0.59386	-0.47166	-0.31735	-0.34682	-0.3387	-0.45195	-0.21717	-0.43551	-0.65356	-0.44373	-0.20168	-0.68103
26	-0.61261	-0.40035	-0.51613	-0.85325	-0.37686	-0.50152	-0.88095	-0.60983	-0.79961	-0.87295	-0.50152	-0.67791	-0.61144	-0.73094	-0.57541	-0.45126	-0.71213	-0.70305	-0.72711	-0.77574	-0.52574	-0.62095	-0.72474	-0.51618	-0.6439	-0.65821	-0.58224	-0.3885	-0.44678	-0.40546	-0.23827	-0.3244	-0.30619	-0.21227		26	-0.68286	-0.64626	-0.48052	-0.3079	-0.35254	-0.33132	-0.28107	-0.21717	-0.43025	-0.64478	-0.4166	-0.2041	-0.56763
27	-0.6285	-0.41899	-0.50055	-0.81698	-0.44586	-0.46822	-0.87449	-0.60878	-0.82486	-0.89169	-0.46822	-0.60704	-0.58784	-0.70648	-0.51728	-0.40557	-0.70437	-0.69968	-0.74292	-0.72601	-0.51344	-0.57345	-0.7766	-0.56932	-0.63071	-0.55315	-0.52648	-0.36796	-0.34514	-0.34278	-0.19771	-0.48388	-0.27889	-0.26526		27	-0.5904	-0.60968	-0.4724	-0.33676	-0.31074	-0.32872	-0.33322	-0.21581	-0.4702	-0.64026	-0.39624	-0.22236	-0.50628
28	-0.65766	-0.4645	-0.52716	-0.81507	-0.54456	-0.51979	-0.75293	-0.598	-0.76648	-0.91616	-0.51979	-0.5456	-0.5791	-0.72599	-0.53006	-0.43997	-0.71083	-0.70935	-0.78227	-0.69819	-0.54819	-0.54431	-0.84488	-0.52105	-0.58455	-0.50639	-0.43595	-0.32273	-0.24666	-0.36762	-0.20508	-0.52204	-0.23391	-0.27942		28	-0.6634	-0.58422	-0.48459	-0.35355	-0.29133	-0.33433	-0.29378	-0.27031	-0.47195	-0.66207	-0.3866	-0.26438	-0.66271
29	-0.65173	-0.44878	-0.53268	-0.76206	-0.61569	-0.54638	-0.54997	-0.58895	-0.71546	-0.83448	-0.54638	-0.54377	-0.55727	-0.719	-0.58369	-0.54394	-0.68628	-0.57126	-0.7683	-0.62853	-0.51944	-0.54485	-0.74363	-0.49213	-0.47763	-0.4774	-0.3766	-0.30238	-0.21434	-0.35879	-0.18791	-0.5602	-0.23111	-0.25091		29	-0.73639	-0.55629	-0.49049	-0.34621	-0.29681	-0.32681	-0.35339	-0.22398	-0.48807	-0.6493	-0.33483	-0.29297	-0.57839
30	-0.63596	-0.51458	-0.55085	-0.74445	-0.671	-0.50476	-0.7411	-0.5937	-0.83275	-0.77155	-0.50476	-0.50682	-0.52439	-0.65145	-0.70446	-0.67017	-0.54315	-0.53936	-0.66274	-0.49855	-0.49746	-0.49322	-0.44035	-0.47412	-0.38389	-0.42389	-0.30117	-0.26846	-0.13475	-0.33786	-0.14383	-0.43105	-0.2234	-0.21266		30	-0.77776	-0.53626	-0.50415	-0.35303	-0.30527	-0.34403	-0.45558	-0.2141	-0.54063	-0.49377	-0.31877	-0.27538	-0.21348
31	-0.57539	-0.45938	-0.64237	-0.69016	-0.67153	-0.46787	-0.74755	-0.54115	-0.75859	-0.68139	-0.46787	-0.48127	-0.46614	-0.5967	-0.79842	-0.7151	-0.50922	-0.56756	-0.56234	-0.48575	-0.45964	-0.43907	-0.37657	-0.41656	-0.40132	-0.36809	-0.25801	-0.29465	-0.1127	-0.39663	-0.128	-0.54797	-0.27119	-0.14838		31	-0.69503	-0.5333	-0.52372	-0.38005	-0.29282	-0.3413	-0.48534	-0.25158	-0.64715	-0.51211	-0.27092	-0.23996	-0.43911
32	-0.56555	-0.47199	-0.59856	-0.64584	-0.679	-0.51482	-0.94334	-0.49149	-0.82591	-0.52692	-0.51482	-0.49739	-0.47146	-0.62058	-0.80112	-0.74397	-0.49985	-0.61126	-0.42994	-0.42593	-0.4106	-0.43619	-0.42162	-0.38881	-0.42817	-0.35152	-0.22479	-0.31802	-0.11916	-0.25588	-0.11484	-0.54895	-0.28886	-0.11127		32	-0.71855	-0.53157	-0.54587	-0.35985	-0.30676	-0.34431	-0.36156	-0.33538	-0.63068	-0.47143	-0.23129	-0.22478	-0.39812
33	-0.53355	-0.49593	-0.52327	-0.61827	-0.68309	-0.4977	-0.89673	-0.47745	-0.66181	-0.44939	-0.4977	-0.44158	-0.48128	-0.6066	-0.54842	-0.51464	-0.48693	-0.42071	-0.38985	-0.40426	-0.40737	-0.4146	-0.30907	-0.34453	-0.4715	-0.33038	-0.20824	-0.25376	-0.09369	-0.31225	-0.11618	-0.44425	-0.28239	-0.10286		33	-0.63095	-0.53948	-0.5444	-0.37953	-0.49836	-0.3562	-0.40716	-0.44711	-0.58303	-0.44006	-0.17024	-0.27845	-0.44289
34	-0.53331	-0.48113	-0.55475	-0.62633	-0.52553	-0.49007	-0.87844	-0.48058	-0.57345	-0.45491	-0.49007	-0.43063	-0.38264	-0.39433	-0.33261	-0.30637	-0.29372	-0.37746	-0.38801	-0.38679	-0.42336	-0.37304	-0.27269	-0.31634	-0.52285	-0.3986	-0.20441	-0.20872	-0.10535	-0.27757	-0.18204	-0.39191	-0.29377	-0.10133		34	-0.49225	-0.52959	-0.53997	-0.37821	-0.55036	-0.36345	-0.52902	-0.39056	-0.58583	-0.35657	-0.04277	-0.30045	-0.44813
35	-0.53212	-0.48515	-0.56059	-0.6206	-0.52357	-0.47354	-0.87127	-0.44485	-0.51034	-0.45235	-0.42729	-0.37969	-0.35085	-0.21641	-0.29806	-0.32677	-0.13088	-0.36521	-0.37918	-0.34198	-0.44242	-0.37592	-0.22624	-0.3249	-0.54216	-0.39403	-0.18594	-0.21042	-0.1402	-0.25626	-0.189	-0.34397	-0.29009	-0.13958		35	-0.459	-0.57235	-0.55252	-0.37979	-0.54588	-0.36933	-0.50158	-0.42974	-0.58618	-0.23825	-0.10954	-0.35919	-0.38707
36	-0.56662	-0.45225	-0.5554	-0.56419	-0.55327	-0.47689	-0.9247	-0.45692	-0.46405	-0.39119	-0.43064	-0.39793	-0.30596	-0.09964	-0.32181	-0.22996	-0.0262	-0.33207	-0.36484	-0.37989	-0.49377	-0.36315	-0.21634	-0.27988	-0.50495	-0.32841	-0.1688	-0.22474	-0.17442	-0.31276	-0.19067	-0.32146	-0.26769	-0.16063		36	-0.46468	-0.57804	-0.53701	-0.3567	-0.51229	-0.36454	-0.44832	-0.39056	-0.53327	-0.27043	-0.15917	-0.36337	-0.33851
37	-0.56674	-0.47729	-0.55605	-0.54829	-0.57835	-0.47805	-0.81174	-0.43128	-0.32257	-0.33635	-0.4318	-0.3479	-0.32329	-0.05713	-0.36285	-0.1631	-0.01942	-0.28847	-0.38286	-0.40476	-0.51636	-0.38869	-0.27687	-0.33139	-0.49411	-0.34324	-0.16124	-0.27317	-0.17683	-0.45427	-0.24313	-0.41099	-0.23566	-0.18607		37	-0.44278	-0.56543	-0.51781	-0.37349	-0.48492	-0.36372	-0.4235	-0.28871	-0.41414	-0.34407	-0.16167	-0.36183	-0.44144
38	-0.57835	-0.49008	-0.51256	-0.50715	-0.58582	-0.4829	-0.34557	-0.39647	-0.37622	-0.27617	-0.43665	-0.33209	-0.34267	0.16417	-0.37563	-0.16777	0.25747	-0.32364	-0.41559	-0.39122	-0.51683	-0.36135	-0.33678	-0.30778	-0.49882	-0.31926	-0.14697	-0.28919	-0.18811	-0.49677	-0.2546	-0.39778	-0.23338	-0.18779		38	-0.41277	-0.56766	-0.49566	-0.38031	-0.43864	-0.3681	-0.42764	-0.33095	-0.36823	-0.4047	-0.23986	-0.31915	-0.56153
39	-0.54232	-0.47291	-0.50899	-0.52284	-0.49779	-0.48961	-0.37462	-0.34937	-0.35097	-0.23751	-0.44336	-0.27992	-0.31906	0.07827	-0.37257	-0.20923	0.03389	-0.36566	-0.45348	-0.36389	-0.48393	-0.35433	-0.25814	-0.31545	-0.49364	-0.27545	-0.14865	-0.29936	-0.21662	-0.51985	-0.34828	-0.35228	-0.24161	-0.21151		39	-0.46711	-0.5679	-0.52483	-0.40943	-0.42022	-0.3845	-0.35047	-0.33606	-0.3388	-0.42251	-0.22022	-0.2745	-0.62986
40	-0.55216	-0.48753	-0.47362	-0.47364	-0.47538	-0.48001	-0.23513	-0.30331	-0.18266	-0.20515	-0.43376	-0.26	-0.29955	0.01479	-0.38391	-0.20587	-0.01069	-0.2896	-0.4623	-0.39048	-0.4561	-0.34552	-0.31124	-0.33435	-0.50919	-0.23501	-0.12203	-0.32405	-0.21865	-0.43825	-0.32976	-0.34788	-0.21885	-0.19544		40	-0.49874	-0.55703	-0.58944	-0.4299	-0.39285	-0.39858	-0.37185	-0.27338	-0.22457	-0.33371	-0.2163	-0.22874	-0.47575
41	-0.5863	-0.5482	-0.54469	-0.47661	-0.47058	-0.50337	-0.15158	-0.29113	-0.15321	-0.17457	-0.45712	-0.12922	-0.24007	-0.2103	-0.34089	-0.20847	-0.25818	-0.29016	-0.4726	-0.40673	-0.42582	-0.3788	-0.20906	-0.31914	-0.51437	-0.24624	-0.10237	-0.29258	-0.22245	-0.46146	-0.27078	-0.12578	-0.22936	-0.19544		41	-0.50604	-0.55456	-0.56803	-0.43646	-0.38788	-0.38122	-0.343	-0.27678	-0.17411	-0.23108	-0.21487	-0.18298	-0.41207
42	-0.5793	-0.54638	-0.52457	-0.43886	-0.41402	-0.33467	-0.21325	-0.26409	-0.17793	-0.19332	-0.28842	-0.10291	-0.26749	-0.26446	-0.33567	-0.19881	-0.30083	-0.31274	-0.4851	-0.44168	-0.4086	-0.39661	-0.28105	-0.29095	-0.51531	-0.26487	-0.09277	-0.25659	-0.21776	-0.37759	-0.23843	0.01169	-0.22358	-0.18855		42	-0.49874	-0.52069	-0.50969	-0.4438	-0.28685	-0.33952	-0.25978	-0.23863	-0.14608	-0.28	-0.19309	-0.12205	-0.40277
43	-0.56377	-0.44439	-0.22503	-0.42295	-0.35943	-0.30171	-0.18959	-0.27337	-0.09325	-0.15189	-0.25546	-0.08664	-0.28386	-0.30202	-0.34701	-0.2177	-0.32377	-0.30308	-0.48143	-0.50766	-0.40968	-0.41694	-0.17345	-0.337	-0.51531	-0.22934	-0.09589	-0.22267	-0.20712	-0.33924	-0.23299	0.00386	-0.23268	-0.18568		43	-0.51659	-0.52613	-0.47462	-0.4194	-0.27939	-0.32093	-0.24132	-0.21036	-0.11174	-0.21114	-0.17381	-0.12491	-0.42109
44	-0.57539	-0.36635	-0.12507	-0.3833	-0.34271	-0.2861	-0.43163	-0.2873	-0.11639	-0.14972	-0.23985	-0.10382	-0.28932	-0.3655	-0.34485	-0.25492	-0.33702	-0.30735	-0.48032	-0.55886	-0.37078	-0.43349	-0.2086	-0.38054	-0.52049	-0.24122	-0.08618	-0.20175	-0.21434	-0.31125	-0.27086	-0.00201	-0.24756	-0.1612		44	-0.49225	-0.46136	-0.41259	-0.38031	-0.25426	-0.31532	-0.31224	-0.21002	-0.07039	-0.21645	-0.1406	-0.15636	-0.54088
45	-0.58132	-0.34387	-0.15396	-0.35191	-0.39446	-0.3157	-0.22365	-0.31491	-0.15111	-0.16649	-0.26945	-0.11158	-0.26162	-0.26329	-0.35871	-0.22073	-0.20455	-0.29376	-0.50828	-0.62779	-0.33035	-0.45328	-0.21912	-0.3866	-0.51719	-0.24515	-0.06795	-0.19911	-0.24172	-0.3231	-0.26223	-0.02549	-0.26156	-0.17115		45	-0.48658	-0.41118	-0.37124	-0.32758	-0.22166	-0.30739	-0.34169	-0.13984	0.04804	-0.23241	-0.10026	-0.19948	-0.61735
46	-0.60313	-0.31847	-0.18316	-0.32328	-0.46915	-0.34311	0.02055	-0.33719	-0.07274	-0.15958	-0.29686	-0.11401	-0.2458	-0.1343	-0.35115	-0.23484	-0.11538	-0.32746	-0.53255	-0.67727	-0.31129	-0.38114	-0.21324	-0.39265	-0.51531	-0.22052	-0.0592	-0.19591	-0.21092	-0.36132	-0.27547	-0.02891	-0.25964	-0.15833		46	-0.43223	-0.34518	-0.33173	-0.26619	-0.21967	-0.29577	-0.33967	-0.09283	0.05189	-0.26484	-0.06027	-0.26944	-0.65457
47	-0.58653	-0.32212	-0.10008	-0.28999	-0.48356	-0.34207	-0.26274	-0.33289	-0.07221	-0.13334	-0.29582	-0.12268	-0.26272	0.09429	-0.35061	-0.31483	-0.01651	-0.33521	-0.55278	-0.69721	-0.31375	-0.38618	-0.19342	-0.37553	-0.51813	-0.22989	-0.06148	-0.20156	-0.21333	-0.33433	-0.27882	0.02588	-0.25211	-0.15202		47	-0.47117	-0.31849	-0.30441	-0.21424	-0.19678	-0.29536	-0.40777	-0.05808	0.02456	-0.32334	-0.0135	-0.31123	-0.53158
48	-0.58879	-0.28411	-0.0579	-0.3095	-0.4078	-0.28737	-0.37247	-0.33672	-0.06538	-0.11361	-0.24112	-0.15173	-0.25303	0.29928	-0.38661	-0.23517	0.14051	-0.31319	-0.57815	-0.72773	-0.29207	-0.38582	-0.21788	-0.37006	-0.51861	-0.30455	-0.05776	-0.21174	-0.22613	-0.34479	-0.29834	0.08263	-0.25333	-0.15259		48	-0.43386	-0.27968	-0.26528	-0.16334	-0.1918	-0.2929	-0.43167	0.0339	-0.00943	-0.41054	0.00078549	-0.33257	-0.52256
49	-0.5978	-0.30403	-0.09587	-0.31268	-0.35534	-0.30403	-0.56001	-0.35227	-0.04486	-0.11894	-0.25777	-0.1829	-0.24935	0.50515	-0.37851	-0.28629	0.34115	-0.31566	-0.58624	-0.73807	-0.29361	-0.36117	-0.26479	-0.37523	-0.51013	-0.27043	-0.05812	-0.22474	-0.23868	-0.37771	-0.26701	-0.09642	-0.25526	-0.16101		49	-0.44602	-0.24111	-0.24755	-0.11297	-0.20374	-0.29755	-0.33907	0.04343	-0.11314	-0.46425	0.00614	-0.30243	-0.48447
50	-0.61297	-0.24993	-0.06147	-0.32095	-0.33951	-0.32819	-0.59121	-0.33533	-0.07905	-0.10217	-0.28194	-0.19142	-0.25767	0.61289	-0.40731	-0.25177	0.40609	-0.32825	-0.57117	-0.7494	-0.29007	-0.33706	-0.11633	-0.38615	-0.49647	-0.24373	-0.06867	-0.24377	-0.25465	-0.35905	-0.27848	-0.10132	-0.25036	-0.15431		50	-0.52145	-0.20478	-0.20805	-0.11035	-0.24181	-0.29837	-0.38658	0.0264	-0.17727	-0.49775	0.00828	-0.24546	-0.47313
[truncated: 17 more columns]

## Sheet: Panel_a_trace
WT
AVA-naïve				AVA-trained				AIB-naïve				AIB-trained				RIM-naïve				RIM-trained
Time (s)	mean	SEM		Time (s)	mean	SEM		Time (s)	mean	SEM		Time (s)	mean	SEM		Time (s)	mean	SEM		Time (s)	mean	SEM
1	0.01484	0.03302		1	-0.02163	0.04381		1	0.02075	0.03049		1	-0.04981	0.04066		1	0.00879	0.02617		1	0.02604	0.0329
2	0.01672	0.02771		2	-0.03953	0.04355		2	0.04128	0.02625		2	-0.03995	0.03931		2	0.01425	0.02285		2	0.00822	0.02767
3	0.01118	0.02313		3	-0.04021	0.03782		3	0.02513	0.02319		3	-0.02641	0.03449		3	-0.00184	0.02062		3	-0.01466	0.02558
4	0.00364	0.0243		4	-0.01293	0.03042		4	0.00493	0.02182		4	0.00496	0.02304		4	-0.00521	0.02126		4	-0.01792	0.02043
5	-0.00783	0.02469		5	0.00329	0.02169		5	-0.00329	0.02475		5	0.02882	0.01931		5	-0.00696	0.02214		5	-0.00615	0.01512
6	0.0106	0.02323		6	0.000963455	0.03605		6	0.01138	0.02164		6	0.01684	0.02999		6	0.00559	0.01568		6	-0.00632	0.02145
7	-0.0104	0.01855		7	0.01004	0.03614		7	-2.14895e-05	0.0182		7	0.02044	0.02837		7	0.0157	0.01965		7	0.01172	0.02123
8	0.00249	0.02199		8	0.0356	0.02736		8	-0.00852	0.01947		8	0.03538	0.02128		8	-0.00113	0.01807		8	0.00659	0.02151
9	-0.03279	0.02596		9	0.03717	0.02595		9	-0.04973	0.02382		9	0.011	0.01877		9	-0.02107	0.01917		9	0.00185	0.0186
10	-0.00846	0.0278		10	0.02723	0.02972		10	-0.04192	0.02482		10	-0.00127	0.02603		10	-0.00811	0.02397		10	-0.00936	0.02149
11	-0.2742	0.05753		11	0.03707	0.02861		11	-0.24836	0.04555		11	0.00364	0.02124		11	-0.21556	0.04273		11	0.00749	0.0233
12	-0.46491	0.06215		12	-0.10178	0.02623		12	-0.38359	0.05067		12	-0.0981	0.02505		12	-0.3657	0.04692		12	-0.06215	0.02327
13	-0.57356	0.06017		13	-0.24431	0.03689		13	-0.47196	0.05035		13	-0.23592	0.03445		13	-0.44053	0.04403		13	-0.153	0.02679
14	-0.61339	0.04927		14	-0.32501	0.04489		14	-0.5211	0.04165		14	-0.30299	0.03944		14	-0.48499	0.04044		14	-0.21401	0.02793
15	-0.6359	0.04868		15	-0.39078	0.05361		15	-0.54103	0.04142		15	-0.36072	0.047		15	-0.51291	0.04184		15	-0.2781	0.03364
16	-0.64132	0.04861		16	-0.44779	0.05586		16	-0.54601	0.03957		16	-0.40008	0.04933		16	-0.5257	0.04128		16	-0.33292	0.03918
17	-0.67448	0.04641		17	-0.47783	0.05108		17	-0.58487	0.03676		17	-0.43095	0.04758		17	-0.54801	0.04038		17	-0.3669	0.03789
18	-0.68742	0.04868		18	-0.48834	0.05122		18	-0.59762	0.03839		18	-0.41717	0.04439		18	-0.55024	0.04131		18	-0.36932	0.03774
19	-0.71633	0.04702		19	-0.50176	0.05013		19	-0.62666	0.03787		19	-0.42881	0.04368		19	-0.57752	0.03802		19	-0.38327	0.03575
20	-0.76746	0.03887		20	-0.50039	0.04681		20	-0.65554	0.0321		20	-0.42045	0.04111		20	-0.62643	0.03303		20	-0.39135	0.0338
21	-0.79101	0.0366		21	-0.45083	0.05351		21	-0.68404	0.03005		21	-0.37954	0.04521		21	-0.63972	0.03137		21	-0.37591	0.03434
22	-0.78894	0.03784		22	-0.43073	0.04893		22	-0.68351	0.03231		22	-0.36967	0.04456		22	-0.64287	0.03187		22	-0.37117	0.03496
23	-0.76109	0.03386		23	-0.39845	0.05416		23	-0.66397	0.02884		23	-0.35112	0.04963		23	-0.62254	0.03095		23	-0.34716	0.03777
24	-0.73491	0.03334		24	-0.34835	0.0621		24	-0.63852	0.02737		24	-0.31459	0.05306		24	-0.59716	0.02808		24	-0.30373	0.04214
25	-0.70352	0.03609		25	-0.34175	0.06181		25	-0.62226	0.02869		25	-0.30029	0.05581		25	-0.56885	0.02915		25	-0.29976	0.04448
26	-0.69397	0.03974		26	-0.29596	0.05789		26	-0.63204	0.0314		26	-0.27365	0.0505		26	-0.57307	0.03058		26	-0.27557	0.04258
27	-0.66915	0.04324		27	-0.29044	0.0506		27	-0.61523	0.03311		27	-0.27177	0.04461		27	-0.56086	0.03053		27	-0.26343	0.04181
28	-0.66056	0.04626		28	-0.31136	0.04413		28	-0.60468	0.03483		28	-0.30532	0.04081		28	-0.55783	0.03072		28	-0.27891	0.04242
29	-0.61503	0.04404		29	-0.32938	0.03959		29	-0.56591	0.03171		29	-0.33078	0.04321		29	-0.53329	0.02814		29	-0.29406	0.03988
30	-0.56928	0.04359		30	-0.32502	0.04074		30	-0.53122	0.03271		30	-0.32048	0.04753		30	-0.5039	0.03063		30	-0.28952	0.04019
31	-0.54052	0.03978		31	-0.31476	0.05583		31	-0.5051	0.033		31	-0.27889	0.05522		31	-0.48543	0.03042		31	-0.28703	0.04615
32	-0.54547	0.04372		32	-0.31291	0.05715		32	-0.50762	0.03685		32	-0.27822	0.05568		32	-0.47937	0.03356		32	-0.27379	0.04655
33	-0.49591	0.04001		33	-0.33932	0.06208		33	-0.46444	0.03431		33	-0.31034	0.05642		33	-0.43295	0.02888		33	-0.27985	0.04919
34	-0.42998	0.04067		34	-0.35383	0.06177		34	-0.42943	0.03371		34	-0.3298	0.05783		34	-0.39568	0.02654		34	-0.27785	0.05164
35	-0.38859	0.04383		35	-0.36978	0.06146		35	-0.40401	0.03591		35	-0.34936	0.05744		35	-0.37505	0.0271		35	-0.29258	0.05297
36	-0.37607	0.0446		36	-0.36205	0.05775		36	-0.40456	0.03863		36	-0.35882	0.05551		36	-0.36183	0.02936		36	-0.2975	0.05298
37	-0.38361	0.03854		37	-0.34842	0.05497		37	-0.40886	0.03457		37	-0.33759	0.0538		37	-0.36413	0.02778		37	-0.29526	0.05294
38	-0.375	0.03328		38	-0.32829	0.05493		38	-0.40177	0.03094		38	-0.30902	0.05497		38	-0.33677	0.03099		38	-0.28965	0.0538
39	-0.37233	0.0286		39	-0.29523	0.05073		39	-0.39985	0.02701		39	-0.29083	0.05083		39	-0.34003	0.02515		39	-0.27347	0.05566
40	-0.36622	0.02851		40	-0.2387	0.05439		40	-0.39713	0.02621		40	-0.24761	0.04979		40	-0.32283	0.02386		40	-0.2488	0.05047
41	-0.36965	0.03706		41	-0.21172	0.05496		41	-0.38988	0.03182		41	-0.23923	0.04909		41	-0.32081	0.02437		41	-0.24335	0.04625
42	-0.35388	0.03971		42	-0.18977	0.04972		42	-0.37816	0.0322		42	-0.21668	0.04367		42	-0.30663	0.02331		42	-0.2224	0.04179
43	-0.3233	0.04056		43	-0.17156	0.04444		43	-0.35179	0.03399		43	-0.20505	0.04178		43	-0.28612	0.02285		43	-0.20229	0.04071
44	-0.32914	0.03951		44	-0.15243	0.05018		44	-0.35569	0.03377		44	-0.18864	0.04437		44	-0.294	0.02328		44	-0.18305	0.0439
45	-0.2716	0.03711		45	-0.13537	0.05881		45	-0.30697	0.032		45	-0.16881	0.04889		45	-0.28886	0.02344		45	-0.16861	0.04766
46	-0.23746	0.04194		46	-0.12312	0.05762		46	-0.27944	0.0372		46	-0.15072	0.04638		46	-0.27655	0.0275		46	-0.14719	0.0481
47	-0.24889	0.04076		47	-0.13453	0.05476		47	-0.29049	0.03871		47	-0.16536	0.04223		47	-0.27248	0.02974		47	-0.14711	0.04584
48	-0.23486	0.04401		48	-0.12732	0.05501		48	-0.28448	0.04182		48	-0.15773	0.04284		48	-0.25946	0.0348		48	-0.13885	0.04769
49	-0.24259	0.04634		49	-0.13017	0.05202		49	-0.2799	0.04601		49	-0.14679	0.03872		49	-0.26319	0.04013		49	-0.1276	0.04951
50	-0.2355	0.04699		50	-0.12377	0.05236		50	-0.26579	0.04711		50	-0.15023	0.04315		50	-0.25356	0.04334		50	-0.12636	0.04799

## Sheet: Panel_b_heatmaps
Triple RNAi																																					Triple RNAi
AVA-naïve																																					AVA-trained
Time (s)	1	2	3	4	5	6	7	8	9	10	11	12	13	14	15	16	17	18	19	20	21	22	23	24	25	26	27	28	29	30	31	32	33	34	35		Time (s)	1	2	3	4	5	6	7	8	9	10	11	12
1	0.05331	0.14047	-0.06963	0.09451	0.08644	-0.09091	-0.16612	0.23277	-0.01094	0.21476	0.18082	0.16909	0.02718	0.02074	0.34245	-0.20789	-0.16714	0.2999	-0.92634	-0.6854	0.09586	-0.1912	-0.54747	-0.38198	-0.16817	0.02717	-0.35546	-0.0985	-0.29594	0.06572	0.07894	-0.10888	0.2438	0.16195	0.08182		1	0.15974	0.13441	0.23792	-0.0728	0.15181	0.18379	-0.15766	0.07526	0.12957	0.12277	0.07241	-0.000957549
2	0.01754	0.31954	0.05555	-0.04625	0.04912	-0.00985	0.00825	0.245	-0.07381	0.17303	0.15952	0.13514	0.07824	-0.03566	0.19632	-0.08348	0.15029	0.19758	0.22718	-0.5196	0.06072	-0.43536	-0.625	-0.17803	-0.38645	0.08158	-0.39294	0.13736	-0.17622	0.05197	-0.06201	-0.24939	0.15642	-0.47499	0.04886		2	0.10287	-0.36242	0.1766	-0.1459	0.00783	-0.08828	-0.43652	0.03995	0.25208	0.21247	0.05873	-0.00787
3	0.04049	0.15241	0.10333	-0.08934	0.03477	0.02177	-0.00628	0.18905	-0.1439	0.14144	0.17445	0.08225	0.05091	-0.000890547	0.09451	-0.06845	0.14966	-0.1362	0.19905	-0.1162	0.04245	0.03972	-0.23968	0.11376	-0.0056	0.02337	-0.26112	0.1168	0.08348	-0.15211	0.07259	0.19786	0.14047	-0.29474	0.07147		3	0.08663	-0.54273	0.03101	-0.11756	0.02096	-0.05065	-0.52397	0.000228848	0.2497	0.16163	0.08022	-0.04139
4	0.08266	-0.04417	0.04631	-0.16595	0.02552	0.03631	-0.00769	-0.01178	-0.01185	0.04369	0.07479	0.08028	0.0589	0.07756	-0.22319	-0.03961	0.05161	-0.22006	0.17718	0.01984	0.03138	0.03115	0.12268	0.15217	0.22185	0.06471	-0.10682	0.1676	0.18571	-0.02201	0.20296	0.05566	0.02361	0.18533	0.03621		4	0.06174	0.1395	-0.03957	-0.11532	-0.00717	0.0574	-0.38701	-0.04701	-0.00206	0.09991	0.11798	0.17513
5	0.00506	-0.0585	0.0065	-0.30767	0.05678	0.04249	-0.21534	-0.05143	0.1089	0.27734	-0.05035	0.02305	0.05658	-0.00343	-0.21471	-0.03961	-0.06594	-0.1211	0.14459	0.12754	0.04743	0.066	0.21618	0.19234	0.20776	0.13389	-0.00807	0.01641	0.25109	-0.03502	0.1454	0.03602	-0.10468	0.21589	-0.06112		5	0.0565	0.3085	-0.20148	0.13531	0.01325	0.0603	-0.13786	-0.09425	-0.17334	-0.0082	0.1564	0.17406
6	0.00911	-0.08317	-0.01421	-0.18318	0.03349	0.03013	0.19715	-0.07033	0.07272	0.24218	-0.05402	-0.0772	0.0179	-0.05899	-0.0865	-0.039	-0.14765	-0.22677	0.12852	0.20879	-0.09426	0.08586	0.35361	0.17159	-0.00462	0.00101	0.14579	-0.00415	0.09776	0.04825	-0.10095	0.02011	-0.15496	0.23028	-0.05384		6	-0.1065	0.20054	-0.30472	0.09727	-0.02446	0.00338	-0.06361	-0.08216	-0.10515	-0.01629	-0.04154	0.08895
7	0.05297	-0.076	-0.07695	0.02748	-0.00415	0.000327142	0.01669	-0.09404	0.04694	-0.27818	-0.08586	-0.09891	0.01016	-0.0293	0.09592	0.0265	0.08743	-0.18316	0.09325	0.26311	-0.01594	0.10222	0.06745	0.04048	-0.3504	-0.01966	0.22382	-0.10817	-0.01368	0.09248	-0.22794	0.01977	-0.14699	0.11835	-0.05231		7	-0.11716	0.05245	-0.16619	0.04655	0.0095	-0.04872	0.19297	-0.05208	-0.06788	-0.1375	-0.15288	-0.06373
8	-0.04184	0.00836	-0.05243	0.1941	-0.08134	-0.00585	-0.01144	-0.12665	0.03925	-0.24242	-0.11622	-0.14193	-0.04193	-0.04287	-0.01343	0.10163	0.14275	-0.05904	0.04727	0.23004	0.02197	0.04868	0.0761	-0.08003	0.21301	-0.09643	0.24499	-0.17349	-0.12971	-0.02684	-0.29481	0.00657	-0.07174	-0.00211	-0.03545		8	-0.07755	-0.0589	-0.03825	0.04132	-0.03905	-0.01302	0.438	-0.02086	-0.05083	-0.08572	-0.23818	-0.09512
9	-0.1029	-0.10784	-0.01134	0.0428	-0.10367	-0.01676	0.05325	-0.12813	-0.01411	-0.26149	-0.12724	-0.09102	-0.09557	0.03431	-0.0766	0.15512	-0.08291	0.19088	0.01112	0.28909	-0.0497	0.09716	0.27907	-0.03456	0.07797	-0.14621	0.2106	-0.14446	-0.07123	-0.10713	0.07132	0.01673	-0.10642	-0.05425	-0.02855		9	-0.10514	0.05302	0.07337	0.02268	-0.09051	-0.03907	0.49575	0.06267	-0.13528	-0.19336	-0.08517	-0.1132
10	-0.1164	-0.25109	0.01287	0.4335	-0.09697	-0.00767	0.13153	-0.18445	-0.01321	-0.31037	-0.15589	-0.08075	-0.16237	0.03855	-0.11478	0.19478	-0.11811	0.25797	-0.10183	0.18281	-0.13992	0.15576	0.29704	0.00428	0.19465	-0.06943	0.29921	0.09059	0.06875	0.08468	0.1145	0.00555	0.02049	-0.08572	-0.00709		10	-0.06114	0.07563	0.23131	0.10846	-0.04217	-0.06512	0.5799	0.11825	-0.09682	-0.15571	0.03204	-0.11586
11	-0.07355	-0.26224	-0.12887	0.5034	-0.13876	-0.03384	0.0945	-0.25041	-0.11451	-0.22215	-0.0883	-0.09931	-0.13658	-0.05305	-0.10394	0.13889	-0.07851	0.09527	-0.85269	-0.27964	-0.06575	0.07671	0.20487	0.03783	0.1681	0.04615	0.30142	0.15349	0.15163	0.11813	0.07979	-0.01171	0.02327	-0.18191	-0.0228		11	-0.21719	0.13554	0.20175	0.10025	0.0518	-0.01495	0.48008	0.08866	-0.1896	-0.12997	-0.05522	-0.15097
12	-0.0442	-0.24473	-0.1397	0.12994	-0.20032	-0.13816	0.02372	-0.26264	-0.19953	-0.25255	-0.09296	-0.19048	-0.14612	-0.05772	-0.23498	0.12867	0.07172	-0.12781	-1.08214	-0.69769	0.043	0.08431	0.18857	0.09566	-0.08787	-0.01924	0.11185	0.11922	0.18294	-0.22571	0.05651	-0.18439	0.04858	-0.38104	-0.02587		12	-0.28912	0.08919	0.02925	0.01596	0.08639	-0.09214	0.24577	-0.2618	-0.39378	-0.15506	-0.1633	-0.22332
13	-0.10358	-0.31874	-0.28048	-0.14297	-0.33525	-0.22467	-0.06347	-0.26819	-0.26872	-0.49216	-0.12063	-0.39414	-0.13323	-0.18324	-0.39854	0.07819	-0.05085	-0.24019	-1.16428	-0.79924	-0.14822	0.05393	0.1696	-0.00278	-0.30582	-0.03442	-0.19852	0.08414	-0.00401	-0.30191	0.0637	-0.01679	-0.15219	-0.8211	-0.08335		13	-0.31604	-0.07981	-0.03648	-0.24362	0.02888	-0.17897	0.18802	-0.40598	-0.33947	-0.24885	-0.41203	-0.45845
14	-0.23111	-0.45006	-0.30724	-0.39002	-0.51834	-0.27629	-0.07237	-0.30488	-0.28726	-0.58813	-0.16201	-0.59425	-0.18197	-0.51995	-0.40042	-0.00595	-0.40537	-0.3425	-1.19062	-0.84884	-0.41277	-0.08625	0.08908	-0.05266	-0.59097	-0.11162	-0.3537	-0.18316	-0.10807	-0.42606	-0.01799	-0.21012	-0.28534	-0.88852	-0.14466		14	-0.36495	-0.28273	-0.15295	-0.43234	-0.05676	-0.30053	0.11212	-0.44292	-0.46475	-0.2785	-0.56505	-0.59943
15	-0.31883	-0.84719	-0.34992	-0.53557	-0.63828	-0.27811	-0.22518	-0.35305	-0.285	-0.69005	-0.53423	-0.74937	-0.26656	-0.78203	-0.35046	-0.28121	-0.6744	-0.49346	-1.17365	-0.84317	-0.57937	-0.26421	-0.00908	-0.08003	-0.78729	-0.34531	-0.39999	-0.39564	-0.12419	-0.42235	-0.32402	-0.3618	-0.40046	-0.90066	-0.1895		15	-0.22938	-0.34151	-0.24295	-0.74265	-0.12197	-0.36228	0.11872	-0.36969	-0.50638	-0.42899	-0.5644	-0.5457
16	-0.39507	-0.94349	-0.41075	-0.59016	-0.66316	-0.32027	-0.30908	-0.39455	-0.33837	-0.96006	-0.65178	-0.83502	-0.39189	-0.97286	-0.49941	-0.36655	-0.29662	-0.52868	-1.14955	-0.83703	-0.68037	-0.33548	-0.48824	-0.26058	-0.88135	-0.54189	-0.38588	-0.50409	-0.21582	-0.448	-0.4455	-0.45186	-0.53084	-0.94022	-0.20598		16	-0.28658	-0.36186	-0.31442	-0.83962	-0.25095	-0.33816	-0.02236	-0.27619	-0.49568	-0.4315	-0.51947	-0.49569
17	-0.44366	-0.87505	-0.42349	-0.67251	-0.65136	-0.34099	-0.25424	-0.38306	-0.31259	-1.05663	-0.77765	-0.89264	-0.52883	-1.14376	-0.68984	-0.44949	-0.36262	-0.50185	-1.10892	-0.8153	-0.80324	-0.51051	-0.60902	-0.4301	-0.92921	-0.68447	-0.47979	-0.58674	-0.48335	-0.53312	-0.42857	-0.56189	-0.51975	-0.7775	-0.1895		17	-0.48766	-0.46303	-0.32942	-0.83739	-0.36742	-0.4192	-0.02236	-0.29123	-0.54167	-0.45576	-0.50254	-0.39887
18	-0.42443	-0.89972	-0.39992	-0.64761	-0.55981	-0.31555	-0.39346	-0.45605	-0.27144	-1.0912	-0.82589	-0.92106	-0.71297	-1.13867	-0.76055	-0.54504	-0.98303	-0.60919	-1.14642	-0.80633	-0.80269	-0.62909	-0.64829	-0.59211	-0.92855	-0.69375	-0.69845	-0.60892	-0.66524	-0.42309	-0.35577	-0.63367	-0.44173	-0.26417	-0.20713		18	-0.42571	-0.70495	-0.28486	-0.73967	-0.46327	-0.4877	0.000742513	-0.27602	-0.527	-0.5054	-0.51556	-0.30205
19	-0.46457	-0.80263	-0.48592	-0.73954	-0.63955	-0.40133	-0.46892	-0.60871	-0.28591	-1.16511	-0.69267	-0.91159	-0.83418	-1.05386	-0.66062	-0.58351	-0.96669	-0.66622	-1.16249	-0.80775	-0.69725	-0.65382	-0.88387	-0.86139	-0.90102	-0.71104	-0.73725	-0.68028	-0.62149	-0.41491	-0.24487	-0.23415	0.03956	-0.14011	-0.18797		19	-0.53912	-0.74621	-0.29854	-0.771	-0.44972	-0.47033	-0.21294	-0.27455	-0.48775	-0.57437	-0.58914	-0.29407
20	-0.46356	-0.65619	-0.60154	-0.76539	-0.59171	-0.45404	-0.41736	-0.67726	-0.33339	-1.08583	-0.44044	-0.89146	-0.82541	-0.91731	-0.5522	-0.65683	-1.01006	-0.69977	-1.16249	-0.73736	-0.49441	-0.64369	-1.04792	-1.03002	-0.90725	-0.77685	-0.76105	-0.64762	-0.42211	-0.30265	-0.22497	-0.1441	0.19803	-0.37295	-0.11784		20	-0.60072	-0.41556	-0.39648	-0.73146	-0.64141	-0.48384	-0.17829	-0.26556	-0.52304	-0.56099	-0.5683	-0.27439
21	-0.41228	-0.71349	-0.64422	-0.82764	-0.54896	-0.51074	-0.56126	-0.73877	-0.3759	-1.03517	-0.32045	-0.87528	-0.81509	-0.9084	-0.48527	-0.67546	-1.08109	-0.84066	-1.1808	-0.41096	-0.43602	-0.64856	-1.09982	-0.95497	-0.89512	-0.71653	-0.42556	-0.33637	-0.30469	-0.25284	-0.01418	-0.19827	0.15954	-0.21967	-0.08603		21	-0.67181	-0.37034	-0.3603	-0.76876	-0.70163	-0.4713	-0.18571	-0.14852	-0.49726	-0.57716	-0.54551	-0.25152
22	-0.36943	-0.77238	-0.70888	-0.82859	-0.54482	-0.57472	-0.69063	-0.60723	-0.48942	-0.99046	-0.33049	-0.88317	-0.82102	-1.00891	-0.51638	-0.65022	-1.09617	-0.71486	-1.20401	-0.41804	-0.42855	-0.62909	-1.10515	-0.9201	-0.86202	-0.32717	-0.27567	-0.10132	-0.24575	-0.34838	-0.00106	-0.19691	0.1377	-0.13022	-0.0343		22	-0.65709	-0.36412	-0.41104	-0.77697	-0.77247	-0.51278	-0.22944	-0.12695	-0.58766	-0.62447	-0.5403	-0.25152
23	-0.2635	-0.72463	-0.72895	-0.82381	-0.55662	-0.55182	-0.4183	-0.56055	-0.57263	-0.95887	-0.38633	-0.94514	-0.76506	-0.90925	-0.48008	-0.49576	-1.0836	-0.53707	-1.20713	-0.31932	-0.48721	-0.62481	-1.11613	-0.8477	-0.02265	-0.06058	-0.04378	-0.1622	-0.19556	-0.01457	-0.03661	-0.1722	-0.0759	-0.15674	-0.0297		23	-0.5337	-0.4636	-0.50721	-0.96569	-0.81123	-0.50024	-0.25006	-0.17893	-0.65903	-0.67113	-0.54161	-0.25205
24	-0.32051	-0.77955	-0.7041	-0.84391	-0.46571	-0.63324	-0.42439	-0.54832	-0.54685	-0.74608	-0.65814	-0.95974	-0.74675	-0.79772	-0.4848	-0.38518	-1.09743	-0.73834	-1.20356	-0.68351	-0.59818	-0.63045	-0.95674	-0.50691	0.35263	0.00861	0.16872	-0.23356	-0.11037	-0.11977	0.00656	-0.27715	-0.16987	-0.20753	-0.03391		24	-0.3355	-0.40312	-0.64706	-0.88811	-0.82102	-0.54559	-0.33834	-0.27341	-0.67568	-0.54816	-0.47063	-0.25205
25	-0.38664	-0.82014	-0.6439	-0.86785	-0.28549	-0.63905	-0.36205	-0.51571	-0.51339	-0.58872	-0.57464	-0.96211	-0.76609	-1.29261	-0.82418	-0.31787	-1.11189	-0.74002	-1.20981	-0.59376	-0.63527	-0.37675	-0.12055	-0.2778	0.38212	-0.0437	0.15637	-0.15696	-0.18589	-0.36994	-0.11238	-0.22366	-0.11959	-0.24215	-0.06189		25	-0.35056	-0.43082	-0.54868	-0.75384	-0.80956	-0.64689	-0.34659	-0.35498	-0.64912	-0.51804	-0.51621	-0.27705
26	-0.50405	-0.76442	-0.55345	-0.7472	-0.32759	-0.59398	-0.40236	-0.49496	-0.48625	-0.50885	-0.4353	-0.96685	-0.77563	-1.26038	-0.78129	-0.35453	-1.10937	-0.81214	-1.17767	-0.7435	-0.65381	-0.1912	-0.10691	-0.23057	-0.06722	0.14401	0.10391	-0.03358	-0.22825	-0.306	-0.16656	-0.19183	0.31142	-0.24979	-0.06802		26	-0.30943	-0.67895	-0.39692	-0.74414	-0.74559	-0.60347	-0.20056	-0.32931	-0.49925	-0.48133	-0.63016	-0.28769
27	-0.55702	-0.68245	-0.46554	-0.74624	-0.40925	-0.59834	-0.43424	-0.51312	-0.43605	-0.47309	-0.33955	-0.9629	-0.78414	-1.2642	-0.60075	-0.36655	-1.13514	-0.38779	-1.18437	-0.73642	-0.54754	-0.1507	-0.49656	-0.25838	-0.42611	-0.03991	0.11625	-0.01867	-0.1753	-0.44019	-0.21862	-0.28088	0.21329	-0.2844	-0.04464		27	-0.3311	-0.87791	-0.39516	-0.71207	-0.77581	-0.65847	-0.41754	-0.29384	-0.52066	-0.28204	-0.63797	-0.26375
28	-0.5388	-0.64982	-0.3875	-0.78167	-0.42775	-0.6456	-0.27393	-0.56907	-0.46771	-0.41885	-0.33221	-0.96448	-0.77022	-1.22857	-0.33773	-0.36354	-1.08989	-0.3056	-1.15669	-0.74162	-0.25808	-0.103	-0.55545	-0.26853	-0.62145	-0.28921	0.13213	0.03496	-0.05696	-0.41529	-0.27153	-0.25955	-0.07798	-0.31047	-0.05844		28	-0.41285	-0.47434	-0.4578	-0.57556	-0.68913	-0.65847	-0.43157	-0.32817	-0.37634	-0.19187	-0.5976	-0.2196
29	-0.53576	-0.74851	-0.44866	-0.80465	-0.41722	-0.69249	-0.44174	-0.63539	-0.46047	-0.45461	-0.41326	-0.92185	-0.78801	-1.10305	-0.26844	-0.2776	-1.09554	-0.57061	-0.74198	-0.68918	-0.23068	-0.08567	-0.70419	-0.23851	-0.66569	-0.1808	0.07481	-0.03157	-0.05926	-0.43164	-0.11704	-0.23348	-0.11058	-0.56668	-0.05193		29	-0.41607	-0.75526	-0.40839	-0.6606	-0.57245	-0.5562	-0.36886	-0.37181	-0.14559	-0.27953	-0.54096	-0.22385
30	-0.60695	-0.79626	-0.41712	-0.80944	-0.40638	-0.60743	-0.52423	-0.62502	-0.47495	-0.47488	-0.59766	-0.92501	-0.7844	-1.09626	-0.40844	-0.30284	-1.05846	-0.49849	0.17227	-0.07085	-0.35106	-0.04361	-0.90084	-0.13389	-0.73813	0.05627	0.4372	-0.10454	-0.1707	-0.82827	-0.08741	-0.15662	0.05517	-0.96044	-0.073		30	-0.42605	-0.99209	-0.42427	-0.68223	-0.62474	-0.47323	-0.31771	-0.43851	-0.27524	-0.34041	-0.55593	-0.26801
31	-0.67105	-0.78273	-0.32348	-0.76348	-0.40574	-0.61179	-0.53126	-0.7473	-0.52243	-0.44507	-0.73357	-0.92382	-0.77512	-1.06912	-0.37544	-0.35032	-1.00377	-0.27373	-0.17147	0.04015	-0.18475	-0.04342	-0.83928	-0.21335	-0.77746	0.25875	0.84588	-0.19365	-0.22964	-0.72604	-0.10646	-0.41055	0.05343	-1.16407	-0.07415		31	-0.40676	-1.09948	-0.5403	-0.58526	-0.74622	-0.44911	-0.37629	-0.34419	-0.36524	-0.33827	-0.53705	-0.35259
32	-0.64372	-0.9236	-0.30787	-0.76827	-0.41435	-0.62088	-0.40377	-0.84845	-0.49168	-0.39322	-0.76026	-0.9108	-0.81793	-0.79221	-0.26467	-0.22652	-0.10994	-0.08085	-0.56832	0.22296	-0.00847	-0.23403	-0.25498	-0.2107	-0.63652	0.28533	0.76917	-0.38475	-0.16333	-0.54725	-0.16995	-0.27885	0.11585	-1.18429	-0.06534		32	-0.43265	-1.27531	-0.66912	-0.58601	-0.83394	-0.46551	-0.51159	-0.38783	-0.43343	-0.30639	-0.53379	-0.40206
33	-0.64744	-0.95384	-0.32061	-0.85732	-0.39394	-0.59144	-0.38361	-0.77953	-0.45414	-0.22036	-0.8063	-0.89541	-0.82077	-0.38001	-0.15956	-0.00715	0.34578	0.28648	0.00219	0.30704	0.06736	-0.45347	-0.06232	-0.17803	0.3877	0.40218	0.56417	-0.29444	-0.19464	-0.69593	-0.36212	-0.3706	0.06245	-1.10204	-0.04273		33	-0.57398	-1.27696	-0.71147	-0.47113	-0.87832	-0.43753	-0.47034	-0.43409	-0.49964	-0.34673	-0.58002	-0.38345
34	-0.62753	-0.84879	-0.3359	-0.86019	-0.3815	-0.62306	-0.43846	-0.78064	-0.40847	-0.42719	-0.70443	-0.8362	-0.80142	0.18909	-0.22083	-0.00595	0.21064	0.57497	0.05308	0.43127	0.05656	-0.28174	-0.000765315	-0.19348	0.44014	0.39838	0.48966	-0.21219	-0.2499	-0.90038	0.10476	-0.41664	0.17757	-1.05124	-0.02702		34	-0.61579	-0.56647	-0.66559	-0.39057	-0.89728	-0.51471	-0.36721	-0.42118	-0.61105	-0.33428	-0.50189	-0.37547
35	-0.58435	-0.85197	-0.35278	-0.74145	-0.38915	-0.64778	-0.39861	-0.7736	-0.3845	-0.44686	-0.50632	-0.80068	-0.79859	0.22175	-0.07424	-0.02698	-0.3268	0.66052	-0.35851	0.41946	0.29096	-0.22586	0.01454	-0.21423	0.42211	0.279	0.42926	-0.01786	-0.11958	-0.82827	0.44847	-0.34961	0.29928	-1.10653	-0.02089		35	-0.5706	-0.75921	-0.56059	-0.3391	-0.82539	-0.53787	-0.48767	-0.41121	-0.59995	-0.42797	-0.4244	-0.38025
36	-0.58333	-0.90211	-0.3066	-0.78742	-0.45582	-0.66813	-0.46705	-0.81918	-0.42294	-0.47845	-0.47546	-0.74147	-0.51852	0.16959	-0.07424	-0.0967	-0.2388	0.65884	-0.52904	0.36231	0.63576	-0.3604	-0.03171	-0.2469	0.3523	0.27099	0.32258	-0.02633	-0.06249	-0.56249	0.50561	-0.19556	0.13353	-0.96134	-0.00441		36	-0.56366	-1.11022	-0.53015	-0.33761	-0.74288	-0.452	-0.57017	-0.40532	-0.41757	-0.39302	-0.31176	-0.2462
37	-0.61032	-1.00318	-0.35915	-0.75007	-0.45518	-0.60525	-0.65642	-0.80547	-0.51293	-0.46772	-0.56631	-0.6357	0.06329	0.10004	-0.16427	-0.14718	0.32189	0.45589	-0.35851	0.3675	0.57737	-0.53485	-0.01707	-0.24381	0.35033	0.15836	0.19296	-0.14567	0.03652	-0.56211	0.50942	-0.48267	-0.11682	-0.51095	-0.01016		37	-0.54555	-0.34829	-0.60648	-0.28017	-0.656	-0.37964	-0.50829	-0.40826	-0.31568	-0.22106	-0.15288	-0.0866
38	-0.65182	-1.03581	-0.47955	-0.79891	-0.44912	-0.63469	-0.86454	-0.74396	-0.49168	-0.45223	-0.30282	-0.07562	0.04807	0.17722	-0.25854	-0.36715	0.35018	0.17913	-0.5902	0.29145	0.51345	-0.67835	0.01155	-0.37668	0.04946	0.09635	0.13477	-0.17752	0.04803	-0.46993	0.49714	-0.57306	-0.311	-0.26282	-0.00249		38	-0.4401	-0.3596	-0.63868	-0.32791	-0.7681	-0.42788	-0.39444	-0.35481	-0.20387	-0.16547	-0.08777	-0.03926
39	-0.66937	-1.06128	-0.53083	-0.76444	-0.49888	-0.7063	-0.81251	-0.6643	-0.34741	-0.32765	-0.13777	-0.04089	0.02692	0.31504	-0.25477	-0.5156	0.17795	-0.03556	-0.61386	-0.10581	0.41438	-0.74046	-0.00742	-0.45658	-0.29403	0.04151	0.31111	-0.05213	0.0402	-0.55951	0.47429	-0.22434	-0.40775	-0.11449	0.00249		39	-0.37697	-0.43195	-0.62059	-0.34059	-0.74768	-0.43078	-0.39774	-0.32375	-0.25422	-0.3353	-0.08452	-0.02756
40	-0.67004	-0.99682	-0.5853	-0.80465	-0.5429	-0.64632	-0.56923	-0.22336	-0.23707	-0.22573	-0.19115	0.10199	-0.0801	0.32776	-0.12232	-0.60875	-0.06217	-0.3794	-0.39199	-0.11951	0.52839	-0.7903	0.0182	-0.36609	-0.50706	0.0529	0.42441	0.0027	-0.03532	-0.56472	0.48656	0.05363	-0.11509	0.00868	0.01016		40	-0.31248	-0.38729	-0.58177	-0.40624	-0.74288	-0.42113	-0.38041	-0.24464	-0.27167	-0.46525	-0.00964	-0.00894
41	-0.65385	-1.0581	-0.64709	-0.79795	-0.50335	-0.5729	-0.31705	-0.13591	-0.22395	-0.14109	-0.20413	0.18803	-0.09171	0.41427	-0.21612	-0.72835	-0.32302	-0.38276	-0.35271	-0.14218	0.44703	-0.8088	-0.16913	-0.33342	-0.60244	0.12503	0.39752	-0.00335	-0.09978	-0.58182	0.50265	-0.02323	0.35199	0.06801	-0.01667		41	-0.35683	-0.34151	-0.51339	-0.46144	-0.80581	-0.32947	-0.33174	-0.24022	-0.2911	-0.48978	0.0698	-0.02277
42	-0.65891	-0.94509	-0.73564	-0.76922	-0.54705	-0.42787	-0.16424	-0.06181	-0.18596	-0.0034	-0.11769	0.18093	-0.12162	0.36508	-0.12562	-0.74758	-0.45503	-0.36934	-0.43351	-0.12234	0.33883	-0.81308	-0.52085	-0.41465	-0.59129	0.22922	0.23352	-0.05576	-0.05374	-0.6937	0.45481	-0.22975	0.40574	-0.01695	-0.03928		42	-0.4054	-0.3986	-0.50324	-0.52484	-0.73643	-0.29378	-0.21706	-0.22535	-0.19039	-0.51302	0.03334	-0.1015
43	-0.6444	-0.9817	-0.82641	-0.75582	-0.54322	-0.32318	-0.11972	-0.04439	-0.23707	0.25708	-0.05353	0.12449	-0.06489	0.01692	-0.04407	-0.58591	0.21566	-0.44314	0.34637	-0.05149	0.18691	-0.76324	-0.79869	-0.42833	0.30674	0.21235	0.0369	-0.05415	-0.13662	-0.77139	0.44889	-0.03575	0.40227	0.02576	-0.0661		43	-0.41082	-0.42516	-0.45163	-0.55841	-0.57745	-0.25133	-0.12053	-0.20721	-0.14876	-0.44331	0.00534	-0.14299
44	-0.6444	-0.93156	-0.84807	-0.7089	-0.35694	-0.36862	-0.02737	-0.07218	-0.31621	0.33158	-0.08292	0.07081	-0.09454	-0.25321	-0.0634	-0.46151	0.37281	-0.39953	0.71466	-0.02787	0.01533	-0.76285	-0.83829	-0.47292	0.48602	0.12925	-0.10241	-0.01222	-0.12557	-0.67549	0.27577	0.01199	0.46538	-0.04616	-0.11056		44	-0.38069	-0.48451	-0.3956	-0.55691	-0.42972	-0.13748	-0.04381	-0.15931	-0.18841	-0.35417	0.08347	-0.19619
45	-0.63664	-0.93872	-0.83055	-0.6591	-0.19266	-0.42532	0.03544	-0.0933	-0.40711	0.7518	-0.17695	0.06647	-0.09867	-0.5208	0.03465	-0.27099	0.17921	-0.20832	0.76555	-0.02078	-0.19277	-0.80802	-0.85692	-0.51353	0.43456	0.06387	-0.23114	0.00552	-0.18451	-0.5978	0.18561	-0.12615	0.26253	-0.04796	-0.1462		45	-0.35344	-0.3319	-0.35986	-0.58675	-0.47181	-0.11915	-0.12053	-0.14149	-0.21894	-0.14679	0.1857	-0.25577
46	-0.61404	-0.91564	-0.73627	-0.66676	-0.0874	-0.42968	-0.18815	-0.14592	-0.38178	1.14401	-0.19189	0.012	-0.53683	-0.46652	0.20952	-0.09249	0.09246	-0.00872	0.62627	-0.0307	-0.51627	-0.82808	-0.83629	-0.59078	0.39392	0.16764	-0.27611	-0.08438	-0.27384	-0.51974	0.18815	-0.16441	0.03402	0.00957	-0.16612		46	-0.34566	-0.27538	-0.38413	-0.49127	-0.38284	-0.14038	-0.11311	-0.12482	-0.22964	-0.09576	0.14338	-0.30471
47	-0.59649	-0.86948	-0.67002	-0.63612	-0.10973	-0.42314	-0.4708	-0.13628	-0.36415	0.70889	-0.23034	0.05344	-0.78827	-0.20996	0.23026	0.05235	0.00823	0.38544	0.76733	-0.09069	-0.56774	-0.84579	-0.75177	-0.62168	0.43456	0.12925	-0.20205	-0.20574	-0.35396	-0.34875	0.16995	0.00589	-0.04712	-0.16348	-0.15731		47	-0.37968	-0.39747	-0.41501	-0.40176	-0.30658	-0.18669	0.02054	-0.11256	-0.06589	-0.1466	0.0379	-0.3361
48	-0.59784	-0.79148	-0.5974	-0.64857	-0.1311	-0.40715	-0.64282	-0.08033	-0.32978	0.33695	-0.19213	-0.04839	-0.86873	0.00123	0.23639	0.18457	-0.43617	0.6102	0.68653	-0.6854	-0.57826	-0.87266	-0.71517	-0.65744	0.22382	0.0993	-0.1703	-0.29444	-0.39172	-0.01978	-0.1691	-0.19962	-0.02597	-0.48263	-0.11324		48	-0.41099	-0.6863	-0.30251	-0.16157	-0.27262	-0.20888	-0.07846	-0.09654	-0.12814	-0.25257	0.01185	-0.27918
49	-0.53576	-0.77398	-0.51809	-0.62654	-0.16874	-0.47076	-0.66626	-0.29043	-0.27189	0.09436	-0.26829	-0.1739	-0.89478	0.10131	0.03936	0.25548	-0.63291	0.6471	0.53966	-0.84884	-0.6325	-0.86721	-0.80867	-0.67731	0.1622	0.10141	-0.18882	-0.38233	-0.45434	-0.15285	-0.41333	-0.61775	0.2223	-0.67321	-0.11669		49	-0.44941	-0.54443	-0.25619	-0.06311	-0.30866	-0.178	-0.12631	-0.08886	-0.17929	-0.28557	0.04506	-0.10735
50	-0.48988	-0.73816	-0.46617	-0.57771	-0.26954	-0.48493	-0.33158	-0.26189	-0.34696	-0.04631	-0.44363	-0.35665	-0.81844	0.14711	0.0766	0.30056	-0.66183	0.6102	0.3294	-0.86065	-0.69366	-0.8715	-0.55512	-0.77795	0.15172	0.02674	-0.0764	-0.57142	-0.56762	-0.21902	-0.37566	-0.69732	0.223	-0.61073	-0.1301		50	-0.45973	-0.20699	-0.20281	0.17783	-0.38096	-0.14327	-0.16179	-0.06892	-0.20585	-0.27172	0.18831	-0.07543
AIB-naïve																																					AIB-trained
Time (s)	1	2	3	4	5	6	7	8	9	10	11	12	13	14	15	16	17	18	19	20	21	22	23	24	25	26	27	28	29	30	31	32	33	34	35		Time (s)	1	2	3	4	5	6	7	8	9	10	11	12
1	-0.16313	0.2038	-0.00873	0.00863	0.06028	0.31093	0.00297	0.1515	0.18486	-0.08307	0.1706	0.14484	-0.03136	-0.0878	-0.16484	-0.1808	0.28911	-0.76381	-0.71765	0.04177	0.09645	-0.15671	-0.63859	-0.35693	-0.14113	0.06686	-0.24627	0.19461	-0.01927	-0.45073	0.03292	-0.03368	-0.02083	0.04696	0.09332		1	0.12251	-0.01282	0.22159	-0.03018	-0.24828	0.10351	-0.09489	0.1307	0.02384	-0.04715	-0.07696	-0.03338
2	0.03149	0.32026	-0.11043	0.06898	0.02481	0.15363	-0.03613	0.15788	0.18862	0.07873	0.16444	0.12781	0.02888	-0.13031	-0.03303	0.20229	0.21212	-0.43702	0.26543	0.04133	0.06721	-0.30959	-0.73198	-0.14067	-0.36472	0.05815	-0.2486	0.14321	0.04991	-0.26354	-0.04288	-0.1472	-0.08938	-0.45773	0.05644		2	-0.00519	-0.06347	0.09976	-0.19555	-0.52986	0.05711	0.04494	0.19565	-0.00358	-0.03268	-0.28949	-0.05234
3	0.05078	0.11615	-0.08783	0.05396	0.0256	0.08938	-0.06723	0.11284	0.15398	0.05016	0.15076	0.08114	0.04793	-0.12091	-0.01949	0.18415	-0.10893	0.22443	0.05273	-0.04085	0.0255	0.01675	-0.26303	0.12701	0.06775	0.02633	-0.1442	0.10092	-0.02152	0.15794	0.06205	0.1209	0.01752	-0.33375	0.07659		3	0.01925	-0.05313	-0.09154	-0.0839	-0.6096	-0.01971	0.0028	0.15113	-0.02928	-0.02085	-0.31275	0.09934
4	0.09979	-0.03463	-0.12549	-0.00435	-0.00405	-0.21681	0.08258	0.01798	-0.00631	-0.06439	0.05937	0.05677	0.06078	0.08328	-0.02001	0.03203	-0.18591	0.26029	0.18292	-0.00676	-0.00101	0.03886	0.22986	0.14116	0.16531	0.05691	-0.05348	0.10352	0.05081	0.24986	0.14719	-0.03055	0.01201	0.06381	0.04586		4	-0.00354	-0.05692	-0.07468	0.0455	-0.39281	-0.06749	-0.08147	0.09138	0.08539	0.01905	0.17842	0.0186
5	0.09236	-0.01073	-0.23222	-0.02396	0.01633	-0.15638	0.09201	0.19654	-0.02484	-0.2531	-0.03908	0.01069	0.05502	-0.03659	-0.057	-0.09148	-0.10729	0.2465	0.14646	0.09134	-0.00231	0.05449	0.27638	0.16156	0.20114	0.08078	-0.000552502	-0.00839	0.01712	0.40455	0.11099	0.02849	-0.01172	0.16286	-0.0477		5	0.000302082	0.08848	-0.3071	0.07493	-0.03896	-0.10255	-0.07111	-0.00401	0.06898	0.0482	0.23176	0.00651
6	0.03132	-0.07754	-0.18137	-0.01556	0.0211	-0.04115	0.04866	0.20371	-0.05142	0.02324	-0.05546	-0.0583	0.03354	0.03345	-0.07054	-0.18917	-0.18264	0.24947	0.11631	0.01245	-0.05326	0.04788	0.40887	0.15013	0.05911	0.00445	0.09657	0.02154	0.09214	0.14785	-0.07569	0.0168	0.01992	0.19446	-0.03814		6	-0.02277	0.07677	-0.42841	0.08194	-0.01985	-0.07041	-0.000258939	0.00987	0.02924	0.02299	0.19363	0.06208
7	-0.03114	-0.06589	0.02769	-0.09399	-0.0014	-0.04038	0.00203	-0.19247	-0.06914	-0.07235	-0.07756	-0.0944	0.01958	0.15575	-0.00698	0.09762	-0.17117	0.19875	0.0955	-0.0206	0.0216	0.0686	0.02926	0.04975	-0.37112	-0.01892	0.12565	-0.00904	-0.04713	-0.00796	-0.16959	0.03648	0.06714	0.17866	-0.05248		7	0.00895	0.00958	-0.09945	0.00766	0.29413	-0.02659	0.09296	-0.13005	-0.02432	-2.19197e-05	0.01102	0.01599
8	0.00991	0.000306466	0.20472	-0.03007	-0.03026	-0.02126	-0.00127	-0.18809	-0.0976	0.04549	-0.10657	-0.13433	-0.02583	-0.0899	0.06023	0.17577	-0.10893	0.10474	-0.03889	0.03552	-0.02649	0.09617	0.04241	-0.08408	0.16787	-0.10122	0.1652	-0.15284	-0.0943	-0.22374	-0.2089	0.01138	0.00889	0.07295	-0.05077		8	-0.02428	-0.00179	0.15288	0.02868	0.55993	-0.00785	0.07719	-0.10762	-0.05736	-0.04298	-0.05632	-0.04318
9	-0.03344	-0.15354	0.11118	0.01041	-0.05753	-0.02789	-0.04744	-0.22157	-0.11344	0.1301	-0.11829	-0.08883	-0.05595	0.02474	0.13525	-0.10055	0.14988	0.09371	-0.0209	-0.00512	-0.04689	0.09058	0.31616	-0.03838	0.10134	-0.13006	0.12769	-0.17366	-0.07004	-0.11725	0.07959	-0.0083	-0.06326	0.03818	-0.04668		9	-0.06767	-0.00972	0.22874	0.04924	0.44032	0.05659	-0.0205	-0.18539	-0.04915	0.00546	0.12279	-0.00134
10	-0.08793	-0.29819	0.40247	0.02595	-0.05488	-0.05007	-0.07618	-0.23831	-0.16472	0.1452	-0.1482	-0.04538	-0.13259	0.16829	0.17641	-0.12986	0.21376	-0.17706	-0.0819	-0.14908	-0.08081	0.05297	0.33066	-0.00955	0.11445	-0.04329	0.17799	-0.21986	0.04228	0.10302	0.06432	0.00568	0.05971	0.03361	-0.03643		10	-0.02757	0.02302	0.29821	0.02168	0.54498	0.07739	0.05035	-0.15167	-0.04375	0.04798	-0.0021	-0.07228
11	-0.06334	-0.30861	0.40185	-0.04331	-0.08347	-0.06384	-0.15155	-0.14744	-0.20607	0.13229	-0.05622	-0.03481	-0.11421	0.06794	0.14671	-0.0524	0.05815	-0.60445	-0.72513	-0.14148	-0.03714	0.11612	0.22042	0.00732	0.23569	-0.0234	0.12798	-0.22767	-0.00669	0.2549	-0.01007	-0.04994	0.08703	-0.02504	-0.05931		11	0.13445	0.06678	0.21239	0.07306	0.48185	0.0413	-0.0165	-0.12818	-0.0755	0.0311	0.1046	-0.17002
12	-0.14331	-0.28348	0.16203	-0.0288	-0.12689	-0.18978	-0.18688	-0.16218	-0.21842	0.05593	-0.04013	-0.1085	-0.11642	-0.04808	0.13629	0.136	-0.08927	-0.84636	-0.91258	-0.20743	-0.06235	0.05462	0.17962	0.01085	-0.03877	-0.01967	0.02213	-0.18993	-0.03949	0.41408	-0.03977	-0.17886	-0.05151	-0.3183	-0.07843		12	0.19267	-0.00455	0.10461	0.01981	0.21106	-0.38251	-0.1681	-0.13946	-0.104	0.02672	0.07591	-0.56262
13	-0.14508	-0.28716	-0.06083	-0.1411	-0.21902	-0.36187	-0.33528	-0.35031	-0.21842	-0.02373	-0.05682	-0.25028	-0.09272	-0.0446	0.09982	-0.03147	-0.20393	-0.88753	-0.9806	-0.2378	-0.25443	0.00531	0.1776	-0.05606	-0.3756	-0.07088	-0.15351	-0.31095	-0.0305	0.48134	-0.01912	-0.09985	-0.09729	-0.70639	-0.13955		13	0.13349	-0.15133	0.03897	-0.04746	0.05823	-0.51536	-0.15162	-0.22597	-0.30765	-0.04518	0.00385	-0.71299
14	-0.17463	-0.42446	-0.23285	-0.15918	-0.36277	-0.34147	-0.33057	-0.45115	-0.23748	-0.01742	-0.11844	-0.4176	-0.14699	-0.41289	0.02011	-0.44596	-0.2973	-0.90387	-0.99416	-0.36821	-0.41701	-0.0858	0.05387	-0.10231	-0.67277	-0.12583	-0.24569	-0.32071	-0.20032	0.76382	-0.04995	-0.29494	-0.19869	-0.79068	-0.20169		14	0.05838	-0.30294	-0.10737	-0.15398	-0.01985	-0.50659	-0.25049	-0.2438	-0.40504	-0.13417	-0.13626	-0.67147
15	-0.18737	-0.70089	-0.37598	-0.24499	-0.45278	-0.30094	-0.32727	-0.56196	-0.28742	-0.06878	-0.47843	-0.56203	-0.2254	-0.6993	-0.23257	-0.66018	-0.39885	-0.89814	-0.99556	-0.47108	-0.52786	-0.23194	-0.05165	-0.15454	-0.87749	-0.37421	-0.28349	-0.39293	-0.36071	0.34234	-0.2898	-0.40104	-0.20995	-0.81667	-0.24164		15	-0.00849	-0.43009	-0.07417	-0.2133	-0.04311	-0.32253	-0.24955	-0.33732	-0.37481	-0.21155	-0.12052	-0.47991
16	-0.20718	-0.8008	-0.43123	-0.34837	-0.51261	-0.6186	-0.39652	-0.84296	-0.33468	-0.13828	-0.57117	-0.64539	-0.34014	-0.74913	-0.29197	-0.28198	-0.40049	-0.86376	-0.99813	-0.55117	-0.59388	-0.20589	-0.57151	-0.2424	-0.9373	-0.57261	-0.27012	-0.37537	-0.40069	0.24369	-0.38653	-0.46807	-0.21043	-0.85179	-0.25837		16	-0.15211	-0.48418	-0.14364	-0.20817	-0.16106	-0.19518	-0.25355	-0.33679	-0.3368	-0.22207	-0.15865	-0.44167
17	-0.26946	-0.72357	-0.53983	-0.32775	-0.49991	-0.69661	-0.40595	-0.95416	-0.32823	-0.10202	-0.69472	-0.70792	-0.46883	-0.95854	-0.41544	-0.42014	-0.39066	-0.81602	-0.99509	-0.5662	-0.66146	-0.28354	-0.6568	-0.38603	-0.95682	-0.72054	-0.33525	-0.32006	-0.4865	-0.50454	-0.39642	-0.53424	-0.35281	-0.67408	-0.25394		17	-0.25578	-0.49487	-0.16509	-0.21751	-0.16604	-0.19776	-0.28156	-0.35508	-0.25776	-0.24377	-0.18209	-0.2743
18	-0.24115	-0.70947	-0.48522	-0.35118	-0.44034	-0.69024	-0.36826	-0.97648	-0.39294	-0.25173	-0.74267	-0.76105	-0.6467	-0.96829	-0.49047	-0.97558	-0.51024	-0.78673	-0.99462	-0.56099	-0.67705	-0.37338	-0.68175	-0.49865	-0.9405	-0.72054	-0.50711	-0.27581	-0.51435	-0.81672	-0.34891	-0.62095	-0.31087	-0.2305	-0.26725		18	-0.33693	-0.43112	-0.16381	-0.2703	-0.12451	-0.16476	-0.22836	-0.39546	-0.19147	-0.24815	-0.3703	-0.21742
19	-0.26575	-0.5924	-0.55364	-0.42273	-0.52082	-0.58163	-0.39699	-1.03109	-0.50007	-0.29101	-0.60424	-0.77749	-0.7991	-0.88014	-0.51339	-0.98256	-0.58067	-0.85315	-0.99556	-0.45232	-0.5892	-0.37249	-0.92887	-0.7326	-0.90116	-0.75535	-0.57399	-0.32917	-0.61319	-0.75227	-0.31016	-0.34314	-0.21163	-0.07562	-0.24608		19	-0.32855	-0.43215	-0.18169	-0.23526	-0.3546	-0.15772	-0.2293	-0.46856	-0.1919	-0.30383	-0.32954	-0.10235
20	-0.31104	-0.48575	-0.59884	-0.55336	-0.47899	-0.51305	-0.40783	-0.98286	-0.56048	-0.277	-0.35473	-0.77103	-0.80463	-0.7892	-0.58685	-1.02024	-0.66585	-0.62503	-1.0028	-0.4081	-0.38959	-0.39486	-1.0826	-0.86535	-0.90564	-0.82124	-0.59784	-0.34804	-0.61409	-0.36386	-0.24511	-0.18827	-0.1565	-0.06543	-0.1853		20	-0.52834	-0.39529	-0.28283	-0.24881	-0.23831	-0.15479	-0.22883	-0.46436	-0.19255	-0.30646	-0.07154	-0.24749
21	-0.37827	-0.55685	-0.6271	-0.58926	-0.4557	-0.42943	-0.46201	-0.94818	-0.61391	-0.50005	-0.23764	-0.73845	-0.80242	-0.78711	-0.59675	-1.07676	-0.71171	-0.1064	-1.00631	-0.42895	-0.384	-0.4387	-1.12777	-0.79897	-0.89796	-0.77102	-0.39981	-0.28623	-0.36116	-0.11501	-0.04825	-0.24104	-0.23536	-0.09458	-0.15321		21	-0.58615	-0.40804	-0.27389	-0.25535	-0.27901	-0.08914	-0.30675	-0.47657	-0.17592	-0.29177	-0.11055	-0.30568
22	-0.4149	-0.67331	-0.66225	-0.66413	-0.45517	-0.46359	-0.54445	-0.93583	-0.50141	-0.55499	-0.23914	-0.7496	-0.80929	-0.90976	-0.55194	-1.10257	-0.62654	-0.38206	-1.00047	-0.43177	-0.41961	-0.41341	-1.13216	-0.80006	-0.86213	-0.2939	-0.31315	-0.18733	-0.25244	-0.08867	-0.08502	-0.23048	-0.21475	-0.10828	-0.09345		22	-0.6743	-0.43595	-0.34106	-0.30066	-0.27818	-0.07179	-0.46635	-0.51683	-0.19751	-0.26679	-0.22057	-0.31647
23	-0.43064	-0.62611	-0.63023	-0.60149	-0.45728	-0.42994	-0.59297	-0.91949	-0.4896	-0.2553	-0.27912	-0.77485	-0.75612	-0.8108	-0.40554	-1.08373	-0.45291	-0.59426	-1.00351	-0.39024	-0.46028	-0.37732	-1.148	-0.71546	0.06935	-0.08282	-0.13199	0.10612	-0.38003	0.00998	-0.10708	-0.22107	-0.08914	-0.11706	-0.08731		23	-0.72456	-0.5786	-0.39981	-0.29739	-0.25907	-0.16184	-0.60712	-0.58338	-0.20939	-0.27643	-0.24628	-0.28541
24	-0.52672	-0.68986	-0.63651	-0.5335	-0.37733	-0.39756	-0.5991	-0.73773	-0.47644	-0.32013	-0.49361	-0.79598	-0.73818	-0.76446	-0.30708	-1.11025	-0.69042	-0.82132	-0.99462	-0.55206	-0.56542	-0.47682	-0.94505	-0.43092	0.5031	-0.22155	0.00817	0.14711	-0.44876	0.14449	-0.15432	-0.34714	-0.14931	-0.14199	-0.07433		24	-0.73197	-0.54104	-0.51806	-0.3399	-0.33965	-0.29984	-0.59676	-0.48078	-0.20723	-0.2247	-0.17527	-0.22134
25	-0.43524	-0.69108	-0.67669	-0.44412	-0.26879	-0.67112	-0.59014	-0.61417	-0.46677	-0.26327	-0.41139	-0.79099	-0.76011	-1.17003	-0.22788	-1.0949	-0.63309	-0.78779	-0.99229	-0.56575	-0.60428	-0.33322	-0.03344	-0.23288	0.53765	-0.17655	0.01631	0.16143	-0.32252	0.00101	-0.23068	-0.28867	-0.28234	-0.18976	-0.10062		25	-0.72936	-0.46041	-0.25218	-0.36887	-0.33466	-0.40313	-0.53697	-0.45948	-0.23293	-0.23719	-0.30663	-0.22134
26	-0.38199	-0.63837	-0.56997	-0.33946	-0.26905	-0.63772	-0.55811	-0.55	-0.42731	-0.32974	-0.30002	-0.80127	-0.76654	-1.16341	-0.2779	-1.10676	-0.71826	-0.84509	-0.98013	-0.51023	-0.59193	-0.16332	-0.08738	-0.1763	-0.07875	-0.03931	-0.01596	0.16143	-0.23581	-0.11053	-0.25359	-0.19597	-0.34418	-0.16096	-0.1095		26	-0.67718	-0.42595	-0.14645	-0.35392	-0.25409	-0.3667	-0.48094	-0.41936	-0.24221	-0.27248	-0.43169	-0.19192
27	-0.36642	-0.60098	-0.59884	-0.29592	-0.3498	-0.52172	-0.52749	-0.51931	-0.44744	-0.31573	-0.21118	-0.80802	-0.77473	-1.16446	-0.29718	-1.13188	-0.31859	-0.82833	-0.95769	-0.46289	-0.43585	-0.05492	-0.53139	-0.21466	-0.469	-0.29912	0.00265	0.28636	-0.25199	-0.01637	-0.38426	-0.28496	-0.32908	-0.20908	-0.0938		27	-0.70973	-0.38598	-0.16662	-0.39923	-0.44264	-0.32408	-0.45058	-0.27531	-0.22451	-0.28761	-0.45916	-0.24291
28	-0.55166	-0.53049	-0.58315	-0.25059	-0.36701	-0.33179	-0.55151	-0.4942	-0.49121	-0.21437	-0.18698	-0.79863	-0.72999	-1.14007	-0.28936	-1.10257	-0.24161	-0.82429	-0.94016	-0.34156	-0.253	-0.03141	-0.60825	-0.21874	-0.68364	-0.45277	0.00672	0.22845	-0.21919	0.15066	-0.33957	-0.34543	-0.32165	-0.25333	-0.12043		28	-0.63888	-0.29157	-0.21438	-0.41325	-0.47753	-0.35364	-0.31028	-0.23265	-0.21824	-0.27884	-0.28774	-0.22265
29	-0.56564	-0.57095	-0.63023	-0.35016	-0.37998	-0.32184	-0.5501	-0.53047	-0.56048	-0.31271	-0.2925	-0.77573	-0.74128	-1.04739	-0.21694	-1.10746	-0.51843	-0.71607	-0.68189	-0.395	-0.29433	-0.1191	-0.74445	-0.2065	-0.72619	-0.31404	-0.01102	0.11914	-0.2448	0.22464	-0.24058	-0.31034	-0.45612	-0.46054	-0.1177		29	-0.53177	-0.33602	-0.17531	-0.32262	-0.333	-0.40691	-0.24578	-0.30915	-0.21198	-0.26985	-0.45776	-0.29685
30	-0.411	-0.61017	-0.61266	-0.32316	-0.37469	-0.5054	-0.57319	-0.5516	-0.54464	-0.40666	-0.50188	-0.78571	-0.72932	-1.03066	-0.26904	-1.03977	-0.46601	-0.01833	0.07073	-0.39843	-0.38088	-0.14718	-0.92077	-0.17385	-0.786	-0.08854	0.22975	0.06383	-0.24884	-0.02814	-0.23662	-0.1974	-0.6057	-0.83388	-0.14228		30	-0.57558	-0.37496	-0.22051	-0.27637	-0.30227	-0.42032	-0.31546	-0.35207	-0.23271	-0.27468	-0.55186	-0.57046
31	-0.43754	-0.5734	-0.57059	-0.23226	-0.38792	-0.58444	-0.61229	-0.51413	-0.65042	-0.37122	-0.6349	-0.79099	-0.76543	-1.0122	-0.32375	-0.99651	-0.21704	-0.01048	-0.32568	-0.34245	-0.27159	-0.19687	-0.83649	-0.21683	-0.79624	-0.03856	0.46442	-0.02856	-0.29377	-0.20188	-0.28188	-0.40361	-0.47578	-1.0446	-0.1457		31	-0.67444	-0.3119	-0.34949	-0.2675	-0.30725	-0.31136	-0.3237	-0.33552	-0.2934	-0.2692	-0.69914	-0.44722
32	-0.4862	-0.70395	-0.59696	-0.24601	-0.42578	-0.43759	-0.58166	-0.48065	-0.73446	-0.26382	-0.67864	-0.76546	-0.80486	-0.75679	-0.2034	-0.19894	-0.04341	0.04342	-0.59447	-0.36865	-0.1541	-0.32496	-0.11503	-0.20894	-0.66509	-0.01221	0.44261	-0.05199	-0.33555	-0.04383	-0.30903	-0.33202	-0.40387	-1.059	-0.15253		32	-0.75106	-0.27676	-0.5132	-0.25488	-0.44763	-0.35553	-0.38349	-0.32344	-0.32017	-0.27446	-0.90152	-0.26089
33	-0.365	-0.69476	-0.6792	-0.28166	-0.39825	-0.32388	-0.57837	-0.34115	-0.69123	-0.23195	-0.74808	-0.74843	-0.81881	-0.45749	-0.01688	0.30626	0.2973	0.03663	-0.01061	-0.395	-0.14397	-0.41354	0.07983	-0.18365	0.50726	0.11633	0.34636	-0.12551	-0.28389	-0.05224	-0.45243	-0.33487	-0.56662	-0.97963	-0.11906		33	-0.81422	-0.2578	-0.50018	-0.22919	-0.37702	-0.39488	-0.47741	-0.35	-0.30074	-0.30931	-0.81144	-0.26416
34	-0.44798	-0.6114	-0.67732	-0.31807	-0.38819	-0.4126	-0.54539	-0.52609	-0.70895	-0.26766	-0.65249	-0.70498	-0.79134	-0.06446	-0.00959	0.04808	0.57412	0.11281	-0.05502	-0.47643	-0.15579	-0.29345	0.0151	-0.21792	0.59523	0.08053	0.32833	-0.13853	-0.30949	-0.03598	-0.06381	-0.36625	-0.75311	-0.94732	-0.12179		34	-0.82287	-0.22886	-0.31195	-0.2717	-0.32469	-0.35639	-0.61206	-0.3452	-0.30311	-0.26569	-0.2552	-0.24847
35	-0.46656	-0.59546	-0.58817	-0.33462	-0.41413	-0.34045	-0.53314	-0.5508	-0.72533	-0.25997	-0.4401	-0.65567	-0.78824	0.0101	-0.03512	-0.54155	0.60197	0.04596	-0.46358	-0.50517	-0.02701	-0.03472	-0.02232	-0.23071	0.56484	0.04423	0.30303	-0.11901	-0.17112	0.14561	0.18198	-0.37252	-0.5846	-0.99824	-0.12555		35	-0.76081	-0.22507	-0.26419	-0.28571	-0.51325	-0.34143	-0.52802	-0.42631	-0.30139	-0.23939	-0.49904	-0.14354
36	-0.50212	-0.66166	-0.60073	-0.24957	-0.48376	-0.28131	-0.54303	-0.57511	-0.79541	-0.30722	-0.41275	-0.62866	-0.52997	0.02892	-0.12577	-0.41316	0.58395	-0.00751	-0.58232	-0.43758	0.0689	-0.24897	-0.0884	-0.24349	0.42441	0.11012	0.2408	-0.07606	-0.17472	0.20838	0.23119	-0.25444	-0.36216	-0.86689	-0.11223		36	-0.68968	-0.22783	-0.24708	-0.23012	-0.54897	-0.30775	-0.37831	-0.39173	-0.23444	-0.20431	-0.69127	-0.10431
37	-0.477	-0.7297	-0.60449	-0.35194	-0.49144	-0.32873	-0.62171	-0.58548	-0.76883	-0.58356	-0.54893	-0.55263	-0.000797413	0.00488	-0.18829	0.27695	0.44799	0.02962	-0.39487	-0.60312	0.04759	-0.45039	-0.07053	-0.26525	0.44265	0.04324	0.14281	-0.13983	-0.27355	0.4337	0.25665	-0.45067	-0.38925	-0.46792	-0.12282		37	-0.62487	-0.19751	-0.30684	-0.2077	-0.45926	-0.31033	-0.28439	-0.25341	-0.16749	-0.15872	-0.10058	-0.16381
38	-0.54901	-0.78976	-0.61328	-0.43546	-0.4917	-0.40802	-0.61229	-0.55957	-0.69768	-0.76816	-0.29746	-0.1945	0.01006	0.00976	-0.43211	0.3251	0.20885	0.03281	-0.648	-0.64718	0.00224	-0.61102	-0.04356	-0.3202	0.0364	-0.00922	0.09337	-0.15674	-0.36161	0.63042	0.26428	-0.52426	-0.32429	-0.25227	-0.09892		38	-0.73197	-0.21508	-0.38423	-0.2759	-0.3654	-0.24313	-0.24248	-0.23058	-0.16318	-0.12781	-0.14658	-0.39198
39	-0.6219	-0.81244	-0.58629	-0.4622	-0.54544	-0.43759	-0.52796	-0.47666	-0.61149	-0.5951	-0.17571	-0.1449	0.01781	0.06794	-0.53631	0.03412	0.03358	-0.38481	-0.65174	-0.68217	-0.03103	-0.62144	-0.04019	-0.33435	-0.35193	-0.10296	0.18381	-0.10664	-0.23716	0.82715	0.2476	-0.27697	-0.52324	-0.13146	-0.0815		39	-0.70506	-0.2199	-0.27951	-0.29319	-0.33549	-0.2213	-0.22271	-0.36843	-0.17333	-0.12672	-0.19013	-0.23703
40	-0.51752	-0.7818	-0.63023	-0.50778	-0.60157	-0.34963	-0.45965	-0.38379	-0.31722	-0.30777	-0.23854	0.00863	-0.05352	0.11533	-0.61707	-0.25755	-0.27437	-0.38439	-0.52576	-0.62352	0.02589	-0.69933	-0.02131	-0.28919	-0.59504	-0.07784	0.24284	-0.16976	-0.26007	0.96503	0.25014	-0.07789	-0.52156	-0.05244	-0.05214		40	-0.69394	-0.25436	-0.26649	-0.30627	-0.24246	-0.12902	-0.22106	-0.4699	-0.16598	-0.10677	-0.20028	-0.10725
41	-0.45453	-0.83819	-0.65409	-0.55081	-0.57324	-0.47354	-0.44316	-0.29969	-0.274	-0.19707	-0.24215	0.07409	-0.07943	0.22544	-0.72127	-0.48852	-0.31859	-0.31585	-0.51828	-0.5726	-0.000623798	-0.71738	-0.24044	-0.29137	-0.66061	0.04	0.22714	-0.14373	-0.28433	0.97568	0.25665	-0.08987	-0.58173	0.00516	-0.08731		41	-0.75133	-0.2833	-0.27875	-0.22078	-0.17933	-0.11836	-0.25214	-0.4749	-0.17268	-0.07214	-0.1513	-0.01801
42	-0.38447	-0.80018	-0.62898	-0.7204	-0.6103	-0.38482	-0.3937	-0.13269	-0.22728	-0.14954	-0.16534	0.12135	-0.11044	0.20941	-0.72908	-0.56388	-0.34152	-0.23669	-0.55334	-0.53539	-0.05755	-0.75436	-0.61432	-0.35883	-0.65037	0.04249	0.09454	-0.10274	-0.25603	0.95998	0.21535	-0.2031	-0.68528	0.02588	-0.11872		42	-0.67595	-0.31741	-0.26291	-0.19135	-0.10873	-0.112	-0.17351	-0.48418	-0.21069	-0.06951	-0.17964	-0.02684
43	-0.4678	-0.84554	-0.62521	-0.82812	-0.61136	-0.19131	-0.41301	0.07776	-0.20526	-0.10449	-0.10717	0.09552	-0.05817	-0.00592	-0.55663	0.13809	-0.43817	-0.14035	0.21167	-0.54685	-0.15514	-0.6912	-0.85739	-0.39338	0.4564	0.01116	-0.02701	-0.14829	-0.2138	0.93196	0.2046	-0.21622	-0.72674	-0.00783	-0.15355		43	-0.54784	-0.36324	-0.21311	-0.1465	-0.04892	-0.11802	-0.14009	-0.40775	-0.23185	-0.0728	-0.28109	-0.00461
44	-0.53769	-0.84125	-0.57938	-0.87064	-0.49858	-0.19233	-0.45588	0.17342	-0.23157	-0.02813	-0.11258	0.05354	-0.06525	-0.28502	-0.45504	0.34813	-0.36609	-0.14226	0.55993	-0.54357	-0.28484	-0.69539	-0.87728	-0.45486	0.64961	-0.10594	-0.1128	-0.12942	-0.14282	0.95998	0.04339	-0.19683	-0.57861	-0.07526	-0.19418		44	-0.4336	-0.37806	-0.16713	-0.00308	0.07816	-0.10031	-0.20529	-0.33385	-0.26208	-0.04561	-0.33759	-0.05299
45	-0.51327	-0.83757	-0.55239	-0.83754	-0.4001	-0.09392	-0.5143	0.47156	-0.24607	-0.02813	-0.16053	0.0462	-0.06991	-0.52962	-0.27113	0.06134	-0.21212	-0.19616	0.48537	-0.52824	-0.42961	-0.76885	-0.8847	-0.47907	0.54853	-0.03334	-0.19713	-0.13787	-0.18235	0.80361	-0.0491	-0.23162	-0.552	-0.08896	-0.21842		45	-0.47108	-0.38185	-0.16688	0.02354	0.02002	-0.08244	-0.25849	-0.21102	-0.30441	-0.01295	-0.21847	-0.08829
46	-0.50265	-0.81244	-0.53481	-0.76879	-0.32386	0.03304	-0.48085	0.7139	-0.29145	-0.3877	-0.17165	0.0098	-0.47459	-0.40662	-0.10805	-0.03147	-0.04668	-0.24815	0.37458	-0.58808	-0.63612	-0.77431	-0.86751	-0.55768	0.47367	0.01216	-0.21545	-0.1125	-0.24255	0.4096	-0.03439	-0.22906	-0.61528	-0.06438	-0.21364		46	-0.39927	-0.35049	-0.26138	-0.00635	0.05241	-0.09224	-0.26038	-0.18932	-0.3422	-0.01843	-0.30453	-0.05724
47	-0.45931	-0.72663	-0.521	-0.60429	-0.32306	0.03814	-0.454	0.34681	-0.28688	-0.66597	-0.2205	0.06294	-0.69765	-0.13693	0.03366	-0.12916	0.26618	-0.42683	0.50851	-0.63796	-0.68069	-0.79807	-0.76772	-0.6178	0.41226	0.00644	-0.1727	-0.13722	-0.3023	0.11647	-0.08955	-0.12809	-0.46164	-0.19959	-0.19828		47	-0.3265	-0.31879	-0.29484	-0.06381	0.1064	-0.09963	-0.1914	-0.21643	-0.37719	-0.04956	-0.40021	-0.05528
48	-0.48107	-0.68802	-0.51472	-0.40592	-0.30956	0.00984	-0.45588	0.05146	-0.24822	-0.78107	-0.18728	-0.00311	-0.80618	0.05192	0.14828	-0.54783	0.4136	-0.81008	0.44166	-0.6323	-0.68771	-0.81243	-0.74749	-0.63956	0.03192	0.0047	-0.1759	-0.15479	-0.29781	-0.28371	-0.36644	-0.22934	-0.30823	-0.41945	-0.16926		48	-0.28874	-0.21508	-0.11171	-0.12314	0.04078	-0.1407	-0.23307	-0.2964	-0.32169	-0.07849	-0.50236	-0.14092
49	-0.55679	-0.70211	-0.50656	-0.29897	-0.3641	-0.16556	-0.40312	-0.13747	-0.36931	-0.67394	-0.24981	-0.09558	-0.84096	0.18223	0.17016	-0.72019	0.47256	-0.90366	0.32035	-0.59925	-0.71227	-0.81536	-0.84222	-0.64228	0.04728	-0.07387	-0.1823	-0.12226	-0.34364	-0.41038	-0.53077	-0.56704	-0.24759	-0.60664	-0.16618		49	-0.31496	-0.15443	-0.05527	-0.11847	-0.00074757	-0.12523	-0.2133	-0.30101	-0.20183	-0.07367	-0.36995	-0.12393
50	-0.56086	-0.68557	-0.46262	-0.26205	-0.42922	-0.12885	-0.44034	-0.24708	-0.34649	-0.24624	-0.39531	-0.29637	-0.76255	0.19233	0.23424	-0.72856	0.44472	-0.89708	0.14389	-0.55667	-0.74658	-0.82247	-0.5469	-0.72444	0.0927	-0.13553	-0.12268	-0.12681	-0.45865	-0.61607	-0.49627	-0.66002	-0.31422	-0.52797	-0.17984		50	-0.3843	-0.02419	-0.02717	-0.13155	-0.00573	-0.07832	-0.18175	-0.27884	-0.19578	-0.03444	-0.12612	-0.16773
RIM-naïve																																					RIM-trained
Time (s)	1	2	3	4	5	6	7	8	9	10	11	12	13	14	15	16	17	18	19	20	21	22	23	24	25	26	27	28	29	30	31	32	33	34	35		Time (s)	1	2	3	4	5	6	7	8	9	10	11	12
1	0.06614	0.03659	0.03042	-0.05548	-0.27142	0.06044	-0.5292	-0.21099	-0.26291	0.02637	0.08821	0.11381	-0.09381	-0.35838	-0.03152	-0.27102	0.1958	0.31547	-0.69769	-0.02495	-0.56199	0.14438	0.00772	-0.00574	0.02831	-0.1585	0.19019	-0.00761	-0.16286	0.02771	0.09239	0.19245	0.18663	0.1705	-0.04701		1	0.12251	0.22159	-0.03018	-0.24828	0.10351	-0.09489	0.1307	0.02384	-0.04715	-0.07696	-0.03338	-0.01282
2	0.03014	-0.05522	0.10218	-0.01328	-0.15933	0.00736	0.00457	-0.08629	-0.16613	-0.02469	0.16055	0.07605	-0.00408	-0.20853	-0.03739	-0.33476	0.18434	0.17509	-0.61633	-0.14966	-0.36865	0.10528	0.01056	-0.04266	-0.14308	-0.17263	0.12678	0.07628	-0.13752	-0.0505	0.05091	0.16859	0.12372	0.15083	-0.06207		2	-0.00519	0.09976	-0.19555	-0.52986	0.05711	0.04494	0.19565	-0.00358	-0.03268	-0.28949	-0.05234	-0.06347
3	0.0547	-0.06618	0.14428	0.02708	-0.17374	-0.008	-0.01895	-0.00265	-0.07642	-0.05972	0.14491	0.06493	0.04361	-0.11562	0.04427	-0.19336	0.26457	0.03551	-0.33536	-0.00019257	-0.04915	-0.09975	-0.02235	-0.04332	-0.09979	-0.09348	0.04053	0.03951	-0.03232	0.0599	0.01088	0.07992	0.07366	-0.0971	-0.00669		3	0.01925	-0.09154	-0.0839	-0.6096	-0.01971	0.0028	0.15113	-0.02928	-0.02085	-0.31275	0.09934	-0.05313
4	0.08161	-0.09427	0.04669	-0.00866	-0.13531	-0.04413	0.0424	0.06025	-0.00384	-0.000764658	-0.02049	0.05205	0.03068	-0.00801	-0.0167	-0.05132	0.0191	-0.30608	-0.11911	-0.03256	0.08738	-0.13408	0.01829	-0.0031	0.02936	-0.04589	0.01768	0.06967	0.05101	0.17126	0.00178	-0.19085	0.02621	-0.07112	0.00217		4	-0.00354	-0.07468	0.0455	-0.39281	-0.06749	-0.08147	0.09138	0.08539	0.01905	0.17842	0.0186	-0.05692
5	0.01233	-0.21348	-0.00641	0.03324	-0.10408	0.00691	0.09835	0.12602	-0.05105	0.01922	-0.01267	0.01106	0.01694	0.07489	-0.06284	0.02731	0.08978	-0.25438	0.06639	0.00604	0.1491	-0.05779	0.08818	0.08855	0.07438	-0.00773	0.02792	0.01824	0.09696	0.08404	-0.02078	-0.02346	-0.05609	-0.08306	-0.01112		5	0.000302082	-0.3071	0.07493	-0.03896	-0.10255	-0.07111	-0.00401	0.06898	0.0482	0.23176	0.00651	0.08848
6	0.000636852	-0.15662	-0.06812	0.04033	0.01361	0.0225	0.11105	0.09049	0.11301	0.00368	-0.01971	-0.04192	-0.0158	0.10555	-0.00355	0.13473	-0.04776	-0.04004	0.2425	0.02337	0.20644	-0.08545	0.02316	0.0991	0.11103	0.03562	0.02123	0.00359	0.0827	-0.08784	-0.04443	-0.05686	-0.12687	-0.01844	0.02344		6	-0.02277	-0.42841	0.08194	-0.01985	-0.07041	-0.000258939	0.00987	0.02924	0.02299	0.19363	0.06208	0.07677
7	0.01909	-0.00589	-0.04372	-0.00773	0.06725	0.02408	0.14943	0.04524	0.04279	-2.46664e-05	-0.04317	-0.06504	0.04967	0.14591	0.02889	0.17744	-0.24642	0.11862	0.33579	0.02787	0.16821	-0.06542	0.01219	-0.04793	-0.20067	0.09499	-0.04651	-0.06594	0.01711	-0.14416	0.04836	-0.00437	-0.12923	0.03284	-0.00846		7	0.00895	-0.09945	0.00766	0.29413	-0.02659	0.09296	-0.13005	-0.02432	-2.19197e-05	0.01102	0.01599	0.00958
8	-0.05343	0.15374	-0.00976	-0.0293	0.16813	-0.000316213	0.07348	0.03333	0.08469	0.03969	-0.07875	-0.09636	0.07716	0.1434	0.02302	0.18003	0.00669	0.02676	0.34845	0.01448	0.10595	-0.06828	-0.01422	-0.02288	0.05274	0.09781	-0.12174	-0.09898	0.01046	-0.16927	-0.01496	-0.00318	-0.05898	-0.03284	0.00837		8	-0.02428	0.15288	0.02868	0.55993	-0.00785	0.07719	-0.10762	-0.05736	-0.04298	-0.05632	-0.04318	-0.00179
9	-0.1062	0.07153	-0.05712	-0.00896	0.27382	-0.02855	0.04538	-0.00905	0.16377	0.00886	-0.10378	-0.07909	-0.04329	0.11619	0.00959	0.17	-0.07832	-0.02931	0.42077	0.05785	0.1065	0.07191	-0.05526	-0.00771	0.05519	0.11949	-0.11898	-0.05674	0.01901	0.06634	-0.04552	-0.11571	-0.04482	-0.07919	0.04293		9	-0.06767	0.22874	0.04924	0.44032	0.05659	-0.0205	-0.18539	-0.04915	0.00546	0.12279	-0.00134	-0.00972
10	-0.10503	0.32982	-0.13844	0.02277	0.32106	-0.04029	0.02349	-0.04635	0.15609	-0.0126	-0.11512	-0.03548	-0.06107	0.10461	0.04623	0.16094	-0.38777	-0.04164	0.3546	0.07775	0.1562	0.1892	-0.06826	-0.01431	0.09253	0.13032	-0.1371	0.02198	0.05545	0.04252	-0.07864	-0.04652	0.00577	0.02757	0.05844		10	-0.02757	0.29821	0.02168	0.54498	0.07739	0.05035	-0.15167	-0.04375	0.04798	-0.0021	-0.07228	0.02302
11	-0.06201	0.40244	-0.13462	0.00736	0.32666	-0.0875	-0.3184	-0.08387	0.17557	-0.09351	-0.12255	-0.03958	-0.04814	0.11337	-0.08242	0.1137	-0.37345	-0.00545	0.0154	0.03548	0.19989	0.06428	-0.03982	0.03316	0.25345	0.16896	-0.2005	-0.00733	0.07129	-0.01284	-0.02696	-0.11849	0	0.06093	0.04027		11	0.13445	0.21239	0.07306	0.48185	0.0413	-0.0165	-0.12818	-0.0755	0.0311	0.1046	-0.17002	0.06678
12	-0.06955	0.18457	-0.1858	0.0354	0.22818	-0.13764	-0.57623	-0.15008	0.0841	-0.13594	-0.13819	-0.05304	0.03674	0.0971	-0.14283	0.13505	-0.22541	-0.12514	-0.44818	0.08876	0.2059	-0.03967	-0.06664	0.02855	0.15083	0.10912	0.01926	-0.03376	0.04087	-0.02346	-0.08446	-0.24095	-0.01389	-0.12801	0.0354		12	0.19267	0.10461	0.01981	0.21106	-0.38251	-0.1681	-0.13946	-0.104	0.02672	0.07591	-0.56262	-0.00455
13	-0.12582	0.02494	-0.27622	-0.10847	0.06645	-0.28852	-0.73541	-0.15802	-0.11596	-0.2462	-0.19528	-0.15491	0.00158	0.09554	-0.17359	0.14347	-0.41165	-0.31841	-0.59463	0.06226	0.12507	-0.14171	-0.04714	-0.04266	-0.14133	-0.01621	-0.17333	-0.06651	-0.2481	-0.02121	-0.30607	-0.31292	-0.13132	-0.18139	0.01945		13	0.13349	0.03897	-0.04746	0.05823	-0.51536	-0.15162	-0.22597	-0.30765	-0.04518	0.00385	-0.71299	-0.15133
14	-0.2155	-0.12579	-0.34414	-0.21044	-0.04644	-0.45205	-0.84622	-0.16553	-0.12482	-0.22942	-0.2203	-0.27668	-0.16818	0.0799	-0.07906	0.17323	-0.38586	-0.26075	-0.68576	0.00668	0.04915	-0.1913	-0.0382	-0.042	-0.33889	-0.08358	-0.39979	-0.16851	-0.49905	-0.09009	-0.47782	-0.45805	-0.26029	-0.26953	-0.02973		14	0.05838	-0.10737	-0.15398	-0.01985	-0.50659	-0.25049	-0.2438	-0.40504	-0.13417	-0.13626	-0.67147	-0.30294
15	-0.27321	-0.22787	-0.55224	-0.22769	-0.27622	-0.54759	-0.89757	-0.1258	-0.3231	-0.24398	-0.2641	-0.38323	-0.30641	0.03235	-0.02229	0.15576	-0.33715	-0.15815	-0.71758	-0.08355	-0.00655	-0.27427	-0.20642	-0.15474	-0.56403	-0.1241	-0.49588	-0.28775	-0.30894	-0.28385	-0.55933	-0.8159	-0.3502	-0.26251	-0.06872		15	-0.00849	-0.07417	-0.2133	-0.04311	-0.32253	-0.24955	-0.33732	-0.37481	-0.21155	-0.12052	-0.47991	-0.43009
16	-0.33287	-0.28337	-0.5819	-0.26804	-0.35228	-0.5643	-0.92406	-0.15957	-0.37209	-0.28936	-0.29577	-0.45378	-0.24619	-0.01208	-0.128	-0.11376	-0.79656	-0.20348	-0.71288	-0.14563	-0.04861	-0.25234	-0.38033	-0.34859	-0.72215	-0.13683	-0.54393	-0.32596	-0.39322	-0.34565	-0.59718	-0.97137	-0.47942	-0.27234	-0.09131		16	-0.15211	-0.14364	-0.20817	-0.16106	-0.19518	-0.25355	-0.33679	-0.3368	-0.22207	-0.15865	-0.44167	-0.48418
17	-0.35574	-0.38134	-0.55559	-0.25572	-0.41073	-0.5101	-0.91973	-0.18053	-0.38094	-0.31748	-0.30985	-0.52169	-0.247	-0.08997	-0.2491	-0.24319	-1.12894	-0.3371	-0.7118	-0.2366	-0.13981	-0.27427	-0.51158	-0.46397	-0.8712	-0.23577	-0.58922	-0.39491	-0.37928	-0.33535	-0.69797	-0.99046	-0.5363	-0.39069	-0.11612		17	-0.25578	-0.16509	-0.21751	-0.16604	-0.19776	-0.28156	-0.35508	-0.25776	-0.24377	-0.18209	-0.2743	-0.49487
18	-0.33546	-0.37791	-0.58046	-0.25357	-0.43875	-0.4464	-0.96027	-0.17281	-0.45589	-0.30169	-0.35794	-0.56355	-0.55903	-0.2395	-0.31706	-0.29755	-1.16714	-0.46157	-0.69625	-0.3128	-0.27034	-0.35342	-0.5319	-0.54441	-0.89494	-0.41953	-0.49904	-0.42307	-0.42364	-0.31507	-0.61319	-0.69742	-0.49987	-0.25022	-0.12587		18	-0.33693	-0.16381	-0.2703	-0.12451	-0.16476	-0.22836	-0.39546	-0.19147	-0.24815	-0.3703	-0.21742	-0.43112
19	-0.37628	-0.45602	-0.59577	-0.29146	-0.49079	-0.55437	-0.96784	-0.2313	-0.4913	-0.31427	-0.41816	-0.57584	-0.5752	-0.51042	-0.33551	-0.46709	-1.16428	-0.44129	-0.73783	-0.36855	-0.51939	-0.44116	-0.59894	-0.67297	-0.88377	-0.44921	-0.41042	-0.51444	-0.40526	-0.2816	-0.46909	-0.36223	-0.29017	-0.20632	-0.14581		19	-0.32855	-0.18169	-0.23526	-0.3546	-0.15772	-0.2293	-0.46856	-0.1919	-0.30383	-0.32954	-0.10235	-0.43215
20	-0.37511	-0.48205	-0.60486	-0.39373	-0.54684	-0.46289	-0.99838	-0.26506	-0.49012	-0.30687	-0.4514	-0.58316	-0.64027	-0.55922	-0.32824	-0.63826	-0.9723	-0.38362	-0.65683	-0.38808	-0.75259	-0.48407	-0.70256	-0.61627	-0.88656	-0.47701	-0.52267	-0.46904	-0.33207	-0.25295	-0.23947	-0.15229	-0.20865	-0.18209	-0.11125		20	-0.52834	-0.28283	-0.24881	-0.23831	-0.15479	-0.22883	-0.46436	-0.19255	-0.30646	-0.07154	-0.24749	-0.39529
21	-0.3391	-0.5259	-0.59242	-0.43471	-0.56845	-0.41907	-0.99676	-0.33149	-0.61759	-0.37273	-0.52334	-0.57438	-0.75385	-0.59082	-0.36013	-0.7583	-0.92646	-0.33948	-0.27859	-0.42834	-0.81322	-0.46023	-0.70744	-0.58792	-0.89843	-0.39031	-0.31826	-0.3001	-0.29785	-0.08591	-0.22201	-0.26123	-0.19371	-0.17436	-0.09884		21	-0.58615	-0.27389	-0.25535	-0.27901	-0.08914	-0.30675	-0.47657	-0.17592	-0.29177	-0.11055	-0.30568	-0.40804
22	-0.32325	-0.57865	-0.60869	-0.49355	-0.57166	-0.42675	-1.01595	-0.38137	-0.67365	-0.42453	-0.44592	-0.5937	-0.81448	-0.61709	-0.32377	-0.79874	-0.96466	-0.353	-0.25363	-0.43256	-0.83998	-0.43353	-0.51443	-0.55495	-0.89389	-0.3366	-0.19578	-0.18719	-0.24525	-0.09524	-0.25912	-0.22107	-0.16881	-0.20421	-0.00935		22	-0.6743	-0.34106	-0.30066	-0.27818	-0.07179	-0.46635	-0.51683	-0.19751	-0.26679	-0.22057	-0.31647	-0.43595
23	-0.26957	-0.56426	-0.5709	-0.51912	-0.55004	-0.47576	-1.03865	-0.34518	-0.50959	-0.44451	-0.50966	-0.61243	-0.8359	-0.61866	-0.31342	-0.85731	-0.9532	-0.35141	-0.23121	-0.45888	-0.79792	-0.321	-0.39415	-0.57803	-0.59684	-0.23294	-0.18593	-0.24666	-0.2161	-0.10876	-0.28642	-0.22187	-0.21389	-0.03986	0.01768		23	-0.72456	-0.39981	-0.29739	-0.25907	-0.16184	-0.60712	-0.58338	-0.20939	-0.27643	-0.24628	-0.28541	-0.5786
24	-0.33469	-0.59646	-0.58094	-0.51326	-0.52282	-0.36125	-1.02513	-0.37563	-0.55562	-0.4196	-0.54485	-0.63995	-0.88925	-0.71564	-0.33412	-0.84501	-0.73257	-0.32159	-0.57872	-0.46355	-0.64063	-0.42304	-0.34376	-0.45737	-0.15739	-0.12363	-0.2009	-0.28918	-0.21134	-0.12485	-0.41159	-0.39722	-0.28598	-0.12098	0.02875		24	-0.73197	-0.51806	-0.3399	-0.33965	-0.29984	-0.59676	-0.48078	-0.20723	-0.2247	-0.17527	-0.22134	-0.54104
25	-0.392	-0.63689	-0.59625	-0.4957	-0.47318	-0.1862	-1.04432	-0.4158	-0.55149	-0.39296	-0.5296	-0.63175	-0.89774	-0.61647	-0.34279	-0.47648	-0.91691	-0.49139	-0.60331	-0.39762	-0.45385	-0.43258	-0.32385	-0.33342	0.27648	-0.05814	-0.20759	-0.17943	-0.19487	-0.21015	-0.44798	-0.38569	-0.28467	-0.28183	0.01325		25	-0.72936	-0.25218	-0.36887	-0.33466	-0.40313	-0.53697	-0.45948	-0.23293	-0.23719	-0.30663	-0.22134	-0.46041
26	-0.47024	-0.52453	-0.58429	-0.45535	-0.44195	-0.2752	-1.02622	-0.39417	-0.60755	-0.38063	-0.46977	-0.65956	-0.93978	-0.61428	-0.28685	-0.39559	-1.08214	-0.51247	-0.71107	-0.36021	-0.39924	-0.47549	-0.23852	-0.25298	-0.000663199	-0.02186	-0.23201	-0.14926	-0.15875	-0.19985	-0.44034	-0.134	-0.16121	-0.32186	0.02344		26	-0.67718	-0.14645	-0.35392	-0.25409	-0.3667	-0.48094	-0.41936	-0.24221	-0.27248	-0.43169	-0.19192	-0.42595
27	-0.51625	-0.54577	-0.55941	-0.41068	-0.46357	-0.37006	-1.02027	-0.39748	-0.61228	-0.3752	-0.47486	-0.66717	-0.96605	-0.61834	-0.34474	-0.51336	-0.97517	-0.48026	-0.72373	-0.36608	-0.37357	-0.23803	-0.32588	-0.19233	-0.23837	0.01112	-0.19735	-0.15012	-0.10678	-0.32473	-0.37157	-0.25686	-0.14522	-0.29096	0.0416		27	-0.70973	-0.16662	-0.39923	-0.44264	-0.32408	-0.45058	-0.27531	-0.22451	-0.28761	-0.45916	-0.24291	-0.38598
28	-0.5143	-0.567	-0.54698	-0.34414	-0.44596	-0.36622	-0.99946	-0.41669	-0.58159	-0.40283	-0.52686	-0.67391	-0.94139	-0.62836	-0.35957	-0.51854	-0.95224	-0.37925	-0.72951	-0.33096	-0.32332	-0.21133	-0.42869	-0.13562	-0.40556	0.06389	-0.23004	-0.10501	-0.07003	-0.22624	-0.17943	-0.38926	-0.16933	-0.31238	0.06996		28	-0.63888	-0.21438	-0.41325	-0.47753	-0.35364	-0.31028	-0.23265	-0.21824	-0.27884	-0.28774	-0.22265	-0.29157
29	-0.52197	-0.604	-0.57377	-0.37987	-0.43155	-0.39039	-0.89162	-0.43831	-0.59044	-0.42108	-0.57574	-0.66688	-0.95837	-0.65964	-0.23008	-0.54895	-0.95224	-0.29375	-0.69878	-0.29583	-0.2911	-0.40397	-0.39456	-0.11914	-0.57695	0.07802	-0.14143	-0.13116	-0.0846	-0.12968	-0.21473	-0.35944	-0.21861	-0.43529	0.11116		29	-0.53177	-0.17531	-0.32262	-0.333	-0.40691	-0.24578	-0.30915	-0.21198	-0.26985	-0.45776	-0.29685	-0.33602
30	-0.58683	-0.60332	-0.59481	-0.33705	-0.42354	-0.36961	-0.66704	-0.41646	-0.6406	-0.43218	-0.59373	-0.6821	-0.95837	-0.70156	-0.22197	-0.64732	-1.01433	-0.32875	-0.22398	-0.22642	-0.22938	-0.35628	-0.28606	-0.15013	-0.65688	0.22927	-0.29463	-0.13145	-0.02725	-0.13998	-0.349	-0.14791	-0.14522	-0.5863	0.10053		30	-0.57558	-0.22051	-0.27637	-0.30227	-0.42032	-0.31546	-0.35207	-0.23271	-0.27468	-0.55186	-0.57046	-0.37496
31	-0.63738	-0.58208	-0.58429	-0.24432	-0.43875	-0.38429	-0.65704	-0.4264	-0.62939	-0.46425	-0.60702	-0.6944	-0.9616	-0.56673	-0.29608	-0.67773	-0.99236	-0.30131	-0.04318	-0.20202	-0.26161	-0.18653	-0.23161	-0.11452	-0.72809	0.40454	-0.56362	-0.18632	-0.05133	-0.22463	-0.22019	-0.34155	-0.10799	-0.495	0.12711		31	-0.67444	-0.34949	-0.2675	-0.30725	-0.31136	-0.3237	-0.33552	-0.2934	-0.2692	-0.69914	-0.44722	-0.3119
32	-0.62868	-0.62044	-0.61395	-0.24124	-0.41633	-0.43353	-0.71028	-0.44802	-0.55739	-0.44599	-0.62775	-0.678	-0.74577	-0.62398	-0.32097	-0.46224	-0.80802	-0.27029	0.16439	-0.25888	-0.27854	-0.11215	-0.17676	-0.13496	-0.70086	0.41067	-0.71092	-0.27166	-0.109	-0.23107	-0.0921	-0.31809	-0.04246	-0.423	0.12445		32	-0.75106	-0.5132	-0.25488	-0.44763	-0.35553	-0.38349	-0.32344	-0.32017	-0.27446	-0.90152	-0.26089	-0.27676
33	-0.62712	-0.71294	-0.67375	-0.24494	-0.29784	-0.38926	-0.53353	-0.40609	-0.509	-0.43514	-0.49871	-0.68679	-0.50366	-0.66152	-0.36628	-0.31567	-0.41547	-0.20985	0.33905	-0.3272	-0.25997	0.10242	-0.03291	-0.06639	-0.16158	0.35743	-0.71407	-0.23862	-0.11946	-0.37365	-0.08191	-0.17972	-0.06265	-0.52379	0.13021		33	-0.81422	-0.50018	-0.22919	-0.37702	-0.39488	-0.47741	-0.35	-0.30074	-0.30931	-0.81144	-0.26416	-0.2578
34	-0.63323	-0.72116	-0.61969	-0.26373	-0.28583	-0.37751	-0.37515	-0.38866	-0.56624	-0.40505	-0.47017	-0.66893	-0.4689	-0.65995	-0.35649	-0.15097	0.38682	-0.14463	0.52383	-0.27373	-0.25177	0.2655	-0.03332	-0.15343	0.2894	0.34093	-0.68375	-0.20011	-0.23289	-0.0402	-0.083	-0.20119	-0.04718	-0.65057	0.12888		34	-0.82287	-0.31195	-0.2717	-0.32469	-0.35639	-0.61206	-0.3452	-0.30311	-0.26569	-0.2552	-0.24847	-0.22886
35	-0.60749	-0.65539	-0.635	-0.26928	-0.30344	-0.38587	-0.47785	-0.39285	-0.55326	-0.42355	-0.45179	-0.64932	-0.59622	-0.66152	-0.33048	-0.07461	0.77555	-0.08697	0.59868	-0.31179	-0.24577	0.27789	-0.09711	-0.11255	0.74421	0.3447	-0.71486	-0.0803	-0.16413	0.20538	0.07856	-0.24175	-0.02202	-0.52063	0.14616		35	-0.76081	-0.26419	-0.28571	-0.51325	-0.34143	-0.52802	-0.42631	-0.30139	-0.23939	-0.49904	-0.14354	-0.22507
36	-0.6032	-0.66498	-0.6417	-0.27729	-0.36349	-0.48051	-0.54001	-0.4211	-0.58277	-0.46079	-0.49245	-0.61975	-0.60996	-0.58206	-0.28182	-0.05261	1.06304	-0.09771	0.60338	-0.32674	-0.30311	0.25596	-0.10443	-0.11123	0.6936	0.30984	-0.68099	-0.11766	-0.12389	0.25559	0.21648	-0.1674	-0.07025	-0.37805	0.13996		36	-0.68968	-0.24708	-0.23012	-0.54897	-0.30775	-0.37831	-0.39173	-0.23444	-0.20431	-0.69127	-0.10431	-0.22783
37	-0.62387	-0.68896	-0.6637	-0.30809	-0.40192	-0.4708	-0.45866	-0.41448	-0.72676	-0.48694	-0.49636	-0.56121	-0.34037	-0.26547	-0.18589	0.01081	1.19866	-0.15457	0.64859	-0.3769	-0.24522	0.20065	-0.14019	-0.15145	0.67824	0.28722	-0.43878	-0.21477	-0.22592	0.28488	0.21102	-0.2334	-0.25531	-0.38227	0.15103		37	-0.62487	-0.30684	-0.2077	-0.45926	-0.31033	-0.28439	-0.25341	-0.16749	-0.15872	-0.10058	-0.16381	-0.19751
38	-0.65168	-0.71362	-0.69001	-0.32226	-0.45637	-0.49316	-0.51893	-0.46303	-0.86073	-0.47732	-0.46234	-0.37591	-0.20658	-0.17663	-0.1624	0.02763	1.08883	-0.22058	0.63014	-0.45191	-0.25177	-0.00629	-0.1349	-0.18573	0.44159	0.30418	-0.42854	-0.21218	-0.32351	0.29679	0.15571	-0.28946	-0.3709	-0.32678	0.15369		38	-0.73197	-0.38423	-0.2759	-0.3654	-0.24313	-0.24248	-0.23058	-0.16318	-0.12781	-0.14658	-0.39198	-0.21508
39	-0.66026	-0.66772	-0.66657	-0.32534	-0.4988	-0.58441	-0.56515	-0.5021	-0.81587	-0.43785	-0.41816	-0.33552	-0.20739	-0.09842	-0.15066	0.02375	0.99331	-0.18797	0.30252	-0.50729	-0.28564	-0.06637	-0.15116	-0.12376	0.15152	0.39889	-0.26194	-0.09524	-0.359	0.2778	0.1386	-0.12247	-0.45583	-0.47217	0.15945		39	-0.70506	-0.27951	-0.29319	-0.33549	-0.2213	-0.22271	-0.36843	-0.17333	-0.12672	-0.19013	-0.23703	-0.2199
40	-0.66234	-0.69307	-0.65222	-0.36324	-0.54123	-0.6411	-0.51082	-0.45685	-0.64355	-0.42749	-0.18003	-0.2436	-0.24377	-0.08559	-0.03431	0.06743	0.78701	-0.13548	0.22225	-0.5791	-0.23266	-0.27236	-0.13247	-0.07826	-0.06524	0.49218	-0.14852	-0.08433	-0.3872	0.28649	0.22012	-0.000795229	-0.4173	-0.48903	0.18559		40	-0.69394	-0.26649	-0.30627	-0.24246	-0.12902	-0.22106	-0.4699	-0.16598	-0.10677	-0.20028	-0.10725	-0.25436
41	-0.65506	-0.73212	-0.66274	-0.3999	-0.6261	-0.64087	-0.47542	-0.40719	-0.43995	-0.39222	-0.09205	-0.18155	-0.32541	-0.03053	0.02833	0.04899	0.79561	-0.14861	0.19766	-0.61119	-0.15074	-0.26664	-0.07639	-0.11255	-0.2628	0.50207	-0.05478	-0.13461	-0.39639	0.30065	0.19865	0.0497	-0.24456	-0.51326	0.16433		41	-0.75133	-0.27875	-0.22078	-0.17933	-0.11836	-0.25214	-0.4749	-0.17268	-0.07214	-0.1513	-0.01801	-0.2833
42	-0.65779	-0.71842	-0.59147	-0.48893	-0.59247	-0.66617	-0.51515	-0.32024	-0.28652	-0.34141	0.0233	-0.12798	-0.38644	-0.02115	0.02637	-0.14547	0.80707	-0.12952	0.24539	-0.64228	-0.23594	-0.31909	0.00284	-0.02618	-0.36926	0.4559	0.15435	-0.12513	-0.36565	0.31256	0.14479	0.00517	-0.17667	-0.58068	0.12224		42	-0.67595	-0.26291	-0.19135	-0.10873	-0.112	-0.17351	-0.48418	-0.21069	-0.06951	-0.17964	-0.02684	-0.31741
43	-0.65272	-0.73965	-0.6216	-0.58011	-0.53483	-0.66278	-0.25597	-0.2516	-0.17321	-0.36607	0.09173	-0.16457	-0.22881	0.01139	0.0026	-0.437	0.66476	-0.15338	0.32928	-0.64127	-0.25232	-0.38203	0.0191	0.0958	0.02656	0.35837	0.13426	-0.08404	-0.38023	0.3013	0.03053	-0.09344	-0.14286	-0.61651	0.11072		43	-0.54784	-0.21311	-0.1465	-0.04892	-0.11802	-0.14009	-0.40775	-0.23185	-0.0728	-0.28109	-0.00461	-0.36324
44	-0.65857	-0.68553	-0.62447	-0.63834	-0.43795	-0.4577	0.24943	-0.28316	-0.07111	-0.40924	0.12302	-0.17599	-0.08452	0.03673	-0.02844	-0.5276	0.64756	-0.12912	0.35785	-0.66126	-0.25614	-0.3477	-0.02154	0.04108	0.59761	0.31078	0.18743	-0.02945	-0.34506	0.1526	-0.11393	-0.10577	-0.09908	-0.46901	0.08192		44	-0.4336	-0.16713	-0.00308	0.07816	-0.10031	-0.20529	-0.33385	-0.26208	-0.04561	-0.33759	-0.05299	-0.37806
45	-0.65896	-0.65059	-0.61251	-0.62879	-0.33147	-0.26481	0.33186	-0.31362	-0.03275	-0.43884	0.11676	-0.1514	-0.06107	0.03454	-0.01306	-0.58358	0.82713	-0.04243	0.34483	-0.68978	-0.30857	-0.2552	-0.02275	0.25602	0.63845	0.31832	0.16183	-0.04008	-0.33143	0.07728	-0.27077	-0.08191	-0.15072	-0.46866	0.07394		45	-0.47108	-0.16688	0.02354	0.02002	-0.08244	-0.25849	-0.21102	-0.30441	-0.01295	-0.21847	-0.08829	-0.38185
46	-0.64804	-0.63141	-0.61299	-0.59644	-0.16894	-0.16452	0.30807	-0.32112	-0.20153	-0.41738	0.10542	-0.16574	-0.093	-0.14253	-0.00467	-0.59199	0.54728	0.02915	0.31627	-0.71188	-0.36701	-0.15983	0.03454	0.44326	0.63252	0.30654	0.10197	-0.11651	-0.34316	0.08404	-0.46035	-0.09423	-0.24377	-0.53257	0.06818		46	-0.39927	-0.26138	-0.00635	0.05241	-0.09224	-0.26038	-0.18932	-0.3422	-0.01843	-0.30453	-0.05724	-0.35049
47	-0.63868	-0.61291	-0.57185	-0.49262	-0.05124	-0.17898	0.54753	-0.29596	-0.38625	-0.41097	0.08352	-0.10983	-0.11645	-0.31052	0.01602	-0.58002	0.57689	0.04148	0.21972	-0.72637	-0.4118	0.00896	0.02235	0.29558	0.56271	0.33575	0.06376	-0.18977	-0.35488	-0.01155	-0.49529	-0.02028	-0.27418	-0.40334	0.08591		47	-0.3265	-0.29484	-0.06381	0.1064	-0.09963	-0.1914	-0.21643	-0.37719	-0.04956	-0.40021	-0.05528	-0.31879
48	-0.6344	-0.61085	-0.5575	-0.41961	0.07526	-0.15436	0.52807	-0.29508	-0.52375	-0.41467	0.10933	-0.14583	-0.28095	-0.4466	-0.02117	-0.57484	0.65616	0.04187	-0.50278	-0.74819	-0.4675	0.09289	-0.00284	0.30613	0.31523	0.41962	0.09724	-0.17081	-0.2538	-0.32054	-0.50075	-0.05765	-0.28598	-0.29517	0.10186		48	-0.28874	-0.11171	-0.12314	0.04078	-0.1407	-0.23307	-0.2964	-0.32169	-0.07849	-0.50236	-0.14092	-0.21508
49	-0.59943	-0.59441	-0.56276	-0.36971	0.15532	-0.25351	0.49374	-0.33613	-0.54146	-0.39888	-0.00172	-0.18506	-0.40423	-0.53294	-0.04047	-0.6292	0.50907	-0.06549	-0.73856	-0.7658	-0.49481	0.11673	-0.03129	0.27052	0.22971	0.39795	-0.07408	-0.19264	-0.26806	-0.45605	-0.55642	-0.25924	-0.23172	-0.26181	0.0961		49	-0.31496	-0.05527	-0.11847	-0.00074757	-0.12523	-0.2133	-0.30101	-0.20183	-0.07367	-0.36995	-0.12393	-0.15443
50	-0.55563	-0.57386	-0.51062	-0.31826	0.20096	-0.3992	0.39942	-0.36085	-0.36323	-0.45364	0.00493	-0.24331	-0.43899	-0.56266	-0.08326	-0.55769	0.59981	-0.03289	-0.81449	-0.77882	-0.56308	0.07381	-0.09265	0.17822	0.23111	0.44506	-0.27258	-0.32481	-0.37452	-0.37558	-0.62265	-0.34274	-0.21389	-0.32186	0.10363		50	-0.3843	-0.02717	-0.13155	-0.00573	-0.07832	-0.18175	-0.27884	-0.19578	-0.03444	-0.12612	-0.16773	-0.02419
[truncated: 26 more columns]

## Sheet: Panel_b_trace
Triple RNAi
AVA-naïve				AVA-trained				AIB-naïve				AIB-trained				RIM-naïve				RIM-trained
Time (s)	mean	SEM		Time (s)	mean	SEM		Time (s)	mean	SEM		Time (s)	mean	SEM		Time (s)	mean	SEM		Time (s)	mean	SEM
1	-0.05298	0.04683		1	0.03948	0.03383		1	-0.06186	0.04406		1	0.01297	0.02791		1	-0.05079	0.03875		1	0.02729	0.02599
2	-0.03428	0.04039		2	0.00849	0.03277		2	-0.03147	0.03868		2	-0.00319	0.03044		2	-0.03656	0.02899		2	0.00755	0.0264
3	0.02347	0.02231		3	-0.02984	0.03569		3	0.02816	0.02013		3	-0.0187	0.03332		3	-0.01331	0.01808		3	-0.01202	0.0305
4	0.04007	0.01812		4	-0.03544	0.03279		4	0.04249	0.01808		4	-0.01533	0.02928		4	-0.01368	0.01482		4	-0.02185	0.021
5	0.02972	0.02282		5	-0.04957	0.03165		5	0.03835	0.02294		5	-0.03282	0.02527		5	0.00717	0.01444		5	-0.01701	0.02293
6	0.0183	0.02223		6	-0.03603	0.0263		6	0.02694	0.02064		6	-0.01199	0.02709		6	0.01984	0.0147		6	-0.0102	0.02148
7	-0.01361	0.02142		7	-0.00304	0.0289		7	-0.01256	0.01878		7	0.00843	0.02518		7	0.01374	0.01855		7	-0.00392	0.0245
8	-0.01467	0.02081		8	0.01361	0.03125		8	-0.01754	0.01827		8	0.0158	0.02882		8	0.02215	0.01686		8	0.00115	0.02464
9	-0.01236	0.02111		9	0.0323	0.0287		9	-0.00943	0.01886		9	0.01553	0.02422		9	0.02147	0.01927		9	0.01188	0.02303
10	0.01633	0.02829		10	0.06004	0.02811		10	-0.00307	0.0265		10	0.02931	0.02484		10	0.02996	0.0244		10	0.01714	0.01944
11	-0.02872	0.03707		11	0.01053	0.02911		11	-0.03941	0.03611		11	-0.00648	0.02684		11	0.00642	0.02661		11	-0.02341	0.02199
12	-0.10717	0.04208		12	-0.12321	0.03527		12	-0.10154	0.04092		12	-0.11933	0.03192		12	-0.04397	0.02863		12	-0.12485	0.0297
13	-0.2172	0.04628		13	-0.27215	0.03488		13	-0.1851	0.04548		13	-0.23675	0.03351		13	-0.14841	0.03189		13	-0.21467	0.02851
14	-0.33887	0.04543		14	-0.41678	0.03772		14	-0.27731	0.05079		14	-0.35501	0.03734		14	-0.22499	0.03601		14	-0.31242	0.03162
15	-0.46439	0.04416		15	-0.49902	0.04449		15	-0.40004	0.04538		15	-0.40183	0.04373		15	-0.30122	0.03912		15	-0.3705	0.03434
16	-0.54773	0.04202		16	-0.51338	0.0429		16	-0.46931	0.04438		16	-0.42573	0.04312		16	-0.37558	0.04057		16	-0.38337	0.03546
17	-0.60604	0.04044		17	-0.52143	0.038		17	-0.53726	0.03831		17	-0.42084	0.03832		17	-0.43629	0.04215		17	-0.38895	0.03173
18	-0.64288	0.04228		18	-0.50027	0.03857		18	-0.57511	0.03987		18	-0.39943	0.03787		18	-0.46164	0.03729		18	-0.36878	0.02984
19	-0.63805	0.04817		19	-0.48077	0.04027		19	-0.58085	0.0421		19	-0.37484	0.03765		19	-0.48612	0.03539		19	-0.36227	0.03042
20	-0.61814	0.05127		20	-0.43548	0.03933		20	-0.5549	0.04573		20	-0.34578	0.03477		20	-0.48334	0.03682		20	-0.34368	0.03086
21	-0.5826	0.05533		21	-0.40483	0.04623		21	-0.52589	0.04958		21	-0.31469	0.04079		21	-0.47262	0.03951		21	-0.33796	0.03842
22	-0.56251	0.0579		22	-0.35683	0.05022		22	-0.51909	0.05026		22	-0.28383	0.04162		22	-0.46443	0.04277		22	-0.30401	0.04208
23	-0.49528	0.05974		23	-0.31091	0.05092		23	-0.44904	0.05498		23	-0.24674	0.04162		23	-0.4415	0.04267		23	-0.26956	0.04209
24	-0.48788	0.06115		24	-0.2996	0.0491		24	-0.44902	0.05843		24	-0.23387	0.04031		24	-0.44314	0.03961		24	-0.25973	0.03775
25	-0.46868	0.06376		25	-0.28564	0.04922		25	-0.41812	0.06012		25	-0.20811	0.03996		25	-0.41695	0.04326		25	-0.25317	0.03432
26	-0.44955	0.06359		26	-0.29244	0.04623		26	-0.41638	0.05433		26	-0.21316	0.03868		26	-0.41013	0.04459		26	-0.24756	0.03178
27	-0.46084	0.05765		27	-0.29307	0.05089		27	-0.4224	0.05224		27	-0.22489	0.04085		27	-0.41599	0.0425		27	-0.25499	0.03541
28	-0.45229	0.05526		28	-0.25192	0.0462		28	-0.41208	0.05317		28	-0.20027	0.03543		28	-0.40795	0.04342		28	-0.22039	0.02967
29	-0.4612	0.05162		29	-0.25541	0.04667		29	-0.43335	0.04922		29	-0.20997	0.0353		29	-0.41242	0.04401		29	-0.2248	0.02874
30	-0.43751	0.06389		30	-0.31462	0.04728		30	-0.41652	0.05349		30	-0.2549	0.03902		30	-0.39545	0.04656		30	-0.27843	0.03035
31	-0.43558	0.06985		31	-0.30768	0.04968		31	-0.43205	0.05412		31	-0.2479	0.03919		31	-0.38777	0.04952		31	-0.26826	0.03243
32	-0.37407	0.06706		32	-0.30492	0.0596		32	-0.37297	0.05127		32	-0.26027	0.04779		32	-0.36611	0.04839		32	-0.25471	0.03876
33	-0.28578	0.07327		33	-0.2917	0.05954		33	-0.27846	0.06054		33	-0.25835	0.0459		33	-0.30572	0.04727		33	-0.25529	0.03842
34	-0.24308	0.07682		34	-0.24355	0.05626		34	-0.26592	0.06229		34	-0.21109	0.04534		34	-0.24206	0.05598		34	-0.22827	0.03707
35	-0.22459	0.07697		35	-0.25742	0.05704		35	-0.25789	0.0622		35	-0.22391	0.04858		35	-0.19699	0.06736		35	-0.2322	0.04074
36	-0.2173	0.07454		36	-0.25228	0.05887		36	-0.24767	0.05808		36	-0.20723	0.04736		36	-0.18909	0.0711		36	-0.22036	0.0416
37	-0.21681	0.07037		37	-0.20283	0.051		37	-0.23816	0.05906		37	-0.18426	0.04115		37	-0.17832	0.07108		37	-0.19473	0.03371
38	-0.24719	0.06731		38	-0.23568	0.04564		38	-0.2638	0.05866		38	-0.22738	0.03991		38	-0.20386	0.06771		38	-0.22084	0.03515
39	-0.26114	0.0641		39	-0.24255	0.04223		39	-0.27656	0.05718		39	-0.22574	0.0358		39	-0.21649	0.06234		39	-0.21424	0.03505
40	-0.22343	0.06346		40	-0.23309	0.03973		40	-0.2583	0.05807		40	-0.20713	0.0328		40	-0.20403	0.05893		40	-0.2034	0.0349
41	-0.21818	0.06609		41	-0.21846	0.04028		41	-0.26595	0.06092		41	-0.19804	0.03229		41	-0.19279	0.05883		41	-0.19622	0.03666
42	-0.23465	0.06473		42	-0.25538	0.04073		42	-0.28001	0.06164		42	-0.22934	0.03343		42	-0.18657	0.05932		42	-0.21468	0.0368
43	-0.17694	0.06721		43	-0.27823	0.04072		43	-0.21739	0.06535		43	-0.24483	0.03363		43	-0.17825	0.05723		43	-0.22318	0.03851
44	-0.16943	0.06886		44	-0.28866	0.04395		44	-0.20759	0.06931		44	-0.23998	0.03822		44	-0.13928	0.05909		44	-0.23096	0.04348
45	-0.18285	0.06934		45	-0.24945	0.04053		45	-0.22364	0.06591		45	-0.21065	0.03432		45	-0.12065	0.06197		45	-0.19415	0.04148
46	-0.19632	0.07251		46	-0.21276	0.03807		46	-0.24897	0.06315		46	-0.18692	0.0325		46	-0.1375	0.05977		46	-0.16843	0.03644
47	-0.19758	0.06979		47	-0.17712	0.04006		47	-0.25864	0.0594		47	-0.17348	0.03415		47	-0.13667	0.05912		47	-0.15247	0.03409
48	-0.25053	0.06774		48	-0.18222	0.04166		48	-0.31457	0.0572		48	-0.16902	0.03599		48	-0.16977	0.05954		48	-0.14042	0.03494
49	-0.31323	0.0684		49	-0.20137	0.03602		49	-0.36165	0.05842		49	-0.19019	0.0326		49	-0.21648	0.0585		49	-0.13829	0.03492
50	-0.32673	0.06435		50	-0.1922	0.0389		50	-0.36618	0.05492		50	-0.1933	0.03355		50	-0.23757	0.05877		50	-0.13691	0.03961

## Sheet: Panel_c_data
Training-induced amplitude change (%)
	AVA			AIB			RIM
	WT	Triple RNAi		WT	Triple RNAi		WT	Triple RNAi
1	-0.47931	-0.02297		-0.53344	-0.46958		-0.44809	-0.26553
2	-0.37682	-0.46767		-0.59064	-0.48398		-0.63913	-0.42005
3	-0.00118	-0.4871		-0.11759	-0.37627		-0.37369	-0.55667
4	-0.37118	-0.52229		-0.38843	-0.69755		-0.18353	-0.47773
5	-0.67267	0.097		-0.74375	-0.48687		-0.77589	-0.43435
6	-0.43768	-0.03082		-0.29364	-0.1551		-0.19716	-0.20853
7	-0.31547	-0.06632		-0.36144	-0.14419		-0.43969	-0.17832
8	-0.33558	0.38675		-0.26884	-0.12975		-0.41	0.00222
9	-0.45031	-0.18834		-0.46563	-0.30024		-0.50945	-0.30002
10	-0.78815	-0.15712		-0.77044	0.01713		-0.86528	-0.14312
11	-0.26124	0.11406		0.15899	0.08038		0.08335	0.26867
12	-0.71582	-0.23332		-0.68253	0.15401		-0.68531	0.01838
13	-0.7593	-0.29722		-0.73243	-0.44569		-0.65034	-0.3812
14	-0.36161	-0.27671		-0.33117	-0.08178		-0.31404	-0.15655
15	-0.38079	-0.27621		-0.39504	-0.2313		-0.38078	-0.30182
16	-0.42787	-0.71703		-0.34818	-0.45671		-0.27715	-0.21792
17	-0.25612	0.03689		-0.19877	-0.24346		-0.53663	-0.12021
18	-0.48216	-0.03024		-0.26787	-0.42491		-0.53889	-0.35137
19	-0.77025	0.01046		-0.69133	-0.02892		-0.76195	-0.12083
20	-0.16348	-0.56915		0.05832	-0.60109		-0.26539	-0.3568
21	-0.39744	-0.44911		-0.31789	-0.5923		-0.48397	-0.14549
22	-0.50477	-0.51215		-0.33236	-0.46888		-0.29262	-0.21636
23	-0.43205	0.0477		-0.49037	-0.07914		-0.42896	0.27912
24	-0.56563	-0.39651		-0.56926	-0.35697		-0.30281	-0.43836
25	-0.56184	-0.38866		-0.75182	-0.68986		-0.5405	-0.02738
26	-0.68502	-0.48746		-0.68592	-0.26344		-0.69619	-0.09262
27	-0.45455	-0.39732		-0.51407	-0.65431		-0.27053	-0.48493
28	-0.80042	-0.541		-0.74791	-0.47674		-0.75822	-0.15479
29	-0.82837	-0.32526		-0.79498	-0.6205		-0.76453	-0.25657
30	-0.25521	0.00377		-0.533	-0.02284		-0.69746	0.17499
31		-0.02056			0.05307			-0.085
32		-0.09364			-0.35527			-0.40547
33		-0.41214			-0.45728			-0.28325
34		-0.56903			-0.55178			-0.29569
35		-0.4018			-0.43722			-0.32944
36		0.02628			-0.18332			-0.06289
37		-0.07418			-0.12055			-0.1121
38		-0.46897			-0.69383			-0.73239
mean	-0.47641	-0.240984		-0.456714	-0.328343		-0.480161	-0.220272
SEM	0.0374113	0.0409265		0.0448727	0.038911		0.0403614	0.0345689
p value		9.95761e-05			0.0338			6.24229e-06

## Sheet: Panel_d_data
Training-induced duration change (%)
	AVA			AIB			RIM
	WT	Triple RNAi		WT	Triple RNAi		WT	Triple RNAi
1	-0.68627	-0.0797		-0.68668	-0.02867		-0.69231	-0.04969
2	-0.29412	-0.43759		-0.3342	-0.40641		-0.34615	-0.36646
3	0.05882	-0.43759		0.09661	-0.40641		0.11538	-0.41925
4	-0.64706	-0.43759		-0.80418	-0.46037		-0.61538	-0.36646
5	-0.4902	0.32932		-0.60836	-0.40641		-0.61538	-0.31366
6		-0.02857			0.0253			0.00311
7	-0.21569	-0.43759		-0.25587	-0.46037		-0.23077	-0.47205
8	-0.2549	0.38045		-0.29504	-0.02867		-0.26923	0.21429
9		-0.38647			-0.40641			-0.41925
10	-0.52941	-0.33534		-0.53003	-0.29848		-0.57692	-0.31366
11		-0.33534			-0.29848			-0.20807
12	-0.56863	-0.28421		-0.56919	-0.19056		-0.53846	-0.10248
13	-0.56863	-0.38647		-0.56919	-0.40641		-0.57692	-0.41925
14	-0.4902	-0.38647		-0.49086	-0.40641		-0.46154	-0.36646
15	-0.4902	-0.28421		-0.49086	-0.24452		-0.5	-0.20807
16	-0.2549	-0.53985		-0.25587	-0.5683		-0.26923	-0.52484
17	-0.56863	-0.0797		-0.56919	-0.02867		-0.46154	-0.04969
18	-0.41176	0.38045		-0.41253	0.07926		-0.42308	0.0559
19	0.13725	-0.28421		0.09661	-0.24452		0.07692	-0.20807
20	-0.21569	-0.53985		-0.17755	-0.51433		-0.03846	-0.52484
21	-0.60784	0.07368		-0.60836	0.0253		-0.5	0.1087
22	-0.37255	-0.53985		-0.41253	-0.29848		-0.34615	-0.31366
23	-0.29412	-0.02857		-0.37337	0.0253		-0.38462	0.00311
24	-0.21569	-0.13083		-0.21671	0.13322		-0.23077	-0.15528
25	-0.29412	-0.18195		-0.29504	-0.19056		-0.30769	-0.10248
26	-0.60784	-0.59098		-0.60836	-0.5683		-0.57692	-0.57764
27	-0.37255			-0.3342			-0.38462
28	-0.45098	-0.23308		-0.49086	-0.13659		-0.5	-0.36646
29	-0.64706	-0.23308		-0.68668	-0.19056		-0.65385	-0.20807
30	0.17647	-0.0797		-0.64752	-0.02867		0.03846	-0.04969
31		-0.48872			-0.40641			-0.41925
32		-0.18195			-0.29848			-0.31366
33		-0.38647			-0.51433			-0.52484
34		-0.38647			-0.35245			-0.36646
35		-0.53985			-0.51433			-0.52484
36		-0.18195			-0.29848			-0.31366
37		-0.13083			-0.08263			-0.10248
38		-0.18195
mean	-0.376906	-0.244137		-0.427038	-0.261008		-0.380342	-0.257937
SEM	0.0449099	0.0408972		0.0426445	0.0335706		0.0431277	0.0336508
p value		0.0343			0.0029			0.0267

## Sheet: Panel_e_data
Naïve Choice index					Learning index
	WT	Triple RNAi				WT	Triple RNAi
1	0.57055	0.14286			1	1.17993	0.32596
2	0.42391	0.07407			2	0.81746	0.4507
3	0.58824	0.20988			3	0.39815	0.54321
4	0.3369	0.25641			4	0.13465	0.52564
5	0.11278	0.68421			5	0.13376	0.79532
6	0.2	0.14815			6	0.75294	-0.13757
7	0.29333	-0.02564			7	0.394	-0.26888
8	0.11111	0.18182			8	0.42894	-0.07744
9	0.30769	0.625			9	1.03246	0.41667
10	0.02013	0.44			10	0.67531	0.6231
11	0.16279	0.28302			11	0.83492	0.55225
12	0.07071	0.03774			12	0.60917	0.14885
13	0.37838	-0.01099			13	0.45338	-0.26099
14	0.21649	0.02174			14	1.07788	-0.18659
15	0	0.39394			15	0.01333	0.81212
16	-0.27907	0.32258			16	-0.23362	0.28554
17	0.30693	-0.11765			17	0.32776	-0.22876
18	0.38947	0.39048			18	0.91241	0.59048
19	0.42857	0.34247			19	0.17582	0.05675
20	0.11111	0.12941			20	-0.20513	-0.04706
21	-0.21839	0.15789			21	0.04657	0.23898
22	0.27273	-0.10256			22	0.73106	0.14744
23	-0.17391	0.33333			23	0.02121	0.19608
24	0.36	-0.05376			24	0.77791	-0.15721
25	0.31707	0.15909			25	0.43286	0.29755
26	0.30769	0.14286			26	0.87373	0.37363
27	0.6	0.2043			27	1.22222	0.18389
28	0.03077				28	0.38561
29	-0.0339				29	0.21055
30	0.06122				30	0.36122
31	0.39759				31
32	0.00741				32
mean	0.208697	0.198913			mean	0.499215	0.229617
SEM	0.0396511	0.0387491			SEM	0.072874	0.0623651
p value		0.8618			p value		0.0074

## Sheet: Panel_f_data
Learning index
WT
	Histamine: 5 mM		1 mM		0.5 mM		0.1 mM		0.02 mM		0 mM
	Speed (μm/s)	Learning index	Speed (μm/s)	Learning index	Speed (μm/s)	Learning index	Speed (μm/s)	Learning index	Speed (μm/s)	Learning index	Speed (μm/s)	Learning index
1	38.0446	0.359689	64.3424	0.238556	149.332	-0.168723	127.269	0.231523	171.735	0.411454	160.103	1.17993
2	100.991	0.103453	88.4873	0.216283	128.138	0.00914634	122.893	0.261659	173.964	0.437183	150.484	0.817461
3	53.4361	0.376532	91.1096	0.147485	156.206	-0.15411	135.021	-0.401045	162.778	0.385417	154.502	0.398153
4	62.047	0.0322453	86.4997	0.129343	145.893	-0.274203	138.634	0.00971164	154.783	0.153159	157.736	0.134651
5	62.5166	0.0392535	77.9173	0.607558	148.087	0.336837	167.962	0.108869	131.465	0.701487	145.918	0.133761
6	46.586	0.163073	58.7856	0.284178	98.9201	0.50437	160.529	-0.311707	132.981	0.445052	148.801	0.752941
7	56.7658	0.199496	93.0689	-0.0405787	103.8	0.00941176	145.393	0.419586	129.349	0.366667	162.766	0.394004
8	63.313	0.279434	110.545	0.168877	112.667	0.476133	95.006	0.188895	157.013	0.572929	161.701	0.428941
9	47.237	-0.151675	113.426	0.0458272	141.723	0.450581	148.842	0.869091	129.659	0.499062	185.975	1.03246
10	64.4709	-0.28549	81.0873	0.0704023	141.253	0.420946	148.712	-0.00523627	140.234	0.535099	123.607	0.675307
11	56.2224	0.273563	24.8379	0.337255	136.108	0.492754	112.155	1.04661	143.283	0.494099	164.722	0.834922
12	64.1056	0.175214	69.9348	0.340027	133.523	0.962848	103.963	1.00225	145.787	0.192037	145.244	0.609169
13	76.6321	-0.0339934	77.9589	0.173646	146.812	0.0825301	160.86	0.734751	138.107	0.460374	160.611	0.453378
14	75.6026	0.305556	75.3831	-0.34589	126.011	0.169935	110.617	0.219532	127.695	0.51912	181.075	1.07788
15	84.0862	0.0999355	73.6441	0.362963	126.723	0.787005	160.387	0.233909	170.131	0.0639835	175.743	0.0133333
16	30.8909	0.15461	119.462	-0.00263829	95.6328	0.0746964	164.649	0.223986	148.026	0.736597	180.021	-0.233615
17	52.8238	-0.37037	68.331	0.114688	109.293	0.500444	111.582	0.340115	137.829	0.454545	181.921	0.327764
18	73.4007	0.144768	72.4158	-0.120937	103.644	0.145317	122.822	-0.0828585	132.207	0.129488	197.19	0.912409
19	57.7208	0.41594	90.6458	0.238045	113.756	0.369591	98.0169	0.249361	100.102	0.397455	120.381	0.175824
20	61.2035	-0.0546559	110.28	0.621505	92.3489	0.606061	108.661	0.52217	123.487	0.742128	144.617	-0.205128
21	81.2775	0.0426971	122.598	0.82906	81.6988	0.0183007	126.469	0.478009	126.244	0.576344	180.747	0.0465665
22	103.136	0.446154	75.8439	0.479919	105.251	-0.541161	126.633	0.612101	142.47	0.717949	156.19	0.731061
23	71.2825	0.598592	44.9289	0.376008	115.175	0.505747	108.371	-0.131868	144.451	0.72803	126.552	0.0212089
24	67.7443	0.255433	96.8606	0.0142781	90.8204	-0.220405	133.315	0.823077	109.005	0.337858	132.24	0.77791
25	62.0151	0.320617	82.9734	0.28407	126.483	0.549086	148.163	0.503147	131.088	0.278686	139.202	0.432863
26	74.6279	0.253285	89.8687	0.0106545	86.9026	0.390814	102.626	0.658647	137.13	0.435529	141.792	0.87373
27	80.2557	0.18658	111.462	0.132709	119.207	0.324675	118.07	0.358012	94.5288	0.761905	187.443	1.22222
28			94.7309	0.0456269	87.2798	0.25914	107.191	0.792353	101.691	0.619512	111.412	0.385608
29			73.8131	0.43699	128.005	-0.0482456			108.737	1.05758	126.852	0.210546
30					136.896	-0.196023			154.632	0.524444	107.606	0.361224
31					63.0965	0.386261
32					94.3461	0.155692
33					102.718	0.231791
34					96.2127	0.241565
35					75.8063	0.533333
36					117.519	0.451728
37					96.59	0.392311
38					75.4552	0.322404
mean	65.4976	0.160368	84.1807	0.213652	113.403	0.251542	129.1	0.355523	136.686	0.491172	153.772	0.499216
SEM	3.18687	0.0419148	4.05341	0.0449114	3.87565	0.0506075	4.18434	0.0710017	3.75888	0.0392653	4.33576	0.0728739
Triple RNAi
	Histamine: 0.8 mM		0.7 mM		0.4 mM		0.1 mM		0.01 mM		0
	Speed (μm/s)	Learning index	Speed (μm/s)	Learning index	Speed (μm/s)	Learning index	Speed (μm/s)	Learning index	Speed (μm/s)	Learning index	Speed (μm/s)	Learning index
1	76.2157	-0.181931	41.5807	-0.0111492	69.2058	0.24465	119.759	-0.15256	111.478	0.229128	137.253	0.325956
2	61.9258	-0.477512	64.1467	-0.213115	68.8374	0.0115674	105.434	0.0199475	122.97	0.40107	147.303	0.450697
3	46.3162	-0.31746	70.2863	-0.17366	76.1522	0.28341	98.9622	-0.177722	103.235	0.548246	141.07	0.54321
4	42.4497	0.103561	74.7812	0.309193	71.7826	0.35	87.9158	-0.261697	112.428	0.315515	123.509	0.525641
5	77.9944	0.198658	90.5082	0.162037	102.38	0.35023	60.5084	-0.124775	104.505	0.406573	122.862	0.795322
6	51.6489	-0.291448	90.6907	-0.0928571	74.7645	0.405762	127.121	0.0600601	111.011	0.275641	147.395	-0.137566
7	50.9834	0.160173	47.8121	0.0428932	84.1215	0.376594	120.347	0.0463612	106.925	0.0720497	138.304	-0.268884
8	72.3846	0.167464	48.1721	0.187183	72.1935	0.138125	82.389	-0.0653595	123.842	-0.277141	114.295	-0.0774411
9	64.9748	0.349051	78.9487	0.0678151	87.0647	0.190476	93.7317	0.507937	124.927	0.171569	148.495	0.416667
10	41.5692	0.296296	92.6714	0.354497	94.9747	-0.0328947	88.0529	-0.075974	110.389	-0.197368	158.275	0.623099
11	74.4938	0.563082	93.4743	0.049569	79	-0.5363	98.8053	0.00662879	115.093	0.498246	130.295	0.55225
12	69.0105	-0.141219	59.4008	0.201258	93.8357	-0.184559	99.9891	0.561735	111.655	0.299778	138.479	0.148847
13	69.5292	-0.386894	72.4945	0.0821717	82.5231	-0.671418	101.673	-0.100694	105.955	0.319149	144.696	-0.260989
14	66.6823	-0.114583	59.3495	0.469697	87.4818	-0.760402	117.175	0.18254	124.008	0.557366	141.186	-0.186594
15	43.9266	-0.0148566	70.3421	-0.249123	46.4675	0.134505	75.7199	0.085	105.701	0.202632	116.693	0.812121
16	50.9867	0.112683	81.4842	0.0167683	89.5636	-0.517007	99.3813	0.730933	96.49	0.0548374	142.047	0.285544
17	62.7889	-0.281078	54.4332	-0.0271493	75.8639	0.442006	106.878	0.0416013	100.285	-0.231183	143.311	-0.228758
18	55.7812	-0.0370634	99.0988	0.32967	73.1049	0.11256	103.432	0.316742	100.148	-0.0712251	101.118	0.590476
19	52.5169	0.218137	66.0921	-0.165035	80.4215	-0.420063	79.959	-0.085443	102.103	0.640351	119.615	0.0567515
20	59.5941	0.15756	45.6782	-0.0892308	92.7986	0.334807	81.4467	0.688214	113.872	0.531092	116.41	-0.0470588
21	59.8062	-0.0973451	65.4389	-0.15	91.5486	0.280296	121.06	-0.169231	119.522	0.0526549	142.467	0.238976
22	70.1225	0.211382	74.7408	0.23011	101.498	0.341719	88.9589	0.276607	105.263	0.206667	147.423	0.147436
23	58.1533	-0.656385	78.7366	0.13046	104.335	0.425926	87.078	0.182754	129.569	-0.338562	119.528	0.196078
24	42.9308	-0.0174029	82.3488	-0.206637	89.3363	0.703963	97.6743	0.2125	131.237	0.159365	122.467	-0.157212
25	45.9084	0.607692	46.6187	0.284855	90.9594	0.466265	96.5394	0.396382	113.287	0.117216	125.113	0.297552
26			83.1979	-0.0368664					116.315	-0.415512	129.998	0.373626
27			42.8792	0.276596							137.819	0.183893
28			68.0444	-0.345548
mean	58.7478	0.00522247	69.409	0.0512287	83.2086	0.0988088	97.5996	0.1241	112.393	0.17416	133.238	0.229616
SEM	2.29466	0.0616414	3.17269	0.0396865	2.5951	0.0788108	3.18019	0.0555646	1.85524	0.0572947	2.61323	0.0623651
