# Supplementary material for: Locomotion modulates olfactory learning through proprioception in C. elegans
Source: Nat Commun. 2023 Jul 27;14:4534. doi: 10.1038/s41467-023-40286-x (PMC10374624; doi:10.1038/s41467-023-40286-x)
Supplement: Supplementary file 4 — Source Data [file 41467_2023_40286_MOESM4_ESM.zip › Fig. 7 Source Data.xlsx]

## Sheet: Panel_a_heatmaps
AVA																											AVA
AVB-HisCl1 (0 Hist)-naïve																											AVB-HisCl1 (0 Hist)-trained
Time (s)	1	2	3	4	5	6	7	8	9	10	11	12	13	14	15	16	17	18	19	20	21	22	23	24	25		Time (s)	1	2	3	4	5	6	7	8	9	10	11	12	13	14	15	16	17	18	19	20	21	22
1	-0.16134	-0.05816	0.09501	0.12092	0.05331	0.17167	0.14813	0.18881	0.01815	0.06749	-0.3494	-0.00905	-0.0556	0.26188	0.01331	0.06823	-0.06676	-0.17768	-0.3524	-0.20212	0.43729	0.10415	-0.23333	0.21618	0.19844		1	0.04191	0.03772	0.20676	-0.0966	-0.04329	0.2515	-0.1124	-0.58719	0.10405	-0.01561	0.10323	0.05189	0.07225	-0.00937	0.25819	0.25675	0.24267	0.24384	-0.11056	-0.18814	0.28373	0.01982
2	-0.18297	-0.03952	0.08653	0.0362	0.03985	0.2172	0.08618	-0.04203	0.03041	0.00483	-0.42974	0.06981	-0.00435	0.23439	0.03978	0.05579	-0.54595	-0.09051	-0.33092	-0.34312	0.23723	0.05708	-0.21256	0.1742	0.13205		2	0.02261	0.05128	0.14715	-0.14129	0.0226	0.11314	-0.06484	-0.67203	0.07871	-0.01239	0.07317	0.06147	0.0932	0.01855	0.30088	0.17012	0.29411	0.13076	-0.07196	0.18937	0.31883	0.01149
3	0.21694	-0.06843	0.03381	-0.10246	0.02716	0.25851	0.11062	-0.23122	0.03622	0.06516	-0.40296	-0.03746	0.08721	0.20643	0.06347	0.04906	-0.40695	0.04099	-0.25287	0.11689	-0.06684	0.01416	-0.2707	0.02658	0.19731		3	0.01547	0.08742	0.03147	-0.05074	-0.0619	0.20576	-0.000676465	0.04294	0.084	-0.02948	0.06719	0.0307	0.02874	0.01985	0.4069	0.05141	0.08113	0.15059	-0.06887	0.19736	0.19897	-0.02534
4	0.3193	-0.06082	-0.04398	-0.42661	0.03497	0.1773	-0.00439	-0.23665	0.04316	0.24079	-0.23283	0.04625	0.22571	0.1165	0.00146	0.08688	-0.15684	-0.0429	-0.10086	0.13237	-0.20696	0.00239	-0.12202	0.10953	0.13925		4	-0.00382	0.06438	-0.00933	-0.14498	-0.12695	0.19757	0.03089	0.60791	0.05608	0.06081	-0.06879	0.10915	0.04324	-0.05528	0.1508	-0.08868	0.05857	0.16131	-0.03027	0.09036	-0.41293	-0.05516
5	0.03013	0.03884	0.04008	-0.36374	0.00394	0.01488	-0.09546	-0.32265	0.01347	0.32745	-0.04301	-0.02998	0.21045	0.06337	0.07183	0.07807	0.17421	-0.15535	0.06888	0.26539	-0.16435	0.07681	-0.14112	-0.118	-0.08803		5	0.000669698	-0.09284	-0.01217	-0.08882	0.04172	0.19299	0.02925	0.1204	0.0054	0.04412	-0.12585	-0.01546	0.02605	-0.01798	-0.34461	-0.13403	-0.05785	0.07771	-0.01019	-0.16355	-0.57485	-0.06875
6	-0.04385	0.00536	0.01685	0.05493	-0.01323	-0.10341	-0.09941	-0.22986	-0.00105	-0.03049	0.10113	0.01461	0.13357	0.0205	0.11816	-0.01	0.25469	-0.40653	0.15546	0.31231	0.12166	0.04081	-0.18266	-0.13865	-0.30501		6	0.0145	-0.07658	0.02154	-0.04724	-0.00437	0.08723	-0.00785	-0.23339	-0.02178	0.01898	0.00586	0.14018	0.02015	0.11613	-0.4498	-0.17347	0.02879	-0.09539	0.02378	-0.07316	-0.24671	-0.06436
7	0.01175	-0.03344	-0.05468	0.21946	0.01136	-0.16725	-0.09793	0.04103	0.02234	-0.11915	0.33349	0.03604	-0.00031672	-0.22088	-0.04521	-0.07942	0.15501	0.19154	0.17352	0.17252	-0.17193	-0.02911	0.15209	-0.00491	0.07314		7	-0.00656	-0.0829	-0.05191	0.15622	-0.00181	0.01633	-0.01175	-0.42151	-0.04897	0.05619	-0.01772	0.06652	-0.05291	0.05429	-0.38591	-0.04979	-0.13816	-0.27117	0.06393	0.14166	0.31188	0.01368
8	0.10969	0.03275	-0.04657	0.2694	-0.03547	-0.16725	-0.08362	0.19062	-0.0288	-0.17614	0.37917	0.01703	-0.0913	-0.26328	-0.00794	-0.08149	0.31139	0.20253	0.14148	-0.11965	-0.32758	-0.04469	0.2908	0.11833	-0.06812		8	-0.00867	0.00339	-0.09201	0.22656	0.02892	-0.20874	0.02187	-0.10522	-0.10136	-0.01018	0.01406	-0.00386	-0.04486	-0.0065	0.05001	-0.05145	-0.25819	-0.19721	-0.0071	0.12846	0.11884	0.0014
9	-0.06293	0.04797	-0.058	0.21143	-0.05987	-0.16772	-0.01945	0.28454	-0.05122	-0.18347	0.41147	0.01865	-0.18805	-0.24138	-0.10861	-0.06698	0.35757	0.23373	0.2284	-0.42148	0.0823	-0.10976	0.37387	-0.10615	-0.34399		9	-0.02259	0.04269	-0.08136	0.0676	0.08304	-0.35929	0.05098	0.66692	-0.09706	-0.0514	0.01816	-0.23164	-0.06688	-0.04485	0.06157	-0.00887	-0.18238	-0.12219	0.10253	-0.08358	-0.30069	0.08295
10	-0.23671	0.13546	-0.06906	-0.01953	-0.06201	-0.23391	0.05533	0.35741	-0.08268	-0.19647	0.23267	-0.12592	-0.31732	-0.17754	-0.14623	-0.10014	-0.07636	0.20418	0.2693	0.0869	0.05919	-0.11183	0.34563	-0.27713	0.06495		10	-0.05352	-0.03456	-0.16013	0.11929	0.06204	-0.4965	0.06451	0.58116	-0.05905	-0.06105	-0.06931	-0.20894	-0.11899	-0.07485	-0.04803	0.028	-0.06868	-0.07824	0.10871	-0.23879	0.30294	0.08427
11	-0.42492	0.02552	-0.0897	-0.31202	-0.09148	-0.3109	0.10815	0.38548	-0.10591	0.08149	0.1988	-0.10903	-0.21799	-0.16263	-0.10339	-0.03901	0.09236	-0.25582	0.17557	0.09609	0.38601	-0.12845	0.34563	0.17386	0.09801		11	-0.2465	-0.32144	-0.257	-0.04821	-0.23621	-0.57064	-0.1208	0.12532	-0.12104	-0.38664	-0.3001	-0.25989	-0.15552	-0.10746	-0.25401	-0.38268	-0.20946	-0.53215	-0.70043	-0.579	0.23373	-0.11435
12	-0.80063	-0.01175	-0.715	-0.91306	-0.60447	-0.59959	0.09581	-0.47428	-0.63281	0.20747	-0.70069	-0.08396	-0.06337	-0.73952	0.02585	-0.73476	0.41701	-0.24253	-0.30161	0.11761	0.42646	-0.72725	-0.32968	0.17454	0.01367		12	-0.36335	-0.41089	-0.32193	-0.30122	-0.34222	-0.65906	-0.2768	-0.47715	-0.19706	-0.52258	-0.4436	-0.34516	-0.26403	-0.30027	-0.40932	-0.53586	-0.35295	-0.4866	-0.76992	-0.77085	0.15559	-0.1503
13	-0.84041	-0.0574	-0.7397	-0.61388	-0.67472	-0.76576	-0.28846	-0.61256	-0.72235	0.49442	-1.00079	-0.44953	-0.24995	-0.86673	-0.72621	-0.94819	0.36991	-0.26797	-0.52964	-0.31676	0.10036	-0.80478	-0.5581	0.24124	-0.28664		13	-0.54743	-0.42218	-0.41951	-0.39857	-0.47197	-0.83172	-0.36453	-0.64098	-0.2604	-0.61549	-0.46735	-0.57243	-0.33548	-0.37749	-0.57812	-0.58821	-0.50275	-0.58039	-0.76374	-0.80652	-0.15235	-0.26692
14	-0.9102	-0.17152	-0.82672	-0.55012	-0.67765	-0.8634	-0.36423	-0.54308	-0.72864	-0.60807	-0.92045	-0.54527	-0.4371	-0.93942	-0.85683	-0.97928	-1.13672	-0.3842	-0.62984	-0.57022	-0.23441	-0.8124	-0.67107	0.21788	-0.34654		14	-0.56708	-0.48091	-0.51496	-0.44463	-0.5604	-0.89595	-0.2686	-0.65573	-0.30025	-0.51977	-0.47298	-0.73539	-0.3661	-0.40802	-0.65688	-0.61678	-0.64444	-0.62808	-0.83941	-0.75652	-0.54207	-0.21343
15	-0.92183	-0.18635	-0.84589	-0.5198	-0.6595	-0.9432	-0.3978	-0.57431	-0.71638	-0.90002	-1.0575	-0.64232	-0.56206	-0.98229	-0.92789	-0.95493	-1.26475	-0.50832	-0.69188	-0.71582	-0.94511	-0.77986	-0.72423	-0.46538	-0.38581		15	-0.60268	-0.51751	-0.52205	-0.54704	-0.63261	-0.92072	-0.30263	-0.61024	-0.34712	-0.46708	-0.54644	-0.83831	-0.40908	-0.43333	-0.65606	-0.63282	-0.60022	-0.55949	-0.88882	-0.77916	-0.69438	-0.31954
16	-0.98325	-0.68086	-0.80017	-0.63617	-0.66204	-0.94789	-0.51873	-0.56639	-0.72058	-0.89202	-0.88815	-0.65253	-0.72417	-0.99907	-0.8746	-0.85805	-0.91998	-0.63735	-0.75766	-0.5071	-0.71976	-0.77779	-0.81809	-0.46707	-0.44584		16	-0.62356	-0.53106	-0.49296	-0.49768	-0.61349	-0.92987	-0.30775	-0.75686	-0.37627	-0.41982	-0.55549	-0.87665	-0.36288	-0.48733	-0.68497	-0.69088	-0.73829	-0.56645	-0.79617	-0.78242	-0.79206	-0.32261
17	-0.99162	-1.05858	-0.74155	-0.73783	-0.66301	-0.97183	-0.60191	-0.58065	-0.72671	-0.7837	-0.93305	-0.70449	-0.7616	-0.98089	-0.87843	-0.86116	-0.68999	-0.48418	-0.80299	-0.63165	-0.82377	-0.76048	-0.85713	-0.5358	-0.46986		17	-0.60179	-0.57082	-0.5515	-0.52683	-0.61059	-0.94759	-0.32599	-0.81188	-0.40247	-0.40916	-0.59803	-0.99521	-0.40747	-0.47742	-0.72215	-0.72719	-0.69588	-0.60986	-0.90889	-0.52477	-0.8457	-0.36426
18	-0.99325	-0.94903	-0.75371	-0.72757	-0.68916	-0.977	-0.60413	-0.57431	-0.73816	-0.84869	-0.89288	-0.64687	-0.86467	-0.93802	-0.4458	-0.87878	-0.60631	-0.4566	-0.86707	-0.7388	-0.87324	-0.70337	-0.81394	-0.63332	-0.48808		18	-0.60585	-0.58663	-0.52489	-0.4697	-0.6024	-0.92415	-0.30017	-0.77039	-0.4005	-0.54772	-0.6679	-0.94854	-0.34623	-0.5009	-0.66404	-0.74341	-0.63	-0.73741	-0.87956	-0.38471	-0.8553	-0.30419
19	-0.94649	-0.88094	-0.82524	-0.78241	-0.71043	-1.00235	-0.55057	-0.61165	-0.77253	-0.88235	-0.9236	-0.51928	-0.91218	-0.92917	-0.62171	-0.86582	-0.76818	-0.52309	-0.879	-0.68825	-0.89744	-0.75217	-0.73918	-0.52531	-0.45926		19	-0.60585	-0.60967	-0.55008	-0.47125	-0.63091	-0.90281	-0.28377	-0.49036	-0.43543	-0.46809	-0.64279	-0.97528	-0.34408	-0.50012	-0.62191	-0.62452	-0.62097	-0.88478	-0.8286	-0.4738	-0.88742	-0.3682
20	-0.93323	-0.81285	-0.84404	-0.78999	-0.69326	-1.0122	-0.59154	-0.60577	-0.75397	-0.89268	-1.01812	-0.56255	-0.96113	-0.92637	-0.5503	-0.78397	-0.9872	-0.54427	-0.89263	-0.72622	-0.93716	-0.82486	-0.77158	-0.62485	-0.51421		20	-0.5825	-0.64762	-0.57882	-0.60922	-0.6531	-0.88947	-0.25999	-0.7292	-0.46274	-0.42404	-0.41319	-0.89178	-0.37362	-0.52386	-0.66652	-0.62544	-0.65797	-0.91479	-0.78227	-0.63259	-0.91755	-0.40679
21	-0.91067	-0.79725	-0.90156	-0.54477	-0.6956	-0.99953	-0.633	-0.63541	-0.75123	-0.91068	-0.87161	-0.64828	-0.82091	-0.90867	-0.47053	-0.80003	-1.18701	-0.72256	-0.94001	-0.64302	-0.95305	-0.90135	-0.65944	-0.50262	-0.51181		21	-0.57562	-0.63226	-0.64447	-0.74758	-0.73726	-0.85726	-0.20382	-0.72858	-0.47664	-0.49101	-0.38859	-0.9995	-0.34676	-0.50507	-0.66129	-0.64277	-0.68144	-0.69346	-0.80852	-0.68975	-0.91656	-0.36733
22	-0.91206	-0.80981	-0.92811	-0.61521	-0.71745	-0.98826	-0.61819	-0.86286	-0.77156	-1.00033	-0.95825	-0.70722	-0.93291	-0.91845	-0.65027	-0.82024	-0.9561	-0.79692	-0.84151	-0.58739	-0.96533	-0.90239	-0.47089	-0.51888	-0.54416		22	-0.60003	-0.64988	-0.5295	-0.71046	-0.73163	-0.8929	-0.32189	-0.78914	-0.44835	-0.44013	-0.39355	-0.80829	-0.36288	-0.40593	-0.47266	-0.57881	-0.45041	-0.63183	-0.62631	-0.66809	-0.72451	-0.27701
23	-0.89112	-0.8273	-1.02433	-0.47164	-0.7157	-0.97841	-0.67323	-0.8409	-0.7764	-1.00867	-0.84483	-0.69095	-0.85201	-0.89143	-0.81225	-0.80055	-0.50526	-0.61568	-0.68608	-1.05393	-0.79127	-0.83732	-0.46258	-0.43423	-0.47904		23	-0.6151	-0.50079	-0.50538	-0.7332	-0.68963	-0.9232	-0.3385	-0.78207	-0.41415	-0.47854	-0.39679	-0.51442	-0.33011	-0.36288	-0.41483	-0.51761	-0.54066	-0.45766	-0.39623	-0.32071	-0.26791	-0.13846
24	-0.88089	-0.85545	-1.0424	-0.61388	-0.69462	-0.79252	-0.59845	-0.7893	-0.75639	-1.00367	-0.67549	-0.71703	-0.73194	-0.59413	-0.80876	-0.83578	-0.52492	-0.74143	-0.73653	-1.15793	-0.58795	-0.68295	-0.41108	-0.54935	-0.42734		24	-0.64295	-0.56856	-0.53802	-0.63895	-0.78746	-0.90567	-0.37765	-0.23862	-0.48525	-0.51896	-0.40106	-0.50004	-0.29036	-0.42159	-0.54728	-0.53623	-0.49824	-0.41104	-0.2866	-0.2782	-0.28976	-0.01526
25	-0.94533	-0.83225	-0.99705	-0.51578	-0.63003	-0.76529	-0.537	-0.85991	-0.71154	-1.05166	-0.79049	-0.73947	-0.79874	-0.5014	-0.78508	-0.76273	-0.49428	-0.81367	-0.74812	-0.8145	-0.48178	-0.66426	-0.6395	-0.56086	-0.53483		25	-0.64823	-0.71267	-0.67143	-0.54334	-0.76407	-0.91519	-0.44017	-0.71782	-0.52793	-0.54732	-0.344	-0.44707	-0.5047	-0.4208	-0.5817	-0.51503	-0.42785	-0.36495	-0.22329	-0.49953	-0.60068	-0.05823
26	-0.88531	-0.96196	-0.96092	-0.42928	-0.60311	-0.69676	-0.49282	-0.68113	-0.68863	-0.89568	-0.64871	-0.67851	-0.74605	-0.81174	-0.76453	-0.59177	-0.44399	-0.9409	-0.7154	-0.63238	-0.68437	-0.68675	-0.49082	-0.48265	-0.72652		26	-0.62338	-0.60922	-0.75375	-0.55928	-0.71644	-0.9455	-0.44058	-0.74949	-0.53236	-0.57728	-0.42464	-0.60649	-0.53102	-0.38506	-0.31734	-0.35614	-0.29699	-0.25402	0.0979	-0.7575	-0.64008	-0.28622
27	-0.85227	-1.02891	-0.86653	-0.37935	-0.71706	-0.7498	-0.44296	-0.57635	-0.63991	-1.08065	-0.62193	-0.73341	-0.72388	-0.83644	-0.67431	-0.54722	-0.74989	-0.62061	-0.64484	-0.53515	-0.79632	-0.5888	-0.3953	-0.53614	-0.8319		27	-0.58664	-0.60876	-0.63666	-0.52566	-0.65498	-0.93311	-0.37335	-0.78483	-0.51378	-0.6891	-0.43865	-0.46649	-0.4671	-0.3081	-0.31073	-0.30232	-0.17246	-0.1329	0.14577	-0.79822	-0.60366	-0.22439
28	-0.82017	-0.8992	-0.88644	-0.36954	-0.70301	-0.80238	-0.48541	-0.65804	-0.62071	-1.05699	-0.53292	-0.70773	-0.7282	-0.53495	-0.644	-0.69124	-0.98811	-0.6431	-0.51771	-0.53685	-0.78007	-0.50469	-0.24163	-0.4603	-0.55984		28	-0.48891	-0.5297	-0.5696	-0.3875	-0.64337	-0.92263	-0.39959	-0.79805	-0.45831	-0.75968	-0.48306	-0.42562	-0.42251	-0.28696	-0.27659	-0.29107	-0.16163	-0.00375	-0.12137	-0.79642	-0.85828	-0.22703
29	-0.86111	-0.91898	-0.93364	-0.61343	-0.67687	-0.67892	-0.57871	-0.52678	-0.60345	-1.021	-0.47385	-0.70368	-0.73194	-0.49441	-0.80354	-0.57261	-1.23045	-0.49469	-0.35138	-0.48823	-0.66812	-0.35136	-0.08963	-0.39529	-0.45601		29	-0.46045	-0.39237	-0.50112	-0.46095	-0.61366	-0.94988	-0.40164	-0.74979	-0.45314	-0.71886	-0.53226	-0.3618	-0.28284	-0.28592	-0.17635	-0.33568	-0.19682	-0.0418	-0.10439	-0.84186	-0.87318	-0.10996
30	-0.78853	-0.82921	-0.87575	-0.71018	-0.60681	-0.60334	-0.59253	-0.50415	-0.53795	-1.08532	-0.47464	-0.68448	-0.7138	-0.64212	-0.8631	-0.61198	-1.05761	-0.3297	-0.37932	-0.31676	-0.40775	-0.24682	-0.26074	-0.36584	-0.36335		30	-0.43525	-0.46149	-0.37445	-0.45221	-0.65651	-0.93635	-0.44304	-0.81281	-0.45696	-0.66597	-0.27379	-0.29849	-0.25007	-0.31331	-0.20554	-0.26453	-0.16795	-0.08521	-0.1538	-0.87443	-0.88742	0.07024
31	-0.76178	-0.77215	-0.90967	-0.64286	-0.57676	-0.48458	-0.64584	-0.45165	-0.51843	-1.02933	-0.58018	-0.69893	-0.6208	-0.59553	-0.80493	-0.4633	-0.84545	-0.23875	-0.34524	-0.26597	-0.39439	-0.2624	-0.32303	-0.51244	-0.38185		31	-0.47349	-0.50124	-0.42909	-0.4627	-0.65412	-0.90757	-0.40902	-0.64313	-0.40296	-0.64968	-0.21537	-0.17463	-0.24738	-0.31853	-0.18654	-0.3484	-0.38002	-0.10504	-0.33755	-0.4308	-0.87815	0.01017
32	-0.76945	-0.96881	-0.91999	-0.67006	-0.56974	-0.45266	-0.5402	-0.36837	-0.49601	-1.026	-0.59436	-0.68387	-0.55371	-0.44035	-0.72586	-0.31306	-0.37311	-0.24794	-0.36774	-0.4314	-0.19035	-0.30013	-0.44763	-0.4884	-0.444		32	-0.47111	-0.5532	-0.49757	-0.50526	-0.66539	-0.9293	-0.4123	-0.3293	-0.35597	-0.34662	-0.27994	-0.12948	-0.29895	-0.3608	-0.08658	-0.38268	-0.37551	-0.25938	-0.25571	-0.25556	-0.86524	0.03516
33	-0.71734	-0.90795	-0.92663	-0.64821	-0.59218	-0.50946	-0.4516	-0.43988	-0.51521	-0.96667	-0.57231	-0.69499	-0.49498	-0.37092	-0.45834	-0.22344	-0.15226	-0.2335	-0.44715	-0.41544	-0.03362	-0.37766	-0.44929	-0.38649	-0.39852		33	-0.47869	-0.6824	-0.59586	-0.59698	-0.61486	-0.90052	-0.30693	-0.67725	-0.32904	-0.31042	-0.30471	-0.14966	-0.40639	-0.35454	-0.02765	-0.37771	-0.31956	-0.291	-0.24645	-0.14986	-0.83312	-0.07489
34	-0.61777	-0.85279	-0.94248	-0.48948	-0.60194	-0.54138	-0.49331	-0.66234	-0.52537	-0.93334	-0.55577	-0.52555	-0.30523	-0.25443	0.17598	-0.24934	-0.24554	-0.25139	-0.53202	-0.51967	0.03355	-0.39358	-0.43932	-0.31674	-0.45954		34	-0.47393	-0.69325	-0.68492	-0.5243	-0.56381	-0.53195	-0.285	-0.07602	-0.30628	-0.28569	-0.42566	-0.18245	-0.49503	-0.31801	-0.04004	-0.4002	-0.32948	-0.15434	-0.15689	-0.12641	-0.08513	-0.20247
35	-0.665	-0.75313	-0.91483	-0.56884	-0.59159	-0.65967	-0.48418	-0.76826	-0.50214	-0.94201	-0.55498	-0.45802	-0.26809	-0.1617	0.32263	-0.26644	-0.2931	-0.2532	-0.50305	-0.51677	-0.25897	-0.41643	-0.40859	-0.27747	-0.50715		35	-0.44186	-0.6553	-0.71756	-0.52313	-0.51874	-0.32727	-0.27987	0.01651	-0.28955	-0.33355	-0.61272	-0.17362	-0.54553	-0.2914	-0.07722	-0.37421	-0.27082	-0.22401	-0.12292	-0.09156	-0.04838	-0.15907
36	-0.66802	-0.64586	-0.87354	-0.65356	-0.60291	-0.67047	-0.62165	-0.78161	-0.50391	-0.975	-0.54395	-0.47551	-0.28565	-0.25489	0.25575	-0.30788	-0.19982	-0.28931	-0.47851	-0.4551	-0.62695	-0.35239	-0.41523	-0.25512	-0.4796		36	-0.44309	-0.64039	-0.67179	-0.64361	-0.24713	-0.34423	-0.25158	-0.49067	-0.27442	-0.30921	-0.74068	-0.11233	-0.55896	-0.27574	-0.10806	-0.41642	-0.26631	-0.34995	-0.11828	-0.10475	-0.00864	-0.09242
37	-0.66663	-0.61086	-0.77584	-0.67228	-0.63179	-0.60991	-0.64164	-0.75355	-0.47213	-0.95534	-0.39193	-0.45165	-0.349	-0.27912	0.26898	-0.29182	-0.25423	-0.26961	-0.45499	-0.57385	-0.71146	-0.39912	-0.39198	-0.22025	-0.39753		37	-0.46019	-0.65439	-0.67214	-0.52216	-0.30944	-0.39131	-0.2153	0.21446	-0.2882	-0.23621	-0.77741	-0.12595	-0.50416	-0.27235	-0.15955	-0.31411	-0.2618	-0.34405	-0.09203	-0.10834	0.02414	0.00272
38	-0.68082	-0.66792	-0.64864	-0.63082	-0.59725	-0.60944	-0.61745	-0.79655	-0.43761	-0.94434	-0.36358	-0.47824	-0.42731	-0.33364	0.2338	-0.27006	-0.28349	-0.27273	-0.28968	-0.4713	-0.69774	-0.46177	-0.35543	-0.21991	-0.45206		38	-0.44926	-0.57307	-0.65653	-0.61952	-0.30859	-0.34176	-0.25691	0.54059	-0.3053	-0.22375	-0.76271	-0.10426	-0.51383	-0.23661	-0.08217	-0.27743	-0.26541	-0.22722	-0.20012	-0.09742	0.095	0.06717
39	-0.6992	-0.7284	-0.67113	-0.60719	-0.57793	-0.61555	-0.50368	-0.74404	-0.41389	-0.48542	-0.32577	-0.46803	-0.4538	-0.3658	0.1394	-0.26125	-0.32053	-0.31213	-0.27128	-0.37529	-0.52223	-0.52269	-0.31057	-0.22194	-0.59021		39	-0.46486	-0.49447	-0.59053	-0.49029	-0.39463	-0.3429	-0.28828	0.20585	-0.34933	-0.27342	-0.72581	-0.13175	-0.42036	-0.21704	-0.14826	-0.30987	-0.30331	-0.24223	-0.02718	-0.11062	0.06023	0.02639
40	-0.60312	-0.64928	-0.63942	-0.67853	-0.53364	-0.55077	-0.55674	-0.60577	-0.37808	-0.35444	-0.29978	-0.54587	-0.44776	-0.46505	0.3282	-0.21152	-0.28441	-0.32363	-0.25628	-0.37384	-0.27991	-0.54069	-0.30642	-0.1935	-0.47141		40	-0.49614	-0.49763	-0.57031	-0.49573	-0.389	-0.54796	-0.2934	-0.0047	-0.37922	-0.29514	-0.63579	-0.15521	-0.343	-0.18495	-0.18048	-0.36296	-0.28436	-0.24169	0.04694	-0.1041	0.07877	0.05884
41	-0.55077	-0.5907	-0.73307	-0.58801	-0.5233	-0.44139	-0.51503	-0.42653	-0.36565	-0.25979	-0.30293	-0.5485	-0.46071	-0.50606	0.25331	-0.16179	-0.28852	-0.33856	-0.25219	-0.30974	-0.24308	-0.54346	-0.32137	-0.24632	-0.38891		41	-0.51033	-0.40998	-0.49721	-0.6784	-0.29732	-0.59274	-0.32702	-0.4129	-0.38266	-0.22656	-0.52987	-0.19179	-0.30003	-0.17478	-0.2708	-0.41605	-0.26451	-0.24544	0.32952	-0.14644	-0.15334	0.06322
42	-0.60242	-0.67933	-0.7751	-0.48992	-0.51647	-0.34845	-0.30401	-0.3962	-0.36033	-0.34644	-0.27773	-0.5764	-0.48691	-0.48882	0.10039	-0.28664	-0.29355	-0.36729	-0.28252	-0.18737	-0.37489	-0.53619	-0.30144	-0.23718	-0.54854		42	-0.52795	-0.44387	-0.48763	-0.71279	-0.41717	-0.43762	-0.32825	0.16866	-0.37713	-0.23058	-0.47537	-0.08988	-0.21461	-0.16251	-0.28182	-0.38268	-0.27714	-0.27492	0.6013	-0.20654	-0.53379	0.19739
43	-0.65918	-0.6276	-0.69694	-0.47967	-0.5194	-0.32451	-0.26008	-0.36045	-0.35646	-0.41543	-0.26591	-0.53758	-0.51024	-0.43802	0.16414	-0.24468	-0.35757	-0.3824	-0.34217	-0.14891	-0.51031	-0.52477	-0.333	-0.21449	-0.45898		43	-0.53095	-0.47052	-0.51921	-0.6407	-0.51567	-0.27048	-0.34772	0.10073	-0.37651	-0.22475	-0.32333	-0.06566	-0.23932	-0.15338	-0.35287	-0.37015	-0.25548	-0.43355	0.76807	-0.17983	-0.65432	0.23422
44	-0.6857	-0.62874	-0.74007	-0.5577	-0.52252	-0.3123	-0.33511	-0.22104	-0.35371	-0.60173	-0.2919	-0.40879	-0.5088	-0.39143	0.0983	-0.2711	-0.32236	-0.32888	-0.30775	-0.28314	-0.55545	-0.57668	-0.34629	-0.25275	-0.39372		44	-0.5261	-0.46329	-0.51673	-0.37972	-0.56877	-0.40103	-0.35777	0.07798	-0.37492	-0.25954	-0.26576	-0.15571	-0.29519	-0.1693	-0.41896	-0.43577	-0.26992	-0.64094	0.81748	-0.18846	-0.73544	0.32234
45	-0.69199	-0.62988	-0.57564	-0.57286	-0.52349	-0.25316	-0.33832	-0.17034	-0.35049	-0.71405	-0.32341	-0.51615	-0.43797	-0.33877	0.07322	-0.24882	-0.36488	-0.38289	-0.31695	-0.33949	-0.13799	-0.5528	-0.35958	-0.27273	-0.381		45	-0.53086	-0.46194	-0.5586	-0.55267	-0.56569	-0.39817	-0.3672	0.18495	-0.36754	-0.24305	-0.3575	-0.13478	-0.30325	-0.16538	-0.19838	-0.49218	-0.21938	-0.70579	0.88079	-0.14433	-0.5467	0.39249
46	-0.70804	-0.64928	-0.60034	-0.63661	-0.47003	-0.25081	-0.36794	-0.18415	-0.31548	-0.75037	-0.28796	-0.60714	-0.44344	-0.30848	-0.13474	-0.22033	-0.3059	-0.36171	-0.30638	-0.40431	-0.25897	-0.52477	-0.35294	-0.25444	-0.39753		46	-0.55492	-0.44116	-0.57882	-0.29286	-0.53752	-0.39855	-0.39057	0.14684	-0.37627	-0.22897	-0.32931	-0.104	-0.25651	-0.18599	-0.23363	-0.52628	-0.20043	-0.47588	0.94101	-0.1756	-0.72087	0.44248
47	-0.64965	-0.62646	-0.59665	-0.7356	-0.45656	-0.21936	-0.30105	-0.25838	-0.30096	-0.79803	-0.26591	-0.63676	-0.44833	-0.23159	-0.24794	-0.18665	-0.28715	-0.42623	-0.33842	-0.4314	-0.36875	-0.57426	-0.33632	-0.27442	-0.47		47	-0.561	-0.47007	-0.57031	-0.40887	-0.56381	-0.45515	-0.41681	-0.000399594	-0.37934	-0.22133	-0.30095	-0.19305	-0.28069	-0.18678	-0.32423	-0.49531	-0.18238	-0.30225	0.89314	-0.15622	-0.84603	0.43327
48	-0.68408	-0.55	-0.50448	-0.84261	-0.43315	-0.21044	-0.26255	-0.28984	-0.29241	-0.80403	-0.28954	-0.631	-0.45668	-0.28844	-0.12289	-0.16904	-0.30864	-0.38782	-0.37932	-0.33828	-0.10007	-0.62134	-0.31888	-0.26629	-0.44499		48	-0.58443	-0.47097	-0.58237	-0.40868	-0.55562	-0.52966	-0.37314	0.25534	-0.40001	-0.28367	-0.34554	-0.17161	-0.31346	-0.20034	-0.3972	-0.5154	-0.05694	-0.26688	0.83138	-0.19156	-0.36724	0.53192
49	-0.68315	-0.50321	-0.42853	-0.77706	-0.42847	-0.22218	-0.29439	-0.31247	-0.28773	-0.85436	-0.24701	-0.46429	-0.4944	-0.2959	-0.08109	-0.17837	-0.31824	-0.43707	-0.37626	-0.26452	-0.28677	-0.63103	-0.29313	-0.28999	-0.47268		49	-0.60329	-0.45335	-0.61005	-0.47805	-0.39002	-0.48831	-0.35469	0.14622	-0.40407	-0.35185	-0.36878	-0.14991	-0.31185	-0.19539	-0.31294	-0.54194	-0.03799	-0.23473	0.62137	-0.28781	-0.21923	0.43108
50	-0.63615	-0.51767	-0.47056	-0.77038	-0.40525	-0.19025	-0.27612	-0.3016	-0.26918	-0.75504	-0.20605	-0.56387	-0.50361	-0.29916	-0.1849	-0.15143	-0.31321	-0.52178	-0.40489	-0.07297	-0.44422	-0.60611	-0.25326	-0.27814	-0.41575		50	-0.6255	-0.49176	-0.59408	-0.55656	-0.38166	-0.39817	-0.37622	0.17358	-0.43113	-0.40635	-0.38996	-0.24072	-0.31668	-0.20869	-0.27383	-0.50692	-0.04972	-0.17417	0.55497	-0.46891	-0.13413	0.47361
AVB-HisCl1 (5 Hist)-naïve																								AVB-HisCl1 (5 Hist)-trained
Time (s)	1	2	3	4	5	6	7	8	9	10	11	12	13	14	15	16	17	18	19	20	21	22		Time (s)	1	2	3	4	5	6	7
1	-0.56375	0.1024	-0.35559	0.13399	-0.09359	0.02919	-0.25707	0.0089	-0.14007	0.01602	-0.08012	-0.25681	0.06121	0.03783	-0.01349	0.13536	-0.36854	-0.42371	-0.00395	0.12531	-0.48567	-0.32826		1	0.15134	0.08558	0.02469	0.04091	-0.30041	0.32487	0.17594	0.43197	0.67041	-0.0119	0.0383	0.02238	0.06977	0.63967	0.20426	0.35865	-0.73689	0.01497	0.17131	0.16097	0.4716	-0.0776	0.29212	0.72404	-0.48529
2	-0.6889	-0.03819	-0.23726	0.15029	-0.09633	0.05386	-0.33661	-0.02031	0.09565	0.04557	0.03835	0.1101	0.01467	-0.01712	0.03428	0.06809	-0.52705	-0.03083	-0.39846	0.10023	-0.48241	-0.57164		2	-0.08838	0.0711	0.06125	0.04555	-0.1689	-0.11932	0.28177	0.19915	0.33555	-0.22847	0.13514	0.13096	0.09343	0.60148	0.11027	0.31157	0.13973	0.08627	0.21808	0.12048	0.36341	-0.09039	0.33116	0.23224	-0.72173
3	-0.41337	0.04044	-0.09775	0.09848	-0.17687	0.05115	-0.43298	0.03765	-0.18208	-0.03497	0.02743	0.17289	0.01741	0.00407	0.07233	-0.0466	0.10397	0.10045	-0.23037	0.1426	-0.48567	-0.62725		3	0.05775	0.04655	0.02628	0.07525	0.28377	-0.44965	0.17256	-0.26858	0.01017	-0.38026	-0.07165	0.12206	-0.17258	0.39175	0.04901	0.0903	-0.37194	0.14888	0.05581	0.14869	0.37899	-0.09572	0.22478	0.04098	-0.79814
4	-0.05786	0.06109	0.05486	0.0684	-0.24877	-0.04128	-0.24552	0.05317	-0.35776	-0.10963	0.04625	0.00592	-0.01489	-0.00287	0.04092	-0.14976	0.23294	0.11093	0.10235	0.03658	-0.28647	-0.63284		4	0.02134	-0.04861	-0.03032	0.06177	0.21399	-0.53683	0.10473	-0.38457	0.07784	-0.45207	-0.24858	0.05659	-0.37984	0.01075	-0.03323	-0.19461	-0.57296	0.1248	-0.28544	0.34384	0.08188	-0.04242	0.07635	0.04736	-0.45896
5	0.28933	0.12482	0.151	-0.06277	-0.19121	-0.02014	-0.08941	0.03286	-0.23364	-0.05459	0.01489	-0.06554	-0.03387	-0.01337	0.02942	-0.09295	0.25342	0.13541	0.14456	-0.08398	0.09152	0.27042		5	0.06031	-0.08683	-0.0254	0.08988	0.17105	-0.46448	0.15202	0.18747	0.04313	-0.12406	-0.2646	-0.04674	-0.36679	-0.19135	-0.07435	-0.28463	-0.23854	0.02631	-0.10181	0.42615	-0.62216	0.10787	0.09962	0.03552	0.28575
6	0.25047	0.07921	0.21319	-0.13437	-0.07188	-0.03315	0.45054	0.0801	0.20767	0.000902323	0.01001	0.14811	0.01413	0.00501	0.01924	0.00594	0.10613	0.15798	0.23839	-0.03698	0.23357	0.36837		6	0.04082	-0.1156	-0.07285	0.08119	0.3124	0.06986	0.08193	-0.22685	-0.04663	0.39137	-0.36508	-0.20391	-0.52836	-0.33262	-0.07268	-0.20788	-0.44796	-0.08568	-0.06089	0.11052	-0.73404	0.06417	-0.04155	-0.12386	0.62752
7	0.27949	-0.03322	0.19974	-0.07597	0.06412	-0.03071	0.47827	-0.00753	0.3721	-0.00947	0.01117	0.11154	-0.000656982	0.00407	-0.06702	0.05228	-0.11018	0.08296	0.25835	-0.04056	0.32419	0.40909		7	0.01862	0.06345	-0.0421	0.03092	0.07264	0.21397	0.08137	-0.55898	-0.29208	0.28088	-0.28863	-0.2769	-0.40351	-0.36017	0.00369	0.06754	0.5221	0.10134	0.03929	-0.18852	-0.61479	0.00483	-0.22703	-0.09836	0.80743
8	0.29816	-0.16751	0.15369	-0.05753	0.15415	-0.00903	0.30829	-0.03674	0.25011	0.10354	0.00188	0.00808	-0.01653	0.01438	-0.05109	0.09521	0.10462	0.00509	0.15109	-0.12382	0.37154	0.39164		8	-0.05532	0.000482839	0.03506	-0.06847	-0.13759	0.31005	-0.0208	-0.31531	-0.36957	0.18696	-0.04471	-0.00865	0.05834	-0.36753	-0.06428	0.03304	0.73337	0.07214	-0.04658	-0.45835	-0.01156	0.03752	-0.11489	-0.17851	0.67062
9	0.27318	-0.09694	0.01688	-0.04065	0.25915	0.02486	0.14888	-0.03765	0.02436	-0.05707	-0.03598	-0.08767	-0.01945	-0.01731	-0.03075	0.02153	0.16414	-0.04196	-0.17664	-0.05637	0.37236	0.36256		9	-0.03233	0.0546	-0.02786	-0.12671	-0.16622	0.36698	-0.43061	0.12947	-0.39516	0.15017	0.36086	0.08784	0.57732	-0.30808	-0.07939	-0.07578	0.50017	-0.14005	-0.05666	-0.462	0.38103	0.09579	-0.19024	-0.30146	0.32705
10	0.33323	-0.07209	-0.09876	-0.07985	0.40125	-0.02475	-0.02439	-0.11045	-0.03632	0.09971	-0.03389	-0.14662	-0.02201	-0.01468	-0.03384	-0.0891	0.04057	-0.09631	-0.08531	-0.06301	0.34705	0.3579		10	-0.17415	-0.07074	0.05123	-0.23029	-0.28073	0.28455	-0.59892	0.80623	-0.03366	0.18738	0.74894	0.11636	0.95222	-0.08389	-0.0433	-0.0982	0.47292	-0.34898	0.0669	-0.20179	0.30563	-0.00405	-0.45031	-0.37796	-0.25426
11	-0.4989	-0.50071	-0.26751	-0.33696	-0.000822282	-0.20771	-0.02835	-0.43199	-0.07706	-0.13896	-0.15027	-0.23973	-0.23973	-0.2688	-0.52134	-0.35522	-0.19192	-0.21901	-0.45602	-0.23405	-0.24484	0.1478		11	-0.55952	-0.38257	-0.26883	-0.44948	-0.55538	-0.10954	-0.97889	0.06313	-0.20863	-0.13004	0.84214	-0.18908	0.65075	-0.16544	-0.14233	-0.46813	0.13809	-0.7103	-0.18929	-0.3923	-0.21318	-0.4521	-0.69337	-1.28597	-0.70263
12	-0.61194	-0.59138	-0.45442	-0.52149	-0.16928	-0.29363	-0.27258	-0.49795	-0.35246	-0.33882	-0.38698	-0.46973	-0.37678	-0.42539	-0.7589	-0.53761	-0.31765	-0.44183	-0.5109	-0.31994	-0.3926	-0.11327		12	-0.68505	-0.4049	-0.40891	-0.50598	-0.72446	-0.37937	-0.83619	-0.0441	-0.60764	-0.29682	0.60405	-0.39917	0.09751	0.10484	-0.29926	-0.5892	-0.33383	-0.73732	-0.33563	-0.57451	-0.38366	-0.59387	-0.86333	-1.2827	-0.75142
13	-0.94928	-0.39093	-0.53745	-0.5471	-0.32594	-0.1825	-0.35146	-0.65244	-0.5729	-0.46041	-0.56724	-0.70191	-0.44357	-0.50434	-0.8058	-0.54466	-0.40046	-0.48792	-0.58861	-0.36673	-0.51588	-0.02834		13	-0.65104	-0.49221	-0.42069	-0.51902	-0.76651	-0.57627	-0.49787	-0.36538	-0.5561	-0.5375	-0.15392	-0.62955	-0.38719	-0.13571	-0.4285	-0.64473	-0.62173	-0.50727	-0.31729	-0.62595	-0.30702	-0.68341	-1.04355	-0.96721	-0.88462
14	-1.15795	-0.34609	-0.53341	-0.64859	-0.3951	-0.42184	-0.41714	-0.85623	-0.44942	-0.51929	-0.62554	-0.72909	-0.44266	-0.49234	-0.65671	-0.51198	-0.34913	-0.55435	-0.37121	-0.31573	-0.62364	-0.04346		14	-0.68122	-0.42965	-0.51173	-0.52351	-0.78529	-0.59524	-0.48549	-0.40502	-0.37938	-0.6438	-0.44954	-0.78991	-0.47042	-0.1608	-0.45284	-0.75131	-0.80472	-0.31683	-0.39973	-0.53999	-0.35374	-0.66991	-1.05732	-1.03552	-0.80356
15	-1.24626	-0.29242	-0.54047	-0.60473	-0.30675	-0.5365	-0.36269	-0.85212	-0.49864	-0.49605	-0.56584	-0.82316	-0.40397	-0.50603	-0.57399	-0.45389	-0.40521	-0.51462	-0.44854	-0.40014	-0.6114	-0.00647		15	-0.6833	-0.48638	-0.45443	-0.51612	-0.77635	-0.60562	-0.43933	-0.59569	-0.21353	-0.57262	-0.57623	-0.84512	-0.55692	-0.47963	-0.53004	-0.77252	-0.81312	-0.25733	-0.52027	-0.60305	-0.35825	-0.64717	-1.0771	-1.10656	-0.00981
16	-1.2238	-0.28612	-0.54686	-0.58824	-0.30296	-0.45301	-0.36797	-0.97421	-0.34418	-0.43492	-0.51195	-0.77144	-0.42751	-0.49571	-0.49746	-0.47845	-0.48867	-0.54069	-0.72542	-0.35904	-0.54609	-0.11257		16	-0.72147	-0.51334	-0.46972	-0.49555	-0.79871	-0.54187	-0.41231	-0.53686	-0.0852	-0.66686	-0.60099	-0.88435	-0.60016	-0.54999	-0.5141	-0.78753	-0.56169	-0.30409	-0.61883	-0.77995	-0.46603	-0.60773	-1.07685	-0.38069	0.33247
17	-0.92759	-0.27906	-0.53375	-0.60027	-0.32025	-0.47958	-0.5584	-1.00251	-0.45875	-0.41755	-0.531	-0.54287	-0.49485	-0.52591	-0.47622	-0.56623	-0.62712	-0.50477	-0.84784	-0.50943	-0.46036	-0.11699		17	-0.70502	-0.5071	-0.48537	-0.50569	-0.77724	-0.55492	-0.43286	-0.6466	-0.01823	-0.5895	-0.59298	-0.89553	-0.55447	-0.42863	-0.50655	-0.82374	-0.8123	-0.38455	-0.68011	-0.84202	-0.43324	-0.5555	-0.72966	-0.09836	-0.02246
18	-0.60159	-0.4139	-0.54518	-0.67032	-0.28672	-0.49611	-0.60494	-0.87449	-0.41293	-0.42477	-0.59953	-0.87561	-0.52405	-0.51353	-0.58284	-0.59122	-0.46365	-0.52289	-0.58516	-0.66677	-0.57874	-0.17539		18	-0.72099	-0.55317	-0.48273	-0.51192	-0.81213	-0.5475	-0.40893	-0.53019	-0.03962	-0.45951	-0.64104	-0.90077	-0.58711	-0.38253	-0.59298	-0.83168	-0.88279	-0.63527	-0.43279	-0.83671	-0.47095	-0.54982	-0.41902	0.15118	-0.17114
19	-0.81102	-0.38055	-0.52367	-0.87601	-0.35145	-0.37901	-0.5188	-0.79096	-0.37877	-0.50282	-0.74541	-0.90064	-0.54467	-0.51391	-0.75625	-0.63714	-0.37329	-0.4644	-0.5959	-0.68922	-0.53711	-0.28312		19	-0.77689	-0.55961	-0.46832	-0.51149	-0.83092	-0.58664	-0.44271	-0.54813	-0.06697	-0.47377	-0.66142	-0.76277	-0.6173	-0.3179	-0.49564	-0.83513	-0.7914	-0.78781	-0.59223	-0.86027	-0.43529	-0.4617	-0.33066	-0.13661	0.13526
20	-1.24071	-0.43378	-0.5314	-0.92762	-0.27323	-0.35083	-0.52738	-0.62916	-0.46088	-0.56666	-0.86713	-0.94923	-0.51967	-0.51128	-0.84915	-0.68434	-0.62108	-0.48601	-0.4495	-0.42522	-0.41546	-0.68542		20	-0.84828	-0.4902	-0.48607	-0.53148	-0.79871	-0.60355	-0.4686	-0.58026	-0.09607	-0.59683	-0.64395	-0.54721	-0.54794	-0.42181	-0.56781	-0.83409	-0.86783	-0.83457	-0.6664	-0.85529	-0.45783	-0.31566	-0.38824	-0.62113	0.03924
21	-1.26443	-0.43853	-0.57039	-0.91753	-0.35778	-0.43621	-0.4683	-0.5534	-0.49652	-0.5423	-0.94146	-0.91796	-0.49942	-0.48821	-0.95178	-0.75054	-0.68902	-0.49873	-0.46792	-0.45631	0.02376	-0.75453		21	-0.82959	-0.48075	-0.49697	-0.48961	-0.84076	-0.99674	-0.47817	-0.5886	-0.24369	-0.58939	-0.60172	-0.49839	-0.53407	-0.37653	-0.62991	-0.79908	-0.63751	-0.82059	-0.67971	-0.83638	-0.41931	-0.30749	-0.52766	-0.08561	-0.09886
22	-1.07141	-0.48326	-0.50114	-0.93111	-0.3776	-0.40287	-0.50328	-0.589	-0.47997	-0.51478	-0.97654	-0.94154	-0.38846	-0.51128	-1.0553	-0.78749	-0.6502	-0.61157	-0.69203	-0.53103	0.19765	-0.8334		22	-0.79046	-0.49	-0.52298	-0.45296	-0.79871	-1.01779	-0.42751	-0.34994	-0.3636	-0.50909	-0.52891	-0.42654	-0.45247	-0.32826	-0.51158	-0.78115	-0.83033	-0.45492	-0.27859	-0.1759	-0.27178	-0.21546	-0.43855	0.26321	-0.55472
23	-0.6407	-0.50777	-0.53308	-0.73125	-0.24413	-0.41073	-0.42506	-0.46372	-0.45727	-0.63388	-0.98606	-0.97979	-0.35251	-0.70351	-1.02566	-0.78707	-0.73732	-0.63668	-0.50802	-0.40267	-0.38362	-0.86086		23	-0.82001	-0.58395	-0.42473	-0.49932	-0.69404	-1.05634	-0.31633	-0.55272	-0.49018	-0.69024	-0.48595	-0.72741	-0.5406	-0.47063	-0.51158	-0.80581	-0.67009	-0.43209	-0.2669	0.04647	-0.35046	-0.26343	-0.36571	-0.26503	-0.87352
24	-0.57687	-0.57702	-0.44299	-0.772	-0.27871	-0.52322	-0.33298	-0.42401	-0.88691	-0.7284	-1.00999	-0.96078	-0.40105	-0.75827	-0.9509	-0.65059	-0.71468	-0.49746	-0.27565	-0.30224	-0.25382	-0.40365		24	-0.84844	-0.69159	-0.41682	-0.528	-0.63947	-1.02787	-0.43905	-0.53102	-0.57854	-0.62912	-0.83981	-0.84876	-0.83925	-0.51863	-0.65173	-0.83892	-0.41026	-0.43488	-0.18828	-0.000331895	-0.38407	-0.41657	-0.30313	-0.32605	-0.85467
25	-0.61522	-0.56587	-0.80436	-0.93752	-0.25573	-0.49557	-0.44586	-0.49909	-0.88097	-0.86082	-1.03995	-0.94154	-0.48299	-0.83291	-0.89383	-0.69779	-0.63381	-0.40782	-0.18681	-0.33364	-0.11421	-0.25031		25	-0.81665	-0.7274	-0.42332	-0.53583	-0.72177	-1.01987	-0.5066	-0.62657	-0.60624	-0.66298	-0.70074	-0.90534	-0.66055	-0.5759	-0.5569	-0.52073	-0.32399	-0.37492	-0.24734	0.18984	-0.50086	-0.47698	-0.43179	-0.26776	-0.70754
26	-0.91497	-0.75494	-0.73746	-0.93849	-0.36073	-0.49096	-0.46995	-0.54267	-0.91916	-0.87728	-0.98862	-0.98581	-0.63063	-0.8496	-0.9478	-0.80202	-0.59283	-0.34266	-0.55234	-0.43808	0.12499	-0.14165		26	-0.79509	-0.58114	-0.48045	-0.54423	-0.51601	-1.02936	-0.65212	-0.84729	-0.65568	-0.6677	-0.69929	-0.88914	-0.73072	-0.57781	-0.44528	-0.39259	-0.21764	-0.32739	-0.306	-0.077	-0.48365	-0.4887	-0.54218	-0.16849	-0.1825
27	-1.11657	-0.84793	-0.64065	-0.93538	-0.40205	-0.54842	-0.41285	-0.66317	-0.77001	-0.84006	-1.04158	-0.94514	-0.68118	-0.72657	-0.8956	-0.68797	-0.16949	-0.30197	-0.55868	-0.5403	0.10866	-0.23054		27	-0.77848	-0.58576	-0.44951	-0.52351	-0.50081	-0.99733	-0.91753	-0.96495	-0.58871	-0.61182	-0.69128	-0.86747	-0.71685	-0.32635	-0.35045	-0.27514	-0.1408	-0.22425	-0.32132	-0.0604	-0.42013	-0.48692	-0.72916	0.09016	0.15539
28	-1.20185	-0.88945	-0.60333	-0.75725	-0.52012	-0.62513	-0.39272	-0.62186	-0.83239	-0.82337	-0.99233	-0.4553	-0.50945	-0.55198	-0.80093	-0.43744	-0.22362	-0.19803	-0.50821	-0.5324	-0.32239	-0.28894		28	-0.8462	-0.57832	-0.47711	-0.48251	-0.42566	-1.00237	-0.88319	-1.00417	-0.71108	-0.56203	-0.5675	-0.83964	-0.62954	-0.24399	-0.25311	-0.25393	-0.05186	-0.2011	-0.33281	-0.12313	-0.2644	-0.3917	-0.76971	0.57013	0.50077
29	-1.15038	-0.89586	-0.50652	-0.62336	-0.64726	-0.59396	-0.52804	-0.63601	-0.6879	-0.77983	-0.98188	-0.64873	-0.36911	-0.34962	-0.28379	-0.33429	-0.34353	-0.18055	-0.6101	-0.51512	-0.54364	-0.38108		29	-0.98371	-0.51414	-0.52948	-0.47773	-0.39792	-1.00326	-0.8967	-0.80765	-0.43513	-0.45616	-0.54711	-0.59739	-0.65239	-0.10462	-0.1717	-0.10562	-0.09305	-0.24242	-0.21812	-0.08961	-0.29842	-0.40662	-0.50763	0.66667	0.3619
30	-1.10194	-0.83213	-0.31693	-0.55739	-0.67151	-0.42293	-0.74455	-0.68827	-0.56399	-0.6605	-0.72287	-0.72019	-0.34375	-0.28324	-0.05375	-0.25911	-0.48931	-0.1815	-0.63696	-0.44936	-0.59997	-0.42482		30	-0.8783	-0.56726	-0.52491	-0.47063	-0.50259	-0.96679	-0.85758	-0.38248	-0.38079	-0.45752	-0.18669	-0.23652	0.10649	-0.10653	-0.22709	-0.09372	-0.17686	-0.36296	-0.27899	-0.35745	-0.4189	-0.47911	-0.40175	0.71676	0.12313
31	-0.76383	-0.64892	-0.44097	-0.52751	-0.64326	-0.33212	-0.52969	-0.73323	-0.67665	-0.42883	-0.45365	-0.44255	-0.31984	-0.28174	-0.12895	-0.25676	-0.67133	-0.2225	-0.71909	-0.34534	-0.40893	-0.55768		31	-0.96423	-0.56625	-0.52755	-0.50801	-0.48739	-0.94247	-0.99409	-0.25731	-0.25105	0.00917	0.06888	-0.2128	0.3317	-0.20853	-0.37815	-0.0913	-0.19448	-0.37213	-0.29854	-0.51875	-0.33694	-0.53205	-0.37096	0.48543	0.38049
32	-0.49915	-0.61059	-0.54316	-0.51159	-0.64452	-0.69073	-0.52771	-0.79028	-0.31299	-0.29416	-0.28663	-0.1459	-0.26308	-0.30837	-0.1639	-0.32361	-0.82769	-0.21647	-0.50054	-0.36389	-0.542	-0.63144		32	-0.88134	-0.60649	-0.48906	-0.51859	-0.59563	-0.96353	-0.89417	-0.29612	-0.17532	-0.14125	0.5458	-0.2753	0.28682	-0.17498	-0.43186	-0.5109	-0.21129	-0.32351	-0.2288	-0.37504	-0.36276	-0.60915	-0.46233	0.30692	0.34615
33	-0.5698	-0.69154	-0.51392	-0.47104	-0.66202	-0.75334	-0.55378	-0.49703	-0.30238	-0.18498	-0.19998	-0.11582	-0.2306	-0.33968	-0.1347	-0.34582	-0.88807	-0.22219	-0.65289	-0.35936	-0.54853	-0.40853		33	-0.78391	-0.41516	-0.4757	-0.46701	-0.49902	-0.95641	-0.70278	-0.12755	-0.23387	0.08863	0.93217	-0.24268	0.59119	-0.20908	-0.55018	-0.71182	-0.19715	-0.31279	-0.35599	-0.06339	-0.43406	-0.6255	-0.81827	0.20583	0.22896
34	-0.46736	-0.77459	-0.54182	-0.52207	-0.66582	-0.73491	-0.49107	-0.31835	-0.22134	-0.20054	-0.12565	-0.12905	-0.2337	-0.34794	-0.18204	-0.40263	-0.63769	-0.30865	-0.77588	-0.37527	-0.27096	-0.34059		34	-0.75357	-0.58697	-0.46129	-0.41949	-0.44892	-0.95137	-0.36052	-0.15467	-0.32504	0.13769	0.92173	-0.16923	0.61648	-0.19953	-0.45535	-0.79356	-0.48198	-0.28048	-0.29774	-0.01693	-0.45005	-0.59991	-0.89987	-0.0082	0.17682
35	-0.49966	-0.80022	-0.60468	-0.55739	-0.67193	-0.55845	-0.36599	-0.24464	0.00951	-0.28739	-0.16305	-0.13603	-0.2275	-0.35975	-0.27228	-0.45987	-0.44877	-0.36491	-0.82098	-0.38929	0.15683	-0.42226		35	-0.83837	-0.58013	-0.46234	-0.39834	-0.53927	-0.89681	-0.37966	-0.23895	-0.48948	0.01986	0.96833	-0.1211	0.49898	-0.22462	-0.3857	-0.77994	-0.58362	-0.30083	-0.25641	0.076	-0.38612	-0.64149	-0.9204	0.00638	0.26329
36	-0.38536	-0.64638	-0.55392	-0.4006	-0.48787	-0.24674	-0.26895	-0.27978	-0.19142	-0.29844	-0.17838	-0.13844	-0.24411	-0.3108	-0.286	-0.47631	-0.1986	-0.46217	-0.58305	-0.4012	0.30705	-0.56676		36	-0.8791	-0.49483	-0.44951	-0.37994	-0.45965	-0.34854	-0.34195	-0.42129	-0.45898	-0.09953	0.95863	-0.14391	0.40432	-0.0588	-0.28583	-0.63973	-0.28669	-0.21244	-0.32918	-0.06206	-0.3226	-0.61093	-0.94468	0.20856	0.08544
37	-0.36896	-0.52489	-0.51392	-0.38876	-0.34028	-0.13696	-0.0937	-0.3277	-0.30514	-0.31446	-0.13819	-0.12376	-0.23991	-0.26054	-0.29308	-0.51946	-0.24324	-0.37921	-0.37179	-0.37063	0.37481	-0.7408		37	-0.92031	-0.47511	-0.44529	-0.38125	-0.29325	-0.17714	-0.39458	-0.08624	-0.45863	0.04377	0.41765	-0.16809	-0.34149	0.02056	-0.10876	-0.43726	-0.21907	-0.21384	-0.32334	-0.08032	-0.189	-0.65463	-0.89412	0.39435	-0.07202
38	-0.49764	-0.46978	-0.4329	-0.34161	-0.38181	-0.21421	-0.1541	-0.41374	-0.26377	-0.33183	-0.19162	-0.17044	-0.23626	-0.25436	-0.35457	-0.53142	-0.20119	-0.35823	-0.43683	-0.33206	0.15275	-0.82061		38	-0.87527	-0.44111	-0.41454	-0.38429	-0.21453	-0.12644	-0.31577	0.0456	-0.54313	-0.11337	-0.05344	-0.07115	-0.53325	0.03611	-0.06596	-0.45744	-0.15104	-0.20157	-0.29068	0.03551	-0.20785	-0.64611	-0.45307	0.49545	-0.22716
39	-0.55744	-0.46548	-0.32735	-0.29291	-0.30022	-0.23942	-0.17225	-0.41146	-0.24637	-0.3889	-0.23808	-0.16394	-0.27111	-0.24817	-0.34572	-0.48315	-0.18243	-0.35696	-0.2981	-0.2741	0.25643	-0.82293		39	-0.67994	-0.44433	-0.42438	-0.35691	-0.27357	-0.17596	-0.30113	-0.05412	-0.40954	-0.00823	-0.40949	-0.08096	-0.72501	0.0762	0.0188	-0.28153	-0.11457	-0.25935	-0.30257	-0.07003	-0.21933	-0.5825	-0.23079	0.68944	0.07925
40	-0.39596	-0.42506	-0.24365	-0.28476	-0.23507	-0.29553	-0.20228	-0.45071	-0.3864	-0.45387	-0.25573	-0.1163	-0.29593	-0.25642	-0.34218	-0.42249	-0.28616	-0.35442	-0.1918	-0.29033	0.21724	-0.62516		40	-0.56527	-0.59985	-0.45988	-0.28911	-0.38361	-0.24001	-0.43258	-0.24521	-0.25245	-0.0793	-0.55657	-0.13798	-0.80661	0.04129	0.04649	-0.26273	-0.13301	-0.29492	-0.28988	-0.08165	-0.2349	-0.52423	-0.21727	0.84153	0.20547
41	-0.39873	-0.37205	-0.2339	-0.35423	-0.24202	-0.37874	-0.22209	-0.32976	-0.40359	-0.52854	-0.144	-0.20845	-0.32842	-0.30893	-0.32935	-0.46286	-0.23397	-0.38493	-0.15074	-0.32026	0.06784	-0.57746		41	-0.60392	-0.7457	-0.47359	-0.29968	-0.44623	-0.46032	-0.28143	-0.45383	-0.31171	-0.17323	-0.58352	-0.12498	-0.7552	-0.00589	0.03726	-0.34137	-0.08219	-0.28234	-0.31467	-0.07667	-0.23285	-0.51109	-0.25407	0.83151	0.14868
42	-0.63995	-0.36277	-0.25541	-0.49995	-0.22199	-0.4213	-0.05871	-0.29119	-0.3463	-0.61516	-0.18349	-0.25007	-0.38499	-0.30912	-0.38465	-0.4855	-0.48824	-0.35728	-0.0431	-0.31868	-0.213	-0.52371		42	-0.63171	-0.79962	-0.44723	-0.30273	-0.46234	-0.22429	-0.2212	-0.64034	-0.25281	-0.34839	0.22397	-0.1268	0.37821	0.01565	0.00201	-0.35465	-0.13178	-0.33252	-0.22316	-0.11152	-0.35497	-0.47378	-0.20375	0.70401	0.14584
43	-0.76913	-0.30192	-0.28365	-0.44717	-0.20724	-0.43133	-0.08116	-0.32109	-0.31851	-0.64539	-0.21764	-0.2123	-0.41675	-0.34193	-0.36607	-0.50322	-0.66055	-0.38112	-0.15976	-0.36768	0.06049	-0.28219		43	-0.69895	-0.41033	-0.446	-0.30925	-0.48291	-0.16914	-0.23527	-0.74548	-0.33801	-0.51811	0.61643	-0.13045	0.53325	0.01375	-0.04582	-0.3255	-0.11416	-0.45601	-0.22356	-0.05875	-0.21523	-0.36114	-0.203	0.63297	0.01213
44	-0.70807	-0.26901	-0.25743	-0.39342	-0.18278	-0.45545	-0.10525	-0.35714	-0.35034	-0.66411	-0.14353	-0.20195	-0.38663	-0.31493	-0.36695	-0.53846	-0.77161	-0.38398	-0.33418	-0.36979	-0.05462	-0.27614		44	-0.62085	-0.43005	-0.47482	-0.34039	-0.42745	-0.13267	-0.23415	-0.77719	-0.41339	-0.53467	0.64701	-0.20664	0.55855	-0.09617	-0.16331	-0.37052	-0.19612	-0.52358	-0.2802	-0.17491	-0.20089	-0.25064	-0.22428	0.58743	0.05808
45	-0.2751	-0.30843	-0.24566	-0.41166	-0.20407	-0.42428	-0.05343	-0.37152	-0.29284	-0.6199	-0.21136	-0.26788	-0.40069	-0.3138	-0.40146	-0.52181	-0.83955	-0.39161	-0.32228	-0.3621	0.15846	-0.18819		45	-0.64401	-0.45982	-0.47254	-0.36256	-0.38719	-0.04074	-0.2288	-0.33867	-0.42742	-0.6178	0.69579	-0.22877	0.54957	-0.16844	-0.26989	-0.26876	-0.19551	-0.55574	-0.27194	-0.18719	-0.16974	-0.24673	-0.24631	0.5592	0.02142
46	-0.22993	-0.35835	-0.36164	-0.48035	-0.2201	-0.42184	0.02314	-0.34208	-0.38789	-0.5423	-0.25318	-0.19594	-0.43463	-0.29561	-0.4081	-0.47055	-0.84861	-0.36872	-0.32228	-0.33786	0.14132	-0.17213		46	-0.65199	-0.43105	-0.46094	-0.36126	-0.44623	-0.06002	-0.2789	-0.10001	-0.29628	-0.55868	0.91471	-0.24154	0.88739	-0.09671	-0.26569	-0.26445	-0.18977	-0.66556	-0.26589	-0.1915	-0.25334	-0.23181	-0.2831	0.71311	0.12597
47	-0.24835	-0.35415	-0.30247	-0.44678	-0.18784	-0.44027	-0.04914	-0.33272	-0.50777	-0.46988	-0.18721	-0.19931	-0.45671	-0.29336	-0.43198	-0.47226	-0.38537	-0.39097	-0.36277	-0.35704	0.13234	-0.17842		47	-0.61255	-0.56786	-0.446	-0.37386	-0.36751	-0.03481	-0.25863	-0.0512	-0.22405	-0.45479	0.98049	-0.2112	0.8776	-0.15044	-0.26569	-0.21427	-0.17256	-0.72536	-0.26347	-0.19084	-0.25088	-0.26023	-0.34143	0.61566	-0.13216
48	-0.34549	-0.38563	-0.28836	-0.44756	-0.17856	-0.36953	-0.07456	-0.35144	-0.59454	-0.43469	-0.2246	-0.18752	-0.47076	-0.28192	-0.44702	-0.46905	-0.22685	-0.42784	-0.38675	-0.39319	0.04988	-0.18842		48	-0.70342	-0.53889	-0.4518	-0.36893	-0.36661	-0.07455	-0.19474	-0.11503	-0.24299	-0.38886	0.92952	-0.30427	0.90126	-0.14008	-0.23129	-0.21875	-0.18424	-0.7294	-0.27879	-0.20876	-0.27465	-0.24495	-0.34393	0.49362	-0.35132
49	-0.33818	-0.34918	-0.34382	-0.46386	-0.17962	-0.35381	-0.05574	-0.35395	-0.37261	-0.40289	-0.27594	-0.23347	-0.46803	-0.31999	-0.43818	-0.48956	-0.39033	-0.38779	-0.3904	-0.41268	-0.04319	-0.21192		49	-0.84524	-0.38498	-0.4525	-0.38878	-0.38629	-0.06298	-0.26792	-0.20683	-0.23282	-0.44127	0.94626	-0.29766	0.97062	0.00365	-0.18513	-0.2372	-0.32952	-0.6261	-0.30217	-0.37736	-0.34882	-0.25881	-0.3179	0.3561	-0.643
50	-0.3624	-0.29264	-0.44904	-0.47317	-0.18615	-0.35977	-0.09238	-0.36262	-0.28202	-0.36815	-0.30939	-0.15047	-0.49905	-0.34118	-0.44747	-0.54017	-0.58658	-0.3754	-0.36795	-0.39772	-0.16565	-0.19308		50	-0.90066	-0.41255	-0.45865	-0.41413	-0.31383	-0.04163	-0.35686	0.02683	-0.23107	-0.06809	0.89457	-0.17197	0.69645	0.0552	-0.20611	-0.22065	-0.30637	-0.4195	-0.35176	-0.52373	-0.26277	-0.29896	-0.19074	0.40255	-0.68663
[truncated: 7 more columns]

## Sheet: Panel_a_trace
AVA
AVB-HisCl1 (0 Hist)-naïve				AVB-HisCl1 (0 Hist)-trained				AVB-HisCl1 (5 Hist)-naïve				AVB-HisCl1 (5 Hist)-trained
Time (s)	mean	SEM		Time (s)	mean	SEM		Time (s)	mean	SEM		Time (s)	mean	SEM
1	0.01989	0.0383		1	0.01344	0.04291		1	-0.12366	0.04659		1	0.14044	0.06418
2	-0.02881	0.04117		2	-0.01068	0.04267		2	-0.12427	0.05464		2	0.10253	0.04878
3	-0.01158	0.0361		3	0.02483	0.03548		3	-0.0845	0.04776		3	-0.00204	0.05315
4	0.00164	0.03439		4	-0.01889	0.04312		4	-0.06065	0.0413		4	-0.07428	0.05339
5	-0.00176	0.03224		5	-0.0822	0.04065		5	0.0271	0.03018		5	-0.02596	0.05079
6	-0.00856	0.03252		6	-0.05379	0.02724		6	0.10512	0.0314		6	-0.0726	0.05543
7	0.02276	0.02716		7	0.01093	0.04139		7	0.10328	0.03729		7	-0.05076	0.06101
8	0.02085	0.03639		8	0.05415	0.04859		8	0.0886	0.03347		8	-0.02391	0.05582
9	0.00243	0.04441		9	0.044	0.04982		9	0.04406	0.03232		9	-0.00845	0.05851
10	-0.01687	0.0384		10	0.01822	0.04166		10	0.02492	0.03626		10	0.01117	0.07736
11	-0.00737	0.04368		11	-0.25382	0.04132		11	-0.24828	0.03668		11	-0.32194	0.08838
12	-0.28786	0.0826		12	-0.40702	0.03863		12	-0.41616	0.03133		12	-0.46203	0.07316
13	-0.44458	0.08268		13	-0.5186	0.03462		13	-0.49663	0.04168		13	-0.52676	0.04788
14	-0.61958	0.06035		14	-0.57084	0.03822		14	-0.52095	0.04699		14	-0.56172	0.04597
15	-0.73093	0.04958		15	-0.58366	0.03671		15	-0.52045	0.05072		15	-0.5791	0.04673
16	-0.73821	0.03226		16	-0.5556	0.04418		16	-0.52169	0.05065		16	-0.55138	0.05203
17	-0.76131	0.03189		17	-0.54408	0.04964		17	-0.53551	0.04177		17	-0.53742	0.0456
18	-0.74811	0.03239		18	-0.54165	0.05009		18	-0.54592	0.0338		18	-0.5063	0.05353
19	-0.75874	0.03172		19	-0.54927	0.05084		19	-0.57064	0.03886		19	-0.50862	0.05208
20	-0.7822	0.03204		20	-0.56785	0.04945		20	-0.60932	0.04942		20	-0.53974	0.04822
21	-0.77282	0.03567		21	-0.56881	0.05173		21	-0.6108	0.05777		21	-0.53551	0.04825
22	-0.79179	0.03245		22	-0.50089	0.04658		22	-0.6198	0.06113		22	-0.45124	0.05205
23	-0.7586	0.03653		23	-0.42879	0.04333		23	-0.60961	0.04715		23	-0.51116	0.0474
24	-0.72841	0.03568		24	-0.43469	0.03609		24	-0.57828	0.05138		24	-0.55389	0.04901
25	-0.71902	0.03204		25	-0.51525	0.03382		25	-0.59894	0.05847		25	-0.53633	0.04798
26	-0.69363	0.03132		26	-0.51676	0.0392		26	-0.64335	0.06309		26	-0.52198	0.04666
27	-0.6868	0.03508		27	-0.47744	0.04134		27	-0.62943	0.06481		27	-0.48468	0.06028
28	-0.65493	0.03822		28	-0.44747	0.042		28	-0.59493	0.05439		28	-0.4271	0.07661
29	-0.62872	0.04875		29	-0.41287	0.04531		29	-0.5723	0.05025		29	-0.38183	0.07326
30	-0.59407	0.04708		30	-0.39831	0.05085		30	-0.53295	0.0512		30	-0.34178	0.06658
31	-0.56505	0.0424		31	-0.38011	0.05161		31	-0.47879	0.03889		31	-0.30508	0.07288
32	-0.53533	0.04374		32	-0.35392	0.05096		32	-0.45447	0.04217		32	-0.31042	0.07417
33	-0.49536	0.04561		33	-0.35142	0.05019		33	-0.43846	0.04572		33	-0.27576	0.08534
34	-0.45995	0.05173		34	-0.31371	0.03862		34	-0.41218	0.04413		34	-0.27864	0.08418
35	-0.46684	0.05281		35	-0.32271	0.03808		35	-0.38585	0.05109		35	-0.29091	0.08537
36	-0.48643	0.05044		36	-0.3381	0.03871		36	-0.33174	0.04347		36	-0.25387	0.0764
37	-0.4783	0.0492		37	-0.3213	0.04356		37	-0.30094	0.0456		37	-0.25077	0.06114
38	-0.47096	0.04713		38	-0.31138	0.0506		38	-0.32892	0.03947		38	-0.24043	0.0537
39	-0.44914	0.03936		39	-0.3104	0.03927		39	-0.31046	0.04155		39	-0.2146	0.05579
40	-0.40887	0.04245		40	-0.33111	0.03952		40	-0.29968	0.03414		40	-0.22953	0.06205
41	-0.38612	0.03881		41	-0.33072	0.03957		41	-0.31114	0.02966		41	-0.25895	0.06383
42	-0.39855	0.03585		42	-0.28727	0.05057		42	-0.34793	0.03352		42	-0.19662	0.06411
43	-0.39218	0.03621		43	-0.27318	0.05975		43	-0.34797	0.04034		43	-0.18065	0.06841
44	-0.40397	0.036		44	-0.2917	0.06251		44	-0.35844	0.03938		44	-0.20162	0.0684
45	-0.38882	0.03614		45	-0.2785	0.06748		45	-0.33042	0.04146		45	-0.19178	0.0661
46	-0.40408	0.03425		46	-0.26641	0.06735		46	-0.33126	0.04181		46	-0.15276	0.08018
47	-0.41867	0.03507		47	-0.26707	0.06392		47	-0.31466	0.03322		47	-0.15705	0.07922
48	-0.39987	0.03963		48	-0.24269	0.06379		48	-0.32384	0.03181		48	-0.17818	0.07745
49	-0.39689	0.03706		49	-0.26047	0.05532		49	-0.33069	0.02577		49	-0.20631	0.0805
50	-0.39246	0.03711		50	-0.27251	0.0555		50	-0.34557	0.02767		50	-0.18559	0.07507

## Sheet: Panel_b_data
AVA
Training-induced amplitude change (%)						Training-induced duration change (%)
	WT	AVB-HisCl1 (0 Hist)	AVB-HisCl1 (5 Hist)				WT	AVB-HisCl1 (0 Hist)	AVB-HisCl1 (5 Hist)
1	-0.55216	-0.48484	-0.16429				-0.45756	-0.86297
2	-0.34497	-0.43383	-0.39313				-0.38007		-0.7284
3	-0.55155	-0.431	-0.3256				-0.49631	-0.41762	-0.45679
4	-0.18524	-0.14991	-0.43365				-0.26384	-0.79445
5	-0.3625	0.23962	0.36368				-0.45756	0.13051	0.17695
6	-0.48054	-0.23393	-0.3927				-0.41882		-0.23045
7	-0.38443	-0.05662	-0.13489				-0.26384	-0.31485	-0.50206
8	-0.47927	-0.32789	0.42397				-0.30258	-0.45188
9	-0.26369	-0.24076	0.27332				-0.22509	-0.52039	0.22222
10	0.13939	-0.04378	0.2005				0.00738	-0.55465	-0.36626
11	-0.02248	-0.30344	-0.13884				-0.18635	-0.45188	-0.32099
12	-0.49988	-0.15902	0.12346				-0.53506	-0.55465	-0.23045
13	-0.20837	-0.38931	-0.08337				-0.07011	-0.7602	-0.04938
14	-0.05554	-0.28386	-0.28741				-0.18635	-0.41762	-0.45679
15	-0.15808	-0.24391	-0.05899				-0.49631	-0.41762	0.35802
16	-0.35665	-0.44352	-0.05899				-0.45756	-0.69168
17	-0.30572	-0.68402	-0.52302				-0.76753	-0.58891
18	-0.32096	-0.20086	-0.27191				-0.69004		-0.09465
19	-0.27283	-0.28185	-0.2539				-0.49631	0.23328	-0.13992
20	-0.57097	-0.33238	-0.11425				-0.72878	-0.31485	-0.27572
21	-0.77877	-0.1063	0.13021				-0.53506	-0.17781	0.40329
22	-0.26991	-0.25435	-0.32806				-0.61255	-0.58891	-0.04938
23	-0.31405	-0.22598	0.23859				-0.18635	-0.21207	-0.09465
24	-0.35221	-0.532	-0.1889				-0.61255	-0.21207	-0.18519
25	-0.40632	-0.79043	-0.0306				-0.61255	-0.79445	-0.09465
26	-0.47277	-0.11354	-0.21508				-0.30258	-0.1093	-0.45679
27	-0.63532	-0.22089					-0.5738
28		-0.41351						-0.17781
29		-0.47536						-0.3491
mean	-0.350584	-0.297155	-0.101687			mean	-0.418819	-0.414878	-0.170096
SEM	0.0379847	0.0376476	0.0500234			SEM	0.0388005	0.0552007	0.0631997
p value		0.6343	0.0003			p value		0.9983	0.0037

## Sheet: Panel_c_data
Naïve Choice index						Learning index
	WT	WT (5 Hist)	AVB-HisCl1 (0 Hist)	AVB-HisCl1 (5 Hist)			WT	WT (5 Hist)	AVB-HisCl1 (0 Hist)	AVB-HisCl1 (5 Hist)
1	0	0.58	0.53425	0.23333		1	0.07692	1.05107	0.93248	-0.06078
2	0.5	0.16239	0.12329	0.2549		2	1.24603	0.52778	-0.09671	0.07251
3	0.472	0.37349	-0.04225	0.25874		3	0.347	0.72043	0.42166	0.21998
4	0.48148	0.21875	0.1828	0.38776		4	1.01684	0.28693	0.3028	0.27087
5	0.46565	0.28814	0.38462	0.25333		5	0.76125	0.56633	0.48462	0.27374
6	0.32911	0.09091	0.70435	0.34831		6	0.5567	0.43813	0.97518	0.40286
7	0.45	0.32632	0.44737	0.34286		7	0.62431	1.11852	0.92278	0.56786
8	0.00592	0.07527	0.27273	0.4702		8	0.56592	0.5081	0.71359	0.58785
9	0.47586	0.0495	0.09735	0.18919		9	0.94808	0.40434	0.31083	0.30283
10	0.11429	0.32673	0.30882	-0.10448		10	0.49307	0.88013	0.34586	0.17552
11	0.13433	0.23967	0.26667	-0.05785		11	0.42726	0.37455	0.45417	-0.07051
12	0.15464	0.36283	0.34247	0.24444		12	0.69432	1.12283	0.84247	0.08997
13	0.2	0.39583	0.03175	0.41053		13	0.55537	0.94422	0.52012	0.38195
14	0.30159	0.23214	0.28155	0.56757		14	0.35841	0.81585	0.27221	0.56757
15	0.04615	0.19728	0.17188	0.18367		15	0.15726	0.31395	0.51334	0.18367
16	0.25	0.4127	0.2028	0.2381		16	0.5994	0.26455	0.47839	0.00893
17	0.30579	0.05357	0.08065	0.26984		17	0.63912	0.14075	0.61688	0.38095
18	0.15033	0.056	0.38596	0.0303		18	0.50244	0.206	0.87994	0.29445
19	0.08571	0.13433	0.3494	0.02		19	0.18505	0.30203	0.83511	0.14245
20	0.26797	0.43704	0.56757	0.32584		20	0.77256	0.55984	0.9164	0.47218
21	0.175	0.24503	0.2	0.34146		21	0.425	0.33498	0.27317	0.54146
22	0.25926	0.41053	0.18367	0.25714		22	0.70964	0.59377	0.38897	0.4
23	0.17568	0.53425	0.17986	0.34921		23	0.40295	0.58688	0.74652	0.49206
24	0.04828	0.08571	0.28571	0.43158		24	0.14704	0.15338	0.80952	0.27029
25	0.3121	-0.03922	0.25843	0.03846		25	0.08133	0.15503	0.48157	0.38175
26	0.30097	0.15315	0.26027	0.42553		26	0.80097	0.13404	0.39142	0.24775
27	0.20548	0.34884	0.2	0.43478		27	0.48455	0.87177	0.56585	0.31714
28	0.32836	0.30526	0.36449	0.75309		28	0.36207	0.72869	0.61723	0.43601
29	0.424	0.34426	0.13978	0.24528		29	0.59163	0.7873	0.63493	0.30411
30	0.47664	0.07843	0.12	0.07527		30	0.88616	0.06281	0.18195	0.45263
31		0.46	0.22535	0.19231		31		0.69636	0.1698	0.31231
mean	0.26322	0.256101	0.261664	0.271313		mean	0.547288	0.53714	0.54526	0.303883
SEM	0.0284077	0.0284164	0.0285033	0.0325049		SEM	0.051009	0.0555389	0.0478523	0.0319076
p value		0.9983	1	0.9974		p value		0.9988	1	0.0024

## Sheet: Panel_d_trace
AVA			AVB
Time (s)	GCaMP (F/F0)		Time (s)	GCaMP (F/F0)
1	1.07631		1	1.42243
2	1.00691		2	1.49083
3	1.02781		3	1.5223
4	1.09111		4	1.43967
5	1.11461		5	1.28865
6	1.18431		6	1.18022
7	1.12961		7	1.31606
8	1.08031		8	1.43614
9	1.295		9	1.23152
10	1.4292		10	1.0813
11	1.4413		11	1.00328
12	1.4642		12	0.99381
13	1.3956		13	1.00001
14	1.2473		14	1.11088
15	1.04341		15	1.27467
16	1.01041		16	1.47617
17	1.2223		17	1.26844
18	1.4023		18	1.13599
19	1.4123		19	1.05741
20	1.3726		20	1.00001
21	1.4198		21	1.07316
22	1.3584		22	1.0471
23	1.3271		23	1.17941
24	1.11061		24	1.25947
25	1.06021		25	1.32827
26	1.00001		26	1.38296
27	1.30187		27	1.25445
28	1.43537		28	1.13518
29	1.46399		29	1.05769
30	1.43578		30	1.0117
31	1.42889		31	1.00001
32	1.44955		32	1.02878
33	1.34074		33	1.11617
34	1.19009		34	1.23993
35	1.07318		35	1.33329
36	1.07521		36	1.33533
37	1.30363		37	1.19529
38	1.36855		38	1.06624
39	1.40743		39	1.0372
40	1.39785		40	1.02078
41	1.38178		41	1.02554
42	1.29877		42	1.10423
43	1.28473		43	1.40819
44	1.08412		44	1.34456
45	1.18523		45	1.29136
46	1.31387		46	1.18837
47	1.3645		47	1.08605
48	1.3695		48	1.03991
49	1.32954		49	1.04398
50	1.27096		50	1.03762
51	1.22128		51	1.07709
52	1.22155		52	1.17113
53	1.38467		53	1.22338
54	1.44082		54	1.0661
55	1.42939		55	1.00829
56	1.47125		56	1.01156
57	1.45165		57	1.00001
58	1.38751		58	1.02282
59	1.36806		59	1.11184
60	1.35588		60	1.1596
61	1.299		61	1.23381
62	1.17403		62	1.25674
63	1.08344		63	1.32256
64	1.00001		64	1.40247
65	1.03421		65	1.49748
66	1.10301		66	1.382
67	1.20141		67	1.28268
68	1.44901		68	1.18904
69	1.50264		69	1.12976
70	1.47769		70	1.10667
71	1.46364		71	1.04154
72	1.46593		72	1.04603
73	1.44828		73	1.10817
74	1.40024		74	1.40832
75	1.18125		75	1.39151
76	1.21197		76	1.30629
77	1.39645		77	1.1505
78	1.41361		78	1.0357
79	1.42249		79	1.02839
80	1.38949		80	1.02105

## Sheet: Panel_d_data
Correlation
	AVA vs AVB
Lag (s)	mean	SEM
-20	0.07097	0.0518
-19	0.0709	0.05509
-18	0.07803	0.05761
-17	0.08384	0.05954
-16	0.09332	0.06103
-15	0.10601	0.06031
-14	0.12149	0.059
-13	0.14241	0.05487
-12	0.15956	0.04885
-11	0.17377	0.04263
-10	0.18616	0.04048
-9	0.19173	0.0439
-8	0.18842	0.04666
-7	0.17493	0.04793
-6	0.14156	0.05039
-5	0.06461	0.05162
-4	-0.0563	0.05097
-3	-0.20923	0.04828
-2	-0.38949	0.04266
-1	-0.5636	0.03694
0	-0.66844	0.03414
1	-0.64787	0.03439
2	-0.5325	0.04065
3	-0.37653	0.0512
4	-0.22368	0.0592
5	-0.10044	0.06214
6	-0.01059	0.06076
7	0.04287	0.05779
8	0.05796	0.05667
9	0.06123	0.05634
10	0.06715	0.0527
11	0.0811	0.04834
12	0.09021	0.04436
13	0.09329	0.04417
14	0.08771	0.04668
15	0.07854	0.04908
16	0.07124	0.04877
17	0.06959	0.04839
18	0.06865	0.04818
19	0.07051	0.04668
20	0.07335	0.04277

## Sheet: Panel_e_trace
	AVA	AVB
1	0.27466	0.15259
2	0.27466	0.18311
3	0.24414	0.21362
4	0.21362	0.24414
5	0.18311	0.27466
6	0.15259	0.30518
7	0.12207	0.30518
8	0.09155	0.30518
9	0.09155	0.30518
10	0.09155	0.30518
11	0.09155	0.27466
12	0.09155	0.24414
13	0.12207	0.24414
14	0.15259	0.21362
15	0.18311	0.21362
16	0.21362	0.21362
17	0.21362	0.21362
18	0.21362	0.21362
19	0.21362	0.21362
20	0.21362	0.21362
21	0.18311	0.21362
22	0.15259	0.21362
23	0.15259	0.21362
24	0.12207	0.21362
25	0.09155	0.24414
26	0.06104	0.24414
27	0.06104	0.24414
28	0.03052	0.21362
29	0	0.18311
30	0	0.18311
31	0	0.15259
32	-0.03052	0.15259
33	-0.03052	0.15259
34	-0.03052	0.18311
35	-0.03052	0.18311
36	-0.03052	0.21362
37	0	0.21362
38	0	0.21362
39	0	0.21362
40	0.03052	0.18311
41	0.03052	0.18311
42	0.06104	0.15259
43	0.06104	0.12207
44	0.06104	0.12207
45	0.09155	0.12207
46	0.09155	0.15259
47	0.09155	0.15259
48	0.09155	0.18311
49	0.12207	0.21362
50	0.12207	0.24414
51	0.12207	0.27466
52	0.15259	0.27466
53	0.15259	0.30518
54	0.18311	0.30518
55	0.18311	0.33569
56	0.21362	0.33569
57	0.21362	0.36621
58	0.24414	0.36621
59	0.27466	0.36621
60	0.30518	0.36621
61	0.30518	0.36621
62	0.33569	0.33569
63	0.33569	0.30518
64	0.33569	0.30518
65	0.30518	0.27466
66	0.27466	0.24414
67	0.24414	0.21362
68	0.24414	0.18311
69	0.21362	0.15259
70	0.18311	0.12207
71	0.18311	0.09155
72	0.18311	0.06104
73	0.15259	0.03052
74	0.15259	0
75	0.15259	0
76	0.15259	0
77	0.15259	-0.03052
78	0.12207	-0.06104
79	0.12207	-0.06104
80	0.12207	-0.09155
81	0.12207	-0.09155
82	0.15259	-0.06104
83	0.15259	-0.06104
84	0.15259	-0.03052
85	0.12207	0
86	0.09155	0
87	0.06104	0
88	0.03052	0.03052
89	0	0.03052
90	-0.03052	0.06104
91	-0.06104	0.06104
92	-0.09155	0.06104
93	-0.09155	0.09155
94	-0.09155	0.09155
95	-0.09155	0.12207
96	-0.06104	0.15259
97	-0.03052	0.18311
98	0	0.21362
99	0	0.24414
100	0	0.30518
101	0.03052	0.33569
102	0.03052	0.36621
103	0.06104	0.39673
104	0.06104	0.39673
105	0.06104	0.42725
106	0.06104	0.39673
107	0.06104	0.36621
108	0.09155	0.33569
109	0.09155	0.27466
110	0.09155	0.21362
111	0.09155	0.15259
112	0.09155	0.09155
113	0.12207	0.03052
114	0.12207	0
115	0.15259	-0.03052
116	0.15259	-0.06104
117	0.18311	-0.06104
118	0.21362	-0.09155
119	0.24414	-0.12207
120	0.27466	-0.12207
121	0.30518	-0.12207
122	0.33569	-0.12207
123	0.33569	-0.12207
124	0.33569	-0.09155
125	0.30518	-0.06104
126	0.30518	-0.06104
127	0.27466	-0.03052
128	0.24414	-0.03052
129	0.21362	-0.06104
130	0.18311	-0.09155
131	0.15259	-0.12207
132	0.15259	-0.18311
133	0.12207	-0.24414
134	0.09155	-0.30518
135	0.06104	-0.33569
136	0.06104	-0.36621
137	0.06104	-0.36621
138	0.03052	-0.39673
139	0.06104	-0.39673
140	0.06104	-0.36621
141	0.06104	-0.36621
142	0.09155	-0.36621
143	0.09155	-0.33569
144	0.09155	-0.33569
145	0.09155	-0.30518
146	0.12207	-0.27466
147	0.09155	-0.27466
148	0.09155	-0.24414
149	0.12207	-0.21362
150	0.12207	-0.18311
151	0.12207	-0.15259
152	0.12207	-0.15259
153	0.15259	-0.12207
154	0.15259	-0.12207
155	0.18311	-0.12207
156	0.18311	-0.09155
157	0.21362	-0.09155
158	0.21362	-0.09155
159	0.21362	-0.09155
160	0.21362	-0.09155
161	0.21362	-0.06104
162	0.18311	-0.06104
163	0.18311	-0.06104
164	0.18311	-0.03052
165	0.18311	-0.03052
166	0.18311	-0.06104
167	0.18311	-0.06104
168	0.18311	-0.06104
169	0.18311	-0.06104
170	0.21362	-0.06104
171	0.21362	-0.06104
172	0.21362	-0.03052
173	0.21362	0
174	0.21362	0
175	0.21362	0.03052
176	0.21362	0.06104
177	0.21362	0.09155
178	0.21362	0.12207
179	0.21362	0.12207
180	0.21362	0.09155
181	0.21362	0.09155
182	0.21362	0.06104
183	0.21362	0
184	0.21362	0
185	0.18311	-0.03052
186	0.18311	-0.06104
187	0.18311	-0.06104
188	0.18311	-0.09155
189	0.15259	-0.09155
190	0.15259	-0.09155
191	0.15259	-0.09155
192	0.18311	-0.09155
193	0.18311	-0.09155
194	0.18311	-0.09155
195	0.21362	-0.06104
196	0.21362	-0.06104
197	0.24414	-0.03052
198	0.24414	0
199	0.27466	0
200	0.27466	0
201	0.27466	0
202	0.27466	-0.03052
203	0.24414	-0.03052
204	0.21362	-0.06104
205	0.18311	-0.12207
206	0.15259	-0.15259
207	0.09155	-0.18311
208	0.03052	-0.21362
209	0	-0.21362
210	0	-0.24414
211	-0.03052	-0.21362
212	-0.06104	-0.21362
213	-0.09155	-0.18311
214	-0.09155	-0.18311
215	-0.09155	-0.15259
216	-0.09155	-0.15259
217	-0.09155	-0.15259
218	-0.06104	-0.15259
219	-0.03052	-0.18311
220	-0.03052	-0.21362
221	0	-0.27466
222	0	-0.30518
223	0	-0.33569
224	0.03052	-0.36621
225	0.03052	-0.39673
226	0	-0.39673
227	0	-0.39673
228	0	-0.36621
229	0	-0.33569
230	0	-0.27466
231	0	-0.24414
232	0	-0.21362
233	0	-0.15259
234	0.03052	-0.12207
235	0.06104	-0.09155
236	0.09155	-0.09155
237	0.12207	-0.06104
238	0.15259	-0.06104
239	0.18311	-0.06104
240	0.21362	-0.06104
241	0.24414	-0.06104
242	0.24414	-0.06104
243	0.24414	-0.06104
244	0.24414	-0.06104
245	0.21362	-0.06104
246	0.18311	-0.03052
247	0.15259	-0.03052
248	0.12207	0
249	0.06104	0
250	0.03052	0
251	0	0.03052
252	0	0.06104
253	0	0.06104
254	0	0.06104
255	0	0.06104
256	0.03052	0.03052
257	0.06104	0.03052
258	0.09155	0
259	0.15259	0
260	0.18311	-0.06104
261	0.24414	-0.09155
262	0.27466	-0.12207
263	0.30518	-0.15259
264	0.33569	-0.18311
265	0.36621	-0.18311
266	0.39673	-0.21362
267	0.42725	-0.24414
268	0.45776	-0.24414
269	0.45776	-0.27466
270	0.45776	-0.27466
271	0.45776	-0.24414
272	0.42725	-0.21362
273	0.39673	-0.18311
274	0.33569	-0.15259
275	0.30518	-0.12207
276	0.24414	-0.09155
277	0.18311	-0.09155
278	0.15259	-0.09155
279	0.12207	-0.09155
280	0.12207	-0.12207
281	0.12207	-0.15259
282	0.12207	-0.18311
283	0.15259	-0.21362
284	0.21362	-0.24414
285	0.24414	-0.27466
286	0.30518	-0.27466
287	0.33569	-0.30518
288	0.36621	-0.30518
289	0.36621	-0.30518
290	0.36621	-0.27466
291	0.33569	-0.27466
292	0.30518	-0.24414
293	0.27466	-0.21362
294	0.21362	-0.18311
295	0.18311	-0.15259
296	0.12207	-0.12207
297	0.09155	-0.09155
298	0.06104	-0.06104
299	0.06104	-0.06104
300	0.06104	-0.03052
301	0.09155	-0.03052
302	0.12207	-0.06104
303	0.15259	-0.03052
304	0.21362	-0.06104
305	0.24414	-0.09155
306	0.27466	-0.09155
307	0.30518	-0.12207
308	0.30518	-0.12207
309	0.30518	-0.12207
310	0.27466	-0.15259
311	0.24414	-0.15259
312	0.21362	-0.15259
313	0.21362	-0.15259
314	0.18311	-0.18311
315	0.18311	-0.18311
316	0.18311	-0.18311
317	0.21362	-0.21362
318	0.21362	-0.24414
319	0.24414	-0.27466
320	0.27466	-0.30518
321	0.27466	-0.30518
322	0.27466	-0.33569
323	0.27466	-0.36621
324	0.24414	-0.36621
325	0.21362	-0.36621
326	0.21362	-0.33569
327	0.18311	-0.30518
328	0.15259	-0.27466
329	0.15259	-0.21362
330	0.15259	-0.15259
331	0.15259	-0.06104
332	0.15259	0
333	0.18311	0.03052
334	0.18311	0.06104
335	0.21362	0.09155
336	0.24414	0.12207
337	0.27466	0.12207
338	0.27466	0.12207
339	0.27466	0.09155
340	0.27466	0.09155
341	0.24414	0.06104
342	0.24414	0.03052
343	0.21362	0.03052
344	0.21362	0
345	0.18311	0
346	0.18311	-0.03052
347	0.18311	-0.06104
348	0.18311	-0.09155
349	0.18311	-0.12207
350	0.21362	-0.12207
351	0.21362	-0.15259
352	0.21362	-0.15259
353	0.21362	-0.15259
354	0.21362	-0.15259
355	0.21362	-0.15259
356	0.21362	-0.12207
357	0.21362	-0.12207
358	0.21362	-0.09155
359	0.21362	-0.09155
360	0.21362	-0.09155
361	0.24414	-0.12207
362	0.24414	-0.12207
363	0.27466	-0.12207
364	0.30518	-0.12207
365	0.30518	-0.15259
366	0.33569	-0.15259
367	0.36621	-0.15259
368	0.36621	-0.15259
369	0.36621	-0.15259
370	0.39673	-0.15259
371	0.39673	-0.15259
372	0.39673	-0.18311
373	0.39673	-0.18311
374	0.39673	-0.18311
375	0.39673	-0.21362
376	0.42725	-0.21362
377	0.42725	-0.21362
378	0.42725	-0.21362
379	0.45776	-0.21362
380	0.45776	-0.21362
381	0.42725	-0.18311
382	0.42725	-0.15259
383	0.42725	-0.12207
384	0.39673	-0.09155
385	0.36621	-0.06104
386	0.30518	-0.03052
387	0.27466	0
388	0.24414	0.03052
389	0.18311	0.06104
390	0.15259	0.12207
391	0.12207	0.18311
392	0.09155	0.21362
393	0.09155	0.27466
394	0.09155	0.33569
395	0.09155	0.36621
396	0.09155	0.39673
397	0.09155	0.42725
398	0.09155	0.45776
399	0.09155	0.45776
400	0.09155	0.48828
401	0.09155	0.48828
402	0.09155	0.5188
403	0.09155	0.54932
404	0.09155	0.57983
405	0.12207	0.64087
406	0.15259	0.7019
407	0.18311	0.76294
408	0.21362	0.82397
409	0.24414	0.91553
410	0.27466	0.97656
411	0.30518	1.0376
412	0.30518	1.06812
413	0.30518	1.12915
414	0.30518	1.15967
415	0.30518	1.19019
416	0.27466	1.2207
417	0.27466	1.2207
418	0.24414	1.25122
419	0.21362	1.25122
420	0.21362	1.28174
421	0.18311	1.28174
422	0.18311	1.31226
423	0.18311	1.34277
424	0.15259	1.37329
425	0.15259	1.40381
426	0.12207	1.43433
427	0.09155	1.46484
428	0.06104	1.49536
429	0.03052	1.52588
430	0	1.52588
431	0	1.49536
432	0	1.46484
433	0.03052	1.43433
434	0.06104	1.34277
435	0.12207	1.25122
436	0.18311	1.12915
437	0.21362	1.00708
438	0.27466	0.85449
439	0.27466	0.7019
440	0.30518	0.54932
441	0.30518	0.39673
442	0.30518	0.27466
443	0.30518	0.15259
444	0.27466	0.03052
445	0.24414	0
446	0.21362	-0.06104
447	0.18311	-0.09155
448	0.15259	-0.09155
449	0.12207	-0.06104
450	0.09155	0
451	0.09155	0.03052
452	0.06104	0.12207
453	0.06104	0.21362
454	0.06104	0.30518
455	0.06104	0.39673
456	0.06104	0.48828
457	0.06104	0.61035
458	0.06104	0.7019
459	0.03052	0.79346
460	0.03052	0.91553
461	0.06104	1.00708
462	0.06104	1.09863
463	0.06104	1.15967
464	0.09155	1.19019
465	0.12207	1.2207
466	0.15259	1.25122
467	0.18311	1.2207
468	0.21362	1.2207
469	0.24414	1.19019
470	0.30518	1.15967
471	0.33569	1.12915
472	0.33569	1.12915
473	0.36621	1.09863
474	0.39673	1.06812
475	0.39673	1.06812
476	0.36621	1.0376
477	0.36621	1.0376
478	0.33569	1.00708
479	0.33569	0.97656
480	0.30518	0.94604
481	0.30518	0.91553
482	0.27466	0.85449
483	0.27466	0.79346
484	0.27466	0.73242
485	0.30518	0.64087
486	0.30518	0.57983
487	0.33569	0.48828
488	0.33569	0.39673
489	0.33569	0.33569
490	0.36621	0.27466
491	0.36621	0.21362
492	0.36621	0.15259
493	0.36621	0.12207
494	0.36621	0.12207
495	0.36621	0.09155
496	0.36621	0.09155
497	0.36621	0.09155
498	0.39673	0.09155
499	0.39673	0.09155
500	0.39673	0.12207
501	0.39673	0.12207
502	0.42725	0.12207
503	0.39673	0.12207
504	0.39673	0.15259
505	0.39673	0.15259
506	0.36621	0.15259
507	0.33569	0.15259
508	0.30518	0.15259
509	0.27466	0.15259
510	0.24414	0.12207
511	0.21362	0.12207
512	0.18311	0.09155
513	0.18311	0.06104
514	0.15259	0.06104
515	0.15259	0.03052
516	0.12207	0
517	0.12207	0
518	0.12207	-0.03052
519	0.12207	-0.03052
520	0.12207	-0.06104
521	0.12207	-0.06104
522	0.12207	-0.06104
523	0.15259	-0.06104
524	0.15259	-0.06104
525	0.15259	-0.06104
526	0.15259	-0.03052
527	0.15259	0
528	0.15259	0
529	0.15259	0
530	0.15259	0.03052
531	0.12207	0.06104
532	0.09155	0.06104
533	0.09155	0.06104
534	0.06104	0.03052
535	0.03052	0.03052
536	0.03052	0
537	0	0
538	0	-0.03052
539	0	-0.06104
540	0	-0.06104
541	0.03052	-0.06104
542	0.09155	-0.06104
543	0.12207	-0.06104
544	0.18311	-0.06104
545	0.24414	-0.03052
546	0.30518	-0.03052
547	0.33569	0
548	0.36621	0
549	0.36621	0.03052
550	0.36621	0.06104
551	0.36621	0.06104
552	0.33569	0.06104
553	0.30518	0.06104
554	0.30518	0.06104
555	0.27466	0.06104
556	0.27466	0.03052
557	0.27466	0.03052
558	0.27466	0.03052
559	0.27466	0.03052
560	0.27466	0.03052
561	0.27466	0.03052
562	0.27466	0.03052
563	0.27466	0.03052
564	0.30518	0.03052
565	0.30518	0.03052
566	0.30518	0.06104
567	0.33569	0.06104
568	0.36621	0.09155
569	0.39673	0.09155
570	0.42725	0.12207
571	0.42725	0.12207
572	0.45776	0.15259
573	0.48828	0.15259
574	0.48828	0.15259
575	0.48828	0.18311
576	0.45776	0.18311
577	0.45776	0.18311
578	0.42725	0.18311
579	0.42725	0.18311
580	0.39673	0.18311
581	0.36621	0.18311
582	0.36621	0.18311
583	0.36621	0.15259
584	0.36621	0.09155
585	0.36621	0.06104
586	0.36621	0
587	0.36621	-0.06104
588	0.39673	-0.12207
589	0.42725	-0.21362
590	0.45776	-0.30518
591	0.48828	-0.33569
592	0.54932	-0.39673
593	0.57983	-0.45776
594	0.57983	-0.5188
595	0.61035	-0.54932
596	0.61035	-0.54932
597	0.61035	-0.54932
598	0.57983	-0.54932
599	0.54932	-0.5188
600	0.54932	-0.48828
601	0.5188	-0.42725
602	0.48828	-0.36621
603	0.48828	-0.30518
604	0.45776	-0.27466
605	0.42725	-0.24414
606	0.39673	-0.18311
607	0.36621	-0.15259
608	0.33569	-0.15259
609	0.33569	-0.12207
610	0.30518	-0.12207
611	0.30518	-0.12207
612	0.30518	-0.12207
613	0.33569	-0.09155
614	0.33569	-0.09155
615	0.36621	-0.09155
616	0.39673	-0.06104
617	0.39673	-0.03052
618	0.42725	-0.03052
619	0.42725	0
620	0.42725	0
621	0.45776	0.03052
622	0.48828	0.06104
623	0.5188	0.09155
624	0.57983	0.12207
625	0.61035	0.12207
626	0.67139	0.15259
627	0.73242	0.15259
628	0.79346	0.15259
629	0.82397	0.18311
630	0.88501	0.18311
631	0.91553	0.18311
632	0.91553	0.18311
633	0.91553	0.18311
634	0.88501	0.15259
635	0.85449	0.15259
636	0.82397	0.15259
637	0.79346	0.15259
638	0.73242	0.15259
639	0.67139	0.18311
640	0.64087	0.18311
641	0.57983	0.18311
642	0.54932	0.18311
643	0.48828	0.15259
644	0.45776	0.15259
645	0.42725	0.12207
646	0.36621	0.09155
647	0.33569	0.06104
648	0.33569	0.03052
649	0.30518	0
650	0.30518	0
651	0.30518	-0.03052
652	0.33569	-0.06104
653	0.33569	-0.09155
654	0.36621	-0.12207
655	0.36621	-0.12207
656	0.36621	-0.15259
657	0.36621	-0.15259
658	0.36621	-0.15259
659	0.33569	-0.12207
660	0.27466	-0.12207
661	0.24414	-0.09155
662	0.21362	-0.09155
663	0.18311	-0.06104
664	0.18311	-0.06104
665	0.18311	-0.03052
666	0.18311	-0.03052
667	0.18311	0
668	0.21362	0
669	0.21362	0.03052
670	0.24414	0.06104
671	0.24414	0.12207
672	0.24414	0.15259
673	0.24414	0.18311
674	0.21362	0.21362
675	0.21362	0.21362
676	0.18311	0.21362
677	0.15259	0.18311
678	0.12207	0.12207
679	0.09155	0.06104
680	0.09155	0
681	0.06104	-0.03052
682	0.06104	-0.09155
683	0.06104	-0.15259
684	0.09155	-0.21362
685	0.12207	-0.24414
686	0.15259	-0.27466
687	0.21362	-0.30518
688	0.24414	-0.30518
689	0.27466	-0.33569
690	0.30518	-0.36621
691	0.30518	-0.39673
692	0.33569	-0.42725
693	0.33569	-0.45776
694	0.36621	-0.45776
695	0.36621	-0.45776
696	0.39673	-0.45776
697	0.39673	-0.45776
698	0.42725	-0.45776
699	0.42725	-0.42725
700	0.42725	-0.39673
701	0.42725	-0.39673
702	0.42725	-0.39673
703	0.42725	-0.39673
704	0.42725	-0.39673
705	0.42725	-0.39673
706	0.42725	-0.39673
707	0.42725	-0.39673
708	0.39673	-0.39673
709	0.42725	-0.39673
710	0.42725	-0.39673
711	0.42725	-0.39673
712	0.45776	-0.39673
713	0.45776	-0.36621
714	0.48828	-0.36621
715	0.5188	-0.36621
716	0.5188	-0.33569
717	0.54932	-0.33569
718	0.54932	-0.30518
719	0.54932	-0.30518
720	0.5188	-0.30518
721	0.48828	-0.30518
722	0.45776	-0.30518
723	0.39673	-0.33569
724	0.33569	-0.33569
725	0.30518	-0.33569
726	0.24414	-0.33569
727	0.21362	-0.30518
728	0.18311	-0.27466
729	0.18311	-0.24414
730	0.18311	-0.18311
731	0.21362	-0.12207
732	0.24414	-0.06104
733	0.27466	-0.03052
734	0.27466	-0.03052
735	0.30518	-0.03052
736	0.30518	-0.06104
737	0.33569	-0.09155
738	0.33569	-0.15259
739	0.33569	-0.18311
740	0.33569	-0.21362
741	0.33569	-0.24414
742	0.33569	-0.24414
743	0.33569	-0.24414
744	0.36621	-0.21362
745	0.36621	-0.18311
746	0.36621	-0.18311
747	0.33569	-0.15259
748	0.33569	-0.12207
749	0.30518	-0.09155
750	0.30518	-0.09155
751	0.27466	-0.06104
752	0.24414	-0.06104
753	0.24414	-0.06104
754	0.21362	-0.09155
755	0.24414	-0.09155
756	0.24414	-0.09155
757	0.24414	-0.09155
758	0.27466	-0.09155
759	0.27466	-0.12207
760	0.30518	-0.12207
761	0.30518	-0.12207
762	0.33569	-0.15259
763	0.33569	-0.15259
764	0.33569	-0.15259
765	0.36621	-0.15259
766	0.36621	-0.12207
767	0.36621	-0.12207
768	0.39673	-0.09155
769	0.39673	-0.06104
770	0.39673	-0.03052
771	0.42725	-0.03052
772	0.42725	0
773	0.45776	-0.03052
774	0.45776	-0.03052
775	0.45776	-0.06104
776	0.48828	-0.12207
777	0.48828	-0.15259
778	0.5188	-0.18311
779	0.5188	-0.21362
780	0.5188	-0.27466
781	0.54932	-0.27466
782	0.54932	-0.30518
783	0.5188	-0.33569
784	0.5188	-0.36621
785	0.48828	-0.36621
786	0.42725	-0.39673
787	0.39673	-0.39673
788	0.33569	-0.39673
789	0.30518	-0.39673
790	0.24414	-0.39673
791	0.21362	-0.39673
792	0.21362	-0.36621
793	0.24414	-0.33569
794	0.27466	-0.30518
795	0.30518	-0.27466
796	0.33569	-0.27466
797	0.36621	-0.27466
798	0.39673	-0.24414
799	0.42725	-0.21362
800	0.42725	-0.21362
801	0.42725	-0.21362
802	0.42725	-0.24414
803	0.39673	-0.24414
804	0.39673	-0.24414
805	0.36621	-0.27466
806	0.33569	-0.27466
807	0.33569	-0.27466
808	0.30518	-0.27466
809	0.30518	-0.30518
810	0.27466	-0.30518
811	0.27466	-0.30518
812	0.30518	-0.33569
813	0.30518	-0.33569
814	0.33569	-0.33569
815	0.36621	-0.36621
816	0.39673	-0.33569
817	0.39673	-0.33569
818	0.39673	-0.30518
819	0.39673	-0.27466
820	0.39673	-0.24414
821	0.39673	-0.18311
822	0.36621	-0.12207
823	0.36621	-0.09155
824	0.36621	-0.03052
825	0.33569	0
826	0.33569	0.03052
827	0.33569	0.06104
828	0.33569	0.09155
829	0.33569	0.09155
830	0.33569	0.09155
831	0.30518	0.09155
832	0.30518	0.06104
833	0.27466	0.03052
834	0.24414	0
835	0.21362	-0.03052
836	0.18311	-0.06104
837	0.15259	-0.09155
838	0.12207	-0.12207
839	0.09155	-0.15259
840	0.09155	-0.18311
841	0.06104	-0.18311
842	0.06104	-0.18311
843	0.06104	-0.18311
844	0.06104	-0.18311
845	0.06104	-0.18311
846	0.03052	-0.18311
847	0.03052	-0.15259
848	0.03052	-0.15259
849	0.03052	-0.12207
850	0.03052	-0.09155
851	0.03052	-0.06104
852	0.03052	0
853	0.03052	0
854	0.03052	0.06104
855	0.03052	0.09155
856	0.03052	0.15259
857	0.03052	0.15259
858	0.03052	0.18311
859	0.03052	0.18311
860	0.03052	0.15259
861	0.06104	0.12207
862	0.09155	0.06104
863	0.12207	0
864	0.15259	0
865	0.21362	-0.06104
866	0.24414	-0.09155
867	0.30518	-0.12207
868	0.33569	-0.15259
869	0.36621	-0.15259
870	0.36621	-0.15259
871	0.36621	-0.12207
872	0.33569	-0.12207
873	0.33569	-0.09155
874	0.30518	-0.09155
875	0.30518	-0.06104
876	0.30518	-0.06104
877	0.30518	-0.06104
878	0.30518	-0.06104
879	0.30518	-0.09155
880	0.30518	-0.09155
881	0.30518	-0.12207
882	0.33569	-0.12207
883	0.33569	-0.15259
884	0.36621	-0.18311
885	0.39673	-0.18311
886	0.42725	-0.18311
887	0.45776	-0.18311
888	0.45776	-0.18311
889	0.45776	-0.18311
890	0.45776	-0.15259
891	0.42725	-0.12207
892	0.39673	-0.09155
893	0.33569	-0.03052
894	0.30518	0
895	0.24414	0.03052
896	0.21362	0.06104
897	0.18311	0.06104
898	0.18311	0.06104
899	0.18311	0.06104
900	0.21362	0.06104
901	0.24414	0.03052
902	0.27466	0
903	0.27466	-0.03052
904	0.30518	-0.06104
905	0.33569	-0.09155
906	0.33569	-0.12207
907	0.30518	-0.12207
908	0.30518	-0.15259
909	0.27466	-0.15259
910	0.24414	-0.15259
911	0.21362	-0.15259
912	0.18311	-0.12207
913	0.15259	-0.12207
914	0.15259	-0.09155
915	0.15259	-0.06104
916	0.15259	-0.06104
917	0.15259	-0.03052
918	0.15259	0
919	0.18311	0
920	0.21362	0
921	0.24414	0
922	0.27466	-0.03052
923	0.27466	-0.03052
924	0.30518	-0.06104
925	0.33569	-0.06104
926	0.36621	-0.06104
927	0.36621	-0.06104
928	0.39673	-0.06104
929	0.42725	-0.03052
930	0.42725	0
931	0.42725	0.03052
932	0.45776	0.09155
933	0.42725	0.12207
934	0.42725	0.18311
935	0.39673	0.24414
936	0.36621	0.27466
937	0.33569	0.30518
938	0.30518	0.33569
939	0.27466	0.36621
940	0.21362	0.36621
941	0.18311	0.36621
942	0.15259	0.33569
943	0.12207	0.30518
944	0.12207	0.27466
945	0.09155	0.24414
946	0.12207	0.18311
947	0.12207	0.15259
948	0.15259	0.12207
949	0.21362	0.09155
950	0.24414	0.06104
951	0.27466	0.03052
952	0.30518	0
953	0.30518	0
954	0.30518	0
955	0.27466	0
956	0.24414	0.03052
957	0.21362	0.03052
958	0.18311	0.06104
959	0.12207	0.06104
960	0.09155	0.06104
961	0.09155	0.06104
962	0.06104	0.06104
963	0.06104	0.03052
964	0.06104	0.03052
965	0.06104	0
966	0.06104	0
967	0.09155	0
968	0.09155	-0.03052
969	0.12207	-0.03052
970	0.18311	-0.03052
971	0.21362	-0.03052
972	0.27466	-0.03052
973	0.33569	0
974	0.36621	0
975	0.39673	0
976	0.42725	0
977	0.45776	0
978	0.42725	0.03052
979	0.42725	0
980	0.39673	0
981	0.33569	0
982	0.30518	0
983	0.27466	0
984	0.24414	-0.03052
985	0.24414	-0.06104
986	0.24414	-0.06104
987	0.24414	-0.09155
988	0.27466	-0.09155
989	0.30518	-0.09155
990	0.33569	-0.09155
991	0.33569	-0.09155
992	0.36621	-0.09155
993	0.39673	-0.06104
994	0.39673	-0.03052
995	0.39673	-0.03052
996	0.39673	0
997	0.39673	0.03052
998	0.39673	0.03052
999	0.36621	0.03052
1000	0.36621	0.06104
1001	0.36621	0.06104
1002	0.39673	0.06104
1003	0.39673	0.09155
1004	0.39673	0.12207
1005	0.39673	0.15259
1006	0.39673	0.18311
1007	0.39673	0.21362
1008	0.36621	0.24414
1009	0.36621	0.27466
1010	0.33569	0.30518
1011	0.33569	0.30518
1012	0.30518	0.27466
1013	0.30518	0.27466
1014	0.27466	0.24414
1015	0.24414	0.21362
1016	0.24414	0.15259
1017	0.21362	0.12207
1018	0.18311	0.06104
1019	0.18311	0.03052
1020	0.15259	0
1021	0.15259	-0.03052
1022	0.15259	-0.09155
1023	0.15259	-0.12207
1024	0.18311	-0.12207
1025	0.18311	-0.15259
1026	0.21362	-0.15259
1027	0.24414	0
1028	0.27466	-0.12207
1029	0.30518	-0.09155
1030	0.33569	-0.06104
1031	0.36621	-0.03052
1032	0.36621	0
1033	0.36621	0.03052
1034	0.39673	0.06104
1035	0.36621	0.06104
1036	0.36621	0.09155
1037	0.36621	0.09155
1038	0.36621	0.09155
1039	0.39673	0.06104
1040	0.39673	0.03052
1041	0.39673	0.03052
1042	0.42725	0
1043	0.42725	0
1044	0.45776	0
1045	0.45776	0
1046	0.45776	0
1047	0.45776	0
1048	0.45776	0
1049	0.45776	0
1050	0.42725	-0.03052
1051	0.42725	-0.03052
1052	0.42725	-0.03052
1053	0.39673	-0.06104
1054	0.39673	-0.09155
1055	0.36621	-0.09155
1056	0.33569	-0.12207
1057	0.30518	-0.12207
1058	0.27466	-0.12207
1059	0.24414	-0.12207
1060	0.21362	-0.12207
1061	0.18311	-0.12207
1062	0.15259	-0.09155
1063	0.12207	-0.06104
1064	0.09155	-0.03052
1065	0.09155	0
1066	0.12207	0
1067	0.12207	0
1068	0.15259	0.03052
1069	0.18311	0.03052
1070	0.24414	0
1071	0.27466	0
1072	0.30518	-0.03052
1073	0.33569	-0.06104
1074	0.33569	-0.06104
1075	0.33569	-0.09155
1076	0.33569	-0.09155
1077	0.30518	-0.09155
1078	0.30518	-0.09155
1079	0.27466	-0.09155
1080	0.24414	-0.09155
1081	0.24414	-0.12207
1082	0.27466	-0.15259
1083	0.27466	-0.18311
1084	0.30518	-0.21362
1085	0.33569	-0.27466
1086	0.33569	-0.30518
1087	0.36621	-0.33569
1088	0.36621	-0.33569
1089	0.36621	-0.33569
1090	0.36621	-0.30518
1091	0.36621	-0.24414
1092	0.36621	-0.21362
1093	0.33569	-0.15259
1094	0.33569	-0.09155
1095	0.33569	-0.03052
1096	0.36621	0
1097	0.39673	0
1098	0.42725	0.03052
1099	0.45776	0.03052
1100	0.48828	0.03052
1101	0.54932	0.03052
1102	0.57983	0.03052
1103	0.61035	0.03052
1104	0.64087	0.03052
1105	0.64087	0.03052
1106	0.64087	0.03052
1107	0.64087	0.06104
1108	0.64087	0.09155
1109	0.61035	0.12207
1110	0.61035	0.15259
1111	0.57983	0.15259
1112	0.57983	0.18311
1113	0.54932	0.18311
1114	0.54932	0.21362
1115	0.5188	0.21362
1116	0.5188	0.21362
1117	0.48828	0.21362
1118	0.48828	0.21362
1119	0.48828	0.21362
1120	0.48828	0.18311
1121	0.48828	0.15259
1122	0.5188	0.12207
1123	0.54932	0.09155
1124	0.54932	0.03052
1125	0.57983	0
1126	0.61035	-0.03052
1127	0.61035	-0.03052
1128	0.64087	-0.06104
1129	0.64087	-0.03052
1130	0.61035	-0.03052
1131	0.61035	0
1132	0.57983	0.03052
1133	0.54932	0.06104
1134	0.5188	0.12207
1135	0.48828	0.15259
1136	0.45776	0.21362
1137	0.45776	0.24414
1138	0.42725	0.27466
1139	0.42725	0.30518
1140	0.42725	0.33569
1141	0.42725	0.33569
1142	0.45776	0.33569
1143	0.48828	0.36621
1144	0.5188	0.36621
1145	0.54932	0.36621
1146	0.54932	0.36621
1147	0.57983	0.33569
1148	0.57983	0.30518
1149	0.54932	0.24414
1150	0.54932	0.18311
1151	0.5188	0.09155
1152	0.48828	0
1153	0.45776	-0.06104
1154	0.45776	-0.15259
1155	0.42725	-0.21362
1156	0.42725	-0.27466
1157	0.42725	-0.33569
1158	0.45776	-0.36621
1159	0.45776	-0.39673
1160	0.45776	-0.36621
1161	0.45776	-0.36621
1162	0.48828	-0.30518
1163	0.48828	-0.27466
1164	0.48828	-0.21362
1165	0.48828	-0.18311
1166	0.5188	-0.09155
1167	0.5188	-0.03052
1168	0.5188	0
1169	0.5188	0.03052
1170	0.5188	0.09155
1171	0.5188	0.12207
1172	0.48828	0.15259
1173	0.45776	0.18311
1174	0.42725	0.18311
1175	0.39673	0.21362
1176	0.36621	0.21362
1177	0.33569	0.21362
1178	0.33569	0.21362
1179	0.33569	0.18311
1180	0.33569	0.18311
1181	0.36621	0.18311
1182	0.39673	0.18311
1183	0.39673	0.15259
1184	0.42725	0.15259
1185	0.45776	0.12207
1186	0.48828	0.12207
1187	0.48828	0.09155
1188	0.48828	0.06104
1189	0.48828	0.03052
1190	0.48828	0
1191	0.48828	-0.03052
1192	0.45776	-0.06104
1193	0.42725	-0.06104
1194	0.39673	-0.09155
1195	0.39673	-0.09155
1196	0.36621	-0.09155
1197	0.36621	-0.06104
1198	0.36621	-0.06104
1199	0.39673	-0.06104
1200	0.39673	-0.06104
1201	0.42725	-0.06104
1202	0.45776	-0.09155
1203	0.48828	-0.12207
1204	0.48828	-0.15259
1205	0.48828	-0.18311
1206	0.48828	-0.18311
1207	0.48828	-0.18311
1208	0.48828	-0.18311
1209	0.48828	-0.18311
1210	0.48828	-0.18311
1211	0.48828	-0.12207
1212	0.48828	-0.06104
1213	0.5188	-0.03052
1214	0.5188	0
1215	0.54932	0.03052
1216	0.54932	0.06104
1217	0.54932	0.06104
1218	0.5188	0.06104
1219	0.5188	0.03052
1220	0.48828	0.03052
1221	0.42725	0
1222	0.39673	0
1223	0.36621	0
1224	0.30518	0
1225	0.27466	0
1226	0.24414	0
1227	0.21362	0
1228	0.18311	0
1229	0.15259	0
1230	0.12207	0
1231	0.09155	0
1232	0.09155	0
1233	0.06104	0
1234	0.03052	0
1235	0.03052	0
1236	0.03052	0
1237	0.06104	0
1238	0.09155	0
1239	0.12207	0
1240	0.15259	-0.03052
1241	0.18311	-0.06104
1242	0.24414	-0.09155
1243	0.24414	-0.15259
1244	0.27466	-0.18311
1245	0.27466	-0.18311
1246	0.27466	-0.18311
1247	0.27466	-0.18311
1248	0.24414	-0.18311
1249	0.24414	-0.18311
1250	0.24414	-0.15259
1251	0.24414	-0.12207
1252	0.27466	-0.09155
1253	0.30518	-0.06104
1254	0.33569	-0.03052
1255	0.36621	0
1256	0.39673	0
1257	0.42725	0.03052
1258	0.42725	0.06104
1259	0.45776	0.09155
1260	0.45776	0.09155
1261	0.45776	0.12207
1262	0.45776	0.12207
1263	0.48828	0.09155
1264	0.48828	0.06104
1265	0.48828	0.03052
1266	0.48828	0
1267	0.48828	-0.03052
1268	0.48828	-0.06104
1269	0.48828	-0.09155
1270	0.48828	-0.12207
1271	0.45776	-0.12207
1272	0.45776	-0.12207
1273	0.42725	-0.12207
1274	0.39673	-0.12207
1275	0.39673	-0.06104
1276	0.36621	-0.06104
1277	0.33569	-0.03052
1278	0.33569	-0.03052
1279	0.30518	0
1280	0.30518	0.03052
1281	0.30518	0.06104
1282	0.30518	0.09155
1283	0.30518	0.15259
1284	0.30518	0.18311
1285	0.30518	0.21362
1286	0.30518	0.24414
1287	0.30518	0.30518
1288	0.30518	0.33569
1289	0.30518	0.36621
1290	0.27466	0.39673
1291	0.27466	0.42725
1292	0.24414	0.42725
1293	0.24414	0.42725
1294	0.21362	0.42725
1295	0.18311	0.39673
1296	0.18311	0.36621
1297	0.18311	0.33569
1298	0.18311	0.30518
1299	0.18311	0.27466
1300	0.18311	0.24414
1301	0.21362	0.24414
1302	0.24414	0.21362
1303	0.27466	0.18311
1304	0.30518	0.18311
1305	0.33569	0.18311
1306	0.36621	0.15259
1307	0.42725	0.15259
1308	0.42725	0.15259
1309	0.45776	0.15259
1310	0.45776	0.15259
1311	0.42725	0.15259
1312	0.39673	0.15259
1313	0.36621	0.15259
1314	0.33569	0.18311
1315	0.30518	0.18311
1316	0.27466	0.18311
1317	0.24414	0.18311
1318	0.24414	0.18311
1319	0.27466	0.15259
1320	0.27466	0.15259
1321	0.33569	0.15259
1322	0.36621	0.15259
1323	0.42725	0.15259
1324	0.48828	0.18311
1325	0.54932	0.18311
1326	0.57983	0.21362
1327	0.61035	0.21362
1328	0.61035	0.24414
1329	0.61035	0.24414
1330	0.61035	0.24414
1331	0.57983	0.24414
1332	0.54932	0.24414
1333	0.5188	0.24414
1334	0.48828	0.24414
1335	0.48828	0.24414
1336	0.45776	0.24414
1337	0.42725	0.24414
1338	0.42725	0.24414
1339	0.39673	0.24414
1340	0.39673	0.24414
1341	0.36621	0.24414
1342	0.33569	0.24414
1343	0.33569	0.24414
1344	0.30518	0.21362
1345	0.27466	0.21362
1346	0.27466	0.18311
1347	0.24414	0.18311
1348	0.24414	0.18311
1349	0.21362	0.15259
1350	0.21362	0.12207
1351	0.24414	0.09155
1352	0.24414	0.06104
1353	0.27466	0
1354	0.30518	0
1355	0.33569	0
1356	0.36621	-0.03052
1357	0.39673	-0.03052
1358	0.42725	0
1359	0.42725	0
1360	0.42725	0
1361	0.42725	0.03052
1362	0.42725	0.03052
1363	0.39673	0.03052
1364	0.39673	0.03052
1365	0.39673	0
1366	0.39673	0
1367	0.39673	-0.03052
1368	0.42725	-0.09155
1369	0.42725	-0.12207
1370	0.45776	-0.12207
1371	0.48828	-0.15259
1372	0.5188	-0.15259
1373	0.54932	-0.15259
1374	0.54932	-0.15259
1375	0.54932	-0.15259
1376	0.57983	-0.15259
1377	0.57983	-0.15259
1378	0.57983	-0.15259
1379	0.61035	-0.15259
1380	0.61035	-0.15259
1381	0.61035	-0.15259
1382	0.61035	-0.15259
1383	0.61035	-0.15259
1384	0.61035	-0.15259
1385	0.61035	-0.18311
1386	0.57983	-0.21362
1387	0.54932	-0.21362
1388	0.54932	-0.21362
1389	0.54932	-0.21362
1390	0.54932	-0.21362
1391	0.54932	-0.15259
1392	0.54932	-0.12207
1393	0.57983	-0.06104
1394	0.61035	0
1395	0.67139	0.03052
1396	0.7019	0.09155
1397	0.73242	0.15259
1398	0.76294	0.18311
1399	0.76294	0.21362
1400	0.79346	0.21362
1401	0.79346	0.21362
1402	0.79346	0.21362
1403	0.76294	0.21362
1404	0.76294	0.18311
1405	0.76294	0.18311
1406	0.73242	0.18311
1407	0.73242	0.18311
1408	0.76294	0.18311
1409	0.76294	0.21362
1410	0.79346	0.21362
1411	0.79346	0.21362
1412	0.82397	0.21362
1413	0.82397	0.24414
1414	0.82397	0.27466
1415	0.82397	0.27466
1416	0.82397	0.24414
1417	0.82397	0.24414
1418	0.79346	0.24414
1419	0.79346	0.21362
1420	0.76294	0.18311
1421	0.73242	0.18311
1422	0.7019	0.15259
1423	0.67139	0.12207
1424	0.64087	0.09155
1425	0.61035	0.09155
1426	0.57983	0.06104
1427	0.54932	0.06104
1428	0.5188	0.06104
1429	0.48828	0.06104
1430	0.45776	0.09155
1431	0.45776	0.09155
1432	0.45776	0.12207
1433	0.45776	0.15259
1434	0.48828	0.15259
1435	0.48828	0.18311
1436	0.5188	0.18311
1437	0.54932	0.21362
1438	0.61035	0.21362
1439	0.64087	0.21362
1440	0.64087	0.21362
1441	0.67139	0.24414
1442	0.7019	0.24414
1443	0.73242	0.21362
1444	0.73242	0.21362
1445	0.73242	0.18311
1446	0.73242	0.15259
1447	0.73242	0.12207
1448	0.7019	0.06104
1449	0.67139	0.03052
1450	0.64087	0
1451	0.61035	-0.03052
1452	0.57983	-0.06104
1453	0.57983	-0.06104
1454	0.54932	-0.06104
1455	0.54932	-0.06104
1456	0.54932	-0.03052
1457	0.54932	0
1458	0.57983	0
1459	0.57983	0
1460	0.61035	0
1461	0.61035	0
1462	0.64087	0
1463	0.64087	-0.03052
1464	0.67139	-0.06104
1465	0.67139	-0.06104
1466	0.7019	-0.09155
1467	0.7019	-0.09155
1468	0.73242	-0.09155
1469	0.73242	-0.06104
1470	0.73242	-0.03052
1471	0.73242	0
1472	0.73242	0.03052
1473	0.73242	0.12207
1474	0.73242	0.18311
1475	0.73242	0.24414
1476	0.76294	0.33569
1477	0.76294	0.36621
1478	0.76294	0.42725
1479	0.79346	0.45776
1480	0.79346	0.45776
1481	0.82397	0.45776
1482	0.82397	0.42725
1483	0.82397	0.39673
1484	0.82397	0.36621
1485	0.82397	0.30518
1486	0.82397	0.27466
1487	0.82397	0.21362
1488	0.82397	0.15259
1489	0.82397	0.09155
1490	0.82397	0.03052
1491	0.82397	0
1492	0.79346	0
1493	0.76294	-0.03052
1494	0.73242	-0.03052
1495	0.73242	-0.03052
1496	0.7019	-0.03052
1497	0.67139	0
1498	0.64087	0.03052
1499	0.64087	0.06104
1500	0.64087	0.09155
1501	0.64087	0.12207
1502	0.64087	0.15259
1503	0.64087	0.15259
1504	0.67139	0.15259
1505	0.67139	0.15259
1506	0.67139	0.12207
1507	0.7019	0.09155
1508	0.7019	0.06104
1509	0.73242	0.06104
1510	0.76294	0.03052
1511	0.79346	0
1512	0.82397	0
1513	0.85449	0
1514	0.85449	0
1515	0.88501	-0.03052
1516	0.88501	-0.09155
1517	0.85449	-0.12207
1518	0.82397	-0.15259
1519	0.79346	-0.21362
1520	0.76294	-0.24414
1521	0.73242	-0.30518
1522	0.7019	-0.30518
1523	0.67139	-0.33569
1524	0.67139	-0.33569
1525	0.64087	-0.30518
1526	0.64087	-0.30518
1527	0.64087	-0.27466
1528	0.64087	-0.24414
1529	0.64087	-0.24414
1530	0.67139	-0.21362
1531	0.67139	-0.21362
1532	0.67139	-0.21362
1533	0.67139	-0.21362
1534	0.67139	-0.24414
1535	0.7019	-0.24414
1536	0.7019	-0.27466
1537	0.7019	-0.27466
1538	0.73242	-0.30518
1539	0.73242	-0.33569
1540	0.7019	-0.36621
1541	0.7019	-0.39673
1542	0.7019	-0.39673
1543	0.7019	-0.39673
1544	0.67139	-0.39673
1545	0.67139	-0.36621
1546	0.7019	-0.33569
1547	0.7019	-0.27466
1548	0.7019	-0.18311
1549	0.73242	-0.12207
1550	0.73242	-0.09155
1551	0.73242	-0.03052
1552	0.73242	0.03052
1553	0.73242	0.09155
1554	0.7019	0.15259
1555	0.7019	0.18311
1556	0.7019	0.21362
1557	0.7019	0.24414
1558	0.7019	0.24414
1559	0.7019	0.24414
1560	0.7019	0.24414
1561	0.7019	0.21362
1562	0.7019	0.15259
1563	0.7019	0.09155
1564	0.7019	0.03052
1565	0.7019	0
1566	0.67139	-0.03052
1567	0.67139	-0.06104
1568	0.67139	-0.06104
1569	0.64087	-0.06104
1570	0.64087	-0.03052
1571	0.67139	0
1572	0.67139	0
1573	0.73242	0.06104
1574	0.76294	0.09155
1575	0.82397	0.09155
1576	0.85449	0.09155
1577	0.88501	0.06104
1578	0.91553	0.03052
1579	0.91553	0
1580	0.91553	-0.03052
1581	0.88501	-0.06104
1582	0.85449	-0.09155
1583	0.82397	-0.09155
1584	0.76294	-0.09155
1585	0.73242	-0.06104
1586	0.67139	-0.06104
1587	0.64087	-0.03052
1588	0.61035	0
1589	0.54932	0
1590	0.5188	0.03052
1591	0.45776	0.06104
1592	0.42725	0.06104
1593	0.39673	0.06104
1594	0.33569	0.03052
1595	0.33569	0.03052
1596	0.30518	0
1597	0.30518	0
1598	0.33569	-0.03052
1599	0.33569	-0.06104
1600	0.36621	-0.09155
1601	0.39673	-0.12207
1602	0.42725	-0.18311
1603	0.45776	-0.24414
1604	0.48828	-0.30518
1605	0.5188	-0.33569
1606	0.54932	-0.36621
1607	0.57983	-0.36621
1608	0.61035	-0.36621
1609	0.61035	-0.33569
1610	0.64087	-0.30518
1611	0.67139	-0.27466
1612	0.67139	-0.21362
1613	0.7019	-0.18311
1614	0.73242	-0.15259
1615	0.76294	-0.12207
1616	0.76294	-0.09155
1617	0.79346	-0.09155
1618	0.79346	-0.06104
1619	0.79346	-0.03052
1620	0.79346	0
1621	0.76294	0.03052
1622	0.73242	0.06104
1623	0.73242	0.09155
1624	0.7019	0.12207
1625	0.67139	0.15259
1626	0.64087	0.18311
1627	0.64087	0.21362
1628	0.64087	0.21362
1629	0.64087	0.21362
1630	0.64087	0.18311
1631	0.61035	0.12207
1632	0.61035	0.09155
1633	0.61035	0.03052
1634	0.57983	0
1635	0.54932	-0.06104
1636	0.54932	-0.09155
1637	0.5188	-0.09155
1638	0.48828	-0.09155
1639	0.48828	-0.09155
1640	0.48828	-0.06104
1641	0.48828	-0.03052
1642	0.48828	0
1643	0.48828	0
1644	0.5188	0.03052
1645	0.5188	0.03052
1646	0.54932	0.03052
1647	0.57983	0.03052
1648	0.61035	0.03052
1649	0.67139	0
1650	0.7019	0
1651	0.73242	-0.03052
1652	0.79346	-0.03052
1653	0.82397	-0.06104
1654	0.82397	-0.06104
1655	0.85449	-0.06104
1656	0.85449	-0.06104
1657	0.82397	-0.06104
1658	0.79346	-0.06104
1659	0.76294	-0.06104
1660	0.73242	-0.06104
1661	0.7019	-0.06104
1662	0.64087	-0.06104
1663	0.64087	-0.06104
1664	0.61035	-0.06104
1665	0.61035	-0.06104
1666	0.61035	-0.06104
1667	0.64087	-0.06104
1668	0.64087	-0.06104
1669	0.67139	-0.06104
1670	0.7019	-0.06104
1671	0.7019	-0.06104
1672	0.73242	-0.06104
1673	0.73242	-0.06104
1674	0.73242	-0.09155
1675	0.73242	-0.09155
1676	0.7019	-0.09155
1677	0.67139	-0.12207
1678	0.64087	-0.12207
1679	0.61035	-0.15259
1680	0.61035	-0.15259
1681	0.57983	-0.15259
1682	0.54932	-0.12207
1683	0.54932	-0.12207
1684	0.54932	-0.09155
1685	0.5188	-0.09155
1686	0.5188	-0.09155
1687	0.5188	-0.09155
1688	0.5188	-0.09155
1689	0.5188	-0.09155
1690	0.5188	-0.09155
1691	0.5188	-0.12207
1692	0.54932	-0.15259
1693	0.54932	-0.15259
1694	0.57983	-0.18311
1695	0.57983	-0.18311
1696	0.57983	-0.18311
1697	0.57983	-0.18311
1698	0.57983	-0.15259
1699	0.57983	-0.15259
1700	0.57983	-0.12207
1701	0.54932	-0.09155
1702	0.54932	-0.09155
1703	0.54932	-0.09155
1704	0.54932	-0.09155
1705	0.5188	-0.09155
1706	0.5188	-0.09155
1707	0.48828	-0.09155
1708	0.45776	-0.09155
1709	0.42725	-0.09155
1710	0.39673	-0.09155
1711	0.36621	-0.09155
1712	0.33569	-0.09155
1713	0.33569	-0.09155
1714	0.30518	-0.09155
1715	0.30518	-0.09155
1716	0.30518	-0.09155
1717	0.30518	-0.09155
1718	0.30518	-0.09155
1719	0.30518	-0.06104
1720	0.30518	-0.06104
1721	0.33569	-0.09155
1722	0.33569	-0.09155
1723	0.33569	-0.12207
1724	0.33569	-0.18311
1725	0.36621	-0.21362
1726	0.36621	-0.27466
1727	0.36621	-0.33569
1728	0.39673	-0.39673
1729	0.42725	-0.39673
1730	0.45776	-0.42725
1731	0.48828	-0.39673
1732	0.5188	-0.39673
1733	0.54932	-0.33569
1734	0.54932	-0.30518
1735	0.54932	-0.24414
1736	0.54932	-0.21362
1737	0.5188	-0.15259
1738	0.48828	-0.09155
1739	0.45776	-0.09155
1740	0.39673	-0.06104
1741	0.36621	-0.03052
1742	0.33569	0
1743	0.30518	0
1744	0.27466	0.03052
1745	0.27466	0.06104
1746	0.27466	0.09155
1747	0.27466	0.09155
1748	0.24414	0.12207
1749	0.24414	0.12207
1750	0.24414	0.12207
1751	0.24414	0.12207
1752	0.24414	0.12207
1753	0.24414	0.09155
1754	0.27466	0.09155
1755	0.30518	0.06104
1756	0.33569	0.03052
1757	0.36621	0
1758	0.36621	0
1759	0.39673	0
1760	0.42725	0
1761	0.42725	0
1762	0.45776	0
1763	0.45776	0
1764	0.48828	0
1765	0.5188	0
1766	0.5188	0
1767	0.54932	0
1768	0.57983	0
1769	0.61035	0
1770	0.61035	0
1771	0.64087	0.03052
1772	0.64087	0.03052
1773	0.64087	0.06104
1774	0.61035	0.06104
1775	0.61035	0.09155
1776	0.57983	0.12207
1777	0.54932	0.12207
1778	0.5188	0.12207
1779	0.48828	0.12207
1780	0.48828	0.15259
1781	0.48828	0.15259
1782	0.45776	0.15259
1783	0.45776	0.18311
1784	0.45776	0.18311
1785	0.45776	0.21362
1786	0.45776	0.21362
1787	0.45776	0.21362
1788	0.45776	0.21362
1789	0.45776	0.21362
1790	0.45776	0.21362
1791	0.45776	0.18311
1792	0.48828	0.15259
1793	0.48828	0.12207
1794	0.48828	0.06104
1795	0.5188	0.03052
1796	0.5188	0
1797	0.48828	-0.03052
1798	0.48828	-0.06104
1799	0.45776	-0.09155
1800	0.42725	-0.12207
1801	0.39673	-0.15259
1802	0.36621	-0.21362
1803	0.33569	-0.30518
1804	0.30518	-0.39673
1805	0.27466	-0.48828
1806	0.27466	-0.57983
1807	0.24414	-0.67139
1808	0.21362	-0.76294
1809	0.21362	-0.85449
1810	0.21362	-0.94604
1811	0.24414	-1.00708
1812	0.27466	-1.0376
1813	0.33569	-1.0376
1814	0.36621	-1.0376
1815	0.42725	-1.0376
1816	0.48828	-1.00708
1817	0.5188	-0.97656
1818	0.54932	-0.91553
1819	0.57983	-0.85449
1820	0.61035	-0.79346
1821	0.64087	-0.73242
1822	0.64087	-0.7019
1823	0.67139	-0.67139
1824	0.67139	-0.64087
1825	0.67139	-0.61035
1826	0.67139	-0.57983
1827	0.67139	-0.57983
1828	0.64087	-0.54932
1829	0.64087	-0.5188
1830	0.61035	-0.48828
1831	0.57983	-0.45776
1832	0.54932	-0.42725
1833	0.5188	-0.42725
1834	0.48828	-0.39673
1835	0.42725	-0.39673
1836	0.39673	-0.39673
1837	0.36621	-0.39673
1838	0.36621	-0.39673
1839	0.33569	-0.39673
1840	0.33569	-0.42725
1841	0.33569	-0.42725
1842	0.33569	-0.42725
1843	0.33569	-0.42725
1844	0.33569	-0.42725
1845	0.30518	-0.39673
1846	0.30518	-0.36621
1847	0.30518	-0.33569
1848	0.30518	-0.27466
1849	0.30518	-0.24414
1850	0.30518	-0.21362
1851	0.30518	-0.18311
1852	0.33569	-0.15259
1853	0.33569	-0.15259
1854	0.36621	-0.15259
1855	0.36621	-0.12207
1856	0.39673	-0.09155
1857	0.39673	-0.09155
1858	0.39673	-0.06104
1859	0.39673	0
1860	0.39673	0.03052
1861	0.42725	0.09155
1862	0.42725	0.12207
1863	0.45776	0.15259
1864	0.48828	0.15259
1865	0.48828	0.15259
1866	0.5188	0.12207
1867	0.54932	0.09155
1868	0.54932	0.06104
1869	0.57983	0
1870	0.57983	0
1871	0.61035	-0.03052
1872	0.61035	-0.06104
1873	0.64087	-0.06104
1874	0.67139	-0.03052
1875	0.7019	-0.03052
1876	0.7019	0
1877	0.7019	0.03052
1878	0.7019	0.09155
1879	0.67139	0.12207
1880	0.64087	0.18311
1881	0.57983	0.21362
1882	0.54932	0.24414
1883	0.48828	0.27466
1884	0.45776	0.27466
1885	0.45776	0.27466
1886	0.45776	0.30518
1887	0.48828	0.30518
1888	0.5188	0.30518
1889	0.54932	0.30518
1890	0.57983	0.30518
1891	0.61035	0.30518
1892	0.64087	0.30518
1893	0.61035	0.27466
1894	0.61035	0.27466
1895	0.57983	0.24414
1896	0.54932	0.18311
1897	0.5188	0.12207
1898	0.5188	0.03052
1899	0.48828	-0.06104
1900	0.48828	-0.15259
1901	0.48828	-0.27466
1902	0.48828	-0.42725
1903	0.45776	-0.57983
1904	0.45776	-0.73242
1905	0.42725	-0.88501
1906	0.42725	-1.00708
1907	0.42725	-1.06812
1908	0.42725	-1.12915
1909	0.45776	-1.15967
1910	0.48828	-1.15967
1911	0.54932	-1.12915
1912	0.61035	-1.09863
1913	0.7019	-1.0376
1914	0.76294	-0.94604
1915	0.82397	-0.85449
1916	0.85449	-0.76294
1917	0.88501	-0.67139
1918	0.88501	-0.57983
1919	0.85449	-0.5188
1920	0.79346	-0.42725
1921	0.76294	-0.39673
1922	0.7019	-0.36621
1923	0.61035	-0.33569
1924	0.54932	-0.33569
1925	0.48828	-0.33569
1926	0.45776	-0.33569
1927	0.42725	-0.33569
1928	0.39673	-0.33569
1929	0.36621	-0.33569
1930	0.39673	-0.33569
1931	0.39673	-0.30518
1932	0.39673	-0.27466
1933	0.42725	-0.24414
1934	0.45776	-0.21362
1935	0.45776	-0.21362
1936	0.48828	-0.18311
1937	0.48828	-0.15259
1938	0.48828	-0.15259
1939	0.48828	-0.15259
1940	0.48828	-0.12207
1941	0.48828	-0.12207
1942	0.48828	-0.12207
1943	0.48828	-0.12207
1944	0.48828	-0.12207
1945	0.48828	-0.12207
1946	0.45776	-0.12207
1947	0.45776	-0.15259
1948	0.42725	-0.15259
1949	0.39673	-0.12207
1950	0.36621	-0.12207
1951	0.30518	-0.09155
1952	0.27466	-0.09155
1953	0.24414	-0.06104
1954	0.21362	0
1955	0.18311	0
1956	0.15259	0.06104
1957	0.15259	0.09155
1958	0.12207	0.12207
1959	0.12207	0.12207
1960	0.09155	0.12207
1961	0.09155	0.12207
1962	0.09155	0.12207
1963	0.09155	0.12207
1964	0.09155	0.12207
1965	0.12207	0.12207
1966	0.12207	0.09155
1967	0.12207	0.09155
1968	0.15259	0.09155
1969	0.15259	0.09155
1970	0.15259	0.09155
1971	0.15259	0.06104
1972	0.15259	0.06104
1973	0.15259	0.06104
1974	0.15259	0.03052
1975	0.15259	0.03052
1976	0.18311	0.03052
1977	0.21362	0
1978	0.21362	0
1979	0.24414	0
1980	0.27466	0.03052
1981	0.30518	0.03052
1982	0.30518	0.03052
1983	0.33569	0.03052
1984	0.33569	0.06104
1985	0.33569	0.06104
1986	0.33569	0.06104
1987	0.33569	0.06104
1988	0.33569	0.06104
1989	0.33569	0.06104
1990	0.33569	0.03052
1991	0.33569	0.03052
1992	0.36621	0
1993	0.36621	0
1994	0.39673	0
1995	0.39673	0
1996	0.42725	0
1997	0.42725	0.03052
1998	0.45776	0.03052
1999	0.45776	0.06104
[truncated: 78,001 more rows]

## Sheet: Panel_e_data
Evoked PSC (pA)
	in AVA	in AVB
1	2.18515	0.40617
2	1.03365	-0.01534
3	1.8715	-0.02297
4	1.8715	-0.13012
5	1.95504	0.04433
6	2.02227	-0.2503
7	1.22099	-0.02454
8	0.79442
mean	1.61931	0.00103161
SEM	0.184417	0.0768232
p value		3.46459e-06

## Sheet: Panel_f_trace
	WT	acc-2	Rescue	acc-2 RNAi
1	0.48828	0.39673	0.45776	0.73242
2	0.5188	0.45776	0.45776	0.7019
3	0.54932	0.5188	0.45776	0.67139
4	0.61035	0.54932	0.48828	0.61035
5	0.64087	0.57983	0.48828	0.57983
6	0.67139	0.61035	0.5188	0.5188
7	0.7019	0.61035	0.54932	0.48828
8	0.76294	0.61035	0.61035	0.42725
9	0.79346	0.61035	0.64087	0.39673
10	0.82397	0.57983	0.7019	0.33569
11	0.82397	0.54932	0.73242	0.30518
12	0.82397	0.5188	0.79346	0.27466
13	0.79346	0.48828	0.82397	0.24414
14	0.79346	0.45776	0.88501	0.21362
15	0.76294	0.42725	0.94604	0.24414
16	0.7019	0.36621	0.97656	0.24414
17	0.67139	0.33569	1.0376	0.27466
18	0.64087	0.30518	1.09863	0.30518
19	0.61035	0.27466	1.12915	0.33569
20	0.57983	0.21362	1.15967	0.36621
21	0.57983	0.15259	1.19019	0.36621
22	0.61035	0.12207	1.19019	0.36621
23	0.61035	0.03052	1.19019	0.36621
24	0.64087	0	1.15967	0.33569
25	0.7019	-0.06104	1.15967	0.27466
26	0.76294	-0.09155	1.12915	0.24414
27	0.82397	-0.15259	1.09863	0.21362
28	0.88501	-0.15259	1.06812	0.18311
29	0.94604	-0.18311	1.0376	0.15259
30	0.97656	-0.15259	1.0376	0.12207
31	1.00708	-0.15259	1.0376	0.12207
32	1.0376	-0.09155	1.0376	0.09155
33	1.0376	-0.06104	1.0376	0.12207
34	1.0376	-0.03052	1.06812	0.12207
35	1.00708	0	1.06812	0.15259
36	0.97656	0.06104	1.06812	0.18311
37	0.94604	0.09155	1.06812	0.21362
38	0.94604	0.15259	1.06812	0.27466
39	0.91553	0.18311	1.0376	0.30518
40	0.91553	0.21362	1.00708	0.36621
41	0.91553	0.21362	0.97656	0.42725
42	0.94604	0.24414	0.94604	0.45776
43	0.94604	0.24414	0.91553	0.45776
44	0.94604	0.24414	0.88501	0.48828
45	0.91553	0.24414	0.88501	0.45776
46	0.91553	0.24414	0.85449	0.42725
47	0.88501	0.24414	0.85449	0.39673
48	0.82397	0.27466	0.85449	0.36621
49	0.79346	0.27466	0.88501	0.33569
50	0.76294	0.30518	0.88501	0.30518
51	0.73242	0.33569	0.85449	0.27466
52	0.7019	0.39673	0.82397	0.24414
53	0.67139	0.42725	0.79346	0.21362
54	0.67139	0.42725	0.76294	0.21362
55	0.67139	0.45776	0.67139	0.18311
56	0.67139	0.45776	0.61035	0.18311
57	0.67139	0.45776	0.5188	0.18311
58	0.7019	0.45776	0.45776	0.21362
59	0.73242	0.42725	0.39673	0.21362
60	0.73242	0.42725	0.33569	0.24414
61	0.73242	0.39673	0.27466	0.27466
62	0.76294	0.39673	0.24414	0.30518
63	0.79346	0.36621	0.24414	0.30518
64	0.82397	0.36621	0.21362	0.33569
65	0.82397	0.36621	0.24414	0.33569
66	0.85449	0.36621	0.24414	0.30518
67	0.85449	0.39673	0.27466	0.30518
68	0.85449	0.39673	0.30518	0.27466
69	0.85449	0.42725	0.33569	0.24414
70	0.85449	0.42725	0.39673	0.21362
71	0.85449	0.45776	0.45776	0.18311
72	0.85449	0.45776	0.54932	0.18311
73	0.82397	0.45776	0.64087	0.18311
74	0.82397	0.45776	0.73242	0.21362
75	0.82397	0.45776	0.82397	0.24414
76	0.85449	0.45776	0.91553	0.27466
77	0.85449	0.45776	1.00708	0.30518
78	0.85449	0.42725	1.06812	0.33569
79	0.85449	0.42725	1.12915	0.36621
80	0.85449	0.36621	1.12915	0.36621
81	0.85449	0.33569	1.12915	0.36621
82	0.82397	0.27466	1.09863	0.36621
83	0.79346	0.21362	1.06812	0.36621
84	0.73242	0.15259	0.97656	0.36621
85	0.7019	0.12207	0.88501	0.36621
86	0.61035	0.06104	0.79346	0.36621
87	0.54932	0.06104	0.67139	0.33569
88	0.48828	0.03052	0.57983	0.33569
89	0.45776	0.03052	0.45776	0.36621
90	0.42725	0.03052	0.39673	0.36621
91	0.39673	0.06104	0.30518	0.36621
92	0.39673	0.06104	0.27466	0.36621
93	0.39673	0.09155	0.24414	0.33569
94	0.39673	0.09155	0.27466	0.33569
95	0.39673	0.12207	0.30518	0.33569
96	0.42725	0.12207	0.33569	0.33569
97	0.42725	0.15259	0.39673	0.30518
98	0.45776	0.18311	0.45776	0.30518
99	0.42725	0.24414	0.5188	0.30518
100	0.45776	0.27466	0.54932	0.33569
101	0.45776	0.30518	0.54932	0.33569
102	0.45776	0.36621	0.54932	0.33569
103	0.48828	0.39673	0.54932	0.33569
104	0.48828	0.42725	0.5188	0.36621
105	0.48828	0.42725	0.48828	0.36621
106	0.48828	0.42725	0.48828	0.36621
107	0.45776	0.42725	0.45776	0.33569
108	0.45776	0.42725	0.45776	0.33569
109	0.42725	0.39673	0.45776	0.30518
110	0.39673	0.36621	0.45776	0.30518
111	0.36621	0.33569	0.48828	0.27466
112	0.33569	0.27466	0.48828	0.27466
113	0.30518	0.21362	0.5188	0.27466
114	0.30518	0.18311	0.5188	0.27466
115	0.30518	0.12207	0.5188	0.30518
116	0.33569	0.09155	0.48828	0.30518
117	0.36621	0.06104	0.45776	0.33569
118	0.39673	0.03052	0.42725	0.33569
119	0.48828	0.03052	0.39673	0.33569
120	0.57983	0.06104	0.33569	0.33569
121	0.67139	0.06104	0.30518	0.33569
122	0.76294	0.09155	0.30518	0.30518
123	0.88501	0.12207	0.30518	0.27466
124	0.94604	0.15259	0.33569	0.27466
125	1.0376	0.18311	0.39673	0.24414
126	1.09863	0.18311	0.45776	0.24414
127	1.12915	0.18311	0.5188	0.24414
128	1.15967	0.18311	0.61035	0.24414
129	1.19019	0.18311	0.7019	0.27466
130	1.15967	0.18311	0.76294	0.30518
131	1.15967	0.18311	0.82397	0.30518
132	1.15967	0.21362	0.85449	0.33569
133	1.12915	0.21362	0.85449	0.36621
134	1.09863	0.27466	0.85449	0.39673
135	1.06812	0.30518	0.85449	0.42725
136	1.00708	0.36621	0.79346	0.45776
137	0.94604	0.39673	0.76294	0.45776
138	0.91553	0.42725	0.7019	0.45776
139	0.88501	0.42725	0.64087	0.45776
140	0.82397	0.45776	0.61035	0.42725
141	0.79346	0.45776	0.54932	0.42725
142	0.76294	0.42725	0.5188	0.39673
143	0.73242	0.42725	0.48828	0.39673
144	0.7019	0.39673	0.42725	0.36621
145	0.67139	0.39673	0.39673	0.36621
146	0.67139	0.39673	0.36621	0.33569
147	0.67139	0.39673	0.36621	0.33569
148	0.67139	0.39673	0.33569	0.33569
149	0.64087	0.42725	0.30518	0.30518
150	0.67139	0.42725	0.30518	0.30518
151	0.7019	0.45776	0.27466	0.27466
152	0.73242	0.48828	0.27466	0.24414
153	0.76294	0.5188	0.27466	0.24414
154	0.79346	0.5188	0.27466	0.18311
155	0.82397	0.54932	0.27466	0.15259
156	0.85449	0.54932	0.30518	0.12207
157	0.88501	0.54932	0.30518	0.06104
158	0.91553	0.54932	0.30518	0.03052
159	0.91553	0.54932	0.30518	0
160	0.91553	0.54932	0.30518	0
161	0.85449	0.5188	0.30518	-0.03052
162	0.85449	0.5188	0.30518	-0.06104
163	0.82397	0.5188	0.27466	-0.09155
164	0.79346	0.48828	0.27466	-0.12207
165	0.79346	0.45776	0.27466	-0.12207
166	0.76294	0.42725	0.24414	-0.15259
167	0.76294	0.39673	0.21362	-0.15259
168	0.79346	0.36621	0.21362	-0.18311
169	0.79346	0.36621	0.18311	-0.15259
170	0.82397	0.33569	0.15259	-0.15259
171	0.85449	0.30518	0.15259	-0.12207
172	0.85449	0.27466	0.12207	-0.09155
173	0.88501	0.27466	0.12207	-0.06104
174	0.88501	0.24414	0.09155	0
175	0.91553	0.21362	0.09155	0
176	0.91553	0.18311	0.09155	0.03052
177	0.94604	0.15259	0.06104	0.06104
178	0.91553	0.15259	0.06104	0.06104
179	0.91553	0.15259	0.09155	0.09155
180	0.88501	0.12207	0.09155	0.09155
181	0.85449	0.12207	0.12207	0.12207
182	0.82397	0.15259	0.15259	0.12207
183	0.79346	0.15259	0.18311	0.15259
184	0.73242	0.15259	0.21362	0.18311
185	0.7019	0.12207	0.27466	0.21362
186	0.64087	0.12207	0.33569	0.27466
187	0.61035	0.09155	0.36621	0.30518
188	0.57983	0.06104	0.42725	0.33569
189	0.54932	0.03052	0.45776	0.33569
190	0.54932	0	0.45776	0.36621
191	0.5188	-0.03052	0.45776	0.36621
192	0.54932	-0.06104	0.42725	0.36621
193	0.54932	-0.12207	0.39673	0.33569
194	0.57983	-0.15259	0.33569	0.33569
195	0.61035	-0.18311	0.30518	0.27466
196	0.64087	-0.21362	0.24414	0.24414
197	0.67139	-0.21362	0.21362	0.21362
198	0.73242	-0.24414	0.18311	0.15259
199	0.73242	-0.24414	0.15259	0.09155
200	0.79346	-0.24414	0.15259	0.06104
201	0.82397	-0.24414	0.12207	0.03052
202	0.85449	-0.24414	0.12207	0
203	0.88501	-0.21362	0.12207	0
204	0.91553	-0.21362	0.15259	-0.03052
205	0.94604	-0.21362	0.18311	-0.03052
206	0.97656	-0.18311	0.21362	-0.03052
207	1.00708	-0.15259	0.27466	-0.03052
208	1.0376	-0.09155	0.30518	-0.06104
209	1.06812	-0.06104	0.36621	-0.06104
210	1.12915	0	0.39673	-0.06104
211	1.12915	0	0.42725	-0.06104
212	1.19019	0.06104	0.45776	-0.09155
213	1.25122	0.12207	0.48828	-0.06104
214	1.28174	0.18311	0.5188	-0.06104
215	1.34277	0.24414	0.5188	-0.03052
216	1.40381	0.30518	0.5188	-0.03052
217	1.43433	0.33569	0.5188	0
218	1.43433	0.36621	0.48828	0
219	1.46484	0.39673	0.45776	0
220	1.43433	0.39673	0.42725	0.03052
221	1.43433	0.42725	0.36621	0.03052
222	1.37329	0.42725	0.30518	0.03052
223	1.31226	0.45776	0.24414	0.03052
224	1.2207	0.48828	0.18311	0.06104
225	1.15967	0.5188	0.15259	0.06104
226	1.06812	0.5188	0.12207	0.09155
227	1.00708	0.54932	0.09155	0.12207
228	0.94604	0.57983	0.09155	0.15259
229	0.88501	0.57983	0.12207	0.21362
230	0.85449	0.57983	0.15259	0.24414
231	0.85449	0.57983	0.18311	0.27466
232	0.85449	0.57983	0.21362	0.27466
233	0.88501	0.54932	0.24414	0.30518
234	0.91553	0.5188	0.27466	0.30518
235	0.94604	0.48828	0.27466	0.30518
236	0.97656	0.42725	0.30518	0.30518
237	1.0376	0.39673	0.33569	0.30518
238	1.09863	0.36621	0.33569	0.30518
239	1.12915	0.33569	0.36621	0.30518
240	1.15967	0.30518	0.36621	0.30518
241	1.19019	0.30518	0.39673	0.30518
242	1.19019	0.30518	0.42725	0.27466
243	1.19019	0.33569	0.42725	0.24414
244	1.15967	0.36621	0.45776	0.24414
245	1.12915	0.39673	0.48828	0.21362
246	1.09863	0.42725	0.48828	0.18311
247	1.06812	0.42725	0.54932	0.15259
248	1.0376	0.45776	0.57983	0.15259
249	0.97656	0.45776	0.61035	0.15259
250	0.97656	0.42725	0.67139	0.15259
251	0.94604	0.39673	0.7019	0.15259
252	0.94604	0.36621	0.76294	0.15259
253	0.94604	0.36621	0.79346	0.15259
254	0.94604	0.33569	0.79346	0.18311
255	0.94604	0.30518	0.79346	0.18311
256	0.94604	0.30518	0.73242	0.21362
257	0.94604	0.33569	0.7019	0.24414
258	0.94604	0.33569	0.64087	0.30518
259	0.97656	0.33569	0.57983	0.33569
260	0.97656	0.36621	0.48828	0.36621
261	0.94604	0.39673	0.42725	0.42725
262	0.97656	0.39673	0.39673	0.42725
263	0.97656	0.42725	0.36621	0.45776
264	1.00708	0.42725	0.36621	0.42725
265	1.00708	0.42725	0.36621	0.42725
266	1.00708	0.42725	0.36621	0.39673
267	1.00708	0.42725	0.39673	0.36621
268	0.97656	0.42725	0.42725	0.30518
269	0.94604	0.39673	0.42725	0.27466
270	0.91553	0.39673	0.45776	0.24414
271	0.88501	0.39673	0.45776	0.21362
272	0.85449	0.42725	0.45776	0.18311
273	0.82397	0.45776	0.42725	0.18311
274	0.79346	0.5188	0.42725	0.15259
275	0.82397	0.57983	0.39673	0.12207
276	0.88501	0.64087	0.36621	0.09155
277	0.94604	0.7019	0.33569	0.06104
278	1.0376	0.76294	0.33569	0.03052
279	1.15967	0.79346	0.30518	0.03052
280	1.25122	0.82397	0.30518	0
281	1.34277	0.82397	0.27466	0
282	1.40381	0.79346	0.27466	0.03052
283	1.46484	0.76294	0.24414	0.06104
284	1.49536	0.73242	0.21362	0.09155
285	1.49536	0.67139	0.18311	0.15259
286	1.43433	0.61035	0.15259	0.18311
287	1.37329	0.54932	0.09155	0.21362
288	1.31226	0.48828	0.06104	0.24414
289	1.2207	0.42725	0.03052	0.27466
290	1.15967	0.36621	0	0.27466
291	1.06812	0.33569	-0.03052	0.27466
292	1.00708	0.30518	-0.03052	0.27466
293	0.94604	0.27466	-0.03052	0.24414
294	0.88501	0.27466	-0.03052	0.24414
295	0.85449	0.24414	0	0.24414
296	0.85449	0.24414	0.03052	0.24414
297	0.85449	0.21362	0.06104	0.24414
298	0.85449	0.21362	0.12207	0.27466
299	0.82397	0.21362	0.18311	0.30518
300	0.85449	0.21362	0.21362	0.33569
301	0.88501	0.24414	0.24414	0.36621
302	0.91553	0.27466	0.24414	0.36621
303	0.91553	0.30518	0.27466	0.36621
304	0.94604	0.36621	0.27466	0.36621
305	1.00708	0.39673	0.24414	0.33569
306	1.0376	0.45776	0.24414	0.30518
307	1.06812	0.5188	0.24414	0.27466
308	1.09863	0.57983	0.24414	0.24414
309	1.12915	0.61035	0.24414	0.21362
310	1.15967	0.64087	0.24414	0.15259
311	1.15967	0.67139	0.24414	0.12207
312	1.15967	0.67139	0.24414	0.09155
313	1.12915	0.67139	0.24414	0.06104
314	1.09863	0.64087	0.24414	0.03052
315	1.06812	0.61035	0.21362	0.03052
316	1.00708	0.57983	0.18311	0.03052
317	0.94604	0.54932	0.18311	0.03052
318	0.91553	0.54932	0.15259	0.03052
319	0.85449	0.5188	0.15259	0.06104
320	0.82397	0.5188	0.15259	0.09155
321	0.82397	0.5188	0.18311	0.15259
322	0.79346	0.5188	0.21362	0.18311
323	0.82397	0.54932	0.24414	0.24414
324	0.79346	0.54932	0.30518	0.30518
325	0.82397	0.54932	0.33569	0.33569
326	0.88501	0.57983	0.39673	0.36621
327	0.91553	0.57983	0.42725	0.36621
328	0.97656	0.61035	0.45776	0.39673
329	1.00708	0.64087	0.48828	0.36621
330	1.06812	0.67139	0.48828	0.33569
331	1.09863	0.73242	0.45776	0.30518
332	1.15967	0.79346	0.45776	0.27466
333	1.19019	0.85449	0.42725	0.21362
334	1.25122	0.88501	0.39673	0.18311
335	1.25122	0.94604	0.36621	0.12207
336	1.25122	0.97656	0.36621	0.06104
337	1.25122	1.00708	0.33569	0.03052
338	1.25122	1.00708	0.33569	0
339	1.25122	1.00708	0.36621	-0.06104
340	1.2207	1.00708	0.36621	-0.09155
341	1.19019	1.00708	0.39673	-0.15259
342	1.15967	0.97656	0.39673	-0.18311
343	1.09863	0.91553	0.39673	-0.21362
344	1.0376	0.88501	0.39673	-0.24414
345	1.00708	0.82397	0.36621	-0.24414
346	0.97656	0.76294	0.36621	-0.24414
347	0.94604	0.7019	0.33569	-0.21362
348	0.94604	0.64087	0.30518	-0.21362
349	0.91553	0.61035	0.30518	-0.21362
350	0.91553	0.54932	0.30518	-0.18311
351	0.91553	0.5188	0.30518	-0.18311
352	0.91553	0.5188	0.33569	-0.18311
353	0.91553	0.48828	0.36621	-0.18311
354	0.91553	0.48828	0.39673	-0.15259
355	0.88501	0.48828	0.42725	-0.15259
356	0.85449	0.48828	0.45776	-0.15259
357	0.85449	0.48828	0.45776	-0.12207
358	0.82397	0.48828	0.45776	-0.09155
359	0.79346	0.48828	0.45776	-0.06104
360	0.79346	0.45776	0.45776	0
361	0.79346	0.45776	0.45776	0
362	0.79346	0.45776	0.45776	0.03052
363	0.82397	0.45776	0.45776	0.06104
364	0.85449	0.42725	0.48828	0.09155
365	0.85449	0.42725	0.5188	0.12207
366	0.85449	0.39673	0.54932	0.12207
367	0.85449	0.39673	0.57983	0.12207
368	0.82397	0.36621	0.61035	0.12207
369	0.79346	0.33569	0.64087	0.09155
370	0.73242	0.33569	0.64087	0.09155
371	0.7019	0.30518	0.61035	0.06104
372	0.67139	0.27466	0.57983	0.06104
373	0.64087	0.24414	0.54932	0.06104
374	0.57983	0.21362	0.48828	0.06104
375	0.57983	0.18311	0.45776	0.09155
376	0.57983	0.18311	0.42725	0.09155
377	0.61035	0.15259	0.42725	0.12207
378	0.61035	0.15259	0.45776	0.15259
379	0.64087	0.15259	0.48828	0.18311
380	0.67139	0.15259	0.5188	0.18311
381	0.7019	0.12207	0.57983	0.21362
382	0.73242	0.12207	0.61035	0.24414
383	0.73242	0.12207	0.64087	0.27466
384	0.76294	0.15259	0.64087	0.30518
385	0.76294	0.15259	0.64087	0.33569
386	0.76294	0.18311	0.57983	0.36621
387	0.7019	0.21362	0.54932	0.42725
388	0.67139	0.24414	0.48828	0.45776
389	0.67139	0.30518	0.42725	0.48828
390	0.64087	0.36621	0.39673	0.5188
391	0.61035	0.42725	0.33569	0.5188
392	0.54932	0.48828	0.30518	0.54932
393	0.5188	0.5188	0.27466	0.54932
394	0.48828	0.57983	0.27466	0.54932
395	0.48828	0.57983	0.24414	0.54932
396	0.45776	0.57983	0.21362	0.54932
397	0.48828	0.57983	0.18311	0.57983
398	0.48828	0.57983	0.18311	0.57983
399	0.5188	0.54932	0.18311	0.61035
400	0.54932	0.54932	0.21362	0.64087
401	0.61035	0.5188	0.27466	0.64087
402	0.67139	0.48828	0.33569	0.64087
403	0.7019	0.45776	0.39673	0.64087
404	0.76294	0.42725	0.48828	0.61035
405	0.76294	0.39673	0.54932	0.54932
406	0.79346	0.36621	0.64087	0.48828
407	0.79346	0.33569	0.7019	0.42725
408	0.79346	0.30518	0.76294	0.39673
409	0.79346	0.27466	0.79346	0.33569
410	0.76294	0.24414	0.82397	0.27466
411	0.76294	0.24414	0.82397	0.24414
412	0.73242	0.21362	0.82397	0.24414
413	0.73242	0.21362	0.79346	0.21362
414	0.76294	0.18311	0.76294	0.21362
415	0.76294	0.18311	0.76294	0.18311
416	0.79346	0.18311	0.76294	0.18311
417	0.82397	0.18311	0.76294	0.15259
418	0.85449	0.21362	0.76294	0.15259
419	0.88501	0.21362	0.76294	0.15259
420	0.91553	0.24414	0.79346	0.15259
421	0.94604	0.24414	0.82397	0.18311
422	1.00708	0.27466	0.85449	0.18311
423	1.00708	0.27466	0.85449	0.21362
424	1.00708	0.27466	0.88501	0.24414
425	1.0376	0.30518	0.88501	0.27466
426	1.0376	0.30518	0.88501	0.30518
427	1.00708	0.30518	0.88501	0.33569
428	0.97656	0.30518	0.85449	0.36621
429	0.94604	0.30518	0.82397	0.36621
430	0.91553	0.33569	0.79346	0.36621
431	0.88501	0.36621	0.76294	0.36621
432	0.85449	0.42725	0.73242	0.36621
433	0.85449	0.45776	0.7019	0.33569
434	0.85449	0.5188	0.67139	0.30518
435	0.85449	0.54932	0.64087	0.30518
436	0.88501	0.61035	0.61035	0.27466
437	0.88501	0.64087	0.57983	0.27466
438	0.94604	0.64087	0.54932	0.27466
439	0.97656	0.64087	0.54932	0.24414
440	1.00708	0.64087	0.5188	0.24414
441	1.00708	0.64087	0.5188	0.27466
442	1.0376	0.61035	0.5188	0.27466
443	1.0376	0.61035	0.5188	0.30518
444	1.00708	0.61035	0.54932	0.30518
445	1.00708	0.61035	0.54932	0.33569
446	0.97656	0.61035	0.54932	0.33569
447	0.94604	0.64087	0.5188	0.36621
448	0.94604	0.64087	0.5188	0.36621
449	0.88501	0.64087	0.48828	0.39673
450	0.88501	0.67139	0.45776	0.39673
451	0.88501	0.67139	0.42725	0.42725
452	0.91553	0.67139	0.36621	0.45776
453	0.94604	0.67139	0.33569	0.48828
454	0.97656	0.67139	0.33569	0.54932
455	1.00708	0.67139	0.30518	0.57983
456	1.06812	0.7019	0.30518	0.64087
457	1.09863	0.73242	0.27466	0.67139
458	1.12915	0.73242	0.27466	0.73242
459	1.15967	0.76294	0.24414	0.76294
460	1.19019	0.76294	0.24414	0.76294
461	1.2207	0.76294	0.21362	0.76294
462	1.2207	0.76294	0.21362	0.76294
463	1.2207	0.73242	0.18311	0.76294
464	1.25122	0.67139	0.15259	0.76294
465	1.25122	0.64087	0.15259	0.73242
466	1.25122	0.57983	0.12207	0.73242
467	1.25122	0.54932	0.15259	0.7019
468	1.2207	0.5188	0.18311	0.67139
469	1.15967	0.48828	0.21362	0.64087
470	1.12915	0.48828	0.24414	0.61035
471	1.06812	0.48828	0.30518	0.57983
472	1.00708	0.48828	0.36621	0.5188
473	0.91553	0.5188	0.39673	0.48828
474	0.88501	0.5188	0.45776	0.45776
475	0.82397	0.54932	0.48828	0.45776
476	0.76294	0.57983	0.48828	0.45776
477	0.73242	0.57983	0.5188	0.45776
478	0.7019	0.61035	0.5188	0.45776
479	0.67139	0.64087	0.5188	0.45776
480	0.64087	0.67139	0.5188	0.45776
481	0.64087	0.7019	0.48828	0.45776
482	0.64087	0.73242	0.45776	0.45776
483	0.64087	0.79346	0.42725	0.42725
484	0.64087	0.79346	0.39673	0.39673
485	0.64087	0.82397	0.36621	0.33569
486	0.67139	0.82397	0.30518	0.30518
487	0.67139	0.79346	0.27466	0.27466
488	0.7019	0.73242	0.24414	0.24414
489	0.76294	0.7019	0.21362	0.24414
490	0.79346	0.64087	0.18311	0.24414
491	0.85449	0.57983	0.18311	0.24414
492	0.91553	0.5188	0.18311	0.27466
493	0.97656	0.45776	0.21362	0.27466
494	1.0376	0.42725	0.24414	0.30518
495	1.06812	0.36621	0.27466	0.30518
496	1.09863	0.33569	0.33569	0.30518
497	1.12915	0.30518	0.36621	0.30518
498	1.12915	0.27466	0.42725	0.30518
499	1.12915	0.27466	0.45776	0.30518
500	1.12915	0.24414	0.5188	0.33569
501	1.12915	0.24414	0.57983	0.33569
502	1.09863	0.24414	0.64087	0.33569
503	1.09863	0.24414	0.67139	0.36621
504	1.09863	0.27466	0.73242	0.39673
505	1.12915	0.27466	0.76294	0.42725
506	1.12915	0.30518	0.76294	0.42725
507	1.15967	0.36621	0.79346	0.45776
508	1.19019	0.39673	0.79346	0.48828
509	1.25122	0.42725	0.76294	0.5188
510	1.28174	0.45776	0.76294	0.5188
511	1.31226	0.48828	0.73242	0.54932
512	1.31226	0.5188	0.7019	0.54932
513	1.34277	0.54932	0.7019	0.54932
514	1.34277	0.57983	0.67139	0.54932
515	1.34277	0.57983	0.64087	0.54932
516	1.31226	0.61035	0.61035	0.5188
517	1.31226	0.61035	0.61035	0.45776
518	1.28174	0.57983	0.57983	0.42725
519	1.28174	0.54932	0.57983	0.36621
520	1.25122	0.5188	0.54932	0.30518
521	1.2207	0.48828	0.54932	0.27466
522	1.15967	0.45776	0.5188	0.24414
523	1.12915	0.39673	0.5188	0.21362
524	1.06812	0.36621	0.5188	0.21362
525	1.0376	0.33569	0.48828	0.24414
526	0.97656	0.30518	0.48828	0.24414
527	0.91553	0.27466	0.48828	0.24414
528	0.88501	0.24414	0.48828	0.27466
529	0.85449	0.24414	0.48828	0.24414
530	0.82397	0.24414	0.48828	0.21362
531	0.76294	0.27466	0.48828	0.18311
532	0.73242	0.33569	0.48828	0.15259
533	0.7019	0.36621	0.5188	0.09155
534	0.64087	0.42725	0.54932	0.03052
535	0.61035	0.48828	0.61035	0
536	0.57983	0.5188	0.67139	-0.06104
537	0.54932	0.54932	0.73242	-0.12207
538	0.54932	0.54932	0.79346	-0.15259
539	0.57983	0.5188	0.85449	-0.15259
540	0.57983	0.48828	0.88501	-0.15259
541	0.61035	0.42725	0.91553	-0.12207
542	0.64087	0.36621	0.94604	-0.06104
543	0.67139	0.33569	0.94604	0
544	0.7019	0.30518	0.94604	0.06104
545	0.73242	0.27466	0.91553	0.12207
546	0.76294	0.27466	0.88501	0.18311
547	0.76294	0.27466	0.82397	0.21362
548	0.79346	0.27466	0.76294	0.24414
549	0.82397	0.27466	0.67139	0.27466
550	0.85449	0.27466	0.57983	0.27466
551	0.88501	0.27466	0.48828	0.27466
552	0.94604	0.24414	0.39673	0.27466
553	0.97656	0.21362	0.30518	0.24414
554	1.00708	0.18311	0.21362	0.24414
555	1.0376	0.15259	0.12207	0.24414
556	1.06812	0.12207	0.06104	0.24414
557	1.06812	0.09155	0	0.24414
558	1.06812	0.09155	0	0.21362
559	1.0376	0.09155	-0.03052	0.21362
560	1.00708	0.09155	-0.03052	0.18311
561	1.00708	0.09155	0	0.15259
562	0.97656	0.09155	0.03052	0.12207
563	0.94604	0.09155	0.09155	0.09155
564	0.91553	0.09155	0.15259	0.09155
565	0.88501	0.12207	0.24414	0.06104
566	0.85449	0.15259	0.36621	0.06104
567	0.85449	0.18311	0.45776	0.06104
568	0.82397	0.21362	0.57983	0.06104
569	0.82397	0.24414	0.64087	0.06104
570	0.79346	0.30518	0.73242	0.06104
571	0.79346	0.33569	0.76294	0.06104
572	0.76294	0.36621	0.79346	0.06104
573	0.76294	0.36621	0.82397	0.06104
574	0.76294	0.36621	0.79346	0.03052
575	0.73242	0.33569	0.76294	0.03052
576	0.73242	0.30518	0.73242	0
577	0.73242	0.27466	0.7019	0
578	0.7019	0.21362	0.64087	0
579	0.7019	0.18311	0.61035	0
580	0.7019	0.12207	0.54932	0.03052
581	0.7019	0.09155	0.5188	0.06104
582	0.67139	0.09155	0.48828	0.09155
583	0.67139	0.09155	0.45776	0.12207
584	0.67139	0.09155	0.42725	0.18311
585	0.67139	0.12207	0.39673	0.21362
586	0.67139	0.18311	0.39673	0.24414
587	0.64087	0.21362	0.39673	0.27466
588	0.61035	0.27466	0.39673	0.30518
589	0.57983	0.30518	0.39673	0.33569
590	0.54932	0.36621	0.42725	0.33569
591	0.54932	0.39673	0.45776	0.30518
592	0.5188	0.42725	0.48828	0.30518
593	0.54932	0.45776	0.5188	0.27466
594	0.54932	0.48828	0.54932	0.24414
595	0.57983	0.5188	0.57983	0.21362
596	0.61035	0.57983	0.57983	0.18311
597	0.64087	0.61035	0.61035	0.15259
598	0.67139	0.67139	0.61035	0.12207
599	0.7019	0.7019	0.61035	0.06104
600	0.7019	0.76294	0.64087	0.03052
601	0.7019	0.82397	0.64087	0
602	0.7019	0.85449	0.64087	-0.03052
603	0.7019	0.88501	0.64087	-0.06104
604	0.7019	0.88501	0.61035	-0.09155
605	0.7019	0.88501	0.61035	-0.12207
606	0.7019	0.88501	0.57983	-0.12207
607	0.7019	0.85449	0.57983	-0.15259
608	0.73242	0.85449	0.54932	-0.15259
609	0.73242	0.85449	0.5188	-0.15259
610	0.73242	0.85449	0.48828	-0.15259
611	0.76294	0.88501	0.45776	-0.15259
612	0.76294	0.91553	0.42725	-0.12207
613	0.79346	0.91553	0.39673	-0.12207
614	0.79346	0.94604	0.36621	-0.09155
615	0.79346	0.94604	0.33569	-0.06104
616	0.82397	0.94604	0.30518	-0.03052
617	0.82397	0.94604	0.30518	0
618	0.82397	0.88501	0.27466	0
619	0.82397	0.85449	0.27466	0.03052
620	0.85449	0.79346	0.27466	0.06104
621	0.85449	0.7019	0.27466	0.09155
622	0.85449	0.64087	0.27466	0.15259
623	0.88501	0.54932	0.30518	0.18311
624	0.88501	0.45776	0.33569	0.24414
625	0.85449	0.39673	0.39673	0.30518
626	0.85449	0.33569	0.45776	0.36621
627	0.82397	0.30518	0.48828	0.42725
628	0.76294	0.24414	0.54932	0.48828
629	0.73242	0.24414	0.61035	0.54932
630	0.64087	0.21362	0.64087	0.61035
631	0.57983	0.21362	0.7019	0.64087
632	0.5188	0.24414	0.73242	0.67139
633	0.42725	0.24414	0.73242	0.67139
634	0.36621	0.27466	0.76294	0.64087
635	0.30518	0.27466	0.76294	0.61035
636	0.24414	0.30518	0.76294	0.57983
637	0.18311	0.33569	0.73242	0.5188
638	0.15259	0.36621	0.7019	0.45776
639	0.15259	0.39673	0.67139	0.39673
640	0.12207	0.39673	0.64087	0.36621
641	0.12207	0.42725	0.57983	0.33569
642	0.15259	0.42725	0.5188	0.30518
643	0.18311	0.42725	0.45776	0.27466
644	0.18311	0.39673	0.42725	0.27466
645	0.21362	0.39673	0.36621	0.27466
646	0.21362	0.39673	0.33569	0.24414
647	0.21362	0.36621	0.33569	0.24414
648	0.21362	0.36621	0.33569	0.24414
649	0.18311	0.36621	0.36621	0.24414
650	0.15259	0.39673	0.39673	0.21362
651	0.12207	0.39673	0.42725	0.21362
652	0.09155	0.39673	0.45776	0.18311
653	0.09155	0.42725	0.48828	0.18311
654	0.09155	0.42725	0.5188	0.18311
655	0.09155	0.42725	0.54932	0.18311
656	0.12207	0.45776	0.57983	0.21362
657	0.15259	0.45776	0.61035	0.21362
658	0.18311	0.45776	0.64087	0.24414
659	0.24414	0.48828	0.67139	0.24414
660	0.27466	0.5188	0.7019	0.24414
661	0.30518	0.5188	0.73242	0.24414
662	0.33569	0.54932	0.76294	0.24414
663	0.33569	0.57983	0.76294	0.21362
664	0.36621	0.57983	0.76294	0.21362
665	0.39673	0.57983	0.76294	0.18311
666	0.42725	0.57983	0.76294	0.15259
667	0.42725	0.57983	0.76294	0.12207
668	0.45776	0.61035	0.76294	0.09155
669	0.48828	0.61035	0.76294	0.09155
670	0.48828	0.61035	0.76294	0.06104
671	0.48828	0.64087	0.73242	0.03052
672	0.48828	0.64087	0.73242	0
673	0.48828	0.64087	0.73242	0
674	0.45776	0.64087	0.7019	0
675	0.42725	0.64087	0.7019	0
676	0.39673	0.61035	0.67139	0
677	0.36621	0.54932	0.64087	0
678	0.33569	0.48828	0.64087	0
679	0.30518	0.42725	0.64087	0
680	0.24414	0.36621	0.67139	-0.03052
681	0.21362	0.30518	0.7019	-0.03052
682	0.18311	0.27466	0.73242	-0.06104
683	0.12207	0.27466	0.76294	-0.09155
684	0.12207	0.30518	0.79346	-0.09155
685	0.09155	0.33569	0.79346	-0.12207
686	0.09155	0.39673	0.79346	-0.12207
687	0.09155	0.45776	0.79346	-0.12207
688	0.12207	0.54932	0.76294	-0.09155
689	0.15259	0.61035	0.7019	-0.09155
690	0.21362	0.67139	0.67139	-0.06104
691	0.24414	0.73242	0.61035	-0.06104
692	0.30518	0.79346	0.61035	-0.03052
693	0.33569	0.82397	0.57983	0
694	0.36621	0.85449	0.57983	0
695	0.36621	0.88501	0.61035	0
696	0.36621	0.88501	0.64087	0.03052
697	0.36621	0.88501	0.7019	0.06104
698	0.33569	0.88501	0.73242	0.09155
699	0.30518	0.82397	0.79346	0.15259
700	0.27466	0.79346	0.82397	0.18311
701	0.24414	0.73242	0.85449	0.21362
702	0.24414	0.67139	0.85449	0.24414
703	0.21362	0.61035	0.85449	0.24414
704	0.21362	0.57983	0.85449	0.24414
705	0.21362	0.54932	0.82397	0.21362
706	0.21362	0.54932	0.82397	0.18311
707	0.21362	0.54932	0.79346	0.15259
708	0.21362	0.57983	0.79346	0.12207
709	0.21362	0.64087	0.76294	0.06104
710	0.21362	0.67139	0.79346	0.03052
711	0.21362	0.7019	0.79346	0
712	0.21362	0.76294	0.79346	0
713	0.21362	0.79346	0.79346	0
714	0.21362	0.82397	0.82397	0
715	0.21362	0.82397	0.82397	0
716	0.21362	0.85449	0.82397	0.03052
717	0.21362	0.85449	0.82397	0.09155
718	0.21362	0.85449	0.82397	0.12207
719	0.21362	0.85449	0.82397	0.15259
720	0.21362	0.82397	0.85449	0.18311
721	0.24414	0.79346	0.88501	0.18311
722	0.24414	0.79346	0.94604	0.15259
723	0.24414	0.76294	0.97656	0.12207
724	0.27466	0.73242	1.00708	0.06104
725	0.27466	0.7019	1.0376	0.03052
726	0.27466	0.7019	1.0376	0
727	0.27466	0.73242	1.00708	-0.03052
728	0.24414	0.73242	0.97656	-0.03052
729	0.21362	0.76294	0.91553	-0.03052
730	0.18311	0.79346	0.85449	0
731	0.15259	0.82397	0.79346	0
732	0.09155	0.82397	0.76294	0.03052
733	0.06104	0.85449	0.73242	0.06104
734	0.03052	0.85449	0.73242	0.09155
735	0	0.85449	0.73242	0.12207
736	0	0.85449	0.76294	0.15259
737	-0.03052	0.82397	0.82397	0.15259
738	-0.03052	0.82397	0.85449	0.15259
739	-0.06104	0.82397	0.91553	0.18311
740	-0.06104	0.82397	0.97656	0.18311
741	-0.09155	0.82397	1.0376	0.21362
742	-0.12207	0.85449	1.06812	0.24414
743	-0.12207	0.85449	1.09863	0.24414
744	-0.15259	0.85449	1.15967	0.27466
745	-0.15259	0.82397	1.15967	0.30518
746	-0.18311	0.82397	1.19019	0.30518
747	-0.18311	0.82397	1.19019	0.30518
748	-0.18311	0.82397	1.2207	0.30518
749	-0.18311	0.82397	1.19019	0.27466
750	-0.18311	0.82397	1.19019	0.27466
751	-0.18311	0.85449	1.19019	0.24414
752	-0.18311	0.85449	1.19019	0.24414
753	-0.21362	0.85449	1.19019	0.24414
754	-0.24414	0.85449	1.19019	0.21362
755	-0.27466	0.85449	1.19019	0.21362
756	-0.30518	0.85449	1.2207	0.21362
757	-0.30518	0.82397	1.25122	0.21362
758	-0.30518	0.82397	1.28174	0.21362
759	-0.27466	0.79346	1.31226	0.21362
760	-0.24414	0.79346	1.37329	0.21362
761	-0.21362	0.79346	1.40381	0.21362
762	-0.15259	0.79346	1.43433	0.24414
763	-0.09155	0.82397	1.43433	0.27466
764	-0.03052	0.85449	1.46484	0.30518
765	0	0.88501	1.46484	0.33569
766	0.06104	0.94604	1.43433	0.36621
767	0.12207	1.00708	1.43433	0.39673
768	0.15259	1.06812	1.40381	0.39673
769	0.18311	1.09863	1.37329	0.42725
770	0.18311	1.12915	1.37329	0.42725
771	0.18311	1.15967	1.34277	0.45776
772	0.18311	1.15967	1.34277	0.45776
773	0.18311	1.12915	1.34277	0.48828
774	0.15259	1.09863	1.37329	0.48828
775	0.15259	1.06812	1.37329	0.48828
776	0.12207	1.0376	1.40381	0.5188
777	0.12207	0.97656	1.43433	0.5188
778	0.09155	0.94604	1.46484	0.54932
779	0.09155	0.88501	1.49536	0.54932
780	0.06104	0.82397	1.49536	0.54932
781	0.06104	0.79346	1.49536	0.54932
782	0.03052	0.73242	1.46484	0.54932
783	0	0.67139	1.43433	0.54932
784	0	0.61035	1.37329	0.54932
785	0	0.54932	1.31226	0.54932
786	0	0.45776	1.25122	0.54932
787	0.03052	0.42725	1.2207	0.54932
788	0.06104	0.36621	1.15967	0.5188
789	0.09155	0.33569	1.09863	0.5188
790	0.12207	0.30518	1.06812	0.5188
791	0.18311	0.30518	1.0376	0.5188
792	0.21362	0.33569	1.00708	0.5188
793	0.27466	0.36621	0.97656	0.5188
794	0.30518	0.39673	0.94604	0.5188
795	0.33569	0.45776	0.94604	0.5188
796	0.36621	0.5188	0.94604	0.5188
797	0.39673	0.54932	0.94604	0.54932
798	0.42725	0.57983	0.94604	0.57983
799	0.45776	0.61035	0.97656	0.61035
800	0.45776	0.61035	0.97656	0.64087
801	0.45776	0.61035	1.00708	0.67139
802	0.45776	0.57983	1.0376	0.67139
803	0.42725	0.54932	1.0376	0.67139
804	0.39673	0.5188	1.06812	0.64087
805	0.36621	0.48828	1.06812	0.61035
806	0.33569	0.45776	1.06812	0.57983
807	0.30518	0.42725	1.06812	0.5188
808	0.24414	0.39673	1.06812	0.45776
809	0.24414	0.36621	1.06812	0.42725
810	0.21362	0.33569	1.06812	0.36621
811	0.21362	0.30518	1.06812	0.36621
812	0.21362	0.30518	1.06812	0.33569
813	0.24414	0.30518	1.06812	0.33569
814	0.24414	0.33569	1.06812	0.33569
815	0.27466	0.36621	1.09863	0.30518
816	0.30518	0.36621	1.09863	0.30518
817	0.33569	0.39673	1.12915	0.27466
818	0.36621	0.42725	1.15967	0.24414
819	0.39673	0.45776	1.19019	0.21362
820	0.45776	0.48828	1.2207	0.15259
821	0.48828	0.5188	1.25122	0.12207
822	0.5188	0.54932	1.25122	0.09155
823	0.57983	0.54932	1.25122	0.09155
824	0.61035	0.54932	1.2207	0.09155
825	0.64087	0.54932	1.2207	0.09155
826	0.67139	0.5188	1.19019	0.09155
827	0.67139	0.48828	1.19019	0.12207
828	0.67139	0.45776	1.15967	0.15259
829	0.67139	0.42725	1.15967	0.15259
830	0.64087	0.39673	1.15967	0.18311
831	0.64087	0.39673	1.15967	0.15259
832	0.61035	0.39673	1.12915	0.15259
833	0.61035	0.42725	1.12915	0.12207
834	0.57983	0.45776	1.09863	0.09155
835	0.54932	0.5188	1.09863	0.06104
836	0.48828	0.61035	1.06812	0
837	0.45776	0.7019	1.0376	0
838	0.39673	0.79346	0.97656	-0.03052
839	0.36621	0.85449	0.94604	-0.03052
840	0.30518	0.91553	0.91553	-0.06104
841	0.27466	0.97656	0.88501	-0.06104
842	0.24414	0.97656	0.85449	-0.06104
843	0.24414	1.00708	0.85449	-0.06104
844	0.24414	0.97656	0.85449	-0.06104
845	0.27466	0.97656	0.82397	-0.06104
846	0.33569	0.94604	0.82397	-0.06104
847	0.36621	0.91553	0.82397	-0.06104
848	0.45776	0.88501	0.82397	-0.06104
849	0.5188	0.85449	0.82397	-0.06104
850	0.57983	0.82397	0.82397	-0.06104
851	0.64087	0.79346	0.82397	-0.09155
852	0.67139	0.76294	0.82397	-0.12207
853	0.67139	0.73242	0.82397	-0.12207
854	0.64087	0.7019	0.85449	-0.15259
855	0.61035	0.67139	0.85449	-0.18311
856	0.54932	0.64087	0.88501	-0.18311
857	0.48828	0.61035	0.88501	-0.21362
858	0.42725	0.57983	0.91553	-0.21362
859	0.36621	0.57983	0.94604	-0.24414
860	0.30518	0.54932	0.97656	-0.24414
861	0.24414	0.54932	1.00708	-0.27466
862	0.18311	0.54932	1.0376	-0.27466
863	0.15259	0.5188	1.0376	-0.27466
864	0.15259	0.5188	1.0376	-0.27466
865	0.12207	0.5188	1.00708	-0.27466
866	0.12207	0.5188	0.94604	-0.27466
867	0.12207	0.5188	0.88501	-0.24414
868	0.12207	0.5188	0.82397	-0.21362
869	0.15259	0.5188	0.73242	-0.18311
870	0.15259	0.5188	0.67139	-0.12207
871	0.15259	0.54932	0.57983	-0.06104
872	0.18311	0.54932	0.5188	0
873	0.18311	0.54932	0.48828	0.03052
874	0.18311	0.57983	0.42725	0.06104
875	0.18311	0.57983	0.39673	0.12207
876	0.15259	0.57983	0.36621	0.15259
877	0.12207	0.57983	0.36621	0.18311
878	0.09155	0.61035	0.33569	0.18311
879	0.06104	0.61035	0.33569	0.18311
880	0	0.61035	0.30518	0.18311
881	0	0.64087	0.30518	0.18311
882	0	0.64087	0.30518	0.15259
883	0	0.67139	0.30518	0.15259
884	0	0.7019	0.33569	0.12207
885	0	0.73242	0.36621	0.12207
886	0	0.76294	0.36621	0.09155
887	0.03052	0.79346	0.39673	0.09155
888	0.03052	0.79346	0.42725	0.09155
889	0.06104	0.82397	0.45776	0.06104
890	0.03052	0.82397	0.48828	0.09155
891	0.03052	0.79346	0.5188	0.09155
892	0	0.76294	0.54932	0.09155
893	0	0.73242	0.57983	0.12207
894	0	0.7019	0.61035	0.15259
895	-0.03052	0.64087	0.61035	0.15259
896	-0.06104	0.54932	0.64087	0.18311
897	-0.06104	0.48828	0.64087	0.18311
898	-0.06104	0.42725	0.67139	0.18311
899	-0.03052	0.33569	0.7019	0.21362
900	0	0.27466	0.7019	0.21362
901	0	0.24414	0.73242	0.21362
902	0	0.18311	0.76294	0.24414
903	0.03052	0.15259	0.76294	0.27466
904	0.03052	0.15259	0.79346	0.30518
905	0.03052	0.12207	0.79346	0.33569
906	0.03052	0.15259	0.79346	0.36621
907	0.03052	0.15259	0.79346	0.39673
908	0	0.18311	0.79346	0.39673
909	0	0.24414	0.76294	0.39673
910	0	0.27466	0.76294	0.36621
911	0	0.36621	0.73242	0.33569
912	0	0.45776	0.73242	0.30518
913	0	0.54932	0.7019	0.24414
914	0	0.64087	0.7019	0.21362
915	0.03052	0.73242	0.73242	0.18311
916	0.03052	0.82397	0.73242	0.18311
917	0.03052	0.91553	0.76294	0.15259
918	0.06104	0.94604	0.76294	0.15259
919	0.06104	0.97656	0.76294	0.18311
920	0.09155	0.97656	0.76294	0.18311
921	0.09155	0.91553	0.76294	0.18311
922	0.12207	0.85449	0.73242	0.18311
923	0.18311	0.76294	0.73242	0.18311
924	0.24414	0.67139	0.73242	0.18311
925	0.27466	0.57983	0.73242	0.18311
926	0.33569	0.48828	0.73242	0.15259
927	0.39673	0.39673	0.73242	0.15259
928	0.45776	0.30518	0.7019	0.15259
929	0.5188	0.27466	0.67139	0.12207
930	0.54932	0.24414	0.64087	0.15259
931	0.57983	0.21362	0.61035	0.15259
932	0.57983	0.24414	0.54932	0.15259
933	0.57983	0.24414	0.5188	0.18311
934	0.61035	0.30518	0.45776	0.18311
935	0.61035	0.33569	0.42725	0.18311
936	0.61035	0.39673	0.39673	0.18311
937	0.61035	0.45776	0.36621	0.18311
938	0.61035	0.5188	0.36621	0.15259
939	0.61035	0.54932	0.33569	0.12207
940	0.61035	0.61035	0.33569	0.12207
941	0.61035	0.64087	0.33569	0.09155
942	0.57983	0.64087	0.33569	0.09155
943	0.54932	0.61035	0.33569	0.09155
944	0.5188	0.57983	0.30518	0.12207
945	0.48828	0.5188	0.30518	0.12207
946	0.45776	0.45776	0.27466	0.15259
947	0.42725	0.36621	0.27466	0.18311
948	0.39673	0.27466	0.27466	0.21362
949	0.36621	0.18311	0.27466	0.24414
950	0.33569	0.12207	0.30518	0.24414
951	0.33569	0.09155	0.30518	0.24414
952	0.30518	0.06104	0.33569	0.27466
953	0.30518	0.06104	0.33569	0.24414
954	0.27466	0.06104	0.36621	0.24414
955	0.24414	0.09155	0.36621	0.21362
956	0.21362	0.09155	0.36621	0.21362
957	0.18311	0.12207	0.39673	0.15259
958	0.15259	0.12207	0.39673	0.12207
959	0.15259	0.15259	0.39673	0.09155
960	0.15259	0.12207	0.39673	0.03052
961	0.18311	0.12207	0.36621	0
962	0.21362	0.12207	0.36621	-0.03052
963	0.27466	0.12207	0.36621	-0.06104
964	0.33569	0.12207	0.36621	-0.06104
965	0.39673	0.15259	0.36621	-0.09155
966	0.45776	0.15259	0.39673	-0.09155
967	0.54932	0.18311	0.39673	-0.09155
968	0.61035	0.21362	0.42725	-0.12207
969	0.67139	0.21362	0.45776	-0.12207
970	0.73242	0.21362	0.45776	-0.12207
971	0.76294	0.21362	0.5188	-0.12207
972	0.79346	0.21362	0.54932	-0.15259
973	0.82397	0.24414	0.57983	-0.15259
974	0.82397	0.24414	0.61035	-0.15259
975	0.82397	0.24414	0.67139	-0.12207
976	0.79346	0.27466	0.7019	-0.12207
977	0.76294	0.30518	0.73242	-0.09155
978	0.7019	0.33569	0.76294	-0.06104
979	0.64087	0.36621	0.76294	-0.03052
980	0.57983	0.42725	0.76294	0
981	0.48828	0.45776	0.76294	0.03052
982	0.45776	0.5188	0.73242	0.06104
983	0.42725	0.54932	0.7019	0.09155
984	0.39673	0.61035	0.67139	0.09155
985	0.39673	0.64087	0.64087	0.12207
986	0.42725	0.67139	0.61035	0.15259
987	0.48828	0.67139	0.54932	0.18311
988	0.54932	0.7019	0.5188	0.21362
989	0.61035	0.7019	0.45776	0.24414
990	0.7019	0.73242	0.42725	0.24414
991	0.73242	0.73242	0.36621	0.27466
992	0.79346	0.73242	0.30518	0.27466
993	0.79346	0.73242	0.24414	0.27466
994	0.79346	0.7019	0.21362	0.27466
995	0.79346	0.67139	0.15259	0.27466
996	0.76294	0.64087	0.09155	0.27466
997	0.7019	0.61035	0.06104	0.24414
998	0.64087	0.54932	0	0.24414
999	0.61035	0.5188	0	0.27466
1000	0.54932	0.48828	0	0.27466
1001	0.5188	0.45776	0	0.30518
1002	0.48828	0.45776	0.03052	0.33569
1003	0.48828	0.45776	0.09155	0.36621
1004	0.48828	0.45776	0.18311	0.36621
1005	0.48828	0.48828	0.27466	0.36621
1006	0.5188	0.5188	0.36621	0.36621
1007	0.48828	0.5188	0.48828	0.33569
1008	0.48828	0.54932	0.57983	0.30518
1009	0.45776	0.54932	0.67139	0.27466
1010	0.39673	0.54932	0.76294	0.24414
1011	0.36621	0.5188	0.82397	0.18311
1012	0.36621	0.5188	0.88501	0.12207
1013	0.33569	0.48828	0.91553	0.09155
1014	0.33569	0.48828	0.94604	0.03052
1015	0.36621	0.45776	0.94604	0
1016	0.39673	0.45776	0.94604	0
1017	0.39673	0.45776	0.91553	-0.03052
1018	0.42725	0.45776	0.88501	-0.03052
1019	0.42725	0.48828	0.85449	-0.03052
1020	0.42725	0.48828	0.79346	-0.03052
1021	0.39673	0.54932	0.73242	0
1022	0.39673	0.57983	0.67139	0
1023	0.36621	0.61035	0.61035	0.03052
1024	0.33569	0.64087	0.54932	0.06104
1025	0.30518	0.67139	0.48828	0.09155
1026	0.30518	0.7019	0.45776	0.12207
1027	0.30518	0.73242	0.42725	0.15259
1028	0.30518	0.73242	0.39673	0.15259
1029	0.30518	0.76294	0.42725	0.15259
1030	0.33569	0.76294	0.42725	0.15259
1031	0.33569	0.76294	0.48828	0.12207
1032	0.33569	0.76294	0.54932	0.12207
1033	0.33569	0.76294	0.61035	0.09155
1034	0.33569	0.76294	0.67139	0.09155
1035	0.30518	0.79346	0.76294	0.09155
1036	0.27466	0.79346	0.82397	0.12207
1037	0.24414	0.82397	0.85449	0.15259
1038	0.21362	0.85449	0.91553	0.18311
1039	0.21362	0.91553	0.91553	0.21362
1040	0.21362	0.94604	0.94604	0.21362
1041	0.21362	0.94604	0.94604	0.24414
1042	0.24414	0.97656	0.91553	0.24414
1043	0.27466	0.97656	0.88501	0.24414
1044	0.30518	0.97656	0.82397	0.24414
1045	0.33569	0.94604	0.79346	0.24414
1046	0.39673	0.88501	0.7019	0.27466
1047	0.42725	0.85449	0.64087	0.27466
1048	0.45776	0.76294	0.54932	0.27466
1049	0.48828	0.7019	0.45776	0.30518
1050	0.48828	0.64087	0.36621	0.33569
1051	0.48828	0.54932	0.30518	0.36621
1052	0.45776	0.48828	0.21362	0.36621
1053	0.42725	0.45776	0.15259	0.36621
1054	0.39673	0.42725	0.09155	0.36621
1055	0.36621	0.42725	0.06104	0.36621
1056	0.30518	0.42725	0.06104	0.33569
1057	0.27466	0.45776	0.06104	0.30518
1058	0.24414	0.5188	0.06104	0.27466
1059	0.24414	0.61035	0.09155	0.27466
1060	0.24414	0.7019	0.12207	0.24414
1061	0.24414	0.82397	0.15259	0.24414
1062	0.27466	0.94604	0.21362	0.24414
1063	0.30518	1.06812	0.24414	0.27466
1064	0.33569	1.15967	0.27466	0.30518
1065	0.39673	1.2207	0.30518	0.33569
1066	0.45776	1.28174	0.33569	0.36621
1067	0.48828	1.31226	0.33569	0.39673
1068	0.5188	1.28174	0.36621	0.42725
1069	0.54932	1.25122	0.36621	0.42725
1070	0.54932	1.19019	0.39673	0.42725
1071	0.5188	1.09863	0.42725	0.42725
1072	0.48828	1.00708	0.42725	0.42725
1073	0.45776	0.91553	0.45776	0.42725
1074	0.42725	0.85449	0.45776	0.42725
1075	0.39673	0.76294	0.48828	0.42725
1076	0.39673	0.7019	0.48828	0.45776
1077	0.36621	0.67139	0.48828	0.48828
1078	0.36621	0.61035	0.48828	0.48828
1079	0.39673	0.57983	0.48828	0.5188
1080	0.39673	0.5188	0.48828	0.54932
1081	0.39673	0.48828	0.45776	0.54932
1082	0.42725	0.45776	0.42725	0.54932
1083	0.42725	0.42725	0.42725	0.5188
1084	0.42725	0.39673	0.39673	0.5188
1085	0.42725	0.39673	0.36621	0.45776
1086	0.39673	0.39673	0.33569	0.42725
1087	0.36621	0.39673	0.30518	0.39673
1088	0.33569	0.42725	0.27466	0.36621
1089	0.30518	0.45776	0.27466	0.33569
1090	0.27466	0.48828	0.24414	0.33569
1091	0.21362	0.48828	0.27466	0.33569
1092	0.15259	0.48828	0.27466	0.36621
1093	0.12207	0.45776	0.30518	0.42725
1094	0.06104	0.45776	0.33569	0.48828
1095	0	0.39673	0.36621	0.54932
1096	0	0.36621	0.39673	0.61035
1097	0	0.33569	0.39673	0.67139
1098	0	0.27466	0.42725	0.73242
1099	0	0.24414	0.42725	0.76294
1100	0	0.24414	0.45776	0.79346
1101	0.06104	0.21362	0.45776	0.82397
1102	0.09155	0.21362	0.48828	0.82397
1103	0.12207	0.21362	0.48828	0.82397
1104	0.18311	0.24414	0.48828	0.82397
1105	0.21362	0.24414	0.5188	0.79346
1106	0.24414	0.24414	0.5188	0.76294
1107	0.27466	0.21362	0.5188	0.73242
1108	0.30518	0.18311	0.5188	0.7019
1109	0.33569	0.18311	0.48828	0.67139
1110	0.36621	0.15259	0.48828	0.64087
1111	0.36621	0.15259	0.45776	0.61035
1112	0.39673	0.15259	0.42725	0.57983
1113	0.39673	0.15259	0.42725	0.54932
1114	0.42725	0.18311	0.39673	0.5188
1115	0.39673	0.24414	0.36621	0.5188
1116	0.39673	0.30518	0.36621	0.5188
1117	0.36621	0.36621	0.36621	0.48828
1118	0.36621	0.45776	0.39673	0.48828
1119	0.30518	0.54932	0.42725	0.45776
1120	0.27466	0.64087	0.45776	0.45776
1121	0.24414	0.7019	0.45776	0.42725
1122	0.21362	0.79346	0.48828	0.39673
1123	0.15259	0.82397	0.48828	0.36621
1124	0.12207	0.85449	0.48828	0.30518
1125	0.09155	0.88501	0.48828	0.27466
1126	0.03052	0.85449	0.48828	0.21362
1127	0	0.82397	0.45776	0.21362
1128	-0.03052	0.79346	0.45776	0.18311
1129	-0.06104	0.73242	0.45776	0.21362
1130	-0.12207	0.67139	0.45776	0.21362
1131	-0.15259	0.64087	0.45776	0.24414
1132	-0.15259	0.61035	0.42725	0.27466
1133	-0.18311	0.61035	0.42725	0.27466
1134	-0.15259	0.64087	0.39673	0.27466
1135	-0.15259	0.67139	0.36621	0.24414
1136	-0.09155	0.73242	0.33569	0.21362
1137	-0.06104	0.79346	0.30518	0.18311
1138	0	0.88501	0.27466	0.12207
1139	0	0.97656	0.24414	0.09155
1140	0.06104	1.06812	0.24414	0.03052
1141	0.09155	1.19019	0.21362	0
1142	0.12207	1.28174	0.21362	0
1143	0.12207	1.37329	0.21362	-0.03052
1144	0.15259	1.43433	0.21362	-0.06104
1145	0.15259	1.49536	0.21362	-0.06104
1146	0.12207	1.52588	0.18311	-0.06104
1147	0.12207	1.52588	0.18311	-0.03052
1148	0.12207	1.52588	0.15259	-0.03052
1149	0.09155	1.49536	0.15259	0
1150	0.09155	1.43433	0.15259	0.03052
1151	0.06104	1.40381	0.15259	0.06104
1152	0.06104	1.34277	0.15259	0.09155
1153	0.06104	1.28174	0.18311	0.09155
1154	0.09155	1.2207	0.21362	0.09155
1155	0.12207	1.15967	0.24414	0.06104
1156	0.15259	1.12915	0.30518	0
1157	0.21362	1.12915	0.33569	-0.03052
1158	0.27466	1.09863	0.36621	-0.09155
1159	0.33569	1.09863	0.39673	-0.15259
1160	0.39673	1.09863	0.42725	-0.21362
1161	0.42725	1.09863	0.42725	-0.27466
1162	0.45776	1.06812	0.42725	-0.30518
1163	0.45776	1.0376	0.39673	-0.33569
1164	0.45776	1.00708	0.39673	-0.33569
1165	0.42725	0.94604	0.36621	-0.36621
1166	0.36621	0.91553	0.36621	-0.36621
1167	0.33569	0.85449	0.33569	-0.36621
1168	0.30518	0.82397	0.33569	-0.33569
1169	0.27466	0.79346	0.33569	-0.30518
1170	0.24414	0.79346	0.33569	-0.30518
1171	0.21362	0.79346	0.33569	-0.27466
1172	0.18311	0.82397	0.33569	-0.24414
1173	0.15259	0.82397	0.33569	-0.21362
1174	0.12207	0.82397	0.33569	-0.18311
1175	0.09155	0.85449	0.33569	-0.15259
1176	0.06104	0.82397	0.33569	-0.09155
1177	0.06104	0.82397	0.36621	-0.06104
1178	0.03052	0.82397	0.39673	0
1179	0.03052	0.79346	0.42725	0.06104
1180	0.06104	0.79346	0.45776	0.15259
1181	0.06104	0.79346	0.5188	0.24414
1182	0.09155	0.79346	0.61035	0.33569
1183	0.12207	0.79346	0.67139	0.42725
1184	0.15259	0.79346	0.76294	0.48828
1185	0.18311	0.79346	0.82397	0.54932
1186	0.21362	0.76294	0.88501	0.54932
1187	0.24414	0.76294	0.91553	0.54932
1188	0.30518	0.76294	0.91553	0.54932
1189	0.33569	0.76294	0.88501	0.5188
1190	0.36621	0.76294	0.85449	0.48828
1191	0.39673	0.76294	0.79346	0.45776
1192	0.39673	0.76294	0.73242	0.42725
1193	0.39673	0.76294	0.64087	0.42725
1194	0.36621	0.76294	0.57983	0.42725
1195	0.33569	0.73242	0.48828	0.42725
1196	0.27466	0.73242	0.42725	0.45776
1197	0.21362	0.7019	0.39673	0.48828
1198	0.15259	0.64087	0.33569	0.5188
1199	0.09155	0.61035	0.33569	0.57983
1200	0.06104	0.54932	0.30518	0.61035
1201	0.03052	0.48828	0.33569	0.64087
1202	0	0.42725	0.36621	0.7019
1203	0	0.36621	0.42725	0.73242
1204	0	0.30518	0.5188	0.76294
1205	0	0.24414	0.61035	0.79346
1206	0	0.18311	0.7019	0.82397
1207	0	0.15259	0.76294	0.82397
1208	0	0.12207	0.82397	0.85449
1209	0	0.09155	0.85449	0.85449
1210	0	0.09155	0.88501	0.88501
1211	0	0.12207	0.88501	0.85449
1212	0	0.15259	0.88501	0.85449
1213	0	0.18311	0.85449	0.82397
1214	0.03052	0.24414	0.82397	0.79346
1215	0.03052	0.30518	0.82397	0.73242
1216	0.03052	0.39673	0.79346	0.67139
1217	0.06104	0.45776	0.76294	0.64087
1218	0.06104	0.54932	0.76294	0.61035
1219	0.06104	0.61035	0.73242	0.57983
1220	0.06104	0.67139	0.7019	0.57983
1221	0.06104	0.73242	0.67139	0.57983
1222	0.03052	0.79346	0.64087	0.61035
1223	0	0.82397	0.64087	0.64087
1224	0	0.82397	0.64087	0.67139
1225	-0.03052	0.82397	0.64087	0.7019
1226	-0.09155	0.79346	0.64087	0.73242
1227	-0.12207	0.73242	0.67139	0.76294
1228	-0.15259	0.7019	0.67139	0.82397
1229	-0.18311	0.64087	0.7019	0.85449
1230	-0.18311	0.61035	0.7019	0.85449
1231	-0.18311	0.54932	0.67139	0.88501
1232	-0.18311	0.5188	0.67139	0.91553
1233	-0.15259	0.48828	0.64087	0.91553
1234	-0.15259	0.48828	0.64087	0.91553
1235	-0.15259	0.48828	0.61035	0.91553
1236	-0.15259	0.45776	0.57983	0.91553
1237	-0.15259	0.45776	0.57983	0.91553
1238	-0.18311	0.48828	0.57983	0.88501
1239	-0.21362	0.48828	0.57983	0.85449
1240	-0.24414	0.5188	0.57983	0.79346
1241	-0.27466	0.54932	0.54932	0.7019
1242	-0.30518	0.57983	0.54932	0.64087
1243	-0.33569	0.61035	0.54932	0.54932
1244	-0.36621	0.64087	0.57983	0.48828
1245	-0.39673	0.67139	0.57983	0.39673
1246	-0.42725	0.73242	0.57983	0.36621
1247	-0.42725	0.76294	0.61035	0.33569
1248	-0.42725	0.82397	0.64087	0.30518
1249	-0.42725	0.85449	0.67139	0.30518
1250	-0.42725	0.88501	0.7019	0.30518
1251	-0.42725	0.94604	0.73242	0.30518
1252	-0.42725	0.94604	0.76294	0.30518
1253	-0.45776	0.97656	0.79346	0.30518
1254	-0.45776	0.97656	0.82397	0.30518
1255	-0.48828	0.94604	0.82397	0.30518
1256	-0.5188	0.91553	0.82397	0.30518
1257	-0.54932	0.88501	0.79346	0.30518
1258	-0.57983	0.82397	0.79346	0.30518
1259	-0.57983	0.76294	0.73242	0.30518
1260	-0.61035	0.7019	0.7019	0.30518
1261	-0.57983	0.64087	0.64087	0.33569
1262	-0.57983	0.61035	0.57983	0.36621
1263	-0.57983	0.57983	0.5188	0.39673
1264	-0.54932	0.57983	0.45776	0.45776
1265	-0.5188	0.57983	0.39673	0.48828
1266	-0.48828	0.57983	0.36621	0.5188
1267	-0.48828	0.57983	0.33569	0.57983
1268	-0.48828	0.57983	0.30518	0.57983
1269	-0.48828	0.54932	0.30518	0.61035
1270	-0.48828	0.54932	0.30518	0.61035
1271	-0.48828	0.5188	0.30518	0.57983
1272	-0.5188	0.48828	0.30518	0.57983
1273	-0.5188	0.45776	0.30518	0.54932
1274	-0.54932	0.42725	0.30518	0.54932
1275	-0.54932	0.39673	0.30518	0.57983
1276	-0.54932	0.39673	0.27466	0.61035
1277	-0.5188	0.39673	0.27466	0.64087
1278	-0.5188	0.39673	0.24414	0.7019
1279	-0.45776	0.42725	0.24414	0.76294
1280	-0.42725	0.42725	0.21362	0.82397
1281	-0.39673	0.42725	0.21362	0.88501
1282	-0.36621	0.45776	0.21362	0.94604
1283	-0.30518	0.45776	0.21362	0.97656
1284	-0.27466	0.45776	0.24414	0.97656
1285	-0.21362	0.45776	0.24414	0.97656
1286	-0.15259	0.48828	0.21362	0.97656
1287	-0.12207	0.48828	0.21362	0.94604
1288	-0.09155	0.48828	0.21362	0.91553
1289	-0.03052	0.5188	0.21362	0.88501
1290	-0.03052	0.54932	0.21362	0.85449
1291	-0.03052	0.54932	0.21362	0.79346
1292	-0.03052	0.57983	0.24414	0.76294
1293	-0.06104	0.57983	0.24414	0.73242
1294	-0.09155	0.57983	0.27466	0.7019
1295	-0.12207	0.57983	0.27466	0.67139
1296	-0.15259	0.57983	0.30518	0.67139
1297	-0.15259	0.57983	0.30518	0.64087
1298	-0.15259	0.54932	0.30518	0.64087
1299	-0.15259	0.54932	0.33569	0.64087
1300	-0.12207	0.54932	0.33569	0.64087
1301	-0.09155	0.54932	0.36621	0.61035
1302	-0.06104	0.54932	0.39673	0.61035
1303	-0.03052	0.54932	0.42725	0.61035
1304	0	0.54932	0.42725	0.57983
1305	0	0.57983	0.45776	0.54932
1306	0.03052	0.57983	0.45776	0.5188
1307	0.03052	0.61035	0.45776	0.48828
1308	0.03052	0.61035	0.48828	0.45776
1309	0.03052	0.64087	0.48828	0.42725
1310	0.03052	0.64087	0.48828	0.39673
1311	0.03052	0.67139	0.48828	0.33569
1312	0.03052	0.67139	0.48828	0.30518
1313	0.03052	0.67139	0.48828	0.30518
1314	0.03052	0.67139	0.48828	0.27466
1315	0.06104	0.67139	0.45776	0.30518
1316	0.06104	0.67139	0.45776	0.30518
1317	0.09155	0.67139	0.45776	0.36621
1318	0.12207	0.7019	0.45776	0.39673
1319	0.15259	0.73242	0.45776	0.45776
1320	0.15259	0.76294	0.45776	0.48828
1321	0.18311	0.82397	0.42725	0.5188
1322	0.18311	0.85449	0.42725	0.5188
1323	0.18311	0.88501	0.42725	0.5188
1324	0.18311	0.88501	0.39673	0.45776
1325	0.18311	0.88501	0.39673	0.42725
1326	0.15259	0.88501	0.36621	0.36621
1327	0.15259	0.88501	0.36621	0.30518
1328	0.15259	0.85449	0.36621	0.21362
1329	0.15259	0.82397	0.36621	0.15259
1330	0.15259	0.79346	0.36621	0.12207
1331	0.12207	0.76294	0.39673	0.06104
1332	0.12207	0.73242	0.42725	0.03052
1333	0.12207	0.7019	0.45776	0
1334	0.12207	0.7019	0.48828	0
1335	0.09155	0.67139	0.5188	0
1336	0.06104	0.67139	0.54932	0
1337	0.03052	0.7019	0.54932	-0.03052
1338	0.03052	0.7019	0.57983	-0.03052
1339	0	0.73242	0.54932	-0.06104
1340	-0.03052	0.73242	0.54932	-0.09155
1341	-0.06104	0.76294	0.5188	-0.15259
1342	-0.09155	0.76294	0.48828	-0.18311
1343	-0.12207	0.76294	0.45776	-0.21362
1344	-0.15259	0.73242	0.39673	-0.24414
1345	-0.15259	0.67139	0.36621	-0.24414
1346	-0.18311	0.64087	0.33569	-0.24414
1347	-0.18311	0.57983	0.30518	-0.21362
1348	-0.18311	0.5188	0.27466	-0.15259
1349	-0.18311	0.48828	0.24414	-0.09155
1350	-0.21362	0.45776	0.24414	-0.03052
1351	-0.21362	0.45776	0.24414	0
1352	-0.24414	0.45776	0.21362	0
1353	-0.27466	0.48828	0.21362	0.03052
1354	-0.27466	0.54932	0.18311	0.03052
1355	-0.27466	0.57983	0.18311	0
1356	-0.27466	0.67139	0.15259	0
1357	-0.27466	0.73242	0.12207	-0.03052
1358	-0.24414	0.76294	0.09155	-0.06104
1359	-0.21362	0.82397	0.06104	-0.09155
1360	-0.18311	0.85449	0.06104	-0.12207
1361	-0.12207	0.85449	0.06104	-0.15259
1362	-0.06104	0.85449	0.06104	-0.18311
1363	-0.03052	0.82397	0.09155	-0.18311
1364	0	0.79346	0.12207	-0.18311
1365	0.03052	0.76294	0.18311	-0.21362
1366	0.06104	0.76294	0.24414	-0.21362
1367	0.09155	0.76294	0.27466	-0.24414
1368	0.06104	0.76294	0.30518	-0.24414
1369	0.09155	0.79346	0.33569	-0.27466
1370	0.06104	0.82397	0.30518	-0.27466
1371	0.03052	0.85449	0.30518	-0.27466
1372	0	0.88501	0.27466	-0.24414
1373	0	0.91553	0.21362	-0.24414
1374	-0.03052	0.94604	0.15259	-0.18311
1375	-0.06104	0.94604	0.09155	-0.15259
1376	-0.06104	0.94604	0.03052	-0.12207
1377	-0.06104	0.94604	-0.03052	-0.09155
1378	-0.03052	0.91553	-0.06104	-0.06104
1379	0	0.88501	-0.12207	-0.06104
1380	0	0.85449	-0.15259	-0.06104
1381	0.06104	0.79346	-0.18311	-0.09155
1382	0.12207	0.76294	-0.18311	-0.12207
1383	0.18311	0.7019	-0.18311	-0.15259
1384	0.24414	0.64087	-0.18311	-0.18311
1385	0.30518	0.57983	-0.18311	-0.21362
1386	0.36621	0.5188	-0.15259	-0.24414
1387	0.39673	0.48828	-0.15259	-0.24414
1388	0.42725	0.42725	-0.12207	-0.24414
1389	0.42725	0.39673	-0.09155	-0.21362
1390	0.42725	0.36621	-0.06104	-0.18311
1391	0.39673	0.33569	-0.03052	-0.18311
1392	0.36621	0.33569	0	-0.15259
1393	0.33569	0.30518	0	-0.12207
1394	0.30518	0.30518	0	-0.12207
1395	0.30518	0.30518	0	-0.09155
1396	0.27466	0.30518	0	-0.09155
1397	0.24414	0.33569	0	-0.12207
1398	0.24414	0.33569	0	-0.12207
1399	0.24414	0.36621	0	-0.15259
1400	0.24414	0.39673	0	-0.15259
1401	0.24414	0.42725	0	-0.18311
1402	0.24414	0.42725	0	-0.21362
1403	0.24414	0.48828	0	-0.21362
1404	0.24414	0.5188	0	-0.24414
1405	0.24414	0.5188	0	-0.24414
1406	0.24414	0.54932	0	-0.24414
1407	0.24414	0.57983	0.03052	-0.24414
1408	0.27466	0.61035	0.03052	-0.21362
1409	0.27466	0.64087	0.03052	-0.18311
1410	0.30518	0.7019	0.03052	-0.15259
1411	0.30518	0.73242	0.06104	-0.09155
1412	0.30518	0.79346	0.06104	-0.03052
1413	0.30518	0.85449	0.06104	0
1414	0.30518	0.91553	0.09155	0.06104
1415	0.30518	0.97656	0.09155	0.12207
1416	0.27466	1.00708	0.09155	0.15259
1417	0.27466	1.0376	0.12207	0.18311
1418	0.24414	1.06812	0.12207	0.21362
1419	0.24414	1.06812	0.12207	0.24414
1420	0.24414	1.06812	0.12207	0.24414
1421	0.27466	1.0376	0.09155	0.21362
1422	0.27466	1.00708	0.09155	0.21362
1423	0.27466	0.97656	0.06104	0.21362
1424	0.30518	0.94604	0.06104	0.18311
1425	0.30518	0.91553	0.03052	0.18311
1426	0.33569	0.88501	0	0.15259
1427	0.36621	0.88501	0	0.15259
1428	0.39673	0.88501	0	0.15259
1429	0.42725	0.88501	0	0.15259
1430	0.42725	0.88501	0	0.15259
1431	0.45776	0.91553	0	0.18311
1432	0.48828	0.91553	0	0.21362
1433	0.48828	0.91553	0	0.21362
1434	0.48828	0.88501	0	0.24414
1435	0.48828	0.85449	0	0.30518
1436	0.45776	0.82397	0	0.33569
1437	0.39673	0.79346	0	0.36621
1438	0.36621	0.76294	0	0.39673
1439	0.30518	0.7019	-0.03052	0.39673
1440	0.27466	0.67139	-0.06104	0.39673
1441	0.24414	0.64087	-0.06104	0.39673
1442	0.21362	0.61035	-0.09155	0.33569
1443	0.21362	0.57983	-0.12207	0.30518
1444	0.21362	0.54932	-0.15259	0.24414
1445	0.24414	0.5188	-0.15259	0.18311
1446	0.24414	0.48828	-0.15259	0.12207
1447	0.24414	0.45776	-0.18311	0.09155
1448	0.27466	0.39673	-0.18311	0.06104
1449	0.30518	0.33569	-0.18311	0.03052
1450	0.30518	0.30518	-0.21362	0.06104
1451	0.33569	0.24414	-0.21362	0.09155
1452	0.36621	0.21362	-0.21362	0.12207
1453	0.36621	0.15259	-0.21362	0.18311
1454	0.39673	0.12207	-0.24414	0.24414
1455	0.42725	0.09155	-0.24414	0.30518
1456	0.45776	0.06104	-0.21362	0.36621
1457	0.48828	0	-0.21362	0.39673
1458	0.5188	0	-0.21362	0.45776
1459	0.54932	-0.06104	-0.18311	0.45776
1460	0.61035	-0.09155	-0.15259	0.48828
1461	0.61035	-0.15259	-0.12207	0.48828
1462	0.64087	-0.18311	-0.09155	0.48828
1463	0.67139	-0.21362	-0.06104	0.45776
1464	0.7019	-0.24414	-0.03052	0.45776
1465	0.73242	-0.24414	-0.03052	0.42725
1466	0.73242	-0.24414	-0.06104	0.39673
1467	0.73242	-0.24414	-0.06104	0.36621
1468	0.73242	-0.24414	-0.09155	0.36621
1469	0.7019	-0.24414	-0.15259	0.33569
1470	0.67139	-0.21362	-0.18311	0.30518
1471	0.61035	-0.18311	-0.24414	0.27466
1472	0.57983	-0.15259	-0.27466	0.27466
1473	0.54932	-0.09155	-0.30518	0.24414
1474	0.5188	-0.06104	-0.33569	0.24414
1475	0.5188	0	-0.33569	0.24414
1476	0.5188	0	-0.36621	0.27466
1477	0.54932	0.03052	-0.36621	0.30518
1478	0.54932	0.06104	-0.36621	0.36621
1479	0.57983	0.06104	-0.36621	0.39673
1480	0.64087	0.06104	-0.33569	0.42725
1481	0.67139	0.06104	-0.33569	0.45776
1482	0.7019	0.03052	-0.30518	0.45776
1483	0.76294	0.03052	-0.30518	0.45776
1484	0.79346	0.03052	-0.27466	0.42725
1485	0.85449	0.03052	-0.24414	0.42725
1486	0.88501	0.03052	-0.24414	0.39673
1487	0.88501	0.03052	-0.21362	0.36621
1488	0.91553	0.06104	-0.21362	0.33569
1489	0.91553	0.09155	-0.21362	0.33569
1490	0.91553	0.12207	-0.24414	0.30518
1491	0.91553	0.15259	-0.27466	0.33569
1492	0.91553	0.18311	-0.30518	0.33569
1493	0.91553	0.21362	-0.33569	0.36621
1494	0.88501	0.24414	-0.36621	0.36621
1495	0.88501	0.27466	-0.39673	0.36621
1496	0.91553	0.30518	-0.42725	0.36621
1497	0.91553	0.33569	-0.42725	0.36621
1498	0.91553	0.36621	-0.42725	0.33569
1499	0.91553	0.39673	-0.39673	0.33569
1500	0.91553	0.42725	-0.39673	0.30518
1501	0.88501	0.45776	-0.36621	0.27466
1502	0.85449	0.45776	-0.33569	0.24414
1503	0.82397	0.45776	-0.33569	0.24414
1504	0.79346	0.45776	-0.30518	0.24414
1505	0.73242	0.39673	-0.30518	0.27466
1506	0.67139	0.33569	-0.27466	0.30518
1507	0.61035	0.27466	-0.27466	0.36621
1508	0.5188	0.21362	-0.27466	0.39673
1509	0.45776	0.15259	-0.27466	0.45776
1510	0.36621	0.12207	-0.27466	0.5188
1511	0.30518	0.09155	-0.27466	0.54932
1512	0.24414	0.06104	-0.27466	0.57983
1513	0.18311	0.09155	-0.30518	0.61035
1514	0.15259	0.09155	-0.30518	0.64087
1515	0.15259	0.12207	-0.33569	0.67139
1516	0.15259	0.15259	-0.33569	0.7019
1517	0.15259	0.18311	-0.33569	0.7019
1518	0.15259	0.18311	-0.33569	0.73242
1519	0.18311	0.18311	-0.33569	0.73242
1520	0.18311	0.18311	-0.30518	0.73242
1521	0.18311	0.18311	-0.27466	0.73242
1522	0.15259	0.18311	-0.24414	0.7019
1523	0.15259	0.18311	-0.21362	0.7019
1524	0.12207	0.18311	-0.18311	0.64087
1525	0.12207	0.18311	-0.12207	0.61035
1526	0.09155	0.18311	-0.09155	0.57983
1527	0.09155	0.18311	-0.06104	0.5188
1528	0.06104	0.18311	-0.03052	0.48828
1529	0.06104	0.18311	0	0.42725
1530	0.09155	0.18311	0	0.39673
1531	0.09155	0.18311	0	0.33569
1532	0.12207	0.18311	0	0.30518
1533	0.18311	0.18311	0	0.30518
1534	0.21362	0.21362	0	0.27466
1535	0.27466	0.21362	0.03052	0.27466
1536	0.30518	0.21362	0.03052	0.27466
1537	0.36621	0.24414	0.06104	0.30518
1538	0.39673	0.24414	0.09155	0.33569
1539	0.42725	0.27466	0.12207	0.33569
1540	0.45776	0.27466	0.15259	0.36621
1541	0.45776	0.30518	0.15259	0.39673
1542	0.48828	0.33569	0.15259	0.39673
1543	0.45776	0.36621	0.15259	0.42725
1544	0.45776	0.39673	0.12207	0.42725
1545	0.45776	0.42725	0.09155	0.42725
1546	0.42725	0.45776	0.03052	0.39673
1547	0.42725	0.45776	0	0.39673
1548	0.42725	0.45776	-0.06104	0.36621
1549	0.42725	0.45776	-0.09155	0.33569
1550	0.42725	0.42725	-0.15259	0.33569
1551	0.45776	0.39673	-0.18311	0.30518
1552	0.48828	0.36621	-0.18311	0.27466
1553	0.5188	0.30518	-0.18311	0.24414
1554	0.57983	0.24414	-0.18311	0.24414
1555	0.61035	0.18311	-0.15259	0.21362
1556	0.64087	0.15259	-0.15259	0.18311
1557	0.7019	0.09155	-0.12207	0.15259
1558	0.73242	0.09155	-0.09155	0.12207
1559	0.76294	0.06104	-0.09155	0.09155
1560	0.79346	0.06104	-0.06104	0.09155
1561	0.79346	0.09155	-0.03052	0.09155
1562	0.79346	0.12207	-0.03052	0.09155
1563	0.76294	0.15259	0	0.09155
1564	0.73242	0.18311	0	0.09155
1565	0.7019	0.21362	0.03052	0.09155
1566	0.67139	0.24414	0.09155	0.12207
1567	0.61035	0.24414	0.12207	0.12207
1568	0.54932	0.27466	0.15259	0.15259
1569	0.5188	0.27466	0.21362	0.18311
1570	0.48828	0.27466	0.24414	0.21362
1571	0.45776	0.27466	0.30518	0.24414
1572	0.42725	0.30518	0.39673	0.24414
1573	0.39673	0.30518	0.45776	0.27466
1574	0.39673	0.33569	0.54932	0.27466
1575	0.39673	0.36621	0.61035	0.30518
1576	0.39673	0.39673	0.7019	0.33569
1577	0.42725	0.42725	0.79346	0.33569
1578	0.45776	0.42725	0.85449	0.36621
1579	0.48828	0.45776	0.88501	0.39673
1580	0.5188	0.48828	0.94604	0.42725
1581	0.54932	0.5188	0.94604	0.45776
1582	0.57983	0.54932	0.94604	0.48828
1583	0.61035	0.54932	0.94604	0.5188
1584	0.64087	0.57983	0.91553	0.54932
1585	0.67139	0.61035	0.85449	0.54932
1586	0.67139	0.61035	0.82397	0.54932
1587	0.7019	0.64087	0.76294	0.54932
1588	0.7019	0.64087	0.7019	0.54932
1589	0.7019	0.64087	0.67139	0.5188
1590	0.7019	0.64087	0.61035	0.5188
1591	0.7019	0.64087	0.54932	0.5188
1592	0.7019	0.64087	0.48828	0.48828
1593	0.7019	0.61035	0.42725	0.48828
1594	0.73242	0.61035	0.39673	0.48828
1595	0.76294	0.57983	0.33569	0.48828
1596	0.79346	0.54932	0.30518	0.45776
1597	0.82397	0.54932	0.27466	0.45776
1598	0.85449	0.5188	0.27466	0.42725
1599	0.88501	0.48828	0.27466	0.39673
1600	0.91553	0.48828	0.24414	0.39673
1601	0.91553	0.45776	0.24414	0.39673
1602	0.94604	0.42725	0.27466	0.39673
1603	0.91553	0.42725	0.27466	0.42725
1604	0.91553	0.39673	0.24414	0.45776
1605	0.88501	0.39673	0.24414	0.48828
1606	0.85449	0.39673	0.24414	0.5188
1607	0.82397	0.39673	0.21362	0.54932
1608	0.82397	0.42725	0.21362	0.57983
1609	0.79346	0.45776	0.18311	0.57983
1610	0.76294	0.48828	0.15259	0.57983
1611	0.73242	0.54932	0.09155	0.54932
1612	0.73242	0.61035	0.06104	0.5188
1613	0.7019	0.67139	0.03052	0.48828
1614	0.67139	0.73242	0.03052	0.45776
1615	0.64087	0.79346	0	0.42725
1616	0.61035	0.85449	0	0.42725
1617	0.57983	0.91553	0	0.42725
1618	0.57983	0.97656	0.03052	0.42725
1619	0.57983	1.00708	0.03052	0.42725
1620	0.57983	1.00708	0.06104	0.42725
1621	0.61035	1.0376	0.12207	0.42725
1622	0.64087	1.00708	0.15259	0.42725
1623	0.67139	1.00708	0.21362	0.42725
1624	0.73242	0.97656	0.27466	0.42725
1625	0.76294	0.94604	0.33569	0.42725
1626	0.79346	0.88501	0.36621	0.42725
1627	0.79346	0.85449	0.42725	0.42725
1628	0.79346	0.82397	0.48828	0.45776
1629	0.79346	0.76294	0.5188	0.45776
1630	0.76294	0.73242	0.54932	0.45776
1631	0.73242	0.67139	0.54932	0.45776
1632	0.67139	0.64087	0.54932	0.45776
1633	0.64087	0.57983	0.54932	0.42725
1634	0.57983	0.54932	0.54932	0.42725
1635	0.5188	0.5188	0.54932	0.39673
1636	0.48828	0.5188	0.54932	0.36621
1637	0.45776	0.5188	0.54932	0.36621
1638	0.39673	0.5188	0.54932	0.33569
1639	0.36621	0.5188	0.54932	0.33569
1640	0.33569	0.5188	0.54932	0.30518
1641	0.30518	0.54932	0.54932	0.30518
1642	0.33569	0.54932	0.5188	0.27466
1643	0.30518	0.54932	0.48828	0.27466
1644	0.30518	0.57983	0.48828	0.27466
1645	0.30518	0.57983	0.45776	0.27466
1646	0.30518	0.61035	0.42725	0.27466
1647	0.33569	0.61035	0.42725	0.27466
1648	0.33569	0.61035	0.42725	0.27466
1649	0.33569	0.61035	0.42725	0.30518
1650	0.33569	0.61035	0.42725	0.30518
1651	0.33569	0.61035	0.45776	0.33569
1652	0.33569	0.61035	0.45776	0.33569
1653	0.30518	0.61035	0.45776	0.36621
1654	0.27466	0.61035	0.45776	0.36621
1655	0.24414	0.61035	0.45776	0.33569
1656	0.24414	0.61035	0.42725	0.33569
1657	0.21362	0.61035	0.42725	0.30518
1658	0.21362	0.61035	0.39673	0.27466
1659	0.21362	0.61035	0.39673	0.24414
1660	0.24414	0.61035	0.39673	0.18311
1661	0.24414	0.61035	0.36621	0.15259
1662	0.27466	0.61035	0.36621	0.12207
1663	0.30518	0.61035	0.33569	0.09155
1664	0.30518	0.61035	0.33569	0.06104
1665	0.33569	0.61035	0.30518	0.03052
1666	0.33569	0.64087	0.24414	0
1667	0.33569	0.67139	0.21362	0
1668	0.33569	0.7019	0.15259	0
1669	0.30518	0.73242	0.12207	0
1670	0.27466	0.76294	0.06104	0
1671	0.27466	0.79346	0	0
1672	0.24414	0.79346	0	0
1673	0.24414	0.79346	-0.03052	0
1674	0.21362	0.79346	-0.06104	0
1675	0.21362	0.76294	-0.06104	0
1676	0.21362	0.76294	-0.06104	0
1677	0.21362	0.73242	-0.03052	0
1678	0.24414	0.7019	0	0
1679	0.24414	0.7019	0.03052	0.03052
1680	0.27466	0.67139	0.06104	0.06104
1681	0.27466	0.64087	0.12207	0.12207
1682	0.30518	0.61035	0.21362	0.15259
1683	0.30518	0.61035	0.27466	0.21362
1684	0.27466	0.54932	0.33569	0.24414
1685	0.27466	0.5188	0.36621	0.27466
1686	0.21362	0.45776	0.39673	0.30518
1687	0.18311	0.42725	0.39673	0.30518
1688	0.12207	0.36621	0.39673	0.30518
1689	0.09155	0.36621	0.36621	0.33569
1690	0.06104	0.33569	0.33569	0.33569
1691	0.03052	0.33569	0.30518	0.33569
1692	0	0.33569	0.24414	0.33569
1693	0	0.36621	0.21362	0.36621
1694	0.03052	0.36621	0.21362	0.36621
1695	0.06104	0.39673	0.21362	0.36621
1696	0.09155	0.39673	0.21362	0.36621
1697	0.12207	0.42725	0.21362	0.36621
1698	0.18311	0.42725	0.24414	0.33569
1699	0.24414	0.42725	0.24414	0.30518
1700	0.27466	0.42725	0.24414	0.27466
1701	0.33569	0.42725	0.21362	0.24414
1702	0.39673	0.42725	0.21362	0.21362
1703	0.45776	0.39673	0.18311	0.21362
1704	0.48828	0.39673	0.15259	0.18311
1705	0.5188	0.36621	0.15259	0.18311
1706	0.54932	0.36621	0.15259	0.21362
1707	0.54932	0.33569	0.15259	0.21362
1708	0.54932	0.33569	0.15259	0.21362
1709	0.5188	0.36621	0.18311	0.24414
1710	0.5188	0.39673	0.21362	0.24414
1711	0.48828	0.42725	0.24414	0.24414
1712	0.45776	0.48828	0.27466	0.24414
1713	0.42725	0.54932	0.30518	0.21362
1714	0.39673	0.61035	0.33569	0.21362
1715	0.36621	0.64087	0.36621	0.21362
1716	0.36621	0.7019	0.39673	0.18311
1717	0.33569	0.76294	0.39673	0.18311
1718	0.33569	0.79346	0.42725	0.18311
1719	0.33569	0.82397	0.39673	0.18311
1720	0.30518	0.82397	0.39673	0.21362
1721	0.30518	0.82397	0.36621	0.24414
1722	0.30518	0.82397	0.36621	0.27466
1723	0.27466	0.79346	0.33569	0.33569
1724	0.24414	0.79346	0.30518	0.36621
1725	0.21362	0.76294	0.27466	0.42725
1726	0.18311	0.73242	0.24414	0.48828
1727	0.15259	0.7019	0.21362	0.5188
1728	0.12207	0.67139	0.18311	0.54932
1729	0.12207	0.64087	0.15259	0.54932
1730	0.09155	0.64087	0.12207	0.5188
1731	0.06104	0.61035	0.12207	0.45776
1732	0.06104	0.57983	0.15259	0.39673
1733	0.06104	0.57983	0.15259	0.30518
1734	0.03052	0.57983	0.18311	0.24414
1735	0	0.54932	0.24414	0.18311
1736	0	0.54932	0.30518	0.15259
1737	-0.03052	0.57983	0.39673	0.09155
1738	-0.06104	0.57983	0.45776	0.09155
1739	-0.09155	0.61035	0.5188	0.06104
1740	-0.12207	0.61035	0.57983	0.03052
1741	-0.12207	0.64087	0.61035	0
1742	-0.15259	0.64087	0.64087	-0.03052
1743	-0.15259	0.64087	0.64087	-0.06104
1744	-0.18311	0.64087	0.67139	-0.12207
1745	-0.21362	0.64087	0.67139	-0.15259
1746	-0.24414	0.64087	0.64087	-0.18311
1747	-0.27466	0.67139	0.64087	-0.21362
1748	-0.30518	0.67139	0.64087	-0.24414
1749	-0.33569	0.67139	0.61035	-0.24414
1750	-0.36621	0.64087	0.61035	-0.24414
1751	-0.36621	0.64087	0.57983	-0.21362
1752	-0.39673	0.67139	0.5188	-0.15259
1753	-0.39673	0.67139	0.48828	-0.12207
1754	-0.36621	0.7019	0.42725	-0.06104
1755	-0.36621	0.73242	0.36621	-0.03052
1756	-0.33569	0.76294	0.30518	0
1757	-0.30518	0.79346	0.27466	0.03052
1758	-0.30518	0.82397	0.21362	0.09155
1759	-0.30518	0.82397	0.18311	0.12207
1760	-0.30518	0.82397	0.15259	0.15259
1761	-0.30518	0.82397	0.12207	0.18311
1762	-0.33569	0.76294	0.09155	0.18311
1763	-0.33569	0.73242	0.09155	0.18311
1764	-0.36621	0.64087	0.09155	0.18311
1765	-0.36621	0.57983	0.09155	0.18311
1766	-0.36621	0.48828	0.09155	0.18311
1767	-0.36621	0.39673	0.12207	0.18311
1768	-0.33569	0.30518	0.12207	0.18311
1769	-0.27466	0.24414	0.15259	0.18311
1770	-0.24414	0.18311	0.15259	0.21362
1771	-0.18311	0.12207	0.15259	0.24414
1772	-0.15259	0.12207	0.15259	0.27466
1773	-0.09155	0.12207	0.15259	0.30518
1774	-0.03052	0.12207	0.12207	0.33569
1775	0	0.15259	0.12207	0.36621
1776	0.03052	0.21362	0.12207	0.36621
1777	0.09155	0.24414	0.09155	0.39673
1778	0.12207	0.30518	0.09155	0.36621
1779	0.18311	0.36621	0.12207	0.36621
1780	0.21362	0.39673	0.12207	0.33569
1781	0.24414	0.45776	0.15259	0.30518
1782	0.27466	0.48828	0.21362	0.27466
1783	0.30518	0.5188	0.24414	0.24414
1784	0.30518	0.57983	0.27466	0.21362
1785	0.33569	0.61035	0.33569	0.21362
1786	0.33569	0.61035	0.36621	0.21362
1787	0.30518	0.64087	0.39673	0.21362
1788	0.30518	0.64087	0.42725	0.24414
1789	0.27466	0.64087	0.42725	0.24414
1790	0.27466	0.61035	0.42725	0.27466
1791	0.24414	0.57983	0.42725	0.27466
1792	0.24414	0.57983	0.42725	0.30518
1793	0.21362	0.54932	0.39673	0.30518
1794	0.18311	0.5188	0.36621	0.30518
1795	0.15259	0.5188	0.33569	0.30518
1796	0.12207	0.5188	0.27466	0.33569
1797	0.09155	0.5188	0.24414	0.33569
1798	0.03052	0.5188	0.18311	0.36621
1799	0	0.5188	0.12207	0.39673
1800	0	0.54932	0.06104	0.42725
1801	-0.03052	0.54932	0.03052	0.48828
1802	-0.03052	0.57983	0	0.5188
1803	0	0.61035	-0.03052	0.57983
1804	0	0.67139	-0.06104	0.61035
1805	0.03052	0.7019	-0.06104	0.64087
1806	0.09155	0.76294	-0.06104	0.7019
1807	0.12207	0.82397	-0.06104	0.73242
1808	0.18311	0.88501	-0.03052	0.76294
1809	0.21362	0.94604	-0.03052	0.79346
1810	0.24414	1.00708	0	0.79346
1811	0.30518	1.06812	0	0.79346
1812	0.33569	1.12915	0	0.76294
1813	0.39673	1.15967	0	0.7019
1814	0.45776	1.19019	0.03052	0.64087
1815	0.5188	1.19019	0.06104	0.57983
1816	0.57983	1.15967	0.09155	0.5188
1817	0.61035	1.12915	0.12207	0.45776
1818	0.64087	1.09863	0.12207	0.42725
1819	0.64087	1.00708	0.15259	0.39673
1820	0.61035	0.94604	0.15259	0.39673
1821	0.54932	0.85449	0.12207	0.36621
1822	0.48828	0.73242	0.12207	0.36621
1823	0.45776	0.64087	0.09155	0.36621
1824	0.39673	0.54932	0.06104	0.36621
1825	0.33569	0.45776	0.06104	0.36621
1826	0.30518	0.39673	0.03052	0.36621
1827	0.27466	0.33569	0.03052	0.33569
1828	0.24414	0.30518	0.03052	0.30518
1829	0.24414	0.24414	0	0.27466
1830	0.27466	0.21362	0	0.21362
1831	0.27466	0.18311	0	0.15259
1832	0.30518	0.18311	0.03052	0.09155
1833	0.30518	0.15259	0.03052	0.03052
1834	0.33569	0.15259	0.06104	0
1835	0.33569	0.15259	0.09155	0
1836	0.36621	0.15259	0.12207	-0.03052
1837	0.39673	0.18311	0.18311	-0.03052
1838	0.42725	0.24414	0.24414	-0.03052
1839	0.45776	0.33569	0.30518	-0.03052
1840	0.5188	0.39673	0.39673	0
1841	0.54932	0.48828	0.45776	0
1842	0.57983	0.57983	0.54932	0.03052
1843	0.61035	0.67139	0.61035	0.06104
1844	0.64087	0.73242	0.64087	0.09155
1845	0.67139	0.76294	0.67139	0.15259
1846	0.7019	0.79346	0.7019	0.21362
1847	0.73242	0.76294	0.7019	0.27466
1848	0.76294	0.73242	0.67139	0.36621
1849	0.76294	0.67139	0.64087	0.42725
1850	0.79346	0.61035	0.61035	0.5188
1851	0.82397	0.54932	0.54932	0.61035
1852	0.82397	0.5188	0.45776	0.7019
1853	0.85449	0.45776	0.36621	0.79346
1854	0.85449	0.42725	0.30518	0.85449
1855	0.85449	0.42725	0.24414	0.94604
1856	0.85449	0.39673	0.18311	1.00708
1857	0.85449	0.39673	0.12207	1.0376
1858	0.85449	0.39673	0.09155	1.09863
1859	0.85449	0.36621	0.06104	1.12915
1860	0.82397	0.33569	0.06104	1.12915
1861	0.79346	0.30518	0.03052	1.15967
1862	0.79346	0.27466	0.03052	1.15967
1863	0.76294	0.24414	0	1.19019
1864	0.76294	0.18311	0	1.19019
1865	0.73242	0.15259	0	1.2207
1866	0.73242	0.15259	0	1.2207
1867	0.7019	0.12207	0.03052	1.2207
1868	0.7019	0.15259	0.06104	1.25122
1869	0.7019	0.18311	0.09155	1.25122
1870	0.7019	0.21362	0.12207	1.2207
1871	0.7019	0.27466	0.18311	1.19019
1872	0.7019	0.33569	0.24414	1.12915
1873	0.7019	0.39673	0.30518	1.06812
1874	0.7019	0.45776	0.33569	1.00708
1875	0.67139	0.48828	0.36621	0.91553
1876	0.67139	0.5188	0.39673	0.82397
1877	0.67139	0.5188	0.39673	0.76294
1878	0.64087	0.5188	0.42725	0.67139
1879	0.64087	0.48828	0.42725	0.61035
1880	0.64087	0.42725	0.39673	0.5188
1881	0.67139	0.36621	0.39673	0.45776
1882	0.67139	0.30518	0.39673	0.39673
1883	0.67139	0.27466	0.36621	0.33569
1884	0.7019	0.21362	0.33569	0.27466
1885	0.7019	0.18311	0.27466	0.21362
1886	0.7019	0.15259	0.24414	0.15259
1887	0.67139	0.15259	0.18311	0.12207
1888	0.67139	0.18311	0.09155	0.12207
1889	0.64087	0.21362	0.03052	0.12207
1890	0.61035	0.24414	0	0.18311
1891	0.61035	0.27466	-0.09155	0.24414
1892	0.57983	0.33569	-0.15259	0.30518
1893	0.57983	0.36621	-0.21362	0.39673
1894	0.57983	0.39673	-0.24414	0.48828
1895	0.57983	0.39673	-0.27466	0.54932
1896	0.54932	0.39673	-0.27466	0.61035
1897	0.54932	0.36621	-0.27466	0.64087
1898	0.54932	0.33569	-0.27466	0.67139
1899	0.54932	0.30518	-0.24414	0.67139
1900	0.54932	0.27466	-0.21362	0.67139
1901	0.54932	0.27466	-0.18311	0.67139
1902	0.54932	0.24414	-0.15259	0.67139
1903	0.54932	0.24414	-0.12207	0.7019
1904	0.54932	0.24414	-0.06104	0.7019
1905	0.54932	0.24414	-0.03052	0.7019
1906	0.54932	0.24414	0	0.73242
1907	0.57983	0.24414	0	0.73242
1908	0.57983	0.27466	0.06104	0.73242
1909	0.57983	0.30518	0.06104	0.76294
1910	0.57983	0.33569	0.09155	0.76294
1911	0.57983	0.36621	0.09155	0.76294
1912	0.57983	0.42725	0.09155	0.76294
1913	0.57983	0.48828	0.06104	0.76294
1914	0.64087	0.54932	0.03052	0.76294
1915	0.64087	0.61035	0	0.79346
1916	0.64087	0.64087	0	0.79346
1917	0.67139	0.67139	-0.03052	0.79346
1918	0.67139	0.7019	-0.03052	0.82397
1919	0.67139	0.7019	-0.03052	0.79346
1920	0.67139	0.7019	-0.03052	0.79346
1921	0.67139	0.7019	0	0.76294
1922	0.67139	0.7019	0	0.73242
1923	0.67139	0.73242	0	0.67139
1924	0.64087	0.76294	0.03052	0.64087
1925	0.64087	0.79346	0.03052	0.57983
1926	0.61035	0.82397	0.03052	0.5188
1927	0.61035	0.88501	0.03052	0.45776
1928	0.61035	0.91553	0.03052	0.39673
1929	0.61035	0.97656	0.03052	0.33569
1930	0.57983	0.97656	0	0.24414
1931	0.57983	0.97656	0	0.15259
1932	0.54932	0.94604	0	0.06104
1933	0.5188	0.91553	0	0
1934	0.45776	0.85449	0	-0.03052
1935	0.39673	0.79346	0.03052	-0.09155
1936	0.33569	0.73242	0.03052	-0.12207
1937	0.24414	0.67139	0.06104	-0.12207
1938	0.18311	0.61035	0.09155	-0.09155
1939	0.09155	0.57983	0.09155	-0.06104
1940	0.03052	0.54932	0.12207	0
1941	0	0.54932	0.12207	0.03052
1942	0	0.54932	0.12207	0.12207
1943	0	0.5188	0.12207	0.18311
1944	0	0.5188	0.12207	0.24414
1945	0	0.5188	0.09155	0.30518
1946	0	0.5188	0.09155	0.36621
1947	0.03052	0.48828	0.06104	0.39673
1948	0.06104	0.48828	0.03052	0.39673
1949	0.09155	0.45776	0	0.39673
1950	0.12207	0.45776	0	0.36621
1951	0.15259	0.42725	0	0.33569
1952	0.21362	0.42725	0	0.33569
1953	0.24414	0.42725	-0.03052	0.30518
1954	0.27466	0.45776	-0.03052	0.27466
1955	0.30518	0.48828	-0.03052	0.27466
1956	0.30518	0.48828	-0.03052	0.24414
1957	0.33569	0.5188	-0.03052	0.27466
1958	0.36621	0.54932	-0.03052	0.27466
1959	0.36621	0.57983	-0.03052	0.30518
1960	0.39673	0.61035	0	0.30518
1961	0.39673	0.64087	0	0.33569
1962	0.42725	0.67139	0	0.33569
1963	0.45776	0.67139	0	0.36621
1964	0.5188	0.67139	0	0.39673
1965	0.54932	0.7019	0.03052	0.39673
1966	0.64087	0.7019	0.03052	0.42725
1967	0.7019	0.7019	0.06104	0.48828
1968	0.76294	0.7019	0.09155	0.5188
1969	0.82397	0.73242	0.15259	0.54932
1970	0.88501	0.76294	0.18311	0.61035
1971	0.91553	0.76294	0.24414	0.64087
1972	0.94604	0.82397	0.30518	0.67139
1973	0.97656	0.85449	0.36621	0.67139
1974	0.97656	0.88501	0.39673	0.67139
1975	0.94604	0.91553	0.42725	0.64087
1976	0.91553	0.94604	0.45776	0.61035
1977	0.85449	0.94604	0.45776	0.57983
1978	0.82397	0.94604	0.42725	0.54932
1979	0.76294	0.94604	0.36621	0.5188
1980	0.7019	0.94604	0.30518	0.48828
1981	0.67139	0.91553	0.21362	0.48828
1982	0.64087	0.88501	0.12207	0.48828
1983	0.61035	0.85449	0.03052	0.48828
1984	0.57983	0.82397	-0.03052	0.48828
1985	0.57983	0.76294	-0.09155	0.48828
1986	0.57983	0.73242	-0.15259	0.5188
1987	0.57983	0.67139	-0.15259	0.5188
1988	0.61035	0.64087	-0.15259	0.5188
1989	0.64087	0.57983	-0.12207	0.5188
1990	0.67139	0.54932	-0.03052	0.54932
1991	0.7019	0.54932	0.06104	0.54932
1992	0.73242	0.5188	0.21362	0.5188
1993	0.76294	0.5188	0.42725	0.5188
1994	0.76294	0.5188	0.67139	0.5188
1995	0.76294	0.5188	0.94604	0.48828
1996	0.73242	0.5188	1.25122	0.45776
1997	0.7019	0.5188	1.61743	0.42725
1998	0.67139	0.48828	1.98364	0.39673
1999	0.64087	0.48828	2.34985	0.36621
[truncated: 38,001 more rows]

## Sheet: Panel_f_data
ACh-induced current in AVA (pA)
	WT	acc-2	Rescue	acc-2 RNAi
1	25.0662	8.58616	33.8201	5.64023
2	21.8416	21.7883	26.7461	9.21091
3	23.946	5.08017	26.2856	22.6951
4	26.8078	6.99323	26.2545	10.8831
5	27.9177	13.8457	27.8593	13.8882
6	10.6848	7.97504	26.8112	5.49668
7	25.1555	14.0814	37.7126
8	16.7889	5.26738
mean	22.2761	10.4522	29.3556	11.3024
SEM	2.05238	2.02888	1.72057	2.6255
p value		0.0016	0.0987	0.0071

[truncated: 8 more sheets: Panel_g_trace, Panel_g_data, Panel_h_data, Panel_i_data, Panel_j_trace, Panel_j_data, Panel_k_data, Panel_l_data]
