# Supplementary material for: Locomotion modulates olfactory learning through proprioception in C. elegans
Source: Nat Commun. 2023 Jul 27;14:4534. doi: 10.1038/s41467-023-40286-x (PMC10374624; doi:10.1038/s41467-023-40286-x)
Supplement: Supplementary file 4 — Source Data [file 41467_2023_40286_MOESM4_ESM.zip › Supplementary Fig. 1 Source Data.xlsx]

## Sheet: Panel_b_data
WT (6h Hist)													BWM-HisCl1 (6h Hist)
	Histamine (mM)													Histamine (mM)
	0.0001	0.001	0.01	0.1	0.5	1	5	10	20					0.0001	0.001	0.01	0.1	0.7	0.5	1	5	10	20
1	167.58	184.069	167.882	145.728	97.9653	205.817	123.207	81.7694	152.48				1	156.566	203.494	211.596	162.042	142.313	80.1981	100.448	138.783	0	0
2	158.485	133.435	78.7576	162.177	182.891	157.696	115.663	82.6502	135.86				2	209.221	202.788	219.303	148.952	180.488	145.436	66.5754	21.5176	0	9.3812
3	147.76	89.8591	182.131	156.438	159.518	147.964	161.088	85.9717	205.153				3	271.803	158.795	157.427	191.313	115.234	121.379	82.9646	76.6157	0	0
4	146.132	162.562	105.744	183.182	174.13	134.946	176.908	200.104	147.293				4	152.063	148.209	192.554	175.581	187.349	227.537	36.228	112.009	0	44.1507
5	193.244	170.381	172.364	117.11	238.157	115.711	161.364	234.77	209.932				5	140.088	181.209	187.17	226.759	200.766	174.166	80.3606	141.329	0	0
6	130.301	169.198	153.507	139.03	118.239	150.048	185.17	231.203	150.074				6	130.095	84.3053	132.799	88.7008	149.115	89.8798	117.161	81.8668	0	0
7	131.857	194.192	147.149	170.153	147.77	185.689	203.863	156.939	165.49				7	125.119	108.293	138.239	69.7381	182.405	127.357	64.9965	38.2161	0	11.1392
8	118.93	176.96	154.661	152.039	116.987	177.695	176.532	154.366	155.573				8	134.279	149.225	133.99	65.0508	238.053	126.744	119.155	4.507	0	0
9	190.452	189.906	238.714	127.969	112.99	102.69	216.873	163.199	78.6048				9	142.615	144.514	112.505	104.245	88.6852	103.71	155.901	10.9365	59.3178	0
10	150.027	124.597	81.4148	114.106	195.7	77.5302	184.998	135.014	187.363				10	149.98	128.091	135.154	116.145	217.375	113.334	89.0928	45.387	44.9909	0
11	120.234			162.043		181	58.3139	155.761					11			214.409		175.64	123.699	131.046	97.9585
12	149.613			142.67		203.1	184.579	95.9782					12			139.657		136.314	92.9964	167.645	42.4206
13	116.738			139.321		205.587		177.735					13			162.596		207.245	121.946	138.387	11.0545
14	178.824			130.837		195.239		220.568					14			143.909		109.104	183.36	129.106	60.1296
15	190.299			139.19		147.698		205.88					15			126.54		183.668	102.625	45.8173	94.4508
													16			198.087		176.27		92.4653
													17			93.7911		177.971		157.423
mean	152.698	159.516	148.233	145.466	154.435	159.227	162.38	158.794	158.782				18			101.123		186.119		68.2915
SEM	6.8758	10.544	15.4458	4.96834	13.9837	10.1787	12.6655	13.9233	11.9443				19			119.841		77.6246
													20			112.804		138.733
													21			178.522		127.934
BWM-HisCl1 (2h Hist)													22			238.245		167.94
	Histamine (mM)												23			167.717		179.739
	0.0001	0.001	0.01	0.1	0.5	0.7	1	5	10	20			24			167.854		203.268
1	162.233	177.788	185.557	144.73	196.126	116.418	55.6104	156.766	0	0			25			194.431		167.671
2	142.782	111.537	187.113	211.752	181.318	89.9497	128.489	124.119	0	19.108
3	164.246	200.027	146.682	213.096	169.752	104.99	13.1308	155.161	0	48.0839
4	175.867	186.241	151.608	190.459	183.353	149.298	26.3662	89.9502	0	0			mean	161.183	150.892	159.211	134.853	128.958	164.681	102.392	65.1455	10.4309	6.46711
5	172.672	210.596	170.91	202.406	220.92	185.746	40.2342	126.75	0	0			SEM	14.3585	12.1385	8.00035	17.2435	10.2137	7.93695	9.22547	11.7253	7.03543	4.40093
6	136.103	140.411	167.077	160.877	183.91	152.999	81.2592	50.8309	0	0
7	156.674	135.376	204.475	112.669	129.939	112.537	174.967	69.4545	0	0
8	128.177	102.177	127.04	108.629	108.967	141.418	62.2069	156.678	0	0
9	144.737	141.83	164.007	94.3983	109.242	157.72	124.005	66.9888	0	0
10	135.63	138.493	165.017	141.531	198.879	175.919	116.971	78.668	0	0
11					221.896	153.763	167.196	83.3119	53.749	13.8103
12					167.438	94.9355	87.9495	158.706	50.2999	0
13					166.931	95.2976	90.8772	17.0179
14					44.2762	106.07	177.957	117.994
15					159.754	138.595	136.061	31.9493
16							101.458	96.9481
17							123.638	107.615
18							165.657	41.1502
19							98.849	100.28
20							90.1706	105.411
21								41.2733
22								131.663
23								61.318
24								164.645
25								19.2709
26								54.8148
27								26.0059
28								47.7708
29								26.1796
30								32.6763
mean	151.912	154.448	166.948	158.055	162.847	131.71	103.153	84.7122	8.67074	6.75018
SEM	5.2698	11.7065	7.0142	14.1199	12.2443	7.9691	10.8189	8.62739	5.84967	4.19336

## Sheet: Panel_c_data
WT (6h Hist)													BWM-HisCl1 (6h Hist)
	Histamine (mM)													Histamine (mM)
	0.0001	0.001	0.01	0.1	0.5	1	5	10	20					0.0001	0.001	0.01	0.1	0.5	1	3	5	10	20
1	199.449	158.2	226.78	210.633	235.356	291.507	163.019	157.936	146.57				1	186.478	258.535	113.568	154.162	167.858	123.788	148.775	53.1347	0	0
2	143.576	228.667	184.009	169.972	210.463	199.803	188.134	193.371	231.931				2	238.456	202.616	199.272	138.367	158.054	128.253	109.791	167.325	0	0
3	220.884	169.879	132.129	228.07	190.369	243.562	189.468	199.702	166.489				3	214.073	209.575	163.918	185.862	163.871	124.169	157.28	163.942	0	0
4	146.945	252.015	150.335	157.564	243.951	258.399	151.399	140.558	223.452				4	240.089	207.991	166.682	190.254	126.337	168.659	94.0651	54.0589	0	0
5	185.626	133.709	147.425	182.397	184.638	203.11	143.437	203.129	223.732				5	174.979	192.746	171.765	115.073	155.973	92.2495	91.1436	49.1594	0	0
6	176.103	198.266	152.002	150.613	184.331	208.049	161.476	164.299	129.353				6	86.9199	179.053	156.954	101.018	140.744	42.1939	96.2487	37.124	0	0
7	178.654	152.204	156.456	166.645	206.121	275.767	142.045	149.395	117.534				7	95.0645	151.13	160.698	218.685	156.012	130.666	106.232	123.066	0	0
8	205.811	198.84	128.507	169.925	118.887	164.915	127.259	182.264	96.7844				8	159.537	166.361	190.095	179.675	144.143	181.022	116.971	115.366	0	0
9	147.21	188.764	149.723	209.41	170.088	194.597	151.025	168.792	234.519				9	156.682	183.449	199.866	162.253	144.122	162.019	97.2276	70.4933	0	0
10	170.938	185.222	214.387	165.763	174.942	232.333	198.542	201.347	252.397				10	188.673	187.531	254.896	191.656	126.692	209.088	141.812	26.0474	0	0
11	197.744	188.127	222.824	175.796	201.708	275.101	164.012	57.6665	69.6958				11	202.346	218.725	144.576	205.068	205.149	171.675	122.832	63.0061	0	0
12	232.721	238.882	194.592	149.489	147.183	224.72	151.738	90.5229	186.303				12	221.499	182.42	231.697	180.216	158.668	169.325	111.29	129.286	0	71.5084
13	158.805	232.698	73.9184	187.833	207.292	241.629	100.504	181.117	220.262				13	166.551	162.769	231.697	177.411	245.207	154.166	136.757	167.604	0	53.201
14	79.0558	237.021	162.518	239.819	168.39	261.583	209.601	218.534	182.129				14	213.1	198.653	216.229	211.239	193.453	76.3114		12.1824	0	8.8392
15	152.667	171.103	210.838	112.525	110.531	269.596	224.459		214.792				15	230.91	142.331	152.602	234.507	230.754	201.567		164.499	25.6737	0
16		199.052	218.49	116.534	85.3955	140.851	190.603		172.307				16	72.566	134.507	207.64	161.522	135.188	201.567		8.6552	6.0904	0
17		185.151	166.872	256.39	129.831	106.402	165.986		125.265				17	143.184	162.232	185.26	237.919	147.324			13.3055	70.9956	0
18		154.201	143.042	165.663	191.037	168.646	186.11		75.224				18	114.368	116.493	152.274	158.545	145.414			9.0993	0	0
19		78.4247	195.363	72.3227	179.661	39.4505	135.44		153.896				19	116.523	124.461	179.273	209.248				7.9653	0	0
20		148.44	195.363		178.578	106.858	218.844		170.564				20	204.695	118.479	85.7404	196.806				75.0028	0	0
21		154.875	198.435		143.085	109.644	214.908		194.979				21	194.241	165.112	137.565	133.245				31.273	0	0
22		192.814	140.208		153.744	184.238	126.865		105.332				22	174.557	141.689	180.006	195.443				9.9693	0	0
23		178.643	184.011		157.211	161.508	241.51		188.008				23	135.439	316.546	187.998	62.1908				18.4799	0	0
24		170.353	155.364			100.285	191.373		80.1694				24	178.037	139.379	163.155	107.365				97.791	0	0
25		240.38	152.028			163.522	227.595		113.607				25	204.499	130.016	141.319	44.6435				173.779	0	0
26		147.719	222.48			169.976	185.102		240.946				26	224.132	80.631	255.79	66.0235					0
27		200.774	159.412			128.58	221.564		149.298				27	177.996	106.05	187.254	195.748					0
28		120.802	204.648			81.2114	201.708		110.629				28	164.306	93.2376	65.8931	157.635					0
29		129.793	232.044			134.547	118.062		168.246				29	161.131	168.965	69.5242						0
30		155.91	194.569			118.504							30			141.374						0
mean	173.079	179.698	175.626	173.019	172.73	181.963	175.579	164.902	163.601				mean	173.829	166.955	169.819	163.278	163.609	146.045	117.725	73.6646	3.42532	5.34194
SEM	9.78415	7.30788	6.70272	10.2524	8.07219	12.1562	6.85254	11.9938	10.0059				SEM	8.40605	9.21725	8.60742	9.66555	7.96432	11.8081	6.14044	11.9753	2.48781	3.49011
BWM-HisCl1 (2h Hist)
	Histamine (mM)
	0.0001	0.001	0.01	0.1	0.5	1	3	5	10	20
1	187.822	205.445	84.7162	220.442	218.969	123.19	64.5224	50.9485	181.047	114.232
2	196.964	138.402	86.2486	133.776	144.482	178.911	118.945	51.116	87.8253	77.4223
3	131.123	152.163	130.315	152.814	115.095	167.199	121.579	7.5905	34.2677	140.15
4	154.774	148.048	141.515	70.2072	69.6957	97.2172	130.945	101.426	0	43.091
5	155.7	192.012	167.585	218.181	38.5476	152.574	107.411	66.0002	0	0
6	166.181	166.805	174.794	168.871	126.511	155.862	117.186	23.4499	0	0
7	136.151	172.576	195.646	138.548	179.399	194.031	106.152	77.9109	0	0
8	130.472	207.229	200.974	106.154	152.029	180.341	106.24	7.4841	0	0
9	188.913	186.969	168.062	194.483	143.195	154.684	110.216	16.537	0	0
10	136.396	134.511	206.336	157.18	155.981	112.618	88.851	97.2025	0	0
11	144.325	160.164	142.334	124.617	121.832	162.038	104.696	56.9638	0	0
12	178.429	219.267	131.732	161.558	67.0367	192.483	145.712	37.6643	0	0
13	120.222	171.186	71.0976	136.406	157.109	137.855	133.178	3.825	0	0
14	146.166	174.312	108.381	154.938		84.8466	105.674	52.9965	0	0
15	143.367		152.052			192.164		19.5837	0	0
16						43.152		10.397	0	0
17						135.759		27.9968	0	0
18						102.423		22.2476	0	0
19						38.5465		47.4414	0	0
20						189.81		5.6616	0	0
21						155.123		7.6748	0	0
22						226.615		35.846	0	0
23						95.5062		56.26	0	0
24						190.092		38.6626	0	0
25						169.335		16.2886	0
26								108.088	0
27								60.6501	0
28								53.6576	0
29								36.5922	0
30								14.8099	0
mean	154.467	173.506	144.119	152.727	129.991	145.295	111.522	40.4325	10.1047	15.6206
SEM	6.19851	6.97778	11.0685	10.887	13.611	9.59679	5.28453	5.3468	6.66113	7.92695

## Sheet: Panel_d_data
Speed (μm/s)
	OP50 training					PA14 training
	WT (0 Hist)	WT (5 Hist)	BWM-HisCl1 (0 Hist)			WT (0 Hist)	WT (5 Hist)	BWM-HisCl1 (0 Hist)
1	174.168	123.207	187.041		1	136.026	163.019	169.683
2	152.07	115.663	180.507		2	166.858	188.134	144.137
3	121.517	161.088	162.433		3	158.192	189.468	149.481
4	154.82	176.908	207.252		4	187.806	151.399	161.788
5	165.666	161.364	187.039		5	172.198	143.437	136.227
6	220.04	185.17	180.924		6	183.504	161.476	157.29
7	150.66	203.863	158.144		7	193.222	142.045	193.53
8	125.866	176.532	188.902		8	155.522	127.259	136.021
9	97.8486	216.873	109.576		9	167.386	151.025	208.236
10	193.542	184.998	156.903		10	168.14	198.542	173.116
11	175.62	58.3139	237.448		11	202.683	164.012	188.573
12	145.05	184.579	164.467		12	152.203	151.738	167.923
13	134.049		151.944		13	193.045	100.504	148.048
14	254.327		77.4759		14	156.643	209.601	212.016
15	193.867		80.8723		15	175.009	224.459	160.052
16	173.956				16	170.645	190.603
17	183.724				17	171.782	165.986
18	150.691				18	186.158	186.11
19	144.823				19	142.19	135.44
20	131.844				20	129.239	218.844
21	169.627				21	214.908	214.908
22	142.041				22	126.865	126.865
23	167.968				23	241.51	241.51
24	160.455				24	191.373	191.373
25	160.455				25	227.595	227.595
					26	185.102	185.102
					27	221.564	221.564
					28	201.708	201.708
					29	118.062	118.062
mean	161.788	162.38	162.062			168.423	175.579	167.075
SEM	6.46794	12.6655	11.3476			4.39381	6.85254	6.25133
p value		1	1			0.6872	0.6992	0.9973

## Sheet: Panel_e_data
Learning index
	WT (0 Hist)	WT (5 Hist)	BWM-HisCl1 (0 Hist)
1	0.79065	0.24379	1.17993
2	0.84393	0.33866	0.81746
3	0.64146	0.4793	0.39815
4	0.31299	1.04033	0.13465
5	0.23342	0.41889	0.13376
6	0.35048	0.49753	0.75294
7	0.11873	0.19893	0.394
8	0.40044	0.41984	0.42894
9	0.49009	-0.00422	1.03246
10	0.89448	0.394	0.67531
11	0.91685	0.00968	0.83492
12	0.3374	0.75188	0.60917
13	0.68894	1.02451	0.45338
14	0.89065	0.65863	1.07788
15	0.49738	0.631	0.01333
16	0.64607	0.44185	-0.23362
17	0.47554	0.80719	0.32776
18	0.52323	0.47719	0.91241
19	0.25308	0.46474	0.17582
20	0.47719	-0.19642	-0.20513
21	0.94809	0.94676	0.04657
22	-0.0152	0.69074	0.73106
23	0.86898	0.31839	0.02121
24	0.16921	0.38941	0.77791
25	1.12744	-0.23904	0.43286
26	0.34123	0.59403	0.87373
27	0.71506	1.03829	1.22222
28	0.4741	0.89811	0.38561
29	0.47597	0.26782	0.21055
30	0.29018	0.39249	0.36122
mean	0.539269	0.47981	0.499215
SEM	0.0515348	0.0615572	0.072874
p value		0.7806	0.8935
