# Supplementary material for: Locomotion modulates olfactory learning through proprioception in C. elegans
Source: Nat Commun. 2023 Jul 27;14:4534. doi: 10.1038/s41467-023-40286-x (PMC10374624; doi:10.1038/s41467-023-40286-x)
Supplement: Supplementary file 4 — Source Data [file 41467_2023_40286_MOESM4_ESM.zip › Supplementary Fig. 10 Source Data.xlsx]

## Sheet: Panel_a_data
Wild type + Gelatin
	Gelatin: 2%			0.01			0.005			0.003			0.001			0
	Speed (μm/s)	Bending frequency (Hz)	Body amplitude (mm)	Speed (μm/s)	Bending frequency (Hz)	Body amplitude (mm)	Speed (μm/s)	Bending frequency (Hz)	Body amplitude (mm)	Speed (μm/s)	Bending frequency (Hz)	Body amplitude (mm)	Speed (μm/s)	Bending frequency (Hz)	Body amplitude (mm)	Speed (μm/s)	Bending frequency (Hz)	Body amplitude (mm)
1	64.9351	0.26966	111.462	117.649	0.23596	110.23	105.418	0.26966	102.019	101.454	0.23596	110.278	97.3268	0.40449	112.174	155.559	0.40449	123.345
2	51.8874	0.16854	104.882	92.7409	0.20225	98.9483	79.2344	0.4382	141.378	118.01	0.30337	127.586	165.801	0.4382	108.832	113.623	0.16854	155.097
3	69.4557	0.20225	88.5723	131.151	0.26966	118.06	82.4408	0.30337	112.845	121.161	0.30337	124.348	148.299	0.40449	111.86	201.73	0.47191	139.622
4	62.8207	0.20225	97.9541	104.074	0.23596	126.823	94.3255	0.30337	114.748	168.053	NaN	NaN	100.25	0.33708	138.922	138.82	0.37079	109.7
5	53.4167	0.16854	95.731	84.8617	NaN	NaN	102.254	0.30337	97.0578	154.377	0.33708	100.303	73.8522	0.30337	138.745	198.297	0.53933	117.806
6	121.057	0.30337	83.01	84.6849	0.23596	127.621	86.8698	0.26966	122.01	141.629	0.33708	110.674	117.48	0.30337	106.969	238.058	0.53933	95.6876
7	105.173	0.30337	92.3455	78.0687	0.30337	122.078	128.455	0.30337	121.088	105.709	0.30337	96.4059	122.001	0.30337	84.7917	112.773	0.23596	96.0925
8	94.8232	0.23596	86.4371	91.8314	0.26966	122.3	88.934	0.26966	114.471	79.8607	0.30337	119.224	93.9762	0.37079	136.138	200.709	0.4382	66.981
9	70.9505	0.20225	86.3412	90.2526	0.30337	112.649	103.108	0.23596	127.652	96.1546	0.33708	137.829	87.4171	0.26966	142.635	117.459	0.53933	136.721
10	76.8565	0.20225	79.575	101.204	0.20225	110.688	98.5156	0.30337	139.794	109.582	0.33708	141.609	116.1	0.30337	98.1102	193.815	0.60674	132.624
11	84.6107	0.30337	105.695	104.78	0.26966	120.383	116.514	0.30337	105.776	114.363	0.26966	89.2562	159.108	0.4382	95.6379	219.844	0.53933	106.367
12	73.3549	0.16854	82.5273	98.7454	0.37079	85.3674	122.509	0.30337	89.417	99.9511	0.33708	122.323	129.996	0.33708	96.5976	228.115	0.57303	121.335
13	62.1935	0.16854	82.966	125.583	0.30337	138.396	94.1059	0.23596	126.047	102.872	0.23596	110.898	105.891	0.23596	92.281	209.45	0.50562	110.722
14	48.7279	0.23596	145.893	94.0496	0.23596	137.073	105.637	0.26966	98.8925	110.937	0.30337	107.703	126.243	0.33708	95.9035	124.143	0.57303	133.571
15	61.1323	0.20225	115.734	78.6228	0.23596	139.736	86.8474	0.26966	105.935	113.181	0.26966	106.018	112.5	0.40449	133.12	143.716	0.40449	115.665
16	90.8796	0.26966	115.047	156.755	0.4382	104.457	120.57	0.26966	101.69	149.266	NaN	NaN	110.267	0.30337	110.684	176.232	0.50562	113.557
17	93.6988	0.23596	96.2531	68.6495	0.13483	119.964	75.3145	0.20225	120.965	157.647	0.33708	103.935	113.271	0.30337	97.3781	160.942	0.57303	111.93
18	88.1052	0.23596	97.9579	115.145	0.33708	86.3467	84.5319	0.23596	105.944	107.511	0.30337	147.471	164.096	0.16854	98.7888	148.998	0.40449	87.4499
19	86.8792	0.23596	99.8259	102.167	0.37079	117.804	94.3653	0.23596	96.4965	113.349	0.37079	142.413	142.634	0.30337	95.9723	178.61	0.50562	112.301
20	71.3875	0.20225	133.707	129.82	0.37079	98.8261	86.0942	0.23596	121.123	140.305	0.33708	110.117	82.9037	0.40449	147.43	173.835	0.4382	85.913
21	55.3117	0.16854	110.546	104.156	0.33708	110.847	126.317	0.37079	100.772	136.92	0.37079	104.057	107.624	0.30337	97.1462	171.025	0.37079	93.1709
22	39.0508	0.13483	111.911	68.6629	0.30337	131.288	98.4533	0.33708	100.936	123.414	0.23596	110.504	107.879	0.40449	89.3235	173.834	0.47191	109.951
23	30.5027	0.16854	107.624	77.7002	0.26966	133.608	87.4018	0.23596	124.755	111.259	0.23596	121.629	113.069	0.40449	113.459	177.208	0.53933	107.248
24	47.8586	0.16854	155.919	84.2283	0.30337	129.2	114.88	0.26966	141.042	81.9239	0.20225	107.456	199.792	NaN		174.163	0.4382	91.6867
25	52.6697	0.16854	102.182	95.793	0.26966	93.8721	109.088	0.26966	151.843	76.5555	0.20225	103.429	101.555	0.37079	122.026	157.547	0.37079	106.427
26	98.7529	0.26966	76.4775	81.8327	0.26966	104.838	137.149	0.30337	131.593	138.97	0.37079	112.109	118.74	0.33708	90.2412	188.748	0.60674	115.094
27	74.1508	0.23596	110.334	94.6394	0.20225	90.9783	94.4775	0.26966	140.841	93.5566	0.23596	120.159	173.085	0.33708	128.019	206.421	0.4382	100.303
28	85.394	0.30337	80.2031	83.5134	0.20225	127.746	117.076	0.26966	134.329	99.4122	0.26966	99.107	82.6434	0.26966	136.208	146.108	0.40449	121.637
29	13.4601	0.23596	98.1158	64.795	0.20225	120.525	58.1061	0.33708	121.052	83.6496	0.23596	121.272	94.7511	0.33708	119.999	182.005	0.47191	117.852
30	76.4164	0.20225	92.1521	74.145	0.20225	153.122	114.786	0.33708	117.022	94.6117	0.20225	118.324	109.448	0.30337	123.437	161.06	0.53933	136.694
31	126.655	0.30337	90.7601	133.785	0.30337	124.072	132.024	0.30337	102.797	110.153	0.26966	96.0267	163.47	0.37079	108.988	235.762	0.57303	94.9769
32	121.293	0.30337	84.6989	133.105	0.37079	125.383	105.918	0.20225	147.826	127.949	0.30337	95.7324	121.89	0.37079	134.008	91.8101	0.4382	123.079
33	111.057	0.26966	93.238	106.333	0.23596	97.6815	90.1573	0.26966	145.902	112.375	0.23596	116.943	129.093	0.33708	114.914	175.709	0.53933	119.46
34	110.108	0.26966	87.8937	104.511	0.26966	102.211	83.3358	0.23596	149.214	96.7306	0.30337	117.899	117.043	0.26966	93.4557	137.012	0.4382	81.228
35	23.2726	0.37079	110.514	113.017	0.26966	107.263	116.862	0.20225	125.975	119.174	0.30337	102.285	142.69	0.33708	111.797	111.832	0.40449	92.8685
36	114.794	0.33708	99.2031	102.431	0.23596	83.1896	69.4457	0.37079	86.7216	61.3348	0.23596	105.661	166.156	0.30337	153.234	147.112	0.37079	116.72
37	85.5195	0.26966	91.4709	77.4846	0.23596	117.569	73.7365	0.33708	107.893	85.8005	0.23596	87.9204	96.633	0.26966	87.352	121.108	0.33708	122.403
38	93.665	0.20225	97.3243	93.1609	0.26966	101.249	76.574	0.33708	124.327	75.2877	0.20225	136.37	143.528	0.20225	134.657	127.569	0.50562	121.882
39	61.2685	0.16854	149.852	106.057	0.4382	99.6357	93.3803	0.40449	116.731	85.5399	0.26966	81.3505	106.802	0.20225	149.987	81.803	0.23596	147.972
40	85.1919	0.23596	118.388	83.7293	0.20225	106.918	84.7636	0.33708	136.08	89.171	0.26966	109.065	80.2444	0.23596	137.114	123.961	0.37079	98.9541
41	53.5018	0.20225	97.1871	83.5691	0.23596	89.2834	108.637	0.26966	130.218	104.555	0.23596	141.644	163.021	0.26966	136.343	112.362	0.33708	103.444
42	73.3046	0.26966	149.844	85.6149	0.23596	87.7252	114.326	0.16854	132.808	113	0.26966	119.277	177.245	0.23596	136.481	101.965	0.47191	161.065
43	56.0175	0.20225	80.6839	51.5575	0.26966	155.666	62.4454	0.20225	113.347	118.968	0.30337	101.906	78.8141	0.30337	135.674	104.449	0.30337	150.15
44	53.1808	0.16854	108.435	60.5625	0.20225	142.32	50.3143	0.13483	116.322	109.867	0.37079	142.214	89.9157	0.30337	137.262	149.073	0.30337	121.745
45	70.9838	0.16854	124.337	100.632	0.26966	114.278	43.9219	0.13483	86.2502	100.184	0.30337	130.955	89.4622	0.20225	128.122	120.922	0.37079	135.435
46	119.625	0.30337	96.1587	113.685	0.26966	112.51	139.532	0.33708	94.4037	115.542	0.30337	111.543	163.951	0.40449	96.3247	152.339	0.4382	90.7242
47	97.094	0.30337	116.522	90.0238	0.33708	108.69	112.399	0.33708	96.9297	64.4089	0.30337	147.925	129.183	0.37079	102.864	125.345	0.30337	117.437
48	97.0398	0.20225	114.676	76.8948	0.20225	133.331	101.327	0.23596	137.167	92.5723	0.26966	130.882	157.198	0.37079	91.1911	145.931	0.4382	121.662
49	108.684	0.23596	112.692	78.8345	0.26966	149.263	108.561	0.26966	109.062	69.6142	0.13483	156.45	131.113	0.33708	109.133	176.62	0.4382	97.328
50	30.946	0.33708	109.026	112.422	0.30337	99.3333	107.056	0.33708	130.61	164.221	NaN	NaN	138.717	0.30337	119.662	143.658	0.40449	113.045
51	100.157	0.30337	119.899	86.6967	0.23596	86.7366	80.8081	0.37079	94.3561	157.43	0.37079	85.5649	84.5296	0.20225	101.633	123.596	0.37079	122.693
52	91.165	0.26966	127.416	58.3065	0.13483	96.9455	146.461	0.33708	98.2896	129.881	0.37079	113.191	172.832	0.23596	97.0313	131.788	0.33708	114.618
53	55.9977	0.23596	113.814	28.5159	0.16854	120.234	47.1046	0.30337	115.938	72.9609	0.16854	145.292	168.099	0.26966	97.0488	138.745	0.40449	90.9908
54	69.4055	0.16854	106.689	75.9681	0.13483	137.431	33.1689	0.30337	112.266	92.336	0.23596	116.916	84.1689	0.37079	110.422	142.824	0.37079	88.6971
55	82.164	0.23596	143.577	132.348	0.16854	150.895	156.151	0.33708	96.442	152.646	NaN	NaN	91.0986	0.16854	120.846	164.696	0.57303	129.206
56	84.3467	0.26966	122.022	62.7909	0.20225	124.497	137.654	0.33708	110.585	118.188	0.30337	109.117	94.6472	0.30337	125.542	114.017	0.23596	110.947
57	82.0012	0.20225	129.514	86.1762	0.23596	110.205	138.059	0.33708	103.943	121.071	0.30337	112.766	118.376	0.26966	127.648	152.476	0.50562	115.348
58	102.256	0.30337	105.363	55.5797	0.16854	128.915	71.343	0.26966	133.41	131.963	0.30337	88.9131	107.44	0.26966	107.732	167.423	0.57303	116.021
59	99.5372	0.30337	113.148	85.4016	0.33708	108.655	150.21	0.30337	114.083	113.764	0.26966	102.063	109.702	0.26966	129.509	199.089	0.53933	112.868
60	111.764	0.30337	100.127	95.7916	0.23596	85.2023	124.463	0.26966	117.683	103.163	0.23596	117.24	101.144	0.26966	122.188	206.21	0.50562	118.697
61	87.4198	0.23596	96.8553	64.1642	0.33708	97.7628	89.3173	0.23596	103.289	112.651	0.37079	127.087	99.3836	0.26966	82.4058	157.592	0.47191	130.537
62	89.3693	0.23596	89.7964	124.362	0.30337	78.7397	79.766	0.23596	117.094	121.517	0.30337	101.395	112.908	0.30337	123.995	143.785	0.37079	120.337
63	67.5114	0.16854	93.0998	107.607	0.37079	91.388	105.714	0.26966	98.3297	94.8329	0.26966	98.0269	168.339	0.33708	98.9466	127.755	0.4382	99.5283
64	71.9504	0.20225	115.533	117.746	0.30337	98.9399	133.802	0.33708	93.8128	119.459	0.26966	110.064	105.415	0.33708	95.0746	120.321	0.37079	120.679
65	85.3885	0.23596	115.21	115.071	0.26966	91.2425	133.436	0.26966	92.9099	107.1	0.26966	88.5729	107.633	0.33708	92.105	134.787	0.37079	107.287
66	89.546	0.23596	101.039	143.891	0.33708	87.4939	118.247	0.26966	124.987	128.736	0.30337	89.1141	113.564	0.30337	135.05	124.203	0.4382	134.25
67	91.2099	0.23596	100.125	61.9923	0.33708	85.855	91.9446	0.23596	129.206	103.783	0.23596	93.8391	126.799	0.40449	127.631	108.803	0.47191	135.974
68	59.2293	0.23596	87.8412	118.967	0.33708	93.6132	98.7945	0.23596	118.738	126.159	0.30337	89.3832	106.26	0.30337	148.038	111.655	0.40449	143.177
69	100.507	0.23596	125.943	121.779	0.33708	94.1873	60.775	0.13483	117.331	123.945	0.30337	98.976	164.975	0.30337	143.612	126.05	0.4382	135.412
70	76.2277	0.20225	100.73	97.0657	0.20225	72.4228	92.9195	0.30337	125.066	106.991	0.23596	97.6696	101.672	0.40449	137.271	120.775	0.4382	111.512
71	58.2973	0.16854	102.603	76.2116	0.20225	103.354	151.51	0.37079	93.149	79.0491	0.30337	121.941	101.886	0.26966	121.325	152.064	0.4382	122.782
72	69.5796	0.16854	132.788	79.7693	0.20225	117.297	137.084	0.30337	104.683	91.088	0.23596	115.368	97.7921	0.37079	97.294	121.046	0.37079	138.308
73	83.428	0.26966	127.311	88.5182	0.23596	122.24	64.1642	NaN	NaN	112.891	0.20225	118.222	104.92	0.40449	123.397	110.13	0.37079	117.579
74	98.3354	0.23596	105.697	64.5863	0.30337	144.989	118.212	0.26966	133.01	90.6898	0.26966	132.59	126.705	0.33708	106.089	222.801	0.47191	106.699
75	65.7186	0.20225	109.067	78.8444	0.23596	108.002	146.96	0.30337	119.026	108.08	0.23596	116.959	115.1	0.33708	125.138	169.281	0.40449	87.6446
76	98.2108	0.26966	83.0882	84.9209	0.37079	142.635	32.9393	0.20225	124.095	113.292	0.30337	85.0738	107.276	0.30337	102.755	139.494	0.30337	103.836
77	78.5716	0.20225	102.449	96.4138	0.26966	139.871	129.089	0.50562	118.281	92.4534	0.30337	98.026	86.6127	0.20225	125.379	132.585	0.4382	122.555
78	92.8051	0.30337	135.143	102.521	0.26966	125.935	113.943	0.57303	116.118	170.825	NaN	NaN	112.453	0.26966	111.648	152.314	0.47191	105.785
79	77.2367	0.20225	117.242	96.9024	0.23596	125.972	65.6038	0.13483	129.855	91.5788	0.26966	91.1568	124.488	0.26966	143.811	142.309	0.4382	102.841
80	78.0416	0.20225	99.1558	101.121	0.26966	108.86	57.1755	0.13483	134.164	60.2778	0.23596	127.595	174.398	0.26966	142.478	143.313	0.40449	100.86
81	68.0418	0.16854	100.891	109.446	NaN	NaN	54.2362	0.13483	110.093	116.514	0.30337	106.176	171.612	0.40449	94.5546	187.757	0.50562	114.804
82	65.667	0.16854	125.785	81.8179	0.20225	83.707	141.287	0.20225	117.115	86.9177	0.20225	103.878	134.758	0.33708	101.629	195.273	0.47191	100.105
83	83.5976	0.23596	120.758	137.073	NaN	NaN	69.9429	0.20225	106.364	55.1343	0.77528	137.236	138.513	0.33708	92.5143	145.915	0.4382	132.6
84	62.8139	0.13483	119.305	109.446	0.16854	212.696	76.3235	0.20225	95.3327	87.6394	0.26966	112.146	148.375	0.33708	98.7234	106.413	0.37079	132.839
85	130.409	0.13483	78.4897	114.973	0.33708	132.041	65.6131	0.13483	122.934	66.5531	0.16854	113.213	148.314	0.30337	99.9221	140.557	0.4382	125.48
86	16.5595	0.16854	67.7858	71.1194	0.26966	138.18	143.79	0.33708	104.115	94.1835	0.26966	94.9087	175.358	0.4382	89.6311	125.707	0.50562	119.532
87	13.6645	0.13483	171.822	107.987	0.30337	113.867	123.193	0.30337	106.593	100.017	0.23596	85.0647	178.12	0.40449	83.814	153.903	0.37079	103.146
88	90.5917	0.16854	78.556	143.713	0.33708	107.365	129.741	0.33708	93.0152	83.7286	0.26966	119.878	171.871	0.40449	87.9782	148.81	0.40449	121.137
89	100.896	0.26966	95.2304	106.931	0.26966	110.37	82.4064	0.33708	104.673	70.042	0.30337	137.047	170.113	0.4382	122.132	171.001	0.47191	122.826
90	75.6464	0.23596	121.103	108.157	0.33708	125.007	96.5597	0.33708	97.3734	89.9864	0.30337	140.56	79.5127	0.40449	108.349	187.927	0.30337	78.2419
91	87.7201	0.20225	111.989	89.9968	0.30337	94.2806	110.353	0.40449	94.478	108.41	0.26966	94.4629	138.225	0.33708	102.949	118.232	0.47191	135.602
92	78.2464	0.30337	129.535	86.7032	0.30337	110.967	120.723	0.33708	88.5327	91.9291	0.23596	101.001	134.482	0.33708	106.147	143.478	0.33708	94.9453
93	72.5502	0.16854	93.3507	114.897	0.26966	93.756	107.992	0.26966	104.081	73.6942	0.33708	139.559	118.835	0.30337	108.94	157.029	0.47191	124.698
94	63.9361	0.26966	134.242	78.4702	0.20225	94.6298	63.905	0.26966	137.001	101.313	0.40449	124.696	116.91	0.30337	101.3	146.4	0.4382	96.2002
95	71.7132	0.23596	72.8978	85.7973	0.23596	92.3578	117.813	0.26966	92.4125	93.1811	0.23596	88.6938	82.0633	0.23596	129.476	143.905	0.4382	119.763
96	64.6036	0.23596	64.6027	105.4	0.26966	105.052	144.107	0.33708	136.712	129.129	0.37079	92.8858	166.511	0.40449	88.8237	184.151	0.4382	101.875
97	97.1665	0.26966	75.3387	97.7037	0.20225	120.145	81.1171	0.37079	101.359	103.635	0.26966	92.1387	113.857	0.33708	106.852
98				75.178	0.23596	100.916	90.591	0.20225	85.8379	102.346	0.23596	105.343	84.3069	0.26966	123.978
99				55.8029	0.23596	70.3157	88.7743	0.30337	123.376	99.0681	NaN	NaN	168.098	NaN	NaN
100				45.5001	0.20225	71.4387	61.1607	0.23596	106.502	85.5826	0.23596	90.0394	99.7207	0.26966	120.842
101				75.2587	0.16854	101.875	54.6529	0.26966	122.826	85.2562	0.30337	109.538	126.546	0.23596	98.777
102				65.2879	0.37079	95.4424	46.2658	0.23596	78.2419	125.326	0.23596	117.698	114.263	0.30337	132.95
103				86.254	0.33708	119.256	69.2546	0.26966	135.602	52.1642	0.30337	119.652	98.2653	0.23596	126.006
104				78.2198	0.23596	125.776	82.3859	0.33708	94.9453	56.1272	0.37079	129.02	115.356	0.20225	140.974
105										106.235	0.30337	123.868	125.636	0.16854	117.078
106										112.362	0.23596	134.071	89.3652	0.26966	139.972
107										87.2641	0.23596	138.05	124.362	0.23596	131.794
108										115.459	0.20225	104.81	156.15	0.20225	107.883
109										104.263	0.77528	123.868
110										98.5687	NaN	NaN
111										84.2653	0.30337	118.533
112										123.621	0.33708	135.534
mean	77.7352	0.229354	105.817	93.5469	0.265993	112.389	98.2452	0.282754	114.27	105.364	0.288926	113.183	123.558	0.31291	114.796	152.266	0.433638	114.537
SEM	2.44225	0.00535792	2.0421	2.2555	0.00634437	2.17516	2.82975	0.00726822	1.63896	2.30042	0.00832263	1.68439	2.85854	0.00641805	1.78324	3.44982	0.00878336	1.77998

## Sheet: Panel_b_data
BWM-HisCl1 + Hist
	Histamine: 5 mM			1 mM			0.5 mM			0.1 mM			0.02 mM			0 mM
	Speed (μm/s)	Bending frequency (Hz)	Body amplitude (mm)	Speed (μm/s)	Bending frequency (Hz)	Body amplitude (mm)	Speed (μm/s)	Bending frequency (Hz)	Body amplitude (mm)	Speed (μm/s)	Bending frequency (Hz)	Body amplitude (mm)	Speed (μm/s)	Bending frequency (Hz)	Body amplitude (mm)	Speed (μm/s)	Bending frequency (Hz)	Body amplitude (mm)
1	17.6912	0.26966	60.2737	53.8012	0.26966	148.885	154.565	0.4382	108.696	131.495	0.47191	120.778	248.465	0.57303	74.3339	133.311	0.40449	142.65
2	21.0296	0.16854	38.507	40.0872	0.13483	70.0524	126.084	0.40449	120.71	188.269	0.50562	116.835	223.965	0.47191	83.7297	174.155	0.50562	133.087
3	84.9894	0.13483	132.995	129.328	0.33708	123.605	158.727	0.37079	87.9201	164.89	0.50562	108.929	129.12	0.57303	134.107	191.184	0.47191	101.615
4	45.9927	0.16854	69.932	47.1705	0.13483	115.921	157.951	0.40449	105.505	80.475	0.30337	113.294	122.379	0.37079	106.129	129.52	0.37079	117.99
5	20.5199	0.13483	187.959	51.3246	0.26966	87.4578	39.7264	0.20225	98.7425	71.2168	0.26966	122.016	134.745	0.33708	100.32	172.346	0.40449	89.6332
6	103.808	0.16854	156.667	87.3689	0.37079	126.424	141.641	0.23596	77.3943	153.23	0.37079	123.023	129.605	0.37079	120.623	139.122	0.4382	112.895
7	70.2321	0.13483	115.711	108.209	0.30337	100.657	119.981	0.26966	88.2815	72.1655	0.30337	125.778	192.704	0.4382	118.928	179.633	0.4382	96.7557
8	158.011	0.4382	154.14	134.88	0.33708	112.926	211.202	0.53933	91.2667	77.3616	0.20225	138.423	243.527	0.50562	84.3536	189.54	0.37079	105.357
9	71.7686	0.13483	118.548	51.6591	0.16854	94.0533	172.04	0.47191	92.2248	136.166	0.50562	133.373	130.02	0.37079	107.24	112	0.4382	127.842
10	101.136	0.23596	120.643	60.3197	0.30337	86.2623	158.741	0.37079	70.8553	175.542			196.5	0.53933	84.5101	132.123	0.30337	104.556
11	96.04	0.23596	116.359	66.2956	0.23596	118.234	137.838	0.26966	82.2835	164.962	0.4382	117.978	140.431	0.4382	119.928	197.18	0.50562	108.846
12	61.7464	0.13483	110.26	83.609	0.13483	99.4451	151.126	0.40449	80.3249	113.212	0.30337	136.513	151.402	0.40449	111.714	202.191	0.40449	117.779
13	78.8932	0.13483	118.397	73.4109	0.20225	111.233	131.297	0.4382	85.4974	106.568	0.37079	112.367	197.229	0.47191	87.3359	151.483	0.33708	85.2507
14	18.1143	0.53933	75.1961	102.435	0.4382	86.2297	155.258	0.40449	94.413	143.954	0.4382	131.214	170.938	0.4382	94.3286	91.0471	0.37079	70.564
15	12.3868	0.20225	166.077	129.798	0.33708	105.848	167.778	0.40449	94.2878	146.411	0.37079	129.863	131.209	0.4382	118.763	130.609	0.40449	113.555
16	13.0715	0.20225	85.7035	42.7588	0.13483	154.671	147.647	0.37079	98.4827	138.082	0.37079	120.294	119.754	0.33708	108.858	108.51	0.26966	104.718
17	135.601	0.26966	93.239	55.441	0.4382	122.24	128.835	0.30337	81.6148	142.709	0.33708	142.927	143.358	0.53933	115.255	119.771	0.30337	116.152
18	27.2721	0.16854	67.4714	125.94	0.30337	96.3293	85.1311	0.30337	112.888	138.474	0.47191	118.541	111.816	0.37079	124.766	203.196	0.4382	84.349
19	103.978	0.16854	113.563	59.3957	0.26966	101.454	96.7343	0.26966	117.57	128.499	0.47191	105.573	134.313	0.47191	109.812	149.502	0.33708	86.3182
20	30.3123	0.13483	123.161	148.964	0.40449	83.5113	114.895	0.26966	103.733	145.407	0.50562	130.597	136.374	0.33708	99.351	207.703	0.50562	85.9504
21	55.9774	0.13483	180.894	129.073	0.30337	123.303	127.546	0.33708	88.1816	186.562	0.47191	116.691	159.848	0.40449	89.7219	148.157	0.40449	127.213
22	71.9965	0.23596	150.586	27.0234	0.13483	73.7129	88.9015	0.37079	119.623	183.61	0.4382	121.081	113.357	0.50562	118.637	110.995	0.37079	137.314
23	54.5309	0.13483	137.103	145.241	0.26966	98.007	137.469	0.37079	76.5558	180.423	0.47191	100.941	109.71	0.4382	79.9414	127.66	0.4382	115.275
24	22.8705	0.23596	178.845	50.4489	0.16854	115.594	61.2823	0.37079	138.732	135.078	0.37079	125.69	138.793	0.37079	109.426	155.03	0.47191	111.913
25	107.208	0.23596	104.194	37.7997	0.20225	102.413	130.55	0.30337	106.286	154.14	0.30337	115.827	143.196	0.37079	102.497	187.746	0.40449	97.1548
26	15.1884	0.13483	193.23	63.0881	0.16854	128.49	98.5693	0.26966	97.4458	109.203	0.37079	134.103	154.959	0.40449	109.52	134.085	0.40449	124.911
27	58.3156	0.20225	155.833	40.2399	0.13483	119.711	111.169	0.23596	96.8237	184.412	0.47191	107.108	168.588	0.40449	106.781	159.983	0.40449	114.365
28	77.4984	0.16854	102.212	66.7149	0.16854	106.323	110.381	0.26966	92.3016	150.268	0.4382	140.959	117.068	0.30337	140.602	118.496	0.33708	106.039
29	45.7254	0.13483	193.15	47.4027	0.20225	98.1253	129.809	0.30337	92.2034	188.888	0.50562	113.691	141.399	0.40449	104.291	231.148	0.50562	91.065
30	36.2023	0.16854	123.141	76.4825	0.13483	122.772	161.364	0.26966	84.1832	169.872	0.47191	110.096	64.7318	0.23596	103.205	100.294	0.47191	83.3828
31	53.0569	0.13483	103.3	82.3166	0.20225	111.359	140.61	0.37079	95.5817	181.713	0.40449	124.112	105.724	0.37079	105.946	136.825	0.37079	130.077
32	11.6711	0.16854	170.32	63.233	0.13483	85.7147	135.108	0.4382	77.7243	172.722	0.47191	107.781	127.637	0.47191	106.203	179.763	0.37079	115.889
33	102.116	0.13483	164.07	98.3236	0.30337	132.48	148.084	0.4382	112.242	106.099	0.33708	145.411	210.784	0.47191	91.4429	159.134	0.33708	119.348
34	51.3608	0.13483	130.293	86.1811	0.26966	134.384	135.541	0.37079	106.34	115.674	0.37079	131.91	191.141	0.37079	100.282	176.676	0.47191	115.697
35	65.6242	0.16854	112.98	135.29	0.30337	76.3985	140.133	0.40449	99.8479	150.755	0.37079	121.433	149.781	0.37079	93.1319	161.433	0.37079	119.046
36	131.34	0.20225	145.194	108.743	0.26966	101.475	152.16	0.4382	99.9991	180.582	0.37079	102.116	128.145	0.37079	109.335	161.433	0.37079	119.046
37	53.0979	0.13483	157.786	77.0295	0.23596	96.1189	116.348	0.40449	114.344	170.535	0.37079	120.722	162.502	0.4382	109.212	173.926	0.40449	116.064
38	40.0462	0.13483	148.517	114.331	0.20225	98.9454	116.51	0.37079	75.0938	17.439	0.13483	51.2076	187.614	0.4382	87.4379	213.929	0.47191	98.1104
39	49.8064	0.30337	108.278	130.302	0.30337	83.6386	133.027	0.37079	103.59	54.232	0.16854	100.185	124.028	0.37079	118.869	133.097	0.33708	108.247
40	42.2742	0.16854	223.014	122.319	0.30337	126.498	162.496	0.47191	87.0831	52.2416	0.20225	152.711	46.0056	0.26966	106.955	126.117	0.37079	116.442
41	23.2068	0.13483	106.252	55.6603	0.16854	135.754	176.552	0.50562	83.8264	81.3615	0.23596	117.505	194.447	0.4382	80.0417	240.912	0.50562	80.8337
42	34.8825	0.13483	68.1545	163.22	0.40449	77.184	176.825	0.4382	98.9778	171.686	0.37079	151.824	17.5013	0.57303	69.9258	219.064	0.50562	83.0618
43	8.8712	0.13483	137.952	93.4026	0.23596	131.607	111.255	0.23596	116.074	165.938	0.4382	103.432	167.275	0.50562	103.418	160.726	0.40449	88.0539
44	31.4024	0.13483	155.435	154.011	0.33708	95.6613	69.4617	0.16854	77.9317	162.438	0.4382	107.421	130.557	0.4382	95.6682	147.667	0.37079	100.023
45	45.7237	0.16854	144.477	100.835	0.30337	102.431	162.556	0.40449	95.4936	162.785	0.4382	125.462	191.39	0.40449	124.429	161.505	0.40449	115.485
46	52.9613	0.13483	110.908	159.14	0.33708	103.163	161.65	0.33708	83.2588	121.708	0.33708	106.135	168.855	0.30337	91.4949	151.129	0.37079	100.906
47	114.482	0.20225	123.409	15.6705	0.16854	121.745	113.481	0.37079	113.409	112.934	0.37079	109.037	161.457	0.4382	82.964	116.589	0.40449	109.95
48	110.282	0.40449	118.535	151.497	0.33708	98.457	149.56	0.4382	99.6055	172.635	0.4382	119.53	95.6994	0.23596	113.393	132.802	0.37079	94.309
49	36.2552	0.20225	151.342	24.0082	0.13483	130.031	121.913	0.50562	113.978	158.141	0.4382	121.079	94.5191	0.26966	118.475	112.224	0.33708	146.65
50	14.3031	0.13483	85.4219	55.1204	0.26966	99.6845	135.61	0.30337	85.6966	178.144	0.4382	110.961	195.887	0.4382	84.6282	105.294	0.30337	161.2
51	29.1095	0.13483	177.733	23.5723	0.13483	115.827	131.261	0.33708	115.937	107.475	0.30337	84.39	192.077	0.4382	89.267	152.283	0.40449	94.2279
52	16.9649	0.13483	107.195	25.4785	0.60674	66.6617	115.259	0.40449	122.051	99.4677	0.30337	88.1167	186.216	0.4382	81.0215	139.147	0.37079	99.7438
53	89.8945	0.16854	114.626	26.7271	0.16854	119.79	133.032	0.33708	97.4042	107.116	0.26966	88.6401	123.224	0.30337	84.6332	167.352	0.47191	101.779
54	103.573	0.26966	134.066	10.3606	0.13483	181.101	166.685	0.4382	91.7737	130.264	0.37079	123.25	92.324	0.23596	117.914	173.699	0.50562	106.347
55	82.8125	0.26966	137.373	38.0508	0.13483	110.816	110.311	0.37079	80.6268	116.454	0.30337	128.908	135.094	0.30337	95.931	191.131	0.4382	105.178
56	34.8648	0.13483	139.347	30.4424	0.13483	106.633	96.8635	0.37079	128.114	88.896	0.33708	97.9731	109.565	0.23596	107.475	207.929	0.47191	90.827
57	81.9177	0.16854	100.339	45.0057	0.26966	108.607	64.2772	0.16854	74.7663	100.727	0.26966	92.9377	137.135	0.33708	92.9509	143.881	0.40449	123.484
58	13.1166	0.16854	100.377	103.785	0.30337	114.486	63.7241	0.16854	128.457	167.852	0.4382	119.509	126.374	0.37079	127.424	131.224	0.33708	102.402
59	88.9541	0.16854	116.615	90.2357	0.23596	110.942	145.363	0.40449	75.3311	88.1612	0.23596	103.834	175.963	0.47191	122.443	95.67	0.26966	98.5942
60	62.2586	0.13483	86.5535	80.2047	0.20225	120.864	109.167	0.26966	87.3261	74.1773	0.26966	154.829	141.498	0.37079	109.919	147.519	0.37079	73.0546
61	27.0324	0.13483	156.08	92.24	0.16854	116.082	139.492	0.47191	105.956	162.403	0.4382	108.695	117.668	0.37079	103.477	137.405	0.37079	89.3117
62	125.113	0.23596	159.286	15.9294	0.13483	87.9069	102.085	0.30337	104.468	166.483	0.33708	109.283	139.054	0.37079	94.723	124.802	0.30337	99.8506
63	36.7651	0.16854	141.3	117.729	0.23596	103.577	72.5698	0.26966	114.579	160.905	0.40449	132.083	116.627	0.40449	108.2	140.343	0.33708	95.2422
64	118.646	0.23596	144.328	32.6477	0.13483	64.3506	123.023	0.26966	105.142	162.187	0.37079	111.669	104.605	0.26966	93.329	179.6	0.4382	116.756
65	12.971	0.60674	195.972	131.248	0.20225	100.43	87.5772	0.16854	109.698	152.32	0.47191	118.462	160.52	0.40449	95.292	220.906	0.4382	103.59
66	56.6159	0.16854	123.217	54.523	0.13483	130.633	87.9656	0.20225	109.036	90.4178	0.33708	139.302	167.745	0.40449	106.568	147.959	0.4382	103.236
67	124.312	0.20225	119.077	68.9651	0.26966	110.081	148.432	0.40449	124.267	77.5895	0.37079	118.59	184.477	0.47191	102.378	164.263	0.40449	95.4841
68	18.4635	0.16854	105.443	107.707	0.23596	78.3987	90.601	0.16854	137.311	106.202	0.37079	123.371	158.18	0.47191	69.8985	196.159	0.4382	88.0337
69	84.816	0.20225	85.277	41.7671	0.77528	95.8514	81.4597	0.13483	137.021	166.522	0.50562	104.623	161.286	0.4382	90.6461	183.855	0.4382	97.7899
70	132.031	0.47191	99.7743	103.954	0.23596	89.8374	121.04	0.20225	120.665	112.356	0.40449	110.234	178.967	0.40449	97.9633	213.141	0.40449	104.604
71	66.3785	0.13483	106.001	62.6425	0.30337	103.755	143.101	0.4382	105.514	151.213	0.4382	96.3877	126.24	0.30337	115.168	226.705	0.47191	88.586
72	124.942	0.26966	106.503	76.5425	0.23596	83.1489	109.421	0.57303	96.2859	156.762	0.4382	137.9	91.675	0.20225	92.885	146.143	0.4382	126.137
73	33.0466	0.16854	65.7527	57.4951	0.13483	116.715	45.4788	0.20225	67.8085	187.221	0.40449	113.956	134.199	0.47191	119.84	174.554	0.40449	102.883
74	96.2761	0.16854	106.74	104.378	0.37079	102.344	126.162	0.40449	95.3653	154.857	0.40449	104.875	167.287	0.4382	95.3872	137.6	0.33708	98.4885
75	29.4392	1.4494	63.6481	67.163	0.13483	167.388	96.1816	0.33708	120.308	151.881	0.37079	107.868	220.728	0.50562	88.2049	193.711	0.57303	105.287
76	52.5752	0.47191	88.3688	177.244	0.47191	81.0042	101.573	0.26966	117.291	190.407	0.37079	119.84	172.529	0.4382	95.9848	163.223	0.4382	123.167
77	151.673	0.30337	90.9208	99.8024	0.23596	128.853	158.597	0.37079	86.393	161.734	0.40449	114.184	190.629	0.4382	77.5417	152.804	0.37079	113.415
78	22.216	0.80899	72.1077	169.261	0.4382	106.322	113.123	0.33708	115.704	140.929	0.37079	128.685	104.59	0.50562	132.317	158.113	0.47191	73.0609
79	55.6836	0.13483	176.242	31.968	0.23596	132.221	33.0515	0.26966	92.9462	180.65	0.40449	99.8118	121.505	0.33708	101.541	243.323	0.53933	85.0933
80	95.8656	0.20225	91.9032	119.033	0.30337	91.9321	22.0237	0.40449	83.5491	149.523	0.37079	106.599	99.8921	0.47191	119.475	182.643	0.40449	85.3789
81	163.36	0.37079	106.792	87.9134	0.13483	87.1012	141.683	0.40449	105.619	126.718	0.37079	150.002	74.5474	0.23596	113.664	194.425	0.4382	100.841
82	92.7858	0.20225	113.562	43.6013	0.13483	146.729	75.5656	0.26966	118.002	66.3829	0.30337	129.356	107.534	0.4382	123.535	177.46	0.57303	134.137
83	26.8335	0.16854	174.309	67.6086	0.20225	113.369	82.9423	0.30337	118.429	77.2823	0.20225	128.512	144.831	0.47191	119.714	202.515	0.50562	101.38
84	122.473	0.26966	111.929	27.6444	0.13483	103.956	120.812	0.37079	99.9225	120.303	0.40449	148.324	187.956	0.47191	85.9674	186.209	0.50562	99.5608
85	14.9785	0.30337	183.309	114.887	0.26966	90.6549	72.5164	0.37079	85.7367	167.222	0.40449	128.266	146.168	0.4382	86.3928	148.993	0.37079	108.299
86	41.334	0.13483	107.938	41.3494	0.13483	84.7365	123.866	0.37079	105.837	131.963	0.37079	126.062	121.48	0.47191	122.269	204.468	0.50562	122.222
87	9.93	0.20225	52.93	68.9921	0.13483	103.77	179.607	0.4382	102.044	89.1308	0.23596	90.2026	157.059	0.40449	89.9185	239.601	0.57303	103.815
88	21.982	0.37079	74.4472	46.7208	0.13483	161.633	84.7095	0.37079	130.313	157.321	0.37079	117.368	74.6617	0.26966	78.238	185.692	0.64045	100.366
89	62.2169	0.16854	122.502	121.943	0.26966	121.6	167.198	0.50562	86.3655	149.111	0.37079	118.718	74.8438	0.33708	113.963	185.873	0.57303	107.344
90	18.9915	0.16854	115.878	83.0743	0.23596	105.085	35.213	0.20225	118.032	86.583	0.26966	133.862	72.4639	0.23596	100.073	170.317	0.47191	125.12
91	84.0217	0.16854	129.121	86.3877	0.23596	108.934	31.8618	0.13483	101.469	122.909	0.30337	126.202	79.1101	0.23596	104.675	184.889	0.30337	92.0351
92	13.8549	0.53933	168.774	113.966	0.20225	116.554	129.009	0.37079	82.0667	99.6031	0.4382	133.128	134.209	0.57303	124.787	43.4579	0.20225	79.0715
93	114.737	0.33708	95.0959	79.194	0.16854	93.7816	172.787	0.4382	86.7999	94.0833	0.30337	123.019	132.765	0.50562	97.1734	92.5269	0.4382	90.4195
94	13.7535	0.26966	81.7668	85.2641	0.16854	94.9157	39.0828	0.16854	120.654	175.251	0.53933	113.238	164.436	0.33708	106.828	150.484	0.37079	89.6496
95	37.7518	0.16854	149.057	88.4173	0.20225	119.936	135.061	0.40449	92.1878	106.232	0.26966	121.42	106.917	0.40449	121.654	130.549	0.4382	104.546
96	71.6545	0.13483	116.117	9.0437	0.37079	138.022	159.001	0.53933	89.7486	80.5987	0.20225	102.33	148.104	0.37079	106.123	166.646	0.40449	83.5844
97	25.4281	0.16854	131.864	122.47	0.26966	86.0043	91.8318	0.33708	91.0634	52.569	0.16854	108.004	95.6253	0.40449	92.4098	157.467	0.40449	96.8113
98	60.1957	0.20225	104.758	185.883	0.4382	75.7594	66.9415	0.37079	101.474	67.5717	0.33708	124.526	107.805	0.50562	111.023	105.108	0.33708	110.275
99	23.3561	0.33708	204.522	81.758	0.13483	93.004	76.3511	0.26966	87.1885	88.4382	0.30337	130.524	131.909	0.33708	93.0891	102.542	0.33708	95.3095
100	186.369	0.4382	115.429	152.246	0.37079	116.158	112.486	0.40449	116.724	92.9129	0.33708	160.268	147.778	0.4382	102.429	191.321	0.47191	86.9458
101	56.437	0.13483	98.9886	43.2109	0.20225	118.472	86.3721	0.40449	99.711	80.1683	0.33708	110.203	168.848	0.4382	98.7604	132.967	0.40449	114.824
102	24.9456	0.13483	184.474	159.389	0.33708	101.123	173.373	0.4382	84.2053	124.708	0.37079	142.598	111.489	0.30337	121.954	183.64	0.4382	93.4091
103	53.4086	0.20225	120.815	102.805	0.4382	97.0228	128.372	0.33708	113.487	151.383	0.4382	108.442	99.3526	0.30337	82.2225	198.25	0.4382	91.9867
104	38.8429	0.20225	201.763	152.774	0.30337	97.1901	88.7107	0.33708	92.5113	95.6101	0.26966	104.264	169.026	0.50562	82.4513	185.474	0.4382	95.4084
105	114.97	0.30337	100.317	154.811	0.30337	117.165	24.1852	0.16854	113.25	91.4369	0.23596	120.992	163.634	0.40449	95.2395	203.402	0.4382	85.5897
106	24.0785	0.20225	204.695	78.9604	0.20225	153.565	22.2563	0.33708	151.022	154.762	0.4382	117.985	92.6443	0.26966	98.4264	190.905	0.4382	89.1854
107	12.6858	0.13483	162.165	56.0738	0.16854	117.912	141.675	0.37079	109.241	156.632	0.40449	123.778	208.996	0.57303	81.5529	99.9356	0.30337	109.295
108	76.2963	0.23596	136.943	100.629	0.20225	108.462	161.003	0.47191	112.256	100.495	0.33708	127.973	143.256	0.37079	87.4044	120.519	0.47191	118.562
109	49.4606	0.26966	167.129	91.4692	0.13483	105.954	145.164	0.37079	110.774	81.9278	0.30337	114.159	178.398	0.37079	93.2339	127.672	0.33708	94.9023
110	143.496	0.33708	82.1781	52.0869	0.16854	100.226	123.844	0.40449	102.37	138.528	0.26966	117.011	98.961	0.40449	84.8599	241.917	0.53933	90.4501
111	39.5053	0.20225	193.106	87.6051	0.20225	106.916	116.241	0.40449	117.368	145.934	0.40449	113.891	99.4621	0.33708	86.7291	144.477	0.37079	119.428
112	126.887	0.26966	97.507	20.1344	0.60674	71.4227	126.769	0.40449	102.008	139.609	0.4382	112.375	135.704	0.33708	110.243	156.014	0.40449	116.083
113	81.4876	0.16854	104.077	46.1879	0.26966	110.991	164.052	0.37079	107.159	113.99	0.40449	104.411	76.406	0.26966	111.229	115.701	0.33708	130.766
114	34.1151	0.20225	184.324	15.6006	0.13483	122.905	104.96	0.13483	88.3523	102.883	0.33708	105.267	145.379	0.40449	120.595	96.3046	0.26966	119.445
115	124.392	0.33708	124.904	55.1165	0.13483	71.9221	158.208	0.4382	80.814	130.749	0.33708	107.035	88.0743	0.57303	116.847	120.263	0.40449	125.192
116	18.8661	0.13483	165.614	65.1363	0.13483	138.09	120.364	0.30337	95.2389	68.1832	0.30337	136.491	96.9612	0.26966	92.8823	139.755	0.47191	106.149
117	144.619	0.30337	90.8161	63.9215	0.13483	120.659	104.665	0.33708	118.332	127.061	0.40449	103.003	112.04	0.26966	82.1104	141.755	0.47191	103.687
118	63.9987	0.13483	87.5082	130.302	0.33708	79.7875	27.3822	0.30337	71.996	83.1329	0.26966	128.526	136.524	0.37079	77.2373	139.53	0.40449	80.7145
119	155.933	0.26966	106.68	127.781	0.26966	91.4171	39.0544	0.20225	103.092	88.7181	0.33708	119.337	111.139	0.20225	85.773	152.18	0.37079	72.2934
120	132.265	0.37079	130.616	97.162	0.20225	120.42	81.2846	0.16854	118.099	174.76	0.40449	87.3997	198.773	0.53933	95.8638	87.9823	0.30337	108.462
121	62.75	0.13483	129.132	114.573	0.30337	79.8112	42.6101	0.16854	159.45	139.174	0.37079	78.1434	163.048	0.33708	81.6523	137.514	0.53933	98.1628
122	81.7915	0.16854	121.634	63.0724	0.16854	69.7946	36.0192	0.20225	114.988	137.129	0.37079	97.6013	98.2198	0.40449	79.6761	180.063	0.4382	83.6852
123	88.6947	0.16854	123.049	104.593	0.30337	82.3306	154.534	0.4382	82.4841	94.7305	0.30337	143.667	139.147	0.4382	94.3647	130.738	0.33708	99.5232
124	94.4027	0.16854	123.458	113.621	0.23596	117.158	144.221	0.47191	110.074	115.198	0.37079	87.2362	175.999			105.106	0.47191	123.146
125	28.7737	0.23596	94.6811	123.165	0.37079	84.3812	38.0494	0.16854	111.743	180.343	0.40449	101.922	109.236	0.40449	118.535	142.59	0.33708	100.987
126	84.8597	0.16854	107.661	83.4269	0.23596	157.432	119.561	0.37079	103.603	174.144	0.40449	90.0311	83.7126	0.30337	115.48	128.192	0.33708	116.099
127	37.5023	0.13483	139.563	119.197	0.37079	92.5111	123.918	0.33708	107.491	178.857	0.40449	96.1611	118.306	0.37079	118.596	168.603	0.40449	105.359
128	61.682	0.16854	107.683	40.5748	0.16854	151.206	129.343	0.47191	86.6081	109.789	0.40449	141.965	71.8918	0.16854	110.474	166.504	0.40449	117.599
129	94.9333	0.16854	105.704	14.4565	0.77528	148.544	99.6383	0.23596	80.0271	128.899	0.30337	126.133	123.006	0.20225	86.2502	100.749	0.30337	89.6382
130	59.7441	0.20225	130.921	53.0545	0.23596	164.819	75.0393	0.20225	106.967	149.125	0.37079	104.286	75.7283	0.16854	81.5416	144.912	0.40449	83.1902
131	107.237	0.26966	80.6459	140.871	0.37079	85.7211	102.73	0.23596	72.8328	127.497	0.37079	126.541	96.5223	0.37079	106.953	175.598	0.4382	81.414
132	9.5847	0.50562	93.2194	10.1729	0.26966	38.863	107.443	0.26966	82.602	110.885	0.30337	124.971	77.6942	0.16854	145.959	180.936	0.47191	90.7083
133	87.903	0.16854	134.288	103.091	0.30337	90.6939	88.449	0.26966	86.932	135.589	0.33708	112.975	89.8774	0.40449	116.657	203.739	0.47191	99.722
134	9.5043	0.13483	67.5878	64.8711	0.13483	72.038	49.7894	0.26966	99.3433	80.7209	0.40449	144.796	103.874	0.37079	117.141	150.225	0.4382	110.435
135	95.8466	0.33708	109.592	130.339	0.37079	90.5849	38.9559	0.16854	75.0299	123.744	0.30337	99.6642	140.486	0.50562	112.163	226.714	0.47191	82.8007
136	61.1525	0.16854	101.728	89.2549	0.23596	79.6303	126.031	0.30337	97.4773	65.7663	0.26966	107.684	139.175	0.53933	96.8598	103.445	0.53933	142.377
137	8.3232	0.74157	132.083	88.6597	0.13483	102.38	107.958	0.23596	92.7104	69.9592	0.16854	90.397	159.494	0.37079	104.227	73.268	0.16854	89.0662
138	147.3	0.37079	94.2467	140.843	0.30337	74.5795	117.353	0.26966	70.1837	44.8235	0.13483	119.13	75.623	0.30337	117.43	80.7486	0.26966	119.546
139	149.273	0.50562	101.826	121.063	0.26966	101.526	133.099	0.33708	75.217	104.678	0.26966	116.195	69.9089	0.26966	119.962	193.116	0.47191	94.8268
140	7.0908	0.13483	103.663	117.489	0.26966	104.191	111.667	0.20225	97.4868	162.6	0.33708	102.473	99.4819	0.37079	101.587	106.482	0.40449	123.894
141	108.272	0.33708	82.0023	136.455			117.965	0.37079	138.277	143.095	0.33708	105.574	154.632	0.57303	109.165	143.439	0.40449	91.7154
142	96.6392	0.23596	125.893	37.1608	0.26966	122.674	172.656	0.40449	84.8544	98.169	0.30337	122.633				154.299	0.33708	88.8835
143	109.662	0.37079	110.167	120.232			78.2353	0.13483	88.7771	110.281	0.26966	123.474				131.225	0.40449	116.564
144	15.0764	0.16854	62.809	126.435	0.37079	96.8264	17.5032	0.64045	84.7887	141.61	0.33708	126.785				98.1533	0.26966	102.293
145	137.441	0.30337	135.954	53.3723	0.13483	121.341	75.4552	0.30337	75.7834	97.1963	0.50562	143.812				107.144	0.30337	81.9919
146	60.6735	0.23596	134.769	103.02	0.23596	78.2098				130.668	0.4382	102.97				107.606	0.23596	112.269
147	34.0256	0.30337	101.308	69.5609	0.13483	131.399				83.7147	0.30337	115.09
148				53.7518	0.13483	152.675
149				103.634	0.20225	132.076
150				39.0986	0.13483	195.414
151				59.3416	0.37079	114.765
152				68.3967	0.26966	103.235
mean	65.456	0.235267	123.005	83.8738	0.251236	107.822	113.495	0.336149	99.9511	127.59	0.36109	117.288	135.451	0.39077	102.331	155.037	0.408188	104.023
SEM	3.52721	0.0128333	2.95629	3.3247	0.00935416	1.98563	3.40327	0.00843625	1.43044	3.13341	0.0068408	1.37751	3.42711	0.00799142	1.29076	3.21381	0.00638773	1.35039
