# Supplementary material for: Locomotion modulates olfactory learning through proprioception in C. elegans
Source: Nat Commun. 2023 Jul 27;14:4534. doi: 10.1038/s41467-023-40286-x (PMC10374624; doi:10.1038/s41467-023-40286-x)
Supplement: Supplementary file 4 — Source Data [file 41467_2023_40286_MOESM4_ESM.zip › Supplementary Fig. 11 Source Data.xlsx]

## Sheet: Panel_a_trace
AVB
WT																			unc-7;inx-19
	Vj																			Vj
	-80	-70	-60	-50	-40	-30	-20	-10	0	10	20	30	40	50	60	70	80			-80	-70	-60	-50	-40	-30	-20	-10	0	10	20	30	40	50	60	70	80
1	0.12207	0.12207	0	0	0	-0.09155	-0.06104	-0.03052	-0.09155	-0.03052	0	-0.03052	0.09155	0	0	0.06104	0		1	0	0.06104	0.18311	-0.09155	0	0.24414	-0.06104	0.09155	0.27466	-0.39673	0	0	0.27466	0.12207	0.30518	-0.12207	0.15259
2	0.12207	0.12207	0	0	0	-0.09155	-0.06104	-0.03052	-0.09155	-0.03052	0	0	0.09155	0	0	0.06104	0.03052		2	0	0.06104	0.18311	-0.09155	0	0.21362	-0.03052	0.09155	0.27466	-0.36621	0	0	0.21362	0.12207	0.30518	-0.09155	0.12207
3	0.12207	0.12207	0	0	0	-0.09155	-0.06104	0	-0.09155	-0.03052	0	0	0.09155	0	0	0.03052	0.03052		3	0	0.03052	0.18311	-0.12207	0	0.18311	0	0.06104	0.24414	-0.36621	0	0.03052	0.18311	0.12207	0.30518	-0.09155	0.12207
4	0.09155	0.12207	0	0.03052	0	-0.06104	-0.06104	0	-0.09155	-0.03052	-0.03052	0	0.09155	0	0	0.03052	0.06104		4	0	0	0.18311	-0.12207	-0.03052	0.15259	0	0.06104	0.24414	-0.33569	0	0.03052	0.12207	0.12207	0.27466	-0.09155	0.09155
5	0.09155	0.12207	0.03052	0.06104	0	-0.06104	-0.06104	0	-0.09155	-0.03052	-0.03052	0.03052	0.09155	0	0	0.03052	0.06104		5	-0.03052	0	0.18311	-0.15259	-0.03052	0.12207	0.03052	0.03052	0.21362	-0.30518	0	0.03052	0.09155	0.09155	0.27466	-0.06104	0.06104
6	0.09155	0.09155	0.03052	0.06104	0	-0.06104	-0.06104	0	-0.06104	-0.03052	-0.03052	0.03052	0.09155	0	0.03052	0	0.06104		6	-0.06104	-0.03052	0.18311	-0.15259	-0.06104	0.09155	0.06104	0.03052	0.18311	-0.24414	-0.03052	0.06104	0.06104	0.09155	0.24414	-0.06104	0.03052
7	0.12207	0.09155	0.03052	0.09155	0	-0.03052	-0.06104	0	-0.06104	-0.03052	0	0.03052	0.09155	0	0	0	0.06104		7	-0.09155	-0.09155	0.15259	-0.15259	-0.06104	0.06104	0.09155	0.03052	0.18311	-0.21362	-0.03052	0.06104	0	0.06104	0.24414	-0.06104	0
8	0.12207	0.09155	0.03052	0.12207	0	-0.03052	-0.06104	0	-0.06104	-0.06104	0	0.06104	0.09155	0	0	0	0.06104		8	-0.12207	-0.12207	0.12207	-0.15259	-0.09155	0.03052	0.09155	0.03052	0.15259	-0.18311	-0.03052	0.06104	0	0.03052	0.21362	-0.06104	0
9	0.12207	0.06104	0.03052	0.12207	0.03052	0	-0.03052	0	-0.03052	-0.06104	0	0.06104	0.09155	0	0	0	0.03052		9	-0.12207	-0.18311	0.09155	-0.15259	-0.09155	0	0.12207	0.03052	0.12207	-0.12207	-0.03052	0.09155	0	0.03052	0.18311	-0.06104	0
10	0.15259	0.06104	0.03052	0.12207	0.03052	0	-0.03052	0	-0.03052	-0.06104	0	0.06104	0.09155	0	0	0	0.03052		10	-0.15259	-0.24414	0.06104	-0.12207	-0.09155	0	0.15259	0.06104	0.09155	-0.06104	0	0.09155	-0.03052	0	0.15259	-0.06104	-0.03052
11	0.15259	0.03052	0.03052	0.12207	0.03052	0	0	0	0	-0.06104	0	0.06104	0.09155	0	0	0	0		11	-0.18311	-0.27466	0.03052	-0.12207	-0.09155	-0.03052	0.15259	0.06104	0.09155	-0.03052	0	0.12207	-0.03052	0	0.15259	-0.06104	-0.09155
12	0.15259	0.03052	0	0.09155	0.03052	0	0	0	0	-0.09155	0	0.06104	0.09155	0.03052	0	-0.03052	0		12	-0.18311	-0.30518	0	-0.09155	-0.09155	-0.03052	0.15259	0.06104	0.09155	0	0.03052	0.15259	-0.03052	-0.03052	0.12207	-0.03052	-0.12207
13	0.15259	0.03052	0	0.09155	0.06104	0	0	0	0	-0.09155	0.03052	0.03052	0.09155	0.03052	0	-0.03052	0		13	-0.18311	-0.33569	0	-0.06104	-0.06104	-0.03052	0.12207	0.09155	0.09155	0.03052	0.06104	0.15259	0	-0.06104	0.09155	-0.03052	-0.15259
14	0.15259	0.03052	0	0.06104	0.06104	0	0.03052	-0.03052	0	-0.09155	0.03052	0.03052	0.09155	0.03052	0	-0.03052	0		14	-0.18311	-0.33569	-0.03052	-0.03052	-0.06104	-0.03052	0.12207	0.09155	0.09155	0.06104	0.09155	0.18311	0	-0.06104	0.09155	-0.03052	-0.18311
15	0.15259	0.03052	0	0.06104	0.06104	0	0.06104	-0.03052	0	-0.09155	0.03052	0.03052	0.09155	0.06104	0	-0.03052	0		15	-0.15259	-0.33569	-0.03052	0	-0.06104	0	0.09155	0.06104	0.09155	0.09155	0.15259	0.18311	0	-0.06104	0.09155	0	-0.21362
16	0.15259	0.03052	0	0.03052	0.06104	0	0.09155	-0.06104	0	-0.09155	0.03052	0	0.06104	0.06104	0	0	0		16	-0.15259	-0.30518	-0.06104	0	-0.03052	0	0.09155	0.06104	0.12207	0.09155	0.18311	0.18311	0.03052	-0.06104	0.09155	0	-0.24414
17	0.15259	0.03052	-0.03052	0.03052	0.06104	0	0.09155	-0.06104	0	-0.09155	0	0	0.06104	0.06104	0	0	0		17	-0.15259	-0.27466	-0.06104	0	-0.03052	0.03052	0.06104	0.03052	0.12207	0.09155	0.21362	0.18311	0.06104	-0.03052	0.09155	0	-0.27466
18	0.15259	0.03052	-0.03052	0	0.06104	-0.03052	0.09155	-0.06104	0	-0.06104	0	0	0.03052	0.06104	0	0	0		18	-0.12207	-0.21362	-0.03052	0	-0.03052	0.06104	0.03052	0	0.15259	0.06104	0.24414	0.18311	0.06104	-0.03052	0.09155	0	-0.30518
19	0.15259	0.03052	-0.03052	0	0.03052	-0.03052	0.12207	-0.09155	-0.03052	-0.06104	0	-0.03052	0.03052	0.06104	0	0	0		19	-0.12207	-0.15259	-0.03052	0	-0.03052	0.09155	0	0	0.18311	0.03052	0.24414	0.15259	0.09155	0	0.12207	0	-0.33569
20	0.15259	0	-0.03052	0	0.03052	-0.03052	0.12207	-0.09155	-0.03052	-0.06104	0	-0.03052	0	0.06104	0	0	0.03052		20	-0.09155	-0.09155	-0.03052	0	-0.03052	0.12207	0	-0.06104	0.18311	0	0.27466	0.15259	0.09155	0	0.15259	0	-0.33569
21	0.15259	0	-0.03052	0	0.03052	-0.06104	0.12207	-0.09155	-0.06104	-0.03052	0	-0.03052	0	0.03052	0	0	0.03052		21	-0.09155	-0.03052	0	-0.03052	-0.03052	0.12207	0	-0.09155	0.18311	-0.03052	0.27466	0.12207	0.06104	0	0.15259	0	-0.33569
22	0.15259	0	-0.03052	0	0.03052	-0.06104	0.09155	-0.09155	-0.09155	-0.03052	0	-0.06104	0	0.03052	0	0	0.06104		22	-0.06104	0	0	-0.06104	-0.03052	0.15259	-0.03052	-0.12207	0.21362	-0.09155	0.27466	0.12207	0.06104	0	0.18311	0	-0.36621
23	0.15259	0	-0.03052	0	0.03052	-0.06104	0.09155	-0.09155	-0.09155	-0.03052	0	-0.06104	0	0.03052	0	0	0.06104		23	-0.06104	0.06104	0	-0.09155	-0.03052	0.15259	-0.06104	-0.15259	0.21362	-0.15259	0.27466	0.12207	0.03052	0	0.21362	-0.03052	-0.36621
24	0.15259	0	-0.03052	0	0.03052	-0.03052	0.09155	-0.09155	-0.12207	-0.06104	0	-0.06104	0	0.03052	0	0	0.09155		24	-0.06104	0.12207	0.03052	-0.12207	-0.03052	0.12207	-0.06104	-0.15259	0.21362	-0.18311	0.24414	0.12207	0.03052	0	0.21362	0	-0.36621
25	0.15259	-0.03052	-0.03052	0	0	-0.03052	0.09155	-0.09155	-0.12207	-0.06104	0	-0.06104	0	0.03052	0	0	0.09155		25	-0.06104	0.15259	0.03052	-0.15259	0	0.12207	-0.09155	-0.18311	0.21362	-0.24414	0.24414	0.12207	0	0.03052	0.24414	0	-0.36621
26	0.12207	-0.03052	-0.03052	0	0	-0.03052	0.09155	-0.09155	-0.12207	-0.06104	0	-0.06104	0	0.03052	0.03052	0	0.09155		26	-0.03052	0.21362	0.06104	-0.18311	0	0.09155	-0.09155	-0.18311	0.21362	-0.24414	0.21362	0.12207	-0.03052	0.03052	0.21362	0	-0.33569
27	0.12207	-0.03052	-0.06104	0.03052	0	-0.03052	0.09155	-0.06104	-0.12207	-0.06104	0	-0.06104	0	0.06104	0.03052	0	0.09155		27	-0.03052	0.24414	0.06104	-0.21362	0.03052	0.06104	-0.09155	-0.15259	0.21362	-0.27466	0.18311	0.12207	-0.06104	0.03052	0.21362	0	-0.33569
28	0.09155	-0.03052	-0.06104	0.03052	0	-0.03052	0.06104	-0.06104	-0.12207	-0.06104	0	-0.06104	0.03052	0.06104	0.03052	0	0.09155		28	-0.03052	0.27466	0.06104	-0.24414	0.06104	0.06104	-0.12207	-0.15259	0.18311	-0.27466	0.15259	0.15259	-0.09155	0.03052	0.18311	0.03052	-0.33569
29	0.06104	-0.06104	-0.03052	0.03052	0	-0.03052	0.06104	-0.06104	-0.09155	-0.06104	0	-0.06104	0.03052	0.09155	0.03052	0	0.09155		29	-0.03052	0.27466	0.06104	-0.24414	0.12207	0.03052	-0.12207	-0.12207	0.18311	-0.27466	0.12207	0.15259	-0.12207	0.06104	0.12207	0.09155	-0.30518
30	0.03052	-0.06104	-0.03052	0.03052	0	0	0.06104	-0.03052	-0.06104	-0.06104	0	-0.03052	0.06104	0.09155	0.03052	0	0.09155		30	0	0.30518	0.03052	-0.21362	0.15259	0	-0.12207	-0.09155	0.12207	-0.24414	0.09155	0.15259	-0.12207	0.06104	0.09155	0.12207	-0.24414
31	0	-0.06104	-0.03052	0.06104	0	-0.03052	0.06104	-0.03052	-0.06104	-0.03052	0	-0.03052	0.06104	0.09155	0.03052	0	0.12207		31	0	0.30518	0.03052	-0.21362	0.18311	0	-0.12207	-0.06104	0.09155	-0.21362	0.06104	0.12207	-0.15259	0.06104	0.03052	0.15259	-0.21362
32	0	-0.06104	0	0.06104	0	-0.03052	0.06104	0	-0.03052	0	0.03052	-0.03052	0.09155	0.09155	0.03052	0.03052	0.12207		32	0	0.30518	0	-0.18311	0.21362	0	-0.12207	-0.06104	0.06104	-0.18311	0.03052	0.12207	-0.15259	0.06104	0	0.18311	-0.15259
33	-0.03052	-0.06104	0	0.06104	0	-0.03052	0.06104	0	0	0	0.03052	-0.03052	0.09155	0.09155	0.03052	0.03052	0.12207		33	0.03052	0.27466	0	-0.15259	0.24414	-0.03052	-0.09155	-0.03052	0	-0.15259	0	0.09155	-0.15259	0.06104	-0.06104	0.21362	-0.09155
34	-0.03052	-0.06104	0	0.06104	0	-0.03052	0.03052	0	0	0.03052	0.03052	0	0.09155	0.09155	0.03052	0.03052	0.12207		34	0.03052	0.27466	0	-0.12207	0.24414	-0.06104	-0.09155	-0.03052	0	-0.09155	0	0.06104	-0.15259	0.06104	-0.12207	0.24414	-0.03052
35	-0.06104	-0.06104	0.03052	0.06104	0	-0.03052	0.03052	0	0	0.06104	0.06104	0	0.09155	0.06104	0.03052	0.06104	0.12207		35	0.06104	0.24414	-0.03052	-0.09155	0.24414	-0.09155	-0.06104	-0.03052	-0.03052	-0.06104	0	0.03052	-0.15259	0.06104	-0.15259	0.27466	0
36	-0.06104	-0.06104	0.06104	0.09155	0	-0.03052	0.03052	0	0	0.09155	0.06104	0	0.09155	0.03052	0.03052	0.06104	0.12207		36	0.09155	0.21362	-0.03052	-0.06104	0.21362	-0.09155	-0.03052	-0.03052	-0.06104	-0.03052	0	0	-0.12207	0.03052	-0.18311	0.27466	0.06104
37	-0.06104	-0.06104	0.06104	0.09155	0	-0.03052	0.03052	0	0	0.12207	0.06104	0	0.09155	0.03052	0.03052	0.06104	0.09155		37	0.12207	0.18311	-0.03052	-0.03052	0.18311	-0.12207	-0.03052	-0.03052	-0.06104	0	0	-0.03052	-0.12207	0.03052	-0.21362	0.27466	0.09155
38	-0.06104	-0.03052	0.09155	0.09155	0	-0.03052	0.03052	0	0	0.12207	0.06104	0.03052	0.09155	0	0.06104	0.06104	0.06104		38	0.15259	0.18311	-0.03052	-0.03052	0.15259	-0.12207	0	-0.06104	-0.09155	0	0	-0.06104	-0.09155	0.03052	-0.24414	0.27466	0.12207
39	-0.06104	-0.03052	0.09155	0.09155	0	-0.03052	0	0	0.03052	0.12207	0.09155	0.03052	0.09155	0	0.06104	0.09155	0.06104		39	0.18311	0.15259	-0.03052	0	0.12207	-0.12207	0	-0.09155	-0.06104	0.03052	0	-0.09155	-0.09155	0.03052	-0.24414	0.27466	0.15259
40	-0.03052	-0.03052	0.09155	0.09155	0	-0.03052	0	0	0.03052	0.12207	0.09155	0.06104	0.09155	0	0.06104	0.09155	0.03052		40	0.18311	0.12207	-0.03052	0	0.09155	-0.12207	0	-0.09155	-0.06104	0.06104	0	-0.12207	-0.06104	0.03052	-0.27466	0.27466	0.18311
41	-0.03052	-0.03052	0.06104	0.09155	0	-0.03052	0	0.03052	0.03052	0.09155	0.09155	0.06104	0.09155	0	0.06104	0.12207	0		41	0.21362	0.09155	0	0	0.06104	-0.09155	0.03052	-0.12207	-0.06104	0.09155	0	-0.12207	-0.06104	0.03052	-0.24414	0.24414	0.18311
42	-0.03052	-0.03052	0.06104	0.09155	0.03052	-0.03052	0	0.03052	0.03052	0.09155	0.09155	0.03052	0.09155	0	0.06104	0.12207	0		42	0.21362	0.06104	0	0	0.03052	-0.06104	0.03052	-0.12207	-0.03052	0.12207	0	-0.12207	-0.06104	0.06104	-0.24414	0.24414	0.21362
43	0	-0.06104	0.03052	0.06104	0.03052	-0.03052	0	0.03052	0.03052	0.09155	0.09155	0.03052	0.09155	0	0.06104	0.12207	0		43	0.18311	0.03052	0	0	0	-0.06104	0.03052	-0.12207	-0.03052	0.15259	0	-0.15259	-0.06104	0.06104	-0.21362	0.21362	0.21362
44	-0.03052	-0.06104	0.03052	0.06104	0.03052	0	0	0.06104	0.06104	0.09155	0.09155	0.03052	0.06104	0	0.06104	0.12207	0		44	0.18311	0	0	0.03052	0	-0.03052	0.06104	-0.12207	-0.03052	0.18311	-0.03052	-0.15259	-0.06104	0.06104	-0.18311	0.21362	0.24414
45	-0.03052	-0.06104	0	0.03052	0.03052	0	0	0.06104	0.06104	0.09155	0.09155	0.03052	0.03052	0	0.03052	0.12207	-0.03052		45	0.15259	0	0	0.06104	0.03052	0	0.06104	-0.12207	-0.03052	0.21362	-0.06104	-0.15259	-0.06104	0.06104	-0.15259	0.21362	0.24414
46	-0.03052	-0.06104	0	0	0.06104	0	0	0.06104	0.06104	0.09155	0.06104	0.03052	0	0	0.03052	0.09155	-0.03052		46	0.15259	-0.03052	0	0.12207	0.03052	0	0.06104	-0.09155	-0.03052	0.24414	-0.09155	-0.18311	-0.06104	0.09155	-0.15259	0.18311	0.27466
47	-0.06104	-0.06104	0	0	0.06104	0	0	0.06104	0.06104	0.09155	0.06104	0	0	0	0	0.09155	-0.03052		47	0.12207	-0.03052	0	0.15259	0.06104	0	0.09155	-0.03052	-0.06104	0.27466	-0.12207	-0.18311	-0.06104	0.09155	-0.12207	0.18311	0.30518
48	-0.09155	-0.06104	0	-0.03052	0.09155	0.03052	0	0.06104	0.06104	0.12207	0.06104	0.03052	-0.03052	0	0	0.06104	0		48	0.09155	-0.06104	0	0.21362	0.09155	0	0.09155	0	-0.06104	0.30518	-0.12207	-0.21362	-0.06104	0.09155	-0.12207	0.18311	0.36621
49	-0.12207	-0.06104	0	-0.03052	0.09155	0.03052	0	0.06104	0.06104	0.12207	0.03052	0.03052	-0.06104	0	0	0.03052	0		49	0.06104	-0.06104	0	0.24414	0.09155	0	0.09155	0.03052	-0.06104	0.30518	-0.12207	-0.21362	-0.06104	0.09155	-0.12207	0.15259	0.39673
50	-0.12207	-0.06104	0	-0.06104	0.09155	0.06104	0.03052	0.06104	0.06104	0.15259	0.03052	0.03052	-0.09155	0	0	0	0		50	0.03052	-0.06104	0	0.30518	0.12207	0	0.12207	0.06104	-0.09155	0.33569	-0.12207	-0.21362	-0.03052	0.09155	-0.12207	0.15259	0.42725
51	-0.15259	-0.06104	0	-0.06104	0.06104	0.06104	0.03052	0.06104	0.06104	0.15259	0	0.03052	-0.09155	0	0	0	0		51	0	-0.03052	0	0.33569	0.12207	-0.03052	0.12207	0.12207	-0.09155	0.33569	-0.12207	-0.24414	-0.03052	0.09155	-0.12207	0.12207	0.48828
52	-0.15259	-0.06104	0	-0.09155	0.06104	0.09155	0.03052	0.03052	0.09155	0.18311	0	0.03052	-0.12207	0	0	0	0		52	0	-0.03052	0	0.36621	0.12207	-0.03052	0.12207	0.15259	-0.09155	0.33569	-0.12207	-0.24414	0	0.09155	-0.15259	0.12207	0.5188
53	-0.15259	-0.06104	0	-0.09155	0.03052	0.12207	0.03052	0.03052	0.09155	0.18311	0	0.06104	-0.15259	0	0	0	0		53	0	-0.03052	0	0.39673	0.09155	-0.03052	0.12207	0.18311	-0.09155	0.30518	-0.09155	-0.21362	0	0.06104	-0.15259	0.12207	0.5188
54	-0.12207	-0.03052	0	-0.09155	0.03052	0.12207	0.03052	0	0.09155	0.18311	-0.03052	0.06104	-0.15259	0	0	-0.03052	0		54	0	0	0	0.39673	0.09155	-0.03052	0.12207	0.21362	-0.09155	0.30518	-0.06104	-0.21362	0	0.06104	-0.15259	0.09155	0.5188
55	-0.12207	-0.03052	0	-0.09155	0	0.12207	0.03052	0	0.09155	0.18311	-0.03052	0.06104	-0.15259	0	0	-0.03052	0		55	0.03052	0	-0.03052	0.39673	0.06104	-0.03052	0.12207	0.21362	-0.09155	0.27466	-0.03052	-0.18311	0.03052	0.03052	-0.18311	0.09155	0.5188
56	-0.12207	-0.03052	0	-0.09155	0	0.15259	0.03052	0	0.06104	0.18311	-0.06104	0.06104	-0.18311	0	0	-0.03052	0		56	0.06104	0	-0.03052	0.39673	0.03052	-0.03052	0.09155	0.21362	-0.12207	0.27466	-0.03052	-0.15259	0.03052	0	-0.18311	0.06104	0.48828
57	-0.09155	0	0	-0.09155	-0.03052	0.15259	0	0	0.06104	0.15259	-0.06104	0.06104	-0.18311	0.03052	0.03052	-0.03052	0		57	0.09155	-0.03052	-0.03052	0.36621	0	0	0.06104	0.21362	-0.12207	0.24414	0	-0.12207	0	0	-0.15259	0.03052	0.45776
58	-0.09155	0	0	-0.09155	-0.06104	0.15259	0	-0.03052	0.06104	0.15259	-0.06104	0.03052	-0.18311	0.03052	0.03052	0	0		58	0.12207	-0.03052	-0.03052	0.33569	-0.03052	0	0.03052	0.18311	-0.12207	0.21362	0	-0.09155	0	-0.03052	-0.15259	0	0.42725
59	-0.09155	0	0	-0.09155	-0.09155	0.15259	0	-0.03052	0.03052	0.12207	-0.06104	0.03052	-0.15259	0.03052	0.03052	0	-0.03052		59	0.15259	-0.06104	-0.03052	0.30518	-0.06104	0	0	0.18311	-0.12207	0.18311	0	-0.06104	0	-0.06104	-0.12207	0	0.36621
60	-0.09155	0	0	-0.06104	-0.09155	0.15259	0	-0.03052	0.03052	0.09155	-0.06104	0.03052	-0.15259	0.03052	0.06104	0	-0.03052		60	0.15259	-0.06104	0	0.24414	-0.09155	0.03052	0	0.15259	-0.09155	0.18311	0	-0.03052	0	-0.09155	-0.09155	-0.03052	0.30518
61	-0.09155	0	0	-0.06104	-0.09155	0.12207	-0.03052	-0.03052	0.03052	0.06104	-0.06104	0	-0.15259	0.03052	0.03052	0	-0.03052		61	0.15259	-0.06104	0	0.21362	-0.09155	0.06104	-0.03052	0.09155	-0.09155	0.15259	0	0	-0.03052	-0.12207	-0.06104	-0.06104	0.24414
62	-0.09155	0.03052	0	-0.06104	-0.09155	0.12207	-0.06104	0	0.03052	0.03052	-0.03052	0	-0.12207	0.03052	0.03052	0	-0.06104		62	0.15259	-0.06104	0.03052	0.18311	-0.12207	0.06104	-0.06104	0.06104	-0.09155	0.12207	0	0	-0.06104	-0.12207	-0.03052	-0.09155	0.18311
63	-0.09155	0.03052	0	-0.03052	-0.09155	0.09155	-0.06104	0	0.03052	0	-0.03052	0	-0.09155	0	0	0	-0.06104		63	0.12207	-0.03052	0.06104	0.12207	-0.12207	0.09155	-0.06104	0.03052	-0.09155	0.09155	0	0	-0.06104	-0.12207	0	-0.12207	0.12207
64	-0.06104	0.03052	0	-0.03052	-0.06104	0.06104	-0.06104	0.03052	0.06104	0	0	0	-0.06104	0	0	0	-0.06104		64	0.09155	-0.03052	0.09155	0.09155	-0.09155	0.09155	-0.09155	0	-0.06104	0.09155	-0.03052	0.03052	-0.09155	-0.15259	0.03052	-0.15259	0.06104
65	-0.06104	0.06104	0	-0.03052	-0.06104	0.06104	-0.06104	0.06104	0.06104	0	0	0	-0.03052	0	0	0	-0.09155		65	0.06104	0	0.12207	0.09155	-0.09155	0.09155	-0.12207	-0.03052	-0.06104	0.06104	-0.03052	0.03052	-0.09155	-0.12207	0.06104	-0.15259	0.03052
66	-0.06104	0.06104	0	-0.03052	-0.03052	0.03052	-0.06104	0.09155	0.09155	-0.03052	0	0	-0.03052	0	-0.03052	-0.03052	-0.09155		66	0	0	0.15259	0.06104	-0.06104	0.09155	-0.12207	-0.06104	-0.06104	0.03052	-0.03052	0.03052	-0.09155	-0.12207	0.09155	-0.18311	0
67	-0.03052	0.06104	0.03052	-0.03052	0	0.03052	-0.06104	0.12207	0.09155	-0.03052	0	0	0	0	-0.03052	-0.03052	-0.09155		67	0	0	0.15259	0.03052	-0.03052	0.06104	-0.12207	-0.09155	-0.06104	0.03052	-0.06104	0.06104	-0.06104	-0.12207	0.12207	-0.18311	-0.03052
68	-0.03052	0.06104	0.03052	-0.03052	0	0.03052	-0.06104	0.12207	0.12207	-0.03052	0	0	0	0	-0.06104	-0.03052	-0.06104		68	-0.03052	0.03052	0.15259	0.03052	-0.03052	0.06104	-0.12207	-0.09155	-0.06104	0.03052	-0.06104	0.06104	-0.03052	-0.09155	0.12207	-0.21362	-0.06104
69	0	0.09155	0.03052	-0.03052	0	0.03052	-0.03052	0.15259	0.12207	-0.03052	0.03052	0	0	-0.03052	-0.06104	-0.06104	-0.06104		69	-0.03052	0.06104	0.12207	0	0	0.06104	-0.09155	-0.09155	-0.06104	0	-0.09155	0.06104	0	-0.06104	0.12207	-0.21362	-0.09155
70	0	0.09155	0.03052	0	0	0.03052	0	0.15259	0.12207	-0.03052	0.03052	0	0	-0.03052	-0.06104	-0.06104	-0.06104		70	-0.03052	0.06104	0.09155	0	0	0.03052	-0.06104	-0.06104	-0.09155	0	-0.09155	0.06104	0.03052	-0.06104	0.12207	-0.21362	-0.12207
71	0	0.12207	0.06104	0	0.03052	0.06104	0	0.18311	0.12207	-0.03052	0.03052	0	0	-0.06104	-0.09155	-0.06104	-0.06104		71	-0.03052	0.09155	0.03052	0	0	0	-0.06104	-0.03052	-0.09155	0	-0.09155	0.03052	0.06104	-0.06104	0.12207	-0.21362	-0.18311
72	0.03052	0.12207	0.06104	0	0.03052	0.06104	0	0.18311	0.12207	0	0.03052	0	0	-0.06104	-0.09155	-0.09155	-0.06104		72	0	0.09155	0	0	0	0	-0.03052	0	-0.12207	0	-0.09155	0.03052	0.12207	-0.03052	0.06104	-0.21362	-0.21362
73	0.06104	0.15259	0.09155	0	0.06104	0.09155	0.03052	0.18311	0.12207	0	0.03052	0	0	-0.09155	-0.09155	-0.09155	-0.06104		73	0.03052	0.12207	-0.03052	0	0.03052	0	0	0.03052	-0.12207	0	-0.12207	0	0.15259	-0.03052	0.03052	-0.21362	-0.24414
74	0.06104	0.15259	0.09155	0.03052	0.06104	0.09155	0.06104	0.18311	0.12207	0	0.03052	0	0	-0.12207	-0.09155	-0.09155	-0.09155		74	0.09155	0.12207	-0.06104	0	0.06104	-0.03052	0.03052	0.09155	-0.15259	0	-0.12207	0	0.21362	-0.03052	0	-0.21362	-0.30518
75	0.09155	0.18311	0.12207	0.06104	0.09155	0.12207	0.06104	0.18311	0.09155	0	0.03052	0	0	-0.15259	-0.09155	-0.12207	-0.12207		75	0.15259	0.15259	-0.09155	0.03052	0.06104	-0.03052	0.06104	0.12207	-0.15259	0	-0.12207	-0.03052	0.24414	-0.06104	-0.03052	-0.21362	-0.36621
76	0.12207	0.18311	0.15259	0.09155	0.12207	0.15259	0.09155	0.18311	0.06104	0.03052	0	0	-0.03052	-0.18311	-0.12207	-0.15259	-0.12207		76	0.21362	0.15259	-0.12207	0.03052	0.12207	-0.03052	0.09155	0.15259	-0.15259	0	-0.15259	-0.06104	0.24414	-0.06104	-0.09155	-0.24414	-0.39673
77	0.15259	0.18311	0.15259	0.12207	0.15259	0.15259	0.12207	0.18311	0.06104	0.03052	0	0	-0.03052	-0.21362	-0.12207	-0.15259	-0.15259		77	0.30518	0.18311	-0.12207	0.06104	0.15259	-0.03052	0.09155	0.18311	-0.15259	0	-0.15259	-0.12207	0.24414	-0.06104	-0.12207	-0.24414	-0.42725
78	0.18311	0.18311	0.18311	0.15259	0.18311	0.18311	0.12207	0.15259	0.03052	0.06104	0	0	-0.06104	-0.24414	-0.15259	-0.18311	-0.18311		78	0.36621	0.18311	-0.15259	0.06104	0.21362	0	0.12207	0.21362	-0.15259	0	-0.18311	-0.18311	0.24414	-0.09155	-0.15259	-0.24414	-0.45776
79	0.18311	0.18311	0.18311	0.15259	0.21362	0.18311	0.12207	0.15259	0.03052	0.06104	0	0	-0.06104	-0.24414	-0.15259	-0.18311	-0.21362		79	0.39673	0.18311	-0.12207	0.06104	0.24414	0	0.12207	0.21362	-0.12207	-0.03052	-0.18311	-0.21362	0.21362	-0.09155	-0.15259	-0.27466	-0.48828
80	0.21362	0.18311	0.21362	0.15259	0.24414	0.18311	0.12207	0.15259	0	0.06104	-0.03052	0	-0.06104	-0.24414	-0.18311	-0.18311	-0.21362		80	0.45776	0.18311	-0.12207	0.06104	0.30518	0.03052	0.09155	0.18311	-0.12207	-0.06104	-0.21362	-0.27466	0.21362	-0.09155	-0.18311	-0.27466	-0.45776
81	0.21362	0.15259	0.18311	0.15259	0.27466	0.18311	0.12207	0.12207	0	0.03052	-0.06104	-0.03052	-0.06104	-0.24414	-0.18311	-0.15259	-0.21362		81	0.45776	0.15259	-0.12207	0.06104	0.36621	0.06104	0.09155	0.18311	-0.12207	-0.09155	-0.24414	-0.33569	0.18311	-0.09155	-0.15259	-0.24414	-0.45776
82	0.21362	0.12207	0.18311	0.12207	0.27466	0.18311	0.12207	0.12207	0	0	-0.06104	-0.03052	-0.03052	-0.21362	-0.18311	-0.15259	-0.21362		82	0.45776	0.12207	-0.12207	0.03052	0.39673	0.06104	0.09155	0.15259	-0.12207	-0.12207	-0.27466	-0.36621	0.18311	-0.09155	-0.15259	-0.24414	-0.39673
83	0.18311	0.09155	0.15259	0.12207	0.27466	0.15259	0.09155	0.09155	0	0	-0.06104	-0.03052	-0.03052	-0.18311	-0.18311	-0.12207	-0.21362		83	0.45776	0.09155	-0.12207	0	0.42725	0.09155	0.06104	0.15259	-0.12207	-0.12207	-0.30518	-0.39673	0.15259	-0.09155	-0.12207	-0.21362	-0.33569
84	0.18311	0.06104	0.12207	0.09155	0.27466	0.15259	0.09155	0.06104	0	0	-0.09155	-0.03052	-0.03052	-0.18311	-0.15259	-0.09155	-0.18311		84	0.42725	0.06104	-0.12207	0	0.45776	0.12207	0.03052	0.12207	-0.12207	-0.15259	-0.33569	-0.42725	0.15259	-0.09155	-0.09155	-0.21362	-0.27466
85	0.15259	0.06104	0.06104	0.09155	0.24414	0.12207	0.06104	0	0	-0.03052	-0.09155	0	0	-0.15259	-0.15259	-0.06104	-0.18311		85	0.39673	0	-0.15259	-0.06104	0.45776	0.12207	0.03052	0.12207	-0.12207	-0.18311	-0.36621	-0.45776	0.18311	-0.09155	-0.06104	-0.18311	-0.21362
86	0.12207	0.03052	0.03052	0.09155	0.24414	0.09155	0.03052	0	0	-0.06104	-0.09155	0	0	-0.12207	-0.12207	-0.03052	-0.18311		86	0.36621	-0.03052	-0.15259	-0.09155	0.45776	0.12207	0.03052	0.09155	-0.09155	-0.18311	-0.39673	-0.45776	0.18311	-0.09155	-0.03052	-0.15259	-0.15259
87	0.12207	0.03052	0	0.09155	0.21362	0.06104	0	-0.03052	0	-0.09155	-0.09155	0	0	-0.09155	-0.12207	-0.03052	-0.18311		87	0.33569	-0.06104	-0.15259	-0.12207	0.45776	0.12207	0.03052	0.09155	-0.09155	-0.18311	-0.42725	-0.45776	0.18311	-0.09155	0	-0.12207	-0.06104
88	0.09155	0.06104	0	0.09155	0.18311	0.03052	0	-0.03052	0.03052	-0.12207	-0.09155	0	0	-0.06104	-0.12207	-0.03052	-0.21362		88	0.30518	-0.12207	-0.15259	-0.15259	0.42725	0.12207	0.03052	0.12207	-0.06104	-0.18311	-0.42725	-0.45776	0.18311	-0.06104	0	-0.06104	0
89	0.09155	0.06104	0	0.12207	0.18311	0	0	-0.06104	0.03052	-0.12207	-0.09155	0	0	-0.06104	-0.12207	-0.03052	-0.21362		89	0.27466	-0.15259	-0.15259	-0.18311	0.42725	0.09155	0.03052	0.12207	-0.06104	-0.18311	-0.42725	-0.45776	0.21362	-0.06104	0	-0.03052	0
90	0.09155	0.06104	0	0.12207	0.15259	0	-0.03052	-0.06104	0.06104	-0.12207	-0.12207	0	0	-0.03052	-0.12207	-0.03052	-0.24414		90	0.24414	-0.18311	-0.15259	-0.21362	0.42725	0.09155	0.03052	0.12207	-0.06104	-0.18311	-0.42725	-0.42725	0.21362	-0.03052	0.03052	0	0.06104
91	0.09155	0.09155	0	0.12207	0.15259	-0.03052	-0.03052	-0.06104	0.06104	-0.09155	-0.12207	0	0	-0.03052	-0.15259	-0.06104	-0.27466		91	0.21362	-0.21362	-0.15259	-0.21362	0.42725	0.12207	0.03052	0.15259	-0.03052	-0.18311	-0.39673	-0.39673	0.21362	-0.03052	0.03052	0.03052	0.09155
92	0.09155	0.12207	0	0.12207	0.15259	-0.06104	-0.06104	-0.06104	0.09155	-0.09155	-0.12207	0	-0.03052	-0.06104	-0.18311	-0.09155	-0.30518		92	0.15259	-0.21362	-0.12207	-0.24414	0.42725	0.12207	0.03052	0.15259	-0.06104	-0.18311	-0.36621	-0.36621	0.21362	0	0.03052	0.06104	0.09155
93	0.12207	0.12207	0.03052	0.12207	0.15259	-0.06104	-0.06104	-0.06104	0.12207	-0.06104	-0.15259	0	-0.03052	-0.06104	-0.21362	-0.12207	-0.33569		93	0.12207	-0.21362	-0.12207	-0.27466	0.42725	0.15259	0.03052	0.15259	-0.06104	-0.15259	-0.33569	-0.33569	0.24414	0	0.03052	0.12207	0.09155
94	0.12207	0.12207	0.06104	0.09155	0.12207	-0.09155	-0.06104	-0.03052	0.12207	-0.03052	-0.18311	0	-0.06104	-0.09155	-0.24414	-0.15259	-0.39673		94	0.09155	-0.24414	-0.09155	-0.27466	0.42725	0.15259	0.03052	0.18311	-0.06104	-0.12207	-0.30518	-0.30518	0.24414	0	0	0.12207	0.06104
95	0.15259	0.12207	0.06104	0.09155	0.12207	-0.09155	-0.06104	-0.03052	0.12207	0	-0.18311	0	-0.06104	-0.09155	-0.30518	-0.21362	-0.42725		95	0.06104	-0.21362	-0.09155	-0.27466	0.39673	0.18311	0	0.18311	-0.06104	-0.12207	-0.27466	-0.27466	0.27466	0	0	0.15259	0.03052
96	0.15259	0.15259	0.09155	0.09155	0.12207	-0.09155	-0.06104	0	0.15259	0	-0.18311	0	-0.09155	-0.15259	-0.33569	-0.27466	-0.48828		96	0.03052	-0.21362	-0.06104	-0.30518	0.39673	0.24414	0	0.18311	-0.06104	-0.09155	-0.21362	-0.24414	0.30518	0	0	0.15259	0
97	0.15259	0.15259	0.12207	0.09155	0.12207	-0.09155	-0.06104	0	0.12207	0	-0.18311	-0.03052	-0.09155	-0.18311	-0.36621	-0.33569	-0.5188		97	0	-0.21362	-0.06104	-0.30518	0.36621	0.27466	0	0.18311	-0.06104	-0.06104	-0.18311	-0.18311	0.30518	0	0	0.15259	0
98	0.18311	0.15259	0.12207	0.09155	0.12207	-0.09155	-0.06104	0	0.12207	0.03052	-0.18311	-0.06104	-0.12207	-0.21362	-0.39673	-0.39673	-0.57983		98	0	-0.18311	-0.06104	-0.33569	0.33569	0.30518	0	0.21362	-0.03052	0	-0.12207	-0.15259	0.30518	0	0	0.12207	-0.03052
99	0.18311	0.15259	0.12207	0.09155	0.12207	-0.09155	-0.06104	0	0.12207	0.06104	-0.15259	-0.09155	-0.12207	-0.27466	-0.42725	-0.45776	-0.64087		99	-0.03052	-0.18311	-0.03052	-0.33569	0.30518	0.33569	0	0.21362	0	0	-0.06104	-0.12207	0.33569	0	0.03052	0.12207	-0.06104
100	0.21362	0.15259	0.12207	0.12207	0.12207	-0.06104	-0.06104	0	0.09155	0.06104	-0.15259	-0.09155	-0.15259	-0.30518	-0.42725	-0.5188	-0.73242		100	-0.06104	-0.15259	-0.03052	-0.33569	0.27466	0.36621	0	0.21362	0	0.06104	-0.03052	-0.09155	0.30518	0	0.03052	0.12207	-0.06104
101	0.21362	0.15259	0.09155	0.12207	0.12207	-0.06104	-0.06104	0	0.06104	0.06104	-0.12207	-0.12207	-0.15259	-0.36621	-0.45776	-0.57983	-0.79346		101	-0.12207	-0.12207	-0.03052	-0.33569	0.27466	0.36621	0	0.21362	0.06104	0.09155	0	-0.09155	0.30518	-0.03052	0.06104	0.12207	-0.09155
102	0.24414	0.15259	0.09155	0.15259	0.12207	-0.03052	-0.06104	0	0.03052	0.06104	-0.06104	-0.15259	-0.18311	-0.42725	-0.48828	-0.64087	-0.85449		102	-0.15259	-0.12207	-0.03052	-0.30518	0.27466	0.36621	0	0.21362	0.12207	0.15259	0.06104	-0.06104	0.27466	-0.03052	0.12207	0.12207	-0.09155
103	0.24414	0.15259	0.09155	0.18311	0.09155	0	-0.06104	0	0	0.03052	-0.03052	-0.15259	-0.18311	-0.45776	-0.48828	-0.7019	-0.94604		103	-0.18311	-0.12207	-0.06104	-0.27466	0.27466	0.36621	0	0.21362	0.18311	0.18311	0.09155	-0.03052	0.27466	-0.03052	0.15259	0.12207	-0.09155
104	0.27466	0.15259	0.06104	0.21362	0.09155	0	-0.06104	0	0	0	0	-0.18311	-0.18311	-0.5188	-0.5188	-0.76294	-1.00708		104	-0.21362	-0.09155	-0.03052	-0.27466	0.27466	0.36621	0	0.21362	0.21362	0.24414	0.15259	0	0.24414	0	0.21362	0.12207	-0.09155
105	0.27466	0.18311	0.06104	0.24414	0.09155	0	-0.03052	0	0	0	0	-0.18311	-0.21362	-0.57983	-0.54932	-0.82397	-1.06812		105	-0.21362	-0.09155	-0.03052	-0.24414	0.30518	0.36621	0.03052	0.21362	0.27466	0.27466	0.18311	0	0.21362	0	0.27466	0.15259	-0.09155
106	0.30518	0.21362	0.06104	0.27466	0.09155	0.03052	-0.03052	0	-0.03052	0	0	-0.18311	-0.21362	-0.61035	-0.61035	-0.91553	-1.15967		106	-0.24414	-0.12207	-0.03052	-0.21362	0.30518	0.33569	0.06104	0.21362	0.27466	0.30518	0.24414	0	0.21362	0	0.30518	0.15259	-0.06104
107	0.30518	0.21362	0.06104	0.33569	0.06104	0.03052	0	0	-0.06104	-0.03052	0	-0.18311	-0.24414	-0.64087	-0.67139	-0.97656	-1.2207		107	-0.24414	-0.12207	-0.03052	-0.21362	0.33569	0.30518	0.09155	0.18311	0.27466	0.30518	0.27466	0	0.21362	0.03052	0.36621	0.18311	-0.06104
108	0.33569	0.24414	0.06104	0.36621	0.06104	0.06104	0	0	-0.06104	-0.03052	0	-0.18311	-0.24414	-0.7019	-0.7019	-1.06812	-1.31226		108	-0.21362	-0.12207	0	-0.18311	0.33569	0.30518	0.12207	0.15259	0.27466	0.33569	0.30518	0.03052	0.21362	0.06104	0.39673	0.21362	-0.06104
109	0.36621	0.27466	0.06104	0.39673	0.03052	0.06104	0	0	-0.09155	-0.03052	0	-0.21362	-0.27466	-0.73242	-0.79346	-1.15967	-1.40381		109	-0.21362	-0.15259	0	-0.18311	0.36621	0.27466	0.15259	0.12207	0.21362	0.33569	0.33569	0.03052	0.21362	0.09155	0.42725	0.21362	-0.06104
110	0.39673	0.27466	0.06104	0.39673	0.03052	0.06104	0.03052	0	-0.09155	-0.03052	0	-0.21362	-0.30518	-0.79346	-0.85449	-1.25122	-1.49536		110	-0.18311	-0.15259	0	-0.18311	0.36621	0.24414	0.18311	0.09155	0.18311	0.33569	0.36621	0.03052	0.21362	0.12207	0.45776	0.21362	-0.06104
111	0.42725	0.30518	0.09155	0.42725	0.03052	0.06104	0.03052	0	-0.09155	-0.03052	0	-0.21362	-0.33569	-0.82397	-0.91553	-1.34277	-1.58691		111	-0.18311	-0.15259	0	-0.15259	0.36621	0.21362	0.18311	0.06104	0.12207	0.30518	0.36621	0.06104	0.21362	0.15259	0.45776	0.21362	-0.06104
112	0.45776	0.33569	0.09155	0.45776	0.03052	0.06104	0.03052	0	-0.09155	0	-0.03052	-0.24414	-0.36621	-0.88501	-1.00708	-1.46484	-1.67847		112	-0.15259	-0.15259	0	-0.15259	0.33569	0.18311	0.21362	0.03052	0.09155	0.30518	0.39673	0.06104	0.21362	0.15259	0.42725	0.18311	-0.03052
113	0.48828	0.33569	0.12207	0.45776	0.03052	0.06104	0.06104	0	-0.06104	0	-0.06104	-0.24414	-0.42725	-0.94604	-1.06812	-1.5564	-1.77002		113	-0.12207	-0.12207	-0.03052	-0.12207	0.33569	0.15259	0.18311	0	0.03052	0.30518	0.39673	0.03052	0.21362	0.18311	0.42725	0.18311	-0.03052
114	0.54932	0.36621	0.12207	0.45776	0.03052	0.09155	0.06104	0	-0.06104	0	-0.06104	-0.24414	-0.45776	-0.97656	-1.15967	-1.64795	-1.86157		114	-0.09155	-0.09155	-0.06104	-0.12207	0.33569	0.15259	0.18311	0	0	0.27466	0.39673	0.03052	0.24414	0.18311	0.39673	0.15259	0
115	0.57983	0.36621	0.15259	0.45776	0.03052	0.09155	0.06104	0	-0.03052	0.03052	-0.09155	-0.27466	-0.5188	-1.0376	-1.25122	-1.7395	-1.95312		115	-0.06104	-0.06104	-0.12207	-0.09155	0.30518	0.12207	0.15259	-0.03052	0	0.27466	0.39673	0.03052	0.24414	0.18311	0.36621	0.12207	0
116	0.61035	0.36621	0.18311	0.45776	0	0.12207	0.03052	0.03052	0	0.06104	-0.12207	-0.30518	-0.54932	-1.09863	-1.34277	-1.80054	-2.04468		116	-0.03052	-0.03052	-0.15259	-0.09155	0.30518	0.09155	0.09155	-0.06104	-0.03052	0.27466	0.39673	0.03052	0.24414	0.18311	0.33569	0.09155	0
117	0.61035	0.36621	0.18311	0.42725	0	0.12207	0.03052	0.03052	0	0.06104	-0.15259	-0.30518	-0.57983	-1.15967	-1.40381	-1.89209	-2.13623		117	0	0	-0.21362	-0.06104	0.27466	0.06104	0.06104	-0.06104	-0.03052	0.24414	0.39673	0	0.24414	0.18311	0.27466	0.06104	0.03052
118	0.64087	0.36621	0.21362	0.42725	0	0.15259	0.03052	0.06104	0	0.09155	-0.18311	-0.33569	-0.61035	-1.2207	-1.49536	-1.95312	-2.22778		118	0.03052	0.03052	-0.24414	-0.06104	0.27466	0.03052	0	-0.09155	-0.03052	0.24414	0.36621	0	0.27466	0.15259	0.24414	0.03052	0.03052
119	0.64087	0.36621	0.24414	0.42725	0	0.15259	0.03052	0.06104	0.03052	0.09155	-0.21362	-0.36621	-0.64087	-1.28174	-1.58691	-2.01416	-2.34985		119	0.06104	0.06104	-0.24414	-0.03052	0.27466	0.03052	-0.03052	-0.09155	-0.03052	0.24414	0.36621	0	0.27466	0.15259	0.21362	0	0.06104
120	0.64087	0.33569	0.24414	0.39673	0	0.18311	0.03052	0.06104	0.06104	0.09155	-0.24414	-0.39673	-0.67139	-1.34277	-1.64795	-2.0752	-2.44141		120	0.09155	0.09155	-0.27466	-0.03052	0.27466	0.03052	-0.06104	-0.09155	0	0.24414	0.33569	0	0.24414	0.12207	0.15259	0	0.06104
121	0.64087	0.33569	0.24414	0.39673	0.03052	0.18311	0.03052	0.09155	0.06104	0.09155	-0.24414	-0.42725	-0.7019	-1.40381	-1.70898	-2.10571	-2.53296		121	0.15259	0.12207	-0.27466	-0.03052	0.27466	0	-0.12207	-0.12207	0	0.21362	0.33569	-0.03052	0.24414	0.09155	0.12207	-0.03052	0.06104
122	0.64087	0.30518	0.27466	0.39673	0.03052	0.15259	0.03052	0.09155	0.09155	0.06104	-0.27466	-0.45776	-0.73242	-1.43433	-1.77002	-2.16675	-2.62451		122	0.18311	0.12207	-0.24414	-0.06104	0.27466	0.03052	-0.18311	-0.09155	0	0.21362	0.30518	-0.03052	0.24414	0.09155	0.09155	-0.06104	0.06104
123	0.64087	0.27466	0.27466	0.39673	0.06104	0.15259	0.03052	0.12207	0.09155	0.06104	-0.27466	-0.45776	-0.76294	-1.46484	-1.83105	-2.22778	-2.74658		123	0.21362	0.15259	-0.21362	-0.06104	0.27466	0.03052	-0.21362	-0.09155	0	0.18311	0.27466	-0.06104	0.21362	0.06104	0.06104	-0.06104	0.06104
124	0.64087	0.24414	0.27466	0.36621	0.09155	0.15259	0.03052	0.12207	0.09155	0.03052	-0.27466	-0.48828	-0.79346	-1.49536	-1.89209	-2.31934	-2.83813		124	0.24414	0.12207	-0.21362	-0.09155	0.27466	0.03052	-0.24414	-0.09155	0.03052	0.15259	0.27466	-0.06104	0.21362	0.03052	0	-0.06104	0.03052
125	0.64087	0.21362	0.30518	0.36621	0.12207	0.12207	0.03052	0.15259	0.09155	0.03052	-0.24414	-0.48828	-0.82397	-1.52588	-1.92261	-2.38037	-2.92969		125	0.27466	0.12207	-0.18311	-0.09155	0.24414	0.03052	-0.27466	-0.06104	0.06104	0.12207	0.24414	-0.09155	0.18311	0.03052	0	-0.06104	0.03052
126	0.64087	0.21362	0.33569	0.36621	0.15259	0.12207	0.03052	0.15259	0.09155	0	-0.24414	-0.48828	-0.85449	-1.5564	-1.95312	-2.44141	-3.05176		126	0.27466	0.12207	-0.15259	-0.12207	0.24414	0.03052	-0.30518	-0.03052	0.06104	0.09155	0.21362	-0.09155	0.15259	0.03052	-0.03052	-0.06104	0
127	0.64087	0.21362	0.33569	0.39673	0.18311	0.12207	0.03052	0.18311	0.09155	0	-0.21362	-0.48828	-0.91553	-1.58691	-1.98364	-2.53296	-3.14331		127	0.27466	0.12207	-0.12207	-0.12207	0.24414	0.06104	-0.30518	0	0.09155	0.09155	0.21362	-0.09155	0.15259	0.03052	-0.06104	-0.06104	0
128	0.64087	0.21362	0.36621	0.39673	0.18311	0.12207	0.03052	0.18311	0.06104	-0.03052	-0.18311	-0.48828	-0.94604	-1.61743	-2.01416	-2.59399	-3.26538		128	0.27466	0.09155	-0.09155	-0.15259	0.24414	0.06104	-0.30518	0	0.09155	0.06104	0.18311	-0.09155	0.15259	0.03052	-0.09155	-0.03052	0
129	0.64087	0.21362	0.39673	0.39673	0.21362	0.12207	0.03052	0.18311	0.06104	-0.03052	-0.18311	-0.48828	-0.97656	-1.64795	-2.04468	-2.65503	-3.35693		129	0.24414	0.09155	-0.09155	-0.15259	0.24414	0.06104	-0.27466	0.03052	0.09155	0.03052	0.15259	-0.09155	0.15259	0.06104	-0.09155	-0.03052	0
130	0.64087	0.24414	0.42725	0.39673	0.21362	0.15259	0	0.18311	0.03052	-0.06104	-0.18311	-0.48828	-1.00708	-1.67847	-2.0752	-2.71606	-3.44849		130	0.21362	0.09155	-0.06104	-0.15259	0.24414	0.09155	-0.24414	0.06104	0.09155	0.03052	0.12207	-0.09155	0.15259	0.06104	-0.12207	0	0
131	0.64087	0.27466	0.42725	0.39673	0.24414	0.15259	0	0.18311	0.03052	-0.06104	-0.15259	-0.48828	-1.0376	-1.67847	-2.10571	-2.74658	-3.54004		131	0.18311	0.09155	-0.06104	-0.15259	0.27466	0.12207	-0.21362	0.09155	0.09155	0.03052	0.12207	-0.06104	0.15259	0.06104	-0.12207	0	-0.03052
132	0.67139	0.30518	0.42725	0.39673	0.24414	0.18311	0	0.15259	0	-0.06104	-0.15259	-0.48828	-1.06812	-1.70898	-2.16675	-2.80762	-3.63159		132	0.15259	0.09155	-0.06104	-0.15259	0.27466	0.15259	-0.18311	0.12207	0.09155	0.03052	0.12207	-0.06104	0.15259	0.06104	-0.12207	0	-0.03052
133	0.7019	0.33569	0.42725	0.39673	0.24414	0.18311	0	0.12207	0	-0.06104	-0.15259	-0.5188	-1.09863	-1.77002	-2.19727	-2.86865	-3.75366		133	0.09155	0.12207	-0.06104	-0.12207	0.30518	0.18311	-0.15259	0.15259	0.09155	0.03052	0.12207	-0.03052	0.15259	0.06104	-0.09155	0	-0.06104
134	0.7019	0.39673	0.42725	0.39673	0.21362	0.21362	0	0.09155	0	-0.06104	-0.18311	-0.54932	-1.12915	-1.80054	-2.2583	-2.89917	-3.84521		134	0.06104	0.12207	-0.06104	-0.09155	0.33569	0.21362	-0.12207	0.18311	0.06104	0.03052	0.12207	-0.03052	0.15259	0.06104	-0.09155	0.03052	-0.06104
135	0.73242	0.42725	0.39673	0.39673	0.21362	0.24414	0	0.06104	0	-0.03052	-0.18311	-0.57983	-1.15967	-1.83105	-2.34985	-2.9602	-3.93677		135	0.03052	0.15259	-0.06104	-0.06104	0.39673	0.27466	-0.09155	0.21362	0.03052	0.06104	0.12207	-0.03052	0.12207	0.06104	-0.09155	0.03052	-0.09155
136	0.76294	0.45776	0.39673	0.39673	0.21362	0.24414	0	0.06104	0	-0.03052	-0.18311	-0.61035	-1.19019	-1.89209	-2.41089	-3.02124	-4.02832		136	0	0.15259	-0.03052	0	0.42725	0.33569	-0.09155	0.21362	0	0.06104	0.15259	0	0.12207	0.06104	-0.06104	0.06104	-0.09155
137	0.76294	0.48828	0.39673	0.39673	0.21362	0.24414	-0.03052	0.03052	0	0	-0.18311	-0.64087	-1.2207	-1.95312	-2.50244	-3.05176	-4.11987		137	0	0.18311	-0.03052	0.03052	0.45776	0.39673	-0.06104	0.21362	0	0.06104	0.18311	0	0.12207	0.03052	-0.06104	0.06104	-0.12207
138	0.79346	0.5188	0.36621	0.39673	0.21362	0.24414	-0.03052	0.03052	0	0	-0.18311	-0.67139	-1.25122	-1.98364	-2.56348	-3.11279	-4.21143		138	0	0.18311	0	0.09155	0.5188	0.45776	-0.06104	0.21362	0	0.09155	0.21362	0	0.12207	0.03052	-0.06104	0.09155	-0.15259
139	0.79346	0.54932	0.36621	0.42725	0.21362	0.24414	-0.03052	0	0	0	-0.15259	-0.7019	-1.28174	-2.04468	-2.65503	-3.17383	-4.30298		139	0	0.18311	0	0.15259	0.54932	0.5188	-0.09155	0.18311	0	0.09155	0.24414	0	0.09155	0.03052	-0.06104	0.09155	-0.18311
140	0.79346	0.57983	0.36621	0.42725	0.24414	0.21362	-0.03052	0	0	0	-0.15259	-0.73242	-1.31226	-2.10571	-2.71606	-3.23486	-4.36401		140	0	0.18311	0	0.21362	0.57983	0.54932	-0.09155	0.18311	0	0.09155	0.27466	0	0.12207	0.03052	-0.06104	0.12207	-0.18311
141	0.79346	0.61035	0.39673	0.42725	0.24414	0.18311	-0.03052	0	0	0	-0.15259	-0.73242	-1.34277	-2.13623	-2.7771	-3.2959	-4.39453		141	0	0.18311	0.03052	0.24414	0.61035	0.57983	-0.09155	0.15259	0	0.09155	0.30518	0	0.12207	0	-0.06104	0.15259	-0.21362
142	0.79346	0.61035	0.39673	0.45776	0.27466	0.15259	0	0	0	0	-0.15259	-0.76294	-1.34277	-2.19727	-2.83813	-3.32642	-4.45557		142	0	0.18311	0.03052	0.30518	0.61035	0.57983	-0.12207	0.12207	0	0.12207	0.33569	0	0.12207	0	-0.06104	0.15259	-0.24414
143	0.82397	0.61035	0.39673	0.45776	0.27466	0.12207	0	0	0	0	-0.15259	-0.76294	-1.37329	-2.22778	-2.86865	-3.38745	-4.48608		143	0	0.15259	0.06104	0.33569	0.61035	0.54932	-0.12207	0.09155	0	0.09155	0.33569	0	0.12207	0	-0.09155	0.18311	-0.27466
144	0.82397	0.64087	0.42725	0.48828	0.30518	0.12207	0	0	0	0	-0.15259	-0.79346	-1.37329	-2.28882	-2.92969	-3.44849	-4.5166		144	0	0.15259	0.06104	0.36621	0.57983	0.54932	-0.12207	0.06104	0	0.09155	0.33569	0	0.12207	0	-0.09155	0.18311	-0.27466
145	0.85449	0.64087	0.42725	0.48828	0.30518	0.09155	0	0	0	0	-0.15259	-0.79346	-1.40381	-2.31934	-2.9602	-3.50952	-4.54712		145	0	0.12207	0.06104	0.36621	0.54932	0.5188	-0.12207	0.06104	0.03052	0.09155	0.30518	0.03052	0.12207	0	-0.09155	0.18311	-0.30518
146	0.88501	0.64087	0.45776	0.48828	0.30518	0.06104	0.03052	0	0	0	-0.15259	-0.79346	-1.40381	-2.34985	-2.99072	-3.57056	-4.60815		146	0	0.12207	0.03052	0.36621	0.5188	0.48828	-0.12207	0.03052	0.03052	0.09155	0.27466	0.06104	0.09155	0	-0.09155	0.18311	-0.30518
147	0.91553	0.64087	0.45776	0.48828	0.30518	0.06104	0.06104	0	0	0	-0.15259	-0.79346	-1.43433	-2.38037	-3.02124	-3.63159	-4.63867		147	0	0.09155	0.03052	0.36621	0.45776	0.45776	-0.09155	0.03052	0.06104	0.06104	0.24414	0.06104	0.09155	0	-0.12207	0.15259	-0.30518
148	0.97656	0.64087	0.48828	0.48828	0.30518	0.09155	0.06104	0	0	-0.03052	-0.18311	-0.79346	-1.43433	-2.41089	-3.05176	-3.72314	-4.69971		148	0	0.09155	0	0.33569	0.42725	0.42725	-0.06104	0	0.09155	0.06104	0.21362	0.09155	0.09155	0	-0.12207	0.12207	-0.30518
149	1.00708	0.64087	0.5188	0.48828	0.30518	0.09155	0.06104	0.03052	0	-0.03052	-0.18311	-0.82397	-1.46484	-2.44141	-3.08228	-3.78418	-4.73022		149	0.03052	0.09155	0	0.33569	0.36621	0.39673	-0.03052	0	0.09155	0.03052	0.15259	0.12207	0.06104	0	-0.12207	0.12207	-0.30518
150	1.06812	0.64087	0.54932	0.48828	0.30518	0.12207	0.09155	0.06104	0	-0.03052	-0.21362	-0.85449	-1.49536	-2.47192	-3.11279	-3.84521	-4.79126		150	0.09155	0.09155	0	0.27466	0.33569	0.39673	0	0	0.09155	0.03052	0.12207	0.15259	0.06104	0	-0.12207	0.09155	-0.27466
151	1.09863	0.67139	0.54932	0.48828	0.30518	0.12207	0.09155	0.09155	0	-0.03052	-0.21362	-0.85449	-1.52588	-2.47192	-3.14331	-3.93677	-4.85229		151	0.12207	0.09155	0	0.24414	0.27466	0.39673	0.03052	0	0.12207	0.03052	0.06104	0.15259	0.03052	0	-0.12207	0.03052	-0.27466
152	1.12915	0.67139	0.57983	0.48828	0.30518	0.15259	0.09155	0.12207	0	-0.06104	-0.24414	-0.88501	-1.5564	-2.50244	-3.20435	-3.9978	-4.91333		152	0.18311	0.09155	0	0.18311	0.24414	0.36621	0.06104	0	0.09155	0.03052	0.03052	0.15259	0.03052	0	-0.09155	0	-0.24414
153	1.15967	0.7019	0.61035	0.45776	0.30518	0.18311	0.06104	0.12207	0	-0.06104	-0.24414	-0.91553	-1.58691	-2.53296	-3.26538	-4.05884	-4.97436		153	0.21362	0.09155	0	0.15259	0.21362	0.36621	0.09155	-0.03052	0.09155	0.03052	0	0.18311	0	0.03052	-0.09155	0	-0.21362
154	1.15967	0.73242	0.64087	0.45776	0.30518	0.18311	0.06104	0.15259	-0.03052	-0.03052	-0.24414	-0.97656	-1.61743	-2.56348	-3.2959	-4.11987	-5.06592		154	0.24414	0.06104	0	0.09155	0.18311	0.36621	0.15259	-0.03052	0.06104	0.03052	0	0.18311	0	0.06104	-0.09155	-0.03052	-0.18311
155	1.19019	0.73242	0.64087	0.42725	0.30518	0.21362	0.06104	0.15259	-0.03052	-0.03052	-0.27466	-1.00708	-1.64795	-2.62451	-3.35693	-4.18091	-5.12695		155	0.27466	0.06104	-0.03052	0.03052	0.18311	0.33569	0.15259	-0.06104	0.03052	0.06104	-0.06104	0.18311	-0.03052	0.09155	-0.09155	-0.06104	-0.12207
156	1.19019	0.76294	0.67139	0.42725	0.33569	0.24414	0.06104	0.12207	-0.03052	-0.03052	-0.27466	-1.0376	-1.67847	-2.65503	-3.41797	-4.24194	-5.18799		156	0.27466	0.06104	-0.06104	0	0.15259	0.30518	0.18311	-0.06104	0	0.06104	-0.09155	0.21362	-0.06104	0.12207	-0.09155	-0.09155	-0.09155
157	1.15967	0.76294	0.67139	0.39673	0.33569	0.24414	0.03052	0.12207	-0.03052	-0.03052	-0.27466	-1.06812	-1.70898	-2.68555	-3.479	-4.30298	-5.24902		157	0.27466	0.06104	-0.09155	0	0.15259	0.30518	0.18311	-0.09155	0	0.06104	-0.09155	0.21362	-0.06104	0.15259	-0.06104	-0.12207	-0.03052
158	1.15967	0.79346	0.7019	0.39673	0.36621	0.27466	0.03052	0.09155	-0.03052	-0.03052	-0.27466	-1.09863	-1.70898	-2.74658	-3.50952	-4.36401	-5.31006		158	0.27466	0.06104	-0.12207	0	0.15259	0.24414	0.18311	-0.09155	-0.03052	0.03052	-0.12207	0.24414	-0.09155	0.18311	-0.03052	-0.12207	0
159	1.15967	0.82397	0.7019	0.39673	0.36621	0.27466	0.03052	0.09155	-0.03052	-0.03052	-0.27466	-1.09863	-1.7395	-2.80762	-3.57056	-4.39453	-5.37109		159	0.24414	0.06104	-0.15259	0	0.15259	0.21362	0.15259	-0.09155	-0.06104	0.03052	-0.15259	0.24414	-0.09155	0.21362	0	-0.12207	0.03052
160	1.15967	0.82397	0.73242	0.39673	0.39673	0.30518	0.03052	0.06104	-0.03052	-0.03052	-0.27466	-1.12915	-1.77002	-2.83813	-3.60107	-4.42505	-5.43213		160	0.24414	0.06104	-0.18311	0	0.15259	0.18311	0.15259	-0.09155	-0.06104	0	-0.18311	0.27466	-0.12207	0.21362	0	-0.09155	0.06104
161	1.15967	0.85449	0.76294	0.39673	0.39673	0.30518	0.03052	0.06104	-0.03052	-0.03052	-0.27466	-1.12915	-1.77002	-2.89917	-3.63159	-4.45557	-5.49316		161	0.24414	0.06104	-0.21362	0.03052	0.15259	0.18311	0.12207	-0.09155	-0.06104	0	-0.18311	0.27466	-0.12207	0.24414	0.03052	-0.09155	0.12207
162	1.12915	0.85449	0.76294	0.39673	0.39673	0.33569	0.03052	0.06104	-0.03052	-0.06104	-0.30518	-1.15967	-1.80054	-2.9602	-3.66211	-4.48608	-5.5542		162	0.24414	0.09155	-0.24414	0.09155	0.15259	0.15259	0.09155	-0.09155	-0.06104	0	-0.21362	0.24414	-0.09155	0.24414	0.06104	-0.06104	0.12207
163	1.12915	0.85449	0.79346	0.42725	0.39673	0.33569	0.03052	0.06104	-0.03052	-0.06104	-0.30518	-1.15967	-1.83105	-2.99072	-3.69263	-4.5166	-5.61523		163	0.27466	0.09155	-0.24414	0.15259	0.15259	0.15259	0.06104	-0.06104	-0.03052	-0.03052	-0.21362	0.24414	-0.09155	0.27466	0.12207	-0.06104	0.15259
164	1.12915	0.85449	0.79346	0.45776	0.39673	0.33569	0.03052	0.06104	-0.03052	-0.06104	-0.30518	-1.15967	-1.86157	-3.05176	-3.72314	-4.5166	-5.70679		164	0.27466	0.12207	-0.21362	0.18311	0.15259	0.12207	0.06104	-0.06104	-0.03052	-0.03052	-0.21362	0.21362	-0.06104	0.30518	0.15259	-0.03052	0.18311
165	1.12915	0.85449	0.82397	0.45776	0.36621	0.36621	0.03052	0.06104	0	-0.06104	-0.33569	-1.15967	-1.92261	-3.08228	-3.75366	-4.57764	-5.76782		165	0.30518	0.12207	-0.18311	0.24414	0.18311	0.12207	0.03052	-0.06104	0	-0.06104	-0.21362	0.18311	-0.06104	0.30518	0.18311	-0.03052	0.18311
166	1.15967	0.85449	0.82397	0.48828	0.33569	0.36621	0.03052	0.06104	0	-0.06104	-0.33569	-1.15967	-1.95312	-3.11279	-3.78418	-4.60815	-5.82886		166	0.30518	0.12207	-0.15259	0.27466	0.18311	0.12207	0.03052	-0.03052	0	-0.06104	-0.21362	0.15259	-0.06104	0.33569	0.21362	-0.03052	0.18311
167	1.15967	0.82397	0.82397	0.48828	0.33569	0.36621	0.06104	0.06104	0	-0.09155	-0.36621	-1.15967	-1.98364	-3.14331	-3.8147	-4.63867	-5.88989		167	0.30518	0.15259	-0.12207	0.30518	0.18311	0.09155	0.03052	-0.03052	0	-0.06104	-0.18311	0.15259	-0.03052	0.33569	0.24414	-0.03052	0.18311
168	1.15967	0.82397	0.79346	0.5188	0.30518	0.36621	0.06104	0.09155	0	-0.09155	-0.39673	-1.15967	-2.01416	-3.17383	-3.84521	-4.69971	-5.95093		168	0.30518	0.15259	-0.09155	0.30518	0.21362	0.09155	0	0	0	-0.06104	-0.18311	0.12207	-0.03052	0.33569	0.24414	-0.03052	0.15259
169	1.15967	0.82397	0.79346	0.5188	0.27466	0.36621	0.06104	0.09155	0.03052	-0.09155	-0.39673	-1.15967	-2.04468	-3.20435	-3.90625	-4.76074	-5.98144		169	0.27466	0.15259	-0.06104	0.30518	0.21362	0.06104	0	0	-0.03052	-0.03052	-0.18311	0.12207	-0.03052	0.33569	0.27466	-0.06104	0.15259
170	1.19019	0.82397	0.76294	0.54932	0.24414	0.36621	0.06104	0.09155	0.03052	-0.09155	-0.42725	-1.15967	-2.04468	-3.23486	-3.93677	-4.79126	-6.01196		170	0.27466	0.18311	-0.06104	0.27466	0.24414	0.06104	0	0.03052	-0.03052	-0.03052	-0.15259	0.12207	-0.03052	0.33569	0.27466	-0.06104	0.12207
171	1.2207	0.82397	0.76294	0.54932	0.24414	0.36621	0.09155	0.09155	0.06104	-0.09155	-0.45776	-1.19019	-2.0752	-3.26538	-3.9978	-4.85229	-6.04248		171	0.24414	0.18311	-0.06104	0.24414	0.27466	0.03052	0	0.09155	-0.06104	0	-0.12207	0.12207	-0.03052	0.33569	0.27466	-0.03052	0.12207
172	1.25122	0.85449	0.73242	0.54932	0.24414	0.36621	0.09155	0.09155	0.06104	-0.09155	-0.45776	-1.19019	-2.10571	-3.26538	-4.05884	-4.91333	-6.073		172	0.21362	0.21362	-0.06104	0.21362	0.27466	0.03052	0	0.15259	-0.06104	0	-0.12207	0.12207	-0.03052	0.30518	0.27466	-0.03052	0.09155
173	1.28174	0.85449	0.73242	0.57983	0.24414	0.36621	0.12207	0.09155	0.06104	-0.09155	-0.45776	-1.19019	-2.10571	-3.2959	-4.11987	-4.97436	-6.10352		173	0.18311	0.24414	-0.06104	0.18311	0.30518	0	-0.03052	0.21362	-0.06104	0.03052	-0.09155	0.12207	-0.03052	0.27466	0.27466	-0.03052	0.06104
174	1.31226	0.88501	0.7019	0.57983	0.27466	0.36621	0.12207	0.09155	0.06104	-0.09155	-0.45776	-1.19019	-2.13623	-3.2959	-4.15039	-5.0354	-6.13403		174	0.15259	0.24414	-0.06104	0.15259	0.30518	0	-0.03052	0.27466	-0.09155	0.06104	-0.06104	0.09155	-0.06104	0.27466	0.27466	0	0.03052
175	1.34277	0.91553	0.7019	0.57983	0.30518	0.36621	0.15259	0.09155	0.06104	-0.09155	-0.45776	-1.2207	-2.13623	-3.32642	-4.18091	-5.09644	-6.16455		175	0.12207	0.27466	-0.09155	0.12207	0.33569	0	-0.06104	0.30518	-0.09155	0.09155	-0.03052	0.09155	-0.06104	0.24414	0.27466	0	0
176	1.37329	0.94604	0.7019	0.61035	0.30518	0.33569	0.15259	0.09155	0.06104	-0.09155	-0.42725	-1.2207	-2.16675	-3.32642	-4.21143	-5.15747	-6.19507		176	0.09155	0.27466	-0.09155	0.09155	0.33569	0	-0.09155	0.33569	-0.09155	0.09155	0	0.06104	-0.06104	0.21362	0.27466	0	0
177	1.40381	0.97656	0.73242	0.61035	0.33569	0.33569	0.18311	0.09155	0.06104	-0.09155	-0.42725	-1.2207	-2.19727	-3.35693	-4.24194	-5.21851	-6.22559		177	0.06104	0.24414	-0.09155	0.06104	0.30518	0	-0.12207	0.36621	-0.09155	0.12207	0	0.06104	-0.06104	0.18311	0.27466	0	-0.03052
178	1.43433	1.00708	0.73242	0.61035	0.36621	0.33569	0.21362	0.09155	0.06104	-0.09155	-0.42725	-1.25122	-2.22778	-3.35693	-4.27246	-5.27954	-6.28662		178	0.06104	0.21362	-0.06104	0.03052	0.30518	0.03052	-0.12207	0.39673	-0.09155	0.15259	0.03052	0.03052	-0.06104	0.18311	0.27466	0	-0.09155
179	1.43433	1.0376	0.76294	0.57983	0.39673	0.33569	0.21362	0.09155	0.06104	-0.06104	-0.39673	-1.28174	-2.22778	-3.38745	-4.27246	-5.34058	-6.31714		179	0.03052	0.18311	-0.06104	0.03052	0.27466	0.03052	-0.12207	0.39673	-0.09155	0.15259	0.06104	0	-0.09155	0.15259	0.30518	0	-0.12207
180	1.46484	1.06812	0.76294	0.57983	0.42725	0.33569	0.21362	0.09155	0.06104	-0.06104	-0.39673	-1.28174	-2.2583	-3.38745	-4.30298	-5.40161	-6.37817		180	0	0.15259	-0.06104	0.03052	0.24414	0.03052	-0.12207	0.39673	-0.09155	0.18311	0.09155	0	-0.09155	0.15259	0.30518	0	-0.18311
181	1.46484	1.06812	0.79346	0.57983	0.45776	0.36621	0.21362	0.12207	0.03052	-0.06104	-0.39673	-1.31226	-2.28882	-3.41797	-4.3335	-5.46265	-6.46973		181	0	0.12207	-0.06104	0.03052	0.21362	0.06104	-0.12207	0.36621	-0.12207	0.18311	0.12207	0	-0.09155	0.15259	0.33569	0	-0.21362
182	1.46484	1.09863	0.79346	0.54932	0.45776	0.36621	0.21362	0.15259	0.03052	-0.06104	-0.42725	-1.31226	-2.31934	-3.41797	-4.36401	-5.52368	-6.53076		182	-0.03052	0.06104	-0.03052	0.06104	0.18311	0.06104	-0.09155	0.33569	-0.12207	0.21362	0.15259	0	-0.09155	0.15259	0.36621	0	-0.24414
183	1.46484	1.09863	0.82397	0.54932	0.48828	0.36621	0.21362	0.15259	0	-0.03052	-0.42725	-1.34277	-2.34985	-3.41797	-4.42505	-5.5542	-6.5918		183	-0.06104	0.03052	-0.06104	0.06104	0.12207	0.06104	-0.06104	0.30518	-0.12207	0.21362	0.18311	0	-0.09155	0.15259	0.39673	0	-0.27466
184	1.46484	1.12915	0.82397	0.54932	0.48828	0.39673	0.21362	0.18311	0	-0.03052	-0.45776	-1.37329	-2.34985	-3.41797	-4.45557	-5.61523	-6.68335		184	-0.09155	0	-0.06104	0.06104	0.09155	0.09155	-0.06104	0.30518	-0.15259	0.21362	0.18311	0	-0.09155	0.15259	0.45776	0	-0.30518
185	1.46484	1.12915	0.85449	0.54932	0.5188	0.39673	0.21362	0.18311	0	-0.03052	-0.45776	-1.37329	-2.38037	-3.41797	-4.5166	-5.64575	-6.7749		185	-0.09155	0	-0.06104	0.09155	0.06104	0.09155	-0.03052	0.27466	-0.15259	0.21362	0.21362	0	-0.06104	0.18311	0.48828	-0.03052	-0.30518
186	1.46484	1.12915	0.85449	0.54932	0.5188	0.39673	0.21362	0.21362	0	0	-0.48828	-1.37329	-2.41089	-3.41797	-4.54712	-5.70679	-6.83594		186	-0.12207	0	-0.06104	0.09155	0.03052	0.06104	-0.03052	0.27466	-0.15259	0.21362	0.21362	0	-0.06104	0.18311	0.5188	-0.03052	-0.30518
187	1.46484	1.12915	0.85449	0.54932	0.5188	0.39673	0.18311	0.21362	0	0	-0.48828	-1.40381	-2.44141	-3.41797	-4.60815	-5.7373	-6.92749		187	-0.12207	-0.03052	-0.06104	0.06104	0	0.06104	-0.03052	0.24414	-0.15259	0.21362	0.21362	0	-0.03052	0.18311	0.5188	-0.06104	-0.30518
188	1.43433	1.12915	0.88501	0.57983	0.54932	0.39673	0.18311	0.18311	0	0	-0.48828	-1.40381	-2.47192	-3.41797	-4.63867	-5.76782	-6.98852		188	-0.12207	-0.06104	-0.06104	0.06104	0	0.06104	-0.06104	0.24414	-0.18311	0.18311	0.18311	0	0	0.18311	0.5188	-0.06104	-0.27466
189	1.43433	1.12915	0.88501	0.57983	0.54932	0.39673	0.18311	0.18311	0	0.03052	-0.45776	-1.40381	-2.47192	-3.41797	-4.69971	-5.82886	-7.08008		189	-0.12207	-0.06104	-0.03052	0.03052	0	0.03052	-0.06104	0.24414	-0.18311	0.18311	0.18311	0	0	0.18311	0.48828	-0.06104	-0.21362
190	1.43433	1.09863	0.91553	0.61035	0.57983	0.39673	0.18311	0.15259	0	0.03052	-0.42725	-1.40381	-2.50244	-3.41797	-4.73022	-5.85937	-7.14111		190	-0.09155	-0.06104	-0.03052	0	0	0	-0.09155	0.27466	-0.18311	0.15259	0.15259	0	0.03052	0.18311	0.45776	-0.06104	-0.18311
191	1.43433	1.09863	0.94604	0.61035	0.57983	0.39673	0.21362	0.15259	0.03052	0.06104	-0.42725	-1.40381	-2.53296	-3.44849	-4.76074	-5.88989	-7.20215		191	-0.09155	-0.06104	0	-0.03052	0	0	-0.12207	0.27466	-0.15259	0.15259	0.15259	0	0.03052	0.18311	0.42725	-0.06104	-0.12207
192	1.43433	1.09863	0.97656	0.64087	0.57983	0.39673	0.21362	0.12207	0.03052	0.06104	-0.39673	-1.43433	-2.53296	-3.44849	-4.82178	-5.92041	-7.26318		192	-0.06104	-0.06104	0	-0.06104	0	-0.03052	-0.15259	0.30518	-0.15259	0.15259	0.12207	0	0.06104	0.18311	0.36621	-0.06104	-0.09155
193	1.43433	1.09863	0.97656	0.64087	0.57983	0.36621	0.21362	0.09155	0.06104	0.09155	-0.36621	-1.43433	-2.56348	-3.479	-4.85229	-5.95093	-7.32422		193	-0.06104	-0.06104	0.03052	-0.12207	0	-0.06104	-0.15259	0.33569	-0.12207	0.15259	0.09155	0	0.09155	0.18311	0.30518	-0.06104	-0.03052
194	1.40381	1.09863	1.00708	0.64087	0.61035	0.36621	0.21362	0.06104	0.09155	0.12207	-0.36621	-1.46484	-2.56348	-3.54004	-4.88281	-5.95093	-7.38525		194	-0.03052	-0.06104	0.06104	-0.15259	0.03052	-0.09155	-0.18311	0.36621	-0.12207	0.15259	0.06104	0.03052	0.09155	0.18311	0.24414	-0.06104	0
195	1.40381	1.06812	1.00708	0.64087	0.61035	0.36621	0.18311	0.06104	0.09155	0.12207	-0.36621	-1.49536	-2.59399	-3.57056	-4.94385	-5.98144	-7.44629		195	0	-0.06104	0.09155	-0.21362	0.06104	-0.12207	-0.18311	0.39673	-0.09155	0.15259	0.03052	0.06104	0.12207	0.18311	0.21362	-0.06104	0
196	1.40381	1.06812	1.0376	0.64087	0.61035	0.36621	0.18311	0.03052	0.12207	0.12207	-0.36621	-1.52588	-2.59399	-3.60107	-4.97436	-5.98144	-7.47681		196	0	-0.06104	0.09155	-0.24414	0.06104	-0.15259	-0.21362	0.42725	-0.06104	0.15259	0	0.09155	0.15259	0.18311	0.18311	-0.06104	0
197	1.40381	1.0376	1.0376	0.64087	0.61035	0.36621	0.18311	0.03052	0.12207	0.12207	-0.39673	-1.5564	-2.59399	-3.66211	-5.00488	-6.01196	-7.53784		197	0	-0.06104	0.12207	-0.24414	0.09155	-0.18311	-0.21362	0.42725	-0.03052	0.15259	0	0.12207	0.15259	0.21362	0.15259	-0.09155	0.03052
198	1.37329	1.00708	1.00708	0.64087	0.61035	0.36621	0.18311	0.03052	0.12207	0.12207	-0.39673	-1.5564	-2.59399	-3.69263	-5.0354	-6.04248	-7.56836		198	0.03052	-0.09155	0.12207	-0.24414	0.09155	-0.18311	-0.21362	0.45776	-0.03052	0.15259	-0.03052	0.18311	0.18311	0.21362	0.12207	-0.09155	0
199	1.37329	1.00708	1.00708	0.64087	0.61035	0.36621	0.18311	0.03052	0.15259	0.12207	-0.42725	-1.58691	-2.62451	-3.72314	-5.06592	-6.04248	-7.59888		199	0.06104	-0.12207	0.09155	-0.24414	0.06104	-0.21362	-0.21362	0.45776	0	0.15259	-0.03052	0.21362	0.21362	0.21362	0.12207	-0.09155	0
200	1.37329	1.00708	1.00708	0.64087	0.61035	0.36621	0.18311	0.03052	0.15259	0.12207	-0.45776	-1.58691	-2.62451	-3.72314	-5.09644	-6.10352	-7.65991		200	0.09155	-0.15259	0.09155	-0.24414	0.06104	-0.21362	-0.21362	0.45776	0	0.15259	-0.06104	0.27466	0.24414	0.21362	0.12207	-0.12207	0
201	1.37329	1.00708	1.00708	0.67139	0.57983	0.36621	0.18311	0.03052	0.15259	0.09155	-0.45776	-1.61743	-2.65503	-3.75366	-5.12695	-6.13403	-7.69043		201	0.09155	-0.18311	0.06104	-0.21362	0.03052	-0.21362	-0.21362	0.45776	0	0.15259	-0.09155	0.30518	0.27466	0.21362	0.12207	-0.15259	0
202	1.37329	1.00708	0.97656	0.67139	0.57983	0.36621	0.18311	0.06104	0.15259	0.09155	-0.48828	-1.61743	-2.68555	-3.75366	-5.15747	-6.16455	-7.72095		202	0.12207	-0.21362	0.03052	-0.18311	0	-0.24414	-0.21362	0.45776	0	0.15259	-0.09155	0.33569	0.27466	0.18311	0.09155	-0.18311	-0.03052
203	1.37329	1.00708	0.97656	0.7019	0.54932	0.36621	0.18311	0.09155	0.15259	0.06104	-0.48828	-1.61743	-2.68555	-3.78418	-5.18799	-6.22559	-7.75146		203	0.12207	-0.21362	0	-0.15259	0	-0.24414	-0.24414	0.42725	0	0.15259	-0.09155	0.36621	0.30518	0.18311	0.09155	-0.18311	-0.06104
204	1.37329	1.00708	0.97656	0.73242	0.5188	0.36621	0.18311	0.09155	0.12207	0.06104	-0.48828	-1.61743	-2.74658	-3.78418	-5.21851	-6.2561	-7.78198		204	0.12207	-0.24414	0	-0.12207	0	-0.27466	-0.27466	0.42725	0	0.15259	-0.06104	0.39673	0.30518	0.15259	0.09155	-0.21362	-0.06104
205	1.40381	1.0376	1.00708	0.73242	0.5188	0.36621	0.18311	0.12207	0.12207	0.03052	-0.48828	-1.61743	-2.7771	-3.8147	-5.24902	-6.31714	-7.8125		205	0.12207	-0.24414	-0.06104	-0.06104	0	-0.27466	-0.30518	0.42725	0	0.15259	-0.06104	0.39673	0.30518	0.15259	0.06104	-0.24414	-0.09155
206	1.43433	1.0376	1.00708	0.76294	0.48828	0.39673	0.18311	0.15259	0.12207	0.03052	-0.48828	-1.61743	-2.80762	-3.8147	-5.27954	-6.34766	-7.84302		206	0.12207	-0.24414	-0.09155	-0.03052	-0.03052	-0.27466	-0.30518	0.39673	0	0.15259	-0.03052	0.36621	0.27466	0.12207	0.06104	-0.24414	-0.06104
207	1.46484	1.06812	1.0376	0.79346	0.45776	0.39673	0.18311	0.15259	0.12207	0	-0.48828	-1.61743	-2.83813	-3.84521	-5.31006	-6.37817	-7.87353		207	0.12207	-0.24414	-0.09155	0	-0.03052	-0.27466	-0.33569	0.39673	0	0.12207	-0.03052	0.36621	0.24414	0.12207	0.03052	-0.24414	-0.06104
208	1.46484	1.09863	1.06812	0.82397	0.45776	0.42725	0.18311	0.15259	0.09155	0	-0.5188	-1.61743	-2.86865	-3.87573	-5.34058	-6.43921	-7.90405		208	0.12207	-0.24414	-0.12207	0	-0.03052	-0.27466	-0.36621	0.39673	0	0.12207	0	0.30518	0.21362	0.09155	0	-0.24414	-0.03052
209	1.49536	1.09863	1.09863	0.82397	0.45776	0.45776	0.18311	0.15259	0.09155	0	-0.5188	-1.61743	-2.89917	-3.87573	-5.34058	-6.46973	-7.93457		209	0.12207	-0.21362	-0.12207	0.03052	-0.03052	-0.24414	-0.36621	0.39673	0	0.09155	0	0.27466	0.18311	0.06104	0	-0.24414	0
210	1.52588	1.12915	1.12915	0.85449	0.45776	0.45776	0.18311	0.15259	0.06104	-0.03052	-0.5188	-1.61743	-2.92969	-3.90625	-5.37109	-6.50024	-7.96509		210	0.12207	-0.18311	-0.12207	0.03052	-0.03052	-0.21362	-0.36621	0.39673	0.03052	0.09155	0	0.21362	0.15259	0.06104	-0.03052	-0.24414	0
211	1.52588	1.15967	1.15967	0.85449	0.45776	0.5188	0.18311	0.18311	0.06104	-0.06104	-0.5188	-1.64795	-2.92969	-3.93677	-5.40161	-6.53076	-7.9956		211	0.12207	-0.18311	-0.12207	0.03052	0	-0.18311	-0.36621	0.39673	0.06104	0.06104	0	0.15259	0.12207	0.03052	-0.06104	-0.21362	0.03052
212	1.5564	1.15967	1.15967	0.85449	0.45776	0.54932	0.18311	0.18311	0.03052	-0.09155	-0.54932	-1.64795	-2.92969	-3.96728	-5.40161	-6.56128	-7.9956		212	0.12207	-0.12207	-0.12207	0.03052	0	-0.15259	-0.33569	0.39673	0.09155	0.06104	0	0.09155	0.09155	0	-0.06104	-0.21362	0.06104
213	1.5564	1.19019	1.19019	0.85449	0.48828	0.57983	0.18311	0.18311	0.03052	-0.12207	-0.57983	-1.67847	-2.92969	-3.9978	-5.43213	-6.5918	-8.02612		213	0.12207	-0.09155	-0.09155	0.03052	0	-0.12207	-0.30518	0.36621	0.12207	0.03052	0	0.06104	0.09155	0	-0.09155	-0.21362	0.06104
214	1.58691	1.2207	1.19019	0.85449	0.48828	0.61035	0.18311	0.18311	0	-0.18311	-0.57983	-1.67847	-2.92969	-4.02832	-5.46265	-6.62231	-8.02612		214	0.15259	-0.06104	-0.09155	0.03052	0	-0.12207	-0.27466	0.36621	0.18311	0.03052	0	0.03052	0.06104	-0.03052	-0.09155	-0.21362	0.09155
215	1.58691	1.2207	1.2207	0.85449	0.48828	0.64087	0.18311	0.18311	0	-0.21362	-0.61035	-1.70898	-2.92969	-4.02832	-5.46265	-6.68335	-8.02612		215	0.15259	-0.03052	-0.09155	0	0	-0.09155	-0.24414	0.33569	0.21362	0.03052	0	0.03052	0.06104	-0.06104	-0.09155	-0.21362	0.09155
216	1.58691	1.25122	1.2207	0.82397	0.48828	0.67139	0.21362	0.18311	0	-0.24414	-0.64087	-1.7395	-2.92969	-4.05884	-5.49316	-6.71387	-8.02612		216	0.18311	0	-0.09155	0	0.03052	-0.12207	-0.21362	0.33569	0.27466	0	0	0.03052	0.09155	-0.06104	-0.09155	-0.21362	0.09155
217	1.61743	1.25122	1.19019	0.82397	0.5188	0.7019	0.21362	0.18311	0	-0.27466	-0.67139	-1.7395	-2.92969	-4.08935	-5.52368	-6.74438	-8.02612		217	0.18311	0	-0.12207	-0.03052	0.03052	-0.12207	-0.21362	0.30518	0.30518	0	0	0.06104	0.09155	-0.06104	-0.09155	-0.21362	0.06104
218	1.61743	1.25122	1.19019	0.82397	0.5188	0.7019	0.21362	0.18311	0	-0.30518	-0.7019	-1.77002	-2.92969	-4.08935	-5.5542	-6.7749	-8.02612		218	0.18311	0.03052	-0.12207	-0.03052	0.06104	-0.15259	-0.18311	0.30518	0.33569	0	0	0.09155	0.12207	-0.09155	-0.09155	-0.21362	0.06104
219	1.64795	1.28174	1.19019	0.82397	0.5188	0.7019	0.24414	0.18311	0	-0.33569	-0.7019	-1.77002	-2.92969	-4.11987	-5.5542	-6.7749	-8.02612		219	0.18311	0.03052	-0.15259	-0.06104	0.09155	-0.18311	-0.18311	0.27466	0.39673	0.03052	0	0.12207	0.12207	-0.06104	-0.09155	-0.24414	0.03052
220	1.67847	1.28174	1.19019	0.85449	0.54932	0.7019	0.24414	0.18311	0	-0.33569	-0.73242	-1.80054	-2.9602	-4.11987	-5.58472	-6.80542	-8.02612		220	0.15259	0.03052	-0.15259	-0.09155	0.09155	-0.21362	-0.18311	0.27466	0.42725	0.03052	0	0.18311	0.15259	-0.06104	-0.09155	-0.21362	0.03052
221	1.67847	1.28174	1.15967	0.85449	0.54932	0.7019	0.24414	0.15259	0	-0.33569	-0.73242	-1.80054	-2.9602	-4.15039	-5.61523	-6.80542	-8.05664		221	0.15259	0	-0.18311	-0.09155	0.12207	-0.24414	-0.18311	0.27466	0.45776	0.06104	0	0.24414	0.15259	-0.03052	-0.09155	-0.21362	0
222	1.67847	1.31226	1.15967	0.85449	0.57983	0.7019	0.27466	0.15259	0	-0.30518	-0.73242	-1.80054	-2.99072	-4.18091	-5.64575	-6.80542	-8.05664		222	0.15259	0	-0.15259	-0.12207	0.12207	-0.27466	-0.15259	0.27466	0.45776	0.09155	0	0.27466	0.15259	0	-0.09155	-0.21362	0
223	1.70898	1.31226	1.15967	0.88501	0.61035	0.67139	0.27466	0.15259	0	-0.27466	-0.73242	-1.80054	-3.02124	-4.18091	-5.67627	-6.83594	-8.08716		223	0.15259	0	-0.15259	-0.12207	0.15259	-0.27466	-0.15259	0.30518	0.48828	0.12207	0	0.30518	0.18311	0	-0.12207	-0.21362	0
224	1.70898	1.31226	1.12915	0.88501	0.61035	0.67139	0.27466	0.12207	0.03052	-0.27466	-0.7019	-1.80054	-3.02124	-4.21143	-5.70679	-6.83594	-8.11767		224	0.15259	-0.03052	-0.12207	-0.12207	0.15259	-0.30518	-0.12207	0.30518	0.48828	0.15259	0	0.33569	0.18311	0	-0.12207	-0.18311	-0.03052
225	1.7395	1.34277	1.12915	0.88501	0.64087	0.64087	0.27466	0.12207	0.03052	-0.24414	-0.7019	-1.80054	-3.05176	-4.24194	-5.7373	-6.83594	-8.14819		225	0.15259	-0.03052	-0.09155	-0.15259	0.18311	-0.30518	-0.06104	0.30518	0.48828	0.18311	0	0.36621	0.15259	0	-0.12207	-0.18311	-0.06104
226	1.7395	1.34277	1.12915	0.88501	0.67139	0.64087	0.27466	0.15259	0.03052	-0.21362	-0.67139	-1.80054	-3.05176	-4.27246	-5.76782	-6.86645	-8.20923		226	0.18311	-0.03052	-0.06104	-0.15259	0.18311	-0.30518	-0.03052	0.30518	0.48828	0.21362	-0.03052	0.36621	0.15259	0.03052	-0.15259	-0.15259	-0.06104
227	1.77002	1.37329	1.12915	0.88501	0.67139	0.64087	0.30518	0.15259	0.06104	-0.18311	-0.64087	-1.80054	-3.08228	-4.30298	-5.82886	-6.86645	-8.23975		227	0.18311	0	-0.03052	-0.15259	0.21362	-0.30518	0	0.30518	0.45776	0.24414	-0.09155	0.33569	0.15259	0.03052	-0.12207	-0.15259	-0.09155
228	1.77002	1.40381	1.09863	0.91553	0.67139	0.64087	0.30518	0.18311	0.06104	-0.18311	-0.61035	-1.83105	-3.08228	-4.3335	-5.85937	-6.89697	-8.27026		228	0.21362	0	0	-0.15259	0.21362	-0.27466	0.09155	0.30518	0.42725	0.24414	-0.12207	0.30518	0.15259	0.03052	-0.12207	-0.12207	-0.09155
229	1.80054	1.40381	1.09863	0.91553	0.67139	0.64087	0.30518	0.21362	0.06104	-0.15259	-0.61035	-1.83105	-3.08228	-4.36401	-5.92041	-6.92749	-8.3313		229	0.24414	0.03052	0.03052	-0.12207	0.24414	-0.27466	0.15259	0.30518	0.36621	0.24414	-0.15259	0.30518	0.12207	0.03052	-0.12207	-0.12207	-0.12207
230	1.80054	1.43433	1.12915	0.91553	0.67139	0.64087	0.30518	0.24414	0.09155	-0.15259	-0.57983	-1.83105	-3.08228	-4.39453	-5.95093	-6.92749	-8.36182		230	0.24414	0.06104	0.06104	-0.12207	0.24414	-0.24414	0.21362	0.27466	0.33569	0.24414	-0.18311	0.24414	0.09155	0.03052	-0.09155	-0.12207	-0.12207
231	1.80054	1.46484	1.12915	0.91553	0.67139	0.64087	0.27466	0.27466	0.09155	-0.15259	-0.57983	-1.83105	-3.08228	-4.42505	-5.98144	-6.95801	-8.42285		231	0.27466	0.09155	0.09155	-0.09155	0.24414	-0.24414	0.24414	0.27466	0.27466	0.24414	-0.21362	0.21362	0.09155	0.03052	-0.06104	-0.12207	-0.15259
232	1.80054	1.46484	1.12915	0.91553	0.64087	0.67139	0.27466	0.27466	0.09155	-0.15259	-0.54932	-1.83105	-3.08228	-4.42505	-5.98144	-6.98852	-8.45337		232	0.27466	0.12207	0.09155	-0.06104	0.21362	-0.21362	0.27466	0.27466	0.24414	0.21362	-0.24414	0.18311	0.06104	0.03052	-0.03052	-0.12207	-0.15259
233	1.80054	1.46484	1.15967	0.91553	0.64087	0.67139	0.27466	0.30518	0.09155	-0.15259	-0.54932	-1.83105	-3.08228	-4.45557	-6.01196	-7.01904	-8.48389		233	0.24414	0.12207	0.12207	-0.06104	0.18311	-0.18311	0.30518	0.24414	0.18311	0.18311	-0.24414	0.15259	0.03052	0.03052	0	-0.12207	-0.15259
234	1.80054	1.46484	1.15967	0.91553	0.61035	0.64087	0.27466	0.30518	0.09155	-0.15259	-0.54932	-1.83105	-3.08228	-4.45557	-6.01196	-7.04956	-8.5144		234	0.21362	0.15259	0.09155	-0.03052	0.15259	-0.15259	0.30518	0.21362	0.15259	0.15259	-0.24414	0.12207	0.03052	0.03052	0	-0.15259	-0.18311
235	1.83105	1.46484	1.19019	0.88501	0.57983	0.64087	0.27466	0.30518	0.09155	-0.15259	-0.5188	-1.83105	-3.11279	-4.48608	-6.01196	-7.08008	-8.54492		235	0.18311	0.15259	0.09155	0	0.09155	-0.09155	0.27466	0.18311	0.12207	0.12207	-0.24414	0.09155	0	0.03052	0.03052	-0.18311	-0.18311
236	1.83105	1.46484	1.2207	0.88501	0.54932	0.64087	0.27466	0.27466	0.09155	-0.12207	-0.5188	-1.83105	-3.14331	-4.48608	-6.01196	-7.14111	-8.57544		236	0.12207	0.12207	0.06104	0	0.06104	-0.06104	0.21362	0.18311	0.09155	0.09155	-0.24414	0.06104	0	0.03052	0.03052	-0.21362	-0.18311
237	1.83105	1.43433	1.2207	0.88501	0.5188	0.64087	0.27466	0.27466	0.12207	-0.12207	-0.5188	-1.83105	-3.17383	-4.5166	-6.04248	-7.20215	-8.60596		237	0.09155	0.12207	0.03052	0	0	-0.03052	0.15259	0.15259	0.09155	0.06104	-0.24414	0.06104	0	0	0.06104	-0.24414	-0.18311
238	1.83105	1.43433	1.25122	0.88501	0.5188	0.64087	0.27466	0.24414	0.12207	-0.12207	-0.5188	-1.83105	-3.20435	-4.5166	-6.04248	-7.26318	-8.60596		238	0.03052	0.12207	0	0	0	0	0.09155	0.09155	0.09155	0	-0.21362	0.06104	-0.03052	0	0.06104	-0.27466	-0.18311
239	1.86157	1.40381	1.25122	0.88501	0.48828	0.61035	0.24414	0.24414	0.12207	-0.09155	-0.48828	-1.83105	-3.23486	-4.54712	-6.04248	-7.32422	-8.63647		239	0	0.12207	-0.03052	0	-0.03052	0	0.03052	0.06104	0.09155	0	-0.18311	0.06104	-0.03052	0	0.03052	-0.30518	-0.18311
240	1.86157	1.40381	1.25122	0.91553	0.48828	0.61035	0.24414	0.21362	0.15259	-0.09155	-0.48828	-1.83105	-3.26538	-4.54712	-6.04248	-7.38525	-8.63647		240	-0.03052	0.09155	-0.06104	0	-0.03052	0.03052	0	0.03052	0.09155	0	-0.15259	0.09155	-0.03052	0	0.03052	-0.30518	-0.18311
241	1.89209	1.40381	1.25122	0.91553	0.48828	0.61035	0.27466	0.21362	0.15259	-0.06104	-0.48828	-1.83105	-3.2959	-4.54712	-6.073	-7.44629	-8.66699		241	-0.09155	0.09155	-0.06104	0	-0.03052	0.06104	-0.06104	0.03052	0.12207	-0.03052	-0.12207	0.12207	-0.03052	0	0.03052	-0.33569	-0.18311
242	1.89209	1.40381	1.28174	0.91553	0.48828	0.61035	0.27466	0.21362	0.15259	-0.06104	-0.48828	-1.83105	-3.32642	-4.57764	-6.10352	-7.50732	-8.66699		242	-0.09155	0.09155	-0.09155	-0.03052	-0.03052	0.06104	-0.12207	0	0.12207	-0.06104	-0.06104	0.15259	-0.03052	0	0.03052	-0.33569	-0.18311
243	1.89209	1.40381	1.28174	0.94604	0.48828	0.61035	0.27466	0.18311	0.15259	-0.03052	-0.5188	-1.83105	-3.32642	-4.57764	-6.10352	-7.53784	-8.69751		243	-0.12207	0.09155	-0.09155	-0.03052	-0.03052	0.09155	-0.15259	0	0.15259	-0.09155	0	0.18311	0	-0.03052	0.03052	-0.33569	-0.18311
244	1.92261	1.40381	1.28174	0.97656	0.48828	0.61035	0.27466	0.18311	0.15259	-0.03052	-0.5188	-1.83105	-3.32642	-4.60815	-6.13403	-7.59888	-8.69751		244	-0.09155	0.09155	-0.12207	-0.06104	0	0.09155	-0.18311	0	0.18311	-0.09155	0.06104	0.21362	0	-0.06104	0.03052	-0.33569	-0.18311
245	1.92261	1.40381	1.28174	0.97656	0.5188	0.64087	0.27466	0.18311	0.15259	-0.03052	-0.54932	-1.83105	-3.32642	-4.60815	-6.16455	-7.59888	-8.72803		245	-0.09155	0.09155	-0.12207	-0.06104	0	0.09155	-0.21362	0	0.24414	-0.09155	0.15259	0.27466	0	-0.06104	0.03052	-0.33569	-0.18311
246	1.92261	1.40381	1.31226	1.00708	0.5188	0.64087	0.27466	0.18311	0.15259	-0.03052	-0.54932	-1.83105	-3.32642	-4.63867	-6.19507	-7.62939	-8.75854		246	-0.06104	0.06104	-0.12207	-0.06104	0	0.09155	-0.21362	0	0.27466	-0.09155	0.21362	0.27466	0.03052	-0.09155	0.03052	-0.30518	-0.18311
247	1.92261	1.43433	1.31226	1.00708	0.54932	0.64087	0.27466	0.21362	0.15259	-0.03052	-0.57983	-1.83105	-3.32642	-4.66919	-6.19507	-7.62939	-8.75854		247	-0.03052	0.06104	-0.12207	-0.03052	0	0.09155	-0.21362	0	0.27466	-0.09155	0.30518	0.30518	0.06104	-0.12207	0.03052	-0.27466	-0.18311
248	1.92261	1.43433	1.31226	1.00708	0.54932	0.67139	0.27466	0.21362	0.18311	-0.03052	-0.61035	-1.86157	-3.32642	-4.69971	-6.22559	-7.62939	-8.78906		248	0	0.06104	-0.12207	-0.03052	0.03052	0.06104	-0.21362	0	0.30518	-0.09155	0.36621	0.30518	0.09155	-0.12207	0.03052	-0.21362	-0.18311
249	1.95312	1.43433	1.31226	1.00708	0.57983	0.67139	0.27466	0.21362	0.18311	-0.03052	-0.61035	-1.86157	-3.32642	-4.73022	-6.22559	-7.62939	-8.81958		249	0	0.03052	-0.12207	-0.03052	0.03052	0.06104	-0.18311	0	0.33569	-0.09155	0.42725	0.30518	0.12207	-0.12207	0.06104	-0.18311	-0.21362
250	1.95312	1.43433	1.34277	1.00708	0.57983	0.7019	0.24414	0.24414	0.18311	-0.03052	-0.64087	-1.86157	-3.32642	-4.76074	-6.22559	-7.62939	-8.8501		250	0.03052	0.03052	-0.12207	-0.06104	0.06104	0.06104	-0.18311	0.03052	0.33569	-0.06104	0.45776	0.27466	0.12207	-0.12207	0.06104	-0.15259	-0.21362
251	1.95312	1.43433	1.34277	1.00708	0.57983	0.7019	0.24414	0.24414	0.18311	-0.03052	-0.64087	-1.89209	-3.35693	-4.79126	-6.22559	-7.62939	-8.88061		251	0.03052	0	-0.15259	-0.06104	0.06104	0.06104	-0.15259	0.03052	0.36621	-0.06104	0.45776	0.24414	0.12207	-0.12207	0.09155	-0.12207	-0.24414
252	1.95312	1.46484	1.34277	1.00708	0.61035	0.73242	0.24414	0.24414	0.18311	-0.06104	-0.67139	-1.89209	-3.35693	-4.82178	-6.22559	-7.62939	-8.91113		252	0.03052	0	-0.15259	-0.09155	0.09155	0.06104	-0.15259	0.06104	0.36621	-0.03052	0.45776	0.21362	0.12207	-0.12207	0.09155	-0.09155	-0.27466
253	1.95312	1.46484	1.34277	1.00708	0.61035	0.73242	0.24414	0.24414	0.18311	-0.06104	-0.67139	-1.92261	-3.38745	-4.85229	-6.22559	-7.65991	-8.91113		253	0.03052	0	-0.15259	-0.12207	0.12207	0.06104	-0.12207	0.06104	0.36621	-0.03052	0.42725	0.18311	0.12207	-0.09155	0.09155	-0.09155	-0.27466
254	1.92261	1.49536	1.34277	1.00708	0.61035	0.73242	0.24414	0.24414	0.15259	-0.06104	-0.67139	-1.92261	-3.38745	-4.85229	-6.22559	-7.65991	-8.94165		254	0.03052	-0.03052	-0.15259	-0.15259	0.12207	0.06104	-0.12207	0.09155	0.36621	0	0.39673	0.15259	0.09155	-0.06104	0.12207	-0.09155	-0.27466
255	1.92261	1.49536	1.34277	1.00708	0.64087	0.76294	0.24414	0.24414	0.15259	-0.06104	-0.67139	-1.95312	-3.41797	-4.88281	-6.22559	-7.69043	-8.94165		255	0	-0.03052	-0.15259	-0.18311	0.15259	0.06104	-0.12207	0.12207	0.33569	0	0.36621	0.09155	0.06104	-0.03052	0.12207	-0.09155	-0.27466
256	1.92261	1.52588	1.34277	1.0376	0.67139	0.76294	0.27466	0.24414	0.12207	-0.06104	-0.67139	-1.95312	-3.41797	-4.88281	-6.22559	-7.72095	-8.97217		256	0	-0.06104	-0.15259	-0.21362	0.15259	0.06104	-0.15259	0.12207	0.33569	0	0.30518	0.09155	0.03052	0	0.12207	-0.12207	-0.27466
257	1.89209	1.52588	1.31226	1.0376	0.7019	0.76294	0.27466	0.24414	0.12207	-0.06104	-0.67139	-1.98364	-3.44849	-4.91333	-6.2561	-7.75146	-8.97217		257	0	-0.06104	-0.12207	-0.21362	0.18311	0.06104	-0.15259	0.15259	0.30518	0	0.27466	0.06104	0	0.06104	0.12207	-0.15259	-0.27466
258	1.86157	1.5564	1.31226	1.06812	0.73242	0.76294	0.27466	0.24414	0.12207	-0.09155	-0.67139	-1.98364	-3.44849	-4.91333	-6.2561	-7.78198	-8.97217		258	0	-0.06104	-0.12207	-0.24414	0.18311	0.06104	-0.18311	0.18311	0.27466	-0.03052	0.24414	0.03052	0	0.12207	0.12207	-0.15259	-0.27466
259	1.86157	1.5564	1.31226	1.06812	0.76294	0.76294	0.30518	0.24414	0.09155	-0.09155	-0.67139	-2.01416	-3.479	-4.91333	-6.28662	-7.8125	-9.00268		259	-0.03052	-0.03052	-0.09155	-0.24414	0.18311	0.03052	-0.18311	0.21362	0.24414	-0.03052	0.21362	0.03052	0	0.18311	0.09155	-0.15259	-0.24414
260	1.86157	1.5564	1.31226	1.09863	0.79346	0.73242	0.30518	0.24414	0.09155	-0.09155	-0.67139	-2.04468	-3.50952	-4.94385	-6.31714	-7.84302	-9.00268		260	-0.03052	0	-0.06104	-0.24414	0.18311	0.03052	-0.21362	0.21362	0.24414	-0.03052	0.15259	0.03052	-0.03052	0.24414	0.09155	-0.15259	-0.24414
261	1.83105	1.5564	1.31226	1.09863	0.82397	0.73242	0.30518	0.21362	0.09155	-0.09155	-0.7019	-2.04468	-3.50952	-4.94385	-6.31714	-7.87353	-9.00268		261	-0.03052	0	-0.03052	-0.24414	0.18311	0.03052	-0.21362	0.24414	0.21362	-0.06104	0.12207	0.06104	-0.03052	0.30518	0.09155	-0.15259	-0.21362
262	1.83105	1.5564	1.28174	1.12915	0.85449	0.7019	0.30518	0.21362	0.09155	-0.09155	-0.7019	-2.0752	-3.50952	-4.97436	-6.34766	-7.93457	-9.0332		262	0	0.06104	0	-0.24414	0.15259	0	-0.21362	0.24414	0.18311	-0.06104	0.09155	0.06104	-0.03052	0.36621	0.09155	-0.12207	-0.18311
263	1.86157	1.5564	1.28174	1.12915	0.88501	0.7019	0.30518	0.21362	0.09155	-0.09155	-0.73242	-2.0752	-3.54004	-4.97436	-6.37817	-7.93457	-9.0332		263	0	0.09155	0	-0.24414	0.15259	0	-0.21362	0.24414	0.18311	-0.09155	0.06104	0.09155	0	0.39673	0.09155	-0.09155	-0.15259
264	1.86157	1.5564	1.28174	1.12915	0.88501	0.7019	0.30518	0.18311	0.09155	-0.09155	-0.73242	-2.10571	-3.54004	-4.97436	-6.37817	-7.96509	-9.06372		264	0	0.15259	0.03052	-0.24414	0.15259	0	-0.21362	0.24414	0.15259	-0.09155	0.03052	0.09155	0	0.42725	0.09155	-0.06104	-0.09155
265	1.89209	1.5564	1.28174	1.15967	0.88501	0.67139	0.27466	0.18311	0.09155	-0.09155	-0.73242	-2.10571	-3.57056	-4.97436	-6.40869	-7.9956	-9.06372		265	0	0.18311	0.03052	-0.24414	0.12207	0	-0.21362	0.24414	0.15259	-0.09155	0.03052	0.12207	0	0.42725	0.12207	-0.03052	-0.06104
266	1.89209	1.5564	1.28174	1.15967	0.91553	0.67139	0.27466	0.18311	0.06104	-0.06104	-0.76294	-2.13623	-3.57056	-4.97436	-6.40869	-7.9956	-9.09424		266	0.03052	0.21362	0.06104	-0.24414	0.09155	0	-0.18311	0.21362	0.12207	-0.09155	0	0.12207	0.03052	0.42725	0.12207	0	-0.03052
267	1.92261	1.52588	1.28174	1.15967	0.88501	0.7019	0.27466	0.15259	0.06104	-0.06104	-0.76294	-2.13623	-3.57056	-4.97436	-6.43921	-7.9956	-9.09424		267	0.06104	0.24414	0.06104	-0.24414	0.09155	0	-0.18311	0.18311	0.12207	-0.09155	0	0.15259	0.03052	0.39673	0.12207	0.03052	0
268	1.95312	1.52588	1.31226	1.15967	0.88501	0.7019	0.27466	0.15259	0.03052	-0.06104	-0.76294	-2.13623	-3.60107	-4.97436	-6.46973	-7.9956	-9.12475		268	0.09155	0.24414	0.09155	-0.24414	0.06104	0	-0.15259	0.15259	0.09155	-0.09155	0	0.18311	0.06104	0.36621	0.15259	0.03052	0.03052
269	1.98364	1.52588	1.31226	1.15967	0.88501	0.7019	0.24414	0.15259	0.03052	-0.03052	-0.76294	-2.16675	-3.60107	-4.97436	-6.50024	-7.9956	-9.15527		269	0.09155	0.21362	0.09155	-0.24414	0.03052	0	-0.15259	0.12207	0.06104	-0.09155	0	0.18311	0.06104	0.30518	0.15259	0.06104	0.06104
270	2.01416	1.52588	1.34277	1.15967	0.88501	0.73242	0.24414	0.18311	0	0	-0.76294	-2.16675	-3.60107	-4.97436	-6.53076	-7.9956	-9.15527		270	0.12207	0.18311	0.12207	-0.24414	0.03052	0	-0.12207	0.12207	0.03052	-0.06104	0	0.21362	0.03052	0.24414	0.15259	0.09155	0.06104
271	2.04468	1.52588	1.34277	1.12915	0.88501	0.76294	0.24414	0.18311	0	0	-0.76294	-2.19727	-3.63159	-4.97436	-6.53076	-8.02612	-9.18579		271	0.15259	0.15259	0.15259	-0.27466	0	0.03052	-0.12207	0.09155	0	-0.03052	0	0.24414	0.03052	0.18311	0.15259	0.09155	0.09155
272	2.04468	1.52588	1.37329	1.12915	0.85449	0.76294	0.24414	0.21362	0	0	-0.73242	-2.19727	-3.63159	-4.97436	-6.56128	-8.02612	-9.18579		272	0.15259	0.09155	0.15259	-0.27466	0	0.03052	-0.09155	0.06104	0	-0.03052	0	0.24414	0	0.15259	0.15259	0.09155	0.09155
273	2.04468	1.49536	1.37329	1.12915	0.85449	0.79346	0.24414	0.21362	0	0.03052	-0.73242	-2.22778	-3.63159	-4.97436	-6.62231	-8.02612	-9.18579		273	0.15259	0.06104	0.18311	-0.27466	0	0.06104	-0.09155	0.06104	-0.03052	0	0	0.27466	0	0.09155	0.15259	0.09155	0.06104
274	2.04468	1.52588	1.40381	1.09863	0.82397	0.79346	0.24414	0.24414	0	0.06104	-0.7019	-2.22778	-3.63159	-4.97436	-6.65283	-8.05664	-9.21631		274	0.15259	0	0.21362	-0.27466	-0.03052	0.06104	-0.09155	0.06104	-0.03052	0	0	0.30518	-0.03052	0.06104	0.15259	0.09155	0.06104
275	2.04468	1.52588	1.40381	1.06812	0.82397	0.79346	0.27466	0.24414	0	0.06104	-0.7019	-2.2583	-3.63159	-5.00488	-6.65283	-8.05664	-9.21631		275	0.15259	0	0.24414	-0.27466	-0.03052	0.03052	-0.06104	0.06104	-0.06104	0	-0.03052	0.33569	-0.06104	0.03052	0.15259	0.06104	0.03052
276	2.04468	1.52588	1.40381	1.0376	0.82397	0.79346	0.27466	0.27466	0	0.09155	-0.67139	-2.2583	-3.63159	-5.00488	-6.68335	-8.08716	-9.21631		276	0.15259	0	0.24414	-0.24414	-0.03052	0.03052	-0.06104	0.06104	-0.06104	0.03052	-0.03052	0.36621	-0.09155	0	0.18311	0.06104	0
277	2.04468	1.5564	1.40381	1.0376	0.82397	0.79346	0.30518	0.27466	0	0.09155	-0.67139	-2.2583	-3.63159	-5.0354	-6.71387	-8.08716	-9.21631		277	0.15259	-0.03052	0.24414	-0.21362	-0.03052	0	-0.06104	0.06104	-0.06104	0.06104	-0.06104	0.39673	-0.09155	0	0.18311	0.03052	-0.03052
278	2.04468	1.5564	1.40381	1.00708	0.82397	0.79346	0.30518	0.27466	-0.03052	0.12207	-0.67139	-2.2583	-3.63159	-5.0354	-6.74438	-8.11767	-9.24683		278	0.12207	-0.03052	0.24414	-0.18311	0	0	-0.06104	0.06104	-0.06104	0.06104	-0.06104	0.42725	-0.12207	0	0.18311	0	-0.09155
279	2.04468	1.58691	1.43433	0.97656	0.82397	0.79346	0.33569	0.27466	-0.03052	0.12207	-0.67139	-2.22778	-3.63159	-5.06592	-6.7749	-8.11767	-9.24683		279	0.12207	0	0.21362	-0.15259	0	-0.03052	-0.03052	0.03052	-0.03052	0.09155	-0.06104	0.45776	-0.15259	0	0.18311	0	-0.12207
280	2.04468	1.58691	1.43433	0.97656	0.85449	0.76294	0.33569	0.24414	-0.03052	0.15259	-0.7019	-2.22778	-3.60107	-5.12695	-6.80542	-8.11767	-9.24683		280	0.12207	0	0.18311	-0.09155	0.03052	-0.06104	-0.03052	0.03052	-0.03052	0.12207	-0.06104	0.45776	-0.15259	0.03052	0.21362	-0.03052	-0.18311
281	2.04468	1.61743	1.46484	0.94604	0.85449	0.76294	0.33569	0.24414	-0.03052	0.15259	-0.73242	-2.22778	-3.60107	-5.15747	-6.80542	-8.11767	-9.27734		281	0.09155	0	0.15259	-0.06104	0.06104	-0.09155	0	0.03052	0	0.15259	-0.06104	0.48828	-0.18311	0.03052	0.18311	-0.06104	-0.21362
282	2.0752	1.61743	1.46484	0.94604	0.85449	0.76294	0.30518	0.24414	-0.03052	0.15259	-0.76294	-2.22778	-3.60107	-5.21851	-6.83594	-8.08716	-9.27734		282	0.09155	0	0.12207	0	0.09155	-0.12207	0	0.03052	0	0.15259	-0.06104	0.5188	-0.18311	0.06104	0.18311	-0.09155	-0.24414
283	2.10571	1.64795	1.49536	0.94604	0.88501	0.73242	0.30518	0.21362	-0.03052	0.15259	-0.79346	-2.22778	-3.60107	-5.27954	-6.83594	-8.08716	-9.27734		283	0.06104	0.03052	0.09155	0	0.15259	-0.15259	0	0.06104	0.03052	0.18311	-0.03052	0.5188	-0.18311	0.06104	0.15259	-0.12207	-0.27466
284	2.10571	1.64795	1.52588	0.94604	0.88501	0.73242	0.30518	0.21362	-0.06104	0.15259	-0.82397	-2.22778	-3.60107	-5.37109	-6.83594	-8.08716	-9.27734		284	0.06104	0.06104	0.06104	0.06104	0.15259	-0.18311	0	0.06104	0.06104	0.21362	0	0.54932	-0.15259	0.06104	0.12207	-0.15259	-0.27466
285	2.13623	1.61743	1.52588	0.94604	0.88501	0.73242	0.27466	0.21362	-0.06104	0.15259	-0.82397	-2.22778	-3.63159	-5.46265	-6.83594	-8.08716	-9.27734		285	0.03052	0.06104	0.03052	0.09155	0.18311	-0.18311	0	0.06104	0.09155	0.21362	0	0.57983	-0.15259	0.09155	0.09155	-0.15259	-0.24414
286	2.13623	1.61743	1.5564	0.94604	0.91553	0.73242	0.27466	0.21362	-0.06104	0.15259	-0.85449	-2.2583	-3.63159	-5.5542	-6.80542	-8.08716	-9.27734		286	0	0.09155	0.03052	0.12207	0.18311	-0.21362	0	0.09155	0.12207	0.21362	0	0.57983	-0.12207	0.09155	0.06104	-0.15259	-0.24414
287	2.16675	1.61743	1.58691	0.97656	0.91553	0.73242	0.24414	0.21362	-0.06104	0.15259	-0.88501	-2.2583	-3.66211	-5.64575	-6.80542	-8.08716	-9.27734		287	0	0.09155	0.03052	0.15259	0.18311	-0.21362	0	0.09155	0.15259	0.21362	0.03052	0.61035	-0.09155	0.12207	0.03052	-0.15259	-0.21362
288	2.16675	1.58691	1.58691	0.97656	0.91553	0.73242	0.24414	0.21362	-0.06104	0.15259	-0.88501	-2.2583	-3.69263	-5.70679	-6.7749	-8.11767	-9.27734		288	-0.06104	0.12207	0.03052	0.21362	0.18311	-0.24414	0	0.09155	0.18311	0.21362	0.06104	0.61035	-0.06104	0.12207	0	-0.15259	-0.18311
289	2.19727	1.58691	1.61743	0.97656	0.91553	0.73242	0.24414	0.21362	-0.06104	0.12207	-0.88501	-2.2583	-3.69263	-5.79834	-6.7749	-8.11767	-9.27734		289	-0.09155	0.15259	0.03052	0.24414	0.18311	-0.24414	0	0.09155	0.18311	0.18311	0.09155	0.64087	-0.06104	0.12207	-0.03052	-0.15259	-0.15259
290	2.19727	1.58691	1.61743	1.00708	0.94604	0.73242	0.24414	0.21362	-0.06104	0.12207	-0.88501	-2.28882	-3.72314	-5.85937	-6.74438	-8.14819	-9.27734		290	-0.15259	0.15259	0.06104	0.27466	0.15259	-0.24414	0	0.09155	0.18311	0.15259	0.09155	0.64087	-0.03052	0.12207	-0.03052	-0.15259	-0.12207
291	2.19727	1.58691	1.61743	1.00708	0.94604	0.76294	0.24414	0.21362	-0.06104	0.12207	-0.88501	-2.28882	-3.75366	-5.92041	-6.74438	-8.17871	-9.30786		291	-0.18311	0.18311	0.09155	0.30518	0.15259	-0.24414	0	0.06104	0.18311	0.12207	0.09155	0.64087	0	0.15259	-0.06104	-0.15259	-0.09155
292	2.19727	1.58691	1.61743	1.00708	0.94604	0.76294	0.27466	0.21362	-0.06104	0.12207	-0.88501	-2.2583	-3.75366	-5.95093	-6.7749	-8.20923	-9.30786		292	-0.21362	0.18311	0.09155	0.33569	0.12207	-0.24414	0	0.03052	0.18311	0.09155	0.09155	0.64087	0	0.15259	-0.06104	-0.18311	-0.06104
293	2.19727	1.61743	1.61743	1.00708	0.94604	0.76294	0.27466	0.21362	-0.06104	0.12207	-0.85449	-2.2583	-3.78418	-5.95093	-6.7749	-8.23975	-9.33838		293	-0.21362	0.21362	0.12207	0.33569	0.12207	-0.27466	0.03052	0	0.18311	0.06104	0.09155	0.61035	0.03052	0.15259	-0.06104	-0.18311	-0.06104
294	2.19727	1.64795	1.61743	1.00708	0.94604	0.79346	0.24414	0.24414	-0.06104	0.12207	-0.82397	-2.2583	-3.78418	-5.98144	-6.80542	-8.27026	-9.33838		294	-0.21362	0.21362	0.12207	0.33569	0.12207	-0.27466	0.06104	0	0.18311	0	0.09155	0.57983	0.06104	0.15259	-0.06104	-0.21362	-0.03052
295	2.16675	1.67847	1.61743	1.00708	0.91553	0.79346	0.24414	0.24414	-0.06104	0.12207	-0.79346	-2.22778	-3.8147	-5.95093	-6.86645	-8.30078	-9.3689		295	-0.18311	0.21362	0.15259	0.33569	0.09155	-0.27466	0.06104	-0.03052	0.18311	0	0.06104	0.54932	0.09155	0.15259	-0.03052	-0.21362	0
296	2.16675	1.70898	1.58691	1.00708	0.91553	0.79346	0.24414	0.24414	-0.03052	0.15259	-0.76294	-2.22778	-3.8147	-5.95093	-6.89697	-8.36182	-9.39941		296	-0.12207	0.21362	0.12207	0.27466	0.09155	-0.27466	0.06104	-0.06104	0.18311	-0.03052	0.06104	0.5188	0.09155	0.15259	-0.03052	-0.24414	0
297	2.13623	1.7395	1.58691	1.00708	0.88501	0.82397	0.21362	0.27466	-0.03052	0.15259	-0.7019	-2.19727	-3.8147	-5.92041	-6.92749	-8.42285	-9.42993		297	-0.09155	0.21362	0.12207	0.24414	0.09155	-0.24414	0.06104	-0.06104	0.18311	-0.06104	0.03052	0.48828	0.12207	0.18311	0	-0.24414	0.03052
298	2.13623	1.7395	1.5564	1.00708	0.85449	0.82397	0.21362	0.27466	0	0.18311	-0.67139	-2.19727	-3.84521	-5.88989	-6.95801	-8.45337	-9.46045		298	-0.03052	0.18311	0.09155	0.15259	0.09155	-0.24414	0.06104	-0.09155	0.15259	-0.09155	0	0.45776	0.12207	0.18311	0	-0.24414	0.03052
299	2.10571	1.77002	1.52588	1.00708	0.85449	0.82397	0.21362	0.27466	0	0.21362	-0.64087	-2.19727	-3.84521	-5.85937	-6.98852	-8.48389	-9.49097		299	0.03052	0.18311	0.09155	0.09155	0.09155	-0.24414	0.03052	-0.09155	0.15259	-0.09155	0	0.42725	0.12207	0.18311	0.03052	-0.24414	0.03052
300	2.10571	1.77002	1.52588	1.00708	0.82397	0.82397	0.18311	0.27466	0	0.21362	-0.61035	-2.22778	-3.84521	-5.82886	-7.01904	-8.54492	-9.52148		300	0.09155	0.15259	0.06104	0.03052	0.09155	-0.24414	0	-0.09155	0.15259	-0.09155	0	0.39673	0.12207	0.21362	0.06104	-0.21362	0.03052
301	2.0752	1.77002	1.49536	1.00708	0.82397	0.82397	0.18311	0.27466	0.03052	0.24414	-0.57983	-2.22778	-3.84521	-5.79834	-7.04956	-8.57544	-9.552		301	0.15259	0.12207	0.03052	-0.03052	0.09155	-0.21362	0	-0.09155	0.12207	-0.09155	0	0.39673	0.09155	0.21362	0.12207	-0.21362	0.03052
302	2.0752	1.77002	1.49536	1.00708	0.85449	0.82397	0.18311	0.24414	0.06104	0.24414	-0.54932	-2.2583	-3.84521	-5.7373	-7.08008	-8.57544	-9.58252		302	0.21362	0.09155	0.03052	-0.09155	0.09155	-0.21362	-0.03052	-0.09155	0.12207	-0.06104	0.03052	0.39673	0.09155	0.18311	0.15259	-0.18311	0
303	2.0752	1.7395	1.49536	1.00708	0.85449	0.82397	0.18311	0.24414	0.09155	0.24414	-0.54932	-2.2583	-3.84521	-5.70679	-7.08008	-8.60596	-9.58252		303	0.27466	0.06104	0	-0.12207	0.06104	-0.21362	-0.03052	-0.09155	0.09155	-0.03052	0.06104	0.39673	0.06104	0.18311	0.15259	-0.15259	0
304	2.10571	1.7395	1.49536	1.0376	0.88501	0.79346	0.21362	0.21362	0.12207	0.27466	-0.57983	-2.28882	-3.8147	-5.67627	-7.08008	-8.60596	-9.61304		304	0.30518	0.06104	0	-0.15259	0.06104	-0.18311	-0.06104	-0.09155	0.06104	0	0.09155	0.39673	0.06104	0.15259	0.18311	-0.15259	0
305	2.10571	1.7395	1.49536	1.0376	0.88501	0.76294	0.21362	0.21362	0.12207	0.27466	-0.57983	-2.28882	-3.8147	-5.64575	-7.1106	-8.60596	-9.64355		305	0.33569	0.06104	0	-0.18311	0.06104	-0.15259	-0.06104	-0.06104	0.03052	0.03052	0.15259	0.42725	0.06104	0.09155	0.18311	-0.12207	0
306	2.13623	1.70898	1.52588	1.06812	0.91553	0.76294	0.24414	0.21362	0.12207	0.27466	-0.61035	-2.28882	-3.8147	-5.61523	-7.1106	-8.60596	-9.67407		306	0.33569	0.06104	0	-0.21362	0.06104	-0.12207	-0.06104	-0.06104	0.03052	0.06104	0.21362	0.45776	0.03052	0.06104	0.18311	-0.12207	-0.03052
307	2.13623	1.70898	1.52588	1.09863	0.94604	0.73242	0.24414	0.18311	0.15259	0.27466	-0.64087	-2.31934	-3.8147	-5.61523	-7.08008	-8.57544	-9.67407		307	0.30518	0.06104	0	-0.24414	0.03052	-0.09155	-0.03052	-0.06104	0	0.12207	0.27466	0.45776	0.03052	0	0.15259	-0.09155	-0.03052
308	2.16675	1.67847	1.5564	1.12915	0.97656	0.7019	0.27466	0.18311	0.15259	0.27466	-0.64087	-2.31934	-3.8147	-5.58472	-7.08008	-8.57544	-9.70459		308	0.27466	0.06104	0	-0.24414	0.03052	-0.06104	-0.03052	-0.03052	0	0.18311	0.30518	0.48828	0.03052	-0.03052	0.15259	-0.09155	-0.03052
309	2.16675	1.67847	1.5564	1.15967	0.97656	0.7019	0.30518	0.18311	0.15259	0.27466	-0.67139	-2.31934	-3.8147	-5.58472	-7.04956	-8.57544	-9.70459		309	0.24414	0.09155	0	-0.27466	0	0	0	-0.03052	0	0.24414	0.36621	0.48828	0.03052	-0.06104	0.12207	-0.09155	-0.03052
310	2.19727	1.64795	1.58691	1.19019	0.97656	0.67139	0.33569	0.15259	0.15259	0.27466	-0.7019	-2.31934	-3.78418	-5.5542	-7.04956	-8.57544	-9.70459		310	0.24414	0.09155	0	-0.27466	0	0.03052	0	0	0	0.27466	0.39673	0.5188	0.03052	-0.12207	0.09155	-0.12207	-0.03052
311	2.19727	1.64795	1.58691	1.2207	1.00708	0.67139	0.33569	0.15259	0.18311	0.27466	-0.7019	-2.31934	-3.78418	-5.5542	-7.01904	-8.57544	-9.70459		311	0.21362	0.09155	0	-0.30518	0	0.06104	0	0	0	0.33569	0.42725	0.5188	0.03052	-0.18311	0.09155	-0.12207	-0.03052
312	2.19727	1.61743	1.61743	1.2207	1.00708	0.67139	0.36621	0.15259	0.18311	0.27466	-0.7019	-2.31934	-3.78418	-5.5542	-7.01904	-8.54492	-9.67407		312	0.21362	0.12207	0	-0.30518	-0.03052	0.09155	0	0	0	0.36621	0.42725	0.5188	0.03052	-0.21362	0.06104	-0.12207	-0.06104
313	2.19727	1.61743	1.61743	1.25122	1.00708	0.67139	0.36621	0.18311	0.18311	0.27466	-0.73242	-2.31934	-3.75366	-5.5542	-7.01904	-8.54492	-9.67407		313	0.21362	0.12207	0	-0.30518	-0.03052	0.12207	0	0	0	0.39673	0.42725	0.5188	0	-0.24414	0.06104	-0.15259	-0.06104
314	2.19727	1.61743	1.61743	1.25122	1.00708	0.67139	0.36621	0.18311	0.18311	0.27466	-0.73242	-2.34985	-3.75366	-5.5542	-7.01904	-8.54492	-9.64355		314	0.24414	0.12207	0	-0.30518	-0.03052	0.15259	0	0.03052	0	0.42725	0.39673	0.54932	0	-0.27466	0.06104	-0.15259	-0.06104
315	2.19727	1.61743	1.61743	1.25122	0.97656	0.67139	0.36621	0.18311	0.18311	0.24414	-0.73242	-2.34985	-3.75366	-5.5542	-7.01904	-8.54492	-9.61304		315	0.27466	0.12207	0	-0.27466	-0.06104	0.15259	0	0.03052	0	0.42725	0.36621	0.54932	0	-0.27466	0.06104	-0.12207	-0.06104
316	2.19727	1.64795	1.58691	1.25122	0.97656	0.67139	0.36621	0.18311	0.18311	0.24414	-0.73242	-2.34985	-3.75366	-5.5542	-7.01904	-8.5144	-9.58252		316	0.30518	0.12207	0.03052	-0.27466	-0.06104	0.15259	-0.03052	0.03052	-0.03052	0.42725	0.36621	0.57983	0	-0.27466	0.06104	-0.12207	-0.09155
317	2.19727	1.64795	1.58691	1.2207	0.97656	0.67139	0.36621	0.21362	0.18311	0.21362	-0.73242	-2.34985	-3.78418	-5.52368	-7.04956	-8.5144	-9.58252		317	0.36621	0.09155	0.03052	-0.24414	-0.06104	0.15259	-0.03052	0.06104	-0.03052	0.39673	0.30518	0.61035	0	-0.27466	0.09155	-0.12207	-0.09155
318	2.19727	1.67847	1.58691	1.2207	0.94604	0.67139	0.33569	0.21362	0.18311	0.21362	-0.73242	-2.34985	-3.78418	-5.52368	-7.04956	-8.5144	-9.552		318	0.42725	0.09155	0.06104	-0.18311	-0.06104	0.12207	-0.06104	0.06104	-0.03052	0.36621	0.27466	0.64087	0	-0.24414	0.09155	-0.09155	-0.12207
319	2.22778	1.70898	1.5564	1.2207	0.94604	0.67139	0.33569	0.21362	0.15259	0.18311	-0.73242	-2.34985	-3.78418	-5.49316	-7.08008	-8.48389	-9.552		319	0.45776	0.06104	0.06104	-0.15259	-0.03052	0.09155	-0.09155	0.09155	-0.03052	0.33569	0.24414	0.67139	0.03052	-0.21362	0.12207	-0.09155	-0.12207
320	2.22778	1.7395	1.5564	1.19019	0.94604	0.67139	0.33569	0.21362	0.15259	0.15259	-0.73242	-2.34985	-3.8147	-5.49316	-7.08008	-8.48389	-9.552		320	0.48828	0.03052	0.09155	-0.09155	-0.03052	0.03052	-0.12207	0.09155	-0.06104	0.30518	0.18311	0.67139	0.06104	-0.18311	0.15259	-0.06104	-0.15259
321	2.22778	1.80054	1.5564	1.19019	0.94604	0.67139	0.30518	0.21362	0.12207	0.12207	-0.73242	-2.34985	-3.8147	-5.46265	-7.1106	-8.48389	-9.552		321	0.5188	0.03052	0.09155	-0.03052	0	0	-0.15259	0.09155	-0.06104	0.24414	0.15259	0.7019	0.09155	-0.15259	0.18311	-0.06104	-0.18311
322	2.22778	1.83105	1.5564	1.19019	0.94604	0.7019	0.30518	0.21362	0.09155	0.09155	-0.73242	-2.38037	-3.84521	-5.43213	-7.1106	-8.48389	-9.552		322	0.5188	0.03052	0.12207	0	0	0	-0.18311	0.12207	-0.09155	0.21362	0.12207	0.7019	0.12207	-0.12207	0.18311	-0.06104	-0.21362
323	2.22778	1.86157	1.5564	1.19019	0.94604	0.7019	0.30518	0.18311	0.09155	0.06104	-0.73242	-2.38037	-3.84521	-5.40161	-7.14111	-8.48389	-9.552		323	0.48828	0.03052	0.12207	0.06104	0	-0.03052	-0.21362	0.12207	-0.12207	0.15259	0.09155	0.73242	0.15259	-0.06104	0.18311	-0.06104	-0.21362
324	2.2583	1.86157	1.5564	1.19019	0.94604	0.73242	0.30518	0.18311	0.06104	0.06104	-0.73242	-2.38037	-3.87573	-5.37109	-7.14111	-8.48389	-9.58252		324	0.42725	0.03052	0.12207	0.12207	0.03052	-0.09155	-0.21362	0.12207	-0.15259	0.12207	0.06104	0.7019	0.18311	-0.03052	0.21362	-0.09155	-0.24414
325	2.2583	1.89209	1.5564	1.19019	0.94604	0.76294	0.30518	0.18311	0.03052	0.03052	-0.73242	-2.41089	-3.87573	-5.37109	-7.17163	-8.5144	-9.58252		325	0.36621	0.03052	0.12207	0.15259	0.03052	-0.12207	-0.21362	0.12207	-0.15259	0.09155	0.06104	0.7019	0.21362	0	0.21362	-0.09155	-0.27466
326	2.2583	1.89209	1.5564	1.19019	0.94604	0.76294	0.30518	0.15259	0.03052	0.03052	-0.73242	-2.41089	-3.87573	-5.34058	-7.17163	-8.5144	-9.58252		326	0.30518	0.06104	0.09155	0.18311	0.06104	-0.12207	-0.24414	0.12207	-0.18311	0.06104	0.03052	0.67139	0.24414	0	0.18311	-0.12207	-0.27466
327	2.2583	1.89209	1.5564	1.19019	0.97656	0.79346	0.30518	0.15259	0	0.03052	-0.73242	-2.44141	-3.90625	-5.34058	-7.20215	-8.5144	-9.61304		327	0.24414	0.06104	0.09155	0.18311	0.06104	-0.15259	-0.21362	0.12207	-0.21362	0.03052	0.03052	0.64087	0.27466	0	0.18311	-0.12207	-0.30518
328	2.2583	1.89209	1.5564	1.19019	0.94604	0.79346	0.30518	0.15259	0	0.06104	-0.73242	-2.44141	-3.90625	-5.34058	-7.20215	-8.54492	-9.61304		328	0.15259	0.09155	0.06104	0.18311	0.06104	-0.18311	-0.21362	0.12207	-0.21362	0.03052	0.06104	0.61035	0.27466	0	0.18311	-0.12207	-0.30518
329	2.2583	1.86157	1.58691	1.19019	0.94604	0.79346	0.30518	0.12207	0	0.06104	-0.76294	-2.44141	-3.90625	-5.37109	-7.20215	-8.57544	-9.64355		329	0.09155	0.09155	0.03052	0.18311	0.06104	-0.18311	-0.21362	0.15259	-0.21362	0	0.06104	0.57983	0.30518	0.03052	0.15259	-0.12207	-0.33569
330	2.2583	1.86157	1.58691	1.2207	0.94604	0.76294	0.30518	0.12207	0	0.09155	-0.76294	-2.44141	-3.90625	-5.37109	-7.20215	-8.60596	-9.64355		330	0.06104	0.09155	0.03052	0.15259	0.03052	-0.18311	-0.18311	0.15259	-0.18311	0	0.09155	0.54932	0.27466	0.03052	0.15259	-0.12207	-0.33569
331	2.2583	1.86157	1.58691	1.2207	0.94604	0.76294	0.30518	0.12207	0	0.09155	-0.76294	-2.41089	-3.90625	-5.40161	-7.20215	-8.60596	-9.67407		331	0.03052	0.09155	0	0.09155	0.03052	-0.21362	-0.18311	0.15259	-0.18311	0.03052	0.09155	0.5188	0.27466	0.03052	0.12207	-0.12207	-0.33569
332	2.2583	1.86157	1.58691	1.2207	0.91553	0.73242	0.30518	0.12207	0	0.09155	-0.79346	-2.41089	-3.87573	-5.40161	-7.20215	-8.63647	-9.67407		332	0	0.09155	0	0.06104	0.03052	-0.24414	-0.15259	0.15259	-0.15259	0.03052	0.12207	0.48828	0.27466	0.03052	0.12207	-0.09155	-0.33569
333	2.2583	1.83105	1.61743	1.2207	0.91553	0.7019	0.30518	0.12207	0	0.09155	-0.79346	-2.38037	-3.87573	-5.43213	-7.17163	-8.66699	-9.67407		333	0	0.09155	-0.03052	0.03052	0.06104	-0.27466	-0.15259	0.18311	-0.12207	0.06104	0.12207	0.45776	0.24414	0.03052	0.09155	-0.06104	-0.33569
334	2.22778	1.83105	1.61743	1.2207	0.88501	0.7019	0.30518	0.12207	0	0.09155	-0.79346	-2.34985	-3.87573	-5.43213	-7.17163	-8.66699	-9.70459		334	0	0.09155	-0.06104	0	0.06104	-0.30518	-0.15259	0.18311	-0.09155	0.09155	0.12207	0.42725	0.21362	0.03052	0.09155	-0.06104	-0.33569
335	2.22778	1.83105	1.61743	1.2207	0.88501	0.67139	0.30518	0.12207	0	0.06104	-0.79346	-2.34985	-3.90625	-5.43213	-7.17163	-8.69751	-9.70459		335	0.03052	0.09155	-0.06104	0	0.09155	-0.33569	-0.15259	0.15259	-0.06104	0.12207	0.12207	0.39673	0.18311	0.03052	0.06104	-0.03052	-0.33569
336	2.22778	1.83105	1.61743	1.2207	0.88501	0.67139	0.30518	0.12207	0	0.03052	-0.79346	-2.31934	-3.90625	-5.43213	-7.17163	-8.69751	-9.70459		336	0.06104	0.06104	-0.09155	0	0.12207	-0.36621	-0.15259	0.15259	-0.03052	0.15259	0.12207	0.36621	0.15259	0.03052	0.06104	0	-0.30518
337	2.22778	1.86157	1.61743	1.2207	0.88501	0.7019	0.30518	0.12207	0	0.03052	-0.79346	-2.31934	-3.90625	-5.43213	-7.17163	-8.69751	-9.67407		337	0.06104	0.06104	-0.12207	0	0.12207	-0.39673	-0.12207	0.15259	0	0.18311	0.09155	0.33569	0.12207	0.03052	0.03052	0	-0.30518
338	2.22778	1.86157	1.61743	1.2207	0.88501	0.7019	0.30518	0.12207	0	0	-0.79346	-2.31934	-3.90625	-5.46265	-7.17163	-8.69751	-9.67407		338	0.09155	0.06104	-0.15259	0	0.15259	-0.39673	-0.12207	0.12207	0	0.18311	0.06104	0.30518	0.09155	0.06104	0	0	-0.27466
339	2.22778	1.86157	1.64795	1.2207	0.88501	0.73242	0.30518	0.12207	0.03052	0	-0.79346	-2.31934	-3.90625	-5.46265	-7.20215	-8.69751	-9.67407		339	0.12207	0.06104	-0.15259	0.03052	0.18311	-0.42725	-0.12207	0.12207	0	0.18311	0.06104	0.27466	0.09155	0.06104	0	0	-0.27466
340	2.22778	1.86157	1.64795	1.2207	0.91553	0.76294	0.30518	0.12207	0.03052	-0.03052	-0.79346	-2.34985	-3.90625	-5.49316	-7.20215	-8.69751	-9.64355		340	0.12207	0.06104	-0.18311	0.06104	0.21362	-0.42725	-0.09155	0.09155	0.03052	0.18311	0.03052	0.24414	0.09155	0.06104	0	0	-0.24414
341	2.22778	1.86157	1.67847	1.2207	0.91553	0.79346	0.30518	0.12207	0.03052	-0.06104	-0.79346	-2.34985	-3.90625	-5.49316	-7.20215	-8.66699	-9.64355		341	0.12207	0.06104	-0.18311	0.09155	0.21362	-0.39673	-0.09155	0.09155	0.03052	0.18311	0.03052	0.21362	0.09155	0.06104	0	0	-0.21362
342	2.22778	1.86157	1.67847	1.2207	0.91553	0.79346	0.30518	0.12207	0.03052	-0.06104	-0.79346	-2.34985	-3.90625	-5.52368	-7.23267	-8.66699	-9.61304		342	0.15259	0.09155	-0.18311	0.12207	0.24414	-0.39673	-0.06104	0.06104	0.03052	0.15259	0.06104	0.21362	0.09155	0.09155	0	0	-0.21362
343	2.22778	1.89209	1.70898	1.25122	0.91553	0.79346	0.30518	0.12207	0.03052	-0.06104	-0.79346	-2.38037	-3.87573	-5.52368	-7.23267	-8.66699	-9.61304		343	0.15259	0.12207	-0.18311	0.15259	0.27466	-0.36621	-0.03052	0.03052	0.06104	0.15259	0.06104	0.18311	0.12207	0.09155	0	0	-0.18311
344	2.2583	1.89209	1.7395	1.25122	0.91553	0.79346	0.27466	0.15259	0.03052	-0.06104	-0.79346	-2.38037	-3.87573	-5.5542	-7.26318	-8.66699	-9.58252		344	0.15259	0.18311	-0.18311	0.15259	0.27466	-0.33569	0	0	0.06104	0.12207	0.09155	0.15259	0.12207	0.09155	0	0	-0.18311
345	2.2583	1.92261	1.77002	1.25122	0.91553	0.79346	0.27466	0.15259	0.03052	-0.06104	-0.79346	-2.38037	-3.84521	-5.5542	-7.26318	-8.66699	-9.58252		345	0.15259	0.24414	-0.18311	0.15259	0.27466	-0.27466	0.03052	0	0.06104	0.09155	0.09155	0.15259	0.12207	0.09155	0	0	-0.18311
346	2.2583	1.92261	1.80054	1.25122	0.91553	0.79346	0.24414	0.18311	0	-0.06104	-0.79346	-2.38037	-3.84521	-5.5542	-7.26318	-8.63647	-9.58252		346	0.15259	0.27466	-0.15259	0.15259	0.27466	-0.24414	0.06104	-0.03052	0.09155	0.06104	0.12207	0.15259	0.09155	0.09155	0.03052	0	-0.18311
347	2.28882	1.95312	1.83105	1.25122	0.91553	0.79346	0.21362	0.21362	0	-0.06104	-0.79346	-2.38037	-3.84521	-5.5542	-7.2937	-8.63647	-9.61304		347	0.15259	0.33569	-0.12207	0.12207	0.27466	-0.21362	0.12207	-0.03052	0.12207	0.06104	0.12207	0.12207	0.09155	0.06104	0.06104	0	-0.18311
348	2.28882	1.95312	1.83105	1.25122	0.94604	0.76294	0.18311	0.21362	0	-0.03052	-0.79346	-2.38037	-3.87573	-5.5542	-7.2937	-8.63647	-9.61304		348	0.15259	0.39673	-0.09155	0.06104	0.24414	-0.15259	0.15259	-0.06104	0.12207	0.06104	0.15259	0.12207	0.06104	0.06104	0.09155	0	-0.18311
349	2.28882	1.95312	1.86157	1.25122	0.94604	0.76294	0.15259	0.24414	0	-0.03052	-0.76294	-2.38037	-3.90625	-5.5542	-7.32422	-8.63647	-9.64355		349	0.18311	0.42725	-0.06104	0	0.24414	-0.12207	0.18311	-0.06104	0.15259	0.06104	0.15259	0.12207	0.03052	0.03052	0.15259	0.03052	-0.18311
350	2.28882	1.98364	1.86157	1.25122	0.94604	0.76294	0.12207	0.24414	0	-0.03052	-0.73242	-2.34985	-3.93677	-5.52368	-7.35474	-8.66699	-9.67407		350	0.18311	0.45776	-0.03052	-0.03052	0.21362	-0.09155	0.18311	-0.03052	0.15259	0.06104	0.15259	0.12207	0.03052	0.03052	0.18311	0.06104	-0.18311
351	2.28882	1.98364	1.86157	1.25122	0.97656	0.73242	0.09155	0.24414	0	0	-0.73242	-2.34985	-3.96728	-5.52368	-7.35474	-8.66699	-9.70459		351	0.18311	0.48828	0	-0.09155	0.18311	-0.09155	0.18311	-0.03052	0.15259	0.06104	0.15259	0.12207	0	0	0.21362	0.06104	-0.18311
352	2.28882	2.01416	1.83105	1.25122	0.97656	0.73242	0.06104	0.27466	0	0	-0.7019	-2.31934	-4.02832	-5.52368	-7.35474	-8.69751	-9.70459		352	0.18311	0.5188	0	-0.18311	0.15259	-0.06104	0.18311	0	0.15259	0.06104	0.15259	0.09155	0	0	0.24414	0.09155	-0.18311
353	2.31934	2.01416	1.80054	1.2207	0.97656	0.73242	0.03052	0.27466	0	0	-0.7019	-2.31934	-4.05884	-5.5542	-7.38525	-8.72803	-9.73511		353	0.18311	0.5188	0	-0.24414	0.15259	-0.06104	0.18311	0	0.12207	0.09155	0.15259	0.09155	0	0	0.30518	0.09155	-0.21362
354	2.31934	2.01416	1.77002	1.2207	0.97656	0.73242	0.03052	0.24414	0	0	-0.7019	-2.31934	-4.08935	-5.5542	-7.38525	-8.75854	-9.76562		354	0.18311	0.5188	0	-0.30518	0.12207	-0.06104	0.18311	0.03052	0.09155	0.09155	0.15259	0.09155	0	0	0.33569	0.06104	-0.21362
355	2.31934	2.01416	1.7395	1.19019	0.97656	0.73242	0	0.24414	0.03052	0	-0.7019	-2.31934	-4.11987	-5.58472	-7.35474	-8.81958	-9.76562		355	0.18311	0.48828	0	-0.36621	0.12207	-0.06104	0.15259	0.09155	0.09155	0.12207	0.15259	0.06104	0	0	0.36621	0.06104	-0.21362
356	2.34985	2.01416	1.70898	1.19019	0.97656	0.76294	0	0.21362	0.03052	0	-0.7019	-2.31934	-4.15039	-5.58472	-7.35474	-8.8501	-9.79614		356	0.15259	0.45776	0	-0.36621	0.12207	-0.06104	0.12207	0.12207	0.06104	0.12207	0.18311	0.06104	0	0	0.39673	0.03052	-0.21362
357	2.34985	2.01416	1.67847	1.15967	0.97656	0.76294	0	0.21362	0.03052	0.03052	-0.73242	-2.31934	-4.15039	-5.61523	-7.35474	-8.91113	-9.79614		357	0.15259	0.45776	-0.03052	-0.36621	0.12207	-0.09155	0.12207	0.15259	0.03052	0.15259	0.18311	0.03052	0	0	0.39673	0	-0.21362
358	2.38037	2.01416	1.64795	1.15967	0.97656	0.76294	0	0.18311	0.06104	0.06104	-0.76294	-2.31934	-4.15039	-5.61523	-7.32422	-8.94165	-9.82666		358	0.15259	0.42725	-0.06104	-0.36621	0.12207	-0.09155	0.09155	0.18311	0	0.15259	0.18311	0.03052	0	0.03052	0.42725	0	-0.21362
359	2.38037	2.01416	1.61743	1.12915	0.97656	0.76294	0	0.18311	0.03052	0.06104	-0.79346	-2.31934	-4.15039	-5.61523	-7.32422	-9.00268	-9.82666		359	0.12207	0.39673	-0.09155	-0.33569	0.15259	-0.12207	0.06104	0.21362	-0.03052	0.18311	0.18311	0.03052	0.03052	0.06104	0.42725	0	-0.21362
360	2.38037	2.01416	1.58691	1.12915	0.94604	0.79346	0	0.15259	0.03052	0.09155	-0.82397	-2.31934	-4.11987	-5.64575	-7.32422	-9.0332	-9.85718		360	0.12207	0.36621	-0.09155	-0.27466	0.15259	-0.12207	0.03052	0.21362	-0.06104	0.21362	0.18311	0	0.06104	0.09155	0.42725	0	-0.21362
361	2.38037	2.01416	1.5564	1.12915	0.94604	0.79346	0	0.15259	0.03052	0.09155	-0.85449	-2.31934	-4.11987	-5.64575	-7.2937	-9.06372	-9.85718		361	0.12207	0.33569	-0.12207	-0.24414	0.18311	-0.15259	0	0.24414	-0.09155	0.21362	0.18311	0	0.09155	0.12207	0.39673	0.03052	-0.21362
362	2.38037	2.01416	1.5564	1.12915	0.94604	0.79346	0	0.15259	0.03052	0.12207	-0.85449	-2.34985	-4.11987	-5.64575	-7.2937	-9.09424	-9.85718		362	0.12207	0.30518	-0.12207	-0.21362	0.18311	-0.15259	0	0.24414	-0.09155	0.24414	0.15259	0	0.09155	0.15259	0.39673	0.06104	-0.21362
363	2.38037	2.01416	1.52588	1.12915	0.94604	0.79346	0	0.18311	0	0.12207	-0.85449	-2.34985	-4.11987	-5.64575	-7.32422	-9.09424	-9.88769		363	0.15259	0.27466	-0.15259	-0.15259	0.18311	-0.18311	-0.06104	0.21362	-0.12207	0.24414	0.12207	0.03052	0.12207	0.15259	0.36621	0.12207	-0.21362
364	2.38037	2.01416	1.52588	1.15967	0.91553	0.79346	0	0.18311	0	0.15259	-0.85449	-2.34985	-4.11987	-5.64575	-7.32422	-9.09424	-9.88769		364	0.18311	0.24414	-0.15259	-0.15259	0.18311	-0.18311	-0.09155	0.21362	-0.12207	0.21362	0.09155	0.03052	0.12207	0.18311	0.36621	0.18311	-0.21362
365	2.34985	2.01416	1.52588	1.15967	0.91553	0.79346	0.03052	0.21362	0	0.15259	-0.85449	-2.34985	-4.11987	-5.64575	-7.32422	-9.09424	-9.88769		365	0.21362	0.21362	-0.15259	-0.12207	0.18311	-0.18311	-0.12207	0.18311	-0.09155	0.21362	0.06104	0.03052	0.15259	0.18311	0.36621	0.21362	-0.21362
366	2.34985	2.01416	1.52588	1.19019	0.91553	0.79346	0.06104	0.24414	0	0.18311	-0.82397	-2.38037	-4.15039	-5.64575	-7.35474	-9.09424	-9.91821		366	0.27466	0.18311	-0.12207	-0.12207	0.15259	-0.15259	-0.15259	0.15259	-0.06104	0.18311	0.03052	0.03052	0.15259	0.18311	0.33569	0.27466	-0.21362
367	2.34985	1.98364	1.5564	1.2207	0.91553	0.76294	0.09155	0.24414	0	0.18311	-0.82397	-2.38037	-4.18091	-5.64575	-7.38525	-9.06372	-9.91821		367	0.30518	0.15259	-0.09155	-0.12207	0.12207	-0.15259	-0.15259	0.09155	-0.06104	0.15259	0	0.03052	0.15259	0.18311	0.33569	0.30518	-0.21362
368	2.31934	1.98364	1.5564	1.2207	0.88501	0.76294	0.09155	0.27466	0	0.18311	-0.79346	-2.41089	-4.21143	-5.64575	-7.38525	-9.0332	-9.94873		368	0.36621	0.12207	-0.09155	-0.12207	0.09155	-0.15259	-0.15259	0.06104	-0.03052	0.09155	-0.03052	0	0.18311	0.18311	0.33569	0.33569	-0.21362
369	2.31934	1.98364	1.5564	1.25122	0.91553	0.76294	0.12207	0.30518	0	0.21362	-0.76294	-2.41089	-4.24194	-5.64575	-7.41577	-9.00268	-9.97925		369	0.39673	0.12207	-0.06104	-0.12207	0.06104	-0.12207	-0.15259	0	0	0.06104	-0.06104	0	0.18311	0.18311	0.33569	0.33569	-0.24414
370	2.31934	1.95312	1.5564	1.25122	0.91553	0.73242	0.15259	0.30518	0	0.21362	-0.73242	-2.41089	-4.27246	-5.64575	-7.41577	-8.97217	-10.0098		370	0.45776	0.09155	0	-0.12207	0.03052	-0.12207	-0.15259	0	0	0.03052	-0.12207	0	0.21362	0.15259	0.30518	0.30518	-0.24414
371	2.31934	1.95312	1.58691	1.28174	0.91553	0.73242	0.18311	0.30518	-0.03052	0.21362	-0.7019	-2.44141	-4.3335	-5.67627	-7.44629	-8.97217	-10.0403		371	0.45776	0.09155	0	-0.09155	0.03052	-0.09155	-0.15259	-0.06104	0	0	-0.15259	0	0.24414	0.12207	0.30518	0.27466	-0.24414
372	2.31934	1.92261	1.58691	1.28174	0.91553	0.73242	0.21362	0.30518	-0.03052	0.24414	-0.67139	-2.44141	-4.36401	-5.67627	-7.44629	-8.94165	-10.0708		372	0.48828	0.06104	0.03052	-0.09155	0	-0.09155	-0.15259	-0.09155	0.03052	0	-0.15259	-0.03052	0.24414	0.09155	0.27466	0.21362	-0.27466
373	2.31934	1.92261	1.58691	1.28174	0.94604	0.73242	0.21362	0.30518	-0.06104	0.21362	-0.64087	-2.47192	-4.39453	-5.70679	-7.47681	-8.94165	-10.1013		373	0.48828	0.06104	0.03052	-0.09155	0	-0.06104	-0.12207	-0.12207	0.03052	-0.03052	-0.18311	-0.06104	0.27466	0.06104	0.24414	0.15259	-0.27466
374	2.34985	1.89209	1.58691	1.31226	0.94604	0.73242	0.24414	0.27466	-0.06104	0.21362	-0.61035	-2.47192	-4.42505	-5.7373	-7.47681	-8.91113	-10.1013		374	0.48828	0.06104	0.06104	-0.09155	-0.03052	-0.06104	-0.12207	-0.15259	0	-0.03052	-0.18311	-0.06104	0.30518	0	0.21362	0.06104	-0.27466
375	2.34985	1.89209	1.61743	1.31226	0.97656	0.73242	0.24414	0.27466	-0.06104	0.21362	-0.57983	-2.47192	-4.42505	-5.76782	-7.50732	-8.91113	-10.1013		375	0.48828	0.03052	0.06104	-0.09155	-0.03052	-0.03052	-0.12207	-0.18311	0	-0.06104	-0.18311	-0.09155	0.30518	0	0.18311	0	-0.27466
376	2.34985	1.86157	1.61743	1.34277	0.97656	0.73242	0.27466	0.27466	-0.09155	0.18311	-0.57983	-2.50244	-4.45557	-5.79834	-7.50732	-8.91113	-10.1013		376	0.45776	0.03052	0.03052	-0.06104	-0.06104	-0.03052	-0.09155	-0.18311	0	-0.06104	-0.15259	-0.12207	0.30518	-0.03052	0.15259	-0.06104	-0.27466
377	2.34985	1.86157	1.61743	1.34277	0.97656	0.73242	0.27466	0.27466	-0.09155	0.15259	-0.61035	-2.50244	-4.45557	-5.79834	-7.53784	-8.91113	-10.1013		377	0.42725	0	0.03052	-0.06104	-0.06104	-0.03052	-0.09155	-0.21362	0	-0.09155	-0.12207	-0.12207	0.27466	-0.06104	0.15259	-0.15259	-0.27466
378	2.34985	1.86157	1.64795	1.37329	1.00708	0.73242	0.27466	0.27466	-0.09155	0.15259	-0.61035	-2.50244	-4.45557	-5.82886	-7.53784	-8.91113	-10.0708		378	0.39673	0	0	-0.06104	-0.06104	-0.03052	-0.09155	-0.21362	-0.03052	-0.09155	-0.09155	-0.15259	0.24414	-0.09155	0.12207	-0.21362	-0.27466
379	2.34985	1.86157	1.64795	1.37329	1.00708	0.76294	0.30518	0.27466	-0.12207	0.12207	-0.64087	-2.50244	-4.42505	-5.85937	-7.56836	-8.91113	-10.0708		379	0.36621	0	0	-0.06104	-0.06104	0	-0.09155	-0.18311	-0.06104	-0.12207	-0.03052	-0.15259	0.21362	-0.12207	0.12207	-0.24414	-0.27466
380	2.34985	1.86157	1.67847	1.40381	0.97656	0.76294	0.30518	0.27466	-0.12207	0.12207	-0.67139	-2.50244	-4.39453	-5.85937	-7.56836	-8.88061	-10.0708		380	0.30518	0	0	-0.06104	-0.06104	0	-0.06104	-0.18311	-0.06104	-0.15259	0	-0.15259	0.18311	-0.15259	0.15259	-0.30518	-0.24414
381	2.34985	1.86157	1.70898	1.40381	0.97656	0.76294	0.27466	0.30518	-0.12207	0.12207	-0.73242	-2.47192	-4.36401	-5.88989	-7.56836	-8.88061	-10.0708		381	0.24414	-0.03052	-0.03052	-0.09155	-0.03052	0	-0.06104	-0.15259	-0.09155	-0.18311	0.09155	-0.12207	0.12207	-0.15259	0.15259	-0.30518	-0.24414
382	2.31934	1.86157	1.70898	1.40381	0.97656	0.79346	0.27466	0.30518	-0.09155	0.12207	-0.76294	-2.47192	-4.36401	-5.88989	-7.53784	-8.88061	-10.1013		382	0.18311	-0.03052	-0.06104	-0.12207	0	0	-0.06104	-0.15259	-0.09155	-0.24414	0.18311	-0.12207	0.09155	-0.15259	0.18311	-0.33569	-0.24414
383	2.31934	1.86157	1.7395	1.40381	0.94604	0.79346	0.27466	0.33569	-0.09155	0.12207	-0.79346	-2.44141	-4.3335	-5.92041	-7.53784	-8.88061	-10.1318		383	0.12207	-0.06104	-0.06104	-0.15259	0	0.03052	-0.06104	-0.12207	-0.09155	-0.27466	0.24414	-0.09155	0.03052	-0.15259	0.18311	-0.33569	-0.21362
384	2.31934	1.86157	1.77002	1.40381	0.94604	0.82397	0.24414	0.33569	-0.06104	0.12207	-0.85449	-2.41089	-4.30298	-5.92041	-7.53784	-8.8501	-10.1623		384	0.09155	-0.09155	-0.09155	-0.18311	0.03052	0.06104	-0.06104	-0.09155	-0.06104	-0.30518	0.33569	-0.06104	0	-0.15259	0.18311	-0.33569	-0.21362
385	2.31934	1.89209	1.77002	1.40381	0.91553	0.82397	0.24414	0.36621	-0.06104	0.12207	-0.88501	-2.41089	-4.30298	-5.92041	-7.53784	-8.81958	-10.1929		385	0.03052	-0.09155	-0.09155	-0.24414	0.06104	0.06104	-0.06104	-0.06104	-0.03052	-0.33569	0.42725	-0.03052	0	-0.15259	0.21362	-0.30518	-0.21362
386	2.31934	1.89209	1.77002	1.37329	0.91553	0.82397	0.21362	0.36621	-0.03052	0.15259	-0.91553	-2.41089	-4.27246	-5.92041	-7.50732	-8.81958	-10.2234		386	0	-0.12207	-0.12207	-0.27466	0.12207	0.09155	-0.09155	-0.06104	-0.03052	-0.36621	0.48828	0	-0.03052	-0.12207	0.21362	-0.27466	-0.21362
387	2.34985	1.89209	1.77002	1.37329	0.91553	0.82397	0.21362	0.39673	0	0.15259	-0.91553	-2.38037	-4.27246	-5.92041	-7.53784	-8.78906	-10.2539		387	-0.03052	-0.18311	-0.15259	-0.30518	0.15259	0.09155	-0.12207	-0.03052	0	-0.39673	0.54932	0.03052	-0.06104	-0.12207	0.21362	-0.24414	-0.21362
388	2.34985	1.89209	1.77002	1.37329	0.88501	0.82397	0.18311	0.39673	0	0.15259	-0.94604	-2.38037	-4.27246	-5.88989	-7.53784	-8.78906	-10.2844		388	-0.06104	-0.21362	-0.15259	-0.33569	0.21362	0.09155	-0.12207	0	0	-0.39673	0.61035	0.06104	-0.06104	-0.12207	0.18311	-0.21362	-0.21362
389	2.34985	1.89209	1.7395	1.34277	0.88501	0.82397	0.18311	0.39673	0.03052	0.15259	-0.94604	-2.38037	-4.27246	-5.88989	-7.53784	-8.78906	-10.2844		389	-0.09155	-0.24414	-0.18311	-0.33569	0.27466	0.06104	-0.15259	0	0.03052	-0.36621	0.64087	0.09155	-0.09155	-0.09155	0.18311	-0.18311	-0.21362
390	2.34985	1.89209	1.7395	1.34277	0.88501	0.82397	0.18311	0.39673	0.06104	0.15259	-0.94604	-2.38037	-4.27246	-5.85937	-7.56836	-8.78906	-10.2844		390	-0.12207	-0.24414	-0.18311	-0.33569	0.30518	0.03052	-0.18311	0	0.03052	-0.36621	0.67139	0.12207	-0.09155	-0.09155	0.18311	-0.15259	-0.18311
391	2.34985	1.86157	1.7395	1.34277	0.88501	0.79346	0.18311	0.39673	0.09155	0.15259	-0.97656	-2.38037	-4.27246	-5.85937	-7.56836	-8.78906	-10.2844		391	-0.12207	-0.27466	-0.18311	-0.30518	0.33569	0.03052	-0.21362	0	0	-0.33569	0.7019	0.15259	-0.12207	-0.09155	0.15259	-0.09155	-0.18311
392	2.34985	1.86157	1.70898	1.34277	0.88501	0.76294	0.18311	0.39673	0.12207	0.18311	-0.97656	-2.41089	-4.27246	-5.85937	-7.59888	-8.81958	-10.2844		392	-0.15259	-0.24414	-0.18311	-0.27466	0.36621	0	-0.21362	0	0	-0.30518	0.7019	0.18311	-0.12207	-0.09155	0.12207	-0.06104	-0.18311
393	2.31934	1.86157	1.70898	1.34277	0.85449	0.76294	0.18311	0.36621	0.15259	0.18311	-0.97656	-2.41089	-4.27246	-5.82886	-7.62939	-8.81958	-10.2539		393	-0.15259	-0.24414	-0.18311	-0.21362	0.39673	0	-0.21362	0.03052	0	-0.27466	0.7019	0.18311	-0.15259	-0.09155	0.09155	-0.06104	-0.15259
394	2.28882	1.86157	1.70898	1.34277	0.85449	0.73242	0.18311	0.33569	0.15259	0.18311	-0.97656	-2.41089	-4.27246	-5.82886	-7.62939	-8.8501	-10.2539		394	-0.15259	-0.21362	-0.18311	-0.15259	0.42725	-0.03052	-0.21362	0.03052	-0.03052	-0.27466	0.67139	0.21362	-0.15259	-0.09155	0.06104	-0.03052	-0.15259
395	2.2583	1.86157	1.70898	1.34277	0.85449	0.7019	0.18311	0.33569	0.18311	0.18311	-0.97656	-2.41089	-4.27246	-5.82886	-7.65991	-8.88061	-10.2234		395	-0.18311	-0.15259	-0.15259	-0.09155	0.45776	-0.06104	-0.18311	0.06104	-0.03052	-0.24414	0.64087	0.21362	-0.18311	-0.09155	0.06104	-0.06104	-0.15259
396	2.2583	1.83105	1.7395	1.37329	0.85449	0.7019	0.21362	0.30518	0.18311	0.18311	-0.97656	-2.41089	-4.27246	-5.85937	-7.65991	-8.88061	-10.2234		396	-0.18311	-0.12207	-0.12207	-0.03052	0.45776	-0.09155	-0.15259	0.09155	-0.06104	-0.24414	0.61035	0.18311	-0.18311	-0.09155	0.03052	-0.06104	-0.12207
397	2.22778	1.83105	1.7395	1.37329	0.85449	0.67139	0.21362	0.27466	0.18311	0.15259	-0.97656	-2.41089	-4.27246	-5.85937	-7.69043	-8.91113	-10.2234		397	-0.18311	-0.09155	-0.09155	0.03052	0.45776	-0.12207	-0.12207	0.12207	-0.09155	-0.21362	0.57983	0.18311	-0.21362	-0.09155	0.03052	-0.09155	-0.12207
398	2.22778	1.83105	1.77002	1.40381	0.88501	0.67139	0.21362	0.24414	0.15259	0.15259	-0.97656	-2.41089	-4.30298	-5.88989	-7.69043	-8.91113	-10.2234		398	-0.15259	-0.03052	-0.06104	0.09155	0.45776	-0.12207	-0.09155	0.15259	-0.09155	-0.21362	0.5188	0.15259	-0.21362	-0.09155	0.03052	-0.12207	-0.12207
399	2.22778	1.83105	1.80054	1.43433	0.88501	0.67139	0.21362	0.21362	0.15259	0.12207	-0.94604	-2.41089	-4.30298	-5.88989	-7.72095	-8.91113	-10.2234		399	-0.15259	0	0	0.15259	0.48828	-0.15259	-0.03052	0.18311	-0.06104	-0.18311	0.48828	0.12207	-0.24414	-0.09155	0.03052	-0.18311	-0.12207
400	2.2583	1.86157	1.80054	1.43433	0.88501	0.67139	0.21362	0.18311	0.15259	0.09155	-0.94604	-2.41089	-4.3335	-5.92041	-7.72095	-8.94165	-10.2539		400	-0.15259	0.03052	0	0.21362	0.48828	-0.15259	0	0.24414	-0.06104	-0.18311	0.45776	0.09155	-0.24414	-0.09155	0.06104	-0.21362	-0.12207
401	2.2583	1.86157	1.83105	1.46484	0.91553	0.67139	0.21362	0.15259	0.15259	0.09155	-0.91553	-2.41089	-4.3335	-5.95093	-7.72095	-8.94165	-10.2844		401	-0.15259	0.06104	0.03052	0.24414	0.48828	-0.15259	0.03052	0.27466	-0.03052	-0.15259	0.45776	0.03052	-0.24414	-0.09155	0.09155	-0.24414	-0.12207
402	2.28882	1.89209	1.86157	1.46484	0.91553	0.67139	0.18311	0.12207	0.12207	0.09155	-0.91553	-2.44141	-4.36401	-5.95093	-7.75146	-8.94165	-10.3149		402	-0.12207	0.12207	0.06104	0.27466	0.48828	-0.15259	0.09155	0.33569	0	-0.15259	0.42725	0	-0.24414	-0.09155	0.12207	-0.24414	-0.09155
403	2.28882	1.89209	1.86157	1.49536	0.94604	0.67139	0.18311	0.06104	0.12207	0.06104	-0.91553	-2.44141	-4.39453	-5.98144	-7.75146	-8.94165	-10.3455		403	-0.12207	0.15259	0.09155	0.27466	0.48828	-0.12207	0.12207	0.36621	0	-0.12207	0.42725	0	-0.24414	-0.09155	0.15259	-0.27466	-0.09155
404	2.31934	1.92261	1.86157	1.49536	0.97656	0.67139	0.18311	0.03052	0.12207	0.06104	-0.88501	-2.47192	-4.39453	-6.01196	-7.75146	-8.94165	-10.376		404	-0.09155	0.18311	0.12207	0.27466	0.48828	-0.09155	0.15259	0.39673	0.03052	-0.12207	0.42725	-0.03052	-0.21362	-0.09155	0.18311	-0.24414	-0.09155
405	2.31934	1.92261	1.86157	1.49536	1.00708	0.64087	0.18311	0	0.12207	0.06104	-0.88501	-2.47192	-4.42505	-6.01196	-7.78198	-8.94165	-10.4065		405	-0.09155	0.21362	0.15259	0.24414	0.48828	-0.03052	0.18311	0.42725	0.06104	-0.09155	0.39673	-0.06104	-0.21362	-0.09155	0.21362	-0.24414	-0.06104
406	2.31934	1.92261	1.89209	1.49536	1.00708	0.64087	0.18311	0	0.09155	0.06104	-0.88501	-2.47192	-4.42505	-6.01196	-7.78198	-8.94165	-10.437		406	-0.06104	0.21362	0.18311	0.18311	0.45776	0	0.18311	0.42725	0.06104	-0.06104	0.39673	-0.06104	-0.21362	-0.09155	0.24414	-0.21362	-0.06104
407	2.31934	1.95312	1.89209	1.49536	1.0376	0.64087	0.18311	0	0.09155	0.06104	-0.88501	-2.50244	-4.42505	-6.01196	-7.78198	-8.94165	-10.4675		407	-0.03052	0.24414	0.21362	0.15259	0.45776	0	0.18311	0.42725	0.06104	-0.03052	0.39673	-0.09155	-0.21362	-0.09155	0.27466	-0.18311	-0.06104
408	2.31934	1.95312	1.89209	1.49536	1.0376	0.64087	0.18311	0	0.09155	0.06104	-0.88501	-2.50244	-4.42505	-6.04248	-7.8125	-8.94165	-10.498		408	-0.03052	0.21362	0.24414	0.06104	0.45776	0.06104	0.18311	0.39673	0.06104	-0.03052	0.36621	-0.12207	-0.21362	-0.12207	0.27466	-0.18311	-0.03052
409	2.31934	1.95312	1.89209	1.49536	1.06812	0.64087	0.18311	0	0.09155	0.06104	-0.88501	-2.50244	-4.42505	-6.04248	-7.8125	-8.94165	-10.5286		409	0	0.21362	0.24414	0	0.42725	0.09155	0.15259	0.36621	0.03052	0	0.33569	-0.15259	-0.21362	-0.12207	0.27466	-0.15259	-0.06104
410	2.31934	1.98364	1.89209	1.49536	1.06812	0.64087	0.21362	0	0.06104	0.06104	-0.85449	-2.50244	-4.39453	-6.01196	-7.8125	-8.94165	-10.5591		410	0	0.18311	0.24414	-0.06104	0.42725	0.12207	0.12207	0.33569	0.03052	0	0.30518	-0.18311	-0.18311	-0.15259	0.24414	-0.15259	-0.06104
411	2.31934	1.98364	1.89209	1.49536	1.09863	0.64087	0.21362	0	0.06104	0.06104	-0.85449	-2.50244	-4.39453	-6.01196	-7.8125	-8.94165	-10.5896		411	0	0.18311	0.21362	-0.12207	0.39673	0.15259	0.09155	0.30518	0	0	0.30518	-0.18311	-0.18311	-0.15259	0.21362	-0.15259	-0.06104
412	2.31934	1.98364	1.89209	1.46484	1.09863	0.64087	0.21362	0	0.03052	0.09155	-0.85449	-2.50244	-4.36401	-6.01196	-7.78198	-8.94165	-10.5896		412	0	0.15259	0.18311	-0.18311	0.36621	0.18311	0.06104	0.27466	0	0	0.27466	-0.21362	-0.18311	-0.18311	0.18311	-0.18311	-0.09155
413	2.28882	2.01416	1.92261	1.46484	1.09863	0.64087	0.21362	0	0.03052	0.09155	-0.85449	-2.50244	-4.36401	-6.01196	-7.78198	-8.94165	-10.6201		413	0.03052	0.12207	0.15259	-0.24414	0.33569	0.18311	0.03052	0.24414	-0.03052	0	0.27466	-0.21362	-0.18311	-0.18311	0.12207	-0.18311	-0.09155
414	2.28882	2.01416	1.92261	1.46484	1.09863	0.64087	0.21362	0.03052	0.03052	0.09155	-0.85449	-2.50244	-4.36401	-6.01196	-7.75146	-8.94165	-10.6201		414	0.03052	0.12207	0.12207	-0.27466	0.30518	0.18311	0	0.24414	-0.06104	0	0.27466	-0.21362	-0.18311	-0.18311	0.06104	-0.21362	-0.09155
415	2.28882	2.04468	1.92261	1.46484	1.09863	0.64087	0.21362	0	0	0.12207	-0.85449	-2.50244	-4.3335	-6.01196	-7.72095	-8.94165	-10.6201		415	0.03052	0.12207	0.09155	-0.27466	0.27466	0.21362	0	0.21362	-0.06104	0	0.30518	-0.21362	-0.18311	-0.18311	0.03052	-0.24414	-0.12207
416	2.28882	2.04468	1.92261	1.43433	1.09863	0.64087	0.21362	0	0	0.12207	-0.85449	-2.53296	-4.3335	-6.01196	-7.72095	-8.94165	-10.6201		416	0.03052	0.12207	0.03052	-0.27466	0.24414	0.21362	0	0.21362	-0.09155	0	0.33569	-0.21362	-0.21362	-0.18311	0	-0.27466	-0.09155
417	2.28882	2.04468	1.92261	1.43433	1.09863	0.64087	0.21362	0	0	0.12207	-0.85449	-2.53296	-4.3335	-6.01196	-7.69043	-8.94165	-10.6201		417	0.03052	0.12207	0	-0.27466	0.21362	0.21362	0	0.21362	-0.06104	0	0.36621	-0.18311	-0.21362	-0.15259	-0.03052	-0.30518	-0.09155
418	2.28882	2.04468	1.92261	1.43433	1.12915	0.67139	0.24414	0	0	0.15259	-0.85449	-2.53296	-4.3335	-6.01196	-7.65991	-8.94165	-10.6201		418	0.06104	0.12207	-0.06104	-0.24414	0.15259	0.24414	0	0.21362	-0.06104	0	0.39673	-0.18311	-0.24414	-0.15259	-0.06104	-0.33569	-0.09155
419	2.28882	2.04468	1.92261	1.43433	1.12915	0.67139	0.24414	0	0	0.15259	-0.85449	-2.53296	-4.3335	-6.01196	-7.65991	-8.94165	-10.5896		419	0.09155	0.15259	-0.12207	-0.21362	0.12207	0.24414	0	0.24414	-0.03052	0	0.42725	-0.18311	-0.27466	-0.15259	-0.09155	-0.33569	-0.06104
420	2.31934	2.04468	1.89209	1.40381	1.12915	0.7019	0.24414	0	0	0.12207	-0.85449	-2.53296	-4.36401	-6.01196	-7.62939	-8.91113	-10.5896		420	0.12207	0.15259	-0.18311	-0.21362	0.09155	0.24414	0	0.24414	-0.03052	0	0.45776	-0.15259	-0.27466	-0.15259	-0.09155	-0.33569	-0.06104
421	2.34985	2.04468	1.89209	1.40381	1.12915	0.73242	0.24414	0.03052	0	0.12207	-0.85449	-2.53296	-4.36401	-6.01196	-7.62939	-8.91113	-10.5896		421	0.15259	0.15259	-0.21362	-0.18311	0.09155	0.27466	0	0.24414	0	0	0.48828	-0.15259	-0.27466	-0.15259	-0.09155	-0.33569	-0.06104
422	2.34985	2.01416	1.89209	1.40381	1.12915	0.76294	0.24414	0.03052	0	0.12207	-0.85449	-2.53296	-4.36401	-6.01196	-7.59888	-8.91113	-10.5591		422	0.18311	0.18311	-0.24414	-0.15259	0.06104	0.27466	0	0.24414	0	0.03052	0.48828	-0.12207	-0.27466	-0.15259	-0.09155	-0.33569	-0.06104
423	2.38037	1.98364	1.86157	1.40381	1.12915	0.79346	0.24414	0.06104	0	0.09155	-0.85449	-2.53296	-4.39453	-5.98144	-7.59888	-8.91113	-10.5591		423	0.18311	0.18311	-0.27466	-0.15259	0.06104	0.30518	-0.03052	0.21362	0	0.03052	0.48828	-0.12207	-0.27466	-0.12207	-0.09155	-0.30518	-0.06104
424	2.41089	1.98364	1.86157	1.37329	1.12915	0.82397	0.21362	0.09155	0.03052	0.06104	-0.85449	-2.53296	-4.39453	-5.98144	-7.56836	-8.91113	-10.5591		424	0.21362	0.18311	-0.30518	-0.15259	0.06104	0.30518	-0.06104	0.21362	0.03052	0.06104	0.48828	-0.12207	-0.27466	-0.12207	-0.09155	-0.30518	-0.06104
425	2.41089	1.95312	1.83105	1.37329	1.12915	0.85449	0.21362	0.12207	0.06104	0.06104	-0.85449	-2.50244	-4.42505	-5.95093	-7.53784	-8.94165	-10.5591		425	0.21362	0.18311	-0.33569	-0.15259	0.09155	0.30518	-0.09155	0.21362	0.03052	0.06104	0.48828	-0.12207	-0.27466	-0.12207	-0.09155	-0.27466	-0.09155
426	2.44141	1.92261	1.83105	1.37329	1.12915	0.88501	0.18311	0.15259	0.06104	0.03052	-0.85449	-2.50244	-4.42505	-5.92041	-7.53784	-8.97217	-10.5286		426	0.21362	0.18311	-0.33569	-0.15259	0.09155	0.30518	-0.15259	0.18311	0.03052	0.06104	0.48828	-0.09155	-0.24414	-0.12207	-0.09155	-0.24414	-0.09155
427	2.44141	1.92261	1.83105	1.37329	1.12915	0.91553	0.18311	0.18311	0.09155	0.03052	-0.85449	-2.50244	-4.45557	-5.88989	-7.50732	-8.97217	-10.498		427	0.21362	0.18311	-0.33569	-0.18311	0.12207	0.27466	-0.18311	0.18311	0.03052	0.06104	0.48828	-0.09155	-0.24414	-0.09155	-0.06104	-0.24414	-0.12207
428	2.44141	1.92261	1.86157	1.37329	1.12915	0.94604	0.15259	0.21362	0.09155	0.03052	-0.85449	-2.50244	-4.45557	-5.88989	-7.50732	-9.00268	-10.498		428	0.18311	0.18311	-0.33569	-0.18311	0.12207	0.27466	-0.21362	0.15259	0.03052	0.06104	0.45776	-0.09155	-0.21362	-0.06104	-0.06104	-0.21362	-0.12207
429	2.44141	1.92261	1.86157	1.40381	1.09863	0.94604	0.12207	0.24414	0.09155	0.03052	-0.82397	-2.50244	-4.48608	-5.88989	-7.47681	-9.0332	-10.4675		429	0.18311	0.18311	-0.33569	-0.18311	0.15259	0.24414	-0.24414	0.12207	0.03052	0.03052	0.45776	-0.09155	-0.21362	-0.06104	-0.06104	-0.18311	-0.12207
430	2.44141	1.95312	1.86157	1.40381	1.09863	0.97656	0.12207	0.27466	0.09155	0.03052	-0.82397	-2.53296	-4.48608	-5.85937	-7.47681	-9.0332	-10.437		430	0.15259	0.15259	-0.33569	-0.15259	0.15259	0.21362	-0.27466	0.09155	0.03052	0	0.42725	-0.09155	-0.21362	-0.03052	-0.06104	-0.15259	-0.12207
431	2.44141	1.95312	1.89209	1.43433	1.09863	0.97656	0.12207	0.30518	0.09155	0.03052	-0.82397	-2.53296	-4.5166	-5.85937	-7.47681	-9.06372	-10.4065		431	0.12207	0.15259	-0.33569	-0.15259	0.15259	0.18311	-0.30518	0.06104	0	0	0.42725	-0.09155	-0.18311	0	-0.03052	-0.12207	-0.15259
432	2.44141	1.98364	1.89209	1.46484	1.09863	0.97656	0.12207	0.33569	0.09155	0.03052	-0.82397	-2.53296	-4.5166	-5.88989	-7.47681	-9.06372	-10.376		432	0.12207	0.12207	-0.30518	-0.12207	0.15259	0.15259	-0.30518	0	0	-0.06104	0.39673	-0.09155	-0.18311	0	-0.03052	-0.09155	-0.15259
433	2.44141	1.98364	1.92261	1.49536	1.09863	0.94604	0.12207	0.33569	0.09155	0.03052	-0.82397	-2.56348	-4.54712	-5.88989	-7.47681	-9.06372	-10.3455		433	0.09155	0.09155	-0.27466	-0.12207	0.15259	0.12207	-0.30518	0	0	-0.09155	0.39673	-0.06104	-0.15259	0.03052	-0.03052	-0.06104	-0.15259
434	2.44141	2.01416	1.92261	1.5564	1.12915	0.94604	0.12207	0.36621	0.09155	0.03052	-0.82397	-2.56348	-4.57764	-5.88989	-7.50732	-9.0332	-10.3455		434	0.09155	0.06104	-0.27466	-0.09155	0.15259	0.06104	-0.30518	-0.03052	0	-0.12207	0.36621	-0.06104	-0.15259	0.03052	0	-0.03052	-0.15259
435	2.44141	2.01416	1.92261	1.58691	1.12915	0.91553	0.15259	0.36621	0.09155	0.03052	-0.82397	-2.59399	-4.57764	-5.92041	-7.50732	-9.0332	-10.3149		435	0.06104	0	-0.24414	-0.09155	0.12207	0.03052	-0.27466	-0.06104	0	-0.15259	0.33569	-0.03052	-0.12207	0.06104	0	0	-0.15259
436	2.47192	2.01416	1.92261	1.61743	1.12915	0.88501	0.18311	0.36621	0.12207	0.03052	-0.82397	-2.59399	-4.60815	-5.92041	-7.56836	-9.0332	-10.3149		436	0.06104	0	-0.24414	-0.06104	0.12207	0	-0.27466	-0.09155	0	-0.18311	0.30518	-0.03052	-0.09155	0.03052	0	0.03052	-0.18311
437	2.47192	2.01416	1.92261	1.61743	1.12915	0.85449	0.21362	0.36621	0.12207	0.03052	-0.82397	-2.59399	-4.66919	-5.92041	-7.59888	-9.00268	-10.3149		437	0.03052	-0.06104	-0.21362	-0.09155	0.09155	-0.03052	-0.24414	-0.12207	-0.03052	-0.21362	0.27466	0	-0.09155	0.03052	0.03052	0.06104	-0.18311
438	2.47192	2.01416	1.95312	1.61743	1.12915	0.85449	0.21362	0.39673	0.12207	0.03052	-0.85449	-2.59399	-4.69971	-5.92041	-7.62939	-9.00268	-10.3149		438	0.03052	-0.09155	-0.21362	-0.09155	0.09155	-0.06104	-0.21362	-0.15259	-0.06104	-0.24414	0.24414	0	-0.09155	0	0.06104	0.12207	-0.18311
439	2.50244	2.01416	1.95312	1.61743	1.12915	0.85449	0.24414	0.39673	0.12207	0.03052	-0.85449	-2.59399	-4.73022	-5.92041	-7.65991	-8.97217	-10.3149		439	0	-0.15259	-0.21362	-0.12207	0.06104	-0.12207	-0.18311	-0.15259	-0.09155	-0.24414	0.21362	0.03052	-0.09155	0	0.09155	0.15259	-0.18311
440	2.50244	2.01416	1.95312	1.61743	1.09863	0.82397	0.27466	0.39673	0.12207	0.03052	-0.85449	-2.59399	-4.73022	-5.92041	-7.69043	-8.97217	-10.3455		440	0	-0.18311	-0.24414	-0.15259	0.06104	-0.15259	-0.18311	-0.15259	-0.12207	-0.24414	0.18311	0.06104	-0.09155	0	0.12207	0.18311	-0.18311
441	2.50244	2.04468	1.95312	1.58691	1.06812	0.82397	0.27466	0.39673	0.12207	0	-0.85449	-2.59399	-4.76074	-5.92041	-7.72095	-8.97217	-10.3455		441	0	-0.24414	-0.24414	-0.21362	0.03052	-0.18311	-0.15259	-0.15259	-0.15259	-0.24414	0.15259	0.06104	-0.12207	-0.06104	0.12207	0.18311	-0.18311
442	2.50244	2.04468	1.95312	1.58691	1.06812	0.82397	0.27466	0.39673	0.12207	0	-0.88501	-2.59399	-4.76074	-5.88989	-7.75146	-8.97217	-10.3455		442	0	-0.27466	-0.24414	-0.24414	0.03052	-0.21362	-0.15259	-0.15259	-0.15259	-0.24414	0.12207	0.09155	-0.15259	-0.09155	0.15259	0.18311	-0.18311
443	2.50244	2.04468	1.95312	1.5564	1.0376	0.82397	0.27466	0.36621	0.09155	0	-0.88501	-2.59399	-4.76074	-5.88989	-7.75146	-8.94165	-10.376		443	0	-0.27466	-0.27466	-0.30518	0.03052	-0.21362	-0.15259	-0.15259	-0.18311	-0.24414	0.09155	0.09155	-0.18311	-0.12207	0.15259	0.18311	-0.15259
444	2.50244	2.0752	1.95312	1.5564	1.0376	0.82397	0.27466	0.36621	0.09155	0	-0.91553	-2.59399	-4.76074	-5.88989	-7.78198	-8.94165	-10.376		444	0	-0.30518	-0.27466	-0.33569	0.03052	-0.21362	-0.15259	-0.15259	-0.15259	-0.21362	0.09155	0.12207	-0.21362	-0.15259	0.12207	0.18311	-0.15259
445	2.50244	2.0752	1.95312	1.5564	1.0376	0.82397	0.27466	0.36621	0.09155	0	-0.91553	-2.59399	-4.73022	-5.88989	-7.78198	-8.94165	-10.376		445	0	-0.30518	-0.30518	-0.36621	0.03052	-0.21362	-0.15259	-0.15259	-0.15259	-0.21362	0.06104	0.12207	-0.21362	-0.18311	0.12207	0.15259	-0.15259
446	2.50244	2.10571	1.95312	1.52588	1.0376	0.82397	0.24414	0.36621	0.09155	-0.03052	-0.91553	-2.59399	-4.69971	-5.92041	-7.78198	-8.94165	-10.3455		446	0.03052	-0.30518	-0.30518	-0.39673	0.06104	-0.21362	-0.15259	-0.15259	-0.12207	-0.21362	0.03052	0.12207	-0.24414	-0.18311	0.12207	0.12207	-0.12207
447	2.50244	2.10571	1.95312	1.52588	1.0376	0.82397	0.24414	0.36621	0.06104	-0.03052	-0.94604	-2.59399	-4.66919	-5.92041	-7.75146	-8.94165	-10.3455		447	0.03052	-0.30518	-0.33569	-0.39673	0.09155	-0.18311	-0.15259	-0.12207	-0.09155	-0.18311	0.03052	0.12207	-0.24414	-0.18311	0.09155	0.06104	-0.12207
448	2.53296	2.13623	1.95312	1.52588	1.06812	0.82397	0.24414	0.36621	0.06104	-0.06104	-0.94604	-2.59399	-4.63867	-5.92041	-7.75146	-8.94165	-10.3455		448	0.06104	-0.30518	-0.33569	-0.39673	0.12207	-0.18311	-0.15259	-0.12207	-0.06104	-0.18311	0	0.15259	-0.24414	-0.18311	0.09155	0.03052	-0.15259
449	2.53296	2.13623	1.95312	1.52588	1.09863	0.79346	0.24414	0.33569	0.03052	-0.06104	-0.97656	-2.59399	-4.60815	-5.95093	-7.72095	-8.91113	-10.3455		449	0.06104	-0.27466	-0.33569	-0.39673	0.15259	-0.15259	-0.15259	-0.12207	-0.03052	-0.18311	0	0.15259	-0.21362	-0.18311	0.09155	0	-0.15259
450	2.53296	2.13623	1.95312	1.52588	1.12915	0.79346	0.24414	0.33569	0.03052	-0.06104	-0.97656	-2.59399	-4.57764	-5.95093	-7.72095	-8.91113	-10.3455		450	0.06104	-0.27466	-0.36621	-0.39673	0.21362	-0.12207	-0.18311	-0.12207	0	-0.18311	0	0.15259	-0.21362	-0.18311	0.06104	0	-0.15259
451	2.53296	2.13623	1.95312	1.52588	1.15967	0.79346	0.24414	0.33569	0	-0.06104	-0.97656	-2.59399	-4.54712	-5.98144	-7.69043	-8.91113	-10.3149		451	0.09155	-0.24414	-0.36621	-0.36621	0.24414	-0.09155	-0.18311	-0.12207	0	-0.18311	0.03052	0.15259	-0.15259	-0.18311	0.06104	-0.03052	-0.18311
452	2.53296	2.13623	1.95312	1.49536	1.19019	0.79346	0.24414	0.33569	0	-0.06104	-0.97656	-2.59399	-4.54712	-6.01196	-7.65991	-8.91113	-10.3149		452	0.09155	-0.21362	-0.36621	-0.36621	0.27466	-0.06104	-0.21362	-0.09155	0.03052	-0.18311	0.06104	0.15259	-0.12207	-0.15259	0.06104	-0.03052	-0.18311
453	2.53296	2.13623	1.95312	1.49536	1.2207	0.79346	0.24414	0.30518	0	-0.03052	-0.94604	-2.59399	-4.5166	-6.01196	-7.62939	-8.91113	-10.3149		453	0.06104	-0.18311	-0.36621	-0.36621	0.30518	-0.03052	-0.21362	-0.09155	0.06104	-0.18311	0.06104	0.15259	-0.06104	-0.15259	0.06104	-0.06104	-0.18311
454	2.53296	2.13623	1.92261	1.49536	1.2207	0.79346	0.24414	0.30518	0	-0.03052	-0.94604	-2.59399	-4.5166	-6.04248	-7.59888	-8.91113	-10.3149		454	0.06104	-0.15259	-0.33569	-0.36621	0.30518	0	-0.24414	-0.09155	0.06104	-0.15259	0.09155	0.15259	-0.03052	-0.15259	0.06104	-0.06104	-0.18311
455	2.53296	2.10571	1.92261	1.49536	1.2207	0.79346	0.24414	0.27466	0	0	-0.94604	-2.59399	-4.5166	-6.073	-7.59888	-8.91113	-10.3149		455	0.06104	-0.12207	-0.33569	-0.36621	0.33569	0	-0.27466	-0.09155	0.06104	-0.12207	0.12207	0.15259	0	-0.12207	0.06104	-0.06104	-0.18311
456	2.53296	2.10571	1.89209	1.49536	1.19019	0.79346	0.24414	0.27466	0	0	-0.94604	-2.59399	-4.5166	-6.073	-7.59888	-8.91113	-10.3455		456	0.03052	-0.09155	-0.30518	-0.36621	0.30518	0	-0.30518	-0.09155	0.06104	-0.06104	0.15259	0.12207	0.03052	-0.12207	0.06104	-0.03052	-0.15259
457	2.53296	2.0752	1.89209	1.49536	1.19019	0.79346	0.24414	0.27466	0	0.03052	-0.94604	-2.59399	-4.5166	-6.10352	-7.59888	-8.91113	-10.3455		457	0	-0.06104	-0.30518	-0.39673	0.30518	0	-0.33569	-0.09155	0.06104	0	0.18311	0.12207	0.03052	-0.12207	0.09155	-0.03052	-0.12207
458	2.56348	2.0752	1.89209	1.49536	1.15967	0.82397	0.24414	0.24414	0	0.03052	-0.97656	-2.59399	-4.5166	-6.13403	-7.59888	-8.94165	-10.3455		458	0	-0.03052	-0.27466	-0.39673	0.27466	0	-0.36621	-0.09155	0.06104	0.03052	0.18311	0.12207	0.03052	-0.12207	0.12207	0	-0.06104
459	2.56348	2.0752	1.86157	1.49536	1.12915	0.85449	0.24414	0.24414	0.03052	0.06104	-0.97656	-2.59399	-4.5166	-6.13403	-7.59888	-8.94165	-10.3455		459	0	0	-0.27466	-0.39673	0.27466	0	-0.39673	-0.06104	0.03052	0.09155	0.18311	0.12207	0.03052	-0.09155	0.15259	0	0
460	2.56348	2.04468	1.86157	1.52588	1.06812	0.85449	0.24414	0.24414	0.06104	0.09155	-1.00708	-2.59399	-4.54712	-6.13403	-7.62939	-8.97217	-10.3455		460	-0.03052	0	-0.27466	-0.39673	0.24414	-0.03052	-0.42725	-0.03052	0.03052	0.15259	0.18311	0.12207	0.03052	-0.09155	0.21362	0.03052	0.03052
461	2.56348	2.04468	1.86157	1.52588	1.0376	0.88501	0.24414	0.24414	0.06104	0.09155	-1.00708	-2.56348	-4.54712	-6.13403	-7.65991	-8.97217	-10.3455		461	-0.03052	0	-0.27466	-0.36621	0.21362	-0.06104	-0.42725	-0.03052	0	0.21362	0.18311	0.15259	0.03052	-0.09155	0.24414	0.03052	0.09155
462	2.56348	2.0752	1.86157	1.52588	1.0376	0.91553	0.24414	0.24414	0.09155	0.12207	-1.0376	-2.56348	-4.54712	-6.13403	-7.69043	-9.00268	-10.376		462	-0.06104	0	-0.27466	-0.36621	0.18311	-0.09155	-0.42725	0	0	0.24414	0.18311	0.15259	0	-0.09155	0.27466	0.06104	0.15259
463	2.56348	2.0752	1.86157	1.49536	1.00708	0.91553	0.24414	0.24414	0.12207	0.12207	-1.06812	-2.56348	-4.54712	-6.13403	-7.72095	-9.0332	-10.376		463	-0.06104	0	-0.27466	-0.33569	0.15259	-0.12207	-0.42725	0	0	0.27466	0.15259	0.18311	0	-0.09155	0.33569	0.09155	0.21362
464	2.56348	2.10571	1.89209	1.49536	0.97656	0.91553	0.27466	0.24414	0.12207	0.12207	-1.06812	-2.53296	-4.57764	-6.10352	-7.72095	-9.0332	-10.4065		464	-0.06104	0	-0.27466	-0.30518	0.15259	-0.12207	-0.42725	0.03052	0	0.30518	0.15259	0.21362	0	-0.06104	0.36621	0.12207	0.24414
465	2.56348	2.13623	1.89209	1.49536	0.97656	0.91553	0.27466	0.24414	0.12207	0.12207	-1.06812	-2.53296	-4.57764	-6.10352	-7.75146	-9.0332	-10.4065		465	-0.06104	-0.03052	-0.24414	-0.30518	0.12207	-0.15259	-0.39673	0.03052	0	0.33569	0.15259	0.24414	0	-0.06104	0.39673	0.12207	0.27466
466	2.56348	2.16675	1.89209	1.49536	0.97656	0.91553	0.27466	0.27466	0.12207	0.12207	-1.06812	-2.53296	-4.60815	-6.073	-7.78198	-9.06372	-10.437		466	-0.06104	-0.06104	-0.24414	-0.27466	0.12207	-0.15259	-0.36621	0.03052	0	0.36621	0.15259	0.27466	-0.03052	-0.03052	0.39673	0.15259	0.33569
467	2.56348	2.16675	1.89209	1.46484	0.97656	0.88501	0.27466	0.27466	0.12207	0.12207	-1.06812	-2.56348	-4.60815	-6.04248	-7.8125	-9.06372	-10.4675		467	-0.06104	-0.09155	-0.21362	-0.24414	0.12207	-0.15259	-0.33569	0.03052	0.03052	0.36621	0.15259	0.27466	-0.03052	0	0.42725	0.15259	0.33569
468	2.56348	2.19727	1.92261	1.46484	0.97656	0.88501	0.27466	0.27466	0.09155	0.12207	-1.0376	-2.56348	-4.63867	-6.04248	-7.84302	-9.06372	-10.4675		468	-0.06104	-0.12207	-0.18311	-0.21362	0.12207	-0.15259	-0.30518	0	0.03052	0.36621	0.18311	0.30518	-0.06104	0.03052	0.42725	0.15259	0.33569
469	2.56348	2.19727	1.92261	1.46484	0.97656	0.85449	0.27466	0.27466	0.09155	0.09155	-1.0376	-2.56348	-4.63867	-6.04248	-7.84302	-9.0332	-10.498		469	-0.03052	-0.15259	-0.12207	-0.18311	0.12207	-0.15259	-0.24414	0	0.06104	0.36621	0.21362	0.30518	-0.06104	0.06104	0.42725	0.15259	0.33569
470	2.56348	2.16675	1.92261	1.43433	1.00708	0.82397	0.27466	0.27466	0.06104	0.09155	-1.00708	-2.59399	-4.63867	-6.01196	-7.87353	-9.0332	-10.498		470	-0.03052	-0.18311	-0.09155	-0.15259	0.12207	-0.15259	-0.21362	-0.03052	0.06104	0.36621	0.24414	0.33569	-0.09155	0.09155	0.42725	0.12207	0.33569
471	2.53296	2.16675	1.92261	1.43433	1.00708	0.82397	0.27466	0.30518	0.03052	0.09155	-0.97656	-2.59399	-4.66919	-6.01196	-7.90405	-9.00268	-10.498		471	0	-0.18311	-0.03052	-0.12207	0.12207	-0.15259	-0.15259	-0.06104	0.09155	0.36621	0.27466	0.36621	-0.09155	0.12207	0.39673	0.12207	0.30518
472	2.53296	2.13623	1.92261	1.40381	0.97656	0.79346	0.24414	0.30518	0.03052	0.09155	-0.94604	-2.62451	-4.66919	-6.01196	-7.90405	-9.00268	-10.498		472	0	-0.18311	0	-0.09155	0.12207	-0.15259	-0.12207	-0.09155	0.12207	0.36621	0.30518	0.36621	-0.12207	0.15259	0.39673	0.09155	0.24414
473	2.53296	2.13623	1.92261	1.40381	0.97656	0.79346	0.24414	0.33569	0	0.09155	-0.94604	-2.62451	-4.66919	-6.01196	-7.90405	-9.00268	-10.4675		473	0	-0.18311	0.03052	-0.06104	0.12207	-0.15259	-0.06104	-0.12207	0.15259	0.36621	0.30518	0.39673	-0.12207	0.18311	0.36621	0.06104	0.18311
474	2.53296	2.10571	1.92261	1.43433	0.97656	0.79346	0.24414	0.33569	0	0.09155	-0.91553	-2.62451	-4.66919	-6.01196	-7.90405	-9.00268	-10.4675		474	0.03052	-0.18311	0.09155	-0.06104	0.15259	-0.15259	0	-0.15259	0.18311	0.36621	0.33569	0.45776	-0.12207	0.21362	0.33569	0.06104	0.15259
475	2.56348	2.0752	1.92261	1.43433	1.00708	0.79346	0.24414	0.33569	0	0.09155	-0.88501	-2.59399	-4.63867	-6.01196	-7.93457	-9.00268	-10.4675		475	0.06104	-0.15259	0.12207	-0.03052	0.15259	-0.12207	0.03052	-0.18311	0.21362	0.33569	0.33569	0.48828	-0.12207	0.21362	0.30518	0.03052	0.09155
476	2.59399	2.0752	1.92261	1.43433	1.00708	0.79346	0.24414	0.33569	0	0.09155	-0.88501	-2.59399	-4.63867	-5.98144	-7.93457	-9.0332	-10.437		476	0.12207	-0.12207	0.12207	0	0.18311	-0.12207	0.09155	-0.18311	0.21362	0.30518	0.33569	0.5188	-0.12207	0.24414	0.27466	0.03052	0.03052
477	2.59399	2.0752	1.95312	1.46484	1.00708	0.82397	0.24414	0.33569	0	0.09155	-0.88501	-2.59399	-4.60815	-5.98144	-7.93457	-9.06372	-10.437		477	0.15259	-0.09155	0.15259	0	0.18311	-0.09155	0.15259	-0.15259	0.24414	0.27466	0.33569	0.5188	-0.15259	0.24414	0.24414	0.03052	0
478	2.65503	2.0752	1.95312	1.49536	1.00708	0.82397	0.27466	0.33569	0	0.09155	-0.88501	-2.56348	-4.60815	-5.98144	-7.93457	-9.09424	-10.4065		478	0.21362	-0.06104	0.15259	0	0.21362	-0.06104	0.21362	-0.15259	0.24414	0.24414	0.33569	0.54932	-0.15259	0.24414	0.21362	0.03052	-0.03052
479	2.68555	2.0752	1.98364	1.52588	1.0376	0.85449	0.27466	0.33569	0.03052	0.12207	-0.88501	-2.56348	-4.57764	-5.95093	-7.93457	-9.12475	-10.4065		479	0.24414	-0.03052	0.15259	-0.03052	0.21362	-0.03052	0.27466	-0.12207	0.27466	0.21362	0.33569	0.54932	-0.15259	0.27466	0.21362	0.06104	-0.06104
480	2.71606	2.10571	1.98364	1.52588	1.0376	0.85449	0.30518	0.30518	0.03052	0.15259	-0.88501	-2.56348	-4.57764	-5.95093	-7.93457	-9.15527	-10.4065		480	0.27466	0	0.15259	-0.06104	0.21362	0	0.33569	-0.09155	0.27466	0.15259	0.33569	0.5188	-0.18311	0.27466	0.18311	0.06104	-0.09155
481	2.74658	2.10571	1.98364	1.5564	1.0376	0.85449	0.33569	0.30518	0.03052	0.15259	-0.88501	-2.56348	-4.54712	-5.95093	-7.96509	-9.15527	-10.4065		481	0.27466	0.03052	0.15259	-0.09155	0.21362	0.03052	0.39673	-0.03052	0.27466	0.09155	0.30518	0.5188	-0.21362	0.30518	0.15259	0.06104	-0.09155
482	2.7771	2.13623	2.01416	1.5564	1.06812	0.85449	0.33569	0.27466	0.03052	0.18311	-0.91553	-2.56348	-4.54712	-5.95093	-7.96509	-9.18579	-10.4065		482	0.30518	0.06104	0.15259	-0.12207	0.18311	0.09155	0.45776	0	0.30518	0.06104	0.30518	0.48828	-0.24414	0.30518	0.15259	0.09155	-0.12207
483	2.7771	2.16675	2.01416	1.5564	1.06812	0.88501	0.33569	0.27466	0.03052	0.18311	-0.91553	-2.56348	-4.54712	-5.98144	-7.96509	-9.18579	-10.4065		483	0.30518	0.06104	0.15259	-0.15259	0.18311	0.15259	0.48828	0	0.30518	0.03052	0.30518	0.48828	-0.27466	0.33569	0.12207	0.12207	-0.12207
484	2.7771	2.19727	2.01416	1.5564	1.06812	0.88501	0.33569	0.24414	0.03052	0.21362	-0.91553	-2.59399	-4.54712	-5.98144	-7.9956	-9.21631	-10.4065		484	0.27466	0.06104	0.15259	-0.18311	0.15259	0.21362	0.54932	0.03052	0.30518	0	0.30518	0.45776	-0.30518	0.33569	0.12207	0.12207	-0.09155
485	2.7771	2.22778	1.98364	1.5564	1.09863	0.88501	0.33569	0.24414	0.03052	0.21362	-0.91553	-2.59399	-4.54712	-5.98144	-7.9956	-9.21631	-10.4065		485	0.27466	0.06104	0.15259	-0.18311	0.12207	0.27466	0.57983	0.06104	0.30518	-0.03052	0.30518	0.42725	-0.30518	0.33569	0.09155	0.15259	-0.09155
486	2.7771	2.22778	1.98364	1.5564	1.09863	0.88501	0.33569	0.24414	0.03052	0.21362	-0.91553	-2.62451	-4.54712	-5.98144	-8.02612	-9.21631	-10.4065		486	0.24414	0.06104	0.15259	-0.21362	0.09155	0.30518	0.61035	0.06104	0.30518	-0.03052	0.33569	0.42725	-0.33569	0.33569	0.06104	0.15259	-0.09155
487	2.7771	2.22778	1.98364	1.5564	1.09863	0.88501	0.33569	0.24414	0.03052	0.18311	-0.91553	-2.62451	-4.57764	-5.98144	-8.02612	-9.21631	-10.4065		487	0.24414	0.03052	0.15259	-0.21362	0.06104	0.33569	0.64087	0.09155	0.27466	-0.06104	0.33569	0.42725	-0.33569	0.33569	0.03052	0.18311	-0.06104
488	2.7771	2.22778	1.95312	1.52588	1.09863	0.88501	0.33569	0.24414	0.03052	0.18311	-0.91553	-2.62451	-4.57764	-5.98144	-8.02612	-9.18579	-10.4065		488	0.24414	0	0.18311	-0.21362	0.03052	0.33569	0.67139	0.12207	0.24414	-0.06104	0.36621	0.42725	-0.33569	0.30518	0	0.18311	-0.06104
489	2.7771	2.22778	1.95312	1.52588	1.09863	0.91553	0.30518	0.24414	0.03052	0.18311	-0.88501	-2.62451	-4.60815	-5.98144	-8.05664	-9.18579	-10.4065		489	0.24414	0	0.18311	-0.21362	0	0.33569	0.67139	0.12207	0.18311	-0.06104	0.39673	0.39673	-0.33569	0.30518	0	0.21362	-0.03052
490	2.7771	2.22778	1.95312	1.52588	1.09863	0.91553	0.30518	0.24414	0.06104	0.18311	-0.88501	-2.65503	-4.60815	-5.98144	-8.05664	-9.15527	-10.4065		490	0.24414	-0.03052	0.18311	-0.21362	0	0.30518	0.67139	0.15259	0.15259	-0.06104	0.42725	0.39673	-0.30518	0.27466	0	0.21362	-0.03052
491	2.7771	2.22778	1.95312	1.49536	1.12915	0.91553	0.30518	0.24414	0.06104	0.18311	-0.88501	-2.65503	-4.60815	-5.98144	-8.05664	-9.12475	-10.437		491	0.21362	-0.06104	0.21362	-0.18311	0	0.24414	0.67139	0.15259	0.09155	-0.06104	0.45776	0.36621	-0.27466	0.24414	0	0.24414	0
492	2.74658	2.22778	1.95312	1.49536	1.12915	0.91553	0.30518	0.27466	0.09155	0.18311	-0.91553	-2.65503	-4.60815	-6.01196	-8.05664	-9.12475	-10.4675		492	0.21362	-0.09155	0.24414	-0.18311	0	0.21362	0.67139	0.15259	0.06104	-0.06104	0.48828	0.33569	-0.21362	0.21362	0	0.27466	0
493	2.74658	2.19727	1.95312	1.46484	1.12915	0.91553	0.27466	0.27466	0.09155	0.18311	-0.91553	-2.65503	-4.60815	-6.01196	-8.05664	-9.09424	-10.498		493	0.21362	-0.09155	0.27466	-0.15259	0	0.15259	0.64087	0.15259	0.03052	-0.03052	0.5188	0.30518	-0.15259	0.18311	0	0.27466	0
494	2.74658	2.19727	1.92261	1.43433	1.15967	0.91553	0.27466	0.27466	0.09155	0.18311	-0.94604	-2.65503	-4.60815	-6.01196	-8.05664	-9.06372	-10.5286		494	0.21362	-0.09155	0.27466	-0.12207	0	0.09155	0.61035	0.15259	0	-0.03052	0.5188	0.27466	-0.09155	0.15259	0	0.30518	0
495	2.74658	2.19727	1.92261	1.43433	1.15967	0.91553	0.27466	0.30518	0.12207	0.18311	-0.94604	-2.65503	-4.60815	-6.04248	-8.05664	-9.06372	-10.5286		495	0.18311	-0.09155	0.30518	-0.09155	0	0	0.57983	0.15259	0.03052	0	0.54932	0.21362	-0.03052	0.12207	0	0.30518	0
496	2.74658	2.19727	1.92261	1.40381	1.15967	0.88501	0.27466	0.30518	0.12207	0.18311	-0.97656	-2.65503	-4.60815	-6.04248	-8.05664	-9.06372	-10.5591		496	0.15259	-0.06104	0.30518	-0.06104	0	-0.03052	0.54932	0.15259	0.03052	0	0.57983	0.18311	0	0.12207	0.03052	0.30518	-0.03052
497	2.7771	2.16675	1.92261	1.37329	1.19019	0.88501	0.24414	0.30518	0.09155	0.15259	-1.00708	-2.65503	-4.57764	-6.04248	-8.05664	-9.06372	-10.5896		497	0.15259	-0.03052	0.30518	-0.03052	0	-0.09155	0.5188	0.15259	0.09155	0	0.57983	0.15259	0.03052	0.09155	0.03052	0.33569	-0.03052
498	2.7771	2.16675	1.92261	1.34277	1.19019	0.88501	0.24414	0.30518	0.09155	0.15259	-1.0376	-2.65503	-4.57764	-6.073	-8.05664	-9.09424	-10.5896		498	0.12207	0	0.27466	-0.03052	0	-0.12207	0.48828	0.15259	0.12207	0	0.61035	0.12207	0.09155	0.09155	0.03052	0.30518	-0.03052
499	2.7771	2.16675	1.92261	1.31226	1.19019	0.85449	0.24414	0.30518	0.06104	0.15259	-1.0376	-2.65503	-4.57764	-6.073	-8.02612	-9.09424	-10.5896		499	0.09155	0	0.24414	0	0	-0.15259	0.45776	0.15259	0.18311	0	0.61035	0.09155	0.12207	0.06104	0	0.30518	-0.03052
500	2.80762	2.19727	1.92261	1.31226	1.19019	0.85449	0.24414	0.30518	0.06104	0.12207	-1.06812	-2.65503	-4.54712	-6.073	-8.02612	-9.12475	-10.5896		500	0.09155	0	0.21362	0	0	-0.18311	0.39673	0.18311	0.24414	0	0.64087	0.09155	0.18311	0.06104	0	0.30518	0
501	2.80762	2.19727	1.92261	1.31226	1.19019	0.85449	0.24414	0.30518	0.03052	0.12207	-1.06812	-2.65503	-4.54712	-6.073	-7.9956	-9.15527	-10.5591		501	0.09155	0.03052	0.15259	0	0	-0.21362	0.36621	0.18311	0.30518	0	0.64087	0.09155	0.21362	0.06104	0	0.27466	0
502	2.83813	2.19727	1.92261	1.31226	1.19019	0.85449	0.24414	0.30518	0	0.12207	-1.06812	-2.65503	-4.54712	-6.10352	-7.96509	-9.21631	-10.5591		502	0.09155	0.03052	0.06104	0.03052	-0.03052	-0.21362	0.33569	0.18311	0.36621	0	0.61035	0.09155	0.24414	0.06104	0	0.24414	0
503	2.83813	2.22778	1.92261	1.31226	1.19019	0.85449	0.24414	0.30518	0	0.09155	-1.09863	-2.65503	-4.54712	-6.10352	-7.93457	-9.24683	-10.5286		503	0.09155	0.03052	0	0.03052	-0.03052	-0.24414	0.30518	0.21362	0.42725	0	0.61035	0.12207	0.27466	0.06104	0	0.24414	0
504	2.83813	2.22778	1.95312	1.34277	1.19019	0.85449	0.21362	0.30518	0	0.09155	-1.09863	-2.62451	-4.54712	-6.10352	-7.93457	-9.27734	-10.498		504	0.12207	0.03052	-0.03052	0.03052	-0.03052	-0.24414	0.27466	0.21362	0.45776	-0.03052	0.57983	0.12207	0.27466	0.06104	0	0.21362	0.03052
505	2.83813	2.2583	1.95312	1.37329	1.19019	0.85449	0.21362	0.30518	0	0.09155	-1.09863	-2.62451	-4.5166	-6.073	-7.90405	-9.27734	-10.4675		505	0.12207	0	-0.09155	0.03052	-0.03052	-0.24414	0.24414	0.24414	0.45776	-0.06104	0.57983	0.15259	0.30518	0.06104	0	0.21362	0.03052
506	2.83813	2.2583	1.95312	1.40381	1.19019	0.85449	0.21362	0.27466	0	0.09155	-1.09863	-2.62451	-4.5166	-6.073	-7.90405	-9.30786	-10.437		506	0.15259	0	-0.15259	0.03052	0	-0.24414	0.21362	0.27466	0.45776	-0.06104	0.54932	0.15259	0.27466	0.06104	0.03052	0.21362	0.03052
507	2.83813	2.28882	1.95312	1.43433	1.19019	0.85449	0.21362	0.27466	0	0.09155	-1.09863	-2.59399	-4.5166	-6.073	-7.87353	-9.33838	-10.437		507	0.15259	-0.03052	-0.21362	0.03052	0	-0.24414	0.18311	0.27466	0.45776	-0.06104	0.5188	0.18311	0.24414	0.06104	0.03052	0.21362	0.03052
508	2.80762	2.28882	1.95312	1.46484	1.19019	0.85449	0.21362	0.27466	0	0.09155	-1.09863	-2.59399	-4.5166	-6.073	-7.87353	-9.33838	-10.4065		508	0.15259	-0.06104	-0.24414	0	0	-0.24414	0.15259	0.30518	0.42725	-0.06104	0.48828	0.15259	0.21362	0.06104	0.06104	0.21362	0
509	2.80762	2.28882	1.95312	1.49536	1.19019	0.85449	0.21362	0.27466	0	0.12207	-1.09863	-2.59399	-4.5166	-6.04248	-7.87353	-9.33838	-10.4065		509	0.15259	-0.06104	-0.27466	0	0.03052	-0.24414	0.12207	0.30518	0.39673	-0.06104	0.45776	0.15259	0.18311	0.09155	0.09155	0.24414	0
510	2.7771	2.31934	1.92261	1.49536	1.15967	0.85449	0.21362	0.27466	0	0.12207	-1.09863	-2.59399	-4.5166	-6.04248	-7.87353	-9.33838	-10.4065		510	0.15259	-0.09155	-0.30518	0	0.03052	-0.24414	0.09155	0.30518	0.36621	-0.03052	0.45776	0.12207	0.12207	0.12207	0.12207	0.24414	-0.06104
511	2.7771	2.31934	1.89209	1.52588	1.15967	0.85449	0.21362	0.27466	-0.03052	0.15259	-1.09863	-2.59399	-4.48608	-6.04248	-7.87353	-9.33838	-10.4065		511	0.15259	-0.12207	-0.33569	-0.03052	0.06104	-0.24414	0.06104	0.30518	0.33569	0	0.42725	0.09155	0.09155	0.12207	0.15259	0.27466	-0.09155
512	2.7771	2.34985	1.89209	1.52588	1.12915	0.85449	0.21362	0.27466	-0.03052	0.15259	-1.06812	-2.59399	-4.48608	-6.04248	-7.87353	-9.30786	-10.4065		512	0.15259	-0.12207	-0.36621	-0.09155	0.06104	-0.24414	0.03052	0.27466	0.30518	0	0.42725	0.03052	0.06104	0.15259	0.18311	0.30518	-0.15259
513	2.7771	2.38037	1.86157	1.52588	1.09863	0.85449	0.24414	0.27466	-0.06104	0.18311	-1.06812	-2.56348	-4.48608	-6.073	-7.87353	-9.30786	-10.4065		513	0.18311	-0.15259	-0.36621	-0.12207	0.06104	-0.21362	0.03052	0.27466	0.24414	0.06104	0.42725	0	0.03052	0.18311	0.21362	0.33569	-0.18311
514	2.7771	2.38037	1.86157	1.52588	1.06812	0.85449	0.24414	0.27466	-0.06104	0.18311	-1.06812	-2.56348	-4.48608	-6.073	-7.87353	-9.27734	-10.4065		514	0.18311	-0.15259	-0.39673	-0.15259	0.06104	-0.21362	0	0.24414	0.21362	0.09155	0.42725	0	0	0.21362	0.24414	0.36621	-0.24414
515	2.7771	2.41089	1.83105	1.52588	1.0376	0.85449	0.27466	0.24414	-0.06104	0.18311	-1.0376	-2.56348	-4.45557	-6.073	-7.87353	-9.24683	-10.437		515	0.18311	-0.15259	-0.42725	-0.21362	0.06104	-0.18311	0	0.24414	0.18311	0.15259	0.42725	-0.03052	0	0.24414	0.27466	0.39673	-0.27466
516	2.7771	2.44141	1.83105	1.49536	1.0376	0.85449	0.27466	0.24414	-0.06104	0.18311	-1.00708	-2.56348	-4.45557	-6.10352	-7.87353	-9.24683	-10.437		516	0.21362	-0.18311	-0.45776	-0.24414	0.06104	-0.15259	0	0.21362	0.12207	0.18311	0.42725	-0.06104	0	0.24414	0.30518	0.42725	-0.27466
517	2.7771	2.44141	1.83105	1.49536	1.00708	0.88501	0.30518	0.24414	-0.06104	0.18311	-0.97656	-2.56348	-4.42505	-6.10352	-7.84302	-9.21631	-10.4675		517	0.21362	-0.21362	-0.45776	-0.24414	0.09155	-0.15259	0	0.21362	0.09155	0.21362	0.42725	-0.06104	0	0.24414	0.36621	0.45776	-0.30518
518	2.7771	2.47192	1.83105	1.49536	1.00708	0.88501	0.30518	0.24414	-0.06104	0.15259	-0.94604	-2.56348	-4.42505	-6.10352	-7.84302	-9.21631	-10.498		518	0.21362	-0.21362	-0.45776	-0.27466	0.09155	-0.12207	0	0.21362	0.03052	0.21362	0.42725	-0.06104	0	0.24414	0.39673	0.48828	-0.30518
519	2.7771	2.47192	1.83105	1.46484	0.97656	0.91553	0.33569	0.24414	-0.03052	0.15259	-0.91553	-2.56348	-4.42505	-6.13403	-7.8125	-9.21631	-10.498		519	0.24414	-0.24414	-0.48828	-0.27466	0.09155	-0.12207	0	0.21362	0	0.21362	0.45776	-0.09155	0	0.24414	0.42725	0.5188	-0.30518
520	2.7771	2.47192	1.83105	1.46484	0.97656	0.91553	0.33569	0.24414	0	0.12207	-0.91553	-2.59399	-4.39453	-6.13403	-7.8125	-9.18579	-10.5286		520	0.21362	-0.24414	-0.45776	-0.27466	0.09155	-0.12207	0	0.21362	-0.03052	0.21362	0.45776	-0.09155	0	0.21362	0.45776	0.5188	-0.30518
521	2.7771	2.47192	1.83105	1.46484	1.00708	0.94604	0.33569	0.24414	0	0.12207	-0.88501	-2.59399	-4.39453	-6.10352	-7.78198	-9.18579	-10.5591		521	0.21362	-0.24414	-0.45776	-0.27466	0.09155	-0.12207	0	0.18311	-0.06104	0.18311	0.45776	-0.09155	0	0.18311	0.45776	0.5188	-0.30518
522	2.7771	2.47192	1.83105	1.46484	1.00708	0.94604	0.36621	0.24414	0.03052	0.12207	-0.88501	-2.59399	-4.39453	-6.10352	-7.75146	-9.18579	-10.5896		522	0.21362	-0.24414	-0.42725	-0.27466	0.12207	-0.15259	0	0.18311	-0.09155	0.15259	0.45776	-0.09155	0	0.15259	0.48828	0.5188	-0.27466
523	2.80762	2.47192	1.86157	1.43433	1.00708	0.97656	0.36621	0.24414	0.06104	0.12207	-0.88501	-2.62451	-4.42505	-6.10352	-7.75146	-9.18579	-10.6201		523	0.18311	-0.21362	-0.36621	-0.24414	0.12207	-0.15259	0.03052	0.15259	-0.12207	0.12207	0.45776	-0.09155	-0.03052	0.12207	0.48828	0.5188	-0.27466
524	2.80762	2.47192	1.86157	1.43433	1.0376	1.00708	0.36621	0.24414	0.09155	0.15259	-0.88501	-2.62451	-4.45557	-6.073	-7.72095	-9.18579	-10.6506		524	0.12207	-0.18311	-0.33569	-0.24414	0.12207	-0.15259	0.03052	0.12207	-0.15259	0.09155	0.45776	-0.12207	-0.06104	0.09155	0.48828	0.5188	-0.27466
525	2.80762	2.47192	1.86157	1.43433	1.06812	1.0376	0.36621	0.24414	0.12207	0.15259	-0.88501	-2.62451	-4.48608	-6.073	-7.72095	-9.18579	-10.6506		525	0.09155	-0.12207	-0.30518	-0.24414	0.12207	-0.15259	0.03052	0.09155	-0.15259	0.03052	0.45776	-0.12207	-0.09155	0.06104	0.48828	0.5188	-0.27466
526	2.80762	2.47192	1.86157	1.46484	1.09863	1.0376	0.36621	0.24414	0.15259	0.18311	-0.88501	-2.62451	-4.5166	-6.04248	-7.72095	-9.18579	-10.6812		526	0.03052	-0.09155	-0.24414	-0.24414	0.15259	-0.15259	0.03052	0.09155	-0.18311	0	0.45776	-0.15259	-0.12207	0.03052	0.45776	0.54932	-0.27466
527	2.83813	2.50244	1.86157	1.46484	1.12915	1.06812	0.36621	0.24414	0.15259	0.24414	-0.91553	-2.62451	-4.54712	-6.04248	-7.72095	-9.18579	-10.6812		527	0	-0.06104	-0.21362	-0.24414	0.15259	-0.12207	0.03052	0.06104	-0.18311	0	0.45776	-0.18311	-0.12207	0	0.45776	0.57983	-0.27466
528	2.83813	2.50244	1.86157	1.46484	1.15967	1.09863	0.36621	0.27466	0.15259	0.27466	-0.94604	-2.62451	-4.57764	-6.01196	-7.72095	-9.18579	-10.6812		528	-0.03052	-0.03052	-0.21362	-0.24414	0.15259	-0.09155	0.06104	0.06104	-0.18311	0	0.45776	-0.18311	-0.15259	0	0.45776	0.61035	-0.27466
529	2.83813	2.50244	1.86157	1.46484	1.19019	1.09863	0.36621	0.27466	0.18311	0.30518	-0.94604	-2.62451	-4.60815	-6.01196	-7.75146	-9.18579	-10.6506		529	-0.09155	0	-0.18311	-0.24414	0.15259	-0.06104	0.06104	0.06104	-0.18311	0	0.45776	-0.21362	-0.18311	0	0.42725	0.64087	-0.27466
530	2.83813	2.50244	1.86157	1.49536	1.19019	1.12915	0.36621	0.27466	0.18311	0.33569	-0.97656	-2.59399	-4.60815	-6.01196	-7.75146	-9.18579	-10.6506		530	-0.12207	0	-0.18311	-0.24414	0.15259	-0.06104	0.09155	0.06104	-0.18311	0	0.42725	-0.21362	-0.18311	0	0.42725	0.7019	-0.27466
531	2.83813	2.50244	1.86157	1.49536	1.19019	1.12915	0.36621	0.30518	0.18311	0.36621	-1.00708	-2.59399	-4.63867	-6.01196	-7.78198	-9.18579	-10.6506		531	-0.15259	0	-0.18311	-0.21362	0.15259	-0.03052	0.09155	0.09155	-0.15259	0	0.42725	-0.21362	-0.21362	0.03052	0.39673	0.73242	-0.27466
532	2.83813	2.50244	1.86157	1.49536	1.19019	1.12915	0.36621	0.30518	0.18311	0.39673	-1.00708	-2.59399	-4.63867	-6.01196	-7.78198	-9.15527	-10.6506		532	-0.18311	0	-0.21362	-0.21362	0.12207	0	0.09155	0.12207	-0.15259	0	0.39673	-0.18311	-0.18311	0.03052	0.39673	0.76294	-0.27466
533	2.83813	2.47192	1.86157	1.49536	1.15967	1.12915	0.36621	0.30518	0.18311	0.42725	-1.00708	-2.59399	-4.63867	-6.01196	-7.8125	-9.15527	-10.6506		533	-0.21362	-0.03052	-0.21362	-0.21362	0.12207	0	0.12207	0.18311	-0.15259	0.03052	0.36621	-0.18311	-0.18311	0.06104	0.39673	0.79346	-0.30518
534	2.83813	2.47192	1.86157	1.49536	1.15967	1.12915	0.36621	0.33569	0.21362	0.42725	-1.00708	-2.59399	-4.63867	-6.04248	-7.8125	-9.12475	-10.6812		534	-0.24414	-0.03052	-0.24414	-0.18311	0.09155	0	0.12207	0.21362	-0.15259	0.06104	0.36621	-0.15259	-0.18311	0.09155	0.36621	0.79346	-0.30518
535	2.83813	2.44141	1.86157	1.49536	1.12915	1.09863	0.36621	0.33569	0.21362	0.42725	-1.00708	-2.62451	-4.60815	-6.073	-7.84302	-9.12475	-10.6812		535	-0.27466	-0.06104	-0.24414	-0.18311	0.03052	0	0.12207	0.24414	-0.15259	0.09155	0.33569	-0.12207	-0.18311	0.12207	0.36621	0.79346	-0.30518
536	2.83813	2.44141	1.86157	1.46484	1.09863	1.06812	0.39673	0.33569	0.21362	0.39673	-1.0376	-2.62451	-4.57764	-6.10352	-7.84302	-9.09424	-10.6812		536	-0.27466	-0.09155	-0.24414	-0.15259	0	0	0.12207	0.24414	-0.15259	0.12207	0.33569	-0.06104	-0.15259	0.12207	0.36621	0.76294	-0.30518
537	2.86865	2.41089	1.89209	1.46484	1.09863	1.06812	0.39673	0.33569	0.18311	0.39673	-1.0376	-2.62451	-4.57764	-6.13403	-7.84302	-9.09424	-10.7117		537	-0.27466	-0.12207	-0.27466	-0.12207	0	0	0.12207	0.27466	-0.15259	0.15259	0.33569	-0.03052	-0.15259	0.15259	0.36621	0.73242	-0.30518
538	2.86865	2.38037	1.89209	1.46484	1.09863	1.0376	0.39673	0.30518	0.18311	0.36621	-1.0376	-2.65503	-4.54712	-6.16455	-7.84302	-9.09424	-10.7117		538	-0.27466	-0.12207	-0.27466	-0.06104	-0.06104	0	0.12207	0.24414	-0.18311	0.15259	0.33569	0	-0.12207	0.15259	0.36621	0.67139	-0.30518
539	2.86865	2.34985	1.92261	1.43433	1.09863	1.00708	0.39673	0.30518	0.18311	0.33569	-1.0376	-2.65503	-4.54712	-6.19507	-7.84302	-9.09424	-10.7422		539	-0.27466	-0.15259	-0.27466	-0.03052	-0.09155	-0.03052	0.15259	0.24414	-0.18311	0.15259	0.36621	0.03052	-0.09155	0.15259	0.36621	0.61035	-0.27466
540	2.86865	2.31934	1.92261	1.43433	1.09863	0.97656	0.39673	0.30518	0.15259	0.30518	-1.0376	-2.68555	-4.5166	-6.22559	-7.8125	-9.09424	-10.7727		540	-0.27466	-0.15259	-0.30518	0	-0.09155	-0.03052	0.18311	0.21362	-0.21362	0.12207	0.39673	0.06104	-0.06104	0.15259	0.33569	0.54932	-0.27466
541	2.89917	2.28882	1.95312	1.43433	1.09863	0.94604	0.39673	0.33569	0.15259	0.27466	-1.0376	-2.68555	-4.5166	-6.22559	-7.78198	-9.09424	-10.7727		541	-0.24414	-0.15259	-0.30518	0	-0.12207	-0.06104	0.21362	0.18311	-0.24414	0.12207	0.42725	0.12207	-0.03052	0.15259	0.33569	0.48828	-0.24414
542	2.89917	2.2583	1.95312	1.43433	1.12915	0.94604	0.36621	0.33569	0.12207	0.21362	-1.0376	-2.68555	-4.5166	-6.22559	-7.78198	-9.12475	-10.8032		542	-0.21362	-0.15259	-0.33569	0.03052	-0.12207	-0.09155	0.24414	0.15259	-0.27466	0.06104	0.48828	0.15259	0	0.12207	0.33569	0.45776	-0.24414
543	2.89917	2.2583	1.95312	1.43433	1.12915	0.91553	0.36621	0.33569	0.12207	0.18311	-1.0376	-2.68555	-4.5166	-6.2561	-7.75146	-9.12475	-10.8337		543	-0.21362	-0.15259	-0.33569	0.06104	-0.12207	-0.12207	0.30518	0.12207	-0.30518	0.03052	0.5188	0.18311	0	0.12207	0.33569	0.39673	-0.21362
544	2.89917	2.2583	1.98364	1.43433	1.12915	0.91553	0.36621	0.33569	0.12207	0.15259	-1.00708	-2.71606	-4.5166	-6.22559	-7.75146	-9.12475	-10.8643		544	-0.18311	-0.15259	-0.33569	0.06104	-0.12207	-0.15259	0.33569	0.09155	-0.33569	0	0.54932	0.21362	0	0.12207	0.30518	0.33569	-0.18311
545	2.86865	2.2583	1.98364	1.43433	1.12915	0.91553	0.36621	0.36621	0.12207	0.12207	-1.00708	-2.71606	-4.5166	-6.22559	-7.75146	-9.15527	-10.8948		545	-0.15259	-0.15259	-0.33569	0.09155	-0.12207	-0.18311	0.36621	0.09155	-0.36621	0	0.57983	0.24414	0.03052	0.15259	0.30518	0.27466	-0.15259
546	2.86865	2.2583	1.98364	1.43433	1.12915	0.94604	0.36621	0.36621	0.15259	0.09155	-1.00708	-2.71606	-4.5166	-6.19507	-7.75146	-9.15527	-10.8948		546	-0.12207	-0.15259	-0.33569	0.09155	-0.12207	-0.21362	0.39673	0.09155	-0.39673	-0.06104	0.61035	0.24414	0.06104	0.15259	0.27466	0.24414	-0.12207
547	2.86865	2.2583	1.98364	1.46484	1.12915	0.94604	0.36621	0.36621	0.15259	0.09155	-1.00708	-2.71606	-4.54712	-6.16455	-7.78198	-9.15527	-10.9253		547	-0.09155	-0.18311	-0.33569	0.06104	-0.12207	-0.24414	0.39673	0.09155	-0.39673	-0.06104	0.61035	0.27466	0.06104	0.15259	0.27466	0.18311	-0.09155
548	2.83813	2.28882	1.98364	1.46484	1.12915	0.97656	0.36621	0.36621	0.18311	0.09155	-0.97656	-2.71606	-4.54712	-6.13403	-7.78198	-9.15527	-10.9558		548	-0.06104	-0.18311	-0.30518	0.06104	-0.12207	-0.27466	0.36621	0.12207	-0.39673	-0.09155	0.61035	0.30518	0.06104	0.15259	0.24414	0.15259	-0.06104
549	2.83813	2.28882	1.95312	1.49536	1.12915	0.97656	0.36621	0.33569	0.21362	0.06104	-0.97656	-2.71606	-4.57764	-6.13403	-7.8125	-9.18579	-10.9558		549	-0.03052	-0.18311	-0.30518	0.06104	-0.09155	-0.30518	0.33569	0.15259	-0.36621	-0.09155	0.57983	0.33569	0.06104	0.12207	0.21362	0.12207	-0.03052
550	2.83813	2.28882	1.95312	1.52588	1.09863	1.00708	0.39673	0.33569	0.24414	0.09155	-0.97656	-2.68555	-4.57764	-6.10352	-7.84302	-9.18579	-10.9558		550	0	-0.21362	-0.27466	0.03052	-0.09155	-0.30518	0.27466	0.15259	-0.36621	-0.09155	0.54932	0.36621	0.06104	0.12207	0.21362	0.12207	0
551	2.83813	2.31934	1.95312	1.5564	1.06812	1.00708	0.39673	0.30518	0.27466	0.09155	-0.97656	-2.68555	-4.60815	-6.073	-7.84302	-9.18579	-10.9558		551	0	-0.21362	-0.24414	0.03052	-0.09155	-0.30518	0.18311	0.18311	-0.33569	-0.09155	0.54932	0.39673	0.03052	0.09155	0.18311	0.09155	0
552	2.83813	2.31934	1.95312	1.5564	1.06812	1.00708	0.39673	0.27466	0.27466	0.09155	-0.97656	-2.68555	-4.60815	-6.04248	-7.87353	-9.18579	-10.9558		552	0	-0.24414	-0.21362	0.03052	-0.06104	-0.30518	0.12207	0.18311	-0.30518	-0.06104	0.5188	0.42725	0.03052	0.09155	0.15259	0.09155	0
553	2.83813	2.31934	1.95312	1.58691	1.0376	1.0376	0.39673	0.24414	0.27466	0.09155	-0.97656	-2.68555	-4.60815	-6.04248	-7.87353	-9.21631	-10.9253		553	0.03052	-0.24414	-0.15259	0.03052	-0.03052	-0.27466	0.03052	0.18311	-0.27466	-0.03052	0.48828	0.45776	0.03052	0.06104	0.15259	0.09155	0.03052
554	2.86865	2.31934	1.95312	1.61743	1.0376	1.0376	0.39673	0.21362	0.27466	0.12207	-0.97656	-2.68555	-4.63867	-6.04248	-7.84302	-9.21631	-10.9253		554	0.03052	-0.27466	-0.12207	0.03052	-0.03052	-0.24414	0	0.18311	-0.24414	0	0.48828	0.48828	0	0.03052	0.12207	0.12207	0.06104
555	2.86865	2.31934	1.98364	1.61743	1.0376	1.0376	0.36621	0.21362	0.27466	0.12207	-0.97656	-2.71606	-4.63867	-6.04248	-7.84302	-9.21631	-10.8948		555	0.03052	-0.30518	-0.09155	0.03052	0	-0.21362	-0.06104	0.18311	-0.21362	0.03052	0.48828	0.5188	0	0	0.09155	0.12207	0.09155
556	2.89917	2.31934	1.98364	1.64795	1.0376	1.0376	0.36621	0.18311	0.24414	0.12207	-0.97656	-2.71606	-4.63867	-6.04248	-7.8125	-9.21631	-10.8948		556	0.06104	-0.30518	-0.09155	0.03052	0	-0.15259	-0.12207	0.15259	-0.18311	0.06104	0.48828	0.54932	0	0	0.06104	0.12207	0.09155
557	2.89917	2.31934	1.98364	1.64795	1.06812	1.0376	0.33569	0.18311	0.24414	0.15259	-0.97656	-2.71606	-4.63867	-6.04248	-7.8125	-9.21631	-10.8948		557	0.06104	-0.30518	-0.09155	0.06104	0	-0.12207	-0.15259	0.12207	-0.15259	0.12207	0.48828	0.54932	0	-0.03052	0.06104	0.12207	0.12207
558	2.92969	2.34985	2.01416	1.64795	1.06812	1.0376	0.33569	0.15259	0.21362	0.15259	-1.00708	-2.74658	-4.63867	-6.073	-7.78198	-9.21631	-10.8643		558	0.06104	-0.30518	-0.09155	0.06104	0.03052	-0.09155	-0.18311	0.12207	-0.12207	0.18311	0.48828	0.57983	0	-0.03052	0.03052	0.12207	0.12207
559	2.92969	2.34985	2.04468	1.64795	1.09863	1.0376	0.30518	0.15259	0.18311	0.15259	-1.00708	-2.74658	-4.63867	-6.073	-7.78198	-9.21631	-10.8643		559	0.03052	-0.27466	-0.12207	0.03052	0.03052	-0.03052	-0.21362	0.09155	-0.12207	0.21362	0.45776	0.57983	-0.03052	-0.06104	0.03052	0.12207	0.12207
560	2.92969	2.34985	2.04468	1.61743	1.09863	1.0376	0.27466	0.15259	0.15259	0.18311	-1.00708	-2.7771	-4.63867	-6.10352	-7.78198	-9.21631	-10.8643		560	0.03052	-0.27466	-0.12207	0.03052	0.03052	-0.03052	-0.21362	0.06104	-0.09155	0.27466	0.42725	0.57983	-0.03052	-0.06104	0.03052	0.09155	0.12207
561	2.89917	2.34985	2.0752	1.61743	1.12915	1.06812	0.27466	0.15259	0.15259	0.18311	-1.0376	-2.7771	-4.63867	-6.13403	-7.8125	-9.21631	-10.8948		561	0.03052	-0.27466	-0.15259	0	0	0	-0.21362	0.06104	-0.09155	0.30518	0.42725	0.57983	-0.03052	-0.06104	0.03052	0.09155	0.12207
562	2.89917	2.34985	2.10571	1.61743	1.12915	1.06812	0.24414	0.15259	0.12207	0.21362	-1.0376	-2.7771	-4.63867	-6.13403	-7.8125	-9.21631	-10.8948		562	0.03052	-0.27466	-0.18311	0	0	0	-0.21362	0.03052	-0.06104	0.30518	0.36621	0.54932	-0.03052	-0.06104	0.03052	0.06104	0.09155
563	2.89917	2.38037	2.13623	1.61743	1.12915	1.06812	0.24414	0.15259	0.12207	0.21362	-1.0376	-2.7771	-4.63867	-6.16455	-7.84302	-9.21631	-10.8948		563	0.03052	-0.27466	-0.24414	-0.03052	0	0	-0.21362	0	-0.06104	0.30518	0.33569	0.5188	-0.03052	-0.06104	0.03052	0.03052	0.09155
564	2.86865	2.38037	2.13623	1.61743	1.12915	1.06812	0.24414	0.15259	0.09155	0.21362	-1.0376	-2.74658	-4.60815	-6.19507	-7.84302	-9.24683	-10.8948		564	0.03052	-0.27466	-0.24414	-0.09155	0	0	-0.18311	0	-0.06104	0.27466	0.30518	0.48828	0	-0.06104	0.03052	0	0.06104
565	2.86865	2.38037	2.16675	1.64795	1.12915	1.09863	0.24414	0.15259	0.09155	0.18311	-1.0376	-2.74658	-4.60815	-6.19507	-7.87353	-9.24683	-10.8948		565	0.03052	-0.30518	-0.27466	-0.12207	0	0	-0.18311	-0.03052	-0.06104	0.24414	0.27466	0.45776	0	-0.03052	0.03052	0	0.03052
566	2.83813	2.38037	2.19727	1.64795	1.09863	1.09863	0.24414	0.15259	0.06104	0.18311	-1.0376	-2.74658	-4.60815	-6.22559	-7.90405	-9.27734	-10.8643		566	0	-0.30518	-0.30518	-0.15259	0	0	-0.15259	-0.06104	-0.06104	0.21362	0.24414	0.39673	0	-0.03052	0.06104	-0.03052	0
567	2.83813	2.38037	2.19727	1.64795	1.06812	1.09863	0.24414	0.15259	0.06104	0.15259	-1.00708	-2.71606	-4.60815	-6.2561	-7.93457	-9.30786	-10.8643		567	0	-0.33569	-0.30518	-0.18311	0	0	-0.12207	-0.09155	-0.06104	0.15259	0.24414	0.33569	0.03052	0	0.06104	-0.03052	0
568	2.80762	2.34985	2.19727	1.64795	1.0376	1.09863	0.24414	0.15259	0.03052	0.12207	-1.00708	-2.71606	-4.63867	-6.2561	-7.93457	-9.30786	-10.8337		568	0	-0.36621	-0.30518	-0.21362	0	0	-0.12207	-0.12207	-0.06104	0.09155	0.21362	0.27466	0.06104	0	0.06104	0	0
569	2.80762	2.38037	2.19727	1.64795	1.0376	1.09863	0.24414	0.15259	0	0.12207	-1.00708	-2.71606	-4.63867	-6.2561	-7.96509	-9.33838	-10.8032		569	0	-0.36621	-0.30518	-0.21362	0	0	-0.09155	-0.15259	-0.03052	0.03052	0.18311	0.21362	0.06104	0.03052	0.06104	0	0
570	2.7771	2.38037	2.16675	1.64795	1.00708	1.09863	0.24414	0.15259	0	0.09155	-1.0376	-2.68555	-4.63867	-6.28662	-7.96509	-9.3689	-10.7727		570	-0.03052	-0.39673	-0.30518	-0.21362	0	0	-0.06104	-0.15259	-0.03052	0	0.15259	0.15259	0.09155	0.06104	0.06104	0.06104	0
571	2.7771	2.38037	2.16675	1.64795	1.00708	1.09863	0.27466	0.15259	0	0.09155	-1.0376	-2.68555	-4.66919	-6.28662	-7.96509	-9.39941	-10.7422		571	-0.03052	-0.39673	-0.30518	-0.21362	0	0	-0.06104	-0.15259	-0.03052	-0.03052	0.15259	0.12207	0.09155	0.09155	0.06104	0.12207	0
572	2.74658	2.38037	2.13623	1.61743	0.97656	1.09863	0.27466	0.15259	0	0.09155	-1.06812	-2.68555	-4.66919	-6.28662	-7.96509	-9.42993	-10.6812		572	-0.03052	-0.39673	-0.30518	-0.18311	0	-0.03052	-0.03052	-0.15259	0	-0.06104	0.12207	0.06104	0.09155	0.12207	0.03052	0.21362	0.03052
573	2.74658	2.38037	2.10571	1.61743	1.00708	1.06812	0.27466	0.15259	0	0.06104	-1.09863	-2.68555	-4.66919	-6.2561	-7.96509	-9.46045	-10.6506		573	-0.06104	-0.36621	-0.27466	-0.18311	0	-0.03052	-0.03052	-0.12207	0	-0.09155	0.09155	0.03052	0.09155	0.15259	0.03052	0.30518	0.03052
574	2.74658	2.41089	2.0752	1.58691	1.00708	1.06812	0.30518	0.12207	0	0.06104	-1.09863	-2.68555	-4.66919	-6.2561	-7.96509	-9.49097	-10.6506		574	-0.06104	-0.36621	-0.24414	-0.15259	0.03052	0	0	-0.12207	0	-0.09155	0.06104	0	0.09155	0.21362	0.03052	0.36621	0.06104
575	2.74658	2.41089	2.04468	1.58691	1.00708	1.0376	0.30518	0.12207	0	0.06104	-1.12915	-2.68555	-4.69971	-6.22559	-7.96509	-9.52148	-10.6201		575	-0.03052	-0.30518	-0.21362	-0.12207	0.03052	0	0	-0.09155	0	-0.09155	0.03052	0	0.09155	0.24414	0.03052	0.45776	0.09155
576	2.74658	2.44141	2.01416	1.58691	1.0376	1.0376	0.30518	0.12207	0	0.06104	-1.15967	-2.68555	-4.69971	-6.22559	-7.96509	-9.552	-10.6201		576	-0.03052	-0.27466	-0.18311	-0.12207	0.03052	0	0	-0.03052	0	-0.09155	0	0	0.09155	0.24414	0.03052	0.48828	0.12207
577	2.74658	2.47192	1.98364	1.5564	1.06812	1.00708	0.30518	0.12207	0	0.06104	-1.15967	-2.68555	-4.69971	-6.19507	-7.96509	-9.58252	-10.6201		577	-0.03052	-0.24414	-0.15259	-0.09155	0.06104	0	0	0	0	-0.06104	0	0	0.09155	0.27466	0.03052	0.54932	0.15259
578	2.74658	2.47192	1.95312	1.5564	1.06812	1.00708	0.33569	0.09155	-0.03052	0.06104	-1.15967	-2.68555	-4.69971	-6.16455	-7.96509	-9.58252	-10.6201		578	-0.03052	-0.18311	-0.15259	-0.09155	0.09155	0.03052	0.03052	0	0	-0.06104	-0.03052	0	0.06104	0.27466	0.03052	0.54932	0.18311
579	2.74658	2.47192	1.92261	1.5564	1.06812	0.97656	0.33569	0.12207	-0.03052	0.06104	-1.15967	-2.68555	-4.69971	-6.16455	-7.96509	-9.61304	-10.6201		579	-0.03052	-0.15259	-0.12207	-0.06104	0.09155	0.06104	0.03052	0.03052	0	-0.03052	-0.06104	0	0.06104	0.27466	0.03052	0.54932	0.21362
580	2.74658	2.47192	1.89209	1.5564	1.09863	0.97656	0.33569	0.12207	-0.03052	0.06104	-1.15967	-2.68555	-4.69971	-6.13403	-7.9956	-9.61304	-10.6506		580	-0.03052	-0.09155	-0.12207	-0.06104	0.12207	0.09155	0.06104	0.09155	0	-0.03052	-0.06104	0	0.03052	0.24414	0.06104	0.5188	0.24414
581	2.7771	2.47192	1.86157	1.5564	1.06812	0.94604	0.36621	0.15259	-0.06104	0.06104	-1.15967	-2.68555	-4.69971	-6.13403	-7.9956	-9.61304	-10.6812		581	-0.03052	-0.06104	-0.12207	-0.03052	0.15259	0.12207	0.06104	0.12207	0	-0.03052	-0.09155	0.03052	0	0.21362	0.06104	0.48828	0.27466
582	2.7771	2.47192	1.83105	1.52588	1.06812	0.94604	0.36621	0.15259	-0.06104	0.06104	-1.15967	-2.68555	-4.73022	-6.13403	-8.02612	-9.64355	-10.7117		582	-0.06104	-0.06104	-0.12207	-0.03052	0.18311	0.12207	0.06104	0.15259	0	-0.03052	-0.09155	0.03052	-0.03052	0.18311	0.06104	0.45776	0.30518
583	2.80762	2.44141	1.83105	1.52588	1.06812	0.94604	0.39673	0.18311	-0.09155	0.09155	-1.12915	-2.68555	-4.73022	-6.16455	-8.02612	-9.64355	-10.7422		583	-0.06104	-0.03052	-0.12207	0	0.21362	0.15259	0.03052	0.18311	0.03052	-0.03052	-0.12207	0.03052	-0.06104	0.15259	0.06104	0.39673	0.33569
584	2.80762	2.41089	1.83105	1.52588	1.0376	0.91553	0.39673	0.21362	-0.09155	0.09155	-1.12915	-2.68555	-4.73022	-6.16455	-8.02612	-9.64355	-10.7727		584	-0.09155	-0.03052	-0.15259	0	0.24414	0.15259	0.03052	0.21362	0.03052	-0.03052	-0.12207	0.03052	-0.09155	0.12207	0.06104	0.33569	0.36621
585	2.83813	2.38037	1.83105	1.52588	1.0376	0.91553	0.42725	0.24414	-0.12207	0.12207	-1.09863	-2.65503	-4.73022	-6.19507	-8.02612	-9.64355	-10.8032		585	-0.09155	-0.03052	-0.15259	0.03052	0.27466	0.15259	0	0.21362	0	-0.03052	-0.12207	0	-0.12207	0.09155	0.06104	0.30518	0.36621
586	2.83813	2.34985	1.83105	1.52588	1.00708	0.91553	0.42725	0.27466	-0.15259	0.12207	-1.09863	-2.65503	-4.73022	-6.19507	-8.02612	-9.64355	-10.8032		586	-0.12207	-0.03052	-0.15259	0.09155	0.30518	0.15259	0	0.21362	0	0	-0.09155	0	-0.15259	0.06104	0.06104	0.24414	0.36621
587	2.83813	2.31934	1.86157	1.52588	1.00708	0.94604	0.45776	0.30518	-0.15259	0.15259	-1.06812	-2.62451	-4.73022	-6.22559	-8.02612	-9.64355	-10.8337		587	-0.12207	-0.06104	-0.15259	0.12207	0.33569	0.15259	-0.03052	0.21362	0	0	-0.09155	0	-0.18311	0.03052	0.06104	0.21362	0.36621
588	2.86865	2.28882	1.89209	1.52588	1.00708	0.94604	0.45776	0.33569	-0.15259	0.18311	-1.06812	-2.59399	-4.69971	-6.22559	-8.02612	-9.64355	-10.8337		588	-0.12207	-0.06104	-0.15259	0.15259	0.36621	0.15259	-0.09155	0.21362	0	0	-0.06104	-0.03052	-0.21362	0.03052	0.06104	0.15259	0.33569
589	2.86865	2.28882	1.89209	1.52588	1.00708	0.94604	0.48828	0.33569	-0.18311	0.21362	-1.06812	-2.56348	-4.69971	-6.22559	-8.02612	-9.61304	-10.8337		589	-0.12207	-0.09155	-0.15259	0.18311	0.36621	0.12207	-0.12207	0.21362	-0.03052	0	-0.03052	-0.03052	-0.21362	0	0.03052	0.12207	0.33569
590	2.86865	2.28882	1.92261	1.52588	1.00708	0.94604	0.48828	0.33569	-0.18311	0.21362	-1.0376	-2.56348	-4.66919	-6.22559	-8.02612	-9.61304	-10.8032		590	-0.12207	-0.12207	-0.12207	0.21362	0.39673	0.12207	-0.18311	0.18311	-0.03052	0	0	-0.06104	-0.24414	0	0.03052	0.09155	0.30518
591	2.89917	2.28882	1.95312	1.49536	1.00708	0.97656	0.48828	0.33569	-0.18311	0.24414	-1.0376	-2.53296	-4.66919	-6.19507	-8.02612	-9.58252	-10.8032		591	-0.12207	-0.12207	-0.12207	0.21362	0.39673	0.09155	-0.21362	0.18311	-0.06104	0	0.03052	-0.06104	-0.24414	0	0	0.06104	0.27466
592	2.89917	2.28882	1.95312	1.49536	1.00708	0.97656	0.48828	0.33569	-0.18311	0.24414	-1.0376	-2.53296	-4.66919	-6.16455	-7.9956	-9.552	-10.8032		592	-0.12207	-0.15259	-0.09155	0.21362	0.39673	0.06104	-0.27466	0.18311	-0.09155	0	0.06104	-0.06104	-0.24414	0	0	0.06104	0.27466
593	2.86865	2.28882	1.98364	1.49536	1.00708	0.97656	0.48828	0.33569	-0.18311	0.27466	-1.0376	-2.53296	-4.63867	-6.16455	-7.9956	-9.52148	-10.7727		593	-0.12207	-0.15259	-0.06104	0.18311	0.39673	0.06104	-0.30518	0.18311	-0.15259	0	0.12207	-0.06104	-0.24414	-0.03052	0	0.03052	0.27466
594	2.86865	2.31934	1.98364	1.49536	1.0376	0.97656	0.48828	0.33569	-0.15259	0.27466	-1.0376	-2.53296	-4.63867	-6.13403	-7.9956	-9.49097	-10.7727		594	-0.12207	-0.15259	-0.03052	0.15259	0.39673	0.03052	-0.33569	0.18311	-0.18311	0	0.15259	-0.03052	-0.24414	-0.03052	-0.03052	0.03052	0.27466
595	2.86865	2.31934	1.98364	1.49536	1.0376	0.97656	0.48828	0.33569	-0.15259	0.27466	-1.00708	-2.53296	-4.63867	-6.10352	-7.9956	-9.46045	-10.7727		595	-0.12207	-0.15259	0	0.12207	0.39673	0	-0.39673	0.18311	-0.21362	0	0.15259	-0.03052	-0.24414	-0.03052	-0.06104	0	0.27466
596	2.86865	2.34985	1.98364	1.49536	1.06812	0.94604	0.48828	0.33569	-0.12207	0.30518	-1.00708	-2.56348	-4.66919	-6.073	-7.9956	-9.42993	-10.7727		596	-0.15259	-0.12207	0	0.09155	0.36621	0	-0.42725	0.18311	-0.21362	0	0.18311	0	-0.21362	-0.03052	-0.09155	0	0.27466
597	2.86865	2.34985	1.98364	1.46484	1.09863	0.94604	0.48828	0.33569	-0.12207	0.30518	-1.00708	-2.59399	-4.66919	-6.04248	-7.9956	-9.39941	-10.8032		597	-0.15259	-0.09155	0	0.03052	0.33569	0	-0.42725	0.15259	-0.24414	0	0.18311	0	-0.21362	-0.06104	-0.09155	0.03052	0.27466
598	2.86865	2.38037	1.98364	1.46484	1.09863	0.94604	0.48828	0.30518	-0.09155	0.30518	-1.00708	-2.59399	-4.69971	-6.04248	-7.96509	-9.3689	-10.8032		598	-0.15259	-0.09155	0.03052	0	0.30518	0	-0.45776	0.15259	-0.24414	0	0.18311	0	-0.21362	-0.06104	-0.09155	0.03052	0.30518
599	2.86865	2.38037	1.95312	1.46484	1.12915	0.91553	0.48828	0.30518	-0.06104	0.30518	-1.00708	-2.62451	-4.69971	-6.01196	-7.96509	-9.33838	-10.8032		599	-0.15259	-0.06104	0.03052	0	0.27466	-0.03052	-0.45776	0.12207	-0.24414	-0.03052	0.18311	0.03052	-0.18311	-0.06104	-0.06104	0.03052	0.30518
600	2.86865	2.38037	1.95312	1.46484	1.12915	0.91553	0.45776	0.30518	-0.03052	0.30518	-1.00708	-2.65503	-4.73022	-6.01196	-7.96509	-9.33838	-10.8337		600	-0.15259	-0.03052	0.06104	-0.03052	0.24414	-0.03052	-0.48828	0.09155	-0.24414	-0.03052	0.15259	0.03052	-0.18311	-0.06104	-0.06104	0.06104	0.30518
601	2.86865	2.41089	1.95312	1.49536	1.15967	0.91553	0.45776	0.30518	-0.03052	0.27466	-1.00708	-2.65503	-4.76074	-6.01196	-7.96509	-9.33838	-10.8337		601	-0.15259	-0.03052	0.06104	-0.06104	0.21362	-0.03052	-0.48828	0.09155	-0.21362	-0.03052	0.15259	0.03052	-0.18311	-0.06104	-0.03052	0.09155	0.27466
602	2.86865	2.41089	1.95312	1.49536	1.15967	0.91553	0.45776	0.30518	0	0.27466	-1.00708	-2.68555	-4.76074	-6.01196	-7.93457	-9.33838	-10.8337		602	-0.15259	-0.03052	0.06104	-0.06104	0.18311	-0.06104	-0.48828	0.06104	-0.18311	-0.03052	0.12207	0.03052	-0.15259	-0.03052	0	0.09155	0.27466
603	2.89917	2.41089	1.95312	1.49536	1.15967	0.91553	0.45776	0.30518	0	0.24414	-1.00708	-2.68555	-4.79126	-6.01196	-7.93457	-9.33838	-10.8643		603	-0.15259	-0.03052	0.06104	-0.06104	0.15259	-0.06104	-0.45776	0.06104	-0.15259	-0.03052	0.09155	0.03052	-0.15259	-0.03052	0.03052	0.12207	0.24414
604	2.89917	2.41089	1.95312	1.52588	1.15967	0.91553	0.45776	0.30518	0	0.24414	-0.97656	-2.68555	-4.79126	-6.04248	-7.93457	-9.3689	-10.8643		604	-0.15259	-0.03052	0.03052	-0.03052	0.15259	-0.06104	-0.45776	0.03052	-0.12207	-0.03052	0.09155	0.03052	-0.15259	0	0.09155	0.15259	0.24414
605	2.89917	2.44141	1.95312	1.52588	1.19019	0.91553	0.45776	0.30518	0	0.24414	-0.97656	-2.68555	-4.82178	-6.04248	-7.93457	-9.3689	-10.8643		605	-0.12207	-0.06104	0.03052	-0.03052	0.12207	-0.09155	-0.42725	0.03052	-0.06104	-0.03052	0.09155	0	-0.15259	0	0.15259	0.15259	0.21362
606	2.89917	2.44141	1.95312	1.52588	1.19019	0.91553	0.45776	0.30518	0	0.21362	-0.94604	-2.68555	-4.82178	-6.04248	-7.96509	-9.39941	-10.8643		606	-0.09155	-0.06104	0	0	0.12207	-0.09155	-0.39673	0	-0.03052	0	0.06104	0	-0.12207	0	0.18311	0.15259	0.21362
607	2.89917	2.44141	1.95312	1.52588	1.19019	0.91553	0.45776	0.30518	0.03052	0.21362	-0.94604	-2.68555	-4.82178	-6.04248	-7.96509	-9.39941	-10.8643		607	-0.09155	-0.09155	0	0	0.12207	-0.09155	-0.33569	0	0	-0.03052	0.06104	0	-0.12207	0	0.24414	0.18311	0.18311
608	2.89917	2.44141	1.95312	1.52588	1.19019	0.88501	0.48828	0.30518	0.03052	0.21362	-0.91553	-2.71606	-4.82178	-6.04248	-7.9956	-9.42993	-10.8948		608	-0.06104	-0.09155	0	0.03052	0.12207	-0.09155	-0.27466	0	0.03052	-0.03052	0.09155	-0.03052	-0.09155	0	0.27466	0.18311	0.18311
609	2.89917	2.44141	1.98364	1.52588	1.19019	0.88501	0.48828	0.30518	0.03052	0.21362	-0.91553	-2.71606	-4.82178	-6.073	-7.9956	-9.42993	-10.8948		609	-0.06104	-0.12207	-0.03052	0.06104	0.12207	-0.09155	-0.21362	0	0.06104	-0.03052	0.09155	-0.03052	-0.06104	0.03052	0.30518	0.18311	0.15259
610	2.89917	2.44141	1.98364	1.5564	1.19019	0.88501	0.48828	0.30518	0.06104	0.21362	-0.88501	-2.71606	-4.82178	-6.073	-7.9956	-9.42993	-10.8948		610	-0.03052	-0.12207	-0.06104	0.06104	0.12207	-0.09155	-0.15259	0	0.09155	-0.03052	0.12207	-0.03052	0	0	0.30518	0.18311	0.12207
611	2.89917	2.44141	1.98364	1.5564	1.19019	0.85449	0.48828	0.27466	0.06104	0.21362	-0.88501	-2.68555	-4.82178	-6.073	-8.02612	-9.42993	-10.8948		611	-0.03052	-0.15259	-0.06104	0.09155	0.09155	-0.09155	-0.09155	-0.03052	0.12207	-0.06104	0.15259	-0.03052	0	0	0.30518	0.18311	0.12207
612	2.89917	2.47192	1.98364	1.5564	1.15967	0.85449	0.5188	0.27466	0.06104	0.21362	-0.88501	-2.68555	-4.82178	-6.073	-8.02612	-9.42993	-10.8948		612	0	-0.15259	-0.09155	0.12207	0.09155	-0.12207	-0.03052	-0.06104	0.15259	-0.06104	0.18311	-0.03052	0.03052	0	0.30518	0.18311	0.09155
613	2.89917	2.47192	2.01416	1.5564	1.12915	0.85449	0.5188	0.27466	0.06104	0.24414	-0.91553	-2.68555	-4.82178	-6.073	-7.9956	-9.42993	-10.8948		613	0	-0.15259	-0.09155	0.12207	0.09155	-0.12207	0	-0.09155	0.15259	-0.06104	0.24414	-0.03052	0.06104	0	0.27466	0.18311	0.06104
614	2.89917	2.47192	2.01416	1.5564	1.09863	0.85449	0.5188	0.27466	0.06104	0.24414	-0.91553	-2.68555	-4.79126	-6.073	-7.9956	-9.42993	-10.9253		614	0	-0.18311	-0.12207	0.12207	0.09155	-0.12207	0.06104	-0.12207	0.15259	-0.06104	0.27466	-0.03052	0.09155	-0.03052	0.27466	0.18311	0.03052
615	2.86865	2.47192	2.01416	1.5564	1.09863	0.88501	0.48828	0.24414	0.06104	0.24414	-0.91553	-2.68555	-4.79126	-6.073	-7.96509	-9.39941	-10.9253		615	0	-0.18311	-0.12207	0.12207	0.09155	-0.12207	0.09155	-0.15259	0.15259	-0.09155	0.30518	-0.03052	0.12207	-0.03052	0.24414	0.18311	0
616	2.86865	2.47192	2.01416	1.5564	1.06812	0.91553	0.48828	0.24414	0.06104	0.24414	-0.94604	-2.65503	-4.79126	-6.10352	-7.96509	-9.39941	-10.9253		616	0	-0.21362	-0.15259	0.12207	0.09155	-0.12207	0.12207	-0.18311	0.15259	-0.09155	0.33569	-0.03052	0.12207	-0.06104	0.21362	0.18311	0
617	2.86865	2.47192	2.01416	1.5564	1.0376	0.91553	0.48828	0.24414	0.03052	0.21362	-0.94604	-2.65503	-4.76074	-6.10352	-7.93457	-9.3689	-10.9253		617	0	-0.21362	-0.15259	0.09155	0.09155	-0.09155	0.12207	-0.21362	0.15259	-0.09155	0.36621	-0.06104	0.12207	-0.06104	0.18311	0.21362	0
618	2.83813	2.47192	2.01416	1.5564	1.00708	0.94604	0.45776	0.24414	0.03052	0.21362	-0.97656	-2.65503	-4.76074	-6.10352	-7.90405	-9.3689	-10.9253		618	0	-0.21362	-0.18311	0.09155	0.09155	-0.09155	0.12207	-0.24414	0.15259	-0.09155	0.39673	-0.06104	0.12207	-0.09155	0.15259	0.21362	-0.03052
619	2.83813	2.47192	2.04468	1.5564	1.00708	0.97656	0.45776	0.24414	0.03052	0.21362	-0.97656	-2.65503	-4.73022	-6.13403	-7.90405	-9.33838	-10.8948		619	0	-0.24414	-0.21362	0.06104	0.09155	-0.09155	0.12207	-0.24414	0.15259	-0.09155	0.39673	-0.06104	0.12207	-0.09155	0.15259	0.24414	-0.03052
620	2.80762	2.47192	2.04468	1.5564	0.97656	1.00708	0.45776	0.24414	0	0.18311	-0.97656	-2.62451	-4.69971	-6.16455	-7.87353	-9.30786	-10.8948		620	0.03052	-0.24414	-0.21362	0.06104	0.09155	-0.06104	0.12207	-0.27466	0.15259	-0.09155	0.39673	-0.09155	0.12207	-0.06104	0.15259	0.24414	-0.03052
621	2.7771	2.44141	2.04468	1.5564	0.97656	1.00708	0.42725	0.27466	0	0.18311	-0.97656	-2.62451	-4.69971	-6.16455	-7.84302	-9.27734	-10.8643		621	0.03052	-0.24414	-0.24414	0.03052	0.09155	-0.06104	0.12207	-0.27466	0.12207	-0.12207	0.39673	-0.09155	0.09155	-0.06104	0.15259	0.24414	-0.03052
622	2.74658	2.44141	2.04468	1.5564	0.94604	1.0376	0.42725	0.30518	0	0.18311	-0.97656	-2.65503	-4.66919	-6.19507	-7.84302	-9.24683	-10.8337		622	0.03052	-0.24414	-0.27466	0.03052	0.09155	-0.03052	0.09155	-0.24414	0.12207	-0.12207	0.39673	-0.09155	0.09155	-0.03052	0.15259	0.24414	-0.03052
623	2.74658	2.44141	2.04468	1.5564	0.94604	1.0376	0.42725	0.30518	0	0.18311	-0.94604	-2.65503	-4.63867	-6.22559	-7.84302	-9.21631	-10.8032		623	0.06104	-0.24414	-0.27466	0	0.09155	-0.03052	0.09155	-0.24414	0.09155	-0.15259	0.36621	-0.09155	0.06104	-0.03052	0.15259	0.24414	-0.03052
624	2.71606	2.41089	2.04468	1.5564	0.91553	1.0376	0.45776	0.33569	0	0.18311	-0.94604	-2.65503	-4.63867	-6.2561	-7.8125	-9.18579	-10.7727		624	0.06104	-0.24414	-0.27466	0	0.09155	0	0.06104	-0.21362	0.06104	-0.15259	0.33569	-0.09155	0.06104	0	0.15259	0.24414	-0.03052
625	2.71606	2.41089	2.04468	1.5564	0.91553	1.0376	0.45776	0.36621	0	0.18311	-0.94604	-2.68555	-4.60815	-6.28662	-7.8125	-9.18579	-10.7422		625	0.06104	-0.24414	-0.30518	-0.03052	0.12207	0	0.06104	-0.18311	0.06104	-0.18311	0.30518	-0.09155	0.03052	0	0.15259	0.24414	-0.03052
626	2.68555	2.41089	2.04468	1.5564	0.91553	1.0376	0.45776	0.39673	0	0.21362	-0.94604	-2.68555	-4.60815	-6.28662	-7.8125	-9.15527	-10.7117		626	0.09155	-0.24414	-0.27466	-0.06104	0.12207	0	0.06104	-0.15259	0.03052	-0.18311	0.24414	-0.09155	0	0	0.15259	0.21362	0
627	2.71606	2.41089	2.04468	1.58691	0.91553	1.00708	0.45776	0.42725	0	0.21362	-0.94604	-2.71606	-4.57764	-6.28662	-7.84302	-9.12475	-10.7117		627	0.09155	-0.21362	-0.27466	-0.06104	0.15259	0.03052	0.06104	-0.15259	0	-0.21362	0.21362	-0.09155	0	0	0.15259	0.21362	0
628	2.71606	2.41089	2.04468	1.61743	0.94604	1.00708	0.48828	0.45776	0	0.21362	-0.94604	-2.74658	-4.54712	-6.28662	-7.84302	-9.12475	-10.6812		628	0.09155	-0.21362	-0.27466	-0.09155	0.18311	0.03052	0.06104	-0.12207	0	-0.21362	0.15259	-0.12207	0	0	0.15259	0.21362	0
629	2.71606	2.41089	2.04468	1.61743	0.97656	1.00708	0.48828	0.45776	0	0.18311	-0.94604	-2.74658	-4.54712	-6.28662	-7.87353	-9.12475	-10.6812		629	0.12207	-0.18311	-0.24414	-0.09155	0.24414	0.03052	0.09155	-0.09155	0	-0.21362	0.09155	-0.15259	-0.03052	0	0.12207	0.21362	0
630	2.74658	2.41089	2.04468	1.64795	0.97656	1.00708	0.48828	0.45776	0	0.18311	-0.94604	-2.74658	-4.5166	-6.28662	-7.87353	-9.09424	-10.6812		630	0.12207	-0.15259	-0.24414	-0.12207	0.27466	0.06104	0.09155	-0.09155	-0.03052	-0.21362	0.06104	-0.18311	-0.03052	0	0.12207	0.24414	0
631	2.7771	2.44141	2.0752	1.64795	1.00708	1.00708	0.45776	0.45776	0	0.18311	-0.94604	-2.74658	-4.48608	-6.2561	-7.90405	-9.09424	-10.7117		631	0.12207	-0.12207	-0.21362	-0.12207	0.30518	0.03052	0.12207	-0.06104	-0.03052	-0.24414	0	-0.18311	-0.03052	0	0.12207	0.27466	0
632	2.7771	2.44141	2.0752	1.67847	1.0376	1.00708	0.45776	0.45776	0	0.18311	-0.94604	-2.74658	-4.48608	-6.2561	-7.93457	-9.09424	-10.7117		632	0.12207	-0.06104	-0.18311	-0.12207	0.33569	0.03052	0.15259	-0.06104	-0.06104	-0.24414	-0.03052	-0.21362	-0.03052	0	0.12207	0.27466	0
633	2.80762	2.44141	2.0752	1.67847	1.0376	1.00708	0.45776	0.45776	0	0.18311	-0.94604	-2.71606	-4.45557	-6.22559	-7.93457	-9.09424	-10.7422		633	0.09155	-0.03052	-0.18311	-0.12207	0.36621	0	0.15259	-0.06104	-0.09155	-0.24414	-0.06104	-0.21362	-0.03052	0.03052	0.12207	0.33569	0
634	2.83813	2.47192	2.0752	1.70898	1.06812	1.00708	0.42725	0.45776	0	0.18311	-0.94604	-2.71606	-4.45557	-6.22559	-7.93457	-9.09424	-10.7422		634	0.09155	0	-0.15259	-0.09155	0.36621	0	0.18311	-0.06104	-0.12207	-0.27466	-0.09155	-0.24414	-0.06104	0.03052	0.12207	0.36621	0
635	2.86865	2.47192	2.04468	1.70898	1.09863	1.00708	0.42725	0.42725	0	0.18311	-0.91553	-2.68555	-4.45557	-6.2561	-7.96509	-9.09424	-10.7422		635	0.06104	0.03052	-0.12207	-0.09155	0.36621	-0.03052	0.18311	-0.09155	-0.12207	-0.30518	-0.12207	-0.21362	-0.06104	0.03052	0.12207	0.39673	0
636	2.92969	2.47192	2.04468	1.70898	1.09863	1.0376	0.42725	0.42725	0.03052	0.18311	-0.91553	-2.65503	-4.45557	-6.2561	-7.93457	-9.09424	-10.7422		636	0.03052	0.03052	-0.09155	-0.09155	0.36621	-0.09155	0.18311	-0.09155	-0.15259	-0.30518	-0.15259	-0.21362	-0.06104	0.06104	0.15259	0.39673	0
637	2.9602	2.50244	2.01416	1.67847	1.09863	1.0376	0.42725	0.42725	0.06104	0.18311	-0.91553	-2.65503	-4.45557	-6.2561	-7.93457	-9.09424	-10.7422		637	0.03052	0.06104	-0.06104	-0.06104	0.33569	-0.12207	0.18311	-0.12207	-0.18311	-0.33569	-0.18311	-0.18311	-0.06104	0.09155	0.15259	0.42725	0.03052
638	2.99072	2.53296	2.01416	1.67847	1.12915	1.0376	0.42725	0.42725	0.06104	0.18311	-0.91553	-2.62451	-4.45557	-6.28662	-7.93457	-9.09424	-10.7422		638	0	0.06104	-0.06104	-0.06104	0.30518	-0.18311	0.15259	-0.12207	-0.21362	-0.36621	-0.18311	-0.15259	-0.06104	0.09155	0.18311	0.42725	0.03052
639	3.02124	2.53296	1.98364	1.67847	1.12915	1.0376	0.42725	0.39673	0.09155	0.18311	-0.91553	-2.62451	-4.45557	-6.28662	-7.90405	-9.09424	-10.7117		639	0.03052	0.03052	-0.03052	-0.06104	0.30518	-0.21362	0.12207	-0.12207	-0.21362	-0.36621	-0.18311	-0.09155	-0.09155	0.12207	0.21362	0.42725	0.06104
640	3.05176	2.56348	1.95312	1.64795	1.12915	1.0376	0.42725	0.39673	0.09155	0.18311	-0.91553	-2.62451	-4.45557	-6.31714	-7.90405	-9.09424	-10.6812		640	0.03052	0	0	-0.06104	0.27466	-0.27466	0.06104	-0.15259	-0.24414	-0.39673	-0.15259	-0.06104	-0.09155	0.15259	0.21362	0.42725	0.06104
641	3.08228	2.56348	1.95312	1.64795	1.12915	1.00708	0.45776	0.39673	0.09155	0.18311	-0.91553	-2.62451	-4.48608	-6.34766	-7.87353	-9.12475	-10.6506		641	0.06104	0	0	-0.03052	0.27466	-0.30518	0	-0.12207	-0.24414	-0.39673	-0.12207	0	-0.09155	0.15259	0.24414	0.39673	0.06104
642	3.08228	2.56348	1.92261	1.64795	1.15967	1.00708	0.42725	0.36621	0.09155	0.18311	-0.91553	-2.62451	-4.48608	-6.34766	-7.87353	-9.15527	-10.5896		642	0.12207	-0.03052	0	-0.03052	0.24414	-0.30518	-0.03052	-0.12207	-0.24414	-0.39673	-0.09155	0.03052	-0.09155	0.18311	0.27466	0.36621	0.06104
643	3.11279	2.59399	1.89209	1.61743	1.15967	0.97656	0.42725	0.36621	0.09155	0.15259	-0.91553	-2.65503	-4.48608	-6.37817	-7.84302	-9.15527	-10.5591		643	0.18311	-0.09155	0	0	0.24414	-0.30518	-0.09155	-0.09155	-0.24414	-0.39673	-0.03052	0.09155	-0.12207	0.21362	0.27466	0.33569	0.03052
644	3.11279	2.59399	1.89209	1.61743	1.15967	0.97656	0.42725	0.36621	0.06104	0.15259	-0.91553	-2.68555	-4.5166	-6.37817	-7.8125	-9.18579	-10.5286		644	0.24414	-0.12207	0	0	0.24414	-0.30518	-0.15259	-0.06104	-0.27466	-0.39673	0	0.12207	-0.12207	0.21362	0.30518	0.33569	0.03052
645	3.14331	2.59399	1.89209	1.61743	1.15967	0.97656	0.39673	0.36621	0.06104	0.12207	-0.91553	-2.68555	-4.5166	-6.37817	-7.8125	-9.18579	-10.498		645	0.30518	-0.15259	-0.03052	0.03052	0.24414	-0.27466	-0.21362	-0.03052	-0.27466	-0.39673	0.06104	0.18311	-0.15259	0.24414	0.30518	0.30518	0
646	3.14331	2.59399	1.86157	1.61743	1.15967	0.94604	0.39673	0.36621	0.06104	0.12207	-0.91553	-2.71606	-4.54712	-6.37817	-7.78198	-9.18579	-10.4675		646	0.39673	-0.18311	-0.06104	0.06104	0.24414	-0.24414	-0.27466	0	-0.27466	-0.39673	0.12207	0.24414	-0.18311	0.24414	0.33569	0.27466	-0.03052
647	3.14331	2.59399	1.86157	1.61743	1.15967	0.94604	0.39673	0.36621	0.06104	0.09155	-0.91553	-2.74658	-4.54712	-6.37817	-7.75146	-9.18579	-10.437		647	0.45776	-0.21362	-0.09155	0.09155	0.24414	-0.21362	-0.33569	0.03052	-0.27466	-0.39673	0.18311	0.27466	-0.18311	0.27466	0.33569	0.24414	-0.06104
648	3.14331	2.59399	1.86157	1.64795	1.15967	0.94604	0.36621	0.36621	0.03052	0.06104	-0.94604	-2.74658	-4.57764	-6.34766	-7.75146	-9.18579	-10.437		648	0.5188	-0.24414	-0.12207	0.12207	0.21362	-0.18311	-0.36621	0.06104	-0.27466	-0.39673	0.24414	0.33569	-0.21362	0.27466	0.33569	0.21362	-0.09155
649	3.11279	2.59399	1.89209	1.64795	1.15967	0.94604	0.36621	0.36621	0.03052	0.06104	-0.94604	-2.7771	-4.57764	-6.31714	-7.75146	-9.18579	-10.4065		649	0.57983	-0.24414	-0.15259	0.12207	0.21362	-0.15259	-0.39673	0.09155	-0.30518	-0.39673	0.33569	0.36621	-0.24414	0.30518	0.33569	0.21362	-0.12207
650	3.11279	2.59399	1.89209	1.64795	1.15967	0.97656	0.36621	0.36621	0.03052	0.03052	-0.94604	-2.7771	-4.60815	-6.28662	-7.75146	-9.18579	-10.4065		650	0.61035	-0.24414	-0.18311	0.12207	0.18311	-0.09155	-0.42725	0.12207	-0.30518	-0.39673	0.39673	0.42725	-0.24414	0.30518	0.30518	0.18311	-0.12207
651	3.08228	2.59399	1.92261	1.64795	1.15967	0.97656	0.39673	0.33569	0.03052	0.03052	-0.97656	-2.7771	-4.60815	-6.2561	-7.75146	-9.18579	-10.437		651	0.64087	-0.24414	-0.21362	0.12207	0.12207	-0.06104	-0.45776	0.12207	-0.30518	-0.39673	0.45776	0.45776	-0.27466	0.30518	0.30518	0.18311	-0.15259
652	3.08228	2.56348	1.92261	1.67847	1.15967	0.97656	0.39673	0.33569	0.03052	0.03052	-0.97656	-2.7771	-4.63867	-6.22559	-7.75146	-9.18579	-10.437		652	0.64087	-0.24414	-0.21362	0.12207	0.09155	-0.03052	-0.45776	0.12207	-0.27466	-0.36621	0.48828	0.48828	-0.27466	0.30518	0.30518	0.15259	-0.15259
653	3.05176	2.56348	1.95312	1.67847	1.12915	0.97656	0.42725	0.33569	0.03052	0.03052	-1.00708	-2.7771	-4.66919	-6.19507	-7.75146	-9.18579	-10.4675		653	0.64087	-0.21362	-0.18311	0.12207	0.03052	0	-0.48828	0.12207	-0.27466	-0.36621	0.5188	0.5188	-0.24414	0.27466	0.27466	0.15259	-0.15259
654	3.02124	2.56348	1.95312	1.67847	1.12915	0.97656	0.42725	0.33569	0.03052	0.03052	-1.00708	-2.74658	-4.66919	-6.16455	-7.75146	-9.18579	-10.498		654	0.61035	-0.18311	-0.18311	0.09155	0	0.03052	-0.48828	0.09155	-0.27466	-0.33569	0.54932	0.54932	-0.24414	0.24414	0.27466	0.15259	-0.15259
655	2.99072	2.56348	1.98364	1.67847	1.12915	0.97656	0.42725	0.33569	0.03052	0.06104	-1.00708	-2.74658	-4.66919	-6.16455	-7.72095	-9.18579	-10.5286		655	0.57983	-0.15259	-0.15259	0.09155	0	0.06104	-0.48828	0.09155	-0.24414	-0.30518	0.54932	0.54932	-0.21362	0.24414	0.27466	0.12207	-0.15259
656	2.9602	2.56348	1.98364	1.64795	1.12915	0.97656	0.42725	0.33569	0.03052	0.09155	-1.00708	-2.74658	-4.66919	-6.13403	-7.72095	-9.18579	-10.5591		656	0.54932	-0.12207	-0.12207	0.06104	-0.06104	0.09155	-0.48828	0.06104	-0.21362	-0.27466	0.5188	0.54932	-0.18311	0.21362	0.27466	0.09155	-0.15259
657	2.9602	2.56348	1.98364	1.64795	1.09863	0.97656	0.42725	0.33569	0	0.12207	-1.0376	-2.74658	-4.66919	-6.10352	-7.72095	-9.18579	-10.5591		657	0.5188	-0.09155	-0.09155	0.06104	-0.09155	0.12207	-0.48828	0.06104	-0.18311	-0.24414	0.48828	0.54932	-0.15259	0.18311	0.30518	0.09155	-0.12207
658	2.92969	2.56348	1.98364	1.64795	1.09863	0.94604	0.42725	0.33569	0	0.12207	-1.0376	-2.74658	-4.66919	-6.073	-7.72095	-9.18579	-10.5896		658	0.48828	-0.06104	-0.06104	0.03052	-0.12207	0.15259	-0.48828	0.03052	-0.18311	-0.21362	0.42725	0.5188	-0.12207	0.15259	0.30518	0.03052	-0.12207
659	2.92969	2.56348	1.98364	1.64795	1.09863	0.94604	0.42725	0.33569	0	0.15259	-1.0376	-2.74658	-4.63867	-6.073	-7.72095	-9.18579	-10.5896		659	0.45776	-0.03052	-0.03052	0.03052	-0.12207	0.18311	-0.48828	0.03052	-0.15259	-0.15259	0.36621	0.5188	-0.12207	0.12207	0.33569	0	-0.09155
660	2.92969	2.56348	1.98364	1.61743	1.06812	0.91553	0.39673	0.33569	0	0.18311	-1.0376	-2.74658	-4.63867	-6.04248	-7.72095	-9.18579	-10.5896		660	0.42725	0	0	0.03052	-0.15259	0.18311	-0.48828	0.03052	-0.12207	-0.09155	0.30518	0.48828	-0.09155	0.09155	0.33569	0	-0.06104
661	2.92969	2.56348	1.98364	1.61743	1.06812	0.91553	0.39673	0.33569	0	0.18311	-1.0376	-2.74658	-4.60815	-6.04248	-7.72095	-9.18579	-10.5896		661	0.42725	0	0	0.03052	-0.15259	0.21362	-0.48828	0.03052	-0.12207	-0.06104	0.21362	0.48828	-0.06104	0.06104	0.36621	-0.03052	-0.03052
662	2.92969	2.56348	2.01416	1.61743	1.06812	0.91553	0.36621	0.33569	0.03052	0.18311	-1.0376	-2.74658	-4.57764	-6.04248	-7.75146	-9.18579	-10.5896		662	0.42725	0	0.03052	0.03052	-0.15259	0.21362	-0.45776	0.06104	-0.09155	0	0.15259	0.48828	-0.06104	0.06104	0.36621	-0.06104	0
663	2.9602	2.56348	2.01416	1.64795	1.06812	0.91553	0.36621	0.33569	0.03052	0.18311	-1.0376	-2.74658	-4.57764	-6.073	-7.75146	-9.18579	-10.5896		663	0.42725	0	0.03052	0.03052	-0.15259	0.21362	-0.45776	0.09155	-0.09155	0.03052	0.06104	0.48828	-0.06104	0.03052	0.39673	-0.09155	0.06104
664	2.9602	2.56348	2.04468	1.64795	1.06812	0.91553	0.33569	0.30518	0.06104	0.18311	-1.0376	-2.74658	-4.54712	-6.10352	-7.75146	-9.21631	-10.5896		664	0.42725	0	0.03052	0.03052	-0.15259	0.21362	-0.45776	0.12207	-0.09155	0.06104	0	0.48828	-0.03052	0.03052	0.39673	-0.12207	0.12207
665	2.9602	2.56348	2.04468	1.64795	1.09863	0.88501	0.33569	0.30518	0.06104	0.18311	-1.06812	-2.74658	-4.54712	-6.13403	-7.78198	-9.21631	-10.5591		665	0.42725	0	0.03052	0.03052	-0.15259	0.21362	-0.45776	0.18311	-0.09155	0.12207	0	0.5188	-0.03052	0.03052	0.42725	-0.15259	0.21362
666	2.99072	2.56348	2.04468	1.64795	1.09863	0.88501	0.30518	0.30518	0.09155	0.18311	-1.09863	-2.74658	-4.54712	-6.16455	-7.8125	-9.21631	-10.5286		666	0.42725	0	0.03052	0	-0.15259	0.21362	-0.42725	0.21362	-0.06104	0.15259	-0.06104	0.5188	-0.03052	0.06104	0.42725	-0.15259	0.27466
667	2.99072	2.56348	2.0752	1.67847	1.09863	0.88501	0.30518	0.30518	0.12207	0.15259	-1.09863	-2.74658	-4.54712	-6.19507	-7.84302	-9.24683	-10.5286		667	0.39673	0	0.03052	0	-0.12207	0.21362	-0.42725	0.27466	-0.06104	0.18311	-0.09155	0.5188	-0.03052	0.06104	0.42725	-0.15259	0.33569
668	2.99072	2.56348	2.0752	1.67847	1.09863	0.88501	0.30518	0.30518	0.12207	0.15259	-1.12915	-2.74658	-4.54712	-6.22559	-7.84302	-9.24683	-10.498		668	0.39673	0	0.03052	0	-0.12207	0.18311	-0.39673	0.33569	-0.06104	0.21362	-0.12207	0.54932	0	0.09155	0.42725	-0.15259	0.39673
669	3.02124	2.53296	2.0752	1.67847	1.12915	0.88501	0.30518	0.30518	0.15259	0.15259	-1.15967	-2.74658	-4.54712	-6.28662	-7.87353	-9.27734	-10.4675		669	0.36621	0.03052	0.03052	0	-0.09155	0.15259	-0.39673	0.39673	-0.06104	0.21362	-0.12207	0.54932	0	0.12207	0.39673	-0.18311	0.45776
670	3.02124	2.53296	2.0752	1.67847	1.12915	0.85449	0.33569	0.33569	0.15259	0.15259	-1.15967	-2.74658	-4.54712	-6.31714	-7.90405	-9.27734	-10.4675		670	0.33569	0.09155	0	0	-0.09155	0.12207	-0.36621	0.45776	-0.06104	0.21362	-0.12207	0.54932	0	0.12207	0.39673	-0.18311	0.48828
671	3.02124	2.50244	2.0752	1.67847	1.15967	0.85449	0.33569	0.33569	0.18311	0.15259	-1.19019	-2.71606	-4.57764	-6.34766	-7.90405	-9.27734	-10.437		671	0.27466	0.12207	0	0	-0.06104	0.09155	-0.36621	0.48828	-0.09155	0.21362	-0.09155	0.54932	0	0.15259	0.36621	-0.18311	0.5188
672	3.02124	2.50244	2.0752	1.67847	1.15967	0.82397	0.33569	0.33569	0.18311	0.15259	-1.19019	-2.68555	-4.57764	-6.34766	-7.90405	-9.27734	-10.437		672	0.24414	0.18311	0	-0.03052	-0.03052	0.06104	-0.36621	0.54932	-0.09155	0.18311	-0.09155	0.54932	0.03052	0.15259	0.30518	-0.18311	0.5188
673	3.02124	2.47192	2.04468	1.67847	1.19019	0.82397	0.33569	0.36621	0.18311	0.15259	-1.19019	-2.68555	-4.57764	-6.37817	-7.90405	-9.27734	-10.437		673	0.21362	0.21362	0	-0.06104	-0.03052	0.03052	-0.33569	0.57983	-0.12207	0.15259	-0.06104	0.54932	0.06104	0.15259	0.27466	-0.18311	0.48828
674	2.99072	2.44141	2.04468	1.64795	1.2207	0.82397	0.33569	0.36621	0.18311	0.15259	-1.19019	-2.65503	-4.60815	-6.37817	-7.87353	-9.27734	-10.4675		674	0.18311	0.24414	0	-0.09155	-0.03052	0.03052	-0.33569	0.57983	-0.15259	0.12207	-0.03052	0.54932	0.06104	0.15259	0.21362	-0.18311	0.48828
675	2.99072	2.41089	2.01416	1.64795	1.2207	0.79346	0.36621	0.36621	0.18311	0.15259	-1.15967	-2.65503	-4.60815	-6.37817	-7.87353	-9.27734	-10.4675		675	0.12207	0.27466	0	-0.12207	-0.03052	0.03052	-0.30518	0.57983	-0.15259	0.09155	0	0.54932	0.09155	0.15259	0.18311	-0.15259	0.42725
676	2.99072	2.41089	2.01416	1.64795	1.25122	0.79346	0.36621	0.33569	0.18311	0.15259	-1.15967	-2.65503	-4.63867	-6.37817	-7.84302	-9.30786	-10.498		676	0.09155	0.27466	0	-0.18311	-0.03052	0.06104	-0.27466	0.57983	-0.18311	0.06104	0.03052	0.54932	0.09155	0.15259	0.15259	-0.15259	0.39673
677	2.99072	2.38037	1.98364	1.64795	1.25122	0.79346	0.36621	0.33569	0.21362	0.15259	-1.12915	-2.65503	-4.63867	-6.34766	-7.8125	-9.30786	-10.5286		677	0.06104	0.24414	0	-0.21362	-0.03052	0.09155	-0.24414	0.57983	-0.21362	0.03052	0.09155	0.54932	0.12207	0.12207	0.12207	-0.12207	0.33569
678	2.99072	2.38037	1.98364	1.61743	1.25122	0.79346	0.36621	0.30518	0.21362	0.15259	-1.12915	-2.65503	-4.63867	-6.34766	-7.78198	-9.30786	-10.5591		678	0.03052	0.21362	0	-0.27466	-0.03052	0.12207	-0.21362	0.54932	-0.21362	0.03052	0.15259	0.57983	0.12207	0.12207	0.09155	-0.09155	0.30518
679	2.99072	2.34985	2.01416	1.61743	1.25122	0.79346	0.36621	0.30518	0.21362	0.15259	-1.12915	-2.65503	-4.66919	-6.34766	-7.78198	-9.30786	-10.5896		679	0	0.18311	0	-0.30518	-0.03052	0.18311	-0.15259	0.5188	-0.24414	0	0.18311	0.57983	0.15259	0.12207	0.09155	-0.06104	0.24414
680	3.02124	2.34985	2.01416	1.61743	1.2207	0.79346	0.39673	0.27466	0.21362	0.15259	-1.12915	-2.65503	-4.66919	-6.31714	-7.75146	-9.30786	-10.5896		680	0	0.12207	0	-0.33569	0	0.24414	-0.09155	0.45776	-0.24414	0	0.21362	0.61035	0.15259	0.12207	0.06104	-0.03052	0.18311
681	3.02124	2.34985	2.01416	1.61743	1.2207	0.79346	0.39673	0.27466	0.21362	0.15259	-1.15967	-2.65503	-4.66919	-6.31714	-7.72095	-9.30786	-10.5896		681	-0.03052	0.09155	0	-0.33569	0	0.30518	-0.06104	0.42725	-0.24414	-0.03052	0.24414	0.61035	0.15259	0.12207	0.06104	0	0.12207
682	3.02124	2.34985	2.04468	1.61743	1.19019	0.79346	0.39673	0.27466	0.21362	0.15259	-1.15967	-2.68555	-4.66919	-6.31714	-7.69043	-9.27734	-10.6201		682	-0.06104	0.06104	0	-0.36621	0	0.33569	0	0.39673	-0.21362	-0.06104	0.27466	0.61035	0.15259	0.15259	0.06104	0	0.09155
683	3.02124	2.34985	2.04468	1.61743	1.19019	0.79346	0.39673	0.27466	0.21362	0.15259	-1.19019	-2.68555	-4.66919	-6.28662	-7.69043	-9.27734	-10.6201		683	-0.09155	0.03052	0	-0.36621	0.06104	0.39673	0.03052	0.36621	-0.18311	-0.09155	0.30518	0.61035	0.18311	0.15259	0.06104	0.03052	0.03052
684	3.02124	2.34985	2.0752	1.61743	1.19019	0.79346	0.39673	0.27466	0.18311	0.15259	-1.19019	-2.71606	-4.69971	-6.28662	-7.65991	-9.27734	-10.6201		684	-0.09155	0.03052	0	-0.33569	0.09155	0.42725	0.09155	0.30518	-0.15259	-0.12207	0.33569	0.61035	0.18311	0.18311	0.06104	0.06104	0
685	2.99072	2.34985	2.10571	1.64795	1.19019	0.79346	0.39673	0.30518	0.18311	0.18311	-1.19019	-2.71606	-4.69971	-6.28662	-7.65991	-9.27734	-10.6201		685	-0.12207	0.03052	0	-0.33569	0.12207	0.45776	0.15259	0.27466	-0.12207	-0.15259	0.33569	0.57983	0.18311	0.18311	0.06104	0.09155	-0.03052
686	2.99072	2.34985	2.10571	1.64795	1.19019	0.82397	0.39673	0.33569	0.15259	0.18311	-1.19019	-2.71606	-4.73022	-6.28662	-7.62939	-9.27734	-10.6201		686	-0.12207	0.06104	0	-0.30518	0.18311	0.45776	0.18311	0.24414	-0.06104	-0.18311	0.36621	0.54932	0.18311	0.21362	0.06104	0.12207	-0.06104
687	2.9602	2.38037	2.13623	1.64795	1.19019	0.82397	0.39673	0.36621	0.12207	0.18311	-1.19019	-2.74658	-4.73022	-6.28662	-7.62939	-9.27734	-10.6201		687	-0.12207	0.06104	-0.03052	-0.27466	0.21362	0.45776	0.21362	0.21362	0	-0.21362	0.36621	0.5188	0.15259	0.21362	0.09155	0.15259	-0.09155
688	2.9602	2.38037	2.13623	1.67847	1.2207	0.82397	0.39673	0.39673	0.09155	0.18311	-1.19019	-2.74658	-4.73022	-6.28662	-7.62939	-9.27734	-10.6201		688	-0.09155	0.09155	-0.06104	-0.24414	0.24414	0.45776	0.21362	0.15259	0.03052	-0.24414	0.33569	0.48828	0.15259	0.21362	0.09155	0.15259	-0.12207
689	2.92969	2.41089	2.13623	1.67847	1.25122	0.85449	0.39673	0.42725	0.06104	0.18311	-1.19019	-2.74658	-4.76074	-6.28662	-7.62939	-9.30786	-10.6506		689	-0.09155	0.12207	-0.09155	-0.21362	0.27466	0.42725	0.24414	0.12207	0.09155	-0.24414	0.33569	0.45776	0.12207	0.21362	0.12207	0.18311	-0.18311
690	2.92969	2.44141	2.13623	1.67847	1.28174	0.88501	0.42725	0.45776	0.06104	0.18311	-1.19019	-2.74658	-4.76074	-6.31714	-7.62939	-9.30786	-10.6506		690	-0.06104	0.15259	-0.12207	-0.15259	0.30518	0.39673	0.24414	0.06104	0.15259	-0.27466	0.30518	0.39673	0.09155	0.21362	0.12207	0.18311	-0.21362
691	2.92969	2.47192	2.13623	1.67847	1.28174	0.91553	0.42725	0.48828	0.03052	0.15259	-1.19019	-2.74658	-4.76074	-6.31714	-7.62939	-9.33838	-10.6812		691	-0.03052	0.15259	-0.12207	-0.12207	0.30518	0.36621	0.24414	0.03052	0.18311	-0.27466	0.30518	0.36621	0.06104	0.21362	0.15259	0.21362	-0.21362
692	2.92969	2.50244	2.13623	1.67847	1.31226	0.94604	0.42725	0.48828	0	0.15259	-1.19019	-2.74658	-4.73022	-6.31714	-7.62939	-9.3689	-10.6812		692	0	0.15259	-0.12207	-0.06104	0.30518	0.30518	0.24414	0	0.21362	-0.27466	0.27466	0.30518	0.06104	0.18311	0.15259	0.21362	-0.24414
693	2.9602	2.53296	2.13623	1.67847	1.34277	0.97656	0.45776	0.5188	0	0.15259	-1.19019	-2.74658	-4.73022	-6.31714	-7.65991	-9.39941	-10.7117		693	0	0.15259	-0.12207	-0.03052	0.30518	0.27466	0.21362	0	0.24414	-0.27466	0.24414	0.27466	0.03052	0.18311	0.18311	0.21362	-0.27466
694	2.99072	2.56348	2.13623	1.67847	1.37329	1.00708	0.45776	0.5188	0	0.15259	-1.2207	-2.74658	-4.69971	-6.34766	-7.65991	-9.46045	-10.7117		694	0	0.15259	-0.12207	0	0.27466	0.21362	0.18311	-0.03052	0.24414	-0.24414	0.24414	0.21362	0.03052	0.18311	0.18311	0.21362	-0.27466
695	3.02124	2.56348	2.16675	1.70898	1.37329	1.0376	0.45776	0.5188	0	0.15259	-1.2207	-2.74658	-4.66919	-6.34766	-7.65991	-9.49097	-10.7117		695	0.03052	0.12207	-0.12207	0.03052	0.24414	0.18311	0.15259	-0.03052	0.24414	-0.24414	0.24414	0.15259	0	0.18311	0.18311	0.21362	-0.30518
696	3.02124	2.59399	2.16675	1.70898	1.37329	1.0376	0.42725	0.48828	0	0.12207	-1.2207	-2.74658	-4.66919	-6.34766	-7.69043	-9.52148	-10.7422		696	0.03052	0.09155	-0.09155	0.03052	0.18311	0.15259	0.09155	0	0.21362	-0.21362	0.24414	0.12207	0.03052	0.15259	0.18311	0.18311	-0.30518
697	3.05176	2.62451	2.16675	1.7395	1.37329	1.0376	0.42725	0.48828	0	0.12207	-1.2207	-2.71606	-4.63867	-6.37817	-7.69043	-9.552	-10.7422		697	0.06104	0.06104	-0.09155	0.06104	0.15259	0.15259	0	0	0.18311	-0.21362	0.24414	0.06104	0.03052	0.15259	0.18311	0.18311	-0.30518
698	3.08228	2.62451	2.19727	1.7395	1.37329	1.06812	0.42725	0.48828	0	0.12207	-1.2207	-2.71606	-4.60815	-6.37817	-7.72095	-9.58252	-10.7422		698	0.06104	0.03052	-0.06104	0.09155	0.12207	0.12207	-0.03052	0.06104	0.15259	-0.21362	0.24414	0.03052	0.06104	0.15259	0.15259	0.18311	-0.27466
699	3.11279	2.65503	2.19727	1.77002	1.34277	1.06812	0.42725	0.48828	0.03052	0.12207	-1.2207	-2.71606	-4.57764	-6.40869	-7.75146	-9.61304	-10.7727		699	0.06104	0	-0.06104	0.09155	0.09155	0.12207	-0.09155	0.12207	0.12207	-0.21362	0.24414	0	0.09155	0.15259	0.15259	0.18311	-0.27466
700	3.11279	2.65503	2.19727	1.77002	1.34277	1.06812	0.42725	0.45776	0.03052	0.12207	-1.2207	-2.71606	-4.57764	-6.40869	-7.75146	-9.64355	-10.7727		700	0.06104	0	-0.03052	0.09155	0.09155	0.12207	-0.18311	0.18311	0.09155	-0.18311	0.21362	-0.03052	0.12207	0.15259	0.12207	0.21362	-0.24414
701	3.14331	2.65503	2.19727	1.77002	1.31226	1.0376	0.42725	0.45776	0.06104	0.12207	-1.19019	-2.68555	-4.54712	-6.43921	-7.78198	-9.64355	-10.7727		701	0.06104	-0.03052	-0.03052	0.09155	0.06104	0.12207	-0.24414	0.27466	0.06104	-0.18311	0.21362	-0.03052	0.15259	0.12207	0.09155	0.21362	-0.21362
702	3.14331	2.68555	2.19727	1.77002	1.31226	1.0376	0.42725	0.42725	0.06104	0.09155	-1.19019	-2.68555	-4.54712	-6.43921	-7.8125	-9.64355	-10.7727		702	0.06104	-0.06104	-0.03052	0.06104	0.06104	0.15259	-0.33569	0.33569	0.06104	-0.15259	0.21362	-0.06104	0.18311	0.12207	0.06104	0.21362	-0.15259
703	3.14331	2.68555	2.19727	1.77002	1.28174	1.0376	0.45776	0.42725	0.06104	0.09155	-1.19019	-2.65503	-4.5166	-6.43921	-7.8125	-9.64355	-10.7727		703	0.06104	-0.09155	-0.03052	0.06104	0.06104	0.15259	-0.39673	0.39673	0.03052	-0.15259	0.18311	-0.06104	0.21362	0.09155	0.03052	0.21362	-0.12207
704	3.14331	2.68555	2.16675	1.7395	1.28174	1.0376	0.45776	0.39673	0.06104	0.09155	-1.15967	-2.65503	-4.5166	-6.43921	-7.84302	-9.61304	-10.8032		704	0.06104	-0.09155	-0.03052	0.06104	0.06104	0.15259	-0.42725	0.45776	0.03052	-0.12207	0.15259	-0.06104	0.21362	0.06104	0.03052	0.18311	-0.06104
705	3.14331	2.68555	2.16675	1.70898	1.28174	1.0376	0.45776	0.39673	0.06104	0.09155	-1.12915	-2.65503	-4.48608	-6.43921	-7.84302	-9.61304	-10.8032		705	0.06104	-0.09155	-0.03052	0.06104	0.09155	0.15259	-0.48828	0.48828	0.03052	-0.09155	0.12207	-0.06104	0.21362	0	0	0.18311	0
706	3.11279	2.68555	2.13623	1.70898	1.28174	1.0376	0.48828	0.36621	0.06104	0.09155	-1.12915	-2.65503	-4.48608	-6.43921	-7.84302	-9.58252	-10.8337		706	0.06104	-0.09155	-0.06104	0.06104	0.09155	0.15259	-0.48828	0.5188	0.03052	-0.06104	0.09155	-0.09155	0.21362	0	0	0.15259	0.03052
707	3.11279	2.71606	2.13623	1.67847	1.28174	1.0376	0.48828	0.36621	0.06104	0.09155	-1.09863	-2.65503	-4.48608	-6.40869	-7.87353	-9.58252	-10.8643		707	0.03052	-0.09155	-0.09155	0.06104	0.09155	0.15259	-0.5188	0.54932	0.03052	-0.06104	0.09155	-0.09155	0.21362	0	0	0.12207	0.09155
708	3.11279	2.71606	2.10571	1.67847	1.28174	1.0376	0.48828	0.33569	0.06104	0.12207	-1.06812	-2.65503	-4.48608	-6.40869	-7.87353	-9.58252	-10.8948		708	0.03052	-0.06104	-0.12207	0.06104	0.09155	0.18311	-0.5188	0.54932	0.06104	-0.06104	0.06104	-0.09155	0.21362	-0.03052	-0.03052	0.09155	0.15259
709	3.11279	2.71606	2.10571	1.67847	1.28174	1.0376	0.48828	0.33569	0.06104	0.12207	-1.06812	-2.65503	-4.48608	-6.37817	-7.87353	-9.552	-10.9253		709	0	-0.03052	-0.15259	0.06104	0.09155	0.18311	-0.5188	0.54932	0.06104	-0.03052	0.03052	-0.06104	0.21362	-0.03052	-0.03052	0.09155	0.18311
710	3.08228	2.68555	2.10571	1.67847	1.28174	1.00708	0.48828	0.33569	0.06104	0.12207	-1.0376	-2.65503	-4.48608	-6.37817	-7.87353	-9.552	-10.9558		710	0	0	-0.18311	0.09155	0.06104	0.15259	-0.48828	0.54932	0.06104	-0.03052	0.03052	-0.06104	0.21362	-0.03052	-0.03052	0.06104	0.21362
711	3.08228	2.68555	2.13623	1.67847	1.28174	1.00708	0.48828	0.33569	0.06104	0.12207	-1.00708	-2.65503	-4.48608	-6.37817	-7.84302	-9.552	-10.9863		711	-0.03052	0.03052	-0.18311	0.09155	0.06104	0.15259	-0.48828	0.5188	0.03052	-0.06104	0.03052	-0.03052	0.21362	0	0	0.03052	0.24414
712	3.08228	2.65503	2.13623	1.67847	1.28174	1.00708	0.48828	0.33569	0.06104	0.12207	-1.00708	-2.65503	-4.5166	-6.34766	-7.84302	-9.552	-11.0168		712	-0.06104	0.06104	-0.21362	0.09155	0.03052	0.15259	-0.45776	0.48828	0.03052	-0.06104	0	0	0.24414	0	0	0.03052	0.24414
713	3.08228	2.62451	2.16675	1.67847	1.25122	0.97656	0.5188	0.33569	0.06104	0.15259	-0.97656	-2.65503	-4.5166	-6.34766	-7.84302	-9.52148	-11.0168		713	-0.09155	0.09155	-0.24414	0.09155	0	0.15259	-0.45776	0.45776	0.03052	-0.09155	0.03052	0	0.24414	0	0	0.03052	0.27466
714	3.08228	2.59399	2.19727	1.67847	1.25122	0.97656	0.5188	0.33569	0.06104	0.15259	-0.97656	-2.62451	-4.5166	-6.34766	-7.84302	-9.52148	-11.0474		714	-0.12207	0.09155	-0.24414	0.09155	0	0.15259	-0.45776	0.39673	0	-0.09155	0.03052	0.03052	0.27466	0.03052	0	0.03052	0.30518
715	3.08228	2.56348	2.22778	1.70898	1.25122	0.94604	0.5188	0.33569	0.06104	0.15259	-0.97656	-2.62451	-4.54712	-6.31714	-7.8125	-9.49097	-11.0474		715	-0.15259	0.09155	-0.27466	0.09155	0	0.12207	-0.42725	0.33569	0	-0.09155	0.03052	0.06104	0.30518	0.03052	0	0.06104	0.33569
716	3.08228	2.53296	2.2583	1.70898	1.25122	0.94604	0.5188	0.36621	0.03052	0.18311	-0.97656	-2.62451	-4.54712	-6.31714	-7.8125	-9.49097	-11.0474		716	-0.15259	0.06104	-0.30518	0.09155	-0.03052	0.12207	-0.42725	0.27466	0	-0.09155	0.06104	0.09155	0.36621	0.06104	0.03052	0.06104	0.33569
717	3.08228	2.50244	2.2583	1.70898	1.25122	0.94604	0.5188	0.36621	0.03052	0.18311	-1.00708	-2.59399	-4.57764	-6.31714	-7.78198	-9.46045	-11.0168		717	-0.15259	0.03052	-0.30518	0.09155	-0.03052	0.09155	-0.42725	0.24414	-0.03052	-0.06104	0.09155	0.09155	0.39673	0.06104	0.03052	0.06104	0.36621
718	3.08228	2.50244	2.28882	1.70898	1.25122	0.94604	0.54932	0.36621	0.03052	0.21362	-1.00708	-2.59399	-4.57764	-6.31714	-7.78198	-9.46045	-11.0168		718	-0.15259	0	-0.33569	0.06104	-0.03052	0.09155	-0.42725	0.21362	-0.03052	-0.03052	0.09155	0.09155	0.45776	0.06104	0.06104	0.06104	0.39673
719	3.08228	2.47192	2.28882	1.70898	1.25122	0.94604	0.54932	0.36621	0.03052	0.21362	-1.0376	-2.59399	-4.60815	-6.28662	-7.78198	-9.46045	-10.9863		719	-0.12207	0	-0.36621	0.03052	-0.06104	0.06104	-0.42725	0.18311	-0.06104	0	0.12207	0.09155	0.48828	0.06104	0.09155	0.06104	0.39673
720	3.08228	2.47192	2.28882	1.67847	1.25122	0.94604	0.57983	0.36621	0.03052	0.21362	-1.0376	-2.56348	-4.60815	-6.28662	-7.78198	-9.46045	-10.9863		720	-0.09155	-0.06104	-0.39673	0	-0.06104	0.03052	-0.42725	0.18311	-0.06104	0.03052	0.15259	0.09155	0.5188	0.03052	0.09155	0.06104	0.39673
721	3.08228	2.47192	2.28882	1.67847	1.28174	0.97656	0.57983	0.36621	0	0.24414	-1.06812	-2.56348	-4.60815	-6.28662	-7.78198	-9.46045	-10.9558		721	-0.06104	-0.12207	-0.39673	0	-0.06104	0.03052	-0.42725	0.18311	-0.09155	0.09155	0.18311	0.06104	0.54932	0.03052	0.12207	0.03052	0.39673
722	3.08228	2.44141	2.28882	1.67847	1.28174	0.97656	0.57983	0.39673	0	0.24414	-1.06812	-2.56348	-4.63867	-6.28662	-7.78198	-9.46045	-10.9558		722	-0.03052	-0.15259	-0.42725	-0.03052	-0.06104	0	-0.42725	0.21362	-0.09155	0.12207	0.21362	0.06104	0.57983	0.03052	0.15259	0	0.39673
723	3.11279	2.44141	2.2583	1.64795	1.31226	1.00708	0.57983	0.39673	0	0.27466	-1.09863	-2.56348	-4.63867	-6.2561	-7.78198	-9.46045	-10.9253		723	0	-0.21362	-0.45776	-0.09155	-0.06104	0	-0.39673	0.21362	-0.06104	0.18311	0.24414	0.03052	0.57983	0.03052	0.18311	0	0.36621
724	3.11279	2.47192	2.2583	1.61743	1.31226	1.00708	0.57983	0.36621	0	0.27466	-1.09863	-2.56348	-4.63867	-6.2561	-7.8125	-9.49097	-10.8948		724	0.03052	-0.24414	-0.45776	-0.12207	-0.06104	0	-0.39673	0.27466	-0.06104	0.21362	0.27466	0.03052	0.54932	0.03052	0.18311	-0.03052	0.33569
725	3.11279	2.47192	2.2583	1.61743	1.34277	1.0376	0.57983	0.36621	0	0.27466	-1.09863	-2.56348	-4.63867	-6.2561	-7.8125	-9.49097	-10.8948		725	0.09155	-0.24414	-0.48828	-0.15259	-0.06104	0	-0.36621	0.30518	-0.06104	0.24414	0.30518	0.03052	0.54932	0.03052	0.21362	-0.06104	0.30518
726	3.11279	2.47192	2.22778	1.61743	1.37329	1.0376	0.54932	0.36621	-0.03052	0.27466	-1.12915	-2.56348	-4.60815	-6.2561	-7.84302	-9.52148	-10.8643		726	0.15259	-0.27466	-0.48828	-0.18311	-0.06104	0	-0.36621	0.33569	-0.03052	0.24414	0.33569	0.03052	0.5188	0.03052	0.21362	-0.09155	0.30518
727	3.11279	2.47192	2.22778	1.58691	1.37329	1.0376	0.54932	0.36621	-0.03052	0.27466	-1.12915	-2.53296	-4.60815	-6.2561	-7.87353	-9.52148	-10.8643		727	0.18311	-0.27466	-0.48828	-0.21362	-0.09155	0	-0.33569	0.33569	-0.03052	0.21362	0.33569	0.03052	0.48828	0.03052	0.18311	-0.12207	0.27466
728	3.11279	2.50244	2.22778	1.58691	1.37329	1.0376	0.54932	0.36621	-0.03052	0.27466	-1.12915	-2.53296	-4.57764	-6.2561	-7.87353	-9.552	-10.8337		728	0.24414	-0.24414	-0.45776	-0.21362	-0.09155	0.03052	-0.33569	0.36621	0	0.21362	0.36621	0.03052	0.45776	0.03052	0.18311	-0.15259	0.24414
729	3.08228	2.50244	2.22778	1.58691	1.37329	1.0376	0.54932	0.36621	-0.03052	0.30518	-1.12915	-2.53296	-4.54712	-6.2561	-7.90405	-9.552	-10.8337		729	0.27466	-0.24414	-0.45776	-0.21362	-0.09155	0.06104	-0.30518	0.36621	0	0.18311	0.36621	0.03052	0.42725	0.03052	0.15259	-0.15259	0.24414
730	3.08228	2.53296	2.22778	1.61743	1.40381	1.0376	0.54932	0.33569	0	0.30518	-1.12915	-2.53296	-4.5166	-6.2561	-7.90405	-9.552	-10.8032		730	0.30518	-0.21362	-0.45776	-0.21362	-0.09155	0.09155	-0.27466	0.33569	0	0.15259	0.36621	0.03052	0.39673	0.03052	0.12207	-0.15259	0.21362
731	3.08228	2.53296	2.22778	1.64795	1.40381	1.00708	0.54932	0.36621	0	0.30518	-1.12915	-2.50244	-4.48608	-6.2561	-7.93457	-9.58252	-10.8032		731	0.33569	-0.21362	-0.42725	-0.21362	-0.09155	0.12207	-0.27466	0.33569	0	0.12207	0.36621	0.03052	0.36621	0.03052	0.09155	-0.15259	0.21362
732	3.05176	2.56348	2.2583	1.64795	1.37329	1.00708	0.54932	0.36621	0	0.30518	-1.09863	-2.50244	-4.45557	-6.2561	-7.93457	-9.58252	-10.7727		732	0.36621	-0.18311	-0.42725	-0.18311	-0.09155	0.18311	-0.24414	0.27466	0.03052	0.09155	0.33569	0.03052	0.33569	0.03052	0.03052	-0.15259	0.21362
733	3.05176	2.56348	2.2583	1.67847	1.37329	1.00708	0.5188	0.36621	0.03052	0.30518	-1.09863	-2.50244	-4.42505	-6.22559	-7.93457	-9.58252	-10.7422		733	0.36621	-0.15259	-0.39673	-0.18311	-0.06104	0.21362	-0.21362	0.24414	0.03052	0.06104	0.33569	0.03052	0.30518	0	0	-0.12207	0.18311
734	3.05176	2.56348	2.2583	1.70898	1.34277	1.00708	0.5188	0.36621	0.06104	0.30518	-1.09863	-2.47192	-4.42505	-6.22559	-7.96509	-9.58252	-10.7422		734	0.39673	-0.12207	-0.36621	-0.18311	-0.06104	0.24414	-0.18311	0.21362	0.06104	0.06104	0.30518	0.03052	0.27466	0	0	-0.09155	0.15259
735	3.05176	2.56348	2.2583	1.7395	1.31226	1.00708	0.5188	0.36621	0.09155	0.30518	-1.09863	-2.47192	-4.42505	-6.22559	-7.96509	-9.58252	-10.7117		735	0.39673	-0.09155	-0.33569	-0.18311	-0.03052	0.24414	-0.18311	0.15259	0.09155	0.03052	0.27466	0.03052	0.24414	0	-0.03052	-0.09155	0.12207
736	3.05176	2.56348	2.2583	1.77002	1.28174	1.00708	0.48828	0.33569	0.12207	0.27466	-1.09863	-2.47192	-4.42505	-6.19507	-7.96509	-9.61304	-10.7117		736	0.36621	-0.03052	-0.30518	-0.18311	0	0.24414	-0.15259	0.12207	0.09155	0.03052	0.24414	0.03052	0.21362	0	-0.03052	-0.06104	0.09155
737	3.08228	2.56348	2.2583	1.77002	1.25122	1.00708	0.48828	0.30518	0.15259	0.27466	-1.09863	-2.50244	-4.42505	-6.19507	-7.96509	-9.61304	-10.7117		737	0.36621	0	-0.27466	-0.18311	0	0.24414	-0.12207	0.09155	0.12207	0.03052	0.18311	0.03052	0.18311	0	-0.06104	-0.03052	0.06104
738	3.08228	2.56348	2.2583	1.80054	1.2207	1.00708	0.45776	0.30518	0.18311	0.27466	-1.09863	-2.50244	-4.42505	-6.16455	-7.93457	-9.61304	-10.7422		738	0.33569	0	-0.24414	-0.21362	0	0.24414	-0.09155	0.09155	0.12207	0.06104	0.15259	0.06104	0.18311	0	-0.06104	0	0.03052
739	3.08228	2.56348	2.2583	1.80054	1.19019	1.0376	0.42725	0.27466	0.18311	0.27466	-1.12915	-2.50244	-4.42505	-6.16455	-7.93457	-9.61304	-10.7422		739	0.30518	0.03052	-0.21362	-0.21362	0.03052	0.21362	-0.06104	0.06104	0.15259	0.06104	0.09155	0.06104	0.15259	0	-0.03052	0	0
740	3.11279	2.53296	2.2583	1.80054	1.15967	1.0376	0.42725	0.24414	0.21362	0.24414	-1.12915	-2.53296	-4.42505	-6.16455	-7.90405	-9.61304	-10.7727		740	0.27466	0.06104	-0.18311	-0.21362	0.03052	0.18311	-0.06104	0.06104	0.18311	0.06104	0.03052	0.09155	0.15259	0	-0.03052	0	-0.03052
741	3.11279	2.53296	2.2583	1.77002	1.12915	1.06812	0.39673	0.21362	0.21362	0.24414	-1.12915	-2.53296	-4.42505	-6.19507	-7.90405	-9.58252	-10.8337		741	0.24414	0.09155	-0.18311	-0.24414	0.03052	0.15259	-0.06104	0.06104	0.18311	0.09155	0	0.12207	0.15259	0	-0.03052	0	-0.06104
742	3.11279	2.53296	2.2583	1.77002	1.09863	1.06812	0.39673	0.18311	0.21362	0.24414	-1.12915	-2.56348	-4.42505	-6.19507	-7.87353	-9.58252	-10.8643		742	0.24414	0.12207	-0.15259	-0.24414	0.06104	0.12207	-0.06104	0.06104	0.21362	0.12207	-0.03052	0.15259	0.15259	0	0	0	-0.12207
743	3.11279	2.53296	2.2583	1.7395	1.09863	1.06812	0.36621	0.15259	0.21362	0.24414	-1.09863	-2.56348	-4.39453	-6.22559	-7.87353	-9.552	-10.9253		743	0.21362	0.12207	-0.18311	-0.24414	0.06104	0.09155	-0.06104	0.09155	0.24414	0.12207	-0.06104	0.18311	0.12207	0	0	-0.03052	-0.12207
744	3.08228	2.50244	2.28882	1.70898	1.09863	1.09863	0.36621	0.15259	0.21362	0.24414	-1.09863	-2.56348	-4.39453	-6.2561	-7.87353	-9.52148	-10.9558		744	0.21362	0.15259	-0.18311	-0.24414	0.06104	0.06104	-0.06104	0.09155	0.27466	0.15259	-0.12207	0.21362	0.12207	-0.03052	0	-0.03052	-0.15259
745	3.08228	2.50244	2.28882	1.67847	1.09863	1.09863	0.36621	0.15259	0.21362	0.24414	-1.09863	-2.56348	-4.39453	-6.28662	-7.87353	-9.49097	-10.9863		745	0.21362	0.15259	-0.21362	-0.27466	0.09155	0.03052	-0.09155	0.09155	0.30518	0.18311	-0.15259	0.24414	0.12207	-0.03052	0	-0.06104	-0.15259
746	3.08228	2.50244	2.28882	1.67847	1.09863	1.09863	0.36621	0.15259	0.18311	0.24414	-1.09863	-2.56348	-4.39453	-6.31714	-7.87353	-9.46045	-11.0168		746	0.24414	0.18311	-0.27466	-0.27466	0.09155	0	-0.09155	0.09155	0.36621	0.21362	-0.18311	0.27466	0.12207	-0.06104	0	-0.09155	-0.15259
747	3.08228	2.47192	2.31934	1.64795	1.12915	1.09863	0.39673	0.15259	0.18311	0.21362	-1.06812	-2.56348	-4.39453	-6.34766	-7.87353	-9.42993	-11.0168		747	0.24414	0.18311	-0.30518	-0.27466	0.09155	0	-0.12207	0.09155	0.39673	0.24414	-0.18311	0.30518	0.09155	-0.06104	0.03052	-0.12207	-0.15259
748	3.08228	2.47192	2.31934	1.64795	1.12915	1.09863	0.39673	0.18311	0.15259	0.21362	-1.06812	-2.56348	-4.39453	-6.37817	-7.87353	-9.39941	-11.0474		748	0.27466	0.21362	-0.36621	-0.27466	0.09155	0	-0.12207	0.09155	0.42725	0.27466	-0.21362	0.30518	0.09155	-0.06104	0.03052	-0.15259	-0.12207
749	3.08228	2.44141	2.34985	1.64795	1.12915	1.06812	0.39673	0.18311	0.15259	0.18311	-1.06812	-2.56348	-4.39453	-6.37817	-7.90405	-9.39941	-11.0474		749	0.27466	0.21362	-0.42725	-0.30518	0.09155	0	-0.15259	0.09155	0.45776	0.27466	-0.21362	0.30518	0.09155	-0.06104	0.06104	-0.18311	-0.12207
750	3.08228	2.41089	2.34985	1.64795	1.12915	1.06812	0.39673	0.21362	0.12207	0.15259	-1.06812	-2.56348	-4.39453	-6.40869	-7.90405	-9.39941	-11.0474		750	0.30518	0.21362	-0.45776	-0.30518	0.09155	0	-0.15259	0.09155	0.45776	0.30518	-0.21362	0.30518	0.06104	-0.06104	0.09155	-0.18311	-0.09155
751	3.08228	2.38037	2.38037	1.67847	1.12915	1.06812	0.39673	0.21362	0.09155	0.12207	-1.0376	-2.53296	-4.39453	-6.40869	-7.90405	-9.39941	-11.0168		751	0.30518	0.24414	-0.48828	-0.30518	0.09155	0	-0.15259	0.09155	0.45776	0.30518	-0.21362	0.30518	0.06104	-0.03052	0.12207	-0.21362	-0.06104
752	3.11279	2.34985	2.38037	1.67847	1.15967	1.0376	0.39673	0.24414	0.06104	0.12207	-1.0376	-2.53296	-4.42505	-6.40869	-7.93457	-9.39941	-11.0168		752	0.30518	0.24414	-0.5188	-0.27466	0.09155	-0.03052	-0.15259	0.09155	0.45776	0.30518	-0.18311	0.30518	0.06104	0	0.12207	-0.21362	-0.03052
753	3.11279	2.31934	2.38037	1.70898	1.15967	1.0376	0.39673	0.27466	0.06104	0.09155	-1.0376	-2.53296	-4.45557	-6.40869	-7.93457	-9.39941	-11.0168		753	0.33569	0.21362	-0.54932	-0.24414	0.06104	-0.03052	-0.15259	0.09155	0.45776	0.30518	-0.18311	0.27466	0.03052	0	0.15259	-0.21362	-0.03052
754	3.11279	2.31934	2.38037	1.7395	1.19019	1.0376	0.39673	0.27466	0.03052	0.09155	-1.0376	-2.53296	-4.45557	-6.40869	-7.96509	-9.42993	-11.0168		754	0.33569	0.21362	-0.57983	-0.21362	0.06104	-0.03052	-0.15259	0.09155	0.42725	0.27466	-0.15259	0.24414	0.03052	0.03052	0.15259	-0.21362	-0.03052
755	3.11279	2.28882	2.38037	1.7395	1.19019	1.00708	0.39673	0.30518	0	0.09155	-1.0376	-2.56348	-4.48608	-6.37817	-7.96509	-9.46045	-11.0474		755	0.33569	0.18311	-0.57983	-0.15259	0.06104	-0.06104	-0.15259	0.09155	0.39673	0.24414	-0.15259	0.24414	0.03052	0.06104	0.15259	-0.21362	-0.03052
756	3.11279	2.2583	2.34985	1.77002	1.19019	1.00708	0.36621	0.30518	0	0.09155	-1.0376	-2.56348	-4.5166	-6.37817	-7.96509	-9.49097	-11.0474		756	0.33569	0.12207	-0.57983	-0.09155	0.06104	-0.06104	-0.15259	0.06104	0.36621	0.21362	-0.12207	0.21362	0	0.09155	0.15259	-0.24414	-0.03052
757	3.11279	2.2583	2.34985	1.80054	1.2207	1.00708	0.36621	0.33569	0	0.09155	-1.00708	-2.56348	-4.54712	-6.37817	-7.9956	-9.52148	-11.0779		757	0.33569	0.09155	-0.54932	0	0.06104	-0.06104	-0.15259	0.06104	0.33569	0.18311	-0.12207	0.21362	0	0.09155	0.15259	-0.24414	-0.03052
758	3.11279	2.22778	2.31934	1.80054	1.2207	1.00708	0.39673	0.33569	0	0.12207	-1.00708	-2.56348	-4.57764	-6.37817	-7.9956	-9.52148	-11.1084		758	0.33569	0.03052	-0.54932	0.03052	0.06104	-0.06104	-0.15259	0.03052	0.30518	0.15259	-0.12207	0.21362	0	0.09155	0.12207	-0.24414	-0.06104
759	3.11279	2.22778	2.31934	1.83105	1.2207	1.00708	0.39673	0.36621	0	0.12207	-0.97656	-2.59399	-4.60815	-6.37817	-7.9956	-9.552	-11.1389		759	0.30518	0	-0.5188	0.09155	0.06104	-0.06104	-0.15259	0.03052	0.30518	0.12207	-0.15259	0.21362	0	0.09155	0.12207	-0.24414	-0.06104
760	3.11279	2.22778	2.31934	1.86157	1.2207	1.00708	0.39673	0.36621	0	0.15259	-0.97656	-2.59399	-4.63867	-6.37817	-7.9956	-9.58252	-11.1694		760	0.27466	-0.03052	-0.48828	0.15259	0.06104	-0.06104	-0.18311	0	0.30518	0.09155	-0.15259	0.21362	0	0.06104	0.09155	-0.24414	-0.06104
761	3.11279	2.19727	2.31934	1.86157	1.19019	1.00708	0.39673	0.36621	0	0.15259	-0.97656	-2.62451	-4.66919	-6.37817	-7.96509	-9.61304	-11.1999		761	0.21362	-0.03052	-0.45776	0.21362	0.09155	-0.06104	-0.21362	0	0.30518	0.03052	-0.15259	0.21362	0	0.03052	0.09155	-0.21362	-0.09155
762	3.11279	2.19727	2.31934	1.89209	1.19019	1.00708	0.42725	0.39673	0.03052	0.18311	-0.94604	-2.62451	-4.66919	-6.37817	-7.96509	-9.61304	-11.1999		762	0.15259	-0.06104	-0.42725	0.24414	0.12207	-0.03052	-0.24414	0	0.33569	0	-0.15259	0.18311	0	0	0.09155	-0.21362	-0.09155
763	3.11279	2.19727	2.31934	1.89209	1.19019	1.00708	0.42725	0.39673	0.03052	0.18311	-0.94604	-2.65503	-4.69971	-6.37817	-7.96509	-9.64355	-11.1999		763	0.09155	-0.06104	-0.39673	0.24414	0.15259	0	-0.27466	-0.03052	0.36621	0	-0.15259	0.18311	0.03052	0	0.09155	-0.18311	-0.06104
764	3.11279	2.22778	2.31934	1.92261	1.19019	1.00708	0.45776	0.39673	0.03052	0.18311	-0.94604	-2.68555	-4.69971	-6.37817	-7.93457	-9.64355	-11.1999		764	0	-0.03052	-0.36621	0.24414	0.18311	0	-0.30518	-0.06104	0.39673	-0.06104	-0.15259	0.18311	0.03052	-0.03052	0.12207	-0.15259	-0.06104
765	3.08228	2.22778	2.31934	1.92261	1.2207	1.00708	0.45776	0.39673	0.03052	0.18311	-0.97656	-2.71606	-4.69971	-6.37817	-7.90405	-9.64355	-11.1999		765	-0.03052	0	-0.33569	0.21362	0.21362	0.03052	-0.36621	-0.06104	0.39673	-0.09155	-0.12207	0.15259	0.06104	-0.06104	0.15259	-0.12207	-0.03052
766	3.08228	2.2583	2.34985	1.95312	1.2207	1.00708	0.45776	0.39673	0.06104	0.15259	-0.97656	-2.74658	-4.69971	-6.40869	-7.90405	-9.61304	-11.1694		766	-0.09155	0.06104	-0.30518	0.21362	0.24414	0.06104	-0.39673	-0.09155	0.42725	-0.12207	-0.12207	0.15259	0.06104	-0.09155	0.18311	-0.09155	-0.03052
767	3.08228	2.28882	2.34985	1.95312	1.2207	0.97656	0.48828	0.39673	0.06104	0.15259	-0.97656	-2.74658	-4.66919	-6.40869	-7.87353	-9.61304	-11.1694		767	-0.12207	0.12207	-0.30518	0.18311	0.30518	0.12207	-0.39673	-0.09155	0.42725	-0.12207	-0.09155	0.12207	0.09155	-0.12207	0.21362	-0.06104	0
768	3.05176	2.31934	2.34985	1.95312	1.25122	0.97656	0.48828	0.39673	0.06104	0.12207	-1.00708	-2.7771	-4.66919	-6.40869	-7.87353	-9.58252	-11.1389		768	-0.15259	0.18311	-0.27466	0.18311	0.33569	0.18311	-0.42725	-0.09155	0.42725	-0.15259	-0.06104	0.09155	0.09155	-0.12207	0.24414	0	0
769	3.05176	2.34985	2.34985	1.95312	1.28174	0.97656	0.48828	0.36621	0.06104	0.12207	-1.00708	-2.7771	-4.63867	-6.40869	-7.87353	-9.552	-11.1084		769	-0.15259	0.24414	-0.27466	0.15259	0.36621	0.24414	-0.42725	-0.09155	0.42725	-0.15259	-0.06104	0.06104	0.12207	-0.15259	0.27466	0.06104	0
770	3.02124	2.38037	2.34985	1.92261	1.28174	0.97656	0.48828	0.36621	0.03052	0.09155	-1.00708	-2.7771	-4.60815	-6.43921	-7.87353	-9.52148	-11.1084		770	-0.15259	0.30518	-0.27466	0.12207	0.39673	0.30518	-0.42725	-0.09155	0.39673	-0.15259	-0.03052	0.03052	0.12207	-0.15259	0.30518	0.12207	0.03052
771	3.02124	2.41089	2.34985	1.92261	1.31226	0.94604	0.48828	0.33569	0.03052	0.09155	-1.00708	-2.7771	-4.57764	-6.43921	-7.87353	-9.49097	-11.1084		771	-0.15259	0.36621	-0.27466	0.12207	0.42725	0.36621	-0.42725	-0.09155	0.39673	-0.15259	0	0	0.12207	-0.15259	0.33569	0.21362	0.03052
772	3.02124	2.41089	2.34985	1.89209	1.31226	0.94604	0.48828	0.33569	0.03052	0.09155	-1.00708	-2.7771	-4.54712	-6.43921	-7.90405	-9.49097	-11.1084		772	-0.12207	0.39673	-0.27466	0.09155	0.42725	0.42725	-0.39673	-0.09155	0.33569	-0.15259	0	0	0.09155	-0.18311	0.33569	0.30518	0.06104
773	2.99072	2.44141	2.34985	1.86157	1.31226	0.91553	0.48828	0.30518	0	0.09155	-1.00708	-2.74658	-4.5166	-6.43921	-7.90405	-9.49097	-11.1084		773	-0.09155	0.42725	-0.27466	0.09155	0.45776	0.45776	-0.36621	-0.09155	0.30518	-0.12207	0	0	0.09155	-0.18311	0.33569	0.39673	0.09155
774	2.99072	2.47192	2.38037	1.83105	1.31226	0.91553	0.48828	0.30518	0	0.09155	-0.97656	-2.74658	-4.48608	-6.40869	-7.93457	-9.49097	-11.1389		774	-0.06104	0.42725	-0.24414	0.09155	0.45776	0.45776	-0.33569	-0.06104	0.27466	-0.09155	0.03052	0	0.06104	-0.21362	0.30518	0.45776	0.09155
775	2.99072	2.47192	2.38037	1.80054	1.31226	0.91553	0.48828	0.27466	0	0.09155	-0.97656	-2.74658	-4.48608	-6.40869	-7.96509	-9.49097	-11.1694		775	-0.03052	0.39673	-0.24414	0.09155	0.45776	0.45776	-0.30518	-0.06104	0.24414	-0.09155	0.06104	0	0.03052	-0.24414	0.27466	0.54932	0.12207
776	2.99072	2.47192	2.38037	1.7395	1.28174	0.88501	0.5188	0.27466	0	0.12207	-0.97656	-2.71606	-4.45557	-6.37817	-7.96509	-9.49097	-11.1999		776	0	0.36621	-0.21362	0.09155	0.48828	0.42725	-0.24414	-0.06104	0.21362	-0.06104	0.09155	0	0	-0.27466	0.24414	0.57983	0.12207
777	2.99072	2.47192	2.38037	1.7395	1.28174	0.88501	0.5188	0.27466	-0.03052	0.12207	-1.00708	-2.71606	-4.42505	-6.37817	-7.9956	-9.52148	-11.1999		777	0	0.33569	-0.18311	0.09155	0.48828	0.36621	-0.21362	-0.06104	0.21362	0	0.12207	0	0	-0.30518	0.21362	0.57983	0.15259
778	2.99072	2.47192	2.38037	1.70898	1.25122	0.85449	0.54932	0.27466	-0.03052	0.15259	-1.00708	-2.71606	-4.39453	-6.34766	-8.02612	-9.52148	-11.2305		778	0	0.27466	-0.15259	0.09155	0.45776	0.30518	-0.21362	-0.03052	0.18311	0	0.15259	0	-0.03052	-0.30518	0.18311	0.57983	0.15259
779	2.99072	2.50244	2.38037	1.67847	1.2207	0.85449	0.54932	0.27466	-0.03052	0.15259	-1.00708	-2.71606	-4.39453	-6.31714	-8.02612	-9.552	-11.261		779	0.03052	0.21362	-0.15259	0.12207	0.45776	0.27466	-0.18311	-0.03052	0.18311	0.03052	0.18311	0	-0.03052	-0.33569	0.12207	0.54932	0.15259
780	3.02124	2.50244	2.38037	1.67847	1.2207	0.85449	0.57983	0.27466	-0.06104	0.18311	-1.00708	-2.71606	-4.39453	-6.31714	-8.02612	-9.552	-11.261		780	0.03052	0.18311	-0.12207	0.12207	0.45776	0.21362	-0.18311	-0.03052	0.18311	0.06104	0.18311	0.03052	-0.03052	-0.36621	0.09155	0.48828	0.18311
781	3.02124	2.50244	2.34985	1.64795	1.19019	0.85449	0.57983	0.27466	-0.06104	0.18311	-1.00708	-2.71606	-4.39453	-6.31714	-8.02612	-9.552	-11.261		781	0.03052	0.15259	-0.12207	0.15259	0.42725	0.18311	-0.21362	0	0.18311	0.09155	0.18311	0.03052	-0.03052	-0.36621	0.06104	0.42725	0.18311
782	3.05176	2.50244	2.34985	1.64795	1.19019	0.85449	0.57983	0.27466	-0.06104	0.21362	-1.00708	-2.71606	-4.39453	-6.31714	-8.02612	-9.552	-11.2305		782	0.03052	0.09155	-0.12207	0.18311	0.42725	0.15259	-0.21362	0	0.18311	0.09155	0.18311	0.03052	-0.03052	-0.36621	0.03052	0.36621	0.18311
783	3.05176	2.53296	2.34985	1.67847	1.19019	0.88501	0.57983	0.27466	-0.06104	0.21362	-1.00708	-2.71606	-4.39453	-6.31714	-7.9956	-9.552	-11.1999		783	0.03052	0.06104	-0.12207	0.18311	0.39673	0.15259	-0.24414	0	0.18311	0.09155	0.15259	0.03052	-0.03052	-0.36621	0	0.27466	0.18311
784	3.05176	2.53296	2.31934	1.67847	1.15967	0.88501	0.57983	0.27466	-0.03052	0.24414	-0.97656	-2.71606	-4.42505	-6.31714	-7.9956	-9.52148	-11.1694		784	0.06104	0.03052	-0.15259	0.21362	0.39673	0.15259	-0.27466	0	0.21362	0.09155	0.12207	0.03052	0	-0.33569	0	0.21362	0.18311
785	3.05176	2.56348	2.31934	1.67847	1.15967	0.88501	0.54932	0.27466	-0.03052	0.24414	-0.97656	-2.71606	-4.45557	-6.31714	-7.96509	-9.52148	-11.1694		785	0.06104	0	-0.15259	0.21362	0.36621	0.15259	-0.27466	0	0.21362	0.09155	0.12207	0.03052	0	-0.33569	0	0.15259	0.18311
786	3.05176	2.56348	2.31934	1.70898	1.19019	0.88501	0.54932	0.24414	0	0.24414	-0.97656	-2.71606	-4.48608	-6.34766	-7.93457	-9.49097	-11.1389		786	0.06104	0	-0.15259	0.21362	0.33569	0.15259	-0.27466	0	0.21362	0.09155	0.09155	0	0.03052	-0.30518	0	0.09155	0.18311
787	3.05176	2.59399	2.28882	1.70898	1.19019	0.91553	0.5188	0.24414	0	0.27466	-0.97656	-2.71606	-4.5166	-6.34766	-7.93457	-9.49097	-11.1084		787	0.06104	-0.03052	-0.18311	0.21362	0.33569	0.18311	-0.27466	0	0.21362	0.09155	0.06104	0	0.03052	-0.30518	0	0.06104	0.18311
788	3.05176	2.59399	2.28882	1.7395	1.19019	0.91553	0.48828	0.24414	0.03052	0.27466	-0.97656	-2.68555	-4.54712	-6.34766	-7.90405	-9.49097	-11.1084		788	0.06104	-0.06104	-0.15259	0.21362	0.30518	0.18311	-0.27466	0	0.21362	0.06104	0.06104	0	0.06104	-0.27466	0	0	0.18311
789	3.05176	2.59399	2.2583	1.7395	1.19019	0.94604	0.48828	0.24414	0.06104	0.27466	-0.97656	-2.68555	-4.57764	-6.34766	-7.90405	-9.46045	-11.1084		789	0.09155	-0.12207	-0.15259	0.21362	0.27466	0.18311	-0.24414	0	0.21362	0.06104	0.06104	-0.03052	0.09155	-0.27466	0.03052	0	0.15259
790	3.05176	2.59399	2.22778	1.7395	1.19019	0.97656	0.45776	0.24414	0.06104	0.27466	-1.00708	-2.65503	-4.60815	-6.34766	-7.90405	-9.46045	-11.1084		790	0.09155	-0.15259	-0.12207	0.18311	0.24414	0.18311	-0.21362	0	0.21362	0.03052	0.06104	-0.03052	0.09155	-0.24414	0.03052	-0.03052	0.12207
791	3.05176	2.59399	2.22778	1.7395	1.15967	1.00708	0.45776	0.27466	0.09155	0.30518	-1.00708	-2.62451	-4.60815	-6.34766	-7.90405	-9.46045	-11.1084		791	0.06104	-0.21362	-0.09155	0.18311	0.21362	0.18311	-0.18311	0	0.21362	0.03052	0.06104	-0.03052	0.12207	-0.24414	0.06104	-0.06104	0.09155
792	3.05176	2.59399	2.19727	1.7395	1.15967	1.0376	0.45776	0.27466	0.12207	0.30518	-1.00708	-2.59399	-4.63867	-6.34766	-7.93457	-9.46045	-11.1084		792	0.06104	-0.24414	-0.06104	0.18311	0.21362	0.15259	-0.12207	0	0.21362	0	0.06104	-0.03052	0.12207	-0.24414	0.06104	-0.09155	0.06104
793	3.08228	2.59399	2.16675	1.7395	1.15967	1.06812	0.45776	0.27466	0.12207	0.30518	-1.00708	-2.56348	-4.63867	-6.37817	-7.93457	-9.46045	-11.1389		793	0.03052	-0.27466	-0.03052	0.18311	0.18311	0.15259	-0.09155	0	0.21362	0	0.09155	-0.03052	0.12207	-0.24414	0.06104	-0.15259	0.03052
794	3.08228	2.59399	2.16675	1.70898	1.15967	1.09863	0.45776	0.27466	0.12207	0.30518	-1.00708	-2.53296	-4.60815	-6.37817	-7.96509	-9.49097	-11.1694		794	0	-0.30518	0	0.15259	0.18311	0.12207	-0.03052	0.03052	0.18311	-0.03052	0.09155	0	0.12207	-0.27466	0.03052	-0.18311	0
795	3.08228	2.59399	2.16675	1.70898	1.19019	1.12915	0.45776	0.30518	0.15259	0.27466	-1.00708	-2.53296	-4.60815	-6.40869	-7.9956	-9.49097	-11.1694		795	0	-0.33569	0.03052	0.15259	0.21362	0.09155	0	0.03052	0.18311	-0.03052	0.09155	0	0.12207	-0.27466	0.03052	-0.21362	0
796	3.11279	2.59399	2.13623	1.67847	1.19019	1.15967	0.45776	0.27466	0.15259	0.27466	-1.00708	-2.50244	-4.60815	-6.40869	-7.9956	-9.49097	-11.1999		796	-0.03052	-0.33569	0.09155	0.15259	0.21362	0.09155	0.03052	0.06104	0.15259	-0.06104	0.09155	0.03052	0.12207	-0.30518	0	-0.24414	0
797	3.11279	2.59399	2.13623	1.67847	1.19019	1.15967	0.45776	0.27466	0.15259	0.27466	-1.00708	-2.47192	-4.57764	-6.40869	-8.02612	-9.49097	-11.2305		797	-0.06104	-0.36621	0.12207	0.15259	0.24414	0.06104	0.09155	0.09155	0.12207	-0.09155	0.09155	0.06104	0.09155	-0.30518	0	-0.27466	0
798	3.11279	2.59399	2.16675	1.64795	1.2207	1.19019	0.48828	0.27466	0.15259	0.27466	-1.00708	-2.47192	-4.57764	-6.40869	-8.02612	-9.49097	-11.2305		798	-0.06104	-0.36621	0.15259	0.12207	0.27466	0.03052	0.15259	0.12207	0.12207	-0.12207	0.06104	0.09155	0.09155	-0.30518	-0.03052	-0.27466	-0.03052
799	3.11279	2.62451	2.16675	1.64795	1.2207	1.19019	0.48828	0.24414	0.15259	0.27466	-1.00708	-2.47192	-4.57764	-6.40869	-8.05664	-9.49097	-11.261		799	-0.09155	-0.36621	0.15259	0.09155	0.30518	0	0.18311	0.12207	0.09155	-0.12207	0.06104	0.12207	0.06104	-0.30518	-0.06104	-0.27466	-0.03052
800	3.11279	2.62451	2.19727	1.64795	1.2207	1.19019	0.48828	0.24414	0.15259	0.27466	-1.00708	-2.47192	-4.57764	-6.40869	-8.05664	-9.46045	-11.261		800	-0.09155	-0.39673	0.15259	0.06104	0.33569	0	0.24414	0.15259	0.09155	-0.15259	0.06104	0.18311	0.03052	-0.30518	-0.09155	-0.24414	-0.03052
801	3.08228	2.62451	2.19727	1.61743	1.2207	1.19019	0.5188	0.21362	0.15259	0.27466	-1.00708	-2.47192	-4.60815	-6.40869	-8.08716	-9.46045	-11.2915		801	-0.12207	-0.39673	0.15259	0.03052	0.33569	0	0.24414	0.15259	0.09155	-0.15259	0.03052	0.21362	0	-0.27466	-0.09155	-0.21362	-0.03052
802	3.08228	2.62451	2.22778	1.61743	1.2207	1.15967	0.5188	0.18311	0.12207	0.27466	-1.00708	-2.50244	-4.60815	-6.40869	-8.08716	-9.46045	-11.2915		802	-0.09155	-0.36621	0.12207	0	0.36621	-0.03052	0.27466	0.15259	0.09155	-0.12207	0.03052	0.24414	0	-0.24414	-0.12207	-0.18311	-0.03052
803	3.05176	2.65503	2.2583	1.61743	1.2207	1.15967	0.5188	0.18311	0.12207	0.27466	-1.00708	-2.53296	-4.60815	-6.40869	-8.11767	-9.42993	-11.2915		803	-0.09155	-0.36621	0.09155	-0.03052	0.36621	-0.03052	0.27466	0.15259	0.09155	-0.12207	0.06104	0.30518	0	-0.21362	-0.12207	-0.15259	-0.03052
804	3.05176	2.65503	2.2583	1.64795	1.2207	1.12915	0.5188	0.18311	0.12207	0.27466	-1.00708	-2.53296	-4.63867	-6.40869	-8.11767	-9.42993	-11.2915		804	-0.06104	-0.33569	0.06104	-0.09155	0.33569	-0.06104	0.24414	0.15259	0.09155	-0.09155	0.06104	0.33569	0	-0.18311	-0.12207	-0.12207	0
805	3.02124	2.65503	2.2583	1.64795	1.2207	1.09863	0.48828	0.18311	0.12207	0.27466	-1.00708	-2.56348	-4.63867	-6.40869	-8.14819	-9.42993	-11.2915		805	-0.06104	-0.33569	0.03052	-0.15259	0.33569	-0.06104	0.24414	0.15259	0.12207	-0.06104	0.06104	0.36621	0	-0.15259	-0.09155	-0.12207	0
806	3.02124	2.65503	2.2583	1.64795	1.2207	1.09863	0.48828	0.18311	0.12207	0.24414	-1.00708	-2.59399	-4.63867	-6.37817	-8.17871	-9.42993	-11.2915		806	-0.03052	-0.30518	0	-0.18311	0.30518	-0.06104	0.18311	0.12207	0.12207	-0.03052	0.09155	0.39673	0	-0.12207	-0.09155	-0.09155	0
807	2.99072	2.65503	2.2583	1.67847	1.25122	1.06812	0.48828	0.18311	0.12207	0.24414	-0.97656	-2.62451	-4.60815	-6.37817	-8.17871	-9.42993	-11.2915		807	-0.03052	-0.27466	0	-0.24414	0.27466	-0.09155	0.15259	0.12207	0.12207	0	0.12207	0.42725	0	-0.09155	-0.06104	-0.06104	0.03052
808	2.99072	2.65503	2.2583	1.67847	1.25122	1.0376	0.45776	0.18311	0.09155	0.24414	-0.97656	-2.62451	-4.60815	-6.37817	-8.20923	-9.42993	-11.2915		808	-0.03052	-0.24414	0	-0.27466	0.24414	-0.09155	0.09155	0.12207	0.15259	0.03052	0.12207	0.42725	0.03052	-0.03052	-0.03052	-0.06104	0.06104
809	2.99072	2.65503	2.2583	1.70898	1.25122	1.00708	0.45776	0.21362	0.09155	0.24414	-0.94604	-2.62451	-4.57764	-6.34766	-8.23975	-9.42993	-11.2915		809	0	-0.21362	-0.03052	-0.27466	0.24414	-0.06104	0.06104	0.12207	0.15259	0.06104	0.15259	0.42725	0.06104	0	0	-0.03052	0.09155
810	3.02124	2.62451	2.22778	1.70898	1.25122	0.97656	0.45776	0.21362	0.09155	0.24414	-0.91553	-2.65503	-4.54712	-6.34766	-8.23975	-9.46045	-11.2915		810	0	-0.18311	-0.03052	-0.30518	0.21362	-0.06104	0.03052	0.12207	0.15259	0.06104	0.15259	0.39673	0.06104	0	0	-0.03052	0.12207
811	3.02124	2.62451	2.22778	1.7395	1.28174	0.97656	0.45776	0.24414	0.09155	0.24414	-0.91553	-2.62451	-4.5166	-6.31714	-8.23975	-9.49097	-11.2915		811	0	-0.18311	-0.03052	-0.30518	0.21362	-0.06104	0	0.12207	0.18311	0.06104	0.15259	0.39673	0.09155	0	0.03052	0	0.15259
812	3.02124	2.59399	2.19727	1.7395	1.28174	0.94604	0.45776	0.24414	0.09155	0.27466	-0.88501	-2.62451	-4.48608	-6.31714	-8.23975	-9.52148	-11.261		812	0	-0.18311	0	-0.30518	0.21362	-0.06104	0	0.12207	0.18311	0.06104	0.12207	0.36621	0.12207	0	0.06104	0	0.15259
813	3.05176	2.59399	2.19727	1.77002	1.31226	0.94604	0.45776	0.27466	0.09155	0.27466	-0.88501	-2.62451	-4.45557	-6.28662	-8.23975	-9.552	-11.261		813	0	-0.18311	0	-0.30518	0.21362	-0.06104	0	0.12207	0.18311	0.06104	0.12207	0.33569	0.12207	0.03052	0.09155	0.03052	0.15259
814	3.05176	2.56348	2.19727	1.80054	1.31226	0.94604	0.45776	0.27466	0.09155	0.30518	-0.88501	-2.59399	-4.45557	-6.28662	-8.20923	-9.58252	-11.2305		814	0.03052	-0.21362	0	-0.30518	0.21362	-0.09155	-0.03052	0.12207	0.18311	0	0.09155	0.30518	0.09155	0.03052	0.12207	0.06104	0.18311
815	3.08228	2.56348	2.19727	1.83105	1.31226	0.94604	0.45776	0.30518	0.09155	0.30518	-0.88501	-2.59399	-4.42505	-6.28662	-8.17871	-9.61304	-11.2305		815	0.06104	-0.21362	0	-0.27466	0.21362	-0.09155	-0.03052	0.15259	0.15259	0	0.09155	0.27466	0.09155	0	0.15259	0.09155	0.15259
816	3.08228	2.53296	2.19727	1.83105	1.31226	0.94604	0.48828	0.30518	0.09155	0.33569	-0.88501	-2.56348	-4.42505	-6.2561	-8.17871	-9.64355	-11.1999		816	0.09155	-0.21362	-0.03052	-0.27466	0.21362	-0.09155	-0.03052	0.15259	0.15259	-0.06104	0.06104	0.24414	0.06104	0	0.15259	0.12207	0.15259
817	3.08228	2.53296	2.19727	1.86157	1.31226	0.97656	0.48828	0.30518	0.09155	0.33569	-0.88501	-2.56348	-4.42505	-6.2561	-8.14819	-9.67407	-11.1999		817	0.12207	-0.24414	-0.06104	-0.27466	0.18311	-0.09155	-0.03052	0.18311	0.15259	-0.12207	0.03052	0.21362	0.03052	0	0.18311	0.15259	0.12207
818	3.08228	2.53296	2.19727	1.86157	1.31226	0.97656	0.48828	0.30518	0.09155	0.33569	-0.88501	-2.53296	-4.45557	-6.28662	-8.11767	-9.70459	-11.1694		818	0.15259	-0.24414	-0.09155	-0.24414	0.18311	-0.09155	-0.03052	0.18311	0.12207	-0.15259	0.03052	0.18311	0	0	0.15259	0.18311	0.12207
819	3.08228	2.53296	2.19727	1.86157	1.31226	1.00708	0.48828	0.33569	0.09155	0.33569	-0.91553	-2.53296	-4.45557	-6.28662	-8.08716	-9.70459	-11.1694		819	0.18311	-0.24414	-0.12207	-0.24414	0.15259	-0.09155	-0.06104	0.18311	0.09155	-0.18311	0.03052	0.15259	-0.03052	0	0.15259	0.18311	0.12207
820	3.08228	2.53296	2.22778	1.86157	1.31226	1.0376	0.5188	0.33569	0.09155	0.33569	-0.91553	-2.50244	-4.48608	-6.28662	-8.08716	-9.70459	-11.1389		820	0.21362	-0.24414	-0.15259	-0.24414	0.12207	-0.06104	-0.09155	0.15259	0.09155	-0.21362	0	0.15259	-0.06104	0	0.15259	0.18311	0.09155
821	3.08228	2.53296	2.22778	1.86157	1.28174	1.0376	0.5188	0.30518	0.09155	0.33569	-0.94604	-2.50244	-4.5166	-6.28662	-8.05664	-9.67407	-11.1389		821	0.24414	-0.27466	-0.18311	-0.27466	0.09155	-0.06104	-0.09155	0.12207	0.06104	-0.24414	0	0.12207	-0.09155	0	0.15259	0.15259	0.09155
822	3.05176	2.53296	2.22778	1.83105	1.28174	1.0376	0.5188	0.30518	0.06104	0.30518	-0.94604	-2.50244	-4.5166	-6.31714	-8.05664	-9.67407	-11.1084		822	0.24414	-0.27466	-0.21362	-0.27466	0.06104	-0.03052	-0.12207	0.09155	0.06104	-0.24414	0	0.12207	-0.09155	0	0.12207	0.12207	0.09155
823	3.05176	2.50244	2.22778	1.83105	1.28174	1.0376	0.54932	0.30518	0.06104	0.30518	-0.94604	-2.50244	-4.54712	-6.31714	-8.02612	-9.67407	-11.1084		823	0.24414	-0.27466	-0.24414	-0.27466	0.06104	0	-0.15259	0.09155	0.06104	-0.21362	0	0.12207	-0.12207	0	0.12207	0.09155	0.09155
824	3.05176	2.50244	2.22778	1.80054	1.28174	1.0376	0.54932	0.30518	0.03052	0.27466	-0.97656	-2.50244	-4.54712	-6.31714	-7.9956	-9.64355	-11.0779		824	0.27466	-0.27466	-0.24414	-0.30518	0.03052	0.03052	-0.18311	0.06104	0.06104	-0.18311	0	0.12207	-0.12207	0	0.09155	0.03052	0.12207
825	3.02124	2.50244	2.22778	1.77002	1.28174	1.0376	0.54932	0.30518	0	0.27466	-0.97656	-2.53296	-4.54712	-6.34766	-7.9956	-9.61304	-11.0474		825	0.27466	-0.27466	-0.27466	-0.33569	0.03052	0.09155	-0.21362	0.03052	0.06104	-0.15259	0	0.12207	-0.09155	0	0.09155	0	0.12207
826	3.02124	2.50244	2.22778	1.77002	1.28174	1.00708	0.54932	0.30518	0	0.27466	-0.97656	-2.53296	-4.54712	-6.34766	-7.96509	-9.61304	-10.9863		826	0.24414	-0.24414	-0.24414	-0.33569	0.03052	0.15259	-0.24414	0	0.09155	-0.12207	0	0.12207	-0.09155	0	0.06104	-0.03052	0.12207
827	2.99072	2.50244	2.22778	1.7395	1.28174	1.00708	0.57983	0.30518	0	0.27466	-0.97656	-2.56348	-4.54712	-6.34766	-7.93457	-9.58252	-10.9863		827	0.24414	-0.21362	-0.24414	-0.36621	0.03052	0.24414	-0.24414	0	0.12207	-0.09155	0	0.12207	-0.06104	0	0.06104	-0.06104	0.12207
828	2.99072	2.50244	2.22778	1.7395	1.28174	1.00708	0.57983	0.30518	0	0.27466	-0.97656	-2.59399	-4.54712	-6.37817	-7.93457	-9.58252	-10.9558		828	0.24414	-0.21362	-0.21362	-0.36621	0.06104	0.30518	-0.24414	0	0.12207	-0.03052	0	0.12207	-0.03052	-0.03052	0.06104	-0.09155	0.09155
829	2.99072	2.47192	2.22778	1.7395	1.28174	0.97656	0.54932	0.30518	0	0.27466	-0.97656	-2.62451	-4.54712	-6.37817	-7.90405	-9.58252	-10.9253		829	0.24414	-0.18311	-0.21362	-0.36621	0.06104	0.36621	-0.21362	0	0.15259	0	0.03052	0.12207	0	-0.03052	0.06104	-0.15259	0.09155
830	2.99072	2.47192	2.22778	1.7395	1.25122	0.97656	0.54932	0.30518	0	0.27466	-0.94604	-2.65503	-4.5166	-6.37817	-7.90405	-9.552	-10.9253		830	0.21362	-0.15259	-0.18311	-0.36621	0.09155	0.42725	-0.21362	0	0.18311	0	0.06104	0.12207	0	-0.06104	0.06104	-0.18311	0.06104
831	2.99072	2.47192	2.2583	1.70898	1.25122	1.00708	0.54932	0.30518	0	0.27466	-0.94604	-2.68555	-4.5166	-6.37817	-7.87353	-9.552	-10.9253		831	0.21362	-0.12207	-0.15259	-0.36621	0.12207	0.45776	-0.18311	0	0.18311	0.03052	0.09155	0.09155	0	-0.09155	0.06104	-0.18311	0.03052
832	3.02124	2.47192	2.2583	1.70898	1.2207	1.00708	0.54932	0.27466	0	0.27466	-0.94604	-2.71606	-4.5166	-6.37817	-7.87353	-9.552	-10.9253		832	0.21362	-0.06104	-0.12207	-0.36621	0.15259	0.48828	-0.15259	0	0.21362	0.03052	0.12207	0.06104	0.03052	-0.12207	0.06104	-0.21362	0.03052
833	3.02124	2.47192	2.28882	1.70898	1.2207	1.0376	0.54932	0.27466	0	0.30518	-0.91553	-2.71606	-4.5166	-6.37817	-7.84302	-9.52148	-10.9558		833	0.21362	-0.03052	-0.12207	-0.33569	0.15259	0.5188	-0.12207	0.03052	0.21362	0.06104	0.15259	0.03052	0.03052	-0.15259	0.06104	-0.21362	0
834	3.05176	2.47192	2.28882	1.70898	1.19019	1.0376	0.54932	0.27466	0	0.30518	-0.91553	-2.74658	-4.5166	-6.37817	-7.84302	-9.52148	-10.9863		834	0.21362	0	-0.09155	-0.30518	0.18311	0.5188	-0.09155	0.03052	0.18311	0.06104	0.18311	0	0.06104	-0.15259	0.06104	-0.21362	0
835	3.08228	2.47192	2.31934	1.70898	1.19019	1.06812	0.54932	0.24414	0.03052	0.33569	-0.91553	-2.7771	-4.5166	-6.37817	-7.84302	-9.49097	-11.0168		835	0.21362	0.03052	-0.09155	-0.27466	0.18311	0.5188	-0.06104	0.03052	0.18311	0.06104	0.18311	0	0.06104	-0.15259	0.09155	-0.18311	0
836	3.08228	2.47192	2.31934	1.70898	1.15967	1.06812	0.54932	0.24414	0.03052	0.33569	-0.88501	-2.7771	-4.54712	-6.37817	-7.84302	-9.46045	-11.0474		836	0.24414	0.06104	-0.09155	-0.27466	0.15259	0.5188	-0.06104	0.03052	0.18311	0.06104	0.21362	-0.03052	0.03052	-0.15259	0.09155	-0.15259	0.03052
837	3.11279	2.47192	2.31934	1.70898	1.15967	1.09863	0.57983	0.24414	0.03052	0.36621	-0.88501	-2.7771	-4.54712	-6.37817	-7.87353	-9.42993	-11.0779		837	0.24414	0.12207	-0.09155	-0.24414	0.15259	0.5188	-0.03052	0.03052	0.15259	0.03052	0.21362	-0.06104	0.03052	-0.15259	0.12207	-0.12207	0.06104
838	3.11279	2.50244	2.31934	1.7395	1.15967	1.09863	0.57983	0.21362	0.03052	0.36621	-0.88501	-2.7771	-4.54712	-6.37817	-7.87353	-9.39941	-11.1084		838	0.24414	0.15259	-0.09155	-0.24414	0.15259	0.48828	-0.03052	0.03052	0.15259	0	0.18311	-0.09155	0	-0.12207	0.12207	-0.09155	0.09155
839	3.14331	2.50244	2.31934	1.7395	1.15967	1.09863	0.61035	0.21362	0.03052	0.36621	-0.88501	-2.7771	-4.57764	-6.37817	-7.90405	-9.3689	-11.1389		839	0.24414	0.21362	-0.12207	-0.24414	0.12207	0.45776	0	0.03052	0.15259	0	0.18311	-0.09155	0	-0.09155	0.12207	-0.06104	0.12207
840	3.14331	2.50244	2.31934	1.7395	1.15967	1.06812	0.64087	0.18311	0.03052	0.36621	-0.88501	-2.7771	-4.57764	-6.40869	-7.93457	-9.33838	-11.1389		840	0.24414	0.24414	-0.12207	-0.24414	0.09155	0.42725	0	0	0.18311	0	0.15259	-0.12207	0	-0.09155	0.15259	0	0.15259
841	3.11279	2.53296	2.28882	1.7395	1.15967	1.06812	0.64087	0.18311	0	0.33569	-0.88501	-2.74658	-4.57764	-6.40869	-7.96509	-9.30786	-11.1694		841	0.24414	0.27466	-0.15259	-0.27466	0.06104	0.39673	0	0	0.18311	-0.03052	0.15259	-0.12207	-0.03052	-0.06104	0.12207	0	0.15259
842	3.11279	2.53296	2.28882	1.7395	1.15967	1.06812	0.67139	0.15259	0	0.33569	-0.88501	-2.74658	-4.60815	-6.43921	-7.9956	-9.27734	-11.1694		842	0.24414	0.30518	-0.18311	-0.27466	0.03052	0.36621	0.03052	0	0.21362	-0.06104	0.15259	-0.12207	-0.03052	-0.06104	0.12207	0.06104	0.18311
843	3.11279	2.53296	2.2583	1.7395	1.19019	1.0376	0.67139	0.15259	0	0.33569	-0.88501	-2.71606	-4.60815	-6.43921	-7.9956	-9.27734	-11.1999		843	0.24414	0.30518	-0.21362	-0.30518	0.03052	0.33569	0.06104	0	0.24414	-0.06104	0.15259	-0.12207	-0.03052	-0.06104	0.09155	0.09155	0.18311
844	3.08228	2.53296	2.22778	1.7395	1.19019	1.0376	0.67139	0.12207	0	0.30518	-0.91553	-2.71606	-4.60815	-6.43921	-8.02612	-9.24683	-11.1999		844	0.24414	0.30518	-0.24414	-0.30518	0	0.30518	0.09155	0	0.27466	-0.06104	0.15259	-0.12207	-0.03052	-0.06104	0.09155	0.12207	0.18311
845	3.08228	2.53296	2.22778	1.7395	1.15967	1.00708	0.67139	0.09155	0	0.30518	-0.91553	-2.68555	-4.60815	-6.43921	-8.02612	-9.24683	-11.1999		845	0.21362	0.30518	-0.27466	-0.33569	0	0.27466	0.12207	0	0.30518	-0.06104	0.15259	-0.12207	-0.03052	-0.09155	0.06104	0.12207	0.18311
846	3.08228	2.53296	2.19727	1.7395	1.15967	1.00708	0.67139	0.09155	0	0.30518	-0.91553	-2.68555	-4.60815	-6.43921	-8.05664	-9.27734	-11.2305		846	0.21362	0.27466	-0.27466	-0.36621	0	0.24414	0.15259	0	0.30518	-0.06104	0.15259	-0.12207	0	-0.12207	0.03052	0.12207	0.15259
847	3.11279	2.50244	2.19727	1.7395	1.12915	1.00708	0.67139	0.06104	0	0.27466	-0.94604	-2.68555	-4.57764	-6.43921	-8.05664	-9.27734	-11.2305		847	0.21362	0.24414	-0.30518	-0.36621	-0.03052	0.21362	0.18311	0	0.33569	-0.06104	0.18311	-0.09155	0	-0.15259	0.03052	0.12207	0.15259
848	3.11279	2.50244	2.16675	1.77002	1.12915	1.00708	0.67139	0.06104	0	0.27466	-0.94604	-2.68555	-4.57764	-6.40869	-8.05664	-9.30786	-11.1999		848	0.18311	0.21362	-0.30518	-0.36621	0	0.18311	0.18311	0	0.33569	-0.06104	0.18311	-0.06104	0.03052	-0.18311	0	0.12207	0.12207
849	3.14331	2.50244	2.16675	1.77002	1.09863	1.00708	0.67139	0.06104	0	0.27466	-0.94604	-2.68555	-4.57764	-6.37817	-8.05664	-9.33838	-11.1999		849	0.18311	0.18311	-0.30518	-0.36621	0	0.18311	0.21362	0	0.33569	-0.06104	0.21362	0	0.03052	-0.21362	0	0.12207	0.12207
850	3.14331	2.50244	2.16675	1.77002	1.06812	1.00708	0.67139	0.03052	0	0.27466	-0.94604	-2.65503	-4.54712	-6.37817	-8.05664	-9.39941	-11.1694		850	0.18311	0.15259	-0.30518	-0.36621	0	0.18311	0.24414	0	0.36621	-0.06104	0.24414	0	0.06104	-0.21362	0	0.09155	0.12207
851	3.17383	2.50244	2.16675	1.77002	1.0376	1.0376	0.7019	0.03052	0.03052	0.27466	-0.97656	-2.65503	-4.54712	-6.34766	-8.05664	-9.42993	-11.1694		851	0.18311	0.15259	-0.27466	-0.33569	0.03052	0.18311	0.24414	0	0.36621	-0.06104	0.24414	0.06104	0.06104	-0.24414	0	0.09155	0.09155
852	3.20435	2.50244	2.16675	1.77002	1.00708	1.0376	0.7019	0.06104	0.03052	0.27466	-0.97656	-2.65503	-4.54712	-6.34766	-8.05664	-9.46045	-11.1389		852	0.18311	0.12207	-0.27466	-0.30518	0.06104	0.18311	0.24414	0	0.36621	-0.09155	0.27466	0.15259	0.06104	-0.24414	0	0.09155	0.09155
853	3.20435	2.47192	2.16675	1.77002	1.00708	1.06812	0.7019	0.06104	0.03052	0.27466	-0.97656	-2.62451	-4.5166	-6.34766	-8.05664	-9.49097	-11.1084		853	0.18311	0.12207	-0.24414	-0.30518	0.06104	0.18311	0.27466	0	0.39673	-0.09155	0.30518	0.21362	0.06104	-0.24414	0	0.06104	0.09155
854	3.20435	2.47192	2.19727	1.77002	1.00708	1.06812	0.7019	0.09155	0.03052	0.27466	-0.97656	-2.62451	-4.54712	-6.34766	-8.05664	-9.49097	-11.0779		854	0.18311	0.09155	-0.24414	-0.27466	0.09155	0.21362	0.27466	0	0.39673	-0.09155	0.30518	0.27466	0.03052	-0.21362	0	0.06104	0.12207
855	3.20435	2.44141	2.19727	1.7395	1.00708	1.06812	0.7019	0.09155	0.06104	0.27466	-0.97656	-2.59399	-4.54712	-6.34766	-8.05664	-9.49097	-11.0474		855	0.18311	0.09155	-0.24414	-0.24414	0.12207	0.24414	0.30518	0.03052	0.42725	-0.09155	0.30518	0.30518	0	-0.21362	0	0.06104	0.12207
856	3.20435	2.44141	2.22778	1.7395	1.00708	1.09863	0.67139	0.12207	0.06104	0.27466	-0.97656	-2.56348	-4.54712	-6.37817	-8.05664	-9.49097	-11.0168		856	0.15259	0.09155	-0.21362	-0.21362	0.12207	0.27466	0.30518	0.03052	0.45776	-0.09155	0.33569	0.33569	0	-0.18311	0	0.06104	0.15259
857	3.20435	2.41089	2.22778	1.70898	1.00708	1.09863	0.67139	0.15259	0.06104	0.30518	-0.97656	-2.56348	-4.57764	-6.37817	-8.05664	-9.49097	-11.0168		857	0.15259	0.09155	-0.21362	-0.18311	0.15259	0.30518	0.30518	0.03052	0.48828	-0.06104	0.33569	0.36621	0	-0.15259	0	0.06104	0.18311
858	3.20435	2.41089	2.2583	1.70898	1.00708	1.06812	0.67139	0.18311	0.09155	0.30518	-0.97656	-2.56348	-4.60815	-6.40869	-8.05664	-9.49097	-10.9863		858	0.15259	0.06104	-0.21362	-0.18311	0.15259	0.33569	0.30518	0.03052	0.48828	-0.06104	0.33569	0.39673	0	-0.12207	0.03052	0.06104	0.21362
859	3.20435	2.38037	2.2583	1.67847	1.0376	1.06812	0.67139	0.21362	0.09155	0.33569	-0.97656	-2.53296	-4.63867	-6.40869	-8.05664	-9.46045	-10.9863		859	0.15259	0.06104	-0.24414	-0.15259	0.12207	0.33569	0.30518	0.06104	0.48828	-0.03052	0.30518	0.39673	0	-0.09155	0.06104	0.03052	0.24414
860	3.20435	2.38037	2.2583	1.67847	1.0376	1.06812	0.64087	0.24414	0.09155	0.33569	-0.94604	-2.53296	-4.66919	-6.40869	-8.05664	-9.46045	-10.9558		860	0.12207	0.06104	-0.24414	-0.12207	0.12207	0.33569	0.30518	0.06104	0.48828	-0.03052	0.30518	0.36621	0	-0.06104	0.06104	0	0.27466
861	3.20435	2.41089	2.28882	1.64795	1.0376	1.06812	0.61035	0.27466	0.09155	0.36621	-0.94604	-2.56348	-4.69971	-6.40869	-8.05664	-9.46045	-10.9558		861	0.12207	0.03052	-0.24414	-0.12207	0.12207	0.33569	0.27466	0.06104	0.45776	-0.03052	0.30518	0.36621	0	-0.03052	0.09155	0	0.27466
862	3.20435	2.41089	2.28882	1.64795	1.06812	1.0376	0.61035	0.30518	0.09155	0.36621	-0.94604	-2.56348	-4.73022	-6.43921	-8.05664	-9.46045	-10.9558		862	0.12207	0.03052	-0.24414	-0.09155	0.09155	0.33569	0.27466	0.09155	0.45776	0	0.27466	0.33569	0	0	0.09155	0	0.30518
863	3.23486	2.44141	2.28882	1.64795	1.06812	1.0376	0.57983	0.30518	0.06104	0.36621	-0.94604	-2.56348	-4.76074	-6.43921	-8.08716	-9.46045	-10.9253		863	0.12207	0	-0.24414	-0.06104	0.06104	0.30518	0.24414	0.12207	0.39673	0	0.24414	0.33569	0	0	0.12207	-0.03052	0.30518
864	3.23486	2.44141	2.28882	1.64795	1.06812	1.00708	0.54932	0.33569	0.06104	0.36621	-0.91553	-2.59399	-4.79126	-6.43921	-8.08716	-9.46045	-10.9253		864	0.09155	0	-0.24414	-0.06104	0.03052	0.30518	0.21362	0.15259	0.36621	0	0.24414	0.30518	0	0	0.12207	-0.03052	0.30518
865	3.23486	2.47192	2.28882	1.67847	1.06812	1.00708	0.48828	0.36621	0.03052	0.36621	-0.91553	-2.62451	-4.79126	-6.43921	-8.08716	-9.46045	-10.9253		865	0.09155	0	-0.24414	-0.03052	0	0.27466	0.18311	0.18311	0.33569	0	0.21362	0.30518	0	0	0.12207	-0.03052	0.30518
866	3.23486	2.50244	2.28882	1.67847	1.09863	1.00708	0.45776	0.36621	0.03052	0.36621	-0.91553	-2.65503	-4.82178	-6.43921	-8.11767	-9.49097	-10.8948		866	0.09155	-0.03052	-0.24414	-0.03052	0	0.24414	0.15259	0.24414	0.27466	0	0.21362	0.30518	0	-0.03052	0.12207	0	0.30518
867	3.23486	2.50244	2.28882	1.67847	1.09863	1.00708	0.45776	0.39673	0	0.33569	-0.91553	-2.65503	-4.79126	-6.43921	-8.11767	-9.49097	-10.8948		867	0.06104	-0.03052	-0.21362	0	0	0.21362	0.12207	0.30518	0.24414	0	0.18311	0.27466	0	-0.06104	0.09155	0	0.30518
868	3.23486	2.50244	2.28882	1.70898	1.12915	1.00708	0.42725	0.39673	0	0.33569	-0.94604	-2.68555	-4.79126	-6.46973	-8.14819	-9.49097	-10.8948		868	0.06104	-0.06104	-0.18311	0	-0.03052	0.15259	0.12207	0.33569	0.18311	0	0.18311	0.27466	0	-0.06104	0.09155	0.03052	0.27466
869	3.23486	2.50244	2.28882	1.70898	1.15967	1.00708	0.39673	0.42725	0	0.30518	-0.94604	-2.71606	-4.76074	-6.46973	-8.14819	-9.52148	-10.8948		869	0.06104	-0.06104	-0.18311	0	-0.03052	0.12207	0.09155	0.36621	0.18311	-0.03052	0.15259	0.27466	0	-0.09155	0.06104	0.06104	0.27466
870	3.23486	2.50244	2.2583	1.7395	1.15967	1.00708	0.39673	0.42725	0	0.27466	-0.94604	-2.74658	-4.76074	-6.46973	-8.14819	-9.52148	-10.8948		870	0.03052	-0.06104	-0.15259	0	-0.06104	0.09155	0.09155	0.39673	0.15259	-0.06104	0.15259	0.24414	0	-0.12207	0.03052	0.12207	0.27466
871	3.23486	2.50244	2.2583	1.7395	1.19019	1.0376	0.39673	0.42725	0	0.27466	-0.94604	-2.7771	-4.73022	-6.50024	-8.14819	-9.52148	-10.8948		871	0.03052	-0.03052	-0.12207	0	-0.06104	0.06104	0.09155	0.42725	0.12207	-0.09155	0.12207	0.24414	0	-0.18311	0.03052	0.15259	0.27466
872	3.23486	2.50244	2.2583	1.7395	1.2207	1.0376	0.39673	0.42725	0	0.24414	-0.94604	-2.7771	-4.69971	-6.50024	-8.14819	-9.52148	-10.8948		872	0.03052	0	-0.09155	-0.03052	-0.03052	0.06104	0.09155	0.42725	0.12207	-0.12207	0.09155	0.24414	0.03052	-0.21362	0.03052	0.21362	0.24414
873	3.23486	2.47192	2.22778	1.7395	1.25122	1.0376	0.39673	0.42725	0	0.24414	-0.94604	-2.7771	-4.66919	-6.50024	-8.14819	-9.52148	-10.8948		873	0.06104	0	-0.09155	-0.06104	-0.03052	0.06104	0.09155	0.39673	0.12207	-0.15259	0.09155	0.21362	0.03052	-0.24414	0.03052	0.24414	0.24414
874	3.26538	2.47192	2.22778	1.7395	1.25122	1.06812	0.42725	0.42725	0	0.24414	-0.94604	-2.80762	-4.66919	-6.50024	-8.11767	-9.552	-10.9253		874	0.06104	0.03052	-0.06104	-0.12207	0	0.06104	0.06104	0.36621	0.15259	-0.15259	0.06104	0.21362	0.06104	-0.27466	0.03052	0.27466	0.21362
875	3.26538	2.47192	2.19727	1.7395	1.28174	1.06812	0.42725	0.39673	0	0.24414	-0.94604	-2.80762	-4.63867	-6.50024	-8.11767	-9.552	-10.9253		875	0.09155	0.06104	-0.06104	-0.15259	0	0.06104	0.06104	0.33569	0.15259	-0.18311	0.03052	0.18311	0.06104	-0.33569	0.03052	0.30518	0.21362
876	3.26538	2.47192	2.16675	1.7395	1.28174	1.06812	0.42725	0.39673	-0.03052	0.24414	-0.94604	-2.7771	-4.63867	-6.46973	-8.11767	-9.58252	-10.9253		876	0.12207	0.09155	-0.09155	-0.18311	0.06104	0.09155	0.03052	0.30518	0.15259	-0.21362	0	0.18311	0.03052	-0.36621	0.06104	0.30518	0.18311
877	3.26538	2.50244	2.16675	1.7395	1.31226	1.06812	0.42725	0.39673	-0.03052	0.27466	-0.94604	-2.7771	-4.66919	-6.46973	-8.11767	-9.58252	-10.9253		877	0.15259	0.12207	-0.09155	-0.21362	0.09155	0.15259	0	0.24414	0.15259	-0.21362	0	0.15259	0.03052	-0.36621	0.09155	0.30518	0.18311
878	3.26538	2.50244	2.13623	1.7395	1.34277	1.06812	0.45776	0.39673	-0.06104	0.30518	-0.94604	-2.7771	-4.66919	-6.43921	-8.11767	-9.61304	-10.9253		878	0.21362	0.15259	-0.12207	-0.21362	0.15259	0.18311	0	0.21362	0.18311	-0.21362	0	0.15259	0	-0.36621	0.09155	0.30518	0.15259
879	3.26538	2.50244	2.13623	1.77002	1.34277	1.06812	0.45776	0.36621	-0.06104	0.33569	-0.94604	-2.74658	-4.66919	-6.40869	-8.11767	-9.64355	-10.9253		879	0.24414	0.15259	-0.15259	-0.24414	0.18311	0.24414	0	0.18311	0.18311	-0.21362	-0.03052	0.12207	0	-0.36621	0.09155	0.27466	0.15259
880	3.26538	2.50244	2.13623	1.77002	1.34277	1.06812	0.45776	0.36621	-0.09155	0.36621	-0.94604	-2.74658	-4.69971	-6.40869	-8.11767	-9.67407	-10.9253		880	0.27466	0.18311	-0.18311	-0.24414	0.24414	0.30518	-0.03052	0.15259	0.18311	-0.18311	-0.03052	0.12207	0	-0.36621	0.09155	0.27466	0.15259
881	3.26538	2.50244	2.13623	1.80054	1.37329	1.06812	0.48828	0.36621	-0.09155	0.39673	-0.94604	-2.74658	-4.69971	-6.37817	-8.14819	-9.67407	-10.8948		881	0.30518	0.18311	-0.18311	-0.21362	0.27466	0.33569	-0.06104	0.12207	0.21362	-0.18311	-0.03052	0.12207	-0.03052	-0.33569	0.09155	0.24414	0.15259
882	3.26538	2.50244	2.16675	1.80054	1.37329	1.06812	0.48828	0.36621	-0.09155	0.42725	-0.94604	-2.71606	-4.69971	-6.37817	-8.14819	-9.70459	-10.8948		882	0.30518	0.18311	-0.21362	-0.21362	0.30518	0.39673	-0.09155	0.09155	0.21362	-0.18311	0	0.09155	-0.06104	-0.30518	0.09155	0.24414	0.18311
883	3.23486	2.50244	2.16675	1.80054	1.37329	1.06812	0.48828	0.36621	-0.09155	0.48828	-0.97656	-2.71606	-4.69971	-6.37817	-8.14819	-9.70459	-10.8643		883	0.30518	0.21362	-0.24414	-0.21362	0.33569	0.42725	-0.09155	0.09155	0.21362	-0.18311	0	0.09155	-0.09155	-0.27466	0.06104	0.21362	0.18311
884	3.23486	2.50244	2.19727	1.83105	1.37329	1.0376	0.5188	0.36621	-0.09155	0.5188	-0.97656	-2.71606	-4.69971	-6.37817	-8.14819	-9.73511	-10.8643		884	0.30518	0.21362	-0.27466	-0.18311	0.33569	0.45776	-0.12207	0.09155	0.24414	-0.18311	0	0.09155	-0.09155	-0.24414	0.06104	0.21362	0.18311
885	3.23486	2.50244	2.22778	1.83105	1.37329	1.0376	0.5188	0.36621	-0.09155	0.54932	-0.97656	-2.71606	-4.66919	-6.37817	-8.14819	-9.73511	-10.8337		885	0.30518	0.21362	-0.27466	-0.18311	0.36621	0.48828	-0.12207	0.09155	0.24414	-0.21362	0.03052	0.09155	-0.09155	-0.21362	0.03052	0.18311	0.21362
886	3.23486	2.50244	2.2583	1.80054	1.37329	1.00708	0.5188	0.36621	-0.09155	0.57983	-1.00708	-2.71606	-4.63867	-6.37817	-8.17871	-9.73511	-10.8337		886	0.27466	0.21362	-0.30518	-0.15259	0.36621	0.5188	-0.12207	0.09155	0.24414	-0.21362	0.06104	0.09155	-0.12207	-0.18311	0.03052	0.15259	0.21362
887	3.23486	2.50244	2.28882	1.80054	1.34277	1.00708	0.5188	0.36621	-0.06104	0.57983	-1.00708	-2.71606	-4.63867	-6.40869	-8.17871	-9.73511	-10.8337		887	0.24414	0.21362	-0.30518	-0.15259	0.36621	0.5188	-0.09155	0.09155	0.24414	-0.21362	0.09155	0.09155	-0.12207	-0.18311	0	0.12207	0.21362
888	3.23486	2.50244	2.28882	1.80054	1.34277	0.97656	0.5188	0.33569	-0.06104	0.61035	-1.0376	-2.71606	-4.60815	-6.43921	-8.17871	-9.70459	-10.8032		888	0.21362	0.21362	-0.30518	-0.12207	0.36621	0.5188	-0.09155	0.09155	0.21362	-0.24414	0.09155	0.09155	-0.12207	-0.15259	0	0.09155	0.21362
889	3.26538	2.50244	2.31934	1.77002	1.34277	0.97656	0.5188	0.33569	-0.03052	0.61035	-1.0376	-2.71606	-4.57764	-6.43921	-8.17871	-9.70459	-10.8032		889	0.18311	0.24414	-0.30518	-0.09155	0.36621	0.48828	-0.09155	0.12207	0.21362	-0.24414	0.09155	0.09155	-0.12207	-0.15259	0	0.06104	0.21362
890	3.26538	2.50244	2.31934	1.7395	1.34277	0.97656	0.48828	0.33569	-0.03052	0.61035	-1.06812	-2.71606	-4.54712	-6.43921	-8.17871	-9.70459	-10.8032		890	0.15259	0.24414	-0.30518	-0.09155	0.36621	0.45776	-0.06104	0.12207	0.18311	-0.21362	0.09155	0.09155	-0.12207	-0.12207	0	0.03052	0.18311
891	3.26538	2.50244	2.31934	1.7395	1.34277	0.97656	0.48828	0.33569	-0.03052	0.61035	-1.09863	-2.71606	-4.5166	-6.46973	-8.17871	-9.67407	-10.8337		891	0.09155	0.24414	-0.30518	-0.03052	0.36621	0.39673	-0.06104	0.12207	0.12207	-0.18311	0.06104	0.09155	-0.12207	-0.12207	0	0	0.15259
892	3.26538	2.53296	2.31934	1.70898	1.34277	0.97656	0.45776	0.33569	0	0.57983	-1.09863	-2.71606	-4.48608	-6.43921	-8.17871	-9.67407	-10.8337		892	0.06104	0.24414	-0.30518	0	0.39673	0.36621	-0.06104	0.12207	0.09155	-0.15259	0.06104	0.09155	-0.12207	-0.12207	0	0	0.12207
893	3.26538	2.53296	2.31934	1.70898	1.31226	1.00708	0.45776	0.33569	0	0.54932	-1.12915	-2.71606	-4.48608	-6.43921	-8.14819	-9.64355	-10.8337		893	0.03052	0.24414	-0.30518	0	0.39673	0.27466	-0.06104	0.12207	0.06104	-0.12207	0.03052	0.09155	-0.12207	-0.12207	0.03052	-0.03052	0.09155
894	3.26538	2.53296	2.31934	1.70898	1.31226	1.00708	0.45776	0.30518	0	0.54932	-1.19019	-2.71606	-4.45557	-6.40869	-8.14819	-9.64355	-10.8643		894	0	0.24414	-0.30518	0	0.39673	0.21362	-0.09155	0.15259	0.03052	-0.06104	0	0.09155	-0.12207	-0.12207	0.03052	-0.06104	0.06104
895	3.26538	2.53296	2.28882	1.67847	1.28174	1.0376	0.42725	0.30518	0	0.5188	-1.2207	-2.71606	-4.45557	-6.40869	-8.11767	-9.61304	-10.8948		895	0	0.24414	-0.30518	0.03052	0.39673	0.12207	-0.09155	0.15259	0	0	0	0.09155	-0.12207	-0.12207	0.06104	-0.06104	0.06104
896	3.26538	2.53296	2.28882	1.67847	1.25122	1.06812	0.45776	0.30518	0	0.48828	-1.25122	-2.71606	-4.45557	-6.37817	-8.11767	-9.58252	-10.8948		896	0	0.24414	-0.30518	0.03052	0.42725	0.06104	-0.09155	0.18311	0	0.03052	0	0.09155	-0.12207	-0.12207	0.09155	-0.09155	0.03052
897	3.23486	2.50244	2.28882	1.67847	1.2207	1.06812	0.45776	0.30518	0	0.45776	-1.28174	-2.74658	-4.45557	-6.34766	-8.08716	-9.58252	-10.9253		897	0	0.24414	-0.27466	0.06104	0.42725	0	-0.12207	0.21362	0	0.09155	0	0.09155	-0.12207	-0.12207	0.09155	-0.09155	0.03052
898	3.23486	2.50244	2.28882	1.67847	1.2207	1.06812	0.48828	0.33569	0	0.42725	-1.34277	-2.74658	-4.48608	-6.31714	-8.08716	-9.552	-10.9558		898	0	0.21362	-0.27466	0.03052	0.42725	-0.06104	-0.12207	0.24414	0	0.12207	0	0.12207	-0.09155	-0.09155	0.12207	-0.09155	0.06104
899	3.20435	2.50244	2.28882	1.67847	1.19019	1.06812	0.48828	0.33569	-0.03052	0.39673	-1.37329	-2.74658	-4.48608	-6.28662	-8.05664	-9.52148	-10.9558		899	0	0.21362	-0.27466	0.03052	0.45776	-0.12207	-0.15259	0.27466	0	0.12207	0	0.12207	-0.09155	-0.06104	0.12207	-0.09155	0.06104
900	3.20435	2.47192	2.2583	1.70898	1.19019	1.06812	0.54932	0.33569	-0.03052	0.36621	-1.40381	-2.74658	-4.5166	-6.28662	-8.05664	-9.52148	-10.9863		900	0	0.21362	-0.27466	0.03052	0.45776	-0.15259	-0.15259	0.30518	0	0.15259	0	0.12207	-0.06104	-0.03052	0.12207	-0.09155	0.09155
901	3.20435	2.47192	2.2583	1.70898	1.15967	1.06812	0.57983	0.33569	-0.03052	0.33569	-1.43433	-2.74658	-4.54712	-6.2561	-8.05664	-9.49097	-10.9863		901	0	0.18311	-0.24414	0	0.45776	-0.18311	-0.18311	0.36621	0	0.12207	0.03052	0.15259	-0.06104	0	0.12207	-0.06104	0.09155
902	3.17383	2.47192	2.22778	1.70898	1.15967	1.0376	0.61035	0.33569	-0.03052	0.30518	-1.46484	-2.74658	-4.57764	-6.22559	-8.05664	-9.49097	-11.0168		902	-0.03052	0.18311	-0.24414	0	0.45776	-0.21362	-0.18311	0.39673	0.03052	0.12207	0.03052	0.18311	-0.03052	0	0.12207	-0.06104	0.15259
903	3.17383	2.44141	2.19727	1.7395	1.15967	1.0376	0.64087	0.30518	-0.03052	0.27466	-1.46484	-2.71606	-4.60815	-6.22559	-8.05664	-9.49097	-11.0168		903	-0.03052	0.18311	-0.21362	0	0.45776	-0.24414	-0.18311	0.39673	0.06104	0.09155	0.03052	0.21362	0	0.03052	0.12207	-0.06104	0.18311
904	3.17383	2.44141	2.16675	1.7395	1.15967	1.00708	0.7019	0.30518	-0.03052	0.24414	-1.49536	-2.71606	-4.60815	-6.19507	-8.08716	-9.49097	-11.0168		904	-0.06104	0.18311	-0.18311	0	0.45776	-0.24414	-0.21362	0.39673	0.09155	0.06104	0	0.24414	0	0.06104	0.09155	-0.03052	0.21362
905	3.17383	2.47192	2.13623	1.77002	1.15967	1.00708	0.73242	0.30518	0	0.21362	-1.49536	-2.71606	-4.63867	-6.19507	-8.08716	-9.52148	-10.9863		905	-0.06104	0.18311	-0.15259	0	0.45776	-0.21362	-0.21362	0.39673	0.12207	0.03052	0	0.27466	0.03052	0.09155	0.09155	-0.03052	0.27466
906	3.17383	2.47192	2.10571	1.77002	1.19019	1.00708	0.73242	0.30518	0	0.21362	-1.49536	-2.71606	-4.63867	-6.19507	-8.11767	-9.52148	-10.9863		906	-0.06104	0.21362	-0.09155	0	0.48828	-0.18311	-0.21362	0.36621	0.15259	0.03052	0	0.33569	0.03052	0.09155	0.06104	-0.03052	0.30518
907	3.17383	2.47192	2.04468	1.77002	1.19019	1.00708	0.76294	0.30518	0	0.18311	-1.49536	-2.71606	-4.66919	-6.19507	-8.14819	-9.552	-10.9863		907	-0.06104	0.21362	-0.06104	-0.03052	0.48828	-0.15259	-0.21362	0.36621	0.18311	0.03052	0	0.36621	0.06104	0.09155	0.03052	-0.03052	0.33569
908	3.17383	2.50244	2.01416	1.77002	1.2207	1.00708	0.76294	0.30518	0	0.18311	-1.46484	-2.71606	-4.66919	-6.19507	-8.14819	-9.58252	-10.9558		908	-0.06104	0.21362	-0.03052	-0.03052	0.48828	-0.12207	-0.21362	0.30518	0.21362	0.03052	-0.03052	0.42725	0.09155	0.09155	0.03052	-0.03052	0.39673
909	3.14331	2.50244	1.95312	1.77002	1.25122	1.00708	0.79346	0.30518	0	0.18311	-1.43433	-2.71606	-4.66919	-6.19507	-8.17871	-9.61304	-10.9253		909	-0.03052	0.21362	0	-0.06104	0.48828	-0.06104	-0.21362	0.27466	0.24414	0.03052	-0.03052	0.45776	0.09155	0.06104	0	-0.03052	0.42725
910	3.14331	2.53296	1.92261	1.77002	1.25122	1.00708	0.76294	0.30518	0.03052	0.18311	-1.40381	-2.71606	-4.66919	-6.19507	-8.17871	-9.64355	-10.9253		910	0	0.21362	0	-0.06104	0.48828	-0.03052	-0.21362	0.24414	0.24414	0.06104	-0.06104	0.48828	0.09155	0.03052	0	-0.03052	0.42725
911	3.14331	2.53296	1.89209	1.77002	1.25122	1.00708	0.76294	0.30518	0.03052	0.21362	-1.40381	-2.74658	-4.66919	-6.22559	-8.17871	-9.67407	-10.8948		911	0	0.21362	0	-0.09155	0.48828	0	-0.18311	0.21362	0.27466	0.06104	-0.06104	0.48828	0.09155	0.03052	0	-0.03052	0.45776
912	3.14331	2.53296	1.86157	1.77002	1.28174	1.00708	0.76294	0.30518	0.06104	0.21362	-1.37329	-2.74658	-4.66919	-6.22559	-8.17871	-9.67407	-10.8948		912	0.03052	0.18311	0	-0.12207	0.48828	0	-0.18311	0.21362	0.27466	0.09155	-0.03052	0.48828	0.06104	0	-0.03052	0	0.45776
913	3.11279	2.53296	1.86157	1.77002	1.28174	0.97656	0.73242	0.30518	0.06104	0.24414	-1.34277	-2.7771	-4.63867	-6.22559	-8.17871	-9.70459	-10.8643		913	0.03052	0.18311	0	-0.15259	0.48828	0.03052	-0.18311	0.18311	0.27466	0.09155	-0.03052	0.48828	0.06104	0	-0.03052	0	0.45776
914	3.11279	2.53296	1.86157	1.7395	1.28174	0.97656	0.7019	0.30518	0.06104	0.24414	-1.34277	-2.7771	-4.63867	-6.22559	-8.17871	-9.70459	-10.8643		914	0.06104	0.18311	0	-0.18311	0.45776	0.06104	-0.21362	0.15259	0.27466	0.09155	-0.03052	0.45776	0.03052	0	-0.06104	0	0.42725
915	3.11279	2.53296	1.86157	1.7395	1.28174	0.97656	0.7019	0.30518	0.06104	0.24414	-1.31226	-2.7771	-4.63867	-6.22559	-8.17871	-9.70459	-10.8337		915	0.06104	0.15259	0	-0.21362	0.45776	0.06104	-0.21362	0.12207	0.30518	0.06104	0	0.42725	0.03052	-0.03052	-0.09155	0	0.39673
916	3.11279	2.53296	1.89209	1.77002	1.28174	0.97656	0.67139	0.27466	0.09155	0.27466	-1.31226	-2.80762	-4.63867	-6.22559	-8.14819	-9.67407	-10.8337		916	0.06104	0.15259	0	-0.24414	0.42725	0.06104	-0.21362	0.09155	0.30518	0.03052	0	0.39673	0	-0.03052	-0.09155	0	0.36621
917	3.08228	2.50244	1.92261	1.77002	1.28174	0.94604	0.64087	0.27466	0.06104	0.27466	-1.31226	-2.80762	-4.63867	-6.22559	-8.14819	-9.67407	-10.8032		917	0.03052	0.12207	0	-0.30518	0.39673	0.09155	-0.24414	0.06104	0.33569	0	0	0.33569	0	-0.03052	-0.12207	0.03052	0.33569
918	3.08228	2.50244	1.95312	1.77002	1.28174	0.94604	0.61035	0.24414	0.06104	0.27466	-1.31226	-2.7771	-4.63867	-6.22559	-8.14819	-9.64355	-10.7727		918	0.03052	0.12207	0	-0.33569	0.39673	0.09155	-0.27466	0.03052	0.33569	0	0	0.30518	0	-0.03052	-0.15259	0.03052	0.30518
919	3.08228	2.50244	2.01416	1.77002	1.28174	0.94604	0.57983	0.24414	0.06104	0.30518	-1.31226	-2.7771	-4.63867	-6.22559	-8.11767	-9.64355	-10.7727		919	0	0.09155	0	-0.33569	0.36621	0.12207	-0.27466	0	0.36621	-0.06104	0	0.24414	0	-0.03052	-0.15259	0.06104	0.24414
920	3.05176	2.47192	2.04468	1.77002	1.31226	0.94604	0.54932	0.21362	0.03052	0.30518	-1.31226	-2.74658	-4.66919	-6.2561	-8.14819	-9.61304	-10.7422		920	0	0.09155	0	-0.36621	0.33569	0.15259	-0.30518	-0.03052	0.39673	-0.09155	0	0.21362	0	-0.03052	-0.15259	0.06104	0.21362
921	3.05176	2.47192	2.0752	1.77002	1.31226	0.97656	0.5188	0.21362	0.03052	0.30518	-1.31226	-2.71606	-4.66919	-6.28662	-8.14819	-9.58252	-10.7422		921	-0.03052	0.09155	0	-0.39673	0.30518	0.18311	-0.30518	-0.06104	0.39673	-0.15259	0	0.18311	0	-0.03052	-0.15259	0.06104	0.15259
922	3.02124	2.44141	2.10571	1.7395	1.31226	0.97656	0.48828	0.21362	0.03052	0.30518	-1.31226	-2.68555	-4.66919	-6.28662	-8.14819	-9.552	-10.7422		922	-0.06104	0.06104	0	-0.39673	0.27466	0.18311	-0.33569	-0.09155	0.39673	-0.18311	0.03052	0.15259	0	-0.03052	-0.15259	0.06104	0.09155
923	3.02124	2.44141	2.10571	1.7395	1.31226	0.97656	0.48828	0.21362	0.03052	0.33569	-1.31226	-2.65503	-4.69971	-6.31714	-8.17871	-9.552	-10.7422		923	-0.06104	0.06104	0	-0.39673	0.21362	0.21362	-0.33569	-0.12207	0.39673	-0.24414	0.03052	0.12207	0.03052	-0.03052	-0.15259	0.06104	0.06104
924	3.02124	2.41089	2.13623	1.7395	1.31226	0.97656	0.45776	0.21362	0.03052	0.33569	-1.31226	-2.65503	-4.69971	-6.34766	-8.17871	-9.52148	-10.7727		924	-0.09155	0.06104	0	-0.39673	0.18311	0.24414	-0.33569	-0.12207	0.36621	-0.27466	0.06104	0.12207	0.03052	-0.03052	-0.15259	0.03052	0.03052
925	3.02124	2.41089	2.16675	1.7395	1.31226	0.97656	0.45776	0.21362	0.03052	0.36621	-1.31226	-2.62451	-4.69971	-6.34766	-8.20923	-9.49097	-10.7727		925	-0.09155	0.09155	0	-0.42725	0.15259	0.27466	-0.30518	-0.15259	0.36621	-0.30518	0.06104	0.09155	0.03052	-0.03052	-0.15259	0.03052	0
926	3.02124	2.38037	2.16675	1.7395	1.31226	0.97656	0.45776	0.21362	0.03052	0.36621	-1.34277	-2.59399	-4.69971	-6.34766	-8.20923	-9.49097	-10.7727		926	-0.09155	0.09155	0.03052	-0.42725	0.15259	0.30518	-0.30518	-0.15259	0.33569	-0.30518	0.09155	0.09155	0.06104	-0.03052	-0.15259	0.03052	0
927	3.05176	2.38037	2.19727	1.7395	1.28174	0.97656	0.45776	0.24414	0.06104	0.36621	-1.34277	-2.59399	-4.73022	-6.34766	-8.20923	-9.46045	-10.8032		927	-0.09155	0.12207	0.03052	-0.42725	0.12207	0.30518	-0.30518	-0.15259	0.30518	-0.33569	0.12207	0.09155	0.06104	-0.06104	-0.15259	0.06104	-0.03052
928	3.05176	2.34985	2.19727	1.7395	1.25122	0.94604	0.45776	0.24414	0.06104	0.39673	-1.34277	-2.59399	-4.73022	-6.34766	-8.20923	-9.46045	-10.8032		928	-0.09155	0.15259	0.06104	-0.42725	0.12207	0.30518	-0.27466	-0.12207	0.27466	-0.33569	0.12207	0.09155	0.06104	-0.06104	-0.15259	0.06104	-0.03052
929	3.08228	2.34985	2.22778	1.77002	1.2207	0.94604	0.48828	0.24414	0.09155	0.39673	-1.34277	-2.59399	-4.76074	-6.34766	-8.20923	-9.46045	-10.8032		929	-0.09155	0.21362	0.09155	-0.42725	0.15259	0.30518	-0.27466	-0.12207	0.24414	-0.30518	0.12207	0.12207	0.09155	-0.06104	-0.15259	0.09155	-0.06104
930	3.11279	2.34985	2.22778	1.80054	1.2207	0.91553	0.48828	0.24414	0.09155	0.39673	-1.34277	-2.59399	-4.79126	-6.34766	-8.20923	-9.46045	-10.8032		930	-0.09155	0.24414	0.12207	-0.42725	0.18311	0.27466	-0.24414	-0.09155	0.21362	-0.30518	0.15259	0.12207	0.09155	-0.09155	-0.12207	0.09155	-0.06104
931	3.11279	2.34985	2.22778	1.83105	1.19019	0.91553	0.5188	0.24414	0.12207	0.39673	-1.37329	-2.59399	-4.82178	-6.34766	-8.17871	-9.46045	-10.7727		931	-0.09155	0.27466	0.15259	-0.42725	0.24414	0.24414	-0.24414	-0.09155	0.15259	-0.27466	0.15259	0.12207	0.09155	-0.09155	-0.12207	0.12207	-0.06104
932	3.14331	2.34985	2.22778	1.83105	1.15967	0.91553	0.5188	0.24414	0.12207	0.36621	-1.37329	-2.59399	-4.82178	-6.31714	-8.17871	-9.46045	-10.7727		932	-0.09155	0.30518	0.18311	-0.42725	0.27466	0.21362	-0.21362	-0.06104	0.12207	-0.27466	0.15259	0.15259	0.12207	-0.09155	-0.12207	0.12207	-0.06104
933	3.14331	2.34985	2.22778	1.86157	1.12915	0.94604	0.54932	0.21362	0.09155	0.36621	-1.37329	-2.59399	-4.85229	-6.31714	-8.17871	-9.46045	-10.7422		933	-0.09155	0.30518	0.21362	-0.42725	0.33569	0.18311	-0.21362	-0.03052	0.09155	-0.24414	0.12207	0.15259	0.12207	-0.12207	-0.09155	0.12207	-0.03052
934	3.17383	2.38037	2.2583	1.89209	1.09863	0.94604	0.54932	0.21362	0.09155	0.33569	-1.37329	-2.59399	-4.88281	-6.31714	-8.17871	-9.49097	-10.7422		934	-0.09155	0.30518	0.24414	-0.39673	0.36621	0.12207	-0.18311	0	0.06104	-0.24414	0.12207	0.15259	0.09155	-0.09155	-0.09155	0.12207	-0.03052
935	3.17383	2.41089	2.2583	1.89209	1.09863	0.94604	0.57983	0.18311	0.06104	0.30518	-1.37329	-2.59399	-4.88281	-6.31714	-8.17871	-9.52148	-10.7117		935	-0.09155	0.30518	0.24414	-0.39673	0.42725	0.09155	-0.18311	0	0	-0.24414	0.12207	0.15259	0.09155	-0.09155	-0.06104	0.12207	-0.03052
936	3.17383	2.44141	2.2583	1.92261	1.09863	0.97656	0.57983	0.18311	0	0.27466	-1.37329	-2.59399	-4.88281	-6.31714	-8.17871	-9.552	-10.6812		936	-0.09155	0.30518	0.27466	-0.36621	0.45776	0.06104	-0.15259	0.03052	0	-0.27466	0.12207	0.15259	0.06104	-0.09155	-0.06104	0.12207	-0.03052
937	3.17383	2.44141	2.2583	1.92261	1.06812	0.97656	0.57983	0.15259	-0.03052	0.27466	-1.34277	-2.59399	-4.88281	-6.31714	-8.20923	-9.61304	-10.6812		937	-0.09155	0.27466	0.30518	-0.36621	0.45776	0.03052	-0.12207	0.03052	0	-0.27466	0.09155	0.12207	0.03052	-0.06104	-0.06104	0.09155	-0.03052
938	3.17383	2.47192	2.28882	1.92261	1.09863	0.97656	0.61035	0.12207	-0.09155	0.24414	-1.34277	-2.62451	-4.85229	-6.31714	-8.20923	-9.64355	-10.6506		938	-0.12207	0.24414	0.33569	-0.33569	0.48828	0.03052	-0.12207	0.06104	-0.03052	-0.30518	0.09155	0.12207	0	-0.03052	-0.06104	0.09155	0
939	3.17383	2.50244	2.28882	1.89209	1.09863	0.97656	0.61035	0.12207	-0.15259	0.21362	-1.31226	-2.62451	-4.82178	-6.31714	-8.23975	-9.67407	-10.6201		939	-0.12207	0.24414	0.33569	-0.33569	0.48828	0	-0.12207	0.06104	-0.03052	-0.33569	0.09155	0.12207	0	0	-0.06104	0.06104	0
940	3.17383	2.53296	2.28882	1.89209	1.09863	1.00708	0.61035	0.09155	-0.21362	0.18311	-1.31226	-2.62451	-4.79126	-6.31714	-8.23975	-9.70459	-10.6201		940	-0.12207	0.24414	0.33569	-0.33569	0.48828	0	-0.12207	0.06104	-0.03052	-0.36621	0.09155	0.12207	0	0	-0.06104	0.06104	0
941	3.17383	2.56348	2.31934	1.86157	1.12915	1.00708	0.61035	0.06104	-0.30518	0.18311	-1.28174	-2.65503	-4.76074	-6.31714	-8.23975	-9.70459	-10.5896		941	-0.12207	0.24414	0.30518	-0.33569	0.5188	0	-0.09155	0.06104	-0.03052	-0.39673	0.12207	0.15259	-0.03052	0	-0.09155	0.03052	0
942	3.17383	2.59399	2.31934	1.86157	1.15967	1.00708	0.61035	0.06104	-0.36621	0.15259	-1.25122	-2.65503	-4.73022	-6.28662	-8.23975	-9.70459	-10.5896		942	-0.12207	0.27466	0.30518	-0.36621	0.5188	0	-0.09155	0.06104	-0.03052	-0.42725	0.12207	0.15259	-0.03052	0	-0.12207	0	0
943	3.17383	2.59399	2.31934	1.83105	1.19019	0.97656	0.61035	0.06104	-0.42725	0.15259	-1.2207	-2.65503	-4.69971	-6.28662	-8.23975	-9.70459	-10.5591		943	-0.12207	0.30518	0.27466	-0.36621	0.54932	0.03052	-0.09155	0.06104	-0.03052	-0.45776	0.15259	0.18311	-0.06104	0	-0.12207	0	-0.03052
944	3.17383	2.59399	2.31934	1.83105	1.2207	0.97656	0.57983	0.06104	-0.48828	0.15259	-1.2207	-2.65503	-4.66919	-6.28662	-8.20923	-9.67407	-10.5286		944	-0.12207	0.36621	0.24414	-0.36621	0.54932	0.03052	-0.09155	0.06104	-0.03052	-0.45776	0.15259	0.24414	-0.06104	0	-0.15259	0	-0.03052
945	3.17383	2.62451	2.31934	1.80054	1.25122	0.97656	0.57983	0.06104	-0.5188	0.12207	-1.19019	-2.65503	-4.63867	-6.28662	-8.20923	-9.64355	-10.498		945	-0.12207	0.39673	0.21362	-0.39673	0.54932	0.03052	-0.09155	0.06104	0	-0.48828	0.18311	0.27466	-0.06104	0	-0.15259	0	-0.06104
946	3.20435	2.62451	2.31934	1.80054	1.25122	0.97656	0.57983	0.06104	-0.54932	0.12207	-1.15967	-2.65503	-4.60815	-6.28662	-8.17871	-9.61304	-10.498		946	-0.09155	0.42725	0.18311	-0.39673	0.54932	0.03052	-0.06104	0.06104	0	-0.5188	0.21362	0.33569	-0.09155	0	-0.18311	0	-0.09155
947	3.20435	2.62451	2.31934	1.80054	1.28174	0.97656	0.57983	0.09155	-0.57983	0.15259	-1.15967	-2.68555	-4.60815	-6.31714	-8.14819	-9.61304	-10.4675		947	-0.06104	0.45776	0.15259	-0.36621	0.54932	0.03052	-0.06104	0.06104	0	-0.5188	0.24414	0.36621	-0.09155	-0.03052	-0.18311	0	-0.12207
948	3.20435	2.59399	2.31934	1.80054	1.31226	0.97656	0.57983	0.12207	-0.57983	0.15259	-1.15967	-2.68555	-4.60815	-6.31714	-8.14819	-9.58252	-10.437		948	-0.03052	0.48828	0.12207	-0.36621	0.5188	0.03052	-0.09155	0.06104	0	-0.5188	0.24414	0.42725	-0.09155	-0.06104	-0.18311	0	-0.15259
949	3.20435	2.59399	2.31934	1.80054	1.34277	0.97656	0.54932	0.15259	-0.57983	0.15259	-1.12915	-2.68555	-4.60815	-6.34766	-8.11767	-9.552	-10.4065		949	-0.03052	0.48828	0.12207	-0.33569	0.48828	0.03052	-0.09155	0.06104	0.03052	-0.5188	0.27466	0.45776	-0.06104	-0.06104	-0.18311	0	-0.18311
950	3.20435	2.59399	2.31934	1.80054	1.34277	0.97656	0.54932	0.18311	-0.54932	0.15259	-1.12915	-2.71606	-4.60815	-6.34766	-8.11767	-9.552	-10.376		950	0	0.45776	0.09155	-0.30518	0.42725	0.03052	-0.12207	0.06104	0.03052	-0.5188	0.27466	0.45776	-0.06104	-0.09155	-0.18311	0.03052	-0.21362
951	3.20435	2.59399	2.31934	1.77002	1.37329	0.97656	0.54932	0.21362	-0.5188	0.18311	-1.12915	-2.74658	-4.60815	-6.37817	-8.11767	-9.552	-10.376		951	0	0.42725	0.09155	-0.27466	0.39673	0	-0.15259	0.09155	0.03052	-0.48828	0.30518	0.45776	-0.06104	-0.09155	-0.15259	0.03052	-0.21362
952	3.17383	2.59399	2.31934	1.77002	1.37329	0.97656	0.5188	0.24414	-0.45776	0.18311	-1.15967	-2.7771	-4.60815	-6.37817	-8.08716	-9.552	-10.3455		952	0	0.39673	0.09155	-0.24414	0.33569	0	-0.18311	0.09155	0.03052	-0.45776	0.30518	0.45776	-0.03052	-0.09155	-0.15259	0.06104	-0.24414
953	3.17383	2.59399	2.31934	1.77002	1.37329	0.97656	0.5188	0.27466	-0.39673	0.18311	-1.15967	-2.80762	-4.63867	-6.37817	-8.11767	-9.552	-10.3455		953	0.03052	0.36621	0.09155	-0.21362	0.27466	0	-0.21362	0.09155	0.03052	-0.42725	0.27466	0.42725	-0.03052	-0.09155	-0.12207	0.06104	-0.27466
954	3.17383	2.59399	2.31934	1.77002	1.37329	0.97656	0.48828	0.27466	-0.33569	0.21362	-1.15967	-2.83813	-4.66919	-6.37817	-8.11767	-9.552	-10.3455		954	0.03052	0.33569	0.09155	-0.21362	0.21362	0	-0.24414	0.06104	0	-0.39673	0.27466	0.39673	-0.03052	-0.06104	-0.12207	0.06104	-0.27466
955	3.17383	2.59399	2.31934	1.77002	1.37329	1.00708	0.48828	0.27466	-0.27466	0.21362	-1.15967	-2.83813	-4.66919	-6.37817	-8.11767	-9.552	-10.3455		955	0.06104	0.30518	0.12207	-0.18311	0.15259	0	-0.27466	0.06104	0	-0.33569	0.27466	0.36621	0	-0.06104	-0.09155	0.06104	-0.27466
956	3.17383	2.59399	2.31934	1.77002	1.37329	1.00708	0.45776	0.27466	-0.21362	0.21362	-1.12915	-2.86865	-4.69971	-6.37817	-8.11767	-9.552	-10.3455		956	0.06104	0.30518	0.12207	-0.18311	0.12207	0	-0.30518	0.06104	0	-0.27466	0.27466	0.30518	0	-0.06104	-0.09155	0.06104	-0.27466
957	3.17383	2.59399	2.31934	1.77002	1.34277	1.0376	0.45776	0.27466	-0.18311	0.18311	-1.12915	-2.89917	-4.69971	-6.37817	-8.14819	-9.552	-10.376		957	0.06104	0.27466	0.15259	-0.18311	0.09155	0.03052	-0.33569	0.06104	0	-0.24414	0.24414	0.27466	0	-0.03052	-0.06104	0.03052	-0.27466
958	3.17383	2.62451	2.31934	1.77002	1.34277	1.0376	0.45776	0.27466	-0.12207	0.18311	-1.12915	-2.89917	-4.69971	-6.34766	-8.14819	-9.52148	-10.4065		958	0.06104	0.27466	0.18311	-0.18311	0.06104	0.06104	-0.36621	0.06104	0	-0.18311	0.24414	0.21362	0	-0.03052	-0.06104	0	-0.27466
959	3.14331	2.62451	2.28882	1.77002	1.31226	1.0376	0.45776	0.24414	-0.09155	0.18311	-1.12915	-2.89917	-4.69971	-6.34766	-8.14819	-9.52148	-10.437		959	0.06104	0.27466	0.21362	-0.18311	0.03052	0.09155	-0.36621	0.06104	-0.03052	-0.12207	0.21362	0.15259	0	-0.03052	-0.03052	0	-0.27466
960	3.14331	2.65503	2.28882	1.77002	1.31226	1.0376	0.45776	0.24414	-0.06104	0.15259	-1.12915	-2.86865	-4.69971	-6.34766	-8.17871	-9.52148	-10.4675		960	0.06104	0.24414	0.24414	-0.18311	0.03052	0.12207	-0.39673	0.09155	-0.03052	-0.06104	0.21362	0.12207	0	0	-0.03052	-0.03052	-0.27466
961	3.11279	2.65503	2.28882	1.7395	1.31226	1.06812	0.48828	0.24414	-0.03052	0.12207	-1.12915	-2.86865	-4.69971	-6.34766	-8.17871	-9.52148	-10.498		961	0.06104	0.24414	0.27466	-0.15259	0.06104	0.15259	-0.39673	0.09155	-0.03052	0	0.18311	0.09155	0	0	-0.03052	-0.06104	-0.27466
962	3.11279	2.68555	2.28882	1.7395	1.28174	1.06812	0.5188	0.24414	0	0.12207	-1.12915	-2.83813	-4.66919	-6.34766	-8.17871	-9.52148	-10.5286		962	0.06104	0.21362	0.30518	-0.15259	0.06104	0.18311	-0.39673	0.09155	-0.03052	0	0.15259	0.06104	0	0	0	-0.06104	-0.30518
963	3.08228	2.68555	2.2583	1.7395	1.31226	1.06812	0.54932	0.24414	0	0.12207	-1.12915	-2.80762	-4.63867	-6.34766	-8.17871	-9.52148	-10.5591		963	0.06104	0.18311	0.30518	-0.15259	0.09155	0.21362	-0.36621	0.09155	-0.03052	0.06104	0.12207	0.03052	0	0	0	-0.09155	-0.30518
964	3.08228	2.68555	2.2583	1.70898	1.31226	1.06812	0.57983	0.24414	0	0.09155	-1.15967	-2.7771	-4.60815	-6.31714	-8.17871	-9.552	-10.5591		964	0.06104	0.12207	0.30518	-0.12207	0.15259	0.24414	-0.36621	0.12207	0	0.09155	0.09155	0	-0.03052	0	0	-0.09155	-0.30518
965	3.05176	2.68555	2.2583	1.67847	1.34277	1.06812	0.61035	0.27466	0	0.09155	-1.19019	-2.7771	-4.57764	-6.31714	-8.17871	-9.552	-10.5896		965	0.03052	0.06104	0.33569	-0.12207	0.18311	0.27466	-0.36621	0.12207	0	0.12207	0.03052	0	-0.06104	0	0	-0.09155	-0.30518
966	3.05176	2.68555	2.2583	1.67847	1.34277	1.06812	0.64087	0.27466	0	0.09155	-1.19019	-2.74658	-4.57764	-6.31714	-8.14819	-9.58252	-10.5896		966	0.03052	0.03052	0.33569	-0.09155	0.21362	0.30518	-0.36621	0.12207	0	0.15259	0	0	-0.09155	0	-0.03052	-0.09155	-0.30518
967	3.05176	2.65503	2.22778	1.67847	1.37329	1.09863	0.67139	0.27466	0	0.09155	-1.2207	-2.74658	-4.54712	-6.28662	-8.14819	-9.58252	-10.5591		967	0	0	0.33569	-0.09155	0.27466	0.30518	-0.33569	0.12207	0.03052	0.15259	-0.06104	0	-0.12207	0	-0.03052	-0.09155	-0.30518
968	3.05176	2.65503	2.22778	1.64795	1.40381	1.09863	0.7019	0.27466	0	0.09155	-1.2207	-2.74658	-4.54712	-6.2561	-8.14819	-9.61304	-10.5591		968	0	-0.06104	0.36621	-0.06104	0.30518	0.30518	-0.33569	0.12207	0.06104	0.18311	-0.12207	0	-0.12207	0	-0.06104	-0.06104	-0.30518
969	3.02124	2.65503	2.22778	1.64795	1.40381	1.09863	0.7019	0.27466	0	0.06104	-1.25122	-2.74658	-4.57764	-6.22559	-8.14819	-9.61304	-10.5591		969	-0.03052	-0.12207	0.36621	-0.03052	0.33569	0.30518	-0.33569	0.12207	0.09155	0.15259	-0.15259	0	-0.15259	0.03052	-0.09155	-0.06104	-0.27466
970	3.02124	2.62451	2.22778	1.64795	1.43433	1.06812	0.7019	0.27466	0	0.06104	-1.25122	-2.74658	-4.57764	-6.19507	-8.14819	-9.61304	-10.5591		970	-0.06104	-0.15259	0.39673	0	0.36621	0.30518	-0.30518	0.12207	0.09155	0.15259	-0.21362	0.03052	-0.15259	0.03052	-0.12207	-0.03052	-0.27466
971	3.05176	2.62451	2.22778	1.64795	1.43433	1.06812	0.7019	0.24414	0	0.06104	-1.25122	-2.74658	-4.57764	-6.16455	-8.14819	-9.64355	-10.5286		971	-0.06104	-0.18311	0.39673	0.03052	0.36621	0.30518	-0.30518	0.12207	0.12207	0.12207	-0.24414	0.03052	-0.15259	0.06104	-0.15259	0	-0.27466
972	3.05176	2.59399	2.22778	1.67847	1.43433	1.06812	0.7019	0.24414	0	0.06104	-1.25122	-2.74658	-4.60815	-6.13403	-8.14819	-9.64355	-10.5286		972	-0.09155	-0.21362	0.42725	0.09155	0.39673	0.27466	-0.30518	0.09155	0.12207	0.12207	-0.27466	0.06104	-0.15259	0.06104	-0.18311	0.03052	-0.24414
973	3.05176	2.59399	2.22778	1.67847	1.40381	1.06812	0.67139	0.24414	0	0.03052	-1.25122	-2.74658	-4.60815	-6.13403	-8.14819	-9.64355	-10.5286		973	-0.09155	-0.24414	0.45776	0.12207	0.39673	0.27466	-0.30518	0.09155	0.12207	0.09155	-0.27466	0.09155	-0.12207	0.09155	-0.21362	0.06104	-0.24414
974	3.05176	2.59399	2.22778	1.70898	1.40381	1.0376	0.67139	0.24414	-0.03052	0.03052	-1.25122	-2.74658	-4.63867	-6.10352	-8.17871	-9.67407	-10.5286		974	-0.09155	-0.24414	0.48828	0.15259	0.39673	0.24414	-0.30518	0.06104	0.12207	0.06104	-0.30518	0.09155	-0.12207	0.09155	-0.24414	0.09155	-0.24414
975	3.05176	2.56348	2.19727	1.70898	1.37329	1.0376	0.64087	0.24414	-0.03052	0.03052	-1.25122	-2.71606	-4.63867	-6.10352	-8.20923	-9.67407	-10.5286		975	-0.09155	-0.24414	0.48828	0.18311	0.36621	0.21362	-0.30518	0.03052	0.12207	0.03052	-0.27466	0.12207	-0.09155	0.09155	-0.24414	0.09155	-0.24414
976	3.05176	2.56348	2.19727	1.7395	1.34277	1.00708	0.64087	0.24414	-0.03052	0.03052	-1.25122	-2.71606	-4.63867	-6.10352	-8.23975	-9.67407	-10.5286		976	-0.06104	-0.21362	0.5188	0.18311	0.36621	0.21362	-0.30518	0.03052	0.12207	0	-0.27466	0.12207	-0.06104	0.12207	-0.24414	0.12207	-0.24414
977	3.08228	2.59399	2.19727	1.7395	1.31226	1.00708	0.64087	0.24414	-0.03052	0.03052	-1.25122	-2.71606	-4.66919	-6.10352	-8.23975	-9.67407	-10.5286		977	-0.03052	-0.18311	0.54932	0.18311	0.36621	0.18311	-0.33569	0	0.12207	0	-0.21362	0.12207	-0.03052	0.12207	-0.24414	0.09155	-0.27466
978	3.08228	2.59399	2.19727	1.7395	1.31226	1.00708	0.61035	0.21362	-0.03052	0.03052	-1.2207	-2.68555	-4.66919	-6.13403	-8.27026	-9.70459	-10.5286		978	-0.03052	-0.15259	0.54932	0.15259	0.36621	0.18311	-0.36621	0	0.09155	0	-0.18311	0.15259	-0.03052	0.12207	-0.21362	0.09155	-0.27466
979	3.11279	2.62451	2.19727	1.77002	1.28174	1.00708	0.61035	0.21362	-0.03052	0.06104	-1.2207	-2.68555	-4.69971	-6.16455	-8.27026	-9.70459	-10.5286		979	0	-0.12207	0.54932	0.12207	0.36621	0.18311	-0.36621	0	0.09155	-0.03052	-0.12207	0.15259	0	0.15259	-0.21362	0.06104	-0.24414
980	3.11279	2.65503	2.19727	1.77002	1.28174	1.00708	0.57983	0.21362	-0.03052	0.06104	-1.2207	-2.68555	-4.73022	-6.19507	-8.30078	-9.70459	-10.5286		980	0	-0.09155	0.54932	0.09155	0.33569	0.15259	-0.39673	0	0.09155	-0.03052	-0.06104	0.15259	0	0.15259	-0.18311	0.03052	-0.24414
981	3.14331	2.68555	2.19727	1.77002	1.28174	1.00708	0.57983	0.21362	-0.03052	0.06104	-1.2207	-2.68555	-4.73022	-6.19507	-8.30078	-9.70459	-10.5591		981	0.03052	-0.06104	0.5188	0.06104	0.33569	0.15259	-0.39673	0	0.06104	-0.03052	0	0.15259	0	0.15259	-0.15259	0	-0.21362
982	3.17383	2.71606	2.19727	1.77002	1.28174	1.0376	0.54932	0.21362	0	0.06104	-1.19019	-2.68555	-4.73022	-6.22559	-8.27026	-9.70459	-10.5591		982	0.03052	-0.03052	0.48828	0.03052	0.36621	0.15259	-0.39673	-0.03052	0.06104	0	0.03052	0.18311	0	0.18311	-0.09155	0	-0.18311
983	3.20435	2.74658	2.19727	1.77002	1.28174	1.0376	0.54932	0.21362	0	0.06104	-1.19019	-2.68555	-4.76074	-6.2561	-8.27026	-9.70459	-10.5591		983	0.06104	-0.03052	0.45776	0	0.36621	0.15259	-0.39673	-0.03052	0.06104	0	0.09155	0.18311	0	0.18311	-0.06104	0	-0.15259
984	3.20435	2.7771	2.22778	1.77002	1.28174	1.06812	0.5188	0.21362	0	0.06104	-1.19019	-2.68555	-4.76074	-6.28662	-8.23975	-9.70459	-10.5896		984	0.06104	0	0.39673	0	0.36621	0.12207	-0.36621	-0.03052	0.03052	0	0.12207	0.18311	0	0.18311	-0.03052	0	-0.09155
985	3.23486	2.7771	2.22778	1.77002	1.28174	1.06812	0.5188	0.21362	0.03052	0.06104	-1.15967	-2.71606	-4.73022	-6.31714	-8.20923	-9.70459	-10.5896		985	0.09155	0	0.33569	0	0.36621	0.12207	-0.36621	-0.06104	0.03052	0.06104	0.18311	0.21362	0.03052	0.15259	0	0	-0.06104
986	3.23486	2.7771	2.22778	1.77002	1.31226	1.06812	0.5188	0.24414	0.03052	0.06104	-1.15967	-2.71606	-4.73022	-6.34766	-8.17871	-9.70459	-10.5896		986	0.09155	0.03052	0.24414	0	0.36621	0.09155	-0.33569	-0.09155	0	0.09155	0.18311	0.21362	0.03052	0.15259	0	0.06104	0
987	3.23486	2.7771	2.22778	1.7395	1.31226	1.06812	0.5188	0.24414	0.06104	0.06104	-1.15967	-2.74658	-4.69971	-6.34766	-8.17871	-9.67407	-10.5896		987	0.09155	0.03052	0.18311	0	0.36621	0.09155	-0.30518	-0.09155	0	0.09155	0.21362	0.21362	0.06104	0.12207	0	0.12207	0.03052
988	3.23486	2.7771	2.22778	1.7395	1.34277	1.09863	0.5188	0.27466	0.06104	0.06104	-1.15967	-2.74658	-4.69971	-6.37817	-8.14819	-9.67407	-10.6201		988	0.09155	0.03052	0.12207	0	0.36621	0.06104	-0.27466	-0.12207	0	0.12207	0.21362	0.21362	0.09155	0.06104	0.03052	0.18311	0.09155
989	3.23486	2.7771	2.22778	1.7395	1.34277	1.09863	0.5188	0.30518	0.06104	0.06104	-1.15967	-2.7771	-4.66919	-6.37817	-8.11767	-9.64355	-10.6201		989	0.09155	0.03052	0.06104	0	0.36621	0.06104	-0.24414	-0.15259	-0.03052	0.12207	0.24414	0.21362	0.12207	0.03052	0.03052	0.24414	0.12207
990	3.23486	2.74658	2.22778	1.7395	1.34277	1.09863	0.54932	0.30518	0.06104	0.06104	-1.15967	-2.80762	-4.63867	-6.37817	-8.11767	-9.64355	-10.6506		990	0.09155	0.03052	0	0	0.36621	0.03052	-0.21362	-0.15259	-0.03052	0.12207	0.24414	0.21362	0.15259	0	0.03052	0.27466	0.15259
991	3.23486	2.74658	2.22778	1.7395	1.37329	1.09863	0.57983	0.33569	0.03052	0.06104	-1.15967	-2.80762	-4.60815	-6.37817	-8.11767	-9.61304	-10.6506		991	0.09155	0	0	0	0.39673	0.03052	-0.18311	-0.15259	-0.06104	0.09155	0.21362	0.24414	0.18311	0	0.03052	0.30518	0.18311
992	3.23486	2.71606	2.19727	1.7395	1.37329	1.09863	0.57983	0.36621	0.03052	0.09155	-1.19019	-2.83813	-4.57764	-6.37817	-8.14819	-9.58252	-10.6506		992	0.06104	0	-0.03052	0	0.39673	0	-0.15259	-0.15259	-0.06104	0.06104	0.21362	0.24414	0.21362	0	0.06104	0.33569	0.18311
993	3.20435	2.71606	2.19727	1.7395	1.37329	1.12915	0.61035	0.36621	0.03052	0.09155	-1.19019	-2.83813	-4.57764	-6.37817	-8.17871	-9.552	-10.6506		993	0.06104	0	-0.06104	0	0.39673	0	-0.12207	-0.12207	-0.06104	0.03052	0.21362	0.27466	0.21362	-0.03052	0.06104	0.36621	0.18311
994	3.20435	2.71606	2.16675	1.7395	1.37329	1.12915	0.64087	0.39673	0	0.12207	-1.19019	-2.83813	-4.54712	-6.37817	-8.17871	-9.52148	-10.6812		994	0.06104	-0.03052	-0.09155	0	0.39673	0	-0.09155	-0.12207	-0.06104	0	0.18311	0.30518	0.21362	-0.03052	0.06104	0.36621	0.18311
995	3.20435	2.71606	2.16675	1.7395	1.37329	1.12915	0.64087	0.39673	0	0.12207	-1.2207	-2.83813	-4.54712	-6.37817	-8.20923	-9.49097	-10.6506		995	0.06104	-0.03052	-0.12207	-0.03052	0.42725	0	-0.09155	-0.09155	-0.06104	-0.03052	0.15259	0.36621	0.21362	0	0.06104	0.36621	0.18311
996	3.17383	2.68555	2.16675	1.77002	1.37329	1.09863	0.64087	0.39673	0	0.15259	-1.2207	-2.83813	-4.54712	-6.34766	-8.23975	-9.46045	-10.6506		996	0.06104	-0.06104	-0.15259	-0.03052	0.42725	-0.03052	-0.09155	-0.09155	-0.06104	-0.09155	0.15259	0.39673	0.21362	0	0.06104	0.36621	0.15259
997	3.17383	2.68555	2.13623	1.77002	1.37329	1.09863	0.61035	0.36621	0	0.15259	-1.2207	-2.80762	-4.54712	-6.34766	-8.27026	-9.42993	-10.6506		997	0.06104	-0.06104	-0.18311	-0.06104	0.42725	-0.03052	-0.09155	-0.06104	-0.06104	-0.12207	0.12207	0.42725	0.21362	0	0.03052	0.36621	0.15259
998	3.14331	2.68555	2.13623	1.77002	1.37329	1.06812	0.61035	0.36621	0.03052	0.18311	-1.2207	-2.80762	-4.54712	-6.31714	-8.30078	-9.39941	-10.6201		998	0.09155	-0.06104	-0.21362	-0.06104	0.39673	-0.06104	-0.09155	-0.03052	-0.03052	-0.15259	0.12207	0.42725	0.18311	0	0.03052	0.36621	0.15259
999	3.11279	2.65503	2.13623	1.80054	1.37329	1.0376	0.57983	0.36621	0.03052	0.18311	-1.19019	-2.7771	-4.57764	-6.31714	-8.30078	-9.39941	-10.6201		999	0.12207	-0.06104	-0.24414	-0.06104	0.39673	-0.06104	-0.12207	-0.03052	0	-0.15259	0.09155	0.45776	0.18311	0.03052	0.03052	0.36621	0.18311
1000	3.08228	2.65503	2.13623	1.80054	1.37329	0.97656	0.57983	0.33569	0.03052	0.18311	-1.19019	-2.74658	-4.57764	-6.28662	-8.3313	-9.3689	-10.5896		1000	0.12207	-0.03052	-0.24414	-0.03052	0.36621	-0.09155	-0.12207	0	0	-0.15259	0.09155	0.45776	0.18311	0.03052	0	0.36621	0.18311
1001	3.05176	2.65503	2.16675	1.80054	1.37329	0.94604	0.54932	0.33569	0.03052	0.18311	-1.15967	-2.74658	-4.57764	-6.2561	-8.36182	-9.3689	-10.5896		1001	0.15259	-0.03052	-0.24414	-0.03052	0.30518	-0.09155	-0.15259	0	0	-0.15259	0.09155	0.42725	0.18311	0.03052	0	0.39673	0.21362
1002	3.02124	2.62451	2.16675	1.80054	1.37329	0.91553	0.5188	0.33569	0.03052	0.18311	-1.15967	-2.71606	-4.60815	-6.2561	-8.36182	-9.3689	-10.5591		1002	0.15259	0	-0.24414	0	0.27466	-0.09155	-0.18311	0	0.03052	-0.12207	0.09155	0.42725	0.21362	0.06104	0	0.42725	0.24414
1003	2.99072	2.62451	2.19727	1.80054	1.37329	0.91553	0.5188	0.33569	0.03052	0.18311	-1.12915	-2.68555	-4.60815	-6.22559	-8.39233	-9.39941	-10.5591		1003	0.18311	0	-0.24414	0	0.21362	-0.09155	-0.18311	0	0.06104	-0.12207	0.09155	0.39673	0.21362	0.06104	0	0.42725	0.24414
1004	2.9602	2.59399	2.22778	1.80054	1.37329	0.88501	0.48828	0.33569	0.03052	0.18311	-1.09863	-2.68555	-4.60815	-6.22559	-8.39233	-9.42993	-10.5591		1004	0.18311	0.03052	-0.24414	0	0.18311	-0.09155	-0.18311	0	0.06104	-0.09155	0.09155	0.36621	0.21362	0.06104	0	0.45776	0.27466
1005	2.92969	2.59399	2.22778	1.80054	1.37329	0.88501	0.48828	0.33569	0.03052	0.15259	-1.06812	-2.65503	-4.63867	-6.22559	-8.39233	-9.42993	-10.5286		1005	0.18311	0.06104	-0.21362	0.03052	0.12207	-0.09155	-0.18311	0	0.09155	-0.06104	0.09155	0.33569	0.24414	0.06104	-0.03052	0.45776	0.27466
1006	2.92969	2.59399	2.2583	1.80054	1.37329	0.88501	0.48828	0.33569	0.03052	0.15259	-1.06812	-2.65503	-4.63867	-6.22559	-8.39233	-9.46045	-10.5286		1006	0.15259	0.09155	-0.21362	0.03052	0.09155	-0.09155	-0.18311	0	0.09155	-0.06104	0.09155	0.33569	0.24414	0.09155	-0.03052	0.48828	0.27466
1007	2.89917	2.59399	2.28882	1.80054	1.37329	0.91553	0.5188	0.33569	0	0.15259	-1.0376	-2.65503	-4.63867	-6.19507	-8.39233	-9.46045	-10.498		1007	0.15259	0.12207	-0.21362	0.06104	0.03052	-0.09155	-0.18311	0	0.09155	-0.06104	0.09155	0.30518	0.24414	0.09155	-0.03052	0.48828	0.24414
1008	2.89917	2.62451	2.31934	1.80054	1.37329	0.94604	0.5188	0.33569	0	0.15259	-1.0376	-2.65503	-4.63867	-6.19507	-8.36182	-9.49097	-10.4675		1008	0.12207	0.15259	-0.18311	0.03052	0.03052	-0.09155	-0.18311	0	0.09155	-0.03052	0.06104	0.27466	0.27466	0.06104	-0.03052	0.48828	0.24414
1009	2.89917	2.65503	2.31934	1.80054	1.34277	0.97656	0.54932	0.33569	0	0.15259	-1.0376	-2.65503	-4.63867	-6.19507	-8.3313	-9.49097	-10.4675		1009	0.12207	0.18311	-0.18311	0.03052	0	-0.09155	-0.18311	0	0.06104	-0.06104	0.06104	0.27466	0.27466	0.06104	-0.03052	0.48828	0.21362
1010	2.89917	2.68555	2.31934	1.80054	1.34277	0.97656	0.54932	0.30518	0	0.15259	-1.0376	-2.68555	-4.63867	-6.19507	-8.30078	-9.49097	-10.437		1010	0.09155	0.18311	-0.18311	0	0	-0.12207	-0.18311	0	0.06104	-0.06104	0.03052	0.27466	0.30518	0.06104	-0.06104	0.48828	0.21362
1011	2.89917	2.71606	2.34985	1.80054	1.34277	1.00708	0.57983	0.27466	0.03052	0.15259	-1.06812	-2.68555	-4.63867	-6.19507	-8.27026	-9.49097	-10.4065		1011	0.06104	0.21362	-0.18311	0	0.03052	-0.12207	-0.15259	0	0.03052	-0.06104	0	0.27466	0.33569	0.06104	-0.06104	0.45776	0.18311
1012	2.89917	2.74658	2.34985	1.80054	1.34277	1.0376	0.57983	0.27466	0.03052	0.18311	-1.06812	-2.71606	-4.60815	-6.22559	-8.27026	-9.49097	-10.4065		1012	0.06104	0.21362	-0.18311	0	0.03052	-0.12207	-0.15259	0	0	-0.09155	0	0.27466	0.36621	0.06104	-0.06104	0.42725	0.15259
1013	2.89917	2.7771	2.34985	1.80054	1.34277	1.06812	0.61035	0.24414	0.03052	0.18311	-1.06812	-2.71606	-4.60815	-6.22559	-8.23975	-9.49097	-10.4065		1013	0.06104	0.18311	-0.18311	0	0.06104	-0.12207	-0.15259	0.03052	0	-0.12207	0	0.30518	0.39673	0.03052	-0.06104	0.39673	0.15259
1014	2.92969	2.7771	2.34985	1.80054	1.37329	1.06812	0.61035	0.21362	0.03052	0.21362	-1.09863	-2.74658	-4.60815	-6.2561	-8.23975	-9.52148	-10.4065		1014	0.03052	0.15259	-0.15259	-0.03052	0.09155	-0.12207	-0.18311	0.03052	0	-0.12207	-0.03052	0.30518	0.42725	0.03052	-0.06104	0.36621	0.12207
1015	2.92969	2.80762	2.34985	1.77002	1.37329	1.06812	0.61035	0.18311	0.03052	0.21362	-1.09863	-2.74658	-4.57764	-6.28662	-8.20923	-9.52148	-10.4065		1015	0.03052	0.12207	-0.12207	0	0.12207	-0.12207	-0.18311	0.03052	-0.03052	-0.15259	-0.03052	0.33569	0.45776	0.03052	-0.06104	0.33569	0.09155
1016	2.92969	2.83813	2.34985	1.77002	1.37329	1.06812	0.61035	0.18311	0	0.21362	-1.09863	-2.7771	-4.57764	-6.31714	-8.20923	-9.52148	-10.4065		1016	0.03052	0.09155	-0.09155	0	0.15259	-0.09155	-0.18311	0.06104	-0.03052	-0.15259	-0.06104	0.36621	0.48828	0.03052	-0.09155	0.30518	0.09155
1017	2.92969	2.83813	2.34985	1.77002	1.40381	1.06812	0.61035	0.18311	0	0.24414	-1.09863	-2.80762	-4.54712	-6.31714	-8.20923	-9.52148	-10.4065		1017	0.03052	0.06104	-0.06104	0	0.18311	-0.09155	-0.18311	0.06104	-0.03052	-0.15259	-0.06104	0.42725	0.48828	0	-0.09155	0.24414	0.06104
1018	2.92969	2.83813	2.34985	1.7395	1.40381	1.0376	0.61035	0.21362	0	0.24414	-1.09863	-2.83813	-4.54712	-6.34766	-8.20923	-9.49097	-10.437		1018	0.03052	0	-0.03052	0.06104	0.21362	-0.06104	-0.18311	0.06104	-0.03052	-0.15259	-0.09155	0.45776	0.45776	0	-0.09155	0.21362	0.06104
1019	2.9602	2.83813	2.34985	1.7395	1.40381	1.0376	0.61035	0.21362	0	0.24414	-1.09863	-2.83813	-4.54712	-6.34766	-8.20923	-9.49097	-10.437		1019	0.03052	0	0	0.09155	0.24414	-0.03052	-0.21362	0.06104	-0.03052	-0.12207	-0.09155	0.5188	0.45776	0	-0.12207	0.18311	0.06104
1020	2.9602	2.83813	2.38037	1.7395	1.40381	1.0376	0.57983	0.24414	0	0.21362	-1.06812	-2.86865	-4.54712	-6.34766	-8.23975	-9.49097	-10.4675		1020	0.03052	-0.03052	0	0.15259	0.27466	0	-0.21362	0.03052	0	-0.09155	-0.12207	0.57983	0.39673	0	-0.12207	0.12207	0.06104
1021	2.9602	2.83813	2.38037	1.7395	1.40381	1.0376	0.57983	0.30518	0	0.21362	-1.06812	-2.86865	-4.54712	-6.34766	-8.23975	-9.46045	-10.4675		1021	0	-0.06104	0.03052	0.18311	0.30518	0	-0.21362	0.03052	0	-0.06104	-0.12207	0.64087	0.36621	0	-0.12207	0.09155	0.06104
1022	2.99072	2.80762	2.38037	1.7395	1.37329	1.00708	0.57983	0.33569	0	0.18311	-1.0376	-2.89917	-4.54712	-6.34766	-8.23975	-9.42993	-10.498		1022	0	-0.06104	0.06104	0.24414	0.33569	0.03052	-0.21362	0.03052	0	-0.03052	-0.12207	0.7019	0.30518	0	-0.12207	0.03052	0.06104
1023	3.02124	2.80762	2.38037	1.7395	1.37329	1.00708	0.57983	0.36621	0	0.18311	-1.0376	-2.89917	-4.54712	-6.31714	-8.23975	-9.42993	-10.5286		1023	0	-0.09155	0.09155	0.27466	0.33569	0.06104	-0.24414	0.03052	0	0	-0.12207	0.73242	0.24414	0	-0.12207	0	0.09155
1024	3.05176	2.7771	2.34985	1.70898	1.34277	1.00708	0.57983	0.39673	0.03052	0.15259	-1.0376	-2.86865	-4.54712	-6.31714	-8.23975	-9.39941	-10.5286		1024	0.03052	-0.09155	0.12207	0.27466	0.36621	0.09155	-0.24414	0	0	0	-0.12207	0.76294	0.21362	0	-0.09155	0	0.09155
1025	3.08228	2.7771	2.34985	1.70898	1.34277	1.00708	0.57983	0.39673	0.03052	0.12207	-1.0376	-2.86865	-4.54712	-6.28662	-8.20923	-9.3689	-10.5591		1025	0.03052	-0.09155	0.12207	0.27466	0.39673	0.12207	-0.27466	0	0	0	-0.09155	0.79346	0.15259	0	-0.09155	-0.03052	0.09155
1026	3.11279	2.74658	2.34985	1.70898	1.34277	1.00708	0.61035	0.39673	0.06104	0.12207	-1.0376	-2.86865	-4.57764	-6.2561	-8.20923	-9.33838	-10.5591		1026	0.09155	-0.09155	0.15259	0.27466	0.39673	0.12207	-0.30518	0	0	0.03052	-0.09155	0.82397	0.09155	0	-0.06104	-0.06104	0.09155
1027	3.14331	2.71606	2.34985	1.70898	1.31226	1.0376	0.61035	0.39673	0.09155	0.12207	-1.0376	-2.83813	-4.57764	-6.22559	-8.20923	-9.33838	-10.5591		1027	0.12207	-0.06104	0.15259	0.24414	0.42725	0.12207	-0.33569	0	0	0	-0.06104	0.79346	0.06104	0	-0.06104	-0.09155	0.12207
1028	3.17383	2.71606	2.31934	1.70898	1.31226	1.0376	0.64087	0.39673	0.12207	0.12207	-1.06812	-2.80762	-4.60815	-6.19507	-8.20923	-9.30786	-10.5896		1028	0.15259	-0.06104	0.15259	0.18311	0.42725	0.09155	-0.36621	-0.03052	0.03052	0	-0.06104	0.76294	0	0	-0.03052	-0.09155	0.12207
1029	3.20435	2.68555	2.31934	1.67847	1.31226	1.0376	0.67139	0.39673	0.12207	0.12207	-1.09863	-2.80762	-4.60815	-6.19507	-8.17871	-9.27734	-10.5591		1029	0.21362	-0.03052	0.15259	0.15259	0.45776	0.06104	-0.39673	-0.06104	0.03052	0	-0.03052	0.73242	0	0	-0.03052	-0.12207	0.12207
1030	3.20435	2.68555	2.34985	1.67847	1.28174	1.0376	0.7019	0.36621	0.15259	0.15259	-1.12915	-2.7771	-4.63867	-6.16455	-8.17871	-9.24683	-10.5591		1030	0.24414	-0.03052	0.15259	0.09155	0.45776	0.03052	-0.39673	-0.06104	0.06104	0	0	0.67139	-0.03052	0	0	-0.12207	0.12207
1031	3.23486	2.68555	2.34985	1.67847	1.28174	1.06812	0.73242	0.36621	0.15259	0.15259	-1.15967	-2.7771	-4.63867	-6.16455	-8.17871	-9.24683	-10.5591		1031	0.27466	0	0.15259	0.06104	0.42725	0	-0.42725	-0.09155	0.09155	0	0	0.61035	-0.06104	0	0	-0.12207	0.12207
1032	3.23486	2.68555	2.34985	1.67847	1.25122	1.06812	0.73242	0.33569	0.15259	0.18311	-1.15967	-2.7771	-4.63867	-6.16455	-8.14819	-9.24683	-10.5286		1032	0.30518	0	0.12207	0	0.42725	-0.03052	-0.45776	-0.09155	0.12207	-0.03052	0	0.54932	-0.06104	0	0	-0.12207	0.12207
1033	3.20435	2.68555	2.38037	1.64795	1.25122	1.06812	0.76294	0.33569	0.18311	0.21362	-1.19019	-2.7771	-4.66919	-6.19507	-8.14819	-9.21631	-10.5286		1033	0.30518	0.03052	0.09155	0	0.42725	-0.09155	-0.45776	-0.09155	0.15259	-0.03052	0	0.48828	-0.09155	0	0	-0.12207	0.12207
1034	3.20435	2.71606	2.38037	1.64795	1.25122	1.06812	0.79346	0.33569	0.18311	0.21362	-1.19019	-2.7771	-4.66919	-6.19507	-8.14819	-9.21631	-10.5286		1034	0.30518	0.06104	0.06104	-0.03052	0.39673	-0.15259	-0.45776	-0.09155	0.15259	-0.06104	0	0.45776	-0.12207	0	0	-0.09155	0.09155
1035	3.20435	2.74658	2.41089	1.67847	1.25122	1.06812	0.79346	0.33569	0.18311	0.24414	-1.19019	-2.7771	-4.66919	-6.22559	-8.14819	-9.21631	-10.498		1035	0.30518	0.12207	0.03052	-0.06104	0.39673	-0.18311	-0.45776	-0.06104	0.15259	-0.06104	0	0.39673	-0.12207	0.03052	0	-0.09155	0.09155
1036	3.17383	2.74658	2.41089	1.67847	1.2207	1.0376	0.79346	0.33569	0.21362	0.27466	-1.15967	-2.80762	-4.66919	-6.2561	-8.14819	-9.21631	-10.498		1036	0.27466	0.15259	0	-0.06104	0.36621	-0.24414	-0.48828	-0.06104	0.15259	-0.06104	0	0.36621	-0.15259	0.06104	0	-0.06104	0.06104
1037	3.14331	2.7771	2.41089	1.67847	1.2207	1.0376	0.79346	0.33569	0.21362	0.27466	-1.15967	-2.80762	-4.66919	-6.2561	-8.14819	-9.24683	-10.4675		1037	0.21362	0.21362	0	-0.09155	0.36621	-0.27466	-0.45776	-0.03052	0.12207	-0.06104	0	0.36621	-0.15259	0.09155	0	-0.03052	0.03052
1038	3.14331	2.7771	2.44141	1.70898	1.2207	1.0376	0.76294	0.33569	0.21362	0.30518	-1.12915	-2.80762	-4.66919	-6.28662	-8.14819	-9.24683	-10.4675		1038	0.18311	0.24414	-0.03052	-0.09155	0.33569	-0.27466	-0.45776	0	0.09155	-0.03052	0	0.33569	-0.15259	0.12207	-0.03052	0	0
1039	3.14331	2.80762	2.44141	1.70898	1.2207	1.0376	0.73242	0.36621	0.21362	0.30518	-1.09863	-2.80762	-4.66919	-6.28662	-8.14819	-9.24683	-10.4675		1039	0.12207	0.24414	-0.06104	-0.12207	0.33569	-0.30518	-0.45776	0.03052	0.06104	-0.03052	0	0.33569	-0.18311	0.12207	-0.03052	0	0
1040	3.14331	2.80762	2.41089	1.7395	1.2207	1.0376	0.73242	0.36621	0.18311	0.30518	-1.06812	-2.80762	-4.66919	-6.31714	-8.14819	-9.24683	-10.437		1040	0.06104	0.27466	-0.09155	-0.12207	0.30518	-0.30518	-0.42725	0.06104	0.06104	-0.03052	0	0.33569	-0.15259	0.15259	0	0	0
1041	3.14331	2.80762	2.41089	1.7395	1.2207	1.0376	0.7019	0.36621	0.15259	0.33569	-1.0376	-2.7771	-4.66919	-6.31714	-8.11767	-9.24683	-10.437		1041	0	0.27466	-0.12207	-0.12207	0.27466	-0.30518	-0.42725	0.09155	0.03052	-0.03052	-0.03052	0.33569	-0.15259	0.18311	0	0.03052	0
1042	3.14331	2.80762	2.41089	1.7395	1.2207	1.0376	0.67139	0.36621	0.15259	0.33569	-1.0376	-2.7771	-4.66919	-6.31714	-8.08716	-9.24683	-10.437		1042	-0.03052	0.24414	-0.15259	-0.12207	0.27466	-0.27466	-0.39673	0.12207	0.03052	-0.03052	-0.03052	0.30518	-0.12207	0.18311	0	0.06104	0
1043	3.17383	2.7771	2.38037	1.77002	1.2207	1.0376	0.64087	0.33569	0.12207	0.33569	-1.00708	-2.7771	-4.66919	-6.31714	-8.08716	-9.24683	-10.4065		1043	-0.09155	0.21362	-0.15259	-0.12207	0.24414	-0.27466	-0.36621	0.15259	0	-0.03052	-0.06104	0.30518	-0.12207	0.18311	0.03052	0.09155	0
1044	3.17383	2.7771	2.34985	1.77002	1.2207	1.06812	0.61035	0.33569	0.09155	0.36621	-1.00708	-2.7771	-4.66919	-6.31714	-8.05664	-9.27734	-10.4065		1044	-0.15259	0.18311	-0.18311	-0.09155	0.24414	-0.24414	-0.36621	0.18311	0	-0.03052	-0.06104	0.30518	-0.09155	0.18311	0.06104	0.09155	0.03052
1045	3.20435	2.7771	2.34985	1.77002	1.2207	1.06812	0.57983	0.30518	0.06104	0.36621	-1.00708	-2.7771	-4.66919	-6.31714	-8.05664	-9.27734	-10.4065		1045	-0.18311	0.15259	-0.18311	-0.09155	0.21362	-0.21362	-0.33569	0.18311	0	-0.06104	-0.09155	0.27466	-0.06104	0.15259	0.09155	0.12207	0.06104
1046	3.23486	2.74658	2.34985	1.77002	1.2207	1.09863	0.57983	0.30518	0.03052	0.36621	-1.0376	-2.7771	-4.66919	-6.31714	-8.05664	-9.30786	-10.4065		1046	-0.21362	0.09155	-0.21362	-0.09155	0.21362	-0.18311	-0.33569	0.18311	0	-0.09155	-0.12207	0.27466	-0.06104	0.12207	0.12207	0.15259	0.09155
1047	3.23486	2.74658	2.34985	1.77002	1.25122	1.09863	0.57983	0.27466	0	0.39673	-1.0376	-2.7771	-4.66919	-6.31714	-8.05664	-9.33838	-10.4065		1047	-0.24414	0.06104	-0.21362	-0.09155	0.18311	-0.15259	-0.30518	0.15259	0	-0.09155	-0.15259	0.24414	-0.03052	0.09155	0.15259	0.18311	0.12207
1048	3.23486	2.74658	2.34985	1.77002	1.25122	1.09863	0.57983	0.27466	0	0.39673	-1.06812	-2.7771	-4.66919	-6.34766	-8.05664	-9.3689	-10.4065		1048	-0.24414	0.03052	-0.21362	-0.09155	0.18311	-0.12207	-0.27466	0.12207	0	-0.12207	-0.15259	0.21362	-0.03052	0.06104	0.18311	0.21362	0.15259
1049	3.26538	2.74658	2.38037	1.77002	1.25122	1.09863	0.61035	0.27466	0	0.39673	-1.09863	-2.7771	-4.66919	-6.34766	-8.08716	-9.39941	-10.4065		1049	-0.24414	0.03052	-0.21362	-0.12207	0.15259	-0.09155	-0.27466	0.06104	0	-0.15259	-0.15259	0.18311	-0.06104	0.03052	0.18311	0.24414	0.15259
1050	3.26538	2.74658	2.41089	1.77002	1.25122	1.12915	0.64087	0.27466	0.03052	0.39673	-1.12915	-2.7771	-4.66919	-6.37817	-8.08716	-9.42993	-10.437		1050	-0.24414	0	-0.24414	-0.12207	0.15259	-0.06104	-0.24414	0.03052	0	-0.15259	-0.15259	0.18311	-0.06104	0	0.18311	0.27466	0.18311
1051	3.26538	2.74658	2.44141	1.77002	1.25122	1.12915	0.64087	0.27466	0.03052	0.39673	-1.12915	-2.80762	-4.66919	-6.37817	-8.11767	-9.46045	-10.437		1051	-0.24414	0.03052	-0.24414	-0.15259	0.15259	-0.03052	-0.24414	0	0	-0.15259	-0.12207	0.15259	-0.09155	0	0.15259	0.30518	0.18311
1052	3.26538	2.74658	2.44141	1.77002	1.25122	1.12915	0.67139	0.30518	0.06104	0.39673	-1.15967	-2.80762	-4.66919	-6.37817	-8.11767	-9.49097	-10.4675		1052	-0.24414	0.03052	-0.27466	-0.15259	0.15259	0	-0.21362	-0.06104	0	-0.15259	-0.09155	0.15259	-0.12207	0	0.12207	0.33569	0.18311
1053	3.26538	2.74658	2.47192	1.77002	1.25122	1.12915	0.67139	0.30518	0.06104	0.39673	-1.15967	-2.80762	-4.63867	-6.40869	-8.14819	-9.52148	-10.4675		1053	-0.24414	0.09155	-0.30518	-0.18311	0.15259	0	-0.18311	-0.09155	0	-0.15259	-0.09155	0.12207	-0.12207	0	0.06104	0.33569	0.18311
1054	3.26538	2.74658	2.50244	1.77002	1.25122	1.12915	0.7019	0.33569	0.09155	0.39673	-1.19019	-2.80762	-4.66919	-6.40869	-8.14819	-9.52148	-10.4675		1054	-0.24414	0.12207	-0.33569	-0.21362	0.18311	0.03052	-0.18311	-0.12207	0	-0.12207	-0.06104	0.12207	-0.15259	-0.03052	0.03052	0.36621	0.18311
1055	3.26538	2.74658	2.50244	1.80054	1.28174	1.09863	0.7019	0.33569	0.09155	0.39673	-1.19019	-2.80762	-4.66919	-6.40869	-8.17871	-9.552	-10.498		1055	-0.24414	0.18311	-0.36621	-0.21362	0.18311	0.06104	-0.18311	-0.12207	0	-0.09155	-0.03052	0.12207	-0.15259	0	0	0.33569	0.18311
1056	3.26538	2.74658	2.50244	1.80054	1.28174	1.09863	0.7019	0.36621	0.09155	0.39673	-1.19019	-2.80762	-4.66919	-6.40869	-8.17871	-9.52148	-10.498		1056	-0.24414	0.21362	-0.36621	-0.21362	0.21362	0.09155	-0.18311	-0.12207	0	-0.09155	0	0.12207	-0.12207	0	-0.06104	0.30518	0.18311
1057	3.26538	2.74658	2.50244	1.80054	1.28174	1.09863	0.7019	0.36621	0.09155	0.39673	-1.19019	-2.7771	-4.66919	-6.40869	-8.17871	-9.52148	-10.498		1057	-0.27466	0.24414	-0.36621	-0.21362	0.21362	0.12207	-0.18311	-0.09155	0.03052	-0.06104	0	0.12207	-0.12207	0	-0.09155	0.27466	0.18311
1058	3.23486	2.74658	2.50244	1.80054	1.28174	1.06812	0.7019	0.36621	0.06104	0.36621	-1.19019	-2.7771	-4.66919	-6.40869	-8.17871	-9.52148	-10.5286		1058	-0.27466	0.27466	-0.36621	-0.18311	0.24414	0.12207	-0.18311	-0.06104	0.03052	-0.03052	0	0.15259	-0.09155	-0.03052	-0.15259	0.24414	0.21362
1059	3.23486	2.74658	2.50244	1.83105	1.28174	1.06812	0.67139	0.36621	0.06104	0.36621	-1.19019	-2.7771	-4.66919	-6.40869	-8.14819	-9.49097	-10.5286		1059	-0.27466	0.30518	-0.36621	-0.15259	0.24414	0.12207	-0.18311	-0.03052	0.06104	-0.03052	0	0.18311	-0.06104	-0.03052	-0.18311	0.18311	0.21362
1060	3.20435	2.74658	2.47192	1.83105	1.28174	1.0376	0.67139	0.36621	0.03052	0.36621	-1.2207	-2.7771	-4.66919	-6.40869	-8.14819	-9.49097	-10.5286		1060	-0.27466	0.30518	-0.33569	-0.15259	0.27466	0.12207	-0.21362	0	0.09155	0	0	0.21362	-0.06104	-0.03052	-0.18311	0.12207	0.24414
1061	3.20435	2.74658	2.47192	1.83105	1.28174	1.0376	0.67139	0.36621	0	0.33569	-1.2207	-2.7771	-4.66919	-6.40869	-8.14819	-9.49097	-10.5286		1061	-0.27466	0.30518	-0.33569	-0.12207	0.30518	0.12207	-0.21362	0	0.12207	0	0	0.24414	-0.03052	-0.06104	-0.21362	0.06104	0.24414
1062	3.17383	2.74658	2.44141	1.83105	1.25122	1.00708	0.64087	0.36621	0	0.33569	-1.2207	-2.7771	-4.66919	-6.40869	-8.14819	-9.46045	-10.5286		1062	-0.30518	0.27466	-0.30518	-0.09155	0.30518	0.09155	-0.21362	0.03052	0.15259	-0.03052	-0.03052	0.27466	-0.03052	-0.09155	-0.21362	0.03052	0.27466
1063	3.14331	2.71606	2.44141	1.83105	1.25122	0.97656	0.64087	0.33569	0	0.33569	-1.2207	-2.7771	-4.66919	-6.40869	-8.11767	-9.46045	-10.5591		1063	-0.30518	0.24414	-0.27466	-0.06104	0.33569	0.06104	-0.24414	0.06104	0.18311	-0.03052	0	0.30518	-0.03052	-0.09155	-0.21362	0	0.27466
1064	3.14331	2.71606	2.44141	1.83105	1.25122	0.97656	0.61035	0.33569	-0.03052	0.33569	-1.25122	-2.7771	-4.66919	-6.40869	-8.11767	-9.42993	-10.5591		1064	-0.27466	0.21362	-0.27466	-0.03052	0.36621	0.03052	-0.24414	0.06104	0.18311	-0.06104	0	0.33569	-0.06104	-0.12207	-0.18311	0	0.27466
1065	3.14331	2.68555	2.41089	1.83105	1.25122	0.94604	0.57983	0.33569	-0.03052	0.30518	-1.25122	-2.7771	-4.66919	-6.40869	-8.11767	-9.42993	-10.5896		1065	-0.27466	0.18311	-0.24414	-0.03052	0.39673	0	-0.21362	0.06104	0.21362	-0.06104	0	0.36621	-0.09155	-0.15259	-0.18311	-0.03052	0.27466
1066	3.11279	2.68555	2.41089	1.83105	1.2207	0.94604	0.57983	0.30518	-0.03052	0.30518	-1.25122	-2.7771	-4.66919	-6.40869	-8.11767	-9.39941	-10.5896		1066	-0.27466	0.12207	-0.24414	0	0.42725	0	-0.21362	0.03052	0.21362	-0.06104	0	0.39673	-0.09155	-0.15259	-0.15259	-0.03052	0.27466
1067	3.11279	2.65503	2.41089	1.80054	1.25122	0.97656	0.54932	0.30518	-0.03052	0.30518	-1.2207	-2.7771	-4.66919	-6.37817	-8.14819	-9.39941	-10.6201		1067	-0.27466	0.09155	-0.24414	-0.03052	0.42725	0	-0.18311	0.03052	0.21362	-0.06104	0	0.39673	-0.12207	-0.15259	-0.12207	-0.03052	0.27466
1068	3.11279	2.62451	2.41089	1.80054	1.25122	0.97656	0.54932	0.30518	-0.03052	0.27466	-1.2207	-2.80762	-4.66919	-6.37817	-8.14819	-9.39941	-10.6506		1068	-0.27466	0.06104	-0.21362	-0.03052	0.42725	0	-0.15259	0	0.21362	-0.06104	0	0.39673	-0.15259	-0.15259	-0.09155	-0.03052	0.24414
1069	3.14331	2.62451	2.41089	1.83105	1.25122	1.00708	0.5188	0.27466	-0.03052	0.27466	-1.2207	-2.7771	-4.66919	-6.37817	-8.14819	-9.39941	-10.6506		1069	-0.27466	0.03052	-0.21362	-0.03052	0.42725	0	-0.09155	0	0.21362	-0.06104	0	0.39673	-0.15259	-0.15259	-0.03052	-0.03052	0.21362
1070	3.14331	2.59399	2.41089	1.83105	1.25122	1.0376	0.5188	0.27466	-0.03052	0.27466	-1.19019	-2.7771	-4.66919	-6.37817	-8.14819	-9.39941	-10.6812		1070	-0.27466	0.03052	-0.21362	-0.06104	0.39673	0	-0.06104	-0.03052	0.21362	-0.06104	0	0.36621	-0.18311	-0.15259	0	0	0.18311
1071	3.14331	2.59399	2.41089	1.83105	1.28174	1.06812	0.48828	0.27466	-0.03052	0.24414	-1.19019	-2.7771	-4.63867	-6.37817	-8.14819	-9.39941	-10.6812		1071	-0.27466	0	-0.21362	-0.06104	0.36621	0	-0.03052	-0.06104	0.24414	-0.03052	0	0.33569	-0.15259	-0.15259	0.06104	0	0.15259
1072	3.14331	2.56348	2.38037	1.83105	1.28174	1.09863	0.48828	0.27466	0	0.21362	-1.15967	-2.7771	-4.63867	-6.37817	-8.14819	-9.39941	-10.7117		1072	-0.30518	0	-0.21362	-0.09155	0.33569	0	-0.03052	-0.06104	0.24414	0	0	0.30518	-0.15259	-0.15259	0.09155	0	0.12207
1073	3.14331	2.56348	2.38037	1.83105	1.31226	1.12915	0.45776	0.27466	0	0.21362	-1.15967	-2.7771	-4.60815	-6.37817	-8.14819	-9.39941	-10.6812		1073	-0.33569	0	-0.21362	-0.09155	0.27466	0	0	-0.06104	0.24414	0	0	0.24414	-0.15259	-0.15259	0.15259	0.03052	0.09155
1074	3.14331	2.56348	2.38037	1.83105	1.31226	1.15967	0.45776	0.30518	0	0.21362	-1.12915	-2.74658	-4.60815	-6.37817	-8.14819	-9.39941	-10.6812		1074	-0.36621	0.03052	-0.21362	-0.06104	0.21362	0	0	-0.06104	0.27466	0.03052	0	0.21362	-0.12207	-0.15259	0.21362	0.06104	0.06104
1075	3.11279	2.56348	2.38037	1.83105	1.31226	1.15967	0.42725	0.30518	0	0.21362	-1.09863	-2.74658	-4.57764	-6.40869	-8.14819	-9.42993	-10.6812		1075	-0.36621	0.03052	-0.21362	-0.06104	0.18311	0	0	-0.03052	0.27466	0.06104	0	0.15259	-0.09155	-0.15259	0.27466	0.09155	0.03052
1076	3.11279	2.59399	2.38037	1.83105	1.31226	1.15967	0.42725	0.27466	0.03052	0.21362	-1.09863	-2.74658	-4.57764	-6.40869	-8.14819	-9.42993	-10.6506		1076	-0.39673	0.06104	-0.21362	-0.03052	0.12207	0	0	-0.03052	0.30518	0.06104	0	0.09155	-0.06104	-0.15259	0.30518	0.12207	0
1077	3.08228	2.59399	2.34985	1.83105	1.31226	1.15967	0.42725	0.27466	0.03052	0.24414	-1.06812	-2.7771	-4.57764	-6.43921	-8.14819	-9.46045	-10.6201		1077	-0.42725	0.09155	-0.24414	-0.03052	0.06104	0	0.03052	0	0.30518	0.09155	0	0.03052	-0.06104	-0.15259	0.36621	0.15259	0
1078	3.08228	2.62451	2.34985	1.83105	1.31226	1.15967	0.45776	0.27466	0.06104	0.24414	-1.0376	-2.7771	-4.57764	-6.46973	-8.11767	-9.46045	-10.5896		1078	-0.42725	0.12207	-0.24414	-0.03052	0.03052	0	0.09155	0	0.30518	0.12207	0.03052	0	-0.03052	-0.15259	0.39673	0.15259	-0.03052
1079	3.08228	2.65503	2.31934	1.83105	1.31226	1.15967	0.45776	0.24414	0.06104	0.27466	-1.0376	-2.7771	-4.57764	-6.50024	-8.11767	-9.46045	-10.5591		1079	-0.42725	0.15259	-0.24414	-0.03052	0	0	0.12207	0.06104	0.30518	0.12207	0.03052	-0.03052	0	-0.15259	0.39673	0.18311	-0.03052
1080	3.08228	2.68555	2.31934	1.83105	1.31226	1.15967	0.48828	0.21362	0.06104	0.30518	-1.00708	-2.80762	-4.57764	-6.53076	-8.11767	-9.49097	-10.5286		1080	-0.42725	0.18311	-0.24414	-0.03052	0	0	0.18311	0.09155	0.30518	0.12207	0.06104	-0.06104	0	-0.15259	0.39673	0.18311	-0.03052
1081	3.08228	2.71606	2.28882	1.83105	1.28174	1.15967	0.5188	0.21362	0.06104	0.33569	-1.00708	-2.80762	-4.57764	-6.53076	-8.08716	-9.49097	-10.498		1081	-0.39673	0.21362	-0.27466	-0.06104	0	0	0.21362	0.12207	0.30518	0.12207	0.09155	-0.09155	0	-0.15259	0.39673	0.15259	-0.03052
1082	3.08228	2.74658	2.28882	1.83105	1.28174	1.12915	0.5188	0.18311	0.06104	0.36621	-0.97656	-2.83813	-4.54712	-6.56128	-8.08716	-9.49097	-10.498		1082	-0.39673	0.21362	-0.27466	-0.06104	-0.03052	0	0.24414	0.15259	0.30518	0.09155	0.09155	-0.12207	0	-0.15259	0.39673	0.15259	-0.03052
1083	3.11279	2.74658	2.28882	1.83105	1.25122	1.12915	0.54932	0.18311	0.06104	0.36621	-0.97656	-2.83813	-4.54712	-6.56128	-8.05664	-9.46045	-10.4675		1083	-0.36621	0.24414	-0.27466	-0.09155	-0.03052	0	0.27466	0.18311	0.33569	0.09155	0.12207	-0.15259	0	-0.15259	0.36621	0.12207	0
1084	3.11279	2.74658	2.28882	1.83105	1.25122	1.15967	0.57983	0.18311	0.03052	0.36621	-0.94604	-2.83813	-4.5166	-6.53076	-8.02612	-9.46045	-10.4675		1084	-0.33569	0.24414	-0.27466	-0.09155	-0.03052	0	0.30518	0.21362	0.33569	0.09155	0.12207	-0.18311	0	-0.15259	0.33569	0.09155	0
1085	3.11279	2.74658	2.28882	1.83105	1.2207	1.15967	0.61035	0.18311	0	0.33569	-0.94604	-2.83813	-4.5166	-6.53076	-7.9956	-9.46045	-10.4675		1085	-0.30518	0.24414	-0.30518	-0.09155	-0.03052	0	0.30518	0.24414	0.33569	0.06104	0.12207	-0.18311	-0.03052	-0.15259	0.33569	0.06104	0
1086	3.14331	2.74658	2.28882	1.83105	1.2207	1.15967	0.61035	0.18311	0	0.33569	-0.94604	-2.83813	-4.5166	-6.50024	-7.96509	-9.42993	-10.4675		1086	-0.27466	0.24414	-0.33569	-0.06104	-0.03052	0	0.30518	0.24414	0.36621	0.06104	0.12207	-0.18311	-0.06104	-0.15259	0.30518	0	0
1087	3.14331	2.71606	2.28882	1.83105	1.2207	1.15967	0.64087	0.21362	0	0.30518	-0.97656	-2.83813	-4.5166	-6.46973	-7.93457	-9.39941	-10.4675		1087	-0.27466	0.21362	-0.33569	-0.03052	-0.03052	0.03052	0.27466	0.24414	0.36621	0.03052	0.12207	-0.15259	-0.09155	-0.18311	0.27466	0	0
1088	3.14331	2.71606	2.28882	1.80054	1.2207	1.15967	0.64087	0.21362	-0.03052	0.27466	-0.97656	-2.83813	-4.5166	-6.43921	-7.93457	-9.39941	-10.498		1088	-0.24414	0.21362	-0.36621	0	-0.03052	0.03052	0.27466	0.24414	0.36621	0.03052	0.12207	-0.15259	-0.12207	-0.18311	0.27466	-0.06104	0
1089	3.14331	2.68555	2.28882	1.80054	1.2207	1.19019	0.67139	0.24414	-0.03052	0.24414	-0.97656	-2.83813	-4.5166	-6.40869	-7.90405	-9.39941	-10.498		1089	-0.21362	0.21362	-0.39673	0.03052	-0.03052	0.03052	0.24414	0.24414	0.39673	0.03052	0.12207	-0.12207	-0.15259	-0.21362	0.24414	-0.09155	0
1090	3.14331	2.68555	2.28882	1.77002	1.2207	1.19019	0.67139	0.24414	0	0.21362	-1.00708	-2.80762	-4.54712	-6.37817	-7.90405	-9.39941	-10.498		1090	-0.21362	0.21362	-0.42725	0.09155	0	0.06104	0.21362	0.24414	0.36621	0.03052	0.12207	-0.12207	-0.21362	-0.24414	0.24414	-0.15259	0
1091	3.11279	2.68555	2.28882	1.77002	1.2207	1.19019	0.67139	0.24414	0	0.21362	-1.00708	-2.80762	-4.54712	-6.37817	-7.90405	-9.39941	-10.498		1091	-0.18311	0.24414	-0.42725	0.15259	0	0.06104	0.21362	0.24414	0.36621	0.03052	0.15259	-0.09155	-0.24414	-0.24414	0.24414	-0.18311	0
1092	3.11279	2.65503	2.28882	1.7395	1.25122	1.19019	0.67139	0.27466	0	0.18311	-1.0376	-2.80762	-4.57764	-6.34766	-7.93457	-9.39941	-10.5286		1092	-0.18311	0.24414	-0.45776	0.18311	0	0.09155	0.21362	0.24414	0.33569	0.06104	0.15259	-0.09155	-0.27466	-0.27466	0.21362	-0.18311	0
1093	3.08228	2.65503	2.2583	1.70898	1.25122	1.19019	0.7019	0.27466	0.03052	0.18311	-1.0376	-2.80762	-4.57764	-6.34766	-7.93457	-9.42993	-10.5286		1093	-0.21362	0.27466	-0.45776	0.21362	0	0.12207	0.18311	0.27466	0.33569	0.06104	0.15259	-0.09155	-0.33569	-0.30518	0.21362	-0.21362	0
1094	3.08228	2.65503	2.22778	1.70898	1.25122	1.19019	0.7019	0.27466	0.06104	0.18311	-1.06812	-2.80762	-4.60815	-6.34766	-7.96509	-9.42993	-10.5286		1094	-0.21362	0.30518	-0.45776	0.24414	0	0.15259	0.18311	0.27466	0.30518	0.09155	0.18311	-0.09155	-0.33569	-0.30518	0.21362	-0.21362	0
1095	3.08228	2.65503	2.19727	1.67847	1.25122	1.19019	0.7019	0.27466	0.06104	0.18311	-1.06812	-2.80762	-4.60815	-6.34766	-7.9956	-9.46045	-10.5286		1095	-0.21362	0.30518	-0.45776	0.24414	0	0.15259	0.18311	0.27466	0.27466	0.12207	0.18311	-0.12207	-0.36621	-0.30518	0.18311	-0.24414	0
1096	3.05176	2.62451	2.16675	1.67847	1.25122	1.19019	0.7019	0.30518	0.09155	0.18311	-1.09863	-2.83813	-4.60815	-6.34766	-8.02612	-9.49097	-10.5286		1096	-0.24414	0.33569	-0.45776	0.24414	0	0.18311	0.18311	0.30518	0.24414	0.15259	0.18311	-0.12207	-0.36621	-0.33569	0.15259	-0.24414	0
1097	3.05176	2.62451	2.13623	1.67847	1.2207	1.15967	0.7019	0.30518	0.12207	0.15259	-1.09863	-2.83813	-4.60815	-6.37817	-8.05664	-9.49097	-10.498		1097	-0.24414	0.36621	-0.45776	0.21362	0	0.21362	0.18311	0.30518	0.24414	0.15259	0.18311	-0.12207	-0.36621	-0.33569	0.15259	-0.24414	0
1098	3.05176	2.62451	2.13623	1.67847	1.2207	1.15967	0.7019	0.33569	0.12207	0.15259	-1.12915	-2.86865	-4.60815	-6.40869	-8.05664	-9.49097	-10.498		1098	-0.21362	0.39673	-0.42725	0.21362	0	0.24414	0.18311	0.30518	0.21362	0.18311	0.15259	-0.12207	-0.33569	-0.33569	0.12207	-0.24414	0
1099	3.08228	2.65503	2.10571	1.70898	1.19019	1.12915	0.7019	0.33569	0.15259	0.15259	-1.15967	-2.86865	-4.57764	-6.43921	-8.08716	-9.49097	-10.498		1099	-0.21362	0.42725	-0.42725	0.18311	0.03052	0.27466	0.18311	0.30518	0.18311	0.18311	0.15259	-0.09155	-0.30518	-0.30518	0.06104	-0.21362	0
1100	3.08228	2.65503	2.10571	1.70898	1.15967	1.12915	0.73242	0.36621	0.15259	0.15259	-1.15967	-2.89917	-4.57764	-6.46973	-8.11767	-9.49097	-10.498		1100	-0.18311	0.42725	-0.42725	0.18311	0.06104	0.30518	0.18311	0.30518	0.18311	0.18311	0.12207	-0.09155	-0.30518	-0.30518	0.03052	-0.21362	0.03052
1101	3.11279	2.65503	2.0752	1.70898	1.15967	1.09863	0.73242	0.36621	0.18311	0.15259	-1.19019	-2.89917	-4.57764	-6.50024	-8.14819	-9.46045	-10.4675		1101	-0.15259	0.42725	-0.39673	0.18311	0.06104	0.30518	0.18311	0.30518	0.15259	0.15259	0.12207	-0.03052	-0.27466	-0.27466	0	-0.21362	0.03052
1102	3.11279	2.65503	2.0752	1.7395	1.12915	1.06812	0.73242	0.36621	0.21362	0.12207	-1.19019	-2.89917	-4.57764	-6.50024	-8.17871	-9.42993	-10.4675		1102	-0.12207	0.39673	-0.39673	0.18311	0.09155	0.30518	0.15259	0.30518	0.15259	0.15259	0.09155	0	-0.27466	-0.24414	0	-0.21362	0.03052
1103	3.14331	2.65503	2.0752	1.77002	1.12915	1.06812	0.73242	0.36621	0.21362	0.12207	-1.19019	-2.92969	-4.60815	-6.53076	-8.20923	-9.42993	-10.4675		1103	-0.06104	0.36621	-0.39673	0.18311	0.12207	0.30518	0.15259	0.27466	0.12207	0.12207	0.09155	0.03052	-0.24414	-0.21362	0	-0.21362	0.03052
1104	3.14331	2.68555	2.10571	1.77002	1.12915	1.0376	0.73242	0.36621	0.24414	0.15259	-1.19019	-2.92969	-4.60815	-6.53076	-8.20923	-9.39941	-10.4675		1104	0	0.33569	-0.39673	0.18311	0.12207	0.30518	0.15259	0.24414	0.09155	0.12207	0.09155	0.09155	-0.24414	-0.18311	0	-0.21362	0.03052
1105	3.14331	2.68555	2.10571	1.80054	1.12915	1.00708	0.73242	0.36621	0.24414	0.15259	-1.15967	-2.9602	-4.60815	-6.56128	-8.23975	-9.3689	-10.4675		1105	0.03052	0.27466	-0.39673	0.18311	0.15259	0.27466	0.12207	0.21362	0.06104	0.09155	0.06104	0.15259	-0.24414	-0.15259	0	-0.18311	0.03052
1106	3.14331	2.68555	2.10571	1.80054	1.15967	0.97656	0.73242	0.33569	0.24414	0.18311	-1.15967	-2.9602	-4.60815	-6.56128	-8.23975	-9.3689	-10.4675		1106	0.06104	0.24414	-0.39673	0.18311	0.15259	0.24414	0.09155	0.18311	0.06104	0.06104	0.09155	0.18311	-0.24414	-0.12207	0	-0.18311	0.03052
1107	3.14331	2.68555	2.13623	1.80054	1.19019	0.97656	0.73242	0.33569	0.24414	0.18311	-1.12915	-2.9602	-4.60815	-6.56128	-8.23975	-9.3689	-10.4675		1107	0.12207	0.18311	-0.36621	0.18311	0.18311	0.21362	0.09155	0.12207	0.03052	0.03052	0.09155	0.24414	-0.27466	-0.09155	0	-0.15259	0
1108	3.14331	2.68555	2.13623	1.83105	1.2207	0.97656	0.73242	0.30518	0.24414	0.21362	-1.09863	-2.9602	-4.60815	-6.56128	-8.23975	-9.33838	-10.4675		1108	0.18311	0.15259	-0.36621	0.15259	0.21362	0.15259	0.06104	0.09155	0.03052	0.03052	0.09155	0.27466	-0.24414	-0.06104	0	-0.12207	0
1109	3.11279	2.68555	2.13623	1.83105	1.25122	0.97656	0.73242	0.30518	0.21362	0.24414	-1.06812	-2.99072	-4.60815	-6.53076	-8.23975	-9.33838	-10.4675		1109	0.21362	0.12207	-0.33569	0.15259	0.21362	0.12207	0.03052	0.06104	0.03052	0	0.09155	0.27466	-0.24414	-0.03052	0.03052	-0.12207	0
1110	3.11279	2.71606	2.13623	1.83105	1.31226	0.97656	0.7019	0.27466	0.18311	0.27466	-1.06812	-2.99072	-4.60815	-6.53076	-8.20923	-9.3689	-10.4675		1110	0.24414	0.06104	-0.33569	0.12207	0.24414	0.06104	0	0.03052	0.03052	0	0.12207	0.27466	-0.24414	-0.03052	0.03052	-0.09155	0
1111	3.11279	2.71606	2.13623	1.80054	1.37329	0.97656	0.7019	0.27466	0.15259	0.27466	-1.0376	-2.99072	-4.60815	-6.53076	-8.20923	-9.3689	-10.4675		1111	0.27466	0.03052	-0.30518	0.06104	0.27466	0.03052	0	0.03052	0.06104	0	0.12207	0.24414	-0.21362	0	0.03052	-0.06104	0
1112	3.08228	2.71606	2.13623	1.80054	1.40381	0.97656	0.7019	0.27466	0.09155	0.30518	-1.00708	-2.99072	-4.60815	-6.53076	-8.17871	-9.3689	-10.4675		1112	0.30518	0	-0.27466	0.03052	0.30518	0	-0.03052	0	0.06104	0	0.15259	0.21362	-0.18311	0	0.03052	-0.03052	0
1113	3.08228	2.71606	2.13623	1.80054	1.46484	0.97656	0.67139	0.27466	0.06104	0.30518	-1.00708	-2.99072	-4.60815	-6.56128	-8.14819	-9.3689	-10.4675		1113	0.30518	0	-0.24414	0	0.33569	-0.03052	-0.03052	0	0.09155	-0.03052	0.18311	0.18311	-0.15259	0	0.03052	-0.03052	0.03052
1114	3.08228	2.71606	2.13623	1.77002	1.49536	1.00708	0.67139	0.27466	0	0.33569	-1.00708	-2.99072	-4.60815	-6.56128	-8.14819	-9.39941	-10.4675		1114	0.33569	0	-0.21362	-0.03052	0.36621	-0.06104	-0.06104	0	0.09155	-0.03052	0.18311	0.12207	-0.12207	0	0.03052	0	0.03052
1115	3.05176	2.71606	2.13623	1.77002	1.52588	1.00708	0.64087	0.27466	0	0.33569	-1.00708	-2.99072	-4.63867	-6.56128	-8.11767	-9.39941	-10.4675		1115	0.33569	-0.03052	-0.18311	-0.09155	0.36621	-0.06104	-0.06104	0	0.12207	-0.06104	0.21362	0.09155	-0.06104	0	0.03052	0	0.06104
1116	3.05176	2.71606	2.13623	1.77002	1.5564	1.00708	0.64087	0.27466	-0.06104	0.36621	-1.00708	-2.99072	-4.66919	-6.5918	-8.08716	-9.42993	-10.437		1116	0.33569	-0.06104	-0.18311	-0.12207	0.39673	-0.06104	-0.09155	0	0.12207	-0.06104	0.24414	0.06104	-0.03052	0	0.03052	0	0.09155
1117	3.05176	2.71606	2.13623	1.77002	1.5564	1.00708	0.64087	0.27466	-0.09155	0.36621	-0.97656	-2.99072	-4.69971	-6.5918	-8.05664	-9.42993	-10.437		1117	0.30518	-0.06104	-0.15259	-0.15259	0.42725	-0.06104	-0.09155	0	0.12207	-0.06104	0.27466	0.03052	0	0.03052	0.03052	0	0.09155
1118	3.05176	2.71606	2.13623	1.77002	1.58691	1.00708	0.64087	0.24414	-0.12207	0.36621	-0.97656	-2.99072	-4.73022	-6.62231	-8.05664	-9.46045	-10.437		1118	0.30518	-0.06104	-0.12207	-0.18311	0.42725	-0.06104	-0.12207	0	0.12207	-0.09155	0.33569	0.03052	0	0.06104	0.03052	0.03052	0.12207
1119	3.02124	2.71606	2.13623	1.77002	1.58691	1.00708	0.64087	0.24414	-0.12207	0.36621	-0.97656	-2.99072	-4.76074	-6.62231	-8.02612	-9.46045	-10.437		1119	0.30518	-0.06104	-0.09155	-0.21362	0.45776	-0.06104	-0.12207	-0.03052	0.09155	-0.09155	0.36621	0.03052	0.03052	0.09155	0.03052	0.03052	0.12207
1120	3.02124	2.71606	2.13623	1.7395	1.61743	1.00708	0.64087	0.24414	-0.12207	0.36621	-0.97656	-2.9602	-4.76074	-6.62231	-8.02612	-9.46045	-10.437		1120	0.27466	-0.03052	-0.06104	-0.24414	0.45776	-0.03052	-0.12207	-0.09155	0.06104	-0.09155	0.42725	0.03052	0.06104	0.12207	0.03052	0.06104	0.15259
1121	3.02124	2.71606	2.16675	1.7395	1.61743	1.00708	0.64087	0.24414	-0.15259	0.36621	-0.97656	-2.9602	-4.76074	-6.65283	-8.02612	-9.46045	-10.437		1121	0.27466	-0.03052	-0.03052	-0.24414	0.45776	-0.03052	-0.12207	-0.12207	0.06104	-0.09155	0.45776	0.06104	0.06104	0.15259	0.06104	0.06104	0.15259
1122	3.02124	2.68555	2.16675	1.7395	1.61743	1.00708	0.64087	0.24414	-0.15259	0.36621	-0.97656	-2.92969	-4.76074	-6.65283	-8.02612	-9.46045	-10.437		1122	0.27466	0	0	-0.27466	0.45776	-0.03052	-0.09155	-0.15259	0.03052	-0.09155	0.48828	0.06104	0.06104	0.18311	0.06104	0.06104	0.15259
1123	3.02124	2.68555	2.16675	1.7395	1.61743	1.00708	0.64087	0.24414	-0.12207	0.33569	-0.97656	-2.92969	-4.76074	-6.65283	-8.02612	-9.46045	-10.437		1123	0.24414	0	0	-0.27466	0.45776	-0.03052	-0.09155	-0.18311	0	-0.09155	0.5188	0.06104	0.06104	0.18311	0.03052	0.09155	0.18311
1124	3.02124	2.68555	2.19727	1.7395	1.61743	1.00708	0.64087	0.27466	-0.12207	0.33569	-0.97656	-2.89917	-4.73022	-6.62231	-8.02612	-9.46045	-10.437		1124	0.24414	0.03052	0	-0.30518	0.42725	0	-0.06104	-0.21362	-0.03052	-0.06104	0.5188	0.06104	0.06104	0.21362	0.03052	0.09155	0.15259
1125	3.02124	2.65503	2.19727	1.77002	1.61743	1.0376	0.64087	0.27466	-0.12207	0.30518	-0.97656	-2.86865	-4.73022	-6.62231	-8.02612	-9.46045	-10.437		1125	0.24414	0.06104	0	-0.30518	0.42725	0	-0.06104	-0.24414	-0.06104	-0.03052	0.48828	0.06104	0.03052	0.21362	0.03052	0.12207	0.15259
1126	3.05176	2.65503	2.19727	1.77002	1.61743	1.0376	0.64087	0.27466	-0.12207	0.30518	-0.97656	-2.83813	-4.69971	-6.5918	-8.05664	-9.42993	-10.437		1126	0.24414	0.12207	0	-0.33569	0.39673	0	-0.03052	-0.27466	-0.09155	-0.03052	0.45776	0.06104	0.03052	0.18311	0.03052	0.12207	0.15259
1127	3.05176	2.68555	2.19727	1.80054	1.61743	1.06812	0.64087	0.30518	-0.09155	0.27466	-1.00708	-2.80762	-4.66919	-6.5918	-8.05664	-9.42993	-10.437		1127	0.21362	0.15259	-0.03052	-0.33569	0.36621	0	-0.03052	-0.27466	-0.12207	0	0.39673	0.03052	0.03052	0.15259	0.03052	0.15259	0.12207
1128	3.08228	2.68555	2.19727	1.80054	1.61743	1.06812	0.64087	0.30518	-0.09155	0.27466	-1.00708	-2.80762	-4.66919	-6.56128	-8.08716	-9.42993	-10.4675		1128	0.21362	0.18311	-0.06104	-0.33569	0.36621	0	0	-0.27466	-0.12207	0	0.33569	0.03052	0.03052	0.12207	0.06104	0.18311	0.09155
1129	3.11279	2.68555	2.19727	1.83105	1.61743	1.09863	0.61035	0.30518	-0.09155	0.24414	-1.00708	-2.7771	-4.63867	-6.53076	-8.11767	-9.46045	-10.4675		1129	0.21362	0.21362	-0.09155	-0.33569	0.33569	0.03052	0	-0.24414	-0.15259	0.03052	0.27466	0.03052	0	0.09155	0.06104	0.21362	0.06104
1130	3.11279	2.71606	2.19727	1.83105	1.61743	1.09863	0.61035	0.27466	-0.09155	0.24414	-1.0376	-2.74658	-4.63867	-6.53076	-8.14819	-9.46045	-10.498		1130	0.18311	0.24414	-0.12207	-0.33569	0.30518	0.03052	0	-0.24414	-0.18311	0.03052	0.18311	0.03052	0	0.03052	0.06104	0.24414	0.03052
1131	3.14331	2.71606	2.19727	1.86157	1.61743	1.12915	0.61035	0.24414	-0.09155	0.21362	-1.0376	-2.74658	-4.63867	-6.50024	-8.20923	-9.46045	-10.498		1131	0.18311	0.27466	-0.15259	-0.33569	0.30518	0.03052	-0.03052	-0.21362	-0.18311	0.03052	0.12207	0.03052	0	0	0.06104	0.30518	0
1132	3.17383	2.74658	2.16675	1.86157	1.61743	1.12915	0.61035	0.24414	-0.12207	0.21362	-1.0376	-2.74658	-4.63867	-6.46973	-8.23975	-9.46045	-10.5286		1132	0.18311	0.27466	-0.15259	-0.33569	0.27466	0.06104	-0.03052	-0.18311	-0.18311	0.03052	0.06104	0.03052	0	-0.03052	0.09155	0.33569	0
1133	3.17383	2.74658	2.16675	1.86157	1.61743	1.12915	0.61035	0.18311	-0.12207	0.21362	-1.06812	-2.74658	-4.63867	-6.46973	-8.30078	-9.46045	-10.5591		1133	0.15259	0.30518	-0.18311	-0.33569	0.24414	0.06104	-0.06104	-0.18311	-0.18311	0.03052	0	0.03052	0	-0.06104	0.09155	0.39673	0
1134	3.17383	2.7771	2.16675	1.86157	1.64795	1.12915	0.64087	0.15259	-0.12207	0.21362	-1.06812	-2.74658	-4.63867	-6.43921	-8.3313	-9.46045	-10.5896		1134	0.12207	0.30518	-0.18311	-0.30518	0.21362	0.06104	-0.09155	-0.15259	-0.18311	0	0	0.03052	0	-0.09155	0.06104	0.42725	-0.03052
1135	3.20435	2.7771	2.16675	1.86157	1.64795	1.09863	0.64087	0.12207	-0.12207	0.24414	-1.06812	-2.74658	-4.60815	-6.43921	-8.36182	-9.46045	-10.6201		1135	0.12207	0.33569	-0.21362	-0.30518	0.21362	0.06104	-0.12207	-0.15259	-0.18311	0	-0.03052	0.03052	0	-0.09155	0.06104	0.48828	-0.03052
1136	3.20435	2.7771	2.16675	1.86157	1.64795	1.09863	0.64087	0.12207	-0.12207	0.24414	-1.09863	-2.7771	-4.60815	-6.43921	-8.36182	-9.46045	-10.6201		1136	0.09155	0.33569	-0.21362	-0.27466	0.18311	0.06104	-0.15259	-0.15259	-0.18311	-0.03052	-0.06104	0	0	-0.12207	0.06104	0.5188	0
1137	3.20435	2.7771	2.16675	1.86157	1.67847	1.09863	0.64087	0.09155	-0.09155	0.24414	-1.09863	-2.7771	-4.60815	-6.43921	-8.36182	-9.46045	-10.6506		1137	0.06104	0.30518	-0.21362	-0.27466	0.15259	0.06104	-0.18311	-0.12207	-0.15259	-0.06104	-0.06104	0	0	-0.12207	0.06104	0.54932	0
1138	3.17383	2.7771	2.16675	1.86157	1.67847	1.09863	0.64087	0.09155	-0.09155	0.24414	-1.09863	-2.7771	-4.63867	-6.43921	-8.36182	-9.42993	-10.6506		1138	0.03052	0.30518	-0.21362	-0.24414	0.15259	0.06104	-0.18311	-0.12207	-0.12207	-0.09155	-0.09155	0	0	-0.12207	0.06104	0.57983	0
1139	3.17383	2.7771	2.19727	1.86157	1.67847	1.06812	0.64087	0.09155	-0.06104	0.24414	-1.09863	-2.80762	-4.63867	-6.43921	-8.3313	-9.42993	-10.6812		1139	0.03052	0.27466	-0.21362	-0.21362	0.15259	0.06104	-0.21362	-0.12207	-0.09155	-0.12207	-0.09155	0	0	-0.09155	0.06104	0.57983	0
1140	3.14331	2.7771	2.19727	1.86157	1.67847	1.06812	0.61035	0.12207	-0.06104	0.24414	-1.06812	-2.80762	-4.63867	-6.43921	-8.3313	-9.39941	-10.6812		1140	0	0.27466	-0.18311	-0.15259	0.12207	0.06104	-0.24414	-0.12207	-0.06104	-0.15259	-0.09155	0	0	-0.09155	0.09155	0.57983	0
1141	3.11279	2.7771	2.19727	1.86157	1.67847	1.06812	0.57983	0.12207	-0.03052	0.24414	-1.06812	-2.83813	-4.63867	-6.40869	-8.30078	-9.39941	-10.6812		1141	0	0.27466	-0.18311	-0.12207	0.12207	0.06104	-0.24414	-0.12207	-0.03052	-0.18311	-0.09155	0	0	-0.09155	0.12207	0.57983	0
1142	3.11279	2.7771	2.22778	1.86157	1.67847	1.0376	0.54932	0.12207	-0.03052	0.24414	-1.0376	-2.83813	-4.63867	-6.40869	-8.30078	-9.3689	-10.6506		1142	0	0.27466	-0.18311	-0.06104	0.12207	0.09155	-0.24414	-0.12207	0	-0.18311	-0.12207	-0.03052	0.03052	-0.06104	0.15259	0.57983	0
1143	3.08228	2.7771	2.22778	1.86157	1.64795	1.0376	0.5188	0.15259	-0.03052	0.24414	-1.0376	-2.83813	-4.63867	-6.37817	-8.27026	-9.3689	-10.6506		1143	0	0.27466	-0.15259	0	0.15259	0.09155	-0.21362	-0.12207	0.03052	-0.21362	-0.12207	-0.03052	0.06104	-0.06104	0.18311	0.57983	0.03052
1144	3.08228	2.7771	2.22778	1.86157	1.64795	1.0376	0.48828	0.15259	-0.03052	0.24414	-1.0376	-2.83813	-4.63867	-6.37817	-8.27026	-9.33838	-10.6506		1144	0	0.30518	-0.12207	0.03052	0.15259	0.09155	-0.21362	-0.12207	0.06104	-0.24414	-0.09155	-0.03052	0.06104	-0.03052	0.21362	0.54932	0.03052
1145	3.05176	2.7771	2.22778	1.86157	1.61743	1.0376	0.45776	0.18311	-0.03052	0.24414	-1.00708	-2.83813	-4.60815	-6.34766	-8.27026	-9.30786	-10.6506		1145	0	0.33569	-0.12207	0.09155	0.18311	0.09155	-0.18311	-0.12207	0.06104	-0.24414	-0.09155	-0.03052	0.09155	-0.03052	0.27466	0.5188	0.03052
1146	3.05176	2.7771	2.22778	1.86157	1.58691	1.0376	0.42725	0.18311	-0.06104	0.24414	-1.00708	-2.83813	-4.60815	-6.34766	-8.30078	-9.30786	-10.6506		1146	0.03052	0.36621	-0.09155	0.12207	0.18311	0.09155	-0.15259	-0.15259	0.09155	-0.24414	-0.06104	-0.03052	0.12207	0	0.30518	0.5188	0.06104
1147	3.05176	2.7771	2.22778	1.86157	1.5564	1.0376	0.42725	0.18311	-0.06104	0.24414	-1.0376	-2.83813	-4.60815	-6.31714	-8.30078	-9.27734	-10.6506		1147	0.03052	0.39673	-0.09155	0.15259	0.21362	0.09155	-0.15259	-0.15259	0.09155	-0.24414	-0.03052	-0.03052	0.15259	0.03052	0.33569	0.48828	0.06104
1148	3.05176	2.74658	2.22778	1.83105	1.5564	1.0376	0.42725	0.21362	-0.06104	0.24414	-1.0376	-2.80762	-4.63867	-6.31714	-8.3313	-9.27734	-10.6812		1148	0.06104	0.45776	-0.09155	0.18311	0.21362	0.06104	-0.12207	-0.15259	0.09155	-0.24414	0	-0.03052	0.18311	0.09155	0.36621	0.42725	0.09155
1149	3.05176	2.74658	2.22778	1.83105	1.52588	1.0376	0.42725	0.24414	-0.09155	0.24414	-1.06812	-2.80762	-4.63867	-6.31714	-8.36182	-9.24683	-10.6812		1149	0.06104	0.48828	-0.09155	0.21362	0.24414	0.03052	-0.09155	-0.18311	0.09155	-0.21362	0	-0.03052	0.21362	0.15259	0.39673	0.39673	0.09155
1150	3.05176	2.74658	2.22778	1.80054	1.49536	1.0376	0.42725	0.24414	-0.09155	0.24414	-1.09863	-2.7771	-4.63867	-6.31714	-8.39233	-9.21631	-10.6812		1150	0.09155	0.5188	-0.09155	0.21362	0.24414	0	-0.09155	-0.18311	0.06104	-0.18311	0.03052	-0.03052	0.21362	0.21362	0.42725	0.36621	0.09155
1151	3.05176	2.74658	2.19727	1.80054	1.46484	1.0376	0.42725	0.27466	-0.09155	0.24414	-1.12915	-2.74658	-4.63867	-6.31714	-8.39233	-9.21631	-10.7117		1151	0.09155	0.5188	-0.09155	0.18311	0.27466	0	-0.06104	-0.18311	0.06104	-0.12207	0.06104	-0.03052	0.21362	0.27466	0.42725	0.30518	0.09155
1152	3.05176	2.74658	2.19727	1.80054	1.43433	1.0376	0.45776	0.30518	-0.09155	0.24414	-1.15967	-2.74658	-4.66919	-6.31714	-8.42285	-9.18579	-10.7117		1152	0.09155	0.54932	-0.09155	0.18311	0.27466	-0.03052	-0.06104	-0.18311	0.03052	-0.06104	0.09155	-0.03052	0.21362	0.33569	0.42725	0.27466	0.09155
1153	3.05176	2.74658	2.19727	1.80054	1.40381	1.0376	0.45776	0.33569	-0.09155	0.24414	-1.19019	-2.71606	-4.66919	-6.31714	-8.42285	-9.15527	-10.7117		1153	0.09155	0.54932	-0.12207	0.15259	0.27466	-0.06104	-0.03052	-0.18311	0.03052	0	0.12207	-0.03052	0.21362	0.36621	0.42725	0.21362	0.09155
1154	3.05176	2.7771	2.19727	1.80054	1.40381	1.00708	0.45776	0.33569	-0.09155	0.24414	-1.19019	-2.71606	-4.66919	-6.31714	-8.42285	-9.15527	-10.7117		1154	0.12207	0.5188	-0.12207	0.12207	0.27466	-0.09155	-0.03052	-0.21362	0.03052	0.03052	0.12207	-0.03052	0.18311	0.39673	0.39673	0.18311	0.09155
1155	3.05176	2.7771	2.19727	1.80054	1.37329	1.00708	0.48828	0.33569	-0.06104	0.24414	-1.2207	-2.71606	-4.69971	-6.31714	-8.42285	-9.12475	-10.6812		1155	0.12207	0.5188	-0.12207	0.12207	0.30518	-0.12207	-0.03052	-0.21362	0.03052	0.06104	0.15259	-0.03052	0.12207	0.42725	0.36621	0.12207	0.06104
1156	3.05176	2.7771	2.19727	1.83105	1.37329	0.97656	0.48828	0.33569	-0.06104	0.24414	-1.2207	-2.74658	-4.69971	-6.34766	-8.42285	-9.09424	-10.6812		1156	0.12207	0.48828	-0.15259	0.09155	0.30518	-0.12207	-0.03052	-0.21362	0.03052	0.12207	0.15259	-0.03052	0.09155	0.42725	0.33569	0.09155	0.06104
1157	3.08228	2.7771	2.19727	1.86157	1.37329	0.97656	0.48828	0.33569	-0.03052	0.24414	-1.2207	-2.7771	-4.69971	-6.34766	-8.42285	-9.09424	-10.6812		1157	0.12207	0.45776	-0.15259	0.06104	0.30518	-0.12207	-0.06104	-0.21362	0.03052	0.15259	0.18311	-0.03052	0.03052	0.39673	0.27466	0.09155	0.06104
1158	3.08228	2.7771	2.19727	1.86157	1.37329	0.94604	0.48828	0.30518	-0.03052	0.24414	-1.2207	-2.80762	-4.69971	-6.37817	-8.42285	-9.09424	-10.6812		1158	0.15259	0.42725	-0.15259	0.03052	0.30518	-0.09155	-0.09155	-0.21362	0.03052	0.15259	0.18311	-0.03052	0	0.36621	0.24414	0.06104	0.03052
1159	3.08228	2.7771	2.19727	1.89209	1.37329	0.94604	0.5188	0.30518	-0.03052	0.24414	-1.2207	-2.80762	-4.69971	-6.37817	-8.42285	-9.09424	-10.6812		1159	0.15259	0.39673	-0.15259	0.03052	0.30518	-0.06104	-0.09155	-0.18311	0.03052	0.15259	0.18311	-0.03052	-0.06104	0.30518	0.18311	0.03052	0
1160	3.08228	2.7771	2.19727	1.92261	1.37329	0.91553	0.54932	0.27466	0	0.24414	-1.2207	-2.83813	-4.66919	-6.40869	-8.42285	-9.09424	-10.6812		1160	0.12207	0.33569	-0.18311	0	0.27466	-0.03052	-0.12207	-0.18311	0	0.15259	0.18311	-0.06104	-0.12207	0.27466	0.15259	0.03052	0
1161	3.08228	2.74658	2.19727	1.92261	1.37329	0.91553	0.54932	0.27466	0	0.24414	-1.19019	-2.86865	-4.66919	-6.40869	-8.42285	-9.12475	-10.6812		1161	0.12207	0.30518	-0.18311	0	0.24414	0	-0.15259	-0.18311	0	0.12207	0.15259	-0.06104	-0.18311	0.24414	0.09155	0	-0.03052
1162	3.08228	2.74658	2.19727	1.92261	1.37329	0.91553	0.57983	0.27466	0	0.24414	-1.19019	-2.89917	-4.63867	-6.43921	-8.42285	-9.12475	-10.6812		1162	0.12207	0.24414	-0.21362	0	0.21362	0	-0.15259	-0.15259	0	0.09155	0.15259	-0.06104	-0.21362	0.21362	0.06104	0	-0.06104
1163	3.08228	2.71606	2.19727	1.95312	1.34277	0.91553	0.61035	0.24414	0	0.24414	-1.19019	-2.89917	-4.63867	-6.46973	-8.42285	-9.15527	-10.7117		1163	0.09155	0.21362	-0.21362	0	0.15259	0	-0.18311	-0.15259	0	0.06104	0.12207	-0.06104	-0.24414	0.18311	0.03052	0	-0.09155
1164	3.08228	2.68555	2.19727	1.95312	1.34277	0.88501	0.64087	0.24414	0	0.24414	-1.15967	-2.89917	-4.60815	-6.46973	-8.42285	-9.18579	-10.7117		1164	0.06104	0.18311	-0.24414	0	0.09155	0.03052	-0.18311	-0.12207	0	0.03052	0.09155	-0.06104	-0.27466	0.18311	0.03052	0	-0.12207
1165	3.08228	2.68555	2.19727	1.95312	1.34277	0.88501	0.64087	0.24414	0	0.27466	-1.12915	-2.89917	-4.60815	-6.46973	-8.42285	-9.18579	-10.7422		1165	0.06104	0.15259	-0.27466	0	0.06104	0.03052	-0.18311	-0.09155	0	0	0.09155	-0.03052	-0.27466	0.18311	0	0	-0.15259
1166	3.08228	2.65503	2.19727	1.95312	1.34277	0.88501	0.64087	0.27466	0	0.27466	-1.09863	-2.86865	-4.57764	-6.50024	-8.42285	-9.21631	-10.7422		1166	0.03052	0.12207	-0.27466	0	0	0.03052	-0.21362	-0.09155	0	0	0.06104	0	-0.27466	0.15259	0	-0.03052	-0.18311
1167	3.08228	2.65503	2.19727	1.95312	1.34277	0.88501	0.64087	0.27466	0	0.30518	-1.06812	-2.86865	-4.57764	-6.50024	-8.42285	-9.21631	-10.7422		1167	0	0.12207	-0.30518	0.03052	0	0.03052	-0.21362	-0.06104	0	0	0.06104	0	-0.27466	0.15259	0	-0.03052	-0.21362
1168	3.11279	2.65503	2.19727	1.95312	1.31226	0.88501	0.64087	0.27466	0	0.33569	-1.0376	-2.86865	-4.57764	-6.50024	-8.42285	-9.21631	-10.7727		1168	0	0.09155	-0.30518	0.06104	0	0.03052	-0.21362	-0.06104	0	0	0.06104	0.03052	-0.24414	0.12207	0	-0.06104	-0.21362
1169	3.11279	2.65503	2.22778	1.95312	1.31226	0.88501	0.64087	0.30518	0	0.36621	-1.00708	-2.83813	-4.57764	-6.53076	-8.42285	-9.21631	-10.7727		1169	0	0.09155	-0.27466	0.12207	0	0	-0.21362	-0.03052	0	0	0.06104	0.09155	-0.21362	0.12207	0	-0.06104	-0.21362
1170	3.14331	2.65503	2.22778	1.92261	1.31226	0.88501	0.61035	0.30518	0	0.39673	-0.97656	-2.83813	-4.57764	-6.53076	-8.42285	-9.21631	-10.7727		1170	0	0.09155	-0.27466	0.18311	0	0	-0.21362	-0.06104	0	0	0.06104	0.12207	-0.15259	0.09155	0	-0.09155	-0.18311
1171	3.14331	2.62451	2.22778	1.92261	1.31226	0.88501	0.61035	0.33569	0	0.39673	-0.97656	-2.83813	-4.54712	-6.56128	-8.42285	-9.24683	-10.7727		1171	0	0.09155	-0.24414	0.21362	0	0	-0.24414	-0.06104	0.03052	0.03052	0.09155	0.18311	-0.09155	0.06104	0	-0.09155	-0.15259
1172	3.14331	2.62451	2.2583	1.92261	1.34277	0.91553	0.61035	0.36621	0	0.42725	-0.94604	-2.83813	-4.54712	-6.5918	-8.42285	-9.24683	-10.7727		1172	0	0.09155	-0.18311	0.27466	0.03052	0	-0.27466	-0.09155	0	0.03052	0.12207	0.21362	-0.03052	0.06104	0	-0.09155	-0.12207
1173	3.17383	2.62451	2.2583	1.89209	1.34277	0.94604	0.61035	0.36621	0	0.45776	-0.94604	-2.83813	-4.54712	-6.5918	-8.42285	-9.24683	-10.7727		1173	0	0.09155	-0.15259	0.30518	0.09155	0	-0.27466	-0.12207	0	0.03052	0.15259	0.24414	0	0.03052	0	-0.09155	-0.09155
1174	3.17383	2.62451	2.28882	1.89209	1.34277	0.97656	0.61035	0.39673	0	0.45776	-0.94604	-2.83813	-4.54712	-6.62231	-8.42285	-9.24683	-10.7727		1174	0.03052	0.06104	-0.09155	0.33569	0.12207	0	-0.30518	-0.15259	0	0.03052	0.15259	0.24414	0.03052	0	0	-0.09155	-0.03052
1175	3.17383	2.62451	2.31934	1.89209	1.34277	0.97656	0.61035	0.42725	0	0.45776	-0.94604	-2.83813	-4.54712	-6.62231	-8.42285	-9.24683	-10.7422		1175	0.06104	0.06104	-0.06104	0.33569	0.18311	0	-0.33569	-0.21362	0	0	0.18311	0.27466	0.06104	0	-0.03052	-0.06104	0
1176	3.17383	2.62451	2.34985	1.89209	1.34277	1.00708	0.61035	0.42725	0	0.45776	-0.97656	-2.83813	-4.54712	-6.62231	-8.39233	-9.24683	-10.7422		1176	0.12207	0.03052	0	0.36621	0.24414	0	-0.33569	-0.24414	-0.03052	0	0.21362	0.24414	0.12207	0	-0.06104	-0.06104	0
1177	3.17383	2.62451	2.38037	1.89209	1.34277	1.0376	0.61035	0.42725	0	0.42725	-0.97656	-2.83813	-4.54712	-6.62231	-8.39233	-9.27734	-10.7117		1177	0.18311	0	0	0.36621	0.27466	0	-0.36621	-0.30518	-0.03052	-0.03052	0.24414	0.24414	0.12207	0	-0.09155	-0.03052	0.03052
1178	3.17383	2.62451	2.41089	1.92261	1.34277	1.0376	0.61035	0.45776	-0.03052	0.42725	-1.00708	-2.83813	-4.54712	-6.62231	-8.39233	-9.27734	-10.7117		1178	0.21362	0	0.03052	0.36621	0.30518	0.03052	-0.36621	-0.33569	-0.06104	-0.09155	0.24414	0.21362	0.15259	0	-0.12207	-0.03052	0.06104
1179	3.14331	2.62451	2.44141	1.92261	1.34277	1.0376	0.61035	0.45776	-0.03052	0.39673	-1.0376	-2.83813	-4.54712	-6.62231	-8.39233	-9.27734	-10.6812		1179	0.27466	-0.03052	0.06104	0.33569	0.30518	0.06104	-0.36621	-0.36621	-0.06104	-0.12207	0.27466	0.18311	0.18311	0	-0.18311	-0.03052	0.06104
1180	3.14331	2.65503	2.47192	1.92261	1.34277	1.0376	0.61035	0.45776	-0.03052	0.36621	-1.06812	-2.83813	-4.54712	-6.5918	-8.39233	-9.30786	-10.6506		1180	0.33569	-0.03052	0.06104	0.33569	0.33569	0.09155	-0.36621	-0.36621	-0.06104	-0.15259	0.27466	0.15259	0.21362	0	-0.21362	-0.03052	0.06104
1181	3.14331	2.65503	2.50244	1.92261	1.31226	1.0376	0.61035	0.42725	-0.06104	0.33569	-1.09863	-2.83813	-4.54712	-6.5918	-8.39233	-9.30786	-10.6201		1181	0.36621	-0.06104	0.06104	0.30518	0.33569	0.12207	-0.36621	-0.36621	-0.03052	-0.21362	0.30518	0.09155	0.21362	0	-0.24414	-0.03052	0.03052
1182	3.14331	2.65503	2.53296	1.92261	1.31226	1.0376	0.61035	0.42725	-0.06104	0.30518	-1.12915	-2.86865	-4.57764	-6.56128	-8.39233	-9.33838	-10.5896		1182	0.39673	-0.06104	0.03052	0.30518	0.30518	0.15259	-0.33569	-0.36621	0	-0.21362	0.33569	0.06104	0.24414	0	-0.24414	-0.03052	0.03052
1183	3.14331	2.65503	2.56348	1.92261	1.31226	1.0376	0.64087	0.39673	-0.06104	0.27466	-1.15967	-2.86865	-4.57764	-6.53076	-8.39233	-9.33838	-10.5896		1183	0.42725	-0.06104	0.03052	0.30518	0.30518	0.18311	-0.33569	-0.36621	0	-0.24414	0.33569	0.03052	0.24414	0	-0.27466	-0.06104	0
1184	3.14331	2.65503	2.56348	1.89209	1.28174	1.0376	0.64087	0.36621	-0.06104	0.27466	-1.19019	-2.86865	-4.60815	-6.50024	-8.36182	-9.3689	-10.5591		1184	0.45776	-0.06104	0	0.30518	0.27466	0.21362	-0.30518	-0.33569	0.06104	-0.24414	0.36621	0	0.27466	0	-0.27466	-0.09155	0
1185	3.17383	2.68555	2.56348	1.86157	1.28174	1.0376	0.64087	0.36621	-0.06104	0.24414	-1.2207	-2.86865	-4.60815	-6.46973	-8.36182	-9.3689	-10.5591		1185	0.45776	-0.06104	0	0.30518	0.27466	0.21362	-0.27466	-0.30518	0.12207	-0.21362	0.36621	0	0.27466	-0.03052	-0.27466	-0.12207	0
1186	3.17383	2.68555	2.56348	1.83105	1.28174	1.0376	0.64087	0.33569	-0.06104	0.24414	-1.25122	-2.86865	-4.60815	-6.43921	-8.36182	-9.39941	-10.5591		1186	0.45776	-0.03052	-0.03052	0.33569	0.27466	0.24414	-0.24414	-0.24414	0.18311	-0.18311	0.39673	0	0.27466	-0.03052	-0.27466	-0.15259	0
1187	3.17383	2.71606	2.53296	1.80054	1.28174	1.06812	0.64087	0.30518	-0.06104	0.24414	-1.25122	-2.86865	-4.60815	-6.40869	-8.36182	-9.39941	-10.5286		1187	0.45776	0	-0.06104	0.33569	0.27466	0.24414	-0.21362	-0.21362	0.21362	-0.15259	0.39673	0	0.27466	-0.03052	-0.27466	-0.18311	-0.03052
1188	3.20435	2.71606	2.50244	1.77002	1.28174	1.09863	0.64087	0.30518	-0.06104	0.21362	-1.28174	-2.86865	-4.60815	-6.34766	-8.36182	-9.42993	-10.5591		1188	0.45776	0	-0.09155	0.33569	0.27466	0.24414	-0.18311	-0.15259	0.27466	-0.09155	0.42725	0	0.27466	-0.03052	-0.24414	-0.21362	-0.03052
1189	3.20435	2.74658	2.47192	1.7395	1.28174	1.09863	0.64087	0.30518	-0.06104	0.21362	-1.28174	-2.86865	-4.57764	-6.31714	-8.36182	-9.42993	-10.5591		1189	0.45776	0.03052	-0.12207	0.36621	0.30518	0.24414	-0.15259	-0.12207	0.30518	-0.06104	0.42725	0	0.27466	0	-0.21362	-0.24414	-0.03052
1190	3.20435	2.74658	2.41089	1.70898	1.28174	1.12915	0.64087	0.27466	-0.06104	0.21362	-1.28174	-2.86865	-4.57764	-6.28662	-8.36182	-9.42993	-10.5591		1190	0.45776	0.06104	-0.15259	0.36621	0.33569	0.21362	-0.09155	-0.09155	0.30518	-0.03052	0.42725	0	0.24414	0	-0.21362	-0.27466	0
1191	3.17383	2.74658	2.38037	1.70898	1.28174	1.12915	0.64087	0.27466	-0.03052	0.24414	-1.25122	-2.83813	-4.57764	-6.28662	-8.36182	-9.42993	-10.5591		1191	0.42725	0.09155	-0.18311	0.36621	0.36621	0.21362	-0.06104	-0.06104	0.33569	-0.03052	0.39673	0.03052	0.24414	0	-0.18311	-0.30518	0
1192	3.17383	2.74658	2.34985	1.70898	1.28174	1.12915	0.61035	0.30518	-0.03052	0.24414	-1.25122	-2.83813	-4.54712	-6.2561	-8.36182	-9.46045	-10.5591		1192	0.42725	0.12207	-0.18311	0.36621	0.36621	0.18311	-0.03052	-0.03052	0.30518	0	0.39673	0.06104	0.21362	0.03052	-0.18311	-0.33569	0
1193	3.17383	2.7771	2.31934	1.70898	1.28174	1.09863	0.61035	0.30518	0	0.24414	-1.2207	-2.80762	-4.54712	-6.22559	-8.36182	-9.46045	-10.5591		1193	0.39673	0.15259	-0.21362	0.33569	0.39673	0.18311	0	0	0.27466	0	0.36621	0.09155	0.21362	0.06104	-0.18311	-0.33569	0
1194	3.17383	2.7771	2.28882	1.7395	1.31226	1.09863	0.64087	0.33569	0	0.24414	-1.2207	-2.80762	-4.54712	-6.22559	-8.36182	-9.46045	-10.5591		1194	0.36621	0.15259	-0.21362	0.30518	0.39673	0.15259	0	0	0.27466	-0.03052	0.36621	0.12207	0.21362	0.09155	-0.15259	-0.33569	0
1195	3.17383	2.7771	2.28882	1.77002	1.28174	1.09863	0.64087	0.36621	0	0.27466	-1.19019	-2.7771	-4.5166	-6.22559	-8.36182	-9.46045	-10.5591		1195	0.33569	0.18311	-0.21362	0.27466	0.39673	0.15259	0.03052	0	0.24414	-0.03052	0.33569	0.15259	0.21362	0.12207	-0.18311	-0.36621	0
1196	3.17383	2.7771	2.28882	1.80054	1.28174	1.06812	0.64087	0.36621	0.03052	0.27466	-1.15967	-2.7771	-4.5166	-6.19507	-8.36182	-9.49097	-10.5286		1196	0.30518	0.18311	-0.21362	0.24414	0.39673	0.12207	0.03052	0.03052	0.21362	-0.06104	0.27466	0.18311	0.24414	0.15259	-0.18311	-0.36621	0
1197	3.17383	2.7771	2.31934	1.80054	1.28174	1.06812	0.64087	0.39673	0.06104	0.30518	-1.15967	-2.74658	-4.5166	-6.19507	-8.36182	-9.49097	-10.5286		1197	0.27466	0.18311	-0.21362	0.21362	0.39673	0.09155	0.03052	0.06104	0.21362	-0.06104	0.24414	0.18311	0.24414	0.18311	-0.18311	-0.36621	0
1198	3.17383	2.80762	2.31934	1.83105	1.28174	1.06812	0.64087	0.39673	0.06104	0.33569	-1.12915	-2.74658	-4.5166	-6.19507	-8.36182	-9.46045	-10.498		1198	0.24414	0.18311	-0.18311	0.18311	0.36621	0.09155	0	0.09155	0.21362	-0.09155	0.21362	0.21362	0.27466	0.21362	-0.21362	-0.33569	0
1199	3.20435	2.80762	2.34985	1.83105	1.28174	1.06812	0.67139	0.39673	0.09155	0.33569	-1.09863	-2.74658	-4.5166	-6.19507	-8.36182	-9.46045	-10.498		1199	0.18311	0.18311	-0.18311	0.15259	0.36621	0.06104	0	0.09155	0.21362	-0.09155	0.15259	0.21362	0.27466	0.24414	-0.24414	-0.33569	0
1200	3.20435	2.83813	2.38037	1.83105	1.28174	1.06812	0.67139	0.36621	0.09155	0.36621	-1.09863	-2.71606	-4.5166	-6.19507	-8.36182	-9.46045	-10.498		1200	0.15259	0.18311	-0.15259	0.12207	0.36621	0.03052	-0.06104	0.12207	0.24414	-0.12207	0.12207	0.21362	0.27466	0.27466	-0.24414	-0.33569	0
1201	3.20435	2.83813	2.41089	1.86157	1.25122	1.0376	0.67139	0.36621	0.09155	0.39673	-1.06812	-2.71606	-4.54712	-6.19507	-8.39233	-9.42993	-10.498		1201	0.12207	0.18311	-0.15259	0.06104	0.39673	0.03052	-0.09155	0.12207	0.27466	-0.12207	0.09155	0.21362	0.27466	0.30518	-0.27466	-0.33569	0
1202	3.20435	2.83813	2.41089	1.86157	1.25122	1.0376	0.67139	0.33569	0.09155	0.39673	-1.0376	-2.71606	-4.54712	-6.19507	-8.39233	-9.39941	-10.498		1202	0.09155	0.15259	-0.15259	0.03052	0.42725	0	-0.15259	0.09155	0.27466	-0.12207	0.03052	0.21362	0.24414	0.30518	-0.27466	-0.33569	0
1203	3.20435	2.83813	2.44141	1.86157	1.25122	1.00708	0.67139	0.30518	0.09155	0.39673	-1.0376	-2.68555	-4.57764	-6.22559	-8.39233	-9.39941	-10.5286		1203	0.06104	0.12207	-0.12207	0	0.45776	0	-0.21362	0.09155	0.30518	-0.12207	0.03052	0.24414	0.24414	0.30518	-0.27466	-0.33569	0
1204	3.20435	2.83813	2.44141	1.86157	1.25122	1.00708	0.67139	0.27466	0.06104	0.42725	-1.0376	-2.68555	-4.60815	-6.2561	-8.39233	-9.3689	-10.5286		1204	0.06104	0.09155	-0.12207	0	0.48828	0.03052	-0.24414	0.06104	0.30518	-0.12207	0	0.24414	0.21362	0.30518	-0.27466	-0.33569	0
1205	3.17383	2.83813	2.44141	1.86157	1.25122	0.97656	0.67139	0.24414	0.06104	0.42725	-1.0376	-2.68555	-4.60815	-6.2561	-8.39233	-9.3689	-10.5286		1205	0.06104	0.06104	-0.12207	-0.03052	0.54932	0.03052	-0.30518	0.03052	0.30518	-0.09155	0	0.24414	0.18311	0.27466	-0.27466	-0.33569	0
1206	3.17383	2.83813	2.41089	1.86157	1.25122	0.94604	0.67139	0.24414	0.03052	0.39673	-1.00708	-2.68555	-4.63867	-6.28662	-8.36182	-9.33838	-10.5591		1206	0.06104	0	-0.12207	-0.03052	0.57983	0.06104	-0.30518	0	0.30518	-0.06104	0	0.24414	0.18311	0.24414	-0.27466	-0.33569	-0.03052
1207	3.17383	2.80762	2.41089	1.89209	1.28174	0.94604	0.64087	0.21362	0	0.39673	-1.00708	-2.68555	-4.63867	-6.31714	-8.36182	-9.33838	-10.5591		1207	0.03052	0	-0.12207	-0.03052	0.61035	0.09155	-0.33569	0	0.27466	-0.03052	0	0.24414	0.15259	0.21362	-0.24414	-0.33569	-0.03052
1208	3.14331	2.7771	2.38037	1.92261	1.28174	0.91553	0.64087	0.21362	0	0.39673	-1.00708	-2.68555	-4.63867	-6.34766	-8.36182	-9.33838	-10.5591		1208	0.03052	-0.03052	-0.12207	-0.03052	0.64087	0.09155	-0.33569	0	0.24414	0	0.03052	0.24414	0.15259	0.18311	-0.21362	-0.33569	-0.03052
1209	3.14331	2.74658	2.34985	1.95312	1.28174	0.91553	0.61035	0.21362	0	0.36621	-1.00708	-2.68555	-4.63867	-6.34766	-8.36182	-9.33838	-10.5591		1209	0.03052	-0.06104	-0.12207	0	0.64087	0.12207	-0.30518	0	0.21362	0.03052	0.06104	0.21362	0.12207	0.15259	-0.18311	-0.30518	-0.03052
1210	3.14331	2.74658	2.31934	1.98364	1.28174	0.91553	0.57983	0.21362	0	0.36621	-1.00708	-2.71606	-4.60815	-6.37817	-8.3313	-9.33838	-10.5591		1210	0	-0.09155	-0.09155	0	0.64087	0.12207	-0.30518	-0.03052	0.18311	0.06104	0.09155	0.18311	0.12207	0.12207	-0.15259	-0.30518	-0.03052
1211	3.14331	2.71606	2.28882	2.01416	1.28174	0.91553	0.57983	0.21362	0	0.33569	-1.00708	-2.74658	-4.57764	-6.37817	-8.3313	-9.3689	-10.5591		1211	0	-0.12207	-0.09155	0.06104	0.61035	0.15259	-0.27466	-0.03052	0.15259	0.12207	0.12207	0.15259	0.09155	0.09155	-0.09155	-0.30518	-0.03052
1212	3.14331	2.71606	2.2583	2.04468	1.25122	0.94604	0.54932	0.24414	0	0.33569	-1.00708	-2.7771	-4.54712	-6.40869	-8.30078	-9.3689	-10.5591		1212	-0.03052	-0.15259	-0.09155	0.09155	0.57983	0.15259	-0.27466	-0.03052	0.12207	0.18311	0.15259	0.12207	0.09155	0.06104	-0.06104	-0.27466	-0.03052
1213	3.14331	2.71606	2.2583	2.04468	1.25122	0.94604	0.54932	0.24414	0	0.30518	-1.00708	-2.80762	-4.5166	-6.40869	-8.30078	-9.39941	-10.5591		1213	-0.03052	-0.15259	-0.09155	0.15259	0.5188	0.15259	-0.24414	-0.03052	0.12207	0.21362	0.18311	0.09155	0.09155	0.06104	-0.03052	-0.27466	-0.03052
1214	3.14331	2.71606	2.22778	2.0752	1.25122	0.97656	0.5188	0.27466	0	0.30518	-1.00708	-2.83813	-4.48608	-6.40869	-8.27026	-9.39941	-10.5591		1214	-0.06104	-0.18311	-0.09155	0.18311	0.48828	0.15259	-0.24414	0	0.12207	0.27466	0.18311	0.06104	0.06104	0.03052	0	-0.24414	-0.06104
1215	3.14331	2.71606	2.19727	2.0752	1.25122	1.00708	0.5188	0.27466	0	0.27466	-1.00708	-2.83813	-4.48608	-6.40869	-8.27026	-9.42993	-10.5591		1215	-0.06104	-0.18311	-0.09155	0.24414	0.45776	0.12207	-0.24414	0	0.12207	0.30518	0.18311	0.06104	0.06104	0.06104	0.03052	-0.24414	-0.06104
1216	3.11279	2.71606	2.16675	2.0752	1.25122	1.0376	0.5188	0.27466	0	0.27466	-1.00708	-2.86865	-4.45557	-6.37817	-8.23975	-9.46045	-10.5896		1216	-0.09155	-0.18311	-0.09155	0.27466	0.39673	0.12207	-0.24414	0	0.12207	0.33569	0.18311	0.03052	0.03052	0.06104	0.06104	-0.24414	-0.06104
1217	3.11279	2.71606	2.16675	2.04468	1.28174	1.06812	0.5188	0.27466	0	0.24414	-1.0376	-2.86865	-4.45557	-6.37817	-8.20923	-9.46045	-10.5896		1217	-0.09155	-0.18311	-0.09155	0.30518	0.39673	0.12207	-0.27466	0	0.15259	0.33569	0.15259	0	0.03052	0.09155	0.09155	-0.21362	-0.09155
1218	3.11279	2.71606	2.13623	2.04468	1.28174	1.09863	0.5188	0.27466	0	0.21362	-1.0376	-2.86865	-4.48608	-6.37817	-8.20923	-9.49097	-10.6201		1218	-0.09155	-0.18311	-0.09155	0.33569	0.36621	0.12207	-0.27466	0	0.15259	0.33569	0.12207	0	0	0.09155	0.12207	-0.21362	-0.12207
1219	3.11279	2.74658	2.13623	2.04468	1.31226	1.09863	0.5188	0.27466	0	0.21362	-1.06812	-2.86865	-4.48608	-6.37817	-8.17871	-9.49097	-10.6506		1219	-0.06104	-0.18311	-0.09155	0.36621	0.36621	0.12207	-0.30518	0	0.18311	0.33569	0.09155	0	0	0.12207	0.15259	-0.21362	-0.12207
1220	3.11279	2.74658	2.10571	2.04468	1.34277	1.12915	0.48828	0.24414	-0.03052	0.18311	-1.09863	-2.83813	-4.5166	-6.34766	-8.17871	-9.49097	-10.6506		1220	-0.06104	-0.15259	-0.09155	0.36621	0.36621	0.12207	-0.33569	0.03052	0.21362	0.36621	0.09155	0	0	0.12207	0.15259	-0.21362	-0.15259
1221	3.11279	2.74658	2.10571	2.01416	1.37329	1.15967	0.48828	0.24414	-0.03052	0.18311	-1.12915	-2.83813	-4.54712	-6.34766	-8.14819	-9.49097	-10.6812		1221	-0.06104	-0.15259	-0.09155	0.39673	0.36621	0.12207	-0.36621	0.03052	0.21362	0.36621	0.06104	0	0	0.12207	0.18311	-0.21362	-0.15259
1222	3.11279	2.7771	2.10571	2.01416	1.37329	1.15967	0.5188	0.21362	-0.03052	0.18311	-1.15967	-2.80762	-4.57764	-6.34766	-8.11767	-9.49097	-10.6812		1222	-0.03052	-0.12207	-0.09155	0.39673	0.36621	0.12207	-0.36621	0.03052	0.21362	0.36621	0.03052	0	-0.03052	0.12207	0.18311	-0.21362	-0.15259
1223	3.11279	2.7771	2.13623	2.04468	1.37329	1.19019	0.5188	0.18311	-0.03052	0.18311	-1.15967	-2.80762	-4.60815	-6.37817	-8.11767	-9.46045	-10.6812		1223	-0.03052	-0.12207	-0.09155	0.39673	0.39673	0.12207	-0.39673	0.03052	0.21362	0.36621	0.03052	0.03052	-0.03052	0.09155	0.21362	-0.24414	-0.15259
1224	3.11279	2.80762	2.13623	2.04468	1.37329	1.19019	0.5188	0.18311	-0.03052	0.18311	-1.19019	-2.7771	-4.60815	-6.37817	-8.08716	-9.42993	-10.7117		1224	0	-0.12207	-0.09155	0.39673	0.39673	0.12207	-0.39673	0	0.21362	0.39673	0.03052	0.03052	-0.03052	0.09155	0.21362	-0.24414	-0.15259
1225	3.11279	2.80762	2.16675	2.0752	1.37329	1.19019	0.5188	0.15259	-0.06104	0.21362	-1.19019	-2.74658	-4.63867	-6.37817	-8.08716	-9.39941	-10.7117		1225	0	-0.12207	-0.06104	0.39673	0.42725	0.09155	-0.39673	0	0.21362	0.39673	0.03052	0.06104	0	0.06104	0.21362	-0.24414	-0.12207
1226	3.11279	2.80762	2.19727	2.10571	1.37329	1.19019	0.54932	0.15259	-0.06104	0.21362	-1.19019	-2.74658	-4.63867	-6.40869	-8.08716	-9.3689	-10.7117		1226	0	-0.09155	-0.06104	0.39673	0.42725	0.09155	-0.39673	0	0.18311	0.39673	0.03052	0.09155	0	0.06104	0.18311	-0.24414	-0.09155
1227	3.11279	2.80762	2.22778	2.13623	1.34277	1.19019	0.54932	0.12207	-0.06104	0.21362	-1.15967	-2.71606	-4.63867	-6.40869	-8.05664	-9.33838	-10.7117		1227	0	-0.09155	-0.06104	0.36621	0.45776	0.06104	-0.39673	0	0.15259	0.39673	0.06104	0.09155	0	0.06104	0.18311	-0.27466	-0.06104
1228	3.11279	2.80762	2.2583	2.16675	1.34277	1.15967	0.57983	0.12207	-0.06104	0.24414	-1.15967	-2.71606	-4.63867	-6.40869	-8.05664	-9.27734	-10.7422		1228	0	-0.06104	-0.03052	0.33569	0.48828	0.03052	-0.39673	0	0.12207	0.39673	0.06104	0.12207	0.03052	0.06104	0.18311	-0.27466	-0.03052
1229	3.14331	2.80762	2.28882	2.16675	1.31226	1.15967	0.57983	0.12207	-0.06104	0.24414	-1.12915	-2.68555	-4.63867	-6.43921	-8.05664	-9.24683	-10.7422		1229	-0.03052	-0.03052	-0.03052	0.30518	0.5188	0.03052	-0.39673	0	0.12207	0.39673	0.09155	0.15259	0.06104	0.09155	0.15259	-0.27466	0
1230	3.14331	2.7771	2.31934	2.19727	1.31226	1.12915	0.57983	0.12207	-0.09155	0.27466	-1.12915	-2.68555	-4.60815	-6.43921	-8.05664	-9.24683	-10.7422		1230	-0.03052	0	-0.03052	0.24414	0.54932	0.03052	-0.36621	-0.03052	0.09155	0.36621	0.12207	0.15259	0.06104	0.12207	0.15259	-0.27466	0.03052
1231	3.17383	2.7771	2.34985	2.19727	1.31226	1.12915	0.57983	0.12207	-0.09155	0.27466	-1.09863	-2.68555	-4.60815	-6.43921	-8.05664	-9.21631	-10.7422		1231	-0.06104	0.06104	-0.03052	0.21362	0.61035	0.03052	-0.36621	-0.03052	0.06104	0.33569	0.15259	0.18311	0.09155	0.15259	0.12207	-0.27466	0.03052
1232	3.17383	2.7771	2.38037	2.19727	1.31226	1.09863	0.57983	0.12207	-0.09155	0.27466	-1.06812	-2.68555	-4.57764	-6.43921	-8.05664	-9.21631	-10.7422		1232	-0.06104	0.12207	-0.03052	0.12207	0.64087	0.03052	-0.36621	-0.06104	0.06104	0.30518	0.18311	0.18311	0.09155	0.18311	0.12207	-0.27466	0.06104
1233	3.20435	2.7771	2.41089	2.16675	1.31226	1.09863	0.57983	0.12207	-0.12207	0.27466	-1.06812	-2.68555	-4.54712	-6.46973	-8.05664	-9.21631	-10.7422		1233	-0.09155	0.18311	-0.06104	0.06104	0.67139	0.06104	-0.36621	-0.06104	0.03052	0.27466	0.21362	0.21362	0.12207	0.21362	0.09155	-0.24414	0.06104
1234	3.20435	2.7771	2.41089	2.16675	1.34277	1.06812	0.57983	0.15259	-0.12207	0.30518	-1.0376	-2.68555	-4.5166	-6.46973	-8.05664	-9.21631	-10.7422		1234	-0.09155	0.24414	-0.06104	0	0.7019	0.09155	-0.33569	-0.06104	0.03052	0.21362	0.27466	0.21362	0.09155	0.24414	0.09155	-0.21362	0.03052
1235	3.23486	2.7771	2.41089	2.16675	1.34277	1.06812	0.57983	0.15259	-0.15259	0.30518	-1.0376	-2.71606	-4.48608	-6.43921	-8.08716	-9.24683	-10.7422		1235	-0.09155	0.30518	-0.09155	-0.03052	0.73242	0.12207	-0.30518	-0.09155	0.03052	0.18311	0.30518	0.24414	0.09155	0.27466	0.09155	-0.18311	0.03052
1236	3.23486	2.7771	2.41089	2.13623	1.37329	1.0376	0.57983	0.18311	-0.15259	0.30518	-1.0376	-2.71606	-4.45557	-6.43921	-8.08716	-9.24683	-10.7422		1236	-0.09155	0.33569	-0.12207	-0.09155	0.73242	0.15259	-0.27466	-0.09155	0.03052	0.15259	0.33569	0.24414	0.09155	0.27466	0.06104	-0.15259	0
1237	3.26538	2.7771	2.38037	2.13623	1.40381	1.0376	0.57983	0.18311	-0.18311	0.33569	-1.0376	-2.74658	-4.39453	-6.43921	-8.11767	-9.24683	-10.7117		1237	-0.09155	0.39673	-0.15259	-0.12207	0.73242	0.18311	-0.24414	-0.12207	0.03052	0.12207	0.36621	0.27466	0.09155	0.27466	0.03052	-0.12207	0
1238	3.26538	2.7771	2.34985	2.10571	1.40381	1.00708	0.57983	0.18311	-0.18311	0.33569	-1.0376	-2.7771	-4.36401	-6.40869	-8.14819	-9.24683	-10.7117		1238	-0.09155	0.42725	-0.18311	-0.12207	0.7019	0.21362	-0.21362	-0.15259	0.06104	0.06104	0.39673	0.27466	0.06104	0.27466	0.03052	-0.09155	-0.03052
1239	3.2959	2.74658	2.31934	2.10571	1.43433	1.00708	0.54932	0.21362	-0.21362	0.36621	-1.0376	-2.7771	-4.36401	-6.40869	-8.17871	-9.24683	-10.6812		1239	-0.12207	0.45776	-0.21362	-0.12207	0.64087	0.24414	-0.15259	-0.15259	0.06104	0.03052	0.42725	0.27466	0.06104	0.27466	0	-0.06104	-0.06104
1240	3.2959	2.74658	2.28882	2.10571	1.43433	0.97656	0.54932	0.21362	-0.21362	0.36621	-1.0376	-2.80762	-4.3335	-6.37817	-8.20923	-9.21631	-10.6812		1240	-0.12207	0.45776	-0.24414	-0.09155	0.57983	0.27466	-0.12207	-0.18311	0.09155	0	0.45776	0.27466	0.06104	0.27466	0	-0.03052	-0.09155
1241	3.2959	2.71606	2.2583	2.10571	1.43433	0.97656	0.54932	0.21362	-0.21362	0.39673	-1.0376	-2.80762	-4.3335	-6.37817	-8.23975	-9.21631	-10.6812		1241	-0.12207	0.48828	-0.24414	-0.06104	0.5188	0.27466	-0.09155	-0.21362	0.12207	0	0.45776	0.27466	0.06104	0.27466	-0.03052	0	-0.12207
1242	3.32642	2.71606	2.22778	2.0752	1.43433	0.94604	0.54932	0.21362	-0.21362	0.39673	-1.0376	-2.80762	-4.36401	-6.34766	-8.23975	-9.18579	-10.6812		1242	-0.09155	0.48828	-0.27466	0	0.45776	0.27466	-0.09155	-0.21362	0.15259	-0.06104	0.48828	0.27466	0.06104	0.27466	-0.03052	0	-0.12207
1243	3.32642	2.68555	2.19727	2.0752	1.43433	0.94604	0.54932	0.21362	-0.21362	0.42725	-1.0376	-2.80762	-4.36401	-6.34766	-8.27026	-9.18579	-10.6812		1243	-0.09155	0.45776	-0.27466	0.03052	0.39673	0.27466	-0.09155	-0.24414	0.18311	-0.09155	0.5188	0.24414	0.06104	0.27466	-0.03052	0.03052	-0.12207
1244	3.32642	2.65503	2.16675	2.0752	1.43433	0.91553	0.54932	0.18311	-0.18311	0.42725	-1.0376	-2.83813	-4.39453	-6.31714	-8.27026	-9.15527	-10.7117		1244	-0.09155	0.42725	-0.27466	0.09155	0.33569	0.24414	-0.09155	-0.24414	0.21362	-0.12207	0.54932	0.21362	0.06104	0.27466	-0.06104	0.06104	-0.12207
1245	3.32642	2.65503	2.13623	2.04468	1.43433	0.91553	0.54932	0.18311	-0.15259	0.42725	-1.0376	-2.83813	-4.42505	-6.31714	-8.30078	-9.15527	-10.7117		1245	-0.06104	0.39673	-0.24414	0.12207	0.30518	0.24414	-0.09155	-0.24414	0.27466	-0.15259	0.54932	0.18311	0.06104	0.27466	-0.06104	0.06104	-0.09155
1246	3.32642	2.65503	2.13623	2.04468	1.43433	0.91553	0.54932	0.18311	-0.15259	0.42725	-1.00708	-2.83813	-4.45557	-6.31714	-8.30078	-9.15527	-10.7422		1246	-0.06104	0.36621	-0.21362	0.18311	0.24414	0.18311	-0.12207	-0.21362	0.30518	-0.21362	0.57983	0.18311	0.09155	0.30518	-0.06104	0.09155	-0.06104
1247	3.32642	2.62451	2.13623	2.04468	1.43433	0.94604	0.54932	0.18311	-0.12207	0.39673	-1.00708	-2.83813	-4.48608	-6.31714	-8.30078	-9.15527	-10.7422		1247	-0.03052	0.30518	-0.21362	0.24414	0.21362	0.15259	-0.18311	-0.21362	0.33569	-0.24414	0.57983	0.15259	0.09155	0.33569	-0.09155	0.09155	-0.06104
1248	3.32642	2.65503	2.13623	2.04468	1.43433	0.94604	0.54932	0.18311	-0.09155	0.36621	-1.00708	-2.83813	-4.48608	-6.31714	-8.30078	-9.15527	-10.7422		1248	-0.03052	0.21362	-0.18311	0.27466	0.18311	0.09155	-0.21362	-0.18311	0.36621	-0.27466	0.57983	0.12207	0.09155	0.33569	-0.09155	0.09155	-0.03052
1249	3.2959	2.65503	2.13623	2.01416	1.43433	0.97656	0.54932	0.21362	-0.09155	0.36621	-1.0376	-2.83813	-4.5166	-6.31714	-8.3313	-9.18579	-10.7727		1249	0	0.15259	-0.15259	0.30518	0.15259	0.03052	-0.24414	-0.15259	0.39673	-0.30518	0.54932	0.09155	0.09155	0.36621	-0.09155	0.09155	0
1250	3.2959	2.65503	2.13623	2.01416	1.43433	0.97656	0.54932	0.21362	-0.09155	0.33569	-1.0376	-2.83813	-4.5166	-6.28662	-8.3313	-9.21631	-10.7727		1250	0	0.06104	-0.12207	0.33569	0.12207	0	-0.27466	-0.12207	0.39673	-0.30518	0.5188	0.09155	0.09155	0.36621	-0.09155	0.06104	0
1251	3.2959	2.65503	2.13623	2.01416	1.43433	1.00708	0.54932	0.24414	-0.09155	0.30518	-1.0376	-2.83813	-4.5166	-6.28662	-8.36182	-9.21631	-10.7727		1251	0	0	-0.09155	0.36621	0.09155	0	-0.27466	-0.09155	0.39673	-0.33569	0.48828	0.06104	0.06104	0.36621	-0.12207	0.03052	0
1252	3.26538	2.68555	2.16675	1.98364	1.43433	1.00708	0.54932	0.24414	-0.09155	0.27466	-1.0376	-2.83813	-4.5166	-6.28662	-8.36182	-9.24683	-10.7727		1252	-0.03052	-0.03052	-0.09155	0.39673	0.09155	-0.03052	-0.30518	-0.09155	0.39673	-0.33569	0.42725	0.06104	0.06104	0.33569	-0.12207	0.03052	0
1253	3.26538	2.68555	2.16675	1.95312	1.43433	1.0376	0.54932	0.24414	-0.09155	0.24414	-1.06812	-2.83813	-4.5166	-6.28662	-8.39233	-9.27734	-10.7727		1253	-0.03052	-0.06104	-0.06104	0.39673	0.09155	-0.03052	-0.27466	-0.09155	0.39673	-0.33569	0.36621	0.06104	0.03052	0.33569	-0.12207	0	0
1254	3.26538	2.68555	2.19727	1.95312	1.43433	1.0376	0.54932	0.27466	-0.12207	0.21362	-1.06812	-2.83813	-4.5166	-6.31714	-8.39233	-9.30786	-10.7422		1254	-0.06104	-0.09155	-0.06104	0.42725	0.06104	-0.03052	-0.27466	-0.09155	0.36621	-0.33569	0.30518	0.03052	0.03052	0.30518	-0.12207	0	0
1255	3.26538	2.71606	2.22778	1.92261	1.43433	1.0376	0.54932	0.27466	-0.12207	0.21362	-1.09863	-2.83813	-4.5166	-6.31714	-8.39233	-9.30786	-10.7422		1255	-0.06104	-0.12207	-0.06104	0.45776	0.06104	-0.03052	-0.24414	-0.09155	0.33569	-0.30518	0.24414	0.03052	0	0.27466	-0.09155	-0.03052	0
1256	3.26538	2.71606	2.2583	1.92261	1.43433	1.00708	0.54932	0.27466	-0.15259	0.21362	-1.09863	-2.83813	-4.5166	-6.31714	-8.42285	-9.30786	-10.7422		1256	-0.09155	-0.12207	-0.06104	0.48828	0.06104	-0.03052	-0.21362	-0.09155	0.33569	-0.30518	0.18311	0.03052	0	0.21362	-0.09155	-0.03052	-0.03052
1257	3.26538	2.71606	2.28882	1.92261	1.43433	1.00708	0.54932	0.27466	-0.15259	0.21362	-1.09863	-2.83813	-4.5166	-6.31714	-8.42285	-9.33838	-10.7422		1257	-0.09155	-0.09155	-0.06104	0.5188	0.09155	-0.03052	-0.15259	-0.12207	0.30518	-0.30518	0.12207	0.03052	0	0.18311	-0.09155	-0.06104	-0.06104
1258	3.26538	2.74658	2.31934	1.92261	1.43433	1.00708	0.54932	0.27466	-0.15259	0.21362	-1.09863	-2.80762	-4.5166	-6.34766	-8.42285	-9.33838	-10.7422		1258	-0.09155	-0.06104	-0.06104	0.54932	0.09155	-0.03052	-0.09155	-0.12207	0.27466	-0.30518	0.09155	0.03052	0	0.12207	-0.06104	-0.06104	-0.06104
1259	3.26538	2.74658	2.31934	1.92261	1.43433	1.00708	0.54932	0.27466	-0.18311	0.21362	-1.09863	-2.80762	-4.5166	-6.34766	-8.42285	-9.33838	-10.7117		1259	-0.09155	-0.06104	-0.06104	0.57983	0.09155	-0.03052	-0.03052	-0.12207	0.21362	-0.30518	0.06104	0.03052	0	0.06104	-0.06104	-0.06104	-0.09155
1260	3.26538	2.74658	2.34985	1.92261	1.46484	0.97656	0.54932	0.27466	-0.18311	0.21362	-1.06812	-2.7771	-4.54712	-6.37817	-8.39233	-9.30786	-10.7117		1260	-0.09155	-0.03052	-0.06104	0.57983	0.09155	0	0	-0.12207	0.18311	-0.33569	0.03052	0.06104	0	0	-0.06104	-0.09155	-0.12207
1261	3.26538	2.74658	2.34985	1.95312	1.46484	0.97656	0.54932	0.27466	-0.18311	0.24414	-1.06812	-2.7771	-4.54712	-6.37817	-8.39233	-9.30786	-10.7117		1261	-0.09155	0	-0.06104	0.57983	0.09155	0	0.06104	-0.12207	0.15259	-0.36621	0.03052	0.06104	0.03052	0	-0.06104	-0.12207	-0.15259
1262	3.26538	2.71606	2.34985	1.95312	1.43433	0.97656	0.54932	0.24414	-0.18311	0.24414	-1.06812	-2.7771	-4.54712	-6.40869	-8.39233	-9.30786	-10.6812		1262	-0.09155	0	-0.06104	0.57983	0.12207	0	0.09155	-0.09155	0.09155	-0.36621	0	0.06104	0.06104	-0.06104	-0.03052	-0.15259	-0.15259
1263	3.23486	2.71606	2.34985	1.98364	1.43433	0.94604	0.54932	0.21362	-0.15259	0.21362	-1.06812	-2.74658	-4.57764	-6.40869	-8.39233	-9.30786	-10.6812		1263	-0.09155	0	-0.03052	0.54932	0.12207	0	0.15259	-0.09155	0.06104	-0.39673	0	0.06104	0.09155	-0.09155	-0.03052	-0.18311	-0.18311
1264	3.23486	2.71606	2.34985	1.98364	1.43433	0.94604	0.54932	0.21362	-0.15259	0.21362	-1.06812	-2.74658	-4.57764	-6.40869	-8.39233	-9.30786	-10.6506		1264	-0.06104	0	-0.03052	0.5188	0.12207	0	0.18311	-0.06104	0.03052	-0.42725	-0.03052	0.06104	0.12207	-0.09155	-0.03052	-0.24414	-0.18311
1265	3.23486	2.71606	2.34985	2.01416	1.40381	0.94604	0.54932	0.18311	-0.12207	0.21362	-1.06812	-2.71606	-4.60815	-6.43921	-8.36182	-9.30786	-10.6506		1265	-0.06104	0	-0.03052	0.48828	0.12207	0.03052	0.21362	-0.03052	0	-0.45776	-0.03052	0.06104	0.15259	-0.12207	-0.03052	-0.27466	-0.21362
1266	3.23486	2.71606	2.34985	2.01416	1.40381	0.94604	0.5188	0.18311	-0.09155	0.18311	-1.06812	-2.71606	-4.60815	-6.43921	-8.36182	-9.30786	-10.6201		1266	-0.06104	0	-0.03052	0.42725	0.12207	0.03052	0.24414	-0.03052	-0.03052	-0.45776	-0.06104	0.03052	0.18311	-0.12207	-0.06104	-0.33569	-0.21362
1267	3.23486	2.71606	2.34985	2.01416	1.37329	0.94604	0.5188	0.15259	-0.03052	0.18311	-1.06812	-2.71606	-4.63867	-6.43921	-8.36182	-9.33838	-10.6201		1267	-0.06104	0	-0.03052	0.39673	0.09155	0.03052	0.24414	0	-0.06104	-0.45776	-0.09155	0	0.24414	-0.09155	-0.06104	-0.36621	-0.24414
1268	3.26538	2.71606	2.31934	2.01416	1.34277	0.94604	0.5188	0.15259	0	0.18311	-1.09863	-2.71606	-4.63867	-6.46973	-8.36182	-9.33838	-10.5896		1268	-0.06104	0	-0.03052	0.33569	0.09155	0.06104	0.24414	0	-0.06104	-0.45776	-0.12207	0	0.24414	-0.06104	-0.06104	-0.39673	-0.24414
1269	3.26538	2.71606	2.31934	2.01416	1.34277	0.94604	0.5188	0.15259	0	0.18311	-1.09863	-2.71606	-4.63867	-6.46973	-8.36182	-9.3689	-10.5896		1269	-0.09155	0	-0.03052	0.27466	0.09155	0.06104	0.24414	0	-0.09155	-0.48828	-0.12207	-0.03052	0.27466	-0.03052	-0.06104	-0.42725	-0.24414
1270	3.26538	2.71606	2.31934	2.01416	1.34277	0.97656	0.5188	0.18311	0.03052	0.18311	-1.09863	-2.71606	-4.66919	-6.46973	-8.3313	-9.3689	-10.5591		1270	-0.09155	0	-0.03052	0.24414	0.06104	0.06104	0.24414	0	-0.09155	-0.48828	-0.12207	-0.06104	0.27466	0	-0.06104	-0.45776	-0.24414
1271	3.26538	2.74658	2.31934	2.01416	1.34277	0.97656	0.5188	0.18311	0.03052	0.18311	-1.12915	-2.74658	-4.66919	-6.46973	-8.3313	-9.3689	-10.5591		1271	-0.09155	0	-0.06104	0.21362	0.06104	0.06104	0.24414	0	-0.09155	-0.48828	-0.12207	-0.09155	0.27466	0	-0.06104	-0.48828	-0.24414
1272	3.26538	2.74658	2.31934	2.01416	1.34277	1.00708	0.54932	0.21362	0.03052	0.18311	-1.12915	-2.74658	-4.63867	-6.43921	-8.3313	-9.3689	-10.5591		1272	-0.12207	0.03052	-0.09155	0.18311	0.03052	0.06104	0.24414	0	-0.09155	-0.48828	-0.09155	-0.12207	0.27466	0.03052	-0.06104	-0.48828	-0.21362
1273	3.2959	2.7771	2.28882	1.98364	1.34277	1.00708	0.54932	0.24414	0.03052	0.21362	-1.12915	-2.74658	-4.63867	-6.43921	-8.3313	-9.3689	-10.5286		1273	-0.12207	0.03052	-0.12207	0.18311	0.03052	0.06104	0.24414	0	-0.09155	-0.48828	-0.09155	-0.15259	0.24414	0.06104	-0.06104	-0.5188	-0.21362
1274	3.2959	2.7771	2.28882	1.98364	1.34277	1.0376	0.54932	0.27466	0.03052	0.21362	-1.09863	-2.74658	-4.63867	-6.40869	-8.3313	-9.3689	-10.5286		1274	-0.12207	0.06104	-0.15259	0.21362	0.03052	0.06104	0.24414	0	-0.09155	-0.48828	-0.06104	-0.18311	0.21362	0.06104	-0.06104	-0.5188	-0.18311
1275	3.2959	2.7771	2.2583	1.98364	1.34277	1.0376	0.54932	0.30518	0	0.24414	-1.09863	-2.74658	-4.63867	-6.40869	-8.3313	-9.3689	-10.5286		1275	-0.09155	0.09155	-0.18311	0.21362	0.03052	0.03052	0.24414	0	-0.09155	-0.48828	-0.03052	-0.18311	0.18311	0.06104	-0.06104	-0.5188	-0.12207
1276	3.2959	2.7771	2.2583	1.98364	1.37329	1.06812	0.57983	0.33569	0	0.24414	-1.09863	-2.74658	-4.60815	-6.37817	-8.3313	-9.33838	-10.5286		1276	-0.09155	0.09155	-0.21362	0.24414	0.03052	0.03052	0.24414	0	-0.09155	-0.48828	0	-0.21362	0.15259	0.06104	-0.06104	-0.48828	-0.09155
1277	3.2959	2.7771	2.2583	1.98364	1.37329	1.09863	0.57983	0.33569	-0.03052	0.24414	-1.06812	-2.74658	-4.60815	-6.34766	-8.3313	-9.33838	-10.498		1277	-0.09155	0.09155	-0.21362	0.27466	0.03052	0	0.21362	0	-0.06104	-0.48828	0	-0.21362	0.15259	0.06104	-0.03052	-0.48828	-0.06104
1278	3.2959	2.7771	2.2583	1.98364	1.37329	1.09863	0.57983	0.36621	-0.06104	0.27466	-1.06812	-2.74658	-4.63867	-6.34766	-8.3313	-9.33838	-10.498		1278	-0.09155	0.12207	-0.21362	0.30518	0.03052	0	0.21362	-0.03052	-0.06104	-0.48828	0.03052	-0.21362	0.12207	0.03052	0	-0.45776	-0.03052
1279	3.2959	2.7771	2.2583	1.98364	1.37329	1.09863	0.57983	0.36621	-0.12207	0.24414	-1.06812	-2.7771	-4.63867	-6.31714	-8.3313	-9.33838	-10.498		1279	-0.09155	0.12207	-0.18311	0.30518	0.06104	0	0.18311	-0.03052	-0.06104	-0.48828	0.06104	-0.18311	0.09155	0.03052	0	-0.45776	0
1280	3.2959	2.7771	2.2583	1.98364	1.37329	1.09863	0.57983	0.36621	-0.15259	0.24414	-1.06812	-2.7771	-4.63867	-6.28662	-8.30078	-9.30786	-10.498		1280	-0.09155	0.12207	-0.18311	0.30518	0.06104	-0.03052	0.12207	-0.03052	-0.03052	-0.48828	0.06104	-0.18311	0.06104	0	0.03052	-0.42725	0
1281	3.2959	2.7771	2.2583	1.98364	1.34277	1.09863	0.57983	0.39673	-0.15259	0.24414	-1.06812	-2.7771	-4.63867	-6.28662	-8.30078	-9.30786	-10.498		1281	-0.09155	0.09155	-0.15259	0.30518	0.09155	-0.03052	0.09155	-0.06104	-0.03052	-0.48828	0.09155	-0.18311	0.06104	0	0.09155	-0.39673	0
1282	3.2959	2.7771	2.28882	1.98364	1.34277	1.09863	0.57983	0.39673	-0.18311	0.21362	-1.06812	-2.80762	-4.66919	-6.2561	-8.30078	-9.30786	-10.498		1282	-0.09155	0.09155	-0.12207	0.30518	0.12207	-0.06104	0.03052	-0.06104	-0.03052	-0.45776	0.09155	-0.18311	0.03052	0	0.15259	-0.36621	0
1283	3.26538	2.7771	2.28882	1.98364	1.31226	1.09863	0.57983	0.39673	-0.15259	0.21362	-1.06812	-2.80762	-4.69971	-6.2561	-8.30078	-9.30786	-10.498		1283	-0.06104	0.06104	-0.12207	0.30518	0.15259	-0.06104	0	-0.06104	-0.03052	-0.42725	0.09155	-0.18311	0.03052	0	0.18311	-0.33569	0
1284	3.26538	2.7771	2.28882	1.98364	1.31226	1.09863	0.57983	0.39673	-0.15259	0.18311	-1.06812	-2.83813	-4.69971	-6.2561	-8.30078	-9.30786	-10.498		1284	-0.03052	0.06104	-0.12207	0.27466	0.18311	-0.06104	-0.03052	-0.06104	-0.03052	-0.42725	0.09155	-0.18311	0.03052	0	0.21362	-0.30518	-0.03052
1285	3.26538	2.7771	2.31934	1.98364	1.31226	1.12915	0.54932	0.39673	-0.15259	0.18311	-1.06812	-2.83813	-4.73022	-6.22559	-8.30078	-9.30786	-10.498		1285	0	0.03052	-0.12207	0.24414	0.21362	-0.03052	-0.06104	-0.06104	-0.03052	-0.39673	0.09155	-0.18311	0	0	0.24414	-0.27466	-0.06104
1286	3.23486	2.7771	2.31934	1.98364	1.31226	1.12915	0.54932	0.39673	-0.12207	0.18311	-1.06812	-2.83813	-4.76074	-6.22559	-8.30078	-9.30786	-10.498		1286	0	0	-0.12207	0.24414	0.24414	0	-0.09155	-0.06104	-0.03052	-0.36621	0.09155	-0.18311	0	0	0.27466	-0.27466	-0.09155
1287	3.23486	2.7771	2.31934	1.95312	1.31226	1.12915	0.54932	0.36621	-0.09155	0.18311	-1.06812	-2.80762	-4.76074	-6.2561	-8.3313	-9.30786	-10.5286		1287	0.03052	0	-0.12207	0.21362	0.27466	0	-0.12207	-0.03052	-0.03052	-0.33569	0.06104	-0.21362	0	0	0.27466	-0.27466	-0.12207
1288	3.23486	2.7771	2.31934	1.95312	1.31226	1.12915	0.5188	0.36621	-0.06104	0.18311	-1.0376	-2.80762	-4.79126	-6.2561	-8.3313	-9.30786	-10.5591		1288	0.06104	-0.03052	-0.15259	0.18311	0.27466	0.03052	-0.12207	-0.03052	-0.06104	-0.30518	0.06104	-0.21362	0	-0.03052	0.27466	-0.27466	-0.15259
1289	3.23486	2.7771	2.31934	1.95312	1.31226	1.12915	0.5188	0.33569	-0.06104	0.18311	-1.0376	-2.80762	-4.79126	-6.2561	-8.3313	-9.27734	-10.5896		1289	0.09155	-0.06104	-0.15259	0.18311	0.30518	0.09155	-0.12207	0	-0.06104	-0.27466	0.03052	-0.21362	0	-0.06104	0.24414	-0.27466	-0.18311
1290	3.23486	2.7771	2.31934	1.95312	1.31226	1.15967	0.5188	0.30518	-0.03052	0.21362	-1.00708	-2.7771	-4.79126	-6.2561	-8.3313	-9.27734	-10.6201		1290	0.12207	-0.09155	-0.18311	0.15259	0.30518	0.12207	-0.12207	0	-0.06104	-0.27466	0	-0.24414	0	-0.06104	0.21362	-0.30518	-0.18311
1291	3.23486	2.7771	2.31934	1.95312	1.31226	1.15967	0.5188	0.27466	0	0.21362	-1.00708	-2.7771	-4.79126	-6.2561	-8.36182	-9.27734	-10.6201		1291	0.12207	-0.12207	-0.18311	0.15259	0.33569	0.15259	-0.09155	0	-0.06104	-0.27466	0	-0.24414	0	-0.09155	0.21362	-0.30518	-0.18311
1292	3.23486	2.7771	2.31934	1.95312	1.31226	1.15967	0.54932	0.21362	0	0.24414	-1.00708	-2.7771	-4.79126	-6.28662	-8.36182	-9.24683	-10.6506		1292	0.15259	-0.15259	-0.18311	0.15259	0.33569	0.18311	-0.09155	0.03052	-0.06104	-0.27466	-0.03052	-0.27466	-0.03052	-0.12207	0.18311	-0.30518	-0.21362
1293	3.23486	2.74658	2.31934	1.95312	1.31226	1.12915	0.54932	0.18311	0	0.27466	-0.97656	-2.7771	-4.79126	-6.28662	-8.36182	-9.24683	-10.6506		1293	0.15259	-0.15259	-0.21362	0.15259	0.33569	0.18311	-0.06104	0.06104	-0.06104	-0.27466	-0.03052	-0.30518	-0.03052	-0.12207	0.15259	-0.30518	-0.21362
1294	3.23486	2.74658	2.31934	1.95312	1.31226	1.12915	0.54932	0.12207	0.03052	0.27466	-0.97656	-2.80762	-4.79126	-6.28662	-8.36182	-9.21631	-10.6506		1294	0.15259	-0.12207	-0.21362	0.15259	0.33569	0.21362	-0.03052	0.09155	-0.06104	-0.27466	-0.06104	-0.30518	-0.03052	-0.12207	0.15259	-0.27466	-0.21362
1295	3.23486	2.74658	2.34985	1.92261	1.31226	1.09863	0.57983	0.06104	0.03052	0.30518	-0.97656	-2.83813	-4.76074	-6.28662	-8.36182	-9.21631	-10.6506		1295	0.15259	-0.12207	-0.24414	0.15259	0.36621	0.21362	0	0.12207	-0.06104	-0.30518	-0.06104	-0.33569	0	-0.09155	0.12207	-0.27466	-0.21362
1296	3.20435	2.71606	2.34985	1.92261	1.31226	1.09863	0.57983	0.03052	0.03052	0.30518	-0.94604	-2.83813	-4.76074	-6.2561	-8.36182	-9.21631	-10.6201		1296	0.15259	-0.06104	-0.24414	0.15259	0.36621	0.24414	0	0.15259	-0.06104	-0.30518	-0.06104	-0.36621	0	-0.09155	0.12207	-0.27466	-0.21362
1297	3.20435	2.71606	2.34985	1.89209	1.31226	1.06812	0.57983	0	0.06104	0.33569	-0.94604	-2.86865	-4.76074	-6.2561	-8.36182	-9.21631	-10.5896		1297	0.15259	-0.03052	-0.24414	0.15259	0.36621	0.24414	0.03052	0.21362	-0.06104	-0.30518	-0.06104	-0.36621	0	-0.06104	0.12207	-0.24414	-0.24414
1298	3.17383	2.68555	2.34985	1.89209	1.31226	1.0376	0.57983	0	0.03052	0.33569	-0.94604	-2.89917	-4.73022	-6.2561	-8.36182	-9.21631	-10.5591		1298	0.12207	0	-0.24414	0.12207	0.36621	0.24414	0.06104	0.24414	-0.03052	-0.27466	-0.03052	-0.39673	0.03052	-0.03052	0.09155	-0.24414	-0.24414
1299	3.17383	2.68555	2.34985	1.86157	1.31226	1.0376	0.57983	-0.03052	0.03052	0.36621	-0.91553	-2.92969	-4.73022	-6.22559	-8.3313	-9.21631	-10.5286		1299	0.12207	0.06104	-0.27466	0.12207	0.39673	0.24414	0.09155	0.27466	-0.03052	-0.27466	-0.03052	-0.39673	0.06104	-0.03052	0.09155	-0.21362	-0.24414
1300	3.14331	2.65503	2.38037	1.86157	1.34277	1.00708	0.57983	-0.03052	0.03052	0.36621	-0.91553	-2.9602	-4.73022	-6.22559	-8.3313	-9.21631	-10.4675		1300	0.12207	0.15259	-0.27466	0.09155	0.42725	0.21362	0.12207	0.30518	-0.03052	-0.24414	0	-0.36621	0.06104	0	0.09155	-0.21362	-0.24414
1301	3.14331	2.65503	2.38037	1.83105	1.34277	1.00708	0.57983	-0.03052	0	0.36621	-0.91553	-2.9602	-4.69971	-6.22559	-8.3313	-9.21631	-10.437		1301	0.15259	0.21362	-0.27466	0.03052	0.42725	0.21362	0.15259	0.33569	-0.06104	-0.21362	0	-0.36621	0.09155	0	0.06104	-0.21362	-0.21362
1302	3.14331	2.65503	2.34985	1.83105	1.37329	1.00708	0.54932	-0.03052	0	0.36621	-0.91553	-2.9602	-4.69971	-6.22559	-8.3313	-9.21631	-10.4065		1302	0.15259	0.27466	-0.27466	0	0.45776	0.18311	0.21362	0.36621	-0.06104	-0.18311	0	-0.33569	0.12207	0	0.06104	-0.18311	-0.18311
1303	3.11279	2.65503	2.34985	1.83105	1.37329	1.00708	0.54932	0	0	0.39673	-0.94604	-2.9602	-4.69971	-6.22559	-8.3313	-9.21631	-10.376		1303	0.18311	0.33569	-0.27466	0	0.48828	0.15259	0.24414	0.36621	-0.06104	-0.18311	0	-0.27466	0.12207	0	0.03052	-0.18311	-0.15259
1304	3.11279	2.65503	2.34985	1.83105	1.40381	0.97656	0.54932	0	-0.03052	0.39673	-0.94604	-2.9602	-4.73022	-6.22559	-8.3313	-9.21631	-10.3455		1304	0.21362	0.36621	-0.27466	-0.06104	0.5188	0.12207	0.24414	0.36621	-0.06104	-0.15259	0	-0.21362	0.12207	0	0.03052	-0.18311	-0.12207
1305	3.11279	2.68555	2.31934	1.83105	1.40381	0.97656	0.54932	0	-0.06104	0.39673	-0.97656	-2.92969	-4.73022	-6.2561	-8.3313	-9.21631	-10.3455		1305	0.27466	0.36621	-0.27466	-0.09155	0.54932	0.06104	0.27466	0.36621	-0.06104	-0.12207	0	-0.15259	0.12207	0	0.03052	-0.15259	-0.06104
1306	3.11279	2.68555	2.31934	1.86157	1.43433	1.00708	0.54932	0	-0.06104	0.39673	-1.00708	-2.92969	-4.73022	-6.28662	-8.30078	-9.21631	-10.3455		1306	0.30518	0.39673	-0.27466	-0.09155	0.54932	0.03052	0.27466	0.33569	-0.06104	-0.12207	-0.03052	-0.09155	0.12207	0	0.03052	-0.15259	-0.03052
1307	3.11279	2.71606	2.31934	1.86157	1.43433	1.00708	0.54932	0	-0.06104	0.39673	-1.00708	-2.92969	-4.73022	-6.31714	-8.30078	-9.21631	-10.3149		1307	0.33569	0.39673	-0.27466	-0.12207	0.57983	0	0.24414	0.30518	-0.06104	-0.12207	-0.03052	-0.03052	0.12207	0	0.03052	-0.15259	0
1308	3.14331	2.71606	2.31934	1.89209	1.40381	1.00708	0.54932	0	-0.06104	0.39673	-1.00708	-2.92969	-4.73022	-6.31714	-8.27026	-9.21631	-10.3149		1308	0.36621	0.36621	-0.30518	-0.12207	0.54932	0	0.24414	0.30518	-0.03052	-0.12207	-0.03052	0	0.12207	0	0.06104	-0.15259	0.06104
1309	3.14331	2.71606	2.31934	1.89209	1.40381	1.00708	0.54932	0	-0.03052	0.39673	-1.00708	-2.92969	-4.76074	-6.34766	-8.27026	-9.21631	-10.3149		1309	0.39673	0.36621	-0.30518	-0.09155	0.54932	-0.03052	0.21362	0.24414	-0.03052	-0.15259	-0.03052	0.03052	0.12207	0	0.09155	-0.15259	0.12207
1310	3.17383	2.71606	2.31934	1.92261	1.40381	1.0376	0.54932	0.03052	-0.03052	0.39673	-1.00708	-2.92969	-4.76074	-6.34766	-8.23975	-9.21631	-10.3149		1310	0.39673	0.33569	-0.30518	-0.09155	0.5188	-0.06104	0.15259	0.21362	-0.03052	-0.15259	-0.03052	0.06104	0.12207	0	0.12207	-0.18311	0.15259
1311	3.17383	2.71606	2.31934	1.92261	1.40381	1.0376	0.54932	0.03052	0	0.36621	-1.00708	-2.92969	-4.76074	-6.37817	-8.20923	-9.21631	-10.3149		1311	0.39673	0.30518	-0.33569	-0.06104	0.48828	-0.06104	0.12207	0.18311	-0.03052	-0.18311	0	0.09155	0.12207	0	0.15259	-0.21362	0.21362
1312	3.20435	2.71606	2.34985	1.92261	1.37329	1.0376	0.54932	0.03052	0	0.36621	-1.00708	-2.92969	-4.76074	-6.37817	-8.20923	-9.21631	-10.3149		1312	0.39673	0.30518	-0.33569	-0.06104	0.42725	-0.06104	0.09155	0.12207	-0.06104	-0.21362	0	0.09155	0.12207	0	0.21362	-0.21362	0.24414
1313	3.23486	2.71606	2.34985	1.95312	1.37329	1.0376	0.5188	0.06104	0.03052	0.36621	-1.00708	-2.92969	-4.79126	-6.37817	-8.17871	-9.24683	-10.3149		1313	0.36621	0.27466	-0.33569	-0.03052	0.39673	-0.06104	0.06104	0.06104	-0.06104	-0.24414	0.03052	0.09155	0.09155	0	0.24414	-0.24414	0.27466
1314	3.26538	2.68555	2.38037	1.95312	1.37329	1.0376	0.5188	0.06104	0.06104	0.33569	-1.00708	-2.92969	-4.79126	-6.37817	-8.17871	-9.24683	-10.3149		1314	0.33569	0.27466	-0.33569	-0.03052	0.33569	-0.06104	0.03052	0	-0.06104	-0.24414	0.06104	0.09155	0.09155	0	0.27466	-0.27466	0.27466
1315	3.26538	2.68555	2.38037	1.95312	1.37329	1.00708	0.5188	0.09155	0.06104	0.33569	-1.00708	-2.92969	-4.82178	-6.37817	-8.17871	-9.27734	-10.3455		1315	0.30518	0.24414	-0.33569	-0.03052	0.24414	-0.03052	0	-0.03052	-0.06104	-0.27466	0.09155	0.06104	0.09155	0.03052	0.33569	-0.27466	0.27466
1316	3.2959	2.68555	2.38037	1.98364	1.37329	1.00708	0.5188	0.09155	0.09155	0.33569	-1.00708	-2.92969	-4.82178	-6.37817	-8.17871	-9.27734	-10.3455		1316	0.27466	0.24414	-0.33569	-0.03052	0.18311	0	0	-0.09155	-0.09155	-0.27466	0.12207	0.06104	0.09155	0.03052	0.36621	-0.27466	0.24414
1317	3.2959	2.68555	2.41089	1.98364	1.34277	0.97656	0.5188	0.12207	0.09155	0.30518	-1.0376	-2.92969	-4.85229	-6.34766	-8.17871	-9.27734	-10.3455		1317	0.24414	0.21362	-0.27466	0	0.12207	0	-0.03052	-0.15259	-0.09155	-0.27466	0.15259	0.03052	0.06104	0.03052	0.39673	-0.27466	0.24414
1318	3.2959	2.68555	2.41089	1.98364	1.34277	0.97656	0.5188	0.12207	0.09155	0.30518	-1.0376	-2.92969	-4.85229	-6.34766	-8.20923	-9.30786	-10.3455		1318	0.21362	0.21362	-0.24414	0	0.06104	0	-0.06104	-0.18311	-0.09155	-0.24414	0.15259	0.03052	0.03052	0.03052	0.42725	-0.27466	0.21362
1319	3.2959	2.65503	2.41089	1.98364	1.34277	0.94604	0.5188	0.15259	0.06104	0.27466	-1.0376	-2.89917	-4.85229	-6.31714	-8.20923	-9.30786	-10.3455		1319	0.18311	0.18311	-0.18311	0	0	0.03052	-0.09155	-0.24414	-0.12207	-0.24414	0.15259	0.03052	0.03052	0.03052	0.42725	-0.24414	0.15259
1320	3.2959	2.65503	2.41089	2.01416	1.34277	0.94604	0.54932	0.15259	0.06104	0.27466	-1.0376	-2.89917	-4.85229	-6.31714	-8.20923	-9.30786	-10.3455		1320	0.15259	0.18311	-0.12207	0	-0.03052	0.06104	-0.12207	-0.30518	-0.12207	-0.21362	0.12207	0.06104	0	0.03052	0.42725	-0.24414	0.12207
1321	3.2959	2.65503	2.41089	2.01416	1.31226	0.94604	0.54932	0.15259	0.06104	0.24414	-1.0376	-2.89917	-4.85229	-6.28662	-8.20923	-9.30786	-10.3455		1321	0.12207	0.15259	-0.09155	0	-0.06104	0.06104	-0.15259	-0.36621	-0.15259	-0.18311	0.12207	0.06104	0	0.06104	0.45776	-0.21362	0.09155
1322	3.2959	2.65503	2.44141	2.01416	1.31226	0.94604	0.54932	0.18311	0.03052	0.24414	-1.0376	-2.86865	-4.85229	-6.28662	-8.20923	-9.30786	-10.3455		1322	0.12207	0.15259	-0.03052	0.03052	-0.09155	0.06104	-0.21362	-0.39673	-0.15259	-0.15259	0.09155	0.09155	0	0.06104	0.45776	-0.21362	0.06104
1323	3.32642	2.65503	2.44141	2.01416	1.31226	0.94604	0.54932	0.18311	0.03052	0.21362	-1.0376	-2.86865	-4.85229	-6.2561	-8.17871	-9.30786	-10.3149		1323	0.09155	0.15259	0	0.03052	-0.09155	0.06104	-0.24414	-0.42725	-0.18311	-0.15259	0.09155	0.12207	-0.03052	0.06104	0.45776	-0.18311	0.03052
1324	3.32642	2.68555	2.47192	2.01416	1.31226	0.94604	0.54932	0.21362	0.03052	0.21362	-1.0376	-2.86865	-4.82178	-6.2561	-8.14819	-9.30786	-10.3149		1324	0.09155	0.12207	0.03052	0.06104	-0.12207	0.06104	-0.27466	-0.45776	-0.21362	-0.12207	0.09155	0.15259	-0.03052	0.06104	0.45776	-0.18311	0.03052
1325	3.32642	2.68555	2.47192	2.01416	1.31226	0.94604	0.5188	0.24414	0.03052	0.18311	-1.0376	-2.86865	-4.82178	-6.22559	-8.14819	-9.33838	-10.3149		1325	0.09155	0.12207	0.06104	0.06104	-0.09155	0.03052	-0.30518	-0.45776	-0.21362	-0.09155	0.06104	0.18311	0	0.06104	0.45776	-0.18311	0.03052
1326	3.32642	2.68555	2.47192	2.01416	1.34277	0.94604	0.5188	0.24414	0.03052	0.15259	-1.00708	-2.86865	-4.79126	-6.22559	-8.11767	-9.33838	-10.3149		1326	0.09155	0.09155	0.06104	0.09155	-0.09155	0.03052	-0.33569	-0.45776	-0.21362	-0.09155	0.09155	0.21362	0	0.09155	0.45776	-0.18311	0.03052
1327	3.32642	2.71606	2.47192	2.01416	1.34277	0.94604	0.48828	0.27466	0.03052	0.15259	-1.00708	-2.83813	-4.76074	-6.22559	-8.08716	-9.33838	-10.2844		1327	0.09155	0.09155	0.06104	0.09155	-0.09155	0	-0.36621	-0.45776	-0.24414	-0.09155	0.09155	0.24414	0	0.09155	0.42725	-0.18311	0.03052
1328	3.32642	2.71606	2.47192	1.98364	1.34277	0.97656	0.45776	0.30518	0.06104	0.15259	-1.00708	-2.83813	-4.73022	-6.2561	-8.08716	-9.33838	-10.2844		1328	0.12207	0.06104	0.03052	0.12207	-0.06104	0	-0.36621	-0.42725	-0.24414	-0.09155	0.09155	0.27466	0.03052	0.09155	0.39673	-0.21362	0.03052
1329	3.32642	2.71606	2.47192	1.98364	1.37329	0.97656	0.42725	0.30518	0.09155	0.15259	-1.00708	-2.83813	-4.69971	-6.2561	-8.08716	-9.33838	-10.2844		1329	0.12207	0.03052	0	0.12207	-0.06104	0	-0.36621	-0.42725	-0.21362	-0.09155	0.12207	0.30518	0.06104	0.09155	0.36621	-0.21362	0.03052
1330	3.32642	2.71606	2.44141	1.98364	1.37329	0.97656	0.39673	0.30518	0.12207	0.15259	-1.00708	-2.83813	-4.66919	-6.28662	-8.08716	-9.33838	-10.2844		1330	0.12207	0.03052	-0.03052	0.12207	-0.06104	0	-0.36621	-0.39673	-0.21362	-0.09155	0.15259	0.30518	0.12207	0.06104	0.36621	-0.21362	0.06104
1331	3.32642	2.71606	2.41089	1.95312	1.40381	1.00708	0.39673	0.33569	0.15259	0.15259	-1.00708	-2.83813	-4.63867	-6.28662	-8.08716	-9.33838	-10.2844		1331	0.12207	0	-0.06104	0.15259	-0.06104	0	-0.36621	-0.36621	-0.21362	-0.12207	0.18311	0.33569	0.15259	0.06104	0.33569	-0.21362	0.06104
1332	3.32642	2.74658	2.38037	1.92261	1.40381	1.00708	0.39673	0.33569	0.18311	0.15259	-1.00708	-2.83813	-4.60815	-6.31714	-8.08716	-9.30786	-10.2844		1332	0.09155	0	-0.12207	0.15259	-0.03052	0.03052	-0.36621	-0.36621	-0.18311	-0.12207	0.21362	0.36621	0.21362	0.06104	0.30518	-0.21362	0.06104
1333	3.2959	2.74658	2.34985	1.89209	1.40381	1.00708	0.39673	0.33569	0.18311	0.18311	-1.0376	-2.83813	-4.60815	-6.31714	-8.08716	-9.27734	-10.2844		1333	0.09155	-0.03052	-0.15259	0.15259	-0.03052	0.03052	-0.33569	-0.36621	-0.18311	-0.15259	0.24414	0.36621	0.24414	0.09155	0.27466	-0.21362	0.06104
1334	3.2959	2.74658	2.31934	1.86157	1.40381	1.0376	0.39673	0.33569	0.21362	0.21362	-1.0376	-2.83813	-4.57764	-6.31714	-8.08716	-9.24683	-10.2844		1334	0.09155	-0.06104	-0.21362	0.15259	-0.03052	0.06104	-0.33569	-0.33569	-0.18311	-0.18311	0.24414	0.39673	0.27466	0.09155	0.24414	-0.18311	0.09155
1335	3.2959	2.74658	2.28882	1.86157	1.40381	1.0376	0.42725	0.36621	0.21362	0.24414	-1.06812	-2.83813	-4.57764	-6.31714	-8.08716	-9.21631	-10.2844		1335	0.06104	-0.09155	-0.21362	0.15259	-0.03052	0.09155	-0.30518	-0.33569	-0.18311	-0.18311	0.27466	0.42725	0.30518	0.12207	0.21362	-0.18311	0.09155
1336	3.2959	2.7771	2.2583	1.83105	1.40381	1.06812	0.45776	0.39673	0.24414	0.30518	-1.06812	-2.86865	-4.60815	-6.31714	-8.08716	-9.18579	-10.2539		1336	0.06104	-0.12207	-0.24414	0.15259	-0.03052	0.12207	-0.27466	-0.30518	-0.18311	-0.21362	0.30518	0.45776	0.33569	0.12207	0.21362	-0.15259	0.09155
1337	3.2959	2.7771	2.2583	1.83105	1.40381	1.09863	0.45776	0.39673	0.21362	0.33569	-1.06812	-2.86865	-4.60815	-6.31714	-8.08716	-9.15527	-10.2539		1337	0.06104	-0.15259	-0.24414	0.18311	-0.03052	0.12207	-0.24414	-0.30518	-0.18311	-0.21362	0.30518	0.48828	0.36621	0.15259	0.18311	-0.15259	0.09155
1338	3.2959	2.80762	2.2583	1.83105	1.40381	1.09863	0.48828	0.42725	0.21362	0.36621	-1.09863	-2.86865	-4.60815	-6.31714	-8.08716	-9.12475	-10.2539		1338	0.06104	-0.15259	-0.21362	0.18311	-0.03052	0.12207	-0.21362	-0.27466	-0.21362	-0.21362	0.30518	0.48828	0.36621	0.18311	0.15259	-0.15259	0.09155
1339	3.2959	2.80762	2.2583	1.83105	1.40381	1.12915	0.48828	0.42725	0.18311	0.39673	-1.09863	-2.89917	-4.63867	-6.28662	-8.11767	-9.09424	-10.2234		1339	0.06104	-0.15259	-0.21362	0.21362	-0.06104	0.12207	-0.18311	-0.24414	-0.21362	-0.24414	0.30518	0.5188	0.36621	0.21362	0.12207	-0.15259	0.06104
1340	3.2959	2.83813	2.2583	1.83105	1.40381	1.15967	0.48828	0.45776	0.18311	0.39673	-1.09863	-2.89917	-4.63867	-6.2561	-8.11767	-9.09424	-10.2234		1340	0.06104	-0.15259	-0.18311	0.24414	-0.06104	0.12207	-0.15259	-0.21362	-0.21362	-0.24414	0.27466	0.54932	0.39673	0.21362	0.12207	-0.15259	0.06104
1341	3.26538	2.86865	2.28882	1.83105	1.40381	1.15967	0.48828	0.45776	0.15259	0.42725	-1.09863	-2.89917	-4.63867	-6.2561	-8.11767	-9.06372	-10.2234		1341	0.06104	-0.12207	-0.15259	0.27466	-0.06104	0.09155	-0.12207	-0.21362	-0.21362	-0.24414	0.27466	0.54932	0.36621	0.24414	0.09155	-0.12207	0.06104
1342	3.26538	2.86865	2.28882	1.83105	1.40381	1.19019	0.45776	0.45776	0.12207	0.42725	-1.09863	-2.89917	-4.60815	-6.22559	-8.11767	-9.06372	-10.1929		1342	0.06104	-0.09155	-0.15259	0.30518	-0.06104	0.06104	-0.09155	-0.18311	-0.21362	-0.24414	0.24414	0.54932	0.36621	0.24414	0.06104	-0.12207	0.03052
1343	3.26538	2.89917	2.31934	1.83105	1.40381	1.19019	0.42725	0.42725	0.09155	0.42725	-1.09863	-2.89917	-4.60815	-6.22559	-8.08716	-9.06372	-10.2234		1343	0.06104	-0.06104	-0.15259	0.33569	-0.06104	0.06104	-0.06104	-0.15259	-0.21362	-0.24414	0.21362	0.57983	0.36621	0.24414	0.03052	-0.12207	0.03052
1344	3.26538	2.89917	2.31934	1.86157	1.40381	1.19019	0.42725	0.42725	0.09155	0.39673	-1.09863	-2.86865	-4.57764	-6.22559	-8.08716	-9.06372	-10.2234		1344	0.06104	-0.03052	-0.18311	0.36621	-0.03052	0.03052	-0.06104	-0.12207	-0.18311	-0.24414	0.18311	0.57983	0.36621	0.21362	0	-0.12207	0
1345	3.26538	2.89917	2.34985	1.86157	1.40381	1.19019	0.39673	0.39673	0.06104	0.39673	-1.06812	-2.86865	-4.54712	-6.22559	-8.08716	-9.06372	-10.2234		1345	0.03052	0	-0.18311	0.36621	-0.03052	0	-0.03052	-0.09155	-0.18311	-0.21362	0.15259	0.57983	0.36621	0.21362	0	-0.12207	0
1346	3.26538	2.89917	2.34985	1.86157	1.40381	1.19019	0.39673	0.36621	0.03052	0.36621	-1.06812	-2.86865	-4.5166	-6.19507	-8.08716	-9.06372	-10.2539		1346	0.03052	0	-0.21362	0.39673	-0.03052	0	-0.03052	-0.06104	-0.15259	-0.21362	0.09155	0.54932	0.36621	0.21362	-0.03052	-0.09155	0
1347	3.26538	2.89917	2.38037	1.86157	1.40381	1.19019	0.39673	0.33569	0.03052	0.33569	-1.06812	-2.86865	-4.48608	-6.19507	-8.08716	-9.06372	-10.2844		1347	0	0.03052	-0.24414	0.39673	0	0	-0.03052	-0.03052	-0.15259	-0.21362	0.06104	0.54932	0.36621	0.18311	-0.06104	-0.09155	-0.03052
1348	3.26538	2.89917	2.38037	1.86157	1.43433	1.19019	0.39673	0.30518	0	0.33569	-1.0376	-2.86865	-4.48608	-6.19507	-8.08716	-9.06372	-10.3149		1348	0	0.06104	-0.27466	0.39673	0	0	-0.06104	0	-0.15259	-0.18311	0	0.5188	0.36621	0.18311	-0.09155	-0.06104	-0.06104
1349	3.26538	2.89917	2.38037	1.86157	1.43433	1.19019	0.42725	0.27466	0	0.33569	-1.0376	-2.86865	-4.45557	-6.22559	-8.11767	-9.06372	-10.3149		1349	0	0.09155	-0.30518	0.39673	0	0	-0.06104	0	-0.12207	-0.18311	0	0.5188	0.36621	0.15259	-0.12207	-0.03052	-0.09155
1350	3.26538	2.89917	2.38037	1.86157	1.43433	1.19019	0.42725	0.27466	0	0.30518	-1.0376	-2.89917	-4.45557	-6.22559	-8.11767	-9.06372	-10.3149		1350	0	0.12207	-0.33569	0.42725	0	0	-0.06104	0	-0.12207	-0.18311	-0.06104	0.48828	0.36621	0.15259	-0.15259	-0.03052	-0.12207
1351	3.26538	2.89917	2.38037	1.86157	1.43433	1.19019	0.45776	0.24414	-0.03052	0.30518	-1.0376	-2.89917	-4.45557	-6.22559	-8.14819	-9.06372	-10.3149		1351	0	0.12207	-0.33569	0.42725	0	0.03052	-0.09155	0	-0.12207	-0.18311	-0.09155	0.48828	0.39673	0.12207	-0.15259	0	-0.12207
1352	3.26538	2.89917	2.41089	1.86157	1.46484	1.19019	0.45776	0.24414	-0.03052	0.30518	-1.0376	-2.89917	-4.45557	-6.2561	-8.14819	-9.06372	-10.2844		1352	0	0.15259	-0.33569	0.42725	0	0.03052	-0.09155	0	-0.15259	-0.18311	-0.15259	0.45776	0.39673	0.09155	-0.15259	0	-0.15259
1353	3.26538	2.89917	2.41089	1.86157	1.46484	1.19019	0.45776	0.24414	-0.06104	0.30518	-1.06812	-2.89917	-4.45557	-6.2561	-8.17871	-9.0332	-10.2539		1353	0	0.15259	-0.36621	0.42725	0	0.03052	-0.09155	0	-0.15259	-0.18311	-0.18311	0.45776	0.42725	0.06104	-0.15259	0	-0.15259
1354	3.26538	2.89917	2.41089	1.86157	1.46484	1.19019	0.45776	0.24414	-0.06104	0.33569	-1.06812	-2.89917	-4.48608	-6.2561	-8.20923	-9.0332	-10.2234		1354	0	0.15259	-0.33569	0.42725	0	0.03052	-0.12207	0	-0.18311	-0.21362	-0.21362	0.42725	0.42725	0.03052	-0.15259	0.03052	-0.18311
1355	3.26538	2.89917	2.44141	1.86157	1.46484	1.19019	0.45776	0.24414	-0.06104	0.33569	-1.09863	-2.89917	-4.48608	-6.28662	-8.20923	-9.06372	-10.1929		1355	0	0.15259	-0.33569	0.39673	0	0.03052	-0.12207	0	-0.18311	-0.24414	-0.21362	0.42725	0.42725	0	-0.12207	0.06104	-0.18311
1356	3.26538	2.89917	2.44141	1.86157	1.46484	1.19019	0.42725	0.24414	-0.06104	0.33569	-1.09863	-2.89917	-4.5166	-6.28662	-8.23975	-9.06372	-10.1318		1356	0	0.12207	-0.30518	0.36621	0	0.03052	-0.12207	0	-0.21362	-0.27466	-0.24414	0.39673	0.45776	0	-0.09155	0.06104	-0.18311
1357	3.2959	2.89917	2.47192	1.86157	1.49536	1.19019	0.42725	0.24414	-0.06104	0.33569	-1.12915	-2.86865	-4.5166	-6.31714	-8.23975	-9.09424	-10.1318		1357	0	0.12207	-0.30518	0.33569	0	0.03052	-0.15259	0	-0.21362	-0.27466	-0.24414	0.36621	0.42725	-0.03052	-0.09155	0.09155	-0.18311
1358	3.2959	2.89917	2.47192	1.86157	1.49536	1.15967	0.39673	0.24414	-0.06104	0.30518	-1.12915	-2.86865	-4.5166	-6.31714	-8.23975	-9.12475	-10.1013		1358	0	0.09155	-0.27466	0.30518	0	0	-0.15259	0	-0.24414	-0.30518	-0.24414	0.36621	0.42725	-0.06104	-0.06104	0.09155	-0.18311
1359	3.2959	2.89917	2.47192	1.86157	1.49536	1.12915	0.39673	0.24414	-0.06104	0.30518	-1.12915	-2.86865	-4.5166	-6.31714	-8.23975	-9.12475	-10.0708		1359	0.03052	0.06104	-0.24414	0.24414	0	0	-0.18311	0	-0.24414	-0.33569	-0.21362	0.33569	0.39673	-0.09155	-0.06104	0.12207	-0.18311
1360	3.2959	2.89917	2.50244	1.86157	1.49536	1.09863	0.36621	0.24414	-0.03052	0.27466	-1.15967	-2.86865	-4.5166	-6.31714	-8.23975	-9.15527	-10.0708		1360	0.03052	0.03052	-0.21362	0.18311	0	0	-0.18311	0	-0.24414	-0.33569	-0.21362	0.30518	0.39673	-0.09155	-0.06104	0.12207	-0.15259
1361	3.2959	2.89917	2.47192	1.89209	1.49536	1.09863	0.36621	0.24414	-0.03052	0.27466	-1.15967	-2.83813	-4.54712	-6.31714	-8.23975	-9.18579	-10.1013		1361	0.06104	0.03052	-0.18311	0.12207	0	0	-0.21362	0	-0.24414	-0.33569	-0.21362	0.27466	0.36621	-0.12207	-0.06104	0.12207	-0.15259
1362	3.2959	2.89917	2.47192	1.89209	1.49536	1.06812	0.33569	0.21362	0	0.24414	-1.15967	-2.83813	-4.54712	-6.31714	-8.23975	-9.21631	-10.1013		1362	0.06104	0.03052	-0.15259	0.06104	0	0	-0.24414	0.03052	-0.21362	-0.30518	-0.21362	0.24414	0.33569	-0.12207	-0.06104	0.12207	-0.12207
1363	3.2959	2.89917	2.47192	1.89209	1.49536	1.06812	0.33569	0.21362	0	0.21362	-1.15967	-2.83813	-4.54712	-6.31714	-8.23975	-9.24683	-10.1318		1363	0.09155	0.03052	-0.12207	0	0.03052	0	-0.24414	0.03052	-0.21362	-0.27466	-0.21362	0.24414	0.30518	-0.12207	-0.09155	0.15259	-0.09155
1364	3.2959	2.89917	2.44141	1.92261	1.49536	1.06812	0.33569	0.21362	0	0.18311	-1.15967	-2.80762	-4.54712	-6.31714	-8.23975	-9.27734	-10.1623		1364	0.09155	0.03052	-0.12207	-0.03052	0.09155	0	-0.24414	0.06104	-0.18311	-0.21362	-0.21362	0.24414	0.27466	-0.12207	-0.12207	0.15259	-0.06104
1365	3.2959	2.92969	2.44141	1.92261	1.49536	1.06812	0.33569	0.21362	0.03052	0.15259	-1.15967	-2.80762	-4.54712	-6.34766	-8.20923	-9.27734	-10.1929		1365	0.06104	0.06104	-0.09155	-0.09155	0.12207	0	-0.24414	0.06104	-0.15259	-0.15259	-0.21362	0.24414	0.24414	-0.12207	-0.12207	0.15259	-0.03052
1366	3.32642	2.92969	2.41089	1.92261	1.49536	1.09863	0.36621	0.21362	0.03052	0.12207	-1.19019	-2.80762	-4.54712	-6.34766	-8.20923	-9.27734	-10.2234		1366	0.06104	0.06104	-0.09155	-0.12207	0.18311	0	-0.24414	0.09155	-0.09155	-0.09155	-0.24414	0.27466	0.24414	-0.12207	-0.15259	0.15259	0
1367	3.32642	2.89917	2.38037	1.95312	1.49536	1.09863	0.36621	0.18311	0.06104	0.09155	-1.19019	-2.7771	-4.5166	-6.34766	-8.17871	-9.24683	-10.2539		1367	0.03052	0.09155	-0.06104	-0.15259	0.24414	0	-0.24414	0.09155	-0.06104	-0.03052	-0.24414	0.27466	0.21362	-0.09155	-0.15259	0.15259	0
1368	3.32642	2.89917	2.38037	1.95312	1.49536	1.12915	0.36621	0.18311	0.06104	0.09155	-1.19019	-2.7771	-4.5166	-6.31714	-8.17871	-9.24683	-10.2844		1368	0	0.09155	-0.06104	-0.18311	0.27466	-0.03052	-0.24414	0.09155	0	0	-0.24414	0.30518	0.21362	-0.09155	-0.15259	0.12207	0
1369	3.32642	2.89917	2.34985	1.95312	1.49536	1.15967	0.39673	0.18311	0.06104	0.09155	-1.19019	-2.74658	-4.48608	-6.31714	-8.17871	-9.21631	-10.3149		1369	0	0.09155	-0.03052	-0.21362	0.30518	-0.03052	-0.21362	0.06104	0	0.06104	-0.27466	0.30518	0.21362	-0.06104	-0.15259	0.12207	0
1370	3.32642	2.86865	2.34985	1.95312	1.49536	1.19019	0.39673	0.21362	0.06104	0.09155	-1.19019	-2.74658	-4.48608	-6.31714	-8.14819	-9.21631	-10.3455		1370	0	0.06104	-0.03052	-0.21362	0.30518	-0.03052	-0.21362	0.06104	0.06104	0.09155	-0.27466	0.30518	0.21362	-0.06104	-0.15259	0.09155	0
1371	3.32642	2.86865	2.34985	1.95312	1.49536	1.19019	0.39673	0.21362	0.06104	0.09155	-1.19019	-2.71606	-4.45557	-6.28662	-8.14819	-9.18579	-10.3455		1371	0	0.03052	0	-0.21362	0.30518	-0.06104	-0.18311	0.03052	0.09155	0.12207	-0.24414	0.30518	0.21362	-0.03052	-0.12207	0.06104	-0.03052
1372	3.32642	2.83813	2.34985	1.92261	1.49536	1.19019	0.39673	0.21362	0.03052	0.12207	-1.19019	-2.71606	-4.45557	-6.28662	-8.11767	-9.15527	-10.376		1372	-0.03052	0	0	-0.18311	0.30518	-0.06104	-0.18311	0.03052	0.15259	0.15259	-0.24414	0.30518	0.24414	-0.03052	-0.15259	0.03052	-0.06104
1373	3.32642	2.83813	2.34985	1.92261	1.49536	1.19019	0.39673	0.21362	0.03052	0.12207	-1.19019	-2.71606	-4.42505	-6.28662	-8.11767	-9.15527	-10.376		1373	-0.03052	0	0	-0.18311	0.27466	-0.06104	-0.15259	0	0.18311	0.15259	-0.21362	0.27466	0.24414	0	-0.15259	0	-0.09155
1374	3.32642	2.80762	2.38037	1.92261	1.49536	1.15967	0.39673	0.21362	0	0.15259	-1.19019	-2.71606	-4.42505	-6.28662	-8.11767	-9.12475	-10.4065		1374	-0.03052	-0.06104	-0.03052	-0.12207	0.24414	-0.06104	-0.12207	0	0.18311	0.15259	-0.18311	0.27466	0.27466	0	-0.15259	0	-0.12207
1375	3.32642	2.80762	2.38037	1.92261	1.46484	1.15967	0.39673	0.21362	0	0.18311	-1.19019	-2.71606	-4.45557	-6.28662	-8.08716	-9.12475	-10.4065		1375	-0.03052	-0.09155	-0.03052	-0.09155	0.18311	-0.06104	-0.09155	0	0.21362	0.12207	-0.15259	0.24414	0.27466	0	-0.15259	-0.03052	-0.15259
1376	3.32642	2.80762	2.38037	1.95312	1.46484	1.12915	0.42725	0.24414	0	0.21362	-1.2207	-2.71606	-4.45557	-6.28662	-8.08716	-9.09424	-10.4065		1376	-0.03052	-0.15259	-0.03052	-0.03052	0.12207	-0.06104	-0.06104	0.03052	0.21362	0.09155	-0.15259	0.24414	0.30518	0	-0.18311	-0.03052	-0.15259
1377	3.32642	2.80762	2.41089	1.95312	1.46484	1.12915	0.42725	0.24414	0	0.24414	-1.2207	-2.74658	-4.45557	-6.31714	-8.08716	-9.09424	-10.4065		1377	-0.03052	-0.18311	-0.06104	0	0.06104	-0.03052	-0.03052	0.03052	0.18311	0.06104	-0.12207	0.21362	0.30518	0	-0.18311	-0.03052	-0.18311
1378	3.32642	2.80762	2.41089	1.95312	1.46484	1.09863	0.42725	0.24414	0	0.24414	-1.2207	-2.74658	-4.48608	-6.31714	-8.08716	-9.09424	-10.376		1378	-0.06104	-0.21362	-0.06104	0.03052	0.03052	-0.03052	0	0.06104	0.18311	0.03052	-0.09155	0.21362	0.30518	0	-0.18311	0	-0.18311
1379	3.2959	2.7771	2.41089	1.98364	1.46484	1.09863	0.42725	0.27466	0	0.27466	-1.2207	-2.7771	-4.48608	-6.34766	-8.08716	-9.09424	-10.376		1379	-0.06104	-0.24414	-0.06104	0.09155	0	-0.03052	0.03052	0.09155	0.15259	0	-0.09155	0.21362	0.30518	0	-0.21362	0	-0.18311
1380	3.2959	2.7771	2.41089	1.98364	1.43433	1.12915	0.42725	0.27466	0	0.30518	-1.2207	-2.7771	-4.5166	-6.34766	-8.08716	-9.09424	-10.376		1380	-0.06104	-0.24414	-0.06104	0.12207	0	-0.03052	0.06104	0.09155	0.12207	-0.06104	-0.06104	0.21362	0.27466	0	-0.21362	0	-0.18311
1381	3.2959	2.7771	2.38037	2.01416	1.43433	1.12915	0.39673	0.27466	0	0.33569	-1.2207	-2.80762	-4.5166	-6.34766	-8.08716	-9.09424	-10.3455		1381	-0.06104	-0.27466	-0.06104	0.12207	0	-0.03052	0.12207	0.12207	0.09155	-0.12207	-0.03052	0.21362	0.27466	0	-0.18311	0	-0.15259
1382	3.2959	2.7771	2.38037	2.04468	1.43433	1.15967	0.39673	0.30518	0.03052	0.33569	-1.2207	-2.80762	-4.5166	-6.37817	-8.08716	-9.09424	-10.3455		1382	-0.09155	-0.27466	-0.03052	0.15259	0	-0.03052	0.15259	0.12207	0.06104	-0.18311	-0.03052	0.21362	0.27466	0	-0.18311	0	-0.15259
1383	3.26538	2.7771	2.38037	2.04468	1.43433	1.15967	0.39673	0.30518	0.03052	0.36621	-1.19019	-2.83813	-4.5166	-6.34766	-8.08716	-9.09424	-10.3149		1383	-0.09155	-0.27466	-0.03052	0.15259	0	-0.06104	0.18311	0.09155	0.03052	-0.21362	0	0.24414	0.24414	-0.03052	-0.18311	0	-0.12207
1384	3.26538	2.7771	2.38037	2.04468	1.43433	1.19019	0.36621	0.30518	0.06104	0.36621	-1.19019	-2.83813	-4.48608	-6.34766	-8.08716	-9.09424	-10.2844		1384	-0.06104	-0.27466	0	0.15259	0.03052	-0.06104	0.21362	0.09155	0	-0.27466	0.03052	0.27466	0.24414	-0.03052	-0.15259	0	-0.12207
1385	3.26538	2.7771	2.38037	2.04468	1.43433	1.19019	0.33569	0.30518	0.06104	0.36621	-1.15967	-2.83813	-4.48608	-6.34766	-8.11767	-9.09424	-10.2844		1385	-0.06104	-0.27466	0	0.12207	0.09155	-0.09155	0.21362	0.06104	0	-0.33569	0.06104	0.30518	0.21362	-0.06104	-0.15259	0	-0.12207
1386	3.23486	2.7771	2.34985	2.04468	1.43433	1.19019	0.33569	0.30518	0.06104	0.33569	-1.12915	-2.80762	-4.45557	-6.34766	-8.11767	-9.09424	-10.2539		1386	-0.06104	-0.27466	0	0.09155	0.12207	-0.12207	0.21362	0.03052	0	-0.36621	0.12207	0.33569	0.21362	-0.06104	-0.12207	0	-0.12207
1387	3.23486	2.7771	2.34985	2.01416	1.43433	1.19019	0.30518	0.30518	0.06104	0.33569	-1.09863	-2.80762	-4.45557	-6.31714	-8.11767	-9.09424	-10.2234		1387	-0.03052	-0.27466	0	0.09155	0.15259	-0.15259	0.21362	0	0	-0.39673	0.18311	0.36621	0.18311	-0.09155	-0.12207	-0.03052	-0.09155
1388	3.23486	2.7771	2.34985	2.01416	1.43433	1.15967	0.30518	0.30518	0.06104	0.30518	-1.0376	-2.7771	-4.42505	-6.31714	-8.11767	-9.09424	-10.2234		1388	0	-0.27466	0.03052	0.06104	0.18311	-0.15259	0.21362	0	-0.03052	-0.42725	0.21362	0.39673	0.18311	-0.09155	-0.12207	-0.03052	-0.09155
1389	3.23486	2.7771	2.34985	1.98364	1.43433	1.12915	0.30518	0.30518	0.06104	0.27466	-1.00708	-2.7771	-4.42505	-6.31714	-8.11767	-9.09424	-10.1929		1389	0	-0.24414	0	0.03052	0.18311	-0.18311	0.21362	0	-0.03052	-0.42725	0.27466	0.42725	0.18311	-0.12207	-0.09155	-0.06104	-0.09155
1390	3.23486	2.7771	2.34985	1.95312	1.43433	1.09863	0.27466	0.30518	0.03052	0.27466	-0.97656	-2.7771	-4.42505	-6.28662	-8.08716	-9.09424	-10.1929		1390	0.03052	-0.24414	0	0	0.18311	-0.21362	0.21362	0	-0.06104	-0.42725	0.30518	0.45776	0.18311	-0.12207	-0.09155	-0.06104	-0.06104
1391	3.26538	2.7771	2.34985	1.95312	1.40381	1.06812	0.30518	0.30518	0.03052	0.24414	-0.94604	-2.74658	-4.42505	-6.28662	-8.08716	-9.09424	-10.1623		1391	0.06104	-0.21362	0	0	0.18311	-0.21362	0.18311	0	-0.06104	-0.42725	0.33569	0.48828	0.18311	-0.12207	-0.09155	-0.06104	-0.03052
1392	3.26538	2.7771	2.34985	1.92261	1.40381	1.0376	0.30518	0.33569	0.03052	0.24414	-0.94604	-2.74658	-4.42505	-6.2561	-8.08716	-9.12475	-10.1623		1392	0.09155	-0.18311	0	0	0.18311	-0.24414	0.18311	0	-0.09155	-0.39673	0.33569	0.48828	0.15259	-0.12207	-0.09155	-0.03052	0
1393	3.26538	2.7771	2.38037	1.89209	1.37329	0.97656	0.30518	0.33569	0.03052	0.21362	-0.91553	-2.74658	-4.45557	-6.2561	-8.08716	-9.12475	-10.1623		1393	0.12207	-0.15259	0	-0.03052	0.15259	-0.24414	0.15259	0	-0.09155	-0.39673	0.33569	0.48828	0.15259	-0.12207	-0.09155	-0.03052	0.03052
1394	3.2959	2.80762	2.38037	1.89209	1.37329	0.94604	0.33569	0.33569	0.03052	0.21362	-0.91553	-2.74658	-4.45557	-6.2561	-8.05664	-9.12475	-10.1318		1394	0.15259	-0.12207	0	-0.06104	0.15259	-0.24414	0.15259	0	-0.12207	-0.36621	0.30518	0.45776	0.15259	-0.12207	-0.09155	0	0.06104
1395	3.2959	2.80762	2.38037	1.86157	1.37329	0.91553	0.33569	0.33569	0.03052	0.21362	-0.91553	-2.74658	-4.48608	-6.22559	-8.05664	-9.12475	-10.1318		1395	0.18311	-0.09155	0	-0.09155	0.15259	-0.24414	0.15259	0.03052	-0.12207	-0.33569	0.27466	0.45776	0.12207	-0.12207	-0.09155	0	0.09155
1396	3.2959	2.80762	2.38037	1.83105	1.37329	0.91553	0.36621	0.36621	0	0.21362	-0.94604	-2.74658	-4.5166	-6.22559	-8.02612	-9.15527	-10.1623		1396	0.21362	-0.09155	0	-0.12207	0.15259	-0.24414	0.15259	0.06104	-0.12207	-0.30518	0.24414	0.42725	0.12207	-0.12207	-0.09155	0	0.12207
1397	3.2959	2.80762	2.38037	1.83105	1.40381	0.91553	0.39673	0.36621	0	0.21362	-0.94604	-2.7771	-4.54712	-6.22559	-7.9956	-9.15527	-10.1623		1397	0.27466	-0.06104	0	-0.15259	0.18311	-0.24414	0.12207	0.09155	-0.12207	-0.30518	0.21362	0.39673	0.12207	-0.12207	-0.09155	0	0.12207
1398	3.2959	2.80762	2.38037	1.83105	1.40381	0.91553	0.42725	0.39673	0	0.21362	-0.94604	-2.7771	-4.54712	-6.19507	-7.96509	-9.15527	-10.1623		1398	0.30518	-0.06104	0	-0.18311	0.18311	-0.21362	0.12207	0.12207	-0.12207	-0.27466	0.18311	0.39673	0.09155	-0.12207	-0.09155	0.03052	0.15259
1399	3.2959	2.80762	2.41089	1.80054	1.43433	0.91553	0.45776	0.39673	0	0.21362	-0.97656	-2.7771	-4.57764	-6.19507	-7.96509	-9.15527	-10.1929		1399	0.30518	-0.06104	0	-0.21362	0.24414	-0.18311	0.12207	0.12207	-0.12207	-0.27466	0.12207	0.36621	0.06104	-0.12207	-0.06104	0.06104	0.15259
1400	3.2959	2.80762	2.41089	1.80054	1.43433	0.91553	0.48828	0.42725	0	0.18311	-0.97656	-2.7771	-4.60815	-6.19507	-7.93457	-9.15527	-10.2234		1400	0.33569	-0.06104	0	-0.24414	0.27466	-0.15259	0.12207	0.15259	-0.12207	-0.27466	0.09155	0.36621	0.06104	-0.12207	-0.06104	0.09155	0.15259
1401	3.2959	2.80762	2.44141	1.80054	1.46484	0.94604	0.48828	0.45776	0	0.18311	-1.00708	-2.80762	-4.60815	-6.22559	-7.93457	-9.15527	-10.2539		1401	0.33569	-0.06104	0	-0.27466	0.30518	-0.15259	0.09155	0.18311	-0.12207	-0.27466	0.06104	0.36621	0.03052	-0.12207	-0.06104	0.12207	0.12207
1402	3.2959	2.80762	2.44141	1.80054	1.46484	0.94604	0.48828	0.45776	0	0.15259	-1.00708	-2.80762	-4.63867	-6.22559	-7.90405	-9.15527	-10.2844		1402	0.36621	-0.06104	-0.03052	-0.30518	0.36621	-0.12207	0.09155	0.18311	-0.12207	-0.30518	0.03052	0.39673	0	-0.15259	-0.03052	0.15259	0.12207
1403	3.2959	2.7771	2.47192	1.83105	1.49536	0.97656	0.5188	0.45776	0	0.15259	-1.00708	-2.83813	-4.63867	-6.22559	-7.90405	-9.15527	-10.2844		1403	0.36621	-0.06104	-0.03052	-0.30518	0.39673	-0.09155	0.06104	0.18311	-0.12207	-0.30518	0	0.39673	0	-0.15259	-0.03052	0.21362	0.09155
1404	3.2959	2.7771	2.47192	1.83105	1.49536	1.00708	0.48828	0.48828	0	0.12207	-1.00708	-2.83813	-4.63867	-6.2561	-7.93457	-9.15527	-10.3149		1404	0.33569	-0.06104	-0.06104	-0.30518	0.42725	-0.06104	0.06104	0.18311	-0.12207	-0.30518	0	0.42725	0	-0.15259	0	0.24414	0.06104
1405	3.2959	2.7771	2.47192	1.83105	1.52588	1.00708	0.48828	0.45776	0	0.12207	-1.0376	-2.86865	-4.63867	-6.2561	-7.93457	-9.15527	-10.3455		1405	0.33569	-0.06104	-0.06104	-0.27466	0.42725	-0.03052	0.03052	0.18311	-0.12207	-0.30518	0	0.45776	-0.03052	-0.15259	0	0.27466	0.06104
1406	3.2959	2.74658	2.47192	1.83105	1.52588	1.0376	0.45776	0.45776	0	0.12207	-1.0376	-2.86865	-4.60815	-6.28662	-7.96509	-9.15527	-10.3455		1406	0.30518	-0.06104	-0.06104	-0.24414	0.39673	0	0.03052	0.15259	-0.15259	-0.30518	0	0.48828	-0.06104	-0.15259	0	0.30518	0.03052
1407	3.2959	2.74658	2.47192	1.83105	1.52588	1.0376	0.42725	0.42725	0	0.12207	-1.00708	-2.86865	-4.60815	-6.28662	-7.9956	-9.15527	-10.376		1407	0.27466	-0.06104	-0.06104	-0.18311	0.36621	0	0	0.15259	-0.15259	-0.30518	0	0.5188	-0.06104	-0.15259	0	0.30518	0
1408	3.2959	2.71606	2.44141	1.83105	1.52588	1.0376	0.42725	0.39673	0	0.12207	-1.00708	-2.86865	-4.57764	-6.28662	-8.02612	-9.15527	-10.376		1408	0.24414	-0.03052	-0.06104	-0.15259	0.33569	0.06104	0	0.12207	-0.15259	-0.27466	0	0.54932	-0.09155	-0.12207	0	0.30518	0
1409	3.26538	2.71606	2.44141	1.83105	1.52588	1.06812	0.39673	0.36621	0	0.12207	-1.0376	-2.86865	-4.54712	-6.31714	-8.05664	-9.15527	-10.376		1409	0.24414	-0.03052	-0.06104	-0.09155	0.24414	0.09155	0	0.09155	-0.15259	-0.27466	0	0.57983	-0.12207	-0.12207	0	0.30518	0
1410	3.26538	2.68555	2.44141	1.83105	1.52588	1.06812	0.36621	0.33569	0	0.12207	-1.0376	-2.83813	-4.54712	-6.31714	-8.08716	-9.18579	-10.376		1410	0.21362	0	-0.06104	-0.06104	0.18311	0.12207	0	0.06104	-0.15259	-0.27466	0	0.57983	-0.12207	-0.09155	0	0.27466	0
1411	3.23486	2.68555	2.44141	1.83105	1.49536	1.06812	0.36621	0.30518	0	0.12207	-1.0376	-2.83813	-4.5166	-6.31714	-8.11767	-9.18579	-10.3455		1411	0.21362	0	-0.03052	-0.03052	0.12207	0.18311	0.03052	0.06104	-0.15259	-0.24414	0	0.54932	-0.15259	-0.09155	-0.03052	0.24414	0
1412	3.23486	2.65503	2.41089	1.80054	1.49536	1.06812	0.36621	0.30518	0	0.15259	-1.0376	-2.80762	-4.5166	-6.31714	-8.14819	-9.18579	-10.3455		1412	0.18311	0	-0.03052	0	0.03052	0.24414	0.03052	0.03052	-0.15259	-0.24414	0	0.5188	-0.15259	-0.06104	-0.06104	0.21362	0
1413	3.20435	2.65503	2.41089	1.80054	1.52588	1.06812	0.36621	0.27466	-0.03052	0.15259	-1.06812	-2.80762	-4.5166	-6.34766	-8.14819	-9.18579	-10.3149		1413	0.18311	0	-0.03052	0	0	0.30518	0.06104	0.03052	-0.12207	-0.24414	-0.03052	0.48828	-0.18311	-0.06104	-0.09155	0.18311	0
1414	3.20435	2.62451	2.38037	1.80054	1.52588	1.09863	0.36621	0.27466	-0.03052	0.15259	-1.06812	-2.80762	-4.5166	-6.34766	-8.14819	-9.15527	-10.2844		1414	0.18311	0.03052	-0.03052	0.03052	0	0.33569	0.06104	0	-0.12207	-0.24414	-0.03052	0.45776	-0.18311	-0.06104	-0.12207	0.15259	0
1415	3.17383	2.62451	2.38037	1.80054	1.52588	1.09863	0.39673	0.27466	-0.03052	0.15259	-1.09863	-2.80762	-4.5166	-6.34766	-8.14819	-9.15527	-10.2844		1415	0.18311	0.03052	-0.06104	0.03052	-0.03052	0.39673	0.09155	0	-0.09155	-0.24414	-0.06104	0.39673	-0.21362	-0.06104	-0.15259	0.12207	0
1416	3.17383	2.62451	2.34985	1.80054	1.52588	1.09863	0.39673	0.27466	-0.03052	0.15259	-1.12915	-2.80762	-4.54712	-6.37817	-8.11767	-9.12475	-10.2539		1416	0.18311	0.03052	-0.06104	0.06104	-0.03052	0.42725	0.12207	0	-0.06104	-0.24414	-0.06104	0.33569	-0.24414	-0.06104	-0.15259	0.12207	0.03052
1417	3.14331	2.59399	2.34985	1.80054	1.49536	1.09863	0.39673	0.27466	-0.03052	0.15259	-1.15967	-2.83813	-4.57764	-6.37817	-8.08716	-9.09424	-10.2539		1417	0.18311	0.03052	-0.09155	0.06104	-0.03052	0.42725	0.12207	0	-0.03052	-0.24414	-0.09155	0.27466	-0.24414	-0.06104	-0.15259	0.12207	0.03052
1418	3.14331	2.59399	2.34985	1.80054	1.49536	1.12915	0.42725	0.27466	0	0.15259	-1.15967	-2.83813	-4.57764	-6.37817	-8.05664	-9.06372	-10.2539		1418	0.18311	0.03052	-0.09155	0.06104	0	0.39673	0.12207	0	-0.03052	-0.27466	-0.09155	0.21362	-0.24414	-0.06104	-0.15259	0.15259	0
1419	3.14331	2.59399	2.34985	1.77002	1.49536	1.12915	0.42725	0.30518	0	0.15259	-1.19019	-2.86865	-4.60815	-6.37817	-8.02612	-9.0332	-10.2539		1419	0.18311	0	-0.12207	0.09155	0	0.39673	0.15259	0	-0.03052	-0.30518	-0.09155	0.15259	-0.24414	-0.06104	-0.12207	0.15259	0
1420	3.11279	2.59399	2.34985	1.77002	1.49536	1.15967	0.42725	0.30518	0	0.15259	-1.2207	-2.89917	-4.60815	-6.37817	-7.9956	-9.0332	-10.2844		1420	0.18311	0	-0.12207	0.12207	0.03052	0.33569	0.15259	0.03052	0	-0.33569	-0.09155	0.09155	-0.24414	-0.06104	-0.09155	0.18311	0
1421	3.11279	2.59399	2.34985	1.77002	1.49536	1.15967	0.42725	0.30518	0	0.18311	-1.25122	-2.89917	-4.60815	-6.37817	-7.96509	-9.00268	-10.3149		1421	0.21362	0	-0.12207	0.12207	0.06104	0.30518	0.15259	0.03052	0	-0.36621	-0.09155	0.06104	-0.24414	-0.06104	-0.03052	0.24414	-0.03052
1422	3.08228	2.62451	2.38037	1.77002	1.49536	1.15967	0.42725	0.30518	0	0.18311	-1.28174	-2.92969	-4.60815	-6.37817	-7.93457	-8.97217	-10.3455		1422	0.21362	0	-0.12207	0.15259	0.09155	0.27466	0.12207	0.06104	0	-0.39673	-0.09155	0.03052	-0.21362	-0.03052	0	0.30518	-0.06104
1423	3.08228	2.62451	2.41089	1.77002	1.49536	1.15967	0.42725	0.30518	0	0.21362	-1.31226	-2.92969	-4.60815	-6.34766	-7.93457	-8.97217	-10.376		1423	0.21362	-0.03052	-0.12207	0.15259	0.09155	0.21362	0.12207	0.09155	0	-0.39673	-0.09155	0	-0.18311	-0.03052	0.03052	0.36621	-0.09155
1424	3.05176	2.65503	2.41089	1.77002	1.52588	1.19019	0.42725	0.30518	0	0.24414	-1.34277	-2.9602	-4.57764	-6.34766	-7.90405	-8.94165	-10.4065		1424	0.24414	-0.03052	-0.12207	0.15259	0.12207	0.18311	0.09155	0.12207	0.03052	-0.39673	-0.06104	0	-0.15259	0	0.09155	0.42725	-0.15259
1425	3.05176	2.68555	2.44141	1.77002	1.52588	1.19019	0.45776	0.30518	0	0.24414	-1.37329	-2.9602	-4.57764	-6.34766	-7.90405	-8.94165	-10.437		1425	0.24414	-0.03052	-0.12207	0.18311	0.12207	0.15259	0.09155	0.15259	0.03052	-0.39673	-0.06104	0	-0.12207	0	0.12207	0.48828	-0.18311
1426	3.05176	2.68555	2.47192	1.80054	1.52588	1.15967	0.45776	0.30518	-0.03052	0.27466	-1.37329	-2.99072	-4.54712	-6.34766	-7.90405	-8.94165	-10.4675		1426	0.24414	-0.06104	-0.09155	0.18311	0.12207	0.12207	0.06104	0.21362	0.06104	-0.39673	-0.06104	0.03052	-0.09155	0.03052	0.18311	0.54932	-0.21362
1427	3.05176	2.71606	2.47192	1.80054	1.49536	1.15967	0.45776	0.30518	-0.03052	0.27466	-1.37329	-2.99072	-4.54712	-6.34766	-7.90405	-8.94165	-10.4675		1427	0.27466	-0.06104	-0.09155	0.18311	0.12207	0.12207	0.03052	0.24414	0.09155	-0.36621	-0.06104	0.03052	-0.06104	0.06104	0.21362	0.61035	-0.21362
1428	3.02124	2.74658	2.50244	1.83105	1.49536	1.15967	0.48828	0.30518	-0.06104	0.27466	-1.37329	-3.02124	-4.54712	-6.34766	-7.90405	-8.94165	-10.498		1428	0.27466	-0.06104	-0.06104	0.18311	0.12207	0.09155	0	0.24414	0.12207	-0.33569	-0.06104	0.06104	-0.03052	0.06104	0.24414	0.64087	-0.24414
[truncated: 2,072 more rows]

## Sheet: Panel_a_data
AVB-Ij
	WT				unc-7;inx-19
Vj	Average Ij	SEM		Vj	Average Ij	SEM
-80	-12.2245	1.80876		-80	-0.38788	0.25967
-70	-10.7909	1.73518		-70	-0.28931	0.09452
-60	-9.13872	1.49774		-60	-0.3507	0.20614
-50	-7.13991	1.1605		-50	-0.30942	0.18786
-40	-5.20973	0.94261		-40	-0.33829	0.13346
[truncated: 12 more rows]

## Sheet: Panel_b_trace
DB4-Ij
[truncated: 3,503 more rows]

[truncated: 5 more sheets: Panel_b_data, Panel_c_trace, Panel_c_data, Panel_d_trace, Panel_d_data]
