# Supplementary material for: Locomotion modulates olfactory learning through proprioception in C. elegans
Source: Nat Commun. 2023 Jul 27;14:4534. doi: 10.1038/s41467-023-40286-x (PMC10374624; doi:10.1038/s41467-023-40286-x)
Supplement: Supplementary file 4 — Source Data [file 41467_2023_40286_MOESM4_ESM.zip › Supplementary Fig. 12 Source Data.xlsx]

## Sheet: trace
ACh-induced current in AVA (pA)
	WT	acc-1	acc-3	acc-4	lgc-46	lgc-47	lgc-48	lgc-49
1	2.10571	2.68555	1.70898	1.43433	1.89209	1.46484	1.2207	2.10571
2	2.10571	2.68555	1.7395	1.43433	1.86157	1.49536	1.2207	2.10571
3	2.0752	2.65503	1.7395	1.40381	1.86157	1.52588	1.2207	2.10571
4	2.04468	2.59399	1.77002	1.37329	1.86157	1.5564	1.2207	2.10571
5	2.01416	2.56348	1.77002	1.37329	1.86157	1.61743	1.2207	2.10571
6	1.98364	2.50244	1.80054	1.34277	1.89209	1.67847	1.25122	2.10571
7	1.95312	2.44141	1.80054	1.31226	1.89209	1.7395	1.25122	2.10571
8	1.92261	2.34985	1.83105	1.28174	1.89209	1.80054	1.28174	2.10571
9	1.86157	2.28882	1.83105	1.25122	1.89209	1.86157	1.31226	2.10571
10	1.83105	2.19727	1.83105	1.25122	1.89209	1.95312	1.31226	2.10571
11	1.83105	2.10571	1.86157	1.25122	1.89209	2.01416	1.34277	2.10571
12	1.80054	2.04468	1.86157	1.25122	1.86157	2.0752	1.37329	2.13623
13	1.77002	1.98364	1.89209	1.28174	1.83105	2.13623	1.37329	2.13623
14	1.7395	1.95312	1.92261	1.31226	1.80054	2.16675	1.40381	2.16675
15	1.7395	1.95312	1.92261	1.34277	1.77002	2.19727	1.40381	2.19727
16	1.70898	1.92261	1.95312	1.40381	1.7395	2.16675	1.43433	2.19727
17	1.70898	1.95312	1.98364	1.46484	1.70898	2.16675	1.43433	2.19727
18	1.70898	1.95312	2.01416	1.49536	1.67847	2.10571	1.43433	2.19727
19	1.70898	1.98364	2.01416	1.52588	1.67847	2.04468	1.46484	2.19727
20	1.70898	1.98364	2.04468	1.52588	1.64795	2.01416	1.46484	2.19727
21	1.7395	1.98364	2.01416	1.52588	1.64795	1.95312	1.46484	2.19727
22	1.77002	1.98364	2.01416	1.49536	1.64795	1.89209	1.46484	2.22778
23	1.80054	2.01416	1.98364	1.46484	1.64795	1.83105	1.46484	2.22778
24	1.83105	1.98364	1.95312	1.40381	1.67847	1.80054	1.46484	2.28882
25	1.86157	1.98364	1.92261	1.34277	1.67847	1.77002	1.46484	2.31934
26	1.89209	1.95312	1.89209	1.31226	1.70898	1.7395	1.43433	2.34985
27	1.89209	1.95312	1.89209	1.28174	1.70898	1.67847	1.43433	2.41089
28	1.89209	1.92261	1.89209	1.25122	1.7395	1.64795	1.43433	2.44141
29	1.86157	1.89209	1.89209	1.2207	1.77002	1.61743	1.40381	2.47192
30	1.86157	1.86157	1.89209	1.2207	1.80054	1.58691	1.40381	2.50244
31	1.83105	1.86157	1.89209	1.2207	1.83105	1.5564	1.43433	2.50244
32	1.83105	1.83105	1.92261	1.2207	1.86157	1.52588	1.46484	2.50244
33	1.83105	1.86157	1.92261	1.2207	1.86157	1.49536	1.49536	2.50244
34	1.86157	1.86157	1.92261	1.19019	1.89209	1.46484	1.5564	2.47192
35	1.89209	1.92261	1.89209	1.15967	1.89209	1.46484	1.61743	2.44141
36	1.92261	1.95312	1.86157	1.12915	1.89209	1.46484	1.64795	2.44141
37	1.95312	2.01416	1.86157	1.06812	1.89209	1.46484	1.70898	2.41089
38	1.98364	2.0752	1.83105	1.00708	1.89209	1.46484	1.7395	2.38037
39	2.04468	2.13623	1.80054	0.97656	1.89209	1.46484	1.77002	2.38037
40	2.04468	2.16675	1.77002	0.91553	1.89209	1.49536	1.77002	2.38037
41	2.0752	2.19727	1.77002	0.91553	1.89209	1.49536	1.77002	2.38037
42	2.0752	2.22778	1.77002	0.91553	1.89209	1.49536	1.77002	2.41089
43	2.0752	2.2583	1.77002	0.91553	1.92261	1.46484	1.77002	2.44141
44	2.04468	2.2583	1.77002	0.94604	1.92261	1.46484	1.77002	2.50244
45	2.01416	2.28882	1.77002	1.00708	1.95312	1.46484	1.77002	2.53296
46	2.01416	2.28882	1.7395	1.06812	1.95312	1.46484	1.77002	2.59399
47	1.98364	2.31934	1.7395	1.12915	1.95312	1.49536	1.7395	2.62451
48	1.95312	2.31934	1.7395	1.19019	1.92261	1.52588	1.70898	2.65503
49	1.92261	2.34985	1.70898	1.25122	1.92261	1.5564	1.67847	2.68555
50	1.89209	2.38037	1.70898	1.28174	1.89209	1.58691	1.61743	2.68555
51	1.86157	2.38037	1.67847	1.34277	1.89209	1.61743	1.58691	2.68555
52	1.80054	2.38037	1.67847	1.37329	1.89209	1.64795	1.52588	2.65503
53	1.77002	2.38037	1.64795	1.37329	1.89209	1.67847	1.49536	2.62451
54	1.7395	2.38037	1.64795	1.40381	1.89209	1.67847	1.46484	2.56348
55	1.70898	2.38037	1.61743	1.40381	1.89209	1.67847	1.43433	2.50244
56	1.64795	2.41089	1.58691	1.40381	1.89209	1.67847	1.43433	2.47192
57	1.61743	2.41089	1.58691	1.40381	1.86157	1.67847	1.46484	2.41089
58	1.61743	2.44141	1.5564	1.37329	1.86157	1.64795	1.49536	2.34985
59	1.58691	2.47192	1.52588	1.37329	1.83105	1.61743	1.5564	2.28882
60	1.58691	2.50244	1.49536	1.34277	1.80054	1.61743	1.61743	2.22778
61	1.58691	2.56348	1.46484	1.34277	1.77002	1.58691	1.67847	2.19727
62	1.58691	2.59399	1.43433	1.34277	1.7395	1.58691	1.7395	2.16675
63	1.61743	2.65503	1.43433	1.31226	1.67847	1.5564	1.80054	2.13623
64	1.64795	2.68555	1.40381	1.34277	1.64795	1.52588	1.86157	2.13623
65	1.67847	2.71606	1.43433	1.34277	1.61743	1.52588	1.89209	2.16675
66	1.70898	2.71606	1.43433	1.34277	1.61743	1.49536	1.92261	2.16675
67	1.7395	2.74658	1.46484	1.37329	1.61743	1.49536	1.95312	2.19727
68	1.77002	2.74658	1.49536	1.40381	1.61743	1.52588	1.95312	2.2583
69	1.80054	2.74658	1.5564	1.40381	1.64795	1.52588	1.95312	2.28882
70	1.80054	2.71606	1.58691	1.43433	1.67847	1.58691	1.92261	2.31934
71	1.80054	2.71606	1.64795	1.43433	1.7395	1.61743	1.89209	2.34985
72	1.80054	2.68555	1.64795	1.43433	1.77002	1.70898	1.89209	2.38037
73	1.80054	2.62451	1.67847	1.40381	1.83105	1.77002	1.83105	2.41089
74	1.80054	2.59399	1.67847	1.37329	1.86157	1.83105	1.80054	2.44141
75	1.80054	2.56348	1.67847	1.34277	1.89209	1.89209	1.7395	2.47192
76	1.80054	2.50244	1.64795	1.31226	1.92261	1.95312	1.70898	2.47192
77	1.80054	2.47192	1.61743	1.25122	1.92261	1.95312	1.64795	2.47192
78	1.83105	2.44141	1.61743	1.2207	1.92261	1.98364	1.61743	2.47192
79	1.83105	2.41089	1.58691	1.19019	1.92261	1.95312	1.58691	2.44141
80	1.86157	2.38037	1.5564	1.15967	1.89209	1.95312	1.5564	2.41089
81	1.89209	2.38037	1.5564	1.12915	1.86157	1.92261	1.5564	2.38037
82	1.89209	2.38037	1.5564	1.12915	1.86157	1.89209	1.5564	2.34985
83	1.92261	2.34985	1.5564	1.12915	1.83105	1.86157	1.58691	2.31934
84	1.95312	2.34985	1.5564	1.15967	1.80054	1.83105	1.61743	2.28882
85	1.95312	2.34985	1.5564	1.19019	1.77002	1.80054	1.64795	2.2583
86	1.95312	2.31934	1.5564	1.2207	1.77002	1.77002	1.67847	2.22778
87	1.95312	2.28882	1.5564	1.28174	1.7395	1.7395	1.70898	2.22778
88	1.92261	2.28882	1.52588	1.34277	1.70898	1.70898	1.7395	2.22778
89	1.89209	2.2583	1.49536	1.40381	1.67847	1.67847	1.77002	2.22778
90	1.86157	2.22778	1.43433	1.46484	1.64795	1.61743	1.83105	2.22778
91	1.80054	2.19727	1.37329	1.5564	1.58691	1.58691	1.86157	2.22778
92	1.77002	2.19727	1.34277	1.61743	1.5564	1.5564	1.89209	2.2583
93	1.7395	2.19727	1.28174	1.70898	1.49536	1.49536	1.95312	2.2583
94	1.70898	2.19727	1.25122	1.77002	1.46484	1.46484	2.01416	2.2583
95	1.67847	2.19727	1.25122	1.83105	1.43433	1.40381	2.04468	2.2583
96	1.67847	2.22778	1.25122	1.86157	1.40381	1.37329	2.0752	2.2583
97	1.67847	2.22778	1.28174	1.89209	1.40381	1.34277	2.10571	2.2583
98	1.67847	2.22778	1.31226	1.89209	1.37329	1.34277	2.13623	2.2583
99	1.67847	2.2583	1.37329	1.89209	1.37329	1.34277	2.13623	2.22778
100	1.70898	2.2583	1.40381	1.83105	1.37329	1.34277	2.13623	2.22778
101	1.70898	2.2583	1.46484	1.80054	1.40381	1.34277	2.10571	2.19727
102	1.7395	2.28882	1.52588	1.7395	1.40381	1.40381	2.0752	2.19727
103	1.7395	2.31934	1.5564	1.67847	1.40381	1.43433	2.04468	2.19727
104	1.77002	2.31934	1.58691	1.61743	1.40381	1.46484	2.01416	2.19727
105	1.80054	2.34985	1.58691	1.58691	1.43433	1.52588	1.98364	2.22778
106	1.83105	2.38037	1.61743	1.58691	1.43433	1.58691	1.95312	2.22778
107	1.86157	2.38037	1.61743	1.5564	1.40381	1.64795	1.95312	2.2583
108	1.92261	2.41089	1.61743	1.58691	1.40381	1.70898	1.95312	2.28882
109	1.98364	2.44141	1.61743	1.58691	1.37329	1.7395	1.95312	2.28882
110	2.04468	2.44141	1.61743	1.61743	1.34277	1.77002	1.98364	2.31934
111	2.10571	2.47192	1.61743	1.64795	1.31226	1.83105	2.01416	2.31934
112	2.19727	2.47192	1.64795	1.64795	1.28174	1.86157	2.04468	2.28882
113	2.22778	2.50244	1.67847	1.64795	1.25122	1.92261	2.10571	2.28882
114	2.28882	2.50244	1.67847	1.64795	1.2207	1.95312	2.13623	2.2583
115	2.31934	2.47192	1.70898	1.64795	1.2207	2.01416	2.19727	2.22778
116	2.34985	2.44141	1.7395	1.64795	1.2207	2.04468	2.28882	2.19727
117	2.34985	2.38037	1.77002	1.64795	1.2207	2.10571	2.34985	2.16675
118	2.38037	2.31934	1.80054	1.64795	1.25122	2.13623	2.41089	2.13623
119	2.38037	2.2583	1.80054	1.64795	1.25122	2.19727	2.44141	2.13623
120	2.41089	2.19727	1.80054	1.64795	1.28174	2.22778	2.47192	2.16675
121	2.41089	2.13623	1.80054	1.64795	1.28174	2.2583	2.50244	2.19727
122	2.44141	2.10571	1.80054	1.64795	1.28174	2.28882	2.47192	2.22778
123	2.47192	2.0752	1.80054	1.64795	1.28174	2.31934	2.47192	2.2583
124	2.47192	2.10571	1.77002	1.64795	1.28174	2.31934	2.41089	2.31934
125	2.47192	2.13623	1.7395	1.67847	1.28174	2.31934	2.34985	2.38037
126	2.50244	2.16675	1.7395	1.67847	1.28174	2.31934	2.28882	2.41089
127	2.47192	2.22778	1.70898	1.70898	1.28174	2.31934	2.19727	2.44141
128	2.47192	2.28882	1.67847	1.7395	1.28174	2.28882	2.10571	2.47192
129	2.47192	2.31934	1.67847	1.77002	1.28174	2.28882	2.01416	2.47192
130	2.44141	2.38037	1.64795	1.80054	1.28174	2.28882	1.92261	2.47192
131	2.41089	2.44141	1.61743	1.80054	1.28174	2.28882	1.83105	2.44141
132	2.38037	2.47192	1.61743	1.80054	1.31226	2.2583	1.7395	2.41089
133	2.34985	2.50244	1.61743	1.80054	1.34277	2.2583	1.67847	2.38037
134	2.28882	2.53296	1.61743	1.80054	1.37329	2.22778	1.58691	2.31934
135	2.2583	2.53296	1.61743	1.80054	1.40381	2.22778	1.52588	2.28882
136	2.22778	2.53296	1.64795	1.77002	1.46484	2.19727	1.46484	2.22778
137	2.22778	2.53296	1.67847	1.7395	1.49536	2.16675	1.43433	2.16675
138	2.19727	2.53296	1.70898	1.70898	1.52588	2.16675	1.40381	2.13623
139	2.19727	2.53296	1.77002	1.67847	1.5564	2.13623	1.37329	2.0752
140	2.19727	2.50244	1.80054	1.64795	1.5564	2.16675	1.40381	2.04468
141	2.22778	2.50244	1.83105	1.61743	1.5564	2.16675	1.43433	2.04468
142	2.22778	2.47192	1.89209	1.58691	1.5564	2.19727	1.46484	2.01416
143	2.2583	2.47192	1.92261	1.58691	1.5564	2.22778	1.52588	2.01416
144	2.28882	2.44141	1.92261	1.58691	1.5564	2.2583	1.58691	2.04468
145	2.31934	2.41089	1.95312	1.61743	1.52588	2.28882	1.64795	2.04468
146	2.31934	2.34985	1.95312	1.61743	1.52588	2.31934	1.70898	2.04468
147	2.31934	2.31934	1.95312	1.64795	1.5564	2.34985	1.7395	2.04468
148	2.28882	2.22778	1.95312	1.64795	1.5564	2.38037	1.7395	2.01416
149	2.2583	2.16675	1.95312	1.67847	1.58691	2.41089	1.70898	2.01416
150	2.22778	2.0752	1.95312	1.67847	1.58691	2.44141	1.67847	2.01416
151	2.19727	1.98364	1.95312	1.67847	1.61743	2.47192	1.64795	2.01416
152	2.16675	1.92261	1.95312	1.67847	1.61743	2.50244	1.61743	2.01416
153	2.10571	1.83105	1.95312	1.64795	1.61743	2.56348	1.58691	2.04468
154	2.0752	1.77002	1.95312	1.58691	1.61743	2.59399	1.5564	2.04468
155	2.04468	1.7395	1.95312	1.52588	1.58691	2.59399	1.5564	2.0752
156	2.04468	1.70898	1.98364	1.46484	1.58691	2.62451	1.58691	2.0752
157	2.04468	1.67847	2.01416	1.40381	1.58691	2.59399	1.61743	2.10571
158	2.04468	1.67847	2.01416	1.34277	1.58691	2.56348	1.67847	2.10571
159	2.0752	1.70898	2.04468	1.28174	1.61743	2.53296	1.7395	2.0752
160	2.13623	1.7395	2.0752	1.2207	1.64795	2.47192	1.80054	2.04468
161	2.16675	1.77002	2.10571	1.19019	1.67847	2.41089	1.86157	2.01416
162	2.19727	1.80054	2.10571	1.15967	1.70898	2.34985	1.92261	1.98364
163	2.22778	1.80054	2.13623	1.12915	1.7395	2.28882	1.98364	1.92261
164	2.2583	1.83105	2.10571	1.15967	1.80054	2.19727	2.01416	1.89209
165	2.2583	1.83105	2.10571	1.15967	1.83105	2.13623	2.04468	1.86157
166	2.22778	1.83105	2.10571	1.19019	1.83105	2.10571	2.0752	1.83105
167	2.19727	1.83105	2.0752	1.2207	1.80054	2.0752	2.0752	1.83105
168	2.16675	1.86157	2.04468	1.25122	1.77002	2.04468	2.0752	1.83105
169	2.10571	1.89209	2.01416	1.25122	1.7395	2.04468	2.04468	1.83105
170	2.01416	1.92261	1.95312	1.25122	1.67847	2.0752	2.01416	1.86157
171	1.92261	1.95312	1.92261	1.28174	1.61743	2.13623	1.98364	1.92261
172	1.86157	2.01416	1.86157	1.25122	1.5564	2.22778	1.92261	1.98364
173	1.77002	2.0752	1.80054	1.25122	1.52588	2.34985	1.83105	2.04468
174	1.70898	2.10571	1.7395	1.25122	1.49536	2.47192	1.7395	2.10571
175	1.64795	2.16675	1.67847	1.2207	1.46484	2.59399	1.64795	2.16675
176	1.61743	2.19727	1.64795	1.19019	1.46484	2.71606	1.52588	2.22778
177	1.61743	2.19727	1.61743	1.15967	1.46484	2.80762	1.43433	2.2583
178	1.61743	2.19727	1.61743	1.12915	1.49536	2.89917	1.34277	2.28882
179	1.64795	2.16675	1.64795	1.06812	1.49536	2.9602	1.28174	2.28882
180	1.67847	2.16675	1.67847	1.00708	1.52588	2.9602	1.25122	2.2583
181	1.7395	2.13623	1.70898	0.97656	1.5564	2.99072	1.25122	2.22778
182	1.77002	2.10571	1.77002	0.91553	1.5564	2.9602	1.28174	2.19727
183	1.80054	2.04468	1.83105	0.88501	1.58691	2.92969	1.34277	2.13623
184	1.83105	2.01416	1.86157	0.88501	1.58691	2.86865	1.43433	2.0752
185	1.83105	1.98364	1.92261	0.88501	1.58691	2.80762	1.52588	1.98364
186	1.83105	1.95312	1.95312	0.91553	1.5564	2.7771	1.58691	1.92261
187	1.83105	1.92261	1.98364	0.94604	1.5564	2.71606	1.67847	1.86157
188	1.83105	1.92261	1.98364	0.97656	1.5564	2.65503	1.7395	1.80054
189	1.80054	1.89209	1.98364	1.00708	1.5564	2.59399	1.77002	1.77002
190	1.80054	1.86157	2.01416	1.00708	1.5564	2.56348	1.80054	1.7395
191	1.80054	1.83105	2.01416	1.0376	1.5564	2.53296	1.80054	1.70898
192	1.80054	1.83105	1.98364	1.0376	1.5564	2.53296	1.80054	1.70898
193	1.83105	1.80054	1.98364	1.0376	1.5564	2.53296	1.77002	1.70898
194	1.83105	1.80054	1.95312	1.00708	1.5564	2.53296	1.7395	1.7395
195	1.86157	1.80054	1.95312	1.00708	1.58691	2.53296	1.70898	1.77002
196	1.89209	1.83105	1.95312	0.97656	1.58691	2.53296	1.67847	1.83105
197	1.92261	1.83105	1.92261	0.97656	1.61743	2.53296	1.61743	1.86157
198	1.92261	1.89209	1.92261	0.94604	1.61743	2.50244	1.58691	1.89209
199	1.92261	1.92261	1.92261	0.94604	1.64795	2.47192	1.5564	1.95312
200	1.92261	1.98364	1.92261	0.91553	1.64795	2.41089	1.5564	1.98364
201	1.89209	2.01416	1.95312	0.91553	1.64795	2.38037	1.5564	2.01416
202	1.86157	2.0752	1.95312	0.91553	1.64795	2.31934	1.5564	2.04468
203	1.83105	2.13623	1.95312	0.91553	1.64795	2.28882	1.58691	2.0752
204	1.80054	2.16675	1.98364	0.91553	1.64795	2.2583	1.61743	2.0752
205	1.77002	2.19727	1.98364	0.91553	1.61743	2.22778	1.64795	2.0752
206	1.77002	2.22778	2.01416	0.94604	1.61743	2.19727	1.64795	2.0752
207	1.77002	2.2583	2.04468	0.97656	1.61743	2.19727	1.64795	2.04468
208	1.80054	2.28882	2.04468	1.00708	1.58691	2.16675	1.64795	2.01416
209	1.83105	2.28882	2.0752	1.00708	1.58691	2.16675	1.61743	1.98364
210	1.86157	2.28882	2.10571	1.0376	1.61743	2.13623	1.58691	1.92261
211	1.89209	2.28882	2.10571	1.06812	1.61743	2.0752	1.5564	1.83105
212	1.89209	2.28882	2.13623	1.06812	1.64795	2.01416	1.52588	1.77002
213	1.92261	2.31934	2.13623	1.0376	1.64795	1.95312	1.46484	1.67847
214	1.92261	2.31934	2.10571	1.0376	1.67847	1.89209	1.43433	1.61743
215	1.89209	2.31934	2.10571	1.00708	1.67847	1.83105	1.43433	1.5564
216	1.89209	2.34985	2.10571	0.94604	1.67847	1.77002	1.40381	1.49536
217	1.86157	2.34985	2.0752	0.91553	1.67847	1.7395	1.43433	1.43433
218	1.86157	2.38037	2.0752	0.88501	1.67847	1.70898	1.46484	1.43433
219	1.83105	2.38037	2.10571	0.82397	1.67847	1.70898	1.49536	1.43433
220	1.83105	2.38037	2.10571	0.82397	1.64795	1.70898	1.5564	1.43433
221	1.83105	2.41089	2.13623	0.79346	1.61743	1.7395	1.61743	1.46484
222	1.80054	2.41089	2.13623	0.82397	1.58691	1.77002	1.67847	1.49536
223	1.80054	2.41089	2.16675	0.85449	1.5564	1.83105	1.70898	1.52588
224	1.80054	2.38037	2.19727	0.88501	1.52588	1.86157	1.70898	1.58691
225	1.77002	2.38037	2.19727	0.91553	1.49536	1.92261	1.70898	1.58691
226	1.77002	2.38037	2.22778	0.94604	1.46484	1.95312	1.67847	1.61743
227	1.7395	2.38037	2.22778	0.97656	1.43433	1.98364	1.61743	1.61743
228	1.70898	2.38037	2.22778	1.00708	1.40381	2.01416	1.5564	1.61743
229	1.67847	2.34985	2.2583	1.0376	1.40381	2.04468	1.49536	1.58691
230	1.64795	2.34985	2.2583	1.0376	1.40381	2.04468	1.40381	1.58691
231	1.58691	2.31934	2.22778	1.0376	1.40381	2.0752	1.31226	1.58691
232	1.5564	2.31934	2.22778	1.00708	1.40381	2.10571	1.25122	1.5564
233	1.5564	2.28882	2.19727	1.00708	1.43433	2.13623	1.19019	1.5564
234	1.52588	2.28882	2.16675	0.97656	1.46484	2.16675	1.12915	1.58691
235	1.5564	2.2583	2.10571	0.94604	1.49536	2.22778	1.09863	1.58691
236	1.5564	2.2583	2.04468	0.91553	1.52588	2.28882	1.06812	1.61743
237	1.58691	2.2583	1.98364	0.88501	1.5564	2.38037	1.0376	1.61743
238	1.61743	2.2583	1.92261	0.85449	1.58691	2.44141	1.00708	1.64795
239	1.67847	2.28882	1.86157	0.85449	1.64795	2.53296	1.00708	1.64795
240	1.7395	2.31934	1.80054	0.85449	1.67847	2.62451	0.97656	1.64795
241	1.80054	2.31934	1.77002	0.85449	1.7395	2.71606	0.94604	1.64795
242	1.86157	2.34985	1.7395	0.85449	1.77002	2.83813	0.94604	1.61743
243	1.92261	2.38037	1.70898	0.85449	1.80054	2.92969	0.94604	1.58691
244	1.98364	2.38037	1.70898	0.85449	1.83105	3.02124	0.94604	1.5564
245	2.01416	2.41089	1.70898	0.88501	1.86157	3.11279	0.94604	1.5564
246	2.04468	2.41089	1.7395	0.91553	1.86157	3.17383	0.97656	1.52588
247	2.0752	2.41089	1.7395	0.94604	1.86157	3.20435	0.97656	1.49536
248	2.0752	2.41089	1.77002	0.97656	1.86157	3.20435	1.00708	1.49536
249	2.04468	2.41089	1.80054	1.0376	1.86157	3.20435	1.0376	1.49536
250	2.01416	2.38037	1.83105	1.06812	1.86157	3.14331	1.0376	1.49536
251	1.98364	2.38037	1.86157	1.09863	1.83105	3.08228	1.06812	1.49536
252	1.92261	2.38037	1.86157	1.12915	1.83105	3.02124	1.06812	1.52588
253	1.86157	2.38037	1.89209	1.15967	1.80054	2.92969	1.06812	1.52588
254	1.80054	2.41089	1.89209	1.19019	1.77002	2.83813	1.06812	1.5564
255	1.77002	2.41089	1.89209	1.2207	1.7395	2.71606	1.06812	1.58691
256	1.7395	2.44141	1.89209	1.28174	1.70898	2.62451	1.06812	1.61743
257	1.7395	2.44141	1.86157	1.31226	1.64795	2.53296	1.06812	1.64795
258	1.7395	2.47192	1.83105	1.31226	1.61743	2.44141	1.09863	1.67847
259	1.77002	2.47192	1.80054	1.34277	1.58691	2.34985	1.12915	1.70898
260	1.80054	2.50244	1.77002	1.34277	1.58691	2.28882	1.15967	1.7395
261	1.83105	2.50244	1.7395	1.31226	1.61743	2.22778	1.19019	1.77002
262	1.89209	2.53296	1.70898	1.28174	1.64795	2.19727	1.2207	1.77002
263	1.92261	2.56348	1.64795	1.25122	1.67847	2.16675	1.25122	1.77002
264	1.92261	2.59399	1.61743	1.19019	1.7395	2.13623	1.28174	1.7395
265	1.95312	2.62451	1.61743	1.15967	1.80054	2.10571	1.28174	1.7395
266	1.95312	2.68555	1.58691	1.09863	1.86157	2.10571	1.31226	1.70898
267	1.95312	2.74658	1.58691	1.0376	1.89209	2.10571	1.28174	1.70898
268	1.95312	2.7771	1.58691	0.97656	1.92261	2.10571	1.25122	1.70898
269	1.95312	2.80762	1.58691	0.88501	1.92261	2.0752	1.2207	1.70898
270	1.98364	2.83813	1.58691	0.82397	1.92261	2.0752	1.19019	1.7395
271	2.01416	2.83813	1.5564	0.76294	1.92261	2.0752	1.15967	1.7395
272	2.04468	2.83813	1.5564	0.73242	1.89209	2.0752	1.12915	1.77002
273	2.0752	2.7771	1.5564	0.7019	1.89209	2.0752	1.09863	1.77002
274	2.10571	2.74658	1.52588	0.67139	1.86157	2.0752	1.09863	1.77002
275	2.16675	2.68555	1.52588	0.7019	1.86157	2.0752	1.06812	1.77002
276	2.19727	2.59399	1.49536	0.7019	1.83105	2.0752	1.06812	1.77002
277	2.2583	2.53296	1.49536	0.76294	1.83105	2.0752	1.06812	1.7395
278	2.2583	2.47192	1.46484	0.79346	1.80054	2.0752	1.06812	1.7395
279	2.28882	2.44141	1.46484	0.85449	1.77002	2.0752	1.09863	1.70898
280	2.28882	2.38037	1.46484	0.91553	1.7395	2.04468	1.12915	1.70898
281	2.2583	2.34985	1.49536	0.94604	1.70898	2.01416	1.15967	1.70898
282	2.22778	2.31934	1.52588	1.00708	1.67847	2.01416	1.2207	1.7395
283	2.16675	2.31934	1.52588	1.06812	1.61743	1.98364	1.31226	1.7395
284	2.10571	2.34985	1.5564	1.09863	1.58691	1.98364	1.37329	1.77002
285	2.04468	2.38037	1.58691	1.15967	1.5564	1.98364	1.43433	1.80054
286	1.98364	2.44141	1.61743	1.19019	1.52588	2.01416	1.49536	1.83105
287	1.92261	2.53296	1.64795	1.25122	1.49536	2.01416	1.52588	1.86157
288	1.89209	2.62451	1.64795	1.28174	1.46484	2.04468	1.5564	1.89209
289	1.86157	2.74658	1.64795	1.31226	1.46484	2.04468	1.5564	1.89209
290	1.86157	2.86865	1.64795	1.31226	1.46484	2.0752	1.52588	1.89209
291	1.86157	2.99072	1.64795	1.31226	1.46484	2.0752	1.49536	1.92261
292	1.89209	3.08228	1.61743	1.31226	1.46484	2.0752	1.46484	1.89209
293	1.92261	3.17383	1.61743	1.31226	1.49536	2.04468	1.46484	1.89209
294	1.95312	3.23486	1.58691	1.31226	1.49536	2.01416	1.43433	1.89209
295	1.95312	3.26538	1.58691	1.28174	1.46484	1.98364	1.43433	1.86157
296	1.95312	3.2959	1.58691	1.28174	1.46484	1.95312	1.43433	1.86157
297	1.95312	3.26538	1.58691	1.25122	1.43433	1.95312	1.46484	1.83105
298	1.92261	3.23486	1.58691	1.25122	1.43433	1.92261	1.46484	1.83105
299	1.86157	3.17383	1.61743	1.25122	1.40381	1.89209	1.49536	1.80054
300	1.83105	3.11279	1.61743	1.25122	1.40381	1.86157	1.49536	1.80054
301	1.77002	3.02124	1.67847	1.25122	1.40381	1.86157	1.46484	1.77002
302	1.70898	2.9602	1.70898	1.25122	1.40381	1.83105	1.43433	1.77002
303	1.67847	2.89917	1.7395	1.25122	1.43433	1.83105	1.40381	1.77002
304	1.64795	2.83813	1.77002	1.28174	1.46484	1.80054	1.34277	1.77002
305	1.61743	2.7771	1.80054	1.28174	1.49536	1.80054	1.28174	1.77002
306	1.64795	2.71606	1.83105	1.28174	1.5564	1.80054	1.2207	1.77002
307	1.64795	2.65503	1.86157	1.25122	1.61743	1.83105	1.19019	1.77002
308	1.67847	2.62451	1.86157	1.25122	1.64795	1.86157	1.12915	1.7395
309	1.67847	2.56348	1.86157	1.25122	1.70898	1.92261	1.09863	1.7395
310	1.70898	2.53296	1.86157	1.2207	1.7395	1.98364	1.0376	1.7395
311	1.7395	2.50244	1.86157	1.19019	1.7395	2.0752	1.0376	1.70898
312	1.7395	2.47192	1.83105	1.19019	1.7395	2.13623	1.00708	1.70898
313	1.7395	2.44141	1.83105	1.15967	1.7395	2.22778	1.00708	1.70898
314	1.7395	2.41089	1.80054	1.15967	1.70898	2.28882	1.00708	1.70898
315	1.70898	2.41089	1.80054	1.15967	1.67847	2.34985	1.00708	1.67847
316	1.70898	2.41089	1.80054	1.19019	1.64795	2.38037	1.0376	1.67847
317	1.70898	2.41089	1.80054	1.19019	1.58691	2.44141	1.0376	1.64795
318	1.70898	2.44141	1.80054	1.2207	1.52588	2.47192	1.0376	1.61743
319	1.70898	2.47192	1.80054	1.25122	1.49536	2.47192	1.06812	1.58691
320	1.70898	2.50244	1.83105	1.28174	1.43433	2.50244	1.09863	1.52588
321	1.70898	2.50244	1.83105	1.31226	1.37329	2.56348	1.12915	1.46484
322	1.67847	2.53296	1.83105	1.31226	1.34277	2.59399	1.15967	1.40381
323	1.64795	2.53296	1.83105	1.31226	1.31226	2.62451	1.19019	1.34277
324	1.61743	2.53296	1.83105	1.31226	1.28174	2.65503	1.2207	1.28174
325	1.58691	2.53296	1.80054	1.31226	1.28174	2.68555	1.2207	1.25122
326	1.5564	2.50244	1.80054	1.28174	1.25122	2.68555	1.25122	1.2207
327	1.52588	2.47192	1.80054	1.25122	1.25122	2.68555	1.25122	1.2207
328	1.52588	2.44141	1.77002	1.2207	1.2207	2.65503	1.25122	1.2207
329	1.52588	2.41089	1.77002	1.19019	1.2207	2.62451	1.25122	1.25122
330	1.5564	2.34985	1.7395	1.15967	1.2207	2.56348	1.25122	1.28174
331	1.58691	2.31934	1.7395	1.09863	1.2207	2.50244	1.25122	1.34277
332	1.61743	2.28882	1.70898	1.09863	1.2207	2.44141	1.25122	1.37329
333	1.67847	2.2583	1.67847	1.06812	1.25122	2.38037	1.25122	1.40381
334	1.70898	2.2583	1.67847	1.0376	1.25122	2.31934	1.28174	1.43433
335	1.77002	2.2583	1.64795	1.0376	1.25122	2.2583	1.34277	1.46484
336	1.80054	2.2583	1.64795	1.0376	1.25122	2.19727	1.40381	1.49536
337	1.83105	2.2583	1.64795	1.06812	1.28174	2.13623	1.46484	1.49536
338	1.83105	2.28882	1.64795	1.06812	1.28174	2.10571	1.52588	1.49536
339	1.83105	2.28882	1.64795	1.09863	1.34277	2.10571	1.58691	1.49536
340	1.80054	2.31934	1.67847	1.12915	1.37329	2.0752	1.61743	1.49536
341	1.77002	2.31934	1.67847	1.15967	1.43433	2.0752	1.67847	1.49536
342	1.7395	2.31934	1.67847	1.19019	1.46484	2.04468	1.67847	1.52588
343	1.7395	2.31934	1.67847	1.19019	1.52588	2.04468	1.70898	1.5564
344	1.70898	2.31934	1.67847	1.2207	1.58691	2.01416	1.70898	1.61743
345	1.70898	2.31934	1.67847	1.2207	1.61743	1.95312	1.7395	1.64795
346	1.70898	2.31934	1.67847	1.25122	1.64795	1.92261	1.7395	1.70898
347	1.7395	2.31934	1.67847	1.25122	1.67847	1.86157	1.77002	1.7395
348	1.77002	2.34985	1.67847	1.28174	1.67847	1.83105	1.83105	1.77002
349	1.80054	2.38037	1.67847	1.31226	1.67847	1.77002	1.89209	1.77002
350	1.83105	2.41089	1.70898	1.34277	1.64795	1.7395	1.95312	1.80054
351	1.86157	2.44141	1.70898	1.37329	1.61743	1.70898	2.01416	1.80054
352	1.92261	2.47192	1.7395	1.43433	1.58691	1.70898	2.0752	1.77002
353	1.95312	2.50244	1.7395	1.46484	1.52588	1.70898	2.13623	1.77002
354	1.98364	2.53296	1.77002	1.52588	1.49536	1.70898	2.19727	1.77002
355	2.01416	2.56348	1.80054	1.5564	1.46484	1.70898	2.22778	1.80054
356	2.04468	2.59399	1.80054	1.58691	1.43433	1.67847	2.2583	1.80054
357	2.04468	2.59399	1.80054	1.61743	1.43433	1.64795	2.28882	1.83105
358	2.04468	2.59399	1.80054	1.61743	1.46484	1.61743	2.28882	1.86157
359	2.01416	2.62451	1.80054	1.58691	1.46484	1.5564	2.2583	1.92261
360	1.98364	2.59399	1.80054	1.5564	1.52588	1.52588	2.2583	1.98364
361	1.95312	2.59399	1.80054	1.52588	1.5564	1.49536	2.22778	2.01416
362	1.92261	2.59399	1.80054	1.43433	1.61743	1.46484	2.19727	2.0752
363	1.89209	2.56348	1.77002	1.37329	1.67847	1.49536	2.16675	2.13623
364	1.86157	2.56348	1.77002	1.31226	1.7395	1.52588	2.10571	2.16675
365	1.83105	2.53296	1.77002	1.25122	1.80054	1.58691	2.04468	2.19727
366	1.80054	2.47192	1.7395	1.19019	1.83105	1.64795	1.98364	2.19727
367	1.80054	2.44141	1.7395	1.15967	1.86157	1.7395	1.92261	2.19727
368	1.80054	2.41089	1.7395	1.09863	1.89209	1.83105	1.83105	2.16675
369	1.80054	2.34985	1.77002	1.09863	1.89209	1.92261	1.77002	2.10571
370	1.80054	2.31934	1.77002	1.06812	1.89209	1.98364	1.67847	2.0752
371	1.83105	2.28882	1.80054	1.06812	1.86157	2.04468	1.61743	2.01416
372	1.86157	2.2583	1.80054	1.06812	1.83105	2.10571	1.5564	1.98364
373	1.89209	2.2583	1.83105	1.06812	1.83105	2.10571	1.49536	1.95312
374	1.92261	2.2583	1.86157	1.06812	1.80054	2.0752	1.43433	1.92261
375	1.95312	2.2583	1.86157	1.06812	1.80054	2.04468	1.40381	1.92261
376	1.95312	2.28882	1.89209	1.0376	1.80054	1.95312	1.40381	1.92261
377	1.98364	2.31934	1.89209	1.0376	1.80054	1.89209	1.37329	1.92261
378	1.98364	2.38037	1.92261	1.00708	1.80054	1.80054	1.37329	1.92261
379	1.98364	2.41089	1.92261	0.97656	1.80054	1.7395	1.34277	1.95312
380	1.95312	2.44141	1.92261	0.94604	1.80054	1.67847	1.34277	1.98364
381	1.95312	2.50244	1.89209	0.91553	1.77002	1.64795	1.34277	2.01416
382	1.95312	2.50244	1.89209	0.88501	1.77002	1.61743	1.34277	2.01416
383	1.92261	2.53296	1.86157	0.82397	1.7395	1.61743	1.34277	2.04468
384	1.92261	2.53296	1.83105	0.76294	1.70898	1.64795	1.34277	2.0752
385	1.92261	2.50244	1.83105	0.73242	1.67847	1.70898	1.34277	2.10571
386	1.89209	2.47192	1.80054	0.7019	1.61743	1.7395	1.34277	2.10571
387	1.89209	2.44141	1.7395	0.67139	1.58691	1.80054	1.34277	2.10571
388	1.89209	2.38037	1.70898	0.64087	1.5564	1.83105	1.34277	2.10571
389	1.92261	2.31934	1.67847	0.61035	1.5564	1.86157	1.31226	2.13623
390	1.92261	2.22778	1.64795	0.61035	1.52588	1.86157	1.28174	2.13623
391	1.92261	2.16675	1.58691	0.64087	1.52588	1.83105	1.28174	2.13623
392	1.92261	2.10571	1.58691	0.64087	1.52588	1.80054	1.25122	2.13623
393	1.92261	2.04468	1.5564	0.7019	1.52588	1.77002	1.2207	2.10571
394	1.89209	2.01416	1.52588	0.73242	1.5564	1.70898	1.2207	2.10571
395	1.83105	1.98364	1.52588	0.79346	1.5564	1.64795	1.2207	2.0752
396	1.80054	1.95312	1.52588	0.85449	1.58691	1.61743	1.2207	2.04468
397	1.7395	1.92261	1.5564	0.91553	1.61743	1.58691	1.25122	2.01416
398	1.70898	1.92261	1.5564	0.97656	1.64795	1.58691	1.28174	1.98364
399	1.67847	1.92261	1.5564	1.0376	1.67847	1.5564	1.28174	1.92261
400	1.64795	1.92261	1.5564	1.09863	1.67847	1.58691	1.31226	1.86157
401	1.64795	1.89209	1.52588	1.15967	1.70898	1.58691	1.31226	1.80054
402	1.64795	1.89209	1.52588	1.19019	1.70898	1.58691	1.31226	1.77002
403	1.67847	1.89209	1.52588	1.25122	1.70898	1.61743	1.31226	1.70898
404	1.70898	1.89209	1.49536	1.28174	1.70898	1.61743	1.28174	1.64795
405	1.70898	1.89209	1.49536	1.31226	1.70898	1.64795	1.25122	1.61743
406	1.70898	1.92261	1.52588	1.31226	1.70898	1.64795	1.2207	1.58691
407	1.70898	1.92261	1.5564	1.31226	1.70898	1.64795	1.15967	1.58691
408	1.70898	1.95312	1.58691	1.28174	1.70898	1.67847	1.12915	1.5564
409	1.67847	1.98364	1.61743	1.25122	1.70898	1.70898	1.06812	1.5564
410	1.64795	1.98364	1.67847	1.2207	1.70898	1.7395	1.0376	1.5564
411	1.61743	1.98364	1.70898	1.15967	1.70898	1.77002	0.97656	1.58691
412	1.61743	2.01416	1.7395	1.12915	1.70898	1.80054	0.94604	1.58691
413	1.58691	2.01416	1.80054	1.06812	1.7395	1.83105	0.91553	1.58691
414	1.5564	1.98364	1.80054	1.0376	1.7395	1.89209	0.91553	1.61743
415	1.5564	1.98364	1.83105	1.00708	1.7395	1.92261	0.88501	1.64795
416	1.5564	1.95312	1.83105	0.97656	1.7395	1.95312	0.91553	1.64795
417	1.5564	1.92261	1.83105	0.94604	1.70898	1.95312	0.94604	1.67847
418	1.5564	1.86157	1.83105	0.91553	1.67847	1.98364	0.97656	1.67847
419	1.58691	1.83105	1.83105	0.91553	1.64795	1.98364	1.0376	1.67847
420	1.61743	1.77002	1.83105	0.88501	1.58691	1.98364	1.09863	1.67847
421	1.64795	1.7395	1.83105	0.88501	1.5564	1.95312	1.15967	1.67847
422	1.67847	1.70898	1.83105	0.91553	1.49536	1.95312	1.25122	1.67847
423	1.7395	1.67847	1.83105	0.91553	1.43433	1.92261	1.31226	1.67847
424	1.77002	1.64795	1.83105	0.94604	1.37329	1.89209	1.34277	1.70898
425	1.80054	1.64795	1.83105	1.00708	1.34277	1.86157	1.40381	1.7395
426	1.80054	1.64795	1.83105	1.06812	1.28174	1.83105	1.43433	1.77002
427	1.83105	1.67847	1.83105	1.12915	1.28174	1.80054	1.46484	1.83105
428	1.83105	1.67847	1.80054	1.19019	1.25122	1.80054	1.46484	1.86157
429	1.86157	1.70898	1.80054	1.28174	1.25122	1.77002	1.49536	1.89209
430	1.86157	1.70898	1.77002	1.37329	1.25122	1.77002	1.49536	1.92261
431	1.89209	1.70898	1.77002	1.43433	1.28174	1.77002	1.49536	1.89209
432	1.89209	1.70898	1.7395	1.49536	1.28174	1.77002	1.49536	1.89209
433	1.92261	1.70898	1.7395	1.5564	1.28174	1.77002	1.49536	1.86157
434	1.92261	1.70898	1.7395	1.61743	1.31226	1.77002	1.46484	1.80054
435	1.95312	1.70898	1.7395	1.64795	1.31226	1.77002	1.46484	1.77002
436	1.98364	1.70898	1.7395	1.67847	1.31226	1.80054	1.43433	1.70898
437	1.98364	1.70898	1.70898	1.67847	1.34277	1.80054	1.40381	1.67847
438	1.98364	1.70898	1.70898	1.70898	1.34277	1.83105	1.37329	1.64795
439	1.95312	1.70898	1.67847	1.7395	1.34277	1.83105	1.34277	1.64795
440	1.92261	1.70898	1.64795	1.7395	1.34277	1.86157	1.31226	1.64795
441	1.89209	1.70898	1.58691	1.77002	1.34277	1.86157	1.28174	1.64795
442	1.86157	1.7395	1.52588	1.77002	1.34277	1.83105	1.28174	1.64795
443	1.80054	1.77002	1.46484	1.77002	1.34277	1.80054	1.28174	1.64795
444	1.80054	1.77002	1.43433	1.77002	1.31226	1.77002	1.28174	1.64795
445	1.77002	1.80054	1.37329	1.77002	1.28174	1.70898	1.31226	1.64795
446	1.77002	1.80054	1.37329	1.77002	1.25122	1.64795	1.34277	1.61743
447	1.80054	1.83105	1.37329	1.77002	1.25122	1.58691	1.40381	1.61743
448	1.80054	1.83105	1.37329	1.77002	1.2207	1.5564	1.43433	1.61743
449	1.83105	1.80054	1.40381	1.77002	1.19019	1.52588	1.49536	1.58691
450	1.89209	1.80054	1.46484	1.77002	1.19019	1.49536	1.52588	1.58691
451	1.92261	1.77002	1.52588	1.77002	1.19019	1.52588	1.5564	1.58691
452	1.95312	1.70898	1.58691	1.77002	1.19019	1.52588	1.58691	1.58691
453	1.98364	1.67847	1.64795	1.7395	1.2207	1.58691	1.58691	1.61743
454	1.98364	1.67847	1.70898	1.7395	1.28174	1.61743	1.58691	1.64795
455	1.98364	1.64795	1.7395	1.70898	1.34277	1.67847	1.61743	1.67847
456	1.98364	1.64795	1.77002	1.70898	1.43433	1.77002	1.61743	1.70898
457	1.95312	1.64795	1.77002	1.67847	1.52588	1.83105	1.61743	1.77002
458	1.92261	1.64795	1.77002	1.64795	1.61743	1.89209	1.61743	1.80054
459	1.89209	1.67847	1.7395	1.64795	1.7395	1.95312	1.64795	1.83105
460	1.86157	1.67847	1.7395	1.61743	1.83105	2.04468	1.67847	1.86157
461	1.83105	1.70898	1.7395	1.61743	1.92261	2.10571	1.70898	1.89209
462	1.80054	1.7395	1.70898	1.58691	1.98364	2.16675	1.70898	1.92261
463	1.80054	1.77002	1.70898	1.58691	2.01416	2.19727	1.7395	1.92261
464	1.77002	1.80054	1.67847	1.58691	2.04468	2.22778	1.7395	1.95312
465	1.77002	1.83105	1.64795	1.58691	2.04468	2.2583	1.7395	1.95312
466	1.77002	1.89209	1.64795	1.61743	2.04468	2.2583	1.70898	1.98364
467	1.77002	1.92261	1.61743	1.64795	2.04468	2.2583	1.67847	2.01416
468	1.80054	1.95312	1.58691	1.67847	2.01416	2.22778	1.64795	2.04468
469	1.80054	1.98364	1.58691	1.70898	1.98364	2.19727	1.58691	2.0752
470	1.80054	1.98364	1.58691	1.7395	1.95312	2.13623	1.5564	2.10571
471	1.80054	2.01416	1.58691	1.80054	1.92261	2.10571	1.49536	2.13623
472	1.83105	2.01416	1.61743	1.83105	1.89209	2.04468	1.46484	2.16675
473	1.83105	2.01416	1.61743	1.86157	1.83105	1.98364	1.43433	2.16675
474	1.83105	2.01416	1.64795	1.86157	1.80054	1.95312	1.40381	2.16675
475	1.80054	2.01416	1.67847	1.86157	1.77002	1.92261	1.37329	2.13623
476	1.80054	2.01416	1.67847	1.83105	1.70898	1.86157	1.37329	2.10571
477	1.80054	2.01416	1.67847	1.80054	1.67847	1.83105	1.37329	2.04468
478	1.77002	2.04468	1.67847	1.7395	1.61743	1.80054	1.37329	2.01416
479	1.7395	2.04468	1.67847	1.67847	1.58691	1.77002	1.37329	1.98364
480	1.7395	2.0752	1.64795	1.58691	1.5564	1.7395	1.40381	1.95312
481	1.70898	2.0752	1.64795	1.49536	1.52588	1.70898	1.40381	1.92261
482	1.67847	2.10571	1.61743	1.43433	1.52588	1.70898	1.40381	1.89209
483	1.67847	2.13623	1.61743	1.37329	1.52588	1.70898	1.37329	1.86157
484	1.67847	2.19727	1.61743	1.31226	1.52588	1.70898	1.37329	1.83105
485	1.67847	2.22778	1.58691	1.25122	1.52588	1.70898	1.37329	1.80054
486	1.67847	2.28882	1.58691	1.2207	1.5564	1.70898	1.37329	1.77002
487	1.67847	2.31934	1.58691	1.15967	1.58691	1.7395	1.40381	1.7395
488	1.70898	2.38037	1.58691	1.12915	1.61743	1.77002	1.40381	1.70898
489	1.70898	2.41089	1.58691	1.09863	1.64795	1.83105	1.43433	1.70898
490	1.70898	2.47192	1.58691	1.06812	1.67847	1.86157	1.43433	1.67847
491	1.70898	2.50244	1.58691	1.0376	1.70898	1.92261	1.46484	1.67847
492	1.70898	2.56348	1.5564	1.00708	1.7395	1.98364	1.49536	1.67847
493	1.70898	2.59399	1.5564	0.97656	1.77002	2.04468	1.49536	1.70898
494	1.70898	2.62451	1.52588	0.94604	1.77002	2.10571	1.52588	1.7395
495	1.70898	2.62451	1.52588	0.94604	1.77002	2.16675	1.52588	1.80054
496	1.70898	2.62451	1.49536	0.91553	1.77002	2.22778	1.52588	1.83105
497	1.67847	2.62451	1.49536	0.91553	1.7395	2.2583	1.49536	1.86157
498	1.67847	2.62451	1.49536	0.91553	1.7395	2.28882	1.49536	1.86157
499	1.64795	2.62451	1.49536	0.91553	1.70898	2.31934	1.46484	1.86157
500	1.64795	2.59399	1.49536	0.94604	1.67847	2.34985	1.43433	1.80054
501	1.67847	2.59399	1.49536	0.94604	1.67847	2.34985	1.43433	1.77002
502	1.67847	2.56348	1.49536	0.94604	1.64795	2.38037	1.40381	1.67847
503	1.70898	2.53296	1.49536	0.94604	1.64795	2.38037	1.37329	1.61743
504	1.7395	2.50244	1.52588	0.94604	1.64795	2.38037	1.37329	1.5564
505	1.77002	2.47192	1.52588	0.94604	1.67847	2.38037	1.37329	1.49536
506	1.80054	2.44141	1.52588	0.91553	1.67847	2.38037	1.37329	1.46484
507	1.86157	2.41089	1.5564	0.88501	1.70898	2.38037	1.37329	1.43433
508	1.89209	2.38037	1.5564	0.85449	1.7395	2.41089	1.40381	1.40381
509	1.95312	2.38037	1.58691	0.82397	1.77002	2.41089	1.43433	1.40381
510	1.98364	2.34985	1.61743	0.79346	1.77002	2.44141	1.46484	1.37329
511	2.01416	2.34985	1.64795	0.76294	1.80054	2.50244	1.52588	1.37329
512	2.04468	2.34985	1.67847	0.7019	1.80054	2.56348	1.5564	1.37329
513	2.04468	2.31934	1.70898	0.67139	1.80054	2.68555	1.58691	1.37329
514	2.04468	2.28882	1.70898	0.64087	1.80054	2.80762	1.58691	1.37329
515	2.01416	2.2583	1.70898	0.61035	1.80054	2.92969	1.61743	1.37329
516	1.98364	2.19727	1.70898	0.57983	1.77002	3.05176	1.61743	1.34277
517	1.92261	2.10571	1.67847	0.57983	1.7395	3.17383	1.61743	1.34277
518	1.89209	2.01416	1.64795	0.61035	1.67847	3.26538	1.61743	1.31226
519	1.83105	1.92261	1.64795	0.61035	1.64795	3.32642	1.64795	1.28174
520	1.80054	1.83105	1.64795	0.67139	1.61743	3.2959	1.64795	1.28174
521	1.7395	1.70898	1.64795	0.7019	1.5564	3.23486	1.64795	1.25122
522	1.7395	1.61743	1.64795	0.73242	1.52588	3.14331	1.67847	1.25122
523	1.7395	1.49536	1.64795	0.79346	1.49536	2.99072	1.67847	1.25122
524	1.7395	1.40381	1.67847	0.85449	1.46484	2.80762	1.67847	1.25122
525	1.77002	1.31226	1.67847	0.88501	1.43433	2.59399	1.70898	1.25122
526	1.83105	1.25122	1.7395	0.91553	1.43433	2.41089	1.70898	1.25122
527	1.89209	1.2207	1.77002	0.94604	1.40381	2.22778	1.7395	1.25122
528	1.95312	1.19019	1.83105	0.97656	1.40381	2.04468	1.7395	1.28174
529	1.98364	1.2207	1.89209	0.97656	1.43433	1.89209	1.77002	1.28174
530	2.04468	1.25122	1.95312	1.00708	1.43433	1.80054	1.80054	1.34277
531	2.0752	1.31226	2.01416	1.00708	1.46484	1.70898	1.83105	1.37329
532	2.0752	1.37329	2.0752	1.00708	1.52588	1.67847	1.86157	1.43433
533	2.0752	1.43433	2.10571	1.00708	1.5564	1.67847	1.92261	1.49536
534	2.04468	1.49536	2.13623	1.00708	1.58691	1.67847	1.95312	1.5564
535	2.01416	1.5564	2.13623	1.00708	1.61743	1.70898	2.01416	1.61743
536	1.98364	1.58691	2.10571	1.0376	1.67847	1.77002	2.0752	1.67847
537	1.95312	1.58691	2.0752	1.0376	1.70898	1.83105	2.13623	1.67847
538	1.92261	1.58691	2.04468	1.0376	1.7395	1.89209	2.16675	1.70898
539	1.89209	1.5564	1.98364	1.06812	1.77002	1.95312	2.19727	1.67847
540	1.86157	1.52588	1.92261	1.09863	1.80054	2.01416	2.19727	1.64795
541	1.83105	1.49536	1.86157	1.12915	1.83105	2.04468	2.16675	1.58691
542	1.80054	1.43433	1.80054	1.15967	1.86157	2.0752	2.10571	1.52588
543	1.77002	1.40381	1.7395	1.19019	1.89209	2.10571	2.01416	1.46484
544	1.77002	1.34277	1.70898	1.2207	1.92261	2.10571	1.95312	1.40381
545	1.7395	1.31226	1.70898	1.2207	1.95312	2.10571	1.86157	1.34277
546	1.7395	1.28174	1.70898	1.25122	1.98364	2.10571	1.80054	1.31226
547	1.7395	1.28174	1.70898	1.25122	2.01416	2.0752	1.77002	1.25122
548	1.77002	1.25122	1.7395	1.2207	2.0752	2.04468	1.70898	1.25122
549	1.77002	1.28174	1.77002	1.2207	2.13623	2.01416	1.70898	1.25122
550	1.80054	1.28174	1.83105	1.19019	2.16675	1.98364	1.70898	1.25122
551	1.80054	1.31226	1.86157	1.12915	2.22778	1.92261	1.70898	1.28174
552	1.83105	1.31226	1.89209	1.09863	2.28882	1.92261	1.70898	1.31226
553	1.83105	1.34277	1.92261	1.06812	2.31934	1.92261	1.70898	1.34277
554	1.86157	1.34277	1.95312	1.06812	2.31934	1.95312	1.67847	1.37329
555	1.89209	1.37329	1.98364	1.06812	2.31934	2.01416	1.67847	1.40381
556	1.92261	1.37329	1.98364	1.06812	2.31934	2.0752	1.64795	1.40381
557	1.95312	1.37329	1.98364	1.09863	2.28882	2.16675	1.61743	1.43433
558	1.98364	1.37329	1.95312	1.12915	2.2583	2.28882	1.61743	1.43433
559	2.01416	1.37329	1.95312	1.19019	2.19727	2.38037	1.61743	1.43433
560	2.04468	1.34277	1.92261	1.25122	2.10571	2.50244	1.61743	1.40381
561	2.04468	1.31226	1.89209	1.31226	2.04468	2.59399	1.61743	1.40381
562	2.04468	1.28174	1.86157	1.37329	1.95312	2.68555	1.61743	1.40381
563	2.01416	1.2207	1.80054	1.40381	1.89209	2.74658	1.64795	1.40381
564	1.98364	1.15967	1.7395	1.46484	1.83105	2.83813	1.64795	1.40381
565	1.95312	1.12915	1.67847	1.49536	1.77002	2.89917	1.64795	1.43433
566	1.89209	1.09863	1.61743	1.5564	1.7395	2.9602	1.61743	1.43433
567	1.83105	1.06812	1.52588	1.58691	1.7395	2.99072	1.58691	1.46484
568	1.80054	1.0376	1.46484	1.61743	1.7395	3.02124	1.5564	1.46484
569	1.77002	1.06812	1.40381	1.64795	1.77002	3.05176	1.49536	1.46484
570	1.77002	1.06812	1.34277	1.67847	1.80054	3.08228	1.46484	1.49536
571	1.77002	1.09863	1.31226	1.70898	1.83105	3.11279	1.43433	1.49536
572	1.80054	1.12915	1.31226	1.7395	1.89209	3.11279	1.40381	1.49536
573	1.80054	1.15967	1.31226	1.7395	1.92261	3.14331	1.37329	1.49536
574	1.80054	1.19019	1.31226	1.7395	1.98364	3.14331	1.37329	1.49536
575	1.83105	1.2207	1.34277	1.7395	2.01416	3.14331	1.34277	1.49536
576	1.83105	1.25122	1.37329	1.70898	2.04468	3.11279	1.31226	1.46484
577	1.80054	1.28174	1.43433	1.67847	2.0752	3.08228	1.31226	1.46484
578	1.80054	1.31226	1.49536	1.64795	2.0752	3.02124	1.28174	1.43433
579	1.77002	1.31226	1.52588	1.61743	2.0752	2.9602	1.28174	1.40381
580	1.7395	1.34277	1.58691	1.58691	2.04468	2.86865	1.28174	1.34277
581	1.67847	1.37329	1.61743	1.58691	2.01416	2.74658	1.28174	1.31226
582	1.64795	1.40381	1.64795	1.5564	1.98364	2.62451	1.28174	1.28174
583	1.61743	1.43433	1.64795	1.5564	1.95312	2.50244	1.31226	1.25122
584	1.58691	1.43433	1.67847	1.58691	1.92261	2.38037	1.31226	1.2207
585	1.5564	1.46484	1.67847	1.61743	1.89209	2.2583	1.31226	1.19019
586	1.52588	1.46484	1.70898	1.64795	1.86157	2.13623	1.28174	1.19019
587	1.49536	1.43433	1.64795	1.67847	1.86157	2.0752	1.25122	1.2207
588	1.49536	1.43433	1.64795	1.7395	1.83105	2.01416	1.2207	1.25122
589	1.46484	1.40381	1.64795	1.77002	1.83105	1.98364	1.19019	1.28174
590	1.46484	1.37329	1.61743	1.80054	1.83105	1.95312	1.15967	1.31226
591	1.43433	1.31226	1.61743	1.83105	1.83105	1.98364	1.15967	1.37329
592	1.46484	1.28174	1.61743	1.86157	1.83105	2.04468	1.15967	1.43433
593	1.46484	1.2207	1.61743	1.89209	1.83105	2.10571	1.15967	1.49536
594	1.49536	1.19019	1.61743	1.92261	1.83105	2.19727	1.2207	1.52588
595	1.52588	1.12915	1.64795	1.95312	1.83105	2.28882	1.25122	1.58691
596	1.58691	1.09863	1.67847	1.98364	1.86157	2.38037	1.31226	1.61743
597	1.61743	1.06812	1.70898	2.01416	1.86157	2.50244	1.37329	1.64795
598	1.64795	1.0376	1.7395	2.04468	1.86157	2.59399	1.40381	1.64795
599	1.70898	1.0376	1.7395	2.0752	1.89209	2.65503	1.40381	1.64795
600	1.70898	1.0376	1.77002	2.10571	1.89209	2.71606	1.40381	1.64795
601	1.7395	1.0376	1.7395	2.10571	1.89209	2.71606	1.40381	1.64795
602	1.7395	1.06812	1.7395	2.13623	1.89209	2.71606	1.37329	1.64795
603	1.7395	1.09863	1.70898	2.16675	1.89209	2.68555	1.31226	1.64795
604	1.7395	1.12915	1.67847	2.16675	1.86157	2.62451	1.25122	1.64795
605	1.70898	1.19019	1.61743	2.16675	1.83105	2.56348	1.19019	1.64795
606	1.70898	1.2207	1.58691	2.19727	1.80054	2.50244	1.15967	1.64795
607	1.70898	1.28174	1.58691	2.19727	1.77002	2.47192	1.12915	1.64795
608	1.7395	1.34277	1.5564	2.19727	1.70898	2.41089	1.09863	1.64795
609	1.7395	1.40381	1.5564	2.22778	1.70898	2.38037	1.12915	1.64795
610	1.77002	1.46484	1.5564	2.2583	1.70898	2.31934	1.12915	1.64795
611	1.80054	1.52588	1.5564	2.28882	1.70898	2.28882	1.19019	1.67847
612	1.83105	1.58691	1.58691	2.34985	1.77002	2.2583	1.25122	1.67847
613	1.86157	1.67847	1.61743	2.41089	1.83105	2.19727	1.31226	1.67847
614	1.89209	1.7395	1.64795	2.44141	1.92261	2.16675	1.40381	1.70898
615	1.95312	1.83105	1.67847	2.50244	2.04468	2.13623	1.49536	1.70898
616	1.98364	1.89209	1.7395	2.56348	2.13623	2.13623	1.5564	1.7395
617	2.01416	1.92261	1.77002	2.59399	2.22778	2.10571	1.64795	1.77002
618	2.01416	1.95312	1.83105	2.59399	2.28882	2.10571	1.70898	1.77002
619	2.01416	1.95312	1.89209	2.59399	2.34985	2.13623	1.77002	1.80054
620	2.01416	1.95312	1.92261	2.56348	2.38037	2.16675	1.83105	1.83105
621	2.01416	1.92261	1.95312	2.53296	2.34985	2.22778	1.86157	1.83105
622	2.01416	1.89209	1.95312	2.50244	2.31934	2.28882	1.86157	1.86157
623	1.98364	1.83105	1.95312	2.44141	2.28882	2.34985	1.89209	1.86157
624	1.98364	1.80054	1.92261	2.38037	2.19727	2.41089	1.86157	1.89209
625	1.98364	1.7395	1.89209	2.34985	2.13623	2.44141	1.86157	1.89209
626	1.98364	1.70898	1.86157	2.31934	2.04468	2.47192	1.86157	1.89209
627	1.98364	1.67847	1.80054	2.31934	1.95312	2.47192	1.83105	1.89209
628	2.01416	1.64795	1.7395	2.34985	1.89209	2.47192	1.83105	1.89209
629	2.04468	1.64795	1.67847	2.38037	1.83105	2.47192	1.80054	1.89209
630	2.0752	1.64795	1.64795	2.44141	1.77002	2.44141	1.80054	1.89209
631	2.10571	1.64795	1.58691	2.50244	1.7395	2.41089	1.80054	1.89209
632	2.10571	1.67847	1.52588	2.53296	1.7395	2.38037	1.77002	1.89209
633	2.10571	1.7395	1.49536	2.56348	1.70898	2.38037	1.77002	1.86157
634	2.10571	1.77002	1.46484	2.59399	1.7395	2.34985	1.77002	1.83105
635	2.10571	1.83105	1.43433	2.59399	1.7395	2.31934	1.77002	1.77002
636	2.0752	1.86157	1.43433	2.56348	1.77002	2.31934	1.77002	1.7395
637	2.04468	1.89209	1.43433	2.53296	1.77002	2.28882	1.77002	1.67847
638	2.01416	1.89209	1.43433	2.50244	1.80054	2.2583	1.80054	1.61743
639	1.98364	1.89209	1.43433	2.44141	1.83105	2.22778	1.80054	1.5564
640	1.98364	1.86157	1.46484	2.34985	1.86157	2.19727	1.80054	1.49536
641	1.95312	1.83105	1.49536	2.28882	1.89209	2.16675	1.83105	1.46484
642	1.92261	1.80054	1.49536	2.19727	1.92261	2.13623	1.83105	1.43433
643	1.92261	1.77002	1.52588	2.10571	1.95312	2.10571	1.83105	1.40381
644	1.92261	1.7395	1.52588	2.01416	1.98364	2.0752	1.80054	1.40381
645	1.92261	1.70898	1.52588	1.92261	2.01416	2.0752	1.80054	1.40381
646	1.92261	1.67847	1.49536	1.83105	2.04468	2.10571	1.7395	1.43433
647	1.95312	1.70898	1.49536	1.77002	2.04468	2.10571	1.70898	1.43433
648	1.95312	1.70898	1.46484	1.70898	2.04468	2.13623	1.64795	1.46484
649	1.98364	1.77002	1.43433	1.64795	2.04468	2.19727	1.58691	1.49536
650	1.98364	1.83105	1.40381	1.61743	2.01416	2.22778	1.5564	1.52588
651	1.98364	1.92261	1.40381	1.5564	1.95312	2.22778	1.49536	1.52588
652	1.98364	2.04468	1.37329	1.49536	1.89209	2.2583	1.43433	1.52588
653	1.95312	2.13623	1.34277	1.43433	1.86157	2.2583	1.40381	1.52588
654	1.95312	2.2583	1.31226	1.40381	1.80054	2.2583	1.34277	1.49536
655	1.92261	2.34985	1.28174	1.34277	1.77002	2.22778	1.31226	1.49536
656	1.89209	2.44141	1.28174	1.31226	1.70898	2.22778	1.28174	1.46484
657	1.86157	2.50244	1.25122	1.31226	1.70898	2.22778	1.25122	1.46484
658	1.83105	2.53296	1.25122	1.31226	1.67847	2.22778	1.19019	1.43433
659	1.83105	2.56348	1.28174	1.37329	1.67847	2.22778	1.15967	1.40381
660	1.83105	2.56348	1.28174	1.43433	1.70898	2.22778	1.15967	1.40381
661	1.86157	2.53296	1.31226	1.49536	1.7395	2.19727	1.12915	1.40381
662	1.86157	2.50244	1.37329	1.58691	1.77002	2.19727	1.12915	1.37329
663	1.89209	2.44141	1.40381	1.67847	1.83105	2.16675	1.12915	1.37329
664	1.89209	2.41089	1.43433	1.77002	1.86157	2.16675	1.12915	1.37329
665	1.89209	2.34985	1.46484	1.86157	1.92261	2.13623	1.15967	1.34277
666	1.89209	2.2583	1.49536	1.95312	1.95312	2.10571	1.15967	1.31226
667	1.86157	2.19727	1.52588	2.01416	2.01416	2.0752	1.19019	1.31226
668	1.83105	2.13623	1.5564	2.0752	2.04468	2.04468	1.2207	1.28174
669	1.77002	2.0752	1.58691	2.13623	2.0752	2.04468	1.25122	1.25122
670	1.7395	2.01416	1.58691	2.16675	2.13623	2.01416	1.28174	1.2207
671	1.67847	1.98364	1.61743	2.22778	2.13623	2.04468	1.34277	1.2207
672	1.61743	1.95312	1.61743	2.22778	2.16675	2.04468	1.37329	1.19019
673	1.58691	1.92261	1.58691	2.22778	2.16675	2.0752	1.43433	1.19019
674	1.5564	1.92261	1.58691	2.22778	2.16675	2.10571	1.49536	1.19019
675	1.5564	1.89209	1.58691	2.19727	2.16675	2.13623	1.5564	1.19019
676	1.52588	1.89209	1.5564	2.16675	2.13623	2.16675	1.58691	1.19019
677	1.5564	1.89209	1.5564	2.10571	2.0752	2.19727	1.61743	1.19019
678	1.5564	1.89209	1.52588	2.04468	2.04468	2.22778	1.64795	1.2207
679	1.58691	1.86157	1.52588	1.98364	1.98364	2.2583	1.67847	1.25122
680	1.61743	1.83105	1.52588	1.95312	1.95312	2.28882	1.67847	1.28174
681	1.67847	1.77002	1.52588	1.89209	1.89209	2.34985	1.64795	1.31226
682	1.7395	1.70898	1.52588	1.86157	1.86157	2.38037	1.64795	1.34277
683	1.80054	1.61743	1.52588	1.86157	1.83105	2.41089	1.61743	1.37329
684	1.86157	1.52588	1.5564	1.86157	1.83105	2.44141	1.58691	1.40381
685	1.95312	1.46484	1.58691	1.86157	1.83105	2.44141	1.5564	1.43433
686	2.01416	1.37329	1.61743	1.86157	1.83105	2.47192	1.52588	1.46484
687	2.0752	1.31226	1.64795	1.89209	1.83105	2.50244	1.49536	1.52588
688	2.10571	1.28174	1.67847	1.89209	1.83105	2.50244	1.49536	1.5564
689	2.13623	1.28174	1.67847	1.92261	1.80054	2.50244	1.49536	1.58691
690	2.13623	1.31226	1.67847	1.89209	1.80054	2.50244	1.49536	1.64795
691	2.13623	1.34277	1.67847	1.89209	1.77002	2.47192	1.52588	1.67847
692	2.10571	1.40381	1.64795	1.86157	1.77002	2.47192	1.5564	1.70898
693	2.04468	1.46484	1.61743	1.83105	1.7395	2.44141	1.58691	1.7395
694	1.98364	1.5564	1.5564	1.80054	1.70898	2.41089	1.64795	1.77002
695	1.95312	1.61743	1.49536	1.7395	1.70898	2.38037	1.70898	1.77002
696	1.92261	1.67847	1.46484	1.67847	1.67847	2.38037	1.7395	1.77002
697	1.89209	1.70898	1.40381	1.61743	1.70898	2.34985	1.80054	1.77002
698	1.86157	1.7395	1.37329	1.5564	1.70898	2.34985	1.86157	1.77002
699	1.86157	1.70898	1.37329	1.46484	1.7395	2.34985	1.89209	1.77002
700	1.86157	1.70898	1.37329	1.40381	1.7395	2.34985	1.92261	1.7395
701	1.86157	1.67847	1.40381	1.34277	1.77002	2.38037	1.92261	1.7395
702	1.86157	1.64795	1.40381	1.28174	1.77002	2.38037	1.92261	1.70898
703	1.89209	1.64795	1.43433	1.19019	1.7395	2.38037	1.92261	1.70898
704	1.92261	1.61743	1.46484	1.12915	1.7395	2.41089	1.92261	1.67847
705	1.92261	1.61743	1.46484	1.09863	1.67847	2.41089	1.89209	1.67847
706	1.95312	1.58691	1.46484	1.0376	1.64795	2.41089	1.86157	1.67847
707	1.98364	1.5564	1.46484	1.00708	1.58691	2.41089	1.83105	1.67847
708	1.98364	1.52588	1.43433	0.97656	1.5564	2.41089	1.80054	1.70898
709	2.01416	1.49536	1.40381	0.94604	1.52588	2.38037	1.77002	1.70898
710	2.04468	1.46484	1.40381	0.91553	1.49536	2.38037	1.7395	1.77002
711	2.0752	1.40381	1.37329	0.88501	1.49536	2.38037	1.67847	1.80054
712	2.10571	1.37329	1.37329	0.85449	1.49536	2.34985	1.64795	1.86157
713	2.10571	1.31226	1.40381	0.85449	1.49536	2.34985	1.58691	1.89209
714	2.13623	1.28174	1.43433	0.82397	1.52588	2.31934	1.52588	1.92261
715	2.13623	1.25122	1.46484	0.79346	1.5564	2.31934	1.46484	1.98364
716	2.13623	1.2207	1.52588	0.79346	1.58691	2.31934	1.40381	1.98364
717	2.13623	1.19019	1.58691	0.76294	1.61743	2.34985	1.37329	2.01416
718	2.10571	1.19019	1.64795	0.79346	1.61743	2.34985	1.34277	2.04468
719	2.0752	1.2207	1.70898	0.79346	1.64795	2.38037	1.31226	2.0752
720	2.04468	1.2207	1.77002	0.79346	1.64795	2.41089	1.28174	2.0752
721	2.01416	1.25122	1.80054	0.79346	1.64795	2.44141	1.28174	2.0752
722	1.95312	1.25122	1.83105	0.82397	1.64795	2.47192	1.31226	2.0752
723	1.92261	1.28174	1.83105	0.88501	1.61743	2.47192	1.31226	2.0752
724	1.89209	1.28174	1.83105	0.91553	1.58691	2.47192	1.34277	2.04468
725	1.86157	1.28174	1.80054	0.97656	1.5564	2.47192	1.34277	2.01416
726	1.86157	1.25122	1.80054	1.00708	1.52588	2.47192	1.37329	1.98364
727	1.83105	1.25122	1.77002	1.06812	1.49536	2.47192	1.37329	1.98364
728	1.83105	1.25122	1.7395	1.12915	1.46484	2.44141	1.37329	1.95312
729	1.83105	1.2207	1.70898	1.15967	1.43433	2.41089	1.34277	1.95312
730	1.83105	1.25122	1.70898	1.19019	1.40381	2.34985	1.34277	1.98364
731	1.83105	1.25122	1.67847	1.19019	1.37329	2.31934	1.34277	1.98364
732	1.86157	1.28174	1.64795	1.19019	1.37329	2.2583	1.34277	2.01416
733	1.89209	1.28174	1.61743	1.19019	1.37329	2.19727	1.31226	2.01416
734	1.89209	1.31226	1.58691	1.19019	1.37329	2.13623	1.31226	2.04468
735	1.92261	1.34277	1.5564	1.15967	1.43433	2.0752	1.31226	2.04468
736	1.95312	1.34277	1.52588	1.09863	1.46484	2.01416	1.31226	2.01416
737	1.95312	1.37329	1.49536	1.06812	1.52588	1.95312	1.34277	1.98364
738	1.98364	1.37329	1.46484	1.00708	1.58691	1.92261	1.34277	1.95312
739	1.98364	1.37329	1.43433	0.94604	1.61743	1.89209	1.37329	1.89209
740	1.98364	1.37329	1.40381	0.91553	1.64795	1.89209	1.40381	1.86157
741	1.95312	1.37329	1.37329	0.88501	1.67847	1.89209	1.43433	1.83105
742	1.95312	1.37329	1.34277	0.85449	1.67847	1.92261	1.46484	1.80054
743	1.92261	1.37329	1.31226	0.82397	1.67847	1.95312	1.46484	1.77002
744	1.89209	1.37329	1.28174	0.82397	1.67847	2.01416	1.49536	1.7395
745	1.86157	1.37329	1.25122	0.82397	1.67847	2.0752	1.52588	1.70898
746	1.80054	1.40381	1.25122	0.85449	1.64795	2.13623	1.52588	1.67847
747	1.77002	1.40381	1.2207	0.85449	1.64795	2.16675	1.52588	1.64795
748	1.7395	1.43433	1.2207	0.85449	1.64795	2.22778	1.52588	1.61743
749	1.70898	1.43433	1.2207	0.85449	1.64795	2.2583	1.52588	1.61743
750	1.67847	1.46484	1.2207	0.88501	1.67847	2.2583	1.49536	1.58691
751	1.64795	1.49536	1.25122	0.88501	1.67847	2.28882	1.46484	1.5564
752	1.61743	1.52588	1.25122	0.88501	1.70898	2.2583	1.40381	1.52588
753	1.61743	1.5564	1.25122	0.88501	1.7395	2.2583	1.37329	1.46484
754	1.58691	1.61743	1.28174	0.91553	1.77002	2.22778	1.34277	1.43433
755	1.58691	1.64795	1.28174	0.94604	1.80054	2.22778	1.31226	1.40381
756	1.58691	1.70898	1.31226	0.97656	1.83105	2.19727	1.31226	1.37329
757	1.58691	1.77002	1.31226	1.00708	1.86157	2.19727	1.31226	1.34277
758	1.61743	1.86157	1.34277	1.0376	1.89209	2.19727	1.34277	1.31226
759	1.64795	1.89209	1.34277	1.06812	1.92261	2.19727	1.40381	1.28174
760	1.67847	1.95312	1.34277	1.06812	1.92261	2.19727	1.43433	1.28174
761	1.70898	1.98364	1.37329	1.09863	1.95312	2.19727	1.49536	1.31226
762	1.70898	2.01416	1.40381	1.09863	1.95312	2.22778	1.5564	1.31226
763	1.7395	2.01416	1.43433	1.09863	1.92261	2.22778	1.61743	1.34277
764	1.7395	2.01416	1.46484	1.09863	1.89209	2.2583	1.64795	1.37329
765	1.7395	1.98364	1.52588	1.09863	1.86157	2.28882	1.64795	1.40381
766	1.7395	1.98364	1.58691	1.09863	1.83105	2.28882	1.67847	1.43433
767	1.70898	1.95312	1.64795	1.09863	1.80054	2.31934	1.67847	1.43433
768	1.67847	1.92261	1.70898	1.09863	1.77002	2.34985	1.70898	1.46484
769	1.64795	1.92261	1.77002	1.09863	1.7395	2.38037	1.70898	1.46484
770	1.61743	1.92261	1.80054	1.12915	1.7395	2.44141	1.7395	1.46484
771	1.5564	1.92261	1.83105	1.15967	1.77002	2.44141	1.80054	1.49536
772	1.52588	1.95312	1.86157	1.2207	1.77002	2.47192	1.83105	1.49536
773	1.49536	1.95312	1.86157	1.25122	1.83105	2.47192	1.86157	1.52588
774	1.49536	1.98364	1.86157	1.31226	1.86157	2.47192	1.89209	1.5564
775	1.49536	1.98364	1.86157	1.37329	1.89209	2.47192	1.92261	1.58691
776	1.49536	1.98364	1.83105	1.40381	1.92261	2.47192	1.95312	1.61743
777	1.49536	1.98364	1.83105	1.43433	1.92261	2.44141	1.98364	1.61743
778	1.49536	1.98364	1.83105	1.46484	1.95312	2.44141	1.98364	1.64795
779	1.52588	1.98364	1.80054	1.46484	1.92261	2.41089	1.98364	1.67847
780	1.52588	1.98364	1.80054	1.46484	1.92261	2.41089	1.98364	1.67847
781	1.52588	1.98364	1.77002	1.43433	1.89209	2.41089	1.98364	1.70898
782	1.49536	2.01416	1.77002	1.43433	1.89209	2.41089	1.98364	1.70898
783	1.49536	2.04468	1.77002	1.43433	1.86157	2.41089	1.98364	1.70898
784	1.46484	2.0752	1.77002	1.40381	1.83105	2.41089	1.95312	1.67847
785	1.43433	2.13623	1.77002	1.40381	1.83105	2.38037	1.95312	1.67847
786	1.43433	2.16675	1.77002	1.37329	1.80054	2.38037	1.92261	1.67847
787	1.43433	2.19727	1.80054	1.37329	1.80054	2.38037	1.92261	1.64795
788	1.46484	2.22778	1.83105	1.37329	1.83105	2.34985	1.89209	1.64795
789	1.46484	2.22778	1.83105	1.34277	1.86157	2.34985	1.89209	1.61743
790	1.49536	2.22778	1.86157	1.34277	1.89209	2.38037	1.89209	1.58691
791	1.52588	2.19727	1.86157	1.34277	1.92261	2.38037	1.89209	1.5564
792	1.5564	2.16675	1.89209	1.34277	1.95312	2.44141	1.89209	1.52588
793	1.61743	2.10571	1.89209	1.37329	2.01416	2.47192	1.89209	1.49536
794	1.64795	2.0752	1.89209	1.40381	2.04468	2.53296	1.86157	1.46484
795	1.67847	2.04468	1.89209	1.43433	2.0752	2.56348	1.86157	1.46484
796	1.70898	2.01416	1.89209	1.46484	2.10571	2.59399	1.83105	1.46484
797	1.77002	1.98364	1.92261	1.49536	2.10571	2.59399	1.80054	1.49536
798	1.83105	1.95312	1.92261	1.52588	2.13623	2.59399	1.77002	1.52588
799	1.89209	1.92261	1.92261	1.52588	2.16675	2.53296	1.7395	1.5564
800	1.98364	1.92261	1.92261	1.5564	2.16675	2.47192	1.70898	1.58691
801	2.0752	1.86157	1.89209	1.5564	2.16675	2.41089	1.70898	1.61743
802	2.16675	1.83105	1.86157	1.5564	2.16675	2.34985	1.70898	1.64795
803	2.28882	1.80054	1.83105	1.5564	2.13623	2.28882	1.7395	1.67847
804	2.41089	1.7395	1.80054	1.52588	2.13623	2.2583	1.77002	1.7395
805	2.50244	1.70898	1.77002	1.49536	2.0752	2.22778	1.80054	1.77002
806	2.59399	1.67847	1.7395	1.46484	2.01416	2.19727	1.86157	1.80054
807	2.65503	1.67847	1.70898	1.43433	1.95312	2.16675	1.92261	1.83105
808	2.71606	1.64795	1.67847	1.37329	1.89209	2.16675	1.98364	1.86157
809	2.71606	1.67847	1.64795	1.34277	1.83105	2.13623	2.01416	1.89209
810	2.71606	1.67847	1.61743	1.31226	1.77002	2.13623	2.04468	1.92261
811	2.68555	1.70898	1.58691	1.28174	1.70898	2.10571	2.0752	1.95312
812	2.62451	1.7395	1.58691	1.28174	1.64795	2.04468	2.0752	1.95312
813	2.56348	1.7395	1.5564	1.28174	1.61743	2.01416	2.0752	1.98364
814	2.47192	1.7395	1.52588	1.28174	1.58691	1.98364	2.0752	1.98364
815	2.38037	1.7395	1.52588	1.31226	1.5564	1.95312	2.04468	2.01416
816	2.28882	1.70898	1.49536	1.34277	1.52588	1.95312	1.98364	2.01416
817	2.19727	1.67847	1.49536	1.37329	1.52588	1.95312	1.92261	2.04468
818	2.10571	1.64795	1.52588	1.40381	1.52588	1.95312	1.83105	2.04468
819	2.01416	1.58691	1.52588	1.46484	1.49536	1.98364	1.7395	2.04468
820	1.92261	1.52588	1.5564	1.52588	1.49536	2.01416	1.67847	2.0752
821	1.83105	1.46484	1.58691	1.58691	1.52588	2.04468	1.58691	2.0752
822	1.7395	1.40381	1.64795	1.61743	1.52588	2.0752	1.52588	2.0752
823	1.64795	1.37329	1.67847	1.64795	1.5564	2.10571	1.49536	2.0752
824	1.58691	1.37329	1.70898	1.67847	1.5564	2.13623	1.46484	2.0752
825	1.52588	1.37329	1.7395	1.70898	1.61743	2.13623	1.46484	2.0752
826	1.49536	1.37329	1.7395	1.70898	1.64795	2.16675	1.46484	2.0752
827	1.46484	1.40381	1.70898	1.67847	1.70898	2.16675	1.46484	2.0752
828	1.46484	1.43433	1.70898	1.67847	1.77002	2.16675	1.46484	2.04468
829	1.49536	1.46484	1.67847	1.64795	1.83105	2.19727	1.43433	2.01416
830	1.52588	1.46484	1.64795	1.64795	1.89209	2.19727	1.43433	1.98364
831	1.5564	1.49536	1.61743	1.61743	1.92261	2.22778	1.43433	1.95312
832	1.61743	1.52588	1.58691	1.61743	1.95312	2.22778	1.43433	1.92261
833	1.64795	1.5564	1.5564	1.61743	1.98364	2.2583	1.46484	1.89209
834	1.70898	1.61743	1.52588	1.58691	1.98364	2.2583	1.46484	1.86157
835	1.7395	1.64795	1.49536	1.58691	1.98364	2.28882	1.49536	1.86157
836	1.77002	1.67847	1.46484	1.5564	1.95312	2.28882	1.49536	1.86157
837	1.80054	1.67847	1.46484	1.52588	1.95312	2.28882	1.52588	1.89209
838	1.80054	1.70898	1.46484	1.49536	1.92261	2.2583	1.52588	1.92261
839	1.83105	1.7395	1.46484	1.43433	1.92261	2.22778	1.5564	1.95312
840	1.83105	1.77002	1.46484	1.37329	1.92261	2.22778	1.52588	1.98364
841	1.83105	1.83105	1.49536	1.31226	1.95312	2.19727	1.52588	2.01416
842	1.83105	1.89209	1.52588	1.25122	1.95312	2.16675	1.49536	2.04468
843	1.83105	1.98364	1.5564	1.15967	1.98364	2.16675	1.49536	2.0752
844	1.80054	2.04468	1.58691	1.09863	2.01416	2.13623	1.46484	2.0752
845	1.80054	2.13623	1.58691	1.06812	2.04468	2.13623	1.46484	2.10571
846	1.80054	2.22778	1.61743	1.0376	2.0752	2.16675	1.43433	2.10571
847	1.80054	2.31934	1.61743	1.06812	2.10571	2.16675	1.43433	2.0752
848	1.80054	2.38037	1.64795	1.09863	2.13623	2.16675	1.43433	2.0752
849	1.80054	2.41089	1.64795	1.15967	2.13623	2.16675	1.43433	2.0752
850	1.77002	2.41089	1.64795	1.2207	2.13623	2.16675	1.43433	2.0752
851	1.77002	2.41089	1.64795	1.31226	2.13623	2.13623	1.43433	2.0752
852	1.77002	2.34985	1.67847	1.40381	2.13623	2.10571	1.40381	2.0752
853	1.77002	2.28882	1.67847	1.49536	2.10571	2.0752	1.40381	2.0752
854	1.7395	2.19727	1.67847	1.5564	2.10571	2.04468	1.40381	2.10571
855	1.70898	2.10571	1.67847	1.64795	2.0752	2.01416	1.40381	2.13623
856	1.67847	2.01416	1.67847	1.70898	2.04468	2.01416	1.40381	2.16675
857	1.64795	1.92261	1.64795	1.7395	2.01416	1.98364	1.40381	2.19727
858	1.58691	1.83105	1.61743	1.77002	1.95312	1.98364	1.43433	2.19727
859	1.5564	1.77002	1.58691	1.80054	1.92261	2.01416	1.46484	2.22778
860	1.52588	1.70898	1.5564	1.83105	1.86157	2.01416	1.49536	2.22778
861	1.46484	1.67847	1.52588	1.83105	1.83105	2.04468	1.52588	2.22778
862	1.43433	1.64795	1.49536	1.83105	1.77002	2.04468	1.5564	2.22778
863	1.40381	1.61743	1.46484	1.83105	1.7395	2.0752	1.58691	2.19727
864	1.40381	1.58691	1.43433	1.83105	1.70898	2.0752	1.61743	2.16675
865	1.40381	1.5564	1.43433	1.83105	1.64795	2.04468	1.61743	2.16675
866	1.40381	1.52588	1.43433	1.86157	1.61743	2.04468	1.61743	2.16675
867	1.43433	1.49536	1.43433	1.86157	1.58691	2.01416	1.61743	2.16675
868	1.49536	1.46484	1.43433	1.86157	1.5564	1.98364	1.58691	2.16675
869	1.52588	1.46484	1.43433	1.86157	1.52588	1.95312	1.5564	2.19727
870	1.58691	1.43433	1.46484	1.89209	1.46484	1.92261	1.49536	2.22778
871	1.61743	1.43433	1.49536	1.89209	1.43433	1.89209	1.46484	2.2583
872	1.64795	1.43433	1.52588	1.89209	1.40381	1.86157	1.43433	2.28882
873	1.70898	1.40381	1.5564	1.89209	1.37329	1.86157	1.37329	2.31934
874	1.7395	1.40381	1.5564	1.89209	1.37329	1.89209	1.34277	2.34985
875	1.77002	1.40381	1.58691	1.89209	1.40381	1.89209	1.34277	2.34985
876	1.80054	1.40381	1.61743	1.89209	1.40381	1.95312	1.31226	2.34985
877	1.83105	1.40381	1.61743	1.92261	1.43433	1.98364	1.31226	2.31934
878	1.86157	1.40381	1.64795	1.89209	1.46484	2.04468	1.31226	2.31934
879	1.86157	1.40381	1.64795	1.89209	1.49536	2.0752	1.31226	2.31934
880	1.86157	1.40381	1.67847	1.89209	1.52588	2.10571	1.31226	2.31934
881	1.86157	1.43433	1.67847	1.86157	1.5564	2.13623	1.31226	2.31934
882	1.83105	1.46484	1.67847	1.83105	1.58691	2.16675	1.31226	2.31934
883	1.80054	1.49536	1.67847	1.80054	1.58691	2.16675	1.31226	2.31934
884	1.7395	1.52588	1.67847	1.7395	1.61743	2.16675	1.31226	2.34985
885	1.70898	1.58691	1.64795	1.70898	1.64795	2.13623	1.31226	2.34985
886	1.67847	1.61743	1.61743	1.64795	1.67847	2.10571	1.31226	2.38037
887	1.64795	1.64795	1.58691	1.61743	1.70898	2.0752	1.34277	2.38037
888	1.61743	1.64795	1.5564	1.58691	1.7395	2.01416	1.34277	2.41089
889	1.58691	1.67847	1.52588	1.5564	1.77002	1.98364	1.34277	2.41089
890	1.5564	1.67847	1.52588	1.52588	1.83105	1.95312	1.31226	2.41089
891	1.5564	1.67847	1.52588	1.52588	1.86157	1.92261	1.31226	2.38037
892	1.5564	1.64795	1.52588	1.52588	1.86157	1.89209	1.31226	2.38037
893	1.52588	1.64795	1.5564	1.52588	1.89209	1.89209	1.31226	2.34985
894	1.52588	1.61743	1.58691	1.5564	1.86157	1.89209	1.31226	2.31934
895	1.52588	1.61743	1.64795	1.58691	1.86157	1.89209	1.31226	2.28882
896	1.52588	1.58691	1.67847	1.58691	1.83105	1.89209	1.34277	2.22778
897	1.49536	1.58691	1.7395	1.61743	1.80054	1.92261	1.34277	2.19727
898	1.49536	1.5564	1.80054	1.64795	1.77002	1.92261	1.37329	2.16675
899	1.49536	1.5564	1.86157	1.67847	1.77002	1.95312	1.40381	2.10571
900	1.49536	1.52588	1.92261	1.67847	1.7395	1.98364	1.43433	2.0752
901	1.46484	1.52588	1.95312	1.70898	1.70898	1.98364	1.49536	2.04468
902	1.46484	1.49536	2.01416	1.70898	1.67847	2.01416	1.52588	2.01416
903	1.43433	1.49536	2.01416	1.70898	1.67847	2.01416	1.5564	2.01416
904	1.43433	1.46484	2.04468	1.67847	1.64795	2.01416	1.61743	2.01416
905	1.40381	1.43433	2.04468	1.67847	1.64795	2.01416	1.64795	2.01416
906	1.40381	1.43433	2.04468	1.67847	1.61743	1.98364	1.67847	1.98364
907	1.40381	1.40381	2.01416	1.67847	1.61743	1.95312	1.70898	1.98364
908	1.40381	1.37329	1.98364	1.67847	1.58691	1.95312	1.7395	1.98364
909	1.43433	1.37329	1.98364	1.70898	1.58691	1.92261	1.77002	1.95312
910	1.46484	1.34277	1.95312	1.7395	1.58691	1.89209	1.80054	1.92261
911	1.52588	1.34277	1.92261	1.80054	1.5564	1.89209	1.80054	1.86157
912	1.5564	1.31226	1.89209	1.86157	1.5564	1.86157	1.83105	1.83105
913	1.61743	1.28174	1.89209	1.92261	1.5564	1.86157	1.83105	1.77002
914	1.67847	1.25122	1.86157	1.98364	1.52588	1.86157	1.83105	1.7395
915	1.70898	1.2207	1.86157	2.04468	1.52588	1.86157	1.83105	1.70898
916	1.70898	1.19019	1.86157	2.10571	1.52588	1.86157	1.80054	1.70898
917	1.7395	1.15967	1.86157	2.10571	1.52588	1.89209	1.77002	1.70898
918	1.7395	1.12915	1.86157	2.10571	1.52588	1.92261	1.7395	1.70898
919	1.70898	1.09863	1.86157	2.10571	1.52588	1.95312	1.67847	1.7395
920	1.70898	1.09863	1.86157	2.0752	1.52588	1.98364	1.64795	1.77002
921	1.70898	1.06812	1.89209	2.04468	1.49536	2.01416	1.58691	1.80054
922	1.67847	1.06812	1.89209	2.04468	1.49536	2.04468	1.52588	1.86157
923	1.67847	1.06812	1.89209	2.04468	1.46484	2.0752	1.46484	1.89209
924	1.67847	1.09863	1.89209	2.0752	1.46484	2.0752	1.40381	1.89209
925	1.70898	1.12915	1.92261	2.13623	1.43433	2.10571	1.34277	1.92261
926	1.70898	1.12915	1.92261	2.19727	1.40381	2.10571	1.28174	1.92261
927	1.7395	1.15967	1.95312	2.2583	1.40381	2.0752	1.2207	1.92261
928	1.7395	1.2207	1.95312	2.31934	1.37329	2.0752	1.15967	1.92261
929	1.77002	1.25122	1.98364	2.38037	1.37329	2.0752	1.09863	1.92261
930	1.77002	1.28174	1.98364	2.41089	1.40381	2.04468	1.0376	1.92261
931	1.7395	1.34277	1.98364	2.44141	1.43433	2.04468	1.00708	1.92261
932	1.7395	1.40381	1.98364	2.44141	1.46484	2.01416	1.00708	1.95312
933	1.7395	1.46484	1.98364	2.44141	1.49536	2.01416	0.97656	1.95312
934	1.70898	1.52588	1.95312	2.41089	1.52588	2.01416	1.00708	1.95312
935	1.67847	1.61743	1.92261	2.41089	1.5564	2.04468	1.00708	1.98364
936	1.67847	1.70898	1.89209	2.34985	1.5564	2.0752	1.0376	1.98364
937	1.64795	1.77002	1.86157	2.31934	1.5564	2.10571	1.06812	1.98364
938	1.64795	1.83105	1.83105	2.28882	1.5564	2.16675	1.06812	1.98364
939	1.61743	1.89209	1.80054	2.2583	1.5564	2.19727	1.09863	1.98364
940	1.61743	1.92261	1.80054	2.22778	1.5564	2.2583	1.12915	1.98364
941	1.61743	1.95312	1.83105	2.16675	1.5564	2.28882	1.12915	1.95312
942	1.61743	1.98364	1.86157	2.13623	1.5564	2.28882	1.15967	1.95312
943	1.58691	1.98364	1.89209	2.10571	1.5564	2.28882	1.19019	1.95312
944	1.58691	1.98364	1.95312	2.0752	1.58691	2.28882	1.2207	1.92261
945	1.5564	1.98364	2.01416	2.04468	1.58691	2.2583	1.25122	1.92261
946	1.5564	1.95312	2.0752	2.01416	1.61743	2.22778	1.28174	1.92261
947	1.52588	1.95312	2.13623	1.95312	1.61743	2.19727	1.31226	1.92261
948	1.49536	1.95312	2.16675	1.92261	1.64795	2.13623	1.34277	1.92261
949	1.49536	1.98364	2.22778	1.86157	1.64795	2.10571	1.37329	1.89209
950	1.46484	1.98364	2.2583	1.80054	1.64795	2.0752	1.40381	1.89209
951	1.46484	2.01416	2.31934	1.70898	1.67847	2.0752	1.40381	1.89209
952	1.46484	2.04468	2.34985	1.64795	1.67847	2.0752	1.43433	1.86157
953	1.46484	2.0752	2.38037	1.5564	1.67847	2.0752	1.46484	1.86157
954	1.46484	2.10571	2.41089	1.49536	1.70898	2.0752	1.46484	1.86157
955	1.49536	2.16675	2.44141	1.43433	1.70898	2.10571	1.46484	1.83105
956	1.49536	2.19727	2.47192	1.37329	1.7395	2.16675	1.46484	1.83105
957	1.49536	2.22778	2.47192	1.31226	1.7395	2.19727	1.46484	1.80054
958	1.49536	2.22778	2.47192	1.31226	1.7395	2.22778	1.43433	1.77002
959	1.49536	2.22778	2.47192	1.28174	1.77002	2.28882	1.40381	1.7395
960	1.49536	2.19727	2.47192	1.28174	1.77002	2.31934	1.34277	1.70898
961	1.49536	2.16675	2.47192	1.31226	1.7395	2.31934	1.28174	1.70898
962	1.46484	2.13623	2.47192	1.34277	1.7395	2.34985	1.2207	1.67847
963	1.46484	2.0752	2.44141	1.37329	1.70898	2.34985	1.15967	1.67847
964	1.46484	2.01416	2.41089	1.40381	1.64795	2.31934	1.09863	1.67847
965	1.46484	1.98364	2.34985	1.43433	1.61743	2.28882	1.06812	1.70898
966	1.49536	1.95312	2.28882	1.43433	1.52588	2.2583	1.00708	1.70898
967	1.52588	1.92261	2.19727	1.46484	1.46484	2.22778	0.97656	1.70898
968	1.52588	1.92261	2.10571	1.46484	1.40381	2.16675	0.97656	1.70898
969	1.5564	1.92261	2.01416	1.43433	1.31226	2.13623	0.94604	1.67847
970	1.58691	1.92261	1.92261	1.40381	1.25122	2.10571	0.97656	1.64795
971	1.61743	1.95312	1.83105	1.37329	1.19019	2.0752	0.97656	1.61743
972	1.64795	1.95312	1.80054	1.31226	1.12915	2.0752	1.00708	1.58691
973	1.67847	1.98364	1.7395	1.28174	1.06812	2.0752	1.0376	1.52588
974	1.70898	1.98364	1.7395	1.2207	1.0376	2.0752	1.09863	1.49536
975	1.7395	1.98364	1.7395	1.19019	1.0376	2.10571	1.12915	1.46484
976	1.80054	1.98364	1.77002	1.15967	1.00708	2.10571	1.15967	1.46484
977	1.83105	1.95312	1.80054	1.15967	1.00708	2.13623	1.19019	1.46484
978	1.86157	1.95312	1.83105	1.15967	1.0376	2.13623	1.2207	1.46484
979	1.89209	1.89209	1.89209	1.19019	1.0376	2.16675	1.25122	1.49536
980	1.92261	1.86157	1.95312	1.2207	1.06812	2.16675	1.25122	1.52588
981	1.95312	1.83105	2.01416	1.28174	1.06812	2.16675	1.28174	1.5564
982	1.95312	1.80054	2.0752	1.31226	1.09863	2.16675	1.31226	1.58691
983	1.95312	1.77002	2.13623	1.34277	1.09863	2.16675	1.31226	1.58691
984	1.95312	1.77002	2.19727	1.37329	1.06812	2.13623	1.34277	1.58691
985	1.95312	1.77002	2.22778	1.40381	1.06812	2.13623	1.34277	1.58691
986	1.92261	1.80054	2.2583	1.43433	1.0376	2.13623	1.37329	1.58691
987	1.92261	1.83105	2.2583	1.46484	1.00708	2.10571	1.37329	1.5564
988	1.89209	1.86157	2.2583	1.46484	0.97656	2.10571	1.40381	1.52588
989	1.89209	1.89209	2.2583	1.49536	0.97656	2.10571	1.40381	1.49536
990	1.86157	1.92261	2.22778	1.49536	0.97656	2.0752	1.40381	1.49536
991	1.86157	1.92261	2.19727	1.52588	0.97656	2.0752	1.43433	1.49536
992	1.83105	1.92261	2.19727	1.58691	1.00708	2.0752	1.43433	1.49536
993	1.83105	1.92261	2.16675	1.61743	1.0376	2.0752	1.43433	1.49536
994	1.83105	1.92261	2.13623	1.64795	1.06812	2.0752	1.43433	1.49536
995	1.80054	1.92261	2.10571	1.67847	1.12915	2.10571	1.46484	1.52588
996	1.77002	1.89209	2.0752	1.67847	1.15967	2.10571	1.46484	1.52588
997	1.77002	1.89209	2.01416	1.70898	1.19019	2.13623	1.49536	1.52588
998	1.7395	1.89209	1.98364	1.67847	1.2207	2.19727	1.49536	1.52588
999	1.7395	1.89209	1.92261	1.67847	1.25122	2.2583	1.52588	1.49536
1000	1.7395	1.92261	1.86157	1.61743	1.25122	2.31934	1.5564	1.49536
1001	1.77002	1.92261	1.80054	1.58691	1.28174	2.38037	1.5564	1.46484
1002	1.77002	1.95312	1.7395	1.52588	1.31226	2.44141	1.58691	1.43433
1003	1.83105	1.98364	1.67847	1.43433	1.31226	2.50244	1.61743	1.40381
1004	1.89209	1.98364	1.64795	1.34277	1.34277	2.56348	1.64795	1.34277
1005	1.95312	2.01416	1.61743	1.25122	1.37329	2.62451	1.64795	1.31226
1006	2.01416	1.98364	1.58691	1.12915	1.37329	2.68555	1.64795	1.28174
1007	2.10571	1.98364	1.58691	1.0376	1.37329	2.71606	1.64795	1.28174
1008	2.16675	1.95312	1.58691	0.91553	1.37329	2.71606	1.61743	1.25122
1009	2.22778	1.89209	1.58691	0.82397	1.37329	2.68555	1.61743	1.25122
1010	2.2583	1.83105	1.61743	0.73242	1.34277	2.65503	1.58691	1.25122
1011	2.28882	1.77002	1.64795	0.67139	1.34277	2.59399	1.58691	1.25122
1012	2.31934	1.67847	1.70898	0.64087	1.31226	2.50244	1.5564	1.25122
1013	2.28882	1.61743	1.80054	0.61035	1.28174	2.38037	1.5564	1.25122
1014	2.28882	1.58691	1.89209	0.61035	1.25122	2.28882	1.52588	1.28174
1015	2.22778	1.5564	2.04468	0.61035	1.19019	2.16675	1.52588	1.28174
1016	2.19727	1.52588	2.19727	0.64087	1.15967	2.10571	1.52588	1.28174
1017	2.16675	1.5564	2.38037	0.67139	1.12915	2.04468	1.52588	1.31226
1018	2.10571	1.5564	2.59399	0.7019	1.06812	2.04468	1.49536	1.34277
1019	2.04468	1.61743	2.7771	0.73242	1.0376	2.04468	1.46484	1.37329
1020	2.01416	1.64795	2.99072	0.73242	1.0376	2.0752	1.46484	1.40381
1021	1.95312	1.67847	3.17383	0.73242	1.00708	2.10571	1.43433	1.43433
1022	1.92261	1.7395	3.35693	0.73242	1.00708	2.16675	1.40381	1.49536
1023	1.89209	1.77002	3.50952	0.7019	1.00708	2.22778	1.37329	1.52588
1024	1.86157	1.83105	3.60107	0.67139	1.0376	2.2583	1.37329	1.5564
1025	1.86157	1.86157	3.69263	0.67139	1.06812	2.28882	1.34277	1.58691
1026	1.86157	1.89209	3.75366	0.64087	1.12915	2.31934	1.34277	1.61743
1027	1.89209	1.92261	3.78418	0.64087	1.15967	2.34985	1.34277	1.64795
1028	1.92261	1.95312	3.78418	0.64087	1.2207	2.34985	1.31226	1.64795
1029	1.98364	1.98364	3.75366	0.67139	1.25122	2.38037	1.31226	1.67847
1030	2.04468	2.01416	3.72314	0.7019	1.28174	2.38037	1.31226	1.67847
1031	2.10571	2.04468	3.69263	0.76294	1.28174	2.41089	1.28174	1.70898
1032	2.16675	2.04468	3.66211	0.79346	1.28174	2.44141	1.28174	1.7395
1033	2.19727	2.0752	3.63159	0.85449	1.28174	2.47192	1.25122	1.7395
1034	2.19727	2.10571	3.63159	0.91553	1.25122	2.53296	1.25122	1.7395
1035	2.19727	2.10571	3.63159	0.97656	1.2207	2.56348	1.25122	1.77002
1036	2.16675	2.13623	3.63159	1.0376	1.19019	2.62451	1.25122	1.77002
1037	2.13623	2.16675	3.66211	1.09863	1.15967	2.68555	1.28174	1.7395
1038	2.10571	2.16675	3.66211	1.12915	1.15967	2.74658	1.28174	1.7395
1039	2.0752	2.16675	3.69263	1.15967	1.12915	2.7771	1.34277	1.70898
1040	2.04468	2.13623	3.72314	1.19019	1.12915	2.83813	1.37329	1.67847
1041	2.01416	2.10571	3.75366	1.19019	1.12915	2.86865	1.40381	1.61743
1042	2.01416	2.04468	3.78418	1.2207	1.12915	2.86865	1.46484	1.58691
1043	1.98364	1.95312	3.8147	1.2207	1.12915	2.83813	1.52588	1.52588
1044	1.98364	1.89209	3.84521	1.2207	1.12915	2.80762	1.5564	1.46484
1045	1.98364	1.80054	3.87573	1.2207	1.12915	2.7771	1.58691	1.43433
1046	1.95312	1.70898	3.87573	1.2207	1.12915	2.71606	1.58691	1.40381
1047	1.95312	1.64795	3.87573	1.25122	1.12915	2.65503	1.61743	1.37329
1048	1.95312	1.58691	3.84521	1.25122	1.15967	2.62451	1.61743	1.34277
1049	1.95312	1.5564	3.8147	1.28174	1.15967	2.59399	1.64795	1.34277
1050	1.95312	1.52588	3.75366	1.34277	1.15967	2.59399	1.64795	1.37329
1051	1.98364	1.52588	3.69263	1.37329	1.15967	2.62451	1.67847	1.40381
1052	1.98364	1.5564	3.63159	1.40381	1.15967	2.65503	1.70898	1.46484
1053	2.01416	1.58691	3.54004	1.46484	1.15967	2.68555	1.7395	1.52588
1054	2.04468	1.61743	3.479	1.49536	1.15967	2.74658	1.77002	1.58691
1055	2.0752	1.67847	3.41797	1.52588	1.15967	2.80762	1.80054	1.64795
1056	2.10571	1.7395	3.35693	1.5564	1.15967	2.83813	1.80054	1.67847
1057	2.16675	1.83105	3.2959	1.58691	1.19019	2.89917	1.80054	1.7395
1058	2.22778	1.89209	3.23486	1.58691	1.19019	2.92969	1.77002	1.77002
1059	2.28882	1.92261	3.20435	1.58691	1.19019	2.9602	1.7395	1.77002
1060	2.34985	1.95312	3.14331	1.58691	1.2207	2.99072	1.70898	1.77002
1061	2.41089	1.98364	3.05176	1.58691	1.2207	2.9602	1.67847	1.7395
1062	2.47192	1.98364	2.99072	1.58691	1.2207	2.9602	1.67847	1.70898
1063	2.53296	1.95312	2.92969	1.58691	1.2207	2.89917	1.67847	1.67847
1064	2.59399	1.89209	2.86865	1.58691	1.19019	2.86865	1.67847	1.64795
1065	2.65503	1.83105	2.83813	1.61743	1.15967	2.80762	1.67847	1.58691
1066	2.71606	1.77002	2.80762	1.61743	1.12915	2.74658	1.67847	1.5564
1067	2.7771	1.67847	2.80762	1.64795	1.09863	2.71606	1.70898	1.49536
1068	2.80762	1.5564	2.83813	1.67847	1.0376	2.65503	1.70898	1.43433
1069	2.83813	1.46484	2.89917	1.70898	1.00708	2.62451	1.67847	1.37329
1070	2.83813	1.37329	2.92969	1.70898	0.97656	2.59399	1.67847	1.34277
1071	2.83813	1.28174	2.99072	1.70898	0.94604	2.59399	1.64795	1.28174
1072	2.80762	1.2207	3.05176	1.67847	0.91553	2.56348	1.61743	1.2207
1073	2.7771	1.19019	3.08228	1.64795	0.88501	2.56348	1.58691	1.19019
1074	2.71606	1.19019	3.08228	1.58691	0.85449	2.53296	1.5564	1.15967
1075	2.62451	1.2207	3.05176	1.52588	0.85449	2.53296	1.52588	1.15967
1076	2.56348	1.28174	3.02124	1.46484	0.82397	2.53296	1.49536	1.15967
1077	2.47192	1.31226	2.92969	1.40381	0.82397	2.50244	1.46484	1.15967
1078	2.38037	1.37329	2.80762	1.37329	0.79346	2.50244	1.43433	1.19019
1079	2.31934	1.40381	2.68555	1.34277	0.79346	2.50244	1.40381	1.2207
1080	2.2583	1.43433	2.53296	1.31226	0.76294	2.47192	1.37329	1.25122
1081	2.19727	1.43433	2.38037	1.34277	0.76294	2.44141	1.37329	1.28174
1082	2.16675	1.43433	2.22778	1.34277	0.73242	2.38037	1.40381	1.31226
1083	2.16675	1.40381	2.10571	1.40381	0.73242	2.31934	1.40381	1.34277
1084	2.16675	1.37329	1.98364	1.43433	0.73242	2.2583	1.46484	1.37329
1085	2.16675	1.34277	1.86157	1.46484	0.73242	2.16675	1.49536	1.37329
1086	2.19727	1.31226	1.80054	1.49536	0.73242	2.0752	1.5564	1.37329
1087	2.22778	1.28174	1.7395	1.49536	0.73242	2.01416	1.61743	1.37329
1088	2.2583	1.25122	1.67847	1.49536	0.73242	1.95312	1.64795	1.37329
1089	2.28882	1.25122	1.67847	1.46484	0.7019	1.92261	1.67847	1.34277
1090	2.31934	1.2207	1.67847	1.43433	0.67139	1.89209	1.70898	1.31226
1091	2.34985	1.2207	1.70898	1.37329	0.64087	1.89209	1.7395	1.28174
1092	2.34985	1.19019	1.80054	1.31226	0.64087	1.92261	1.77002	1.2207
1093	2.38037	1.15967	1.89209	1.2207	0.61035	1.92261	1.77002	1.19019
1094	2.38037	1.15967	2.04468	1.15967	0.61035	1.95312	1.80054	1.12915
1095	2.38037	1.12915	2.22778	1.06812	0.64087	1.92261	1.80054	1.09863
1096	2.38037	1.09863	2.41089	1.00708	0.67139	1.92261	1.83105	1.0376
1097	2.34985	1.06812	2.65503	0.97656	0.73242	1.86157	1.86157	1.0376
1098	2.31934	1.0376	2.86865	0.94604	0.79346	1.80054	1.89209	1.0376
1099	2.2583	1.0376	3.11279	0.94604	0.85449	1.70898	1.92261	1.06812
1100	2.19727	1.00708	3.35693	0.97656	0.91553	1.61743	1.92261	1.09863
1101	2.13623	1.0376	3.54004	1.00708	0.97656	1.52588	1.95312	1.15967
1102	2.10571	1.0376	3.72314	1.06812	1.0376	1.40381	1.98364	1.25122
1103	2.0752	1.06812	3.84521	1.12915	1.06812	1.31226	1.98364	1.31226
1104	2.04468	1.09863	3.93677	1.2207	1.09863	1.25122	1.98364	1.40381
1105	2.04468	1.12915	3.9978	1.31226	1.12915	1.15967	1.98364	1.49536
1106	2.04468	1.15967	4.02832	1.40381	1.15967	1.09863	1.98364	1.5564
1107	2.0752	1.15967	4.02832	1.46484	1.15967	1.06812	1.95312	1.61743
1108	2.10571	1.15967	3.9978	1.5564	1.15967	1.0376	1.95312	1.64795
1109	2.13623	1.12915	3.96728	1.61743	1.15967	1.0376	1.92261	1.70898
1110	2.19727	1.09863	3.90625	1.64795	1.12915	1.06812	1.92261	1.70898
1111	2.22778	1.06812	3.8147	1.67847	1.12915	1.09863	1.89209	1.70898
1112	2.28882	1.0376	3.69263	1.70898	1.09863	1.12915	1.86157	1.70898
1113	2.31934	1.00708	3.54004	1.70898	1.09863	1.19019	1.80054	1.67847
1114	2.34985	1.00708	3.35693	1.70898	1.09863	1.25122	1.77002	1.64795
1115	2.38037	1.00708	3.17383	1.70898	1.06812	1.31226	1.7395	1.61743
1116	2.41089	1.0376	2.9602	1.67847	1.0376	1.40381	1.67847	1.5564
1117	2.41089	1.06812	2.74658	1.67847	1.0376	1.43433	1.64795	1.49536
1118	2.41089	1.09863	2.53296	1.64795	1.00708	1.49536	1.61743	1.46484
1119	2.41089	1.15967	2.34985	1.64795	1.00708	1.5564	1.58691	1.43433
1120	2.38037	1.2207	2.19727	1.64795	0.97656	1.58691	1.5564	1.40381
1121	2.38037	1.25122	2.0752	1.64795	0.97656	1.61743	1.5564	1.40381
1122	2.31934	1.31226	1.98364	1.64795	0.97656	1.64795	1.5564	1.43433
1123	2.28882	1.37329	1.92261	1.67847	1.00708	1.67847	1.5564	1.43433
1124	2.22778	1.43433	1.89209	1.70898	1.0376	1.67847	1.5564	1.46484
1125	2.19727	1.46484	1.86157	1.7395	1.06812	1.70898	1.5564	1.49536
1126	2.16675	1.49536	1.86157	1.77002	1.12915	1.77002	1.5564	1.52588
1127	2.13623	1.5564	1.89209	1.80054	1.15967	1.80054	1.5564	1.5564
1128	2.10571	1.5564	1.95312	1.86157	1.19019	1.86157	1.52588	1.61743
1129	2.10571	1.58691	1.98364	1.89209	1.25122	1.92261	1.52588	1.64795
1130	2.0752	1.58691	2.04468	1.92261	1.28174	1.98364	1.49536	1.67847
1131	2.10571	1.58691	2.10571	1.95312	1.31226	2.01416	1.46484	1.70898
1132	2.10571	1.58691	2.19727	1.95312	1.37329	2.0752	1.46484	1.7395
1133	2.10571	1.58691	2.28882	1.92261	1.40381	2.10571	1.43433	1.77002
1134	2.10571	1.58691	2.38037	1.89209	1.43433	2.13623	1.43433	1.77002
1135	2.10571	1.58691	2.53296	1.86157	1.46484	2.16675	1.43433	1.80054
1136	2.0752	1.58691	2.65503	1.83105	1.46484	2.19727	1.46484	1.80054
1137	2.0752	1.61743	2.83813	1.80054	1.46484	2.22778	1.46484	1.77002
1138	2.04468	1.61743	2.99072	1.77002	1.46484	2.2583	1.49536	1.7395
1139	2.04468	1.61743	3.17383	1.77002	1.43433	2.31934	1.5564	1.70898
1140	2.01416	1.61743	3.35693	1.7395	1.40381	2.41089	1.58691	1.70898
1141	1.98364	1.61743	3.50952	1.70898	1.37329	2.53296	1.61743	1.67847
1142	1.98364	1.58691	3.63159	1.70898	1.34277	2.62451	1.64795	1.64795
1143	1.98364	1.58691	3.75366	1.67847	1.31226	2.74658	1.64795	1.64795
1144	1.95312	1.5564	3.87573	1.64795	1.25122	2.86865	1.67847	1.64795
1145	1.95312	1.52588	3.96728	1.58691	1.25122	2.99072	1.67847	1.67847
1146	1.98364	1.49536	4.02832	1.5564	1.2207	3.08228	1.67847	1.70898
1147	1.98364	1.43433	4.08935	1.49536	1.2207	3.14331	1.70898	1.7395
1148	2.01416	1.40381	4.15039	1.46484	1.2207	3.17383	1.70898	1.7395
1149	2.04468	1.34277	4.24194	1.43433	1.25122	3.17383	1.7395	1.77002
1150	2.0752	1.28174	4.30298	1.40381	1.25122	3.17383	1.77002	1.80054
1151	2.13623	1.25122	4.36401	1.37329	1.28174	3.14331	1.80054	1.80054
1152	2.16675	1.2207	4.42505	1.37329	1.31226	3.08228	1.86157	1.83105
1153	2.22778	1.19019	4.48608	1.37329	1.34277	2.99072	1.86157	1.86157
1154	2.28882	1.15967	4.5166	1.37329	1.37329	2.92969	1.89209	1.89209
1155	2.31934	1.15967	4.54712	1.37329	1.40381	2.83813	1.89209	1.92261
1156	2.34985	1.19019	4.57764	1.37329	1.46484	2.74658	1.86157	1.98364
1157	2.34985	1.19019	4.57764	1.37329	1.49536	2.65503	1.83105	2.04468
1158	2.34985	1.2207	4.54712	1.40381	1.52588	2.59399	1.80054	2.0752
1159	2.31934	1.25122	4.54712	1.40381	1.58691	2.56348	1.7395	2.10571
1160	2.28882	1.28174	4.5166	1.40381	1.61743	2.50244	1.70898	2.13623
1161	2.2583	1.28174	4.45557	1.43433	1.64795	2.47192	1.67847	2.13623
1162	2.19727	1.31226	4.39453	1.43433	1.64795	2.47192	1.61743	2.10571
1163	2.13623	1.31226	4.3335	1.43433	1.64795	2.47192	1.61743	2.0752
1164	2.0752	1.31226	4.27246	1.43433	1.64795	2.44141	1.58691	2.01416
1165	2.04468	1.28174	4.21143	1.43433	1.64795	2.44141	1.61743	1.95312
1166	1.98364	1.28174	4.15039	1.43433	1.64795	2.41089	1.64795	1.89209
1167	1.92261	1.25122	4.08935	1.40381	1.64795	2.38037	1.67847	1.83105
1168	1.89209	1.25122	4.02832	1.37329	1.61743	2.31934	1.70898	1.80054
1169	1.86157	1.28174	3.96728	1.31226	1.61743	2.28882	1.77002	1.7395
1170	1.86157	1.28174	3.93677	1.28174	1.58691	2.22778	1.80054	1.7395
1171	1.83105	1.34277	3.87573	1.2207	1.5564	2.16675	1.86157	1.7395
1172	1.83105	1.37329	3.8147	1.15967	1.49536	2.10571	1.89209	1.7395
1173	1.83105	1.43433	3.78418	1.09863	1.46484	2.0752	1.89209	1.77002
1174	1.86157	1.46484	3.72314	1.06812	1.40381	2.04468	1.89209	1.77002
1175	1.86157	1.52588	3.66211	1.0376	1.37329	2.01416	1.89209	1.80054
1176	1.86157	1.5564	3.60107	1.00708	1.31226	1.98364	1.86157	1.83105
1177	1.86157	1.58691	3.50952	1.00708	1.28174	1.98364	1.83105	1.83105
1178	1.89209	1.58691	3.38745	1.0376	1.25122	1.95312	1.80054	1.83105
1179	1.89209	1.58691	3.23486	1.06812	1.25122	1.95312	1.7395	1.83105
1180	1.86157	1.5564	3.08228	1.12915	1.25122	1.92261	1.67847	1.83105
1181	1.86157	1.5564	2.89917	1.15967	1.28174	1.92261	1.61743	1.83105
1182	1.86157	1.52588	2.71606	1.2207	1.34277	1.92261	1.5564	1.83105
1183	1.83105	1.49536	2.50244	1.2207	1.37329	1.89209	1.49536	1.80054
1184	1.80054	1.49536	2.31934	1.2207	1.46484	1.89209	1.46484	1.80054
1185	1.77002	1.49536	2.13623	1.19019	1.52588	1.89209	1.43433	1.77002
1186	1.77002	1.52588	2.01416	1.15967	1.58691	1.86157	1.40381	1.77002
1187	1.7395	1.52588	1.89209	1.09863	1.64795	1.86157	1.43433	1.7395
1188	1.7395	1.5564	1.77002	1.0376	1.67847	1.86157	1.43433	1.7395
1189	1.70898	1.58691	1.70898	0.94604	1.67847	1.83105	1.49536	1.77002
1190	1.70898	1.61743	1.64795	0.91553	1.67847	1.83105	1.52588	1.80054
1191	1.7395	1.64795	1.61743	0.85449	1.64795	1.80054	1.58691	1.80054
1192	1.7395	1.64795	1.58691	0.82397	1.58691	1.80054	1.64795	1.83105
1193	1.7395	1.64795	1.58691	0.79346	1.52588	1.77002	1.7395	1.86157
1194	1.77002	1.64795	1.5564	0.76294	1.46484	1.7395	1.80054	1.89209
1195	1.77002	1.61743	1.5564	0.73242	1.37329	1.7395	1.86157	1.92261
1196	1.77002	1.61743	1.52588	0.73242	1.31226	1.70898	1.89209	1.92261
1197	1.77002	1.58691	1.52588	0.7019	1.28174	1.67847	1.92261	1.92261
1198	1.80054	1.58691	1.49536	0.67139	1.2207	1.64795	1.95312	1.89209
1199	1.80054	1.58691	1.46484	0.67139	1.19019	1.64795	1.98364	1.89209
1200	1.83105	1.58691	1.46484	0.64087	1.19019	1.64795	1.98364	1.86157
1201	1.86157	1.58691	1.43433	0.64087	1.15967	1.64795	1.98364	1.83105
1202	1.86157	1.58691	1.40381	0.61035	1.15967	1.64795	1.95312	1.77002
1203	1.89209	1.58691	1.40381	0.61035	1.15967	1.67847	1.95312	1.77002
1204	1.92261	1.5564	1.40381	0.57983	1.15967	1.70898	1.92261	1.7395
1205	1.95312	1.52588	1.37329	0.57983	1.19019	1.7395	1.89209	1.70898
1206	1.98364	1.49536	1.37329	0.57983	1.19019	1.7395	1.86157	1.70898
1207	2.01416	1.46484	1.37329	0.57983	1.19019	1.7395	1.86157	1.7395
1208	2.01416	1.43433	1.37329	0.57983	1.2207	1.7395	1.86157	1.7395
1209	2.04468	1.40381	1.37329	0.61035	1.2207	1.7395	1.89209	1.77002
1210	2.04468	1.37329	1.40381	0.61035	1.2207	1.70898	1.89209	1.83105
1211	2.04468	1.34277	1.40381	0.61035	1.2207	1.67847	1.95312	1.89209
1212	2.04468	1.34277	1.43433	0.64087	1.19019	1.67847	1.98364	1.95312
1213	2.04468	1.31226	1.43433	0.64087	1.15967	1.67847	2.04468	2.01416
1214	2.04468	1.28174	1.46484	0.61035	1.12915	1.67847	2.0752	2.10571
1215	2.01416	1.2207	1.46484	0.61035	1.09863	1.67847	2.13623	2.16675
1216	2.01416	1.19019	1.46484	0.57983	1.0376	1.70898	2.16675	2.22778
1217	2.01416	1.12915	1.43433	0.54932	1.0376	1.7395	2.19727	2.28882
1218	2.01416	1.06812	1.40381	0.5188	1.00708	1.80054	2.19727	2.31934
1219	2.01416	1.00708	1.37329	0.48828	1.00708	1.86157	2.19727	2.31934
1220	2.04468	0.97656	1.34277	0.45776	1.00708	1.89209	2.22778	2.31934
1221	2.04468	0.91553	1.31226	0.42725	1.0376	1.92261	2.22778	2.31934
1222	2.0752	0.88501	1.28174	0.39673	1.0376	1.92261	2.22778	2.28882
1223	2.10571	0.88501	1.25122	0.39673	1.06812	1.92261	2.22778	2.2583
1224	2.13623	0.88501	1.25122	0.39673	1.09863	1.92261	2.22778	2.19727
1225	2.16675	0.88501	1.2207	0.39673	1.09863	1.86157	2.2583	2.16675
1226	2.19727	0.91553	1.2207	0.39673	1.09863	1.80054	2.2583	2.13623
1227	2.19727	0.94604	1.25122	0.42725	1.09863	1.7395	2.28882	2.13623
1228	2.19727	1.00708	1.25122	0.45776	1.06812	1.64795	2.31934	2.13623
1229	2.16675	1.0376	1.25122	0.45776	1.0376	1.52588	2.31934	2.16675
1230	2.13623	1.09863	1.25122	0.48828	1.00708	1.40381	2.31934	2.19727
1231	2.10571	1.15967	1.25122	0.48828	1.00708	1.28174	2.31934	2.22778
1232	2.0752	1.19019	1.25122	0.48828	0.97656	1.12915	2.31934	2.28882
1233	2.01416	1.25122	1.28174	0.48828	0.97656	0.97656	2.28882	2.34985
1234	1.95312	1.28174	1.28174	0.48828	0.97656	0.82397	2.28882	2.41089
1235	1.92261	1.31226	1.28174	0.48828	1.00708	0.67139	2.2583	2.47192
1236	1.86157	1.34277	1.31226	0.45776	1.0376	0.5188	2.2583	2.53296
1237	1.83105	1.37329	1.34277	0.45776	1.0376	0.42725	2.2583	2.56348
1238	1.80054	1.37329	1.34277	0.45776	1.06812	0.33569	2.2583	2.59399
1239	1.77002	1.40381	1.37329	0.45776	1.09863	0.27466	2.2583	2.62451
1240	1.7395	1.43433	1.37329	0.45776	1.09863	0.27466	2.2583	2.62451
1241	1.7395	1.43433	1.37329	0.48828	1.09863	0.30518	2.22778	2.59399
1242	1.77002	1.46484	1.37329	0.5188	1.09863	0.36621	2.19727	2.56348
1243	1.80054	1.49536	1.37329	0.54932	1.09863	0.45776	2.16675	2.53296
1244	1.83105	1.52588	1.37329	0.57983	1.06812	0.54932	2.10571	2.50244
1245	1.89209	1.5564	1.37329	0.61035	1.06812	0.67139	2.04468	2.44141
1246	1.92261	1.5564	1.37329	0.67139	1.0376	0.79346	1.98364	2.41089
1247	1.98364	1.58691	1.40381	0.7019	1.0376	0.91553	1.92261	2.38037
1248	1.98364	1.61743	1.46484	0.73242	1.0376	1.0376	1.86157	2.38037
1249	1.98364	1.67847	1.52588	0.76294	1.0376	1.15967	1.80054	2.38037
1250	1.98364	1.70898	1.58691	0.79346	1.06812	1.25122	1.77002	2.38037
1251	1.95312	1.80054	1.67847	0.82397	1.06812	1.31226	1.70898	2.38037
1252	1.92261	1.86157	1.77002	0.85449	1.09863	1.37329	1.70898	2.38037
1253	1.86157	1.92261	1.83105	0.88501	1.09863	1.40381	1.67847	2.41089
1254	1.80054	2.01416	1.89209	0.91553	1.09863	1.46484	1.67847	2.41089
1255	1.77002	2.0752	1.95312	0.94604	1.12915	1.49536	1.67847	2.44141
1256	1.7395	2.13623	1.98364	1.00708	1.12915	1.52588	1.67847	2.47192
1257	1.70898	2.16675	1.98364	1.0376	1.15967	1.58691	1.67847	2.47192
1258	1.67847	2.22778	1.95312	1.06812	1.19019	1.61743	1.70898	2.50244
1259	1.64795	2.22778	1.92261	1.06812	1.25122	1.67847	1.70898	2.50244
1260	1.64795	2.2583	1.86157	1.06812	1.28174	1.70898	1.7395	2.50244
1261	1.64795	2.2583	1.80054	1.06812	1.34277	1.77002	1.77002	2.50244
1262	1.64795	2.2583	1.77002	1.0376	1.40381	1.80054	1.80054	2.50244
1263	1.64795	2.28882	1.70898	1.0376	1.46484	1.86157	1.83105	2.47192
1264	1.64795	2.28882	1.67847	1.00708	1.52588	1.89209	1.89209	2.44141
1265	1.64795	2.28882	1.67847	0.97656	1.58691	1.89209	1.92261	2.41089
1266	1.64795	2.31934	1.67847	0.97656	1.61743	1.92261	1.98364	2.38037
1267	1.64795	2.31934	1.67847	1.00708	1.64795	1.92261	2.01416	2.38037
1268	1.64795	2.31934	1.70898	1.0376	1.64795	1.92261	2.04468	2.38037
1269	1.61743	2.28882	1.70898	1.06812	1.64795	1.89209	2.0752	2.38037
1270	1.58691	2.2583	1.7395	1.12915	1.67847	1.86157	2.10571	2.41089
1271	1.58691	2.22778	1.77002	1.19019	1.67847	1.83105	2.10571	2.44141
1272	1.58691	2.16675	1.77002	1.25122	1.67847	1.77002	2.10571	2.47192
1273	1.58691	2.10571	1.80054	1.31226	1.67847	1.70898	2.13623	2.50244
1274	1.61743	2.04468	1.80054	1.34277	1.67847	1.61743	2.13623	2.53296
1275	1.64795	1.98364	1.80054	1.37329	1.67847	1.5564	2.13623	2.56348
1276	1.67847	1.92261	1.80054	1.40381	1.67847	1.49536	2.13623	2.56348
1277	1.7395	1.86157	1.80054	1.43433	1.67847	1.43433	2.13623	2.53296
1278	1.80054	1.83105	1.80054	1.43433	1.64795	1.37329	2.13623	2.47192
1279	1.86157	1.83105	1.80054	1.43433	1.61743	1.34277	2.10571	2.41089
1280	1.89209	1.83105	1.83105	1.43433	1.58691	1.31226	2.0752	2.34985
1281	1.89209	1.83105	1.83105	1.40381	1.5564	1.31226	2.04468	2.2583
1282	1.89209	1.86157	1.86157	1.40381	1.52588	1.31226	2.01416	2.19727
1283	1.86157	1.89209	1.89209	1.37329	1.49536	1.31226	1.98364	2.13623
1284	1.83105	1.92261	1.92261	1.34277	1.46484	1.34277	1.98364	2.0752
1285	1.77002	1.95312	1.95312	1.31226	1.46484	1.37329	1.95312	2.04468
1286	1.7395	1.98364	1.98364	1.28174	1.43433	1.40381	1.95312	2.04468
1287	1.67847	2.01416	1.98364	1.28174	1.43433	1.43433	1.98364	2.04468
1288	1.64795	2.01416	1.98364	1.25122	1.40381	1.46484	2.01416	2.0752
1289	1.61743	2.04468	1.98364	1.2207	1.40381	1.49536	2.04468	2.13623
1290	1.61743	2.04468	1.98364	1.2207	1.37329	1.5564	2.0752	2.16675
1291	1.61743	2.0752	1.98364	1.19019	1.34277	1.61743	2.10571	2.22778
1292	1.61743	2.0752	1.95312	1.19019	1.31226	1.70898	2.13623	2.2583
1293	1.64795	2.0752	1.92261	1.2207	1.28174	1.77002	2.13623	2.31934
1294	1.67847	2.0752	1.92261	1.2207	1.25122	1.83105	2.10571	2.34985
1295	1.70898	2.0752	1.92261	1.25122	1.25122	1.89209	2.0752	2.34985
1296	1.7395	2.0752	1.89209	1.28174	1.25122	1.92261	2.01416	2.34985
1297	1.80054	2.04468	1.92261	1.28174	1.28174	1.92261	1.95312	2.31934
1298	1.83105	2.01416	1.92261	1.31226	1.31226	1.92261	1.89209	2.31934
1299	1.86157	1.98364	1.95312	1.34277	1.37329	1.89209	1.83105	2.28882
1300	1.86157	1.95312	1.98364	1.34277	1.43433	1.89209	1.77002	2.22778
1301	1.86157	1.95312	2.04468	1.34277	1.49536	1.86157	1.70898	2.19727
1302	1.86157	1.92261	2.0752	1.31226	1.5564	1.86157	1.64795	2.19727
1303	1.83105	1.92261	2.13623	1.28174	1.64795	1.89209	1.58691	2.16675
1304	1.80054	1.92261	2.19727	1.25122	1.70898	1.92261	1.52588	2.13623
1305	1.77002	1.95312	2.2583	1.19019	1.77002	1.98364	1.46484	2.13623
1306	1.70898	1.98364	2.31934	1.15967	1.83105	2.04468	1.46484	2.13623
1307	1.64795	1.98364	2.34985	1.09863	1.86157	2.10571	1.43433	2.13623
1308	1.61743	2.01416	2.38037	1.06812	1.89209	2.16675	1.43433	2.13623
1309	1.58691	2.04468	2.38037	1.06812	1.92261	2.19727	1.46484	2.16675
1310	1.5564	2.04468	2.34985	1.06812	1.95312	2.22778	1.49536	2.16675
1311	1.52588	2.0752	2.31934	1.09863	1.92261	2.2583	1.5564	2.19727
1312	1.52588	2.0752	2.28882	1.12915	1.92261	2.2583	1.61743	2.19727
1313	1.52588	2.0752	2.22778	1.15967	1.86157	2.2583	1.67847	2.22778
1314	1.52588	2.10571	2.19727	1.19019	1.80054	2.28882	1.7395	2.22778
1315	1.52588	2.10571	2.16675	1.19019	1.7395	2.28882	1.77002	2.2583
1316	1.52588	2.13623	2.13623	1.2207	1.67847	2.28882	1.80054	2.28882
1317	1.52588	2.13623	2.0752	1.2207	1.61743	2.31934	1.83105	2.28882
1318	1.52588	2.16675	2.04468	1.2207	1.58691	2.34985	1.86157	2.28882
1319	1.52588	2.16675	2.01416	1.2207	1.52588	2.38037	1.86157	2.28882
1320	1.52588	2.19727	1.95312	1.2207	1.52588	2.41089	1.89209	2.28882
1321	1.52588	2.19727	1.89209	1.2207	1.52588	2.44141	1.89209	2.28882
1322	1.52588	2.19727	1.83105	1.25122	1.5564	2.47192	1.92261	2.28882
1323	1.52588	2.19727	1.77002	1.28174	1.61743	2.50244	1.95312	2.28882
1324	1.52588	2.19727	1.70898	1.34277	1.67847	2.50244	2.01416	2.28882
1325	1.49536	2.19727	1.64795	1.37329	1.7395	2.47192	2.0752	2.2583
1326	1.49536	2.19727	1.61743	1.40381	1.83105	2.44141	2.10571	2.2583
1327	1.46484	2.22778	1.58691	1.43433	1.86157	2.41089	2.16675	2.2583
1328	1.46484	2.22778	1.58691	1.43433	1.92261	2.38037	2.22778	2.2583
1329	1.43433	2.22778	1.61743	1.40381	1.92261	2.34985	2.28882	2.22778
1330	1.43433	2.2583	1.64795	1.37329	1.92261	2.31934	2.34985	2.22778
1331	1.43433	2.2583	1.67847	1.34277	1.92261	2.28882	2.38037	2.16675
1332	1.43433	2.2583	1.70898	1.28174	1.89209	2.28882	2.41089	2.13623
1333	1.43433	2.2583	1.77002	1.2207	1.83105	2.28882	2.44141	2.0752
1334	1.46484	2.2583	1.83105	1.19019	1.77002	2.31934	2.47192	2.01416
1335	1.46484	2.2583	1.89209	1.12915	1.7395	2.34985	2.47192	1.92261
1336	1.46484	2.2583	1.92261	1.09863	1.67847	2.34985	2.47192	1.86157
1337	1.49536	2.2583	1.98364	1.06812	1.64795	2.38037	2.47192	1.77002
1338	1.52588	2.2583	1.98364	1.06812	1.61743	2.38037	2.44141	1.67847
1339	1.52588	2.2583	2.01416	1.06812	1.61743	2.38037	2.44141	1.61743
1340	1.5564	2.22778	2.01416	1.09863	1.61743	2.41089	2.38037	1.5564
1341	1.61743	2.22778	1.98364	1.12915	1.61743	2.41089	2.34985	1.49536
1342	1.67847	2.19727	1.95312	1.15967	1.61743	2.41089	2.31934	1.46484
1343	1.7395	2.19727	1.95312	1.19019	1.61743	2.44141	2.2583	1.43433
1344	1.80054	2.16675	1.92261	1.2207	1.58691	2.47192	2.19727	1.43433
1345	1.86157	2.13623	1.89209	1.25122	1.5564	2.50244	2.16675	1.40381
1346	1.92261	2.13623	1.92261	1.28174	1.52588	2.53296	2.10571	1.40381
1347	1.98364	2.10571	1.92261	1.31226	1.49536	2.56348	2.04468	1.40381
1348	2.04468	2.0752	1.95312	1.34277	1.49536	2.59399	2.01416	1.43433
1349	2.0752	2.0752	2.01416	1.40381	1.46484	2.62451	1.95312	1.43433
1350	2.10571	2.04468	2.04468	1.43433	1.46484	2.65503	1.89209	1.43433
1351	2.13623	2.01416	2.10571	1.49536	1.49536	2.65503	1.83105	1.43433
1352	2.13623	1.98364	2.13623	1.5564	1.52588	2.68555	1.77002	1.46484
1353	2.10571	1.98364	2.16675	1.61743	1.52588	2.68555	1.70898	1.46484
1354	2.10571	1.95312	2.16675	1.64795	1.5564	2.68555	1.67847	1.49536
1355	2.0752	1.92261	2.16675	1.67847	1.5564	2.71606	1.61743	1.49536
1356	2.04468	1.95312	2.13623	1.70898	1.5564	2.71606	1.61743	1.52588
1357	2.01416	1.95312	2.10571	1.70898	1.52588	2.74658	1.58691	1.52588
1358	1.98364	2.01416	2.04468	1.70898	1.52588	2.74658	1.58691	1.52588
1359	1.98364	2.0752	2.01416	1.70898	1.49536	2.74658	1.58691	1.52588
1360	1.95312	2.16675	1.95312	1.67847	1.46484	2.74658	1.61743	1.49536
1361	1.95312	2.28882	1.89209	1.67847	1.43433	2.74658	1.61743	1.46484
1362	1.95312	2.38037	1.86157	1.67847	1.43433	2.71606	1.61743	1.43433
1363	1.95312	2.47192	1.83105	1.67847	1.43433	2.68555	1.64795	1.43433
1364	1.98364	2.53296	1.80054	1.64795	1.43433	2.65503	1.64795	1.40381
1365	1.98364	2.59399	1.77002	1.64795	1.43433	2.62451	1.64795	1.37329
1366	1.98364	2.59399	1.7395	1.61743	1.46484	2.62451	1.64795	1.37329
1367	1.98364	2.59399	1.7395	1.58691	1.46484	2.62451	1.64795	1.37329
1368	1.98364	2.56348	1.70898	1.5564	1.46484	2.65503	1.64795	1.37329
1369	1.98364	2.50244	1.64795	1.46484	1.46484	2.68555	1.61743	1.37329
1370	1.95312	2.44141	1.61743	1.37329	1.46484	2.74658	1.61743	1.40381
1371	1.89209	2.38037	1.58691	1.28174	1.43433	2.7771	1.61743	1.40381
1372	1.86157	2.31934	1.5564	1.19019	1.40381	2.83813	1.58691	1.43433
1373	1.80054	2.28882	1.52588	1.09863	1.40381	2.86865	1.58691	1.43433
1374	1.7395	2.2583	1.5564	0.97656	1.37329	2.89917	1.58691	1.43433
1375	1.67847	2.2583	1.5564	0.91553	1.37329	2.89917	1.61743	1.43433
1376	1.64795	2.2583	1.58691	0.82397	1.37329	2.86865	1.64795	1.40381
1377	1.58691	2.28882	1.64795	0.76294	1.37329	2.80762	1.70898	1.37329
1378	1.58691	2.31934	1.70898	0.7019	1.37329	2.71606	1.77002	1.37329
1379	1.58691	2.38037	1.77002	0.67139	1.40381	2.62451	1.83105	1.34277
1380	1.58691	2.44141	1.83105	0.64087	1.46484	2.53296	1.89209	1.31226
1381	1.61743	2.47192	1.89209	0.61035	1.49536	2.41089	1.95312	1.31226
1382	1.64795	2.50244	1.92261	0.61035	1.52588	2.31934	1.98364	1.31226
1383	1.64795	2.50244	1.95312	0.64087	1.58691	2.2583	2.01416	1.31226
1384	1.67847	2.50244	1.95312	0.7019	1.61743	2.19727	2.01416	1.31226
1385	1.67847	2.47192	1.92261	0.76294	1.64795	2.13623	1.98364	1.34277
1386	1.67847	2.44141	1.89209	0.85449	1.64795	2.10571	1.95312	1.37329
1387	1.67847	2.41089	1.83105	0.94604	1.64795	2.10571	1.89209	1.40381
1388	1.67847	2.38037	1.80054	1.0376	1.61743	2.10571	1.83105	1.43433
1389	1.67847	2.34985	1.7395	1.12915	1.58691	2.10571	1.7395	1.46484
1390	1.64795	2.34985	1.70898	1.19019	1.5564	2.10571	1.67847	1.49536
1391	1.67847	2.34985	1.67847	1.28174	1.52588	2.10571	1.61743	1.52588
1392	1.67847	2.38037	1.64795	1.34277	1.46484	2.10571	1.58691	1.52588
1393	1.67847	2.41089	1.61743	1.37329	1.43433	2.10571	1.5564	1.52588
1394	1.67847	2.44141	1.61743	1.40381	1.43433	2.10571	1.5564	1.5564
1395	1.70898	2.50244	1.61743	1.43433	1.40381	2.10571	1.5564	1.5564
1396	1.70898	2.56348	1.61743	1.46484	1.40381	2.0752	1.58691	1.5564
1397	1.7395	2.62451	1.61743	1.46484	1.40381	2.0752	1.58691	1.5564
1398	1.77002	2.68555	1.61743	1.46484	1.43433	2.04468	1.61743	1.58691
1399	1.77002	2.74658	1.61743	1.46484	1.46484	2.04468	1.64795	1.58691
1400	1.80054	2.80762	1.61743	1.46484	1.52588	2.04468	1.64795	1.61743
1401	1.80054	2.86865	1.64795	1.46484	1.5564	2.04468	1.67847	1.61743
1402	1.83105	2.89917	1.64795	1.46484	1.61743	2.0752	1.67847	1.64795
1403	1.83105	2.9602	1.61743	1.46484	1.67847	2.10571	1.67847	1.67847
1404	1.83105	2.9602	1.61743	1.46484	1.70898	2.13623	1.70898	1.67847
1405	1.86157	2.99072	1.58691	1.46484	1.70898	2.16675	1.70898	1.70898
1406	1.86157	2.9602	1.5564	1.43433	1.70898	2.22778	1.7395	1.70898
1407	1.86157	2.9602	1.52588	1.43433	1.70898	2.28882	1.7395	1.7395
1408	1.86157	2.92969	1.49536	1.40381	1.67847	2.31934	1.77002	1.77002
1409	1.86157	2.89917	1.46484	1.37329	1.64795	2.38037	1.80054	1.77002
1410	1.86157	2.86865	1.43433	1.34277	1.61743	2.41089	1.83105	1.80054
1411	1.86157	2.80762	1.40381	1.31226	1.58691	2.44141	1.86157	1.80054
1412	1.86157	2.7771	1.43433	1.28174	1.58691	2.47192	1.89209	1.80054
1413	1.86157	2.71606	1.43433	1.25122	1.5564	2.50244	1.92261	1.80054
1414	1.83105	2.65503	1.46484	1.2207	1.5564	2.50244	1.95312	1.77002
1415	1.80054	2.59399	1.49536	1.2207	1.58691	2.50244	1.95312	1.77002
1416	1.77002	2.50244	1.5564	1.19019	1.58691	2.47192	1.98364	1.7395
1417	1.77002	2.44141	1.61743	1.19019	1.58691	2.47192	2.01416	1.70898
1418	1.7395	2.38037	1.67847	1.19019	1.61743	2.47192	2.01416	1.70898
1419	1.70898	2.31934	1.70898	1.19019	1.61743	2.44141	2.04468	1.67847
1420	1.70898	2.2583	1.77002	1.15967	1.61743	2.47192	2.0752	1.70898
1421	1.70898	2.22778	1.83105	1.15967	1.61743	2.47192	2.10571	1.70898
1422	1.70898	2.19727	1.86157	1.12915	1.58691	2.50244	2.10571	1.7395
1423	1.7395	2.16675	1.89209	1.12915	1.5564	2.53296	2.13623	1.80054
1424	1.77002	2.16675	1.92261	1.09863	1.5564	2.53296	2.16675	1.83105
1425	1.80054	2.19727	1.92261	1.09863	1.49536	2.56348	2.22778	1.86157
1426	1.83105	2.19727	1.95312	1.09863	1.46484	2.53296	2.2583	1.89209
1427	1.89209	2.22778	1.98364	1.09863	1.40381	2.50244	2.31934	1.95312
1428	1.92261	2.2583	2.01416	1.09863	1.37329	2.44141	2.34985	1.95312
1429	1.95312	2.2583	2.04468	1.12915	1.31226	2.34985	2.38037	1.98364
1430	1.95312	2.2583	2.0752	1.12915	1.25122	2.22778	2.41089	2.01416
1431	1.98364	2.2583	2.10571	1.15967	1.2207	2.10571	2.41089	2.01416
1432	1.98364	2.2583	2.16675	1.19019	1.15967	2.01416	2.38037	2.01416
1433	1.98364	2.22778	2.16675	1.19019	1.15967	1.89209	2.34985	2.01416
1434	1.98364	2.22778	2.19727	1.2207	1.15967	1.80054	2.31934	2.01416
1435	1.98364	2.19727	2.19727	1.2207	1.15967	1.70898	2.2583	2.01416
1436	1.98364	2.16675	2.16675	1.25122	1.19019	1.67847	2.19727	2.01416
1437	1.98364	2.13623	2.16675	1.25122	1.2207	1.61743	2.13623	1.98364
1438	1.98364	2.10571	2.10571	1.28174	1.28174	1.58691	2.0752	1.98364
1439	1.98364	2.10571	2.0752	1.28174	1.31226	1.5564	2.04468	1.95312
1440	1.98364	2.10571	2.04468	1.31226	1.37329	1.5564	1.98364	1.92261
1441	1.98364	2.10571	2.01416	1.31226	1.40381	1.52588	1.98364	1.86157
1442	1.98364	2.13623	2.01416	1.34277	1.43433	1.49536	1.95312	1.83105
1443	1.98364	2.16675	1.98364	1.34277	1.46484	1.46484	1.92261	1.80054
1444	1.98364	2.19727	1.98364	1.37329	1.49536	1.43433	1.92261	1.80054
1445	1.98364	2.22778	1.95312	1.37329	1.52588	1.37329	1.89209	1.77002
1446	1.98364	2.2583	1.95312	1.40381	1.5564	1.31226	1.89209	1.77002
1447	1.98364	2.28882	1.95312	1.43433	1.5564	1.28174	1.89209	1.77002
1448	1.98364	2.28882	1.95312	1.46484	1.58691	1.25122	1.92261	1.77002
1449	1.98364	2.31934	1.92261	1.52588	1.58691	1.19019	1.95312	1.77002
1450	1.98364	2.31934	1.92261	1.5564	1.61743	1.19019	1.98364	1.77002
1451	1.98364	2.34985	1.92261	1.61743	1.61743	1.15967	2.01416	1.77002
1452	1.95312	2.34985	1.92261	1.64795	1.58691	1.15967	2.0752	1.7395
1453	1.92261	2.34985	1.92261	1.70898	1.5564	1.15967	2.13623	1.70898
1454	1.89209	2.34985	1.92261	1.7395	1.5564	1.15967	2.19727	1.70898
1455	1.86157	2.34985	1.92261	1.77002	1.52588	1.15967	2.2583	1.67847
1456	1.80054	2.34985	1.89209	1.80054	1.46484	1.15967	2.31934	1.64795
1457	1.77002	2.34985	1.86157	1.83105	1.43433	1.15967	2.38037	1.61743
1458	1.7395	2.34985	1.83105	1.86157	1.40381	1.12915	2.41089	1.58691
1459	1.70898	2.31934	1.83105	1.86157	1.37329	1.09863	2.44141	1.5564
1460	1.70898	2.28882	1.80054	1.89209	1.31226	1.09863	2.47192	1.52588
1461	1.67847	2.2583	1.80054	1.89209	1.28174	1.09863	2.44141	1.49536
1462	1.67847	2.22778	1.80054	1.92261	1.2207	1.09863	2.44141	1.43433
1463	1.67847	2.16675	1.83105	1.95312	1.19019	1.09863	2.41089	1.40381
1464	1.70898	2.10571	1.83105	1.95312	1.15967	1.12915	2.38037	1.34277
1465	1.70898	2.0752	1.86157	1.98364	1.09863	1.19019	2.34985	1.31226
1466	1.70898	2.01416	1.86157	2.01416	1.06812	1.25122	2.34985	1.25122
1467	1.70898	1.98364	1.89209	2.01416	1.0376	1.31226	2.31934	1.2207
1468	1.70898	1.95312	1.89209	2.01416	1.0376	1.37329	2.28882	1.19019
1469	1.70898	1.92261	1.89209	2.04468	1.00708	1.46484	2.2583	1.19019
1470	1.70898	1.95312	1.89209	2.01416	1.0376	1.52588	2.22778	1.19019
1471	1.70898	1.95312	1.89209	2.01416	1.0376	1.61743	2.19727	1.2207
1472	1.70898	1.98364	1.92261	1.98364	1.09863	1.67847	2.16675	1.25122
1473	1.70898	2.04468	1.89209	1.95312	1.12915	1.7395	2.10571	1.28174
1474	1.70898	2.0752	1.89209	1.92261	1.19019	1.77002	2.0752	1.34277
1475	1.70898	2.13623	1.89209	1.86157	1.2207	1.77002	2.01416	1.37329
1476	1.67847	2.16675	1.86157	1.83105	1.28174	1.80054	1.95312	1.40381
1477	1.67847	2.19727	1.80054	1.77002	1.31226	1.80054	1.92261	1.43433
1478	1.64795	2.2583	1.7395	1.7395	1.34277	1.80054	1.89209	1.46484
1479	1.64795	2.28882	1.70898	1.67847	1.34277	1.83105	1.86157	1.49536
1480	1.64795	2.28882	1.64795	1.64795	1.37329	1.83105	1.83105	1.49536
1481	1.67847	2.31934	1.58691	1.64795	1.37329	1.86157	1.83105	1.49536
1482	1.70898	2.31934	1.52588	1.61743	1.34277	1.89209	1.83105	1.46484
1483	1.7395	2.31934	1.49536	1.61743	1.34277	1.92261	1.83105	1.46484
1484	1.77002	2.31934	1.49536	1.61743	1.34277	1.95312	1.86157	1.46484
1485	1.80054	2.31934	1.46484	1.61743	1.31226	1.95312	1.86157	1.43433
1486	1.83105	2.28882	1.49536	1.61743	1.31226	1.95312	1.86157	1.43433
1487	1.86157	2.28882	1.49536	1.61743	1.31226	1.95312	1.83105	1.43433
1488	1.86157	2.2583	1.49536	1.58691	1.28174	1.92261	1.83105	1.43433
1489	1.86157	2.22778	1.52588	1.5564	1.28174	1.89209	1.80054	1.43433
1490	1.86157	2.19727	1.52588	1.52588	1.31226	1.83105	1.80054	1.43433
1491	1.83105	2.16675	1.52588	1.49536	1.34277	1.80054	1.80054	1.43433
1492	1.83105	2.13623	1.52588	1.49536	1.37329	1.80054	1.80054	1.43433
1493	1.80054	2.10571	1.52588	1.46484	1.43433	1.77002	1.83105	1.43433
1494	1.77002	2.0752	1.52588	1.46484	1.49536	1.77002	1.89209	1.43433
1495	1.7395	2.04468	1.52588	1.49536	1.5564	1.80054	1.95312	1.43433
1496	1.7395	2.01416	1.52588	1.49536	1.61743	1.80054	2.01416	1.43433
1497	1.7395	1.98364	1.52588	1.52588	1.67847	1.83105	2.10571	1.43433
1498	1.7395	1.98364	1.52588	1.52588	1.70898	1.86157	2.16675	1.43433
1499	1.77002	1.98364	1.52588	1.52588	1.70898	1.89209	2.22778	1.43433
1500	1.77002	1.98364	1.52588	1.52588	1.67847	1.95312	2.2583	1.40381
1501	1.77002	2.01416	1.49536	1.49536	1.67847	2.01416	2.2583	1.37329
1502	1.77002	2.04468	1.49536	1.43433	1.61743	2.0752	2.2583	1.34277
1503	1.77002	2.10571	1.49536	1.40381	1.58691	2.16675	2.2583	1.34277
1504	1.7395	2.16675	1.49536	1.34277	1.5564	2.22778	2.22778	1.31226
1505	1.7395	2.22778	1.49536	1.28174	1.52588	2.31934	2.19727	1.28174
1506	1.70898	2.28882	1.49536	1.2207	1.49536	2.38037	2.13623	1.28174
1507	1.70898	2.38037	1.52588	1.19019	1.46484	2.44141	2.10571	1.25122
1508	1.67847	2.44141	1.52588	1.12915	1.43433	2.47192	2.04468	1.25122
1509	1.70898	2.50244	1.52588	1.09863	1.40381	2.47192	1.98364	1.25122
1510	1.70898	2.53296	1.5564	1.06812	1.37329	2.44141	1.92261	1.25122
1511	1.7395	2.56348	1.5564	1.0376	1.34277	2.41089	1.86157	1.2207
1512	1.77002	2.56348	1.5564	1.0376	1.31226	2.38037	1.77002	1.2207
1513	1.83105	2.56348	1.52588	1.00708	1.31226	2.34985	1.70898	1.2207
1514	1.86157	2.53296	1.52588	1.00708	1.28174	2.28882	1.64795	1.25122
1515	1.89209	2.50244	1.49536	1.00708	1.28174	2.2583	1.58691	1.25122
1516	1.89209	2.47192	1.46484	1.00708	1.31226	2.22778	1.52588	1.28174
1517	1.89209	2.41089	1.43433	1.00708	1.31226	2.16675	1.49536	1.31226
1518	1.89209	2.34985	1.40381	1.00708	1.34277	2.13623	1.49536	1.34277
1519	1.86157	2.31934	1.37329	1.00708	1.37329	2.0752	1.49536	1.37329
1520	1.80054	2.28882	1.37329	1.00708	1.40381	2.04468	1.52588	1.40381
1521	1.77002	2.2583	1.37329	1.00708	1.43433	1.98364	1.58691	1.43433
1522	1.7395	2.22778	1.37329	1.00708	1.46484	1.98364	1.61743	1.49536
1523	1.70898	2.22778	1.37329	0.97656	1.52588	1.95312	1.67847	1.52588
1524	1.67847	2.22778	1.40381	0.97656	1.5564	1.95312	1.70898	1.5564
1525	1.64795	2.22778	1.40381	0.97656	1.58691	1.95312	1.7395	1.58691
1526	1.61743	2.22778	1.43433	0.97656	1.61743	1.95312	1.77002	1.58691
1527	1.61743	2.19727	1.43433	0.97656	1.61743	1.95312	1.80054	1.61743
1528	1.61743	2.16675	1.46484	1.00708	1.64795	1.95312	1.80054	1.58691
1529	1.58691	2.10571	1.46484	1.00708	1.64795	1.95312	1.80054	1.58691
1530	1.58691	2.04468	1.46484	1.0376	1.61743	1.95312	1.77002	1.52588
1531	1.58691	1.95312	1.49536	1.06812	1.58691	1.95312	1.77002	1.49536
1532	1.58691	1.89209	1.49536	1.06812	1.52588	1.95312	1.77002	1.43433
1533	1.58691	1.80054	1.49536	1.09863	1.46484	1.95312	1.7395	1.37329
1534	1.58691	1.7395	1.49536	1.15967	1.40381	1.95312	1.70898	1.34277
1535	1.58691	1.67847	1.46484	1.19019	1.34277	1.98364	1.70898	1.31226
1536	1.58691	1.61743	1.43433	1.25122	1.31226	2.01416	1.64795	1.31226
1537	1.61743	1.58691	1.40381	1.31226	1.28174	2.04468	1.61743	1.31226
1538	1.64795	1.5564	1.37329	1.37329	1.25122	2.0752	1.58691	1.34277
1539	1.67847	1.52588	1.34277	1.43433	1.25122	2.13623	1.52588	1.37329
1540	1.70898	1.52588	1.31226	1.52588	1.2207	2.16675	1.46484	1.43433
1541	1.70898	1.52588	1.28174	1.58691	1.2207	2.22778	1.43433	1.46484
1542	1.7395	1.52588	1.28174	1.61743	1.2207	2.2583	1.40381	1.49536
1543	1.77002	1.52588	1.25122	1.64795	1.25122	2.28882	1.37329	1.52588
1544	1.77002	1.5564	1.25122	1.67847	1.25122	2.31934	1.37329	1.5564
1545	1.80054	1.61743	1.28174	1.67847	1.25122	2.34985	1.37329	1.58691
1546	1.80054	1.67847	1.31226	1.67847	1.25122	2.34985	1.40381	1.61743
1547	1.83105	1.70898	1.34277	1.64795	1.25122	2.34985	1.40381	1.64795
1548	1.83105	1.77002	1.37329	1.61743	1.25122	2.34985	1.43433	1.67847
1549	1.86157	1.83105	1.43433	1.5564	1.25122	2.34985	1.46484	1.70898
1550	1.86157	1.86157	1.49536	1.52588	1.28174	2.38037	1.49536	1.70898
1551	1.89209	1.89209	1.5564	1.49536	1.28174	2.41089	1.49536	1.7395
1552	1.89209	1.89209	1.61743	1.46484	1.31226	2.47192	1.49536	1.7395
1553	1.89209	1.89209	1.67847	1.43433	1.31226	2.53296	1.49536	1.7395
1554	1.86157	1.86157	1.7395	1.43433	1.34277	2.62451	1.49536	1.7395
1555	1.86157	1.86157	1.77002	1.40381	1.34277	2.71606	1.46484	1.7395
1556	1.83105	1.83105	1.80054	1.40381	1.34277	2.80762	1.46484	1.7395
1557	1.80054	1.80054	1.80054	1.40381	1.31226	2.89917	1.49536	1.7395
1558	1.77002	1.80054	1.80054	1.40381	1.31226	2.99072	1.52588	1.7395
1559	1.7395	1.80054	1.80054	1.37329	1.28174	3.05176	1.5564	1.7395
1560	1.7395	1.80054	1.77002	1.37329	1.25122	3.08228	1.61743	1.7395
1561	1.70898	1.83105	1.77002	1.31226	1.2207	3.11279	1.67847	1.7395
1562	1.70898	1.86157	1.7395	1.28174	1.15967	3.14331	1.77002	1.7395
1563	1.70898	1.86157	1.7395	1.2207	1.12915	3.11279	1.83105	1.70898
1564	1.7395	1.89209	1.70898	1.15967	1.09863	3.11279	1.89209	1.67847
1565	1.7395	1.89209	1.70898	1.09863	1.06812	3.08228	1.95312	1.67847
1566	1.77002	1.89209	1.67847	1.06812	1.06812	3.05176	1.98364	1.64795
1567	1.80054	1.89209	1.67847	1.0376	1.06812	3.02124	2.01416	1.64795
1568	1.83105	1.89209	1.64795	1.0376	1.06812	2.99072	2.01416	1.64795
1569	1.83105	1.86157	1.64795	1.0376	1.09863	2.9602	2.01416	1.64795
1570	1.86157	1.83105	1.64795	1.06812	1.09863	2.92969	2.01416	1.64795
1571	1.86157	1.80054	1.64795	1.09863	1.09863	2.89917	2.04468	1.67847
1572	1.86157	1.80054	1.67847	1.15967	1.09863	2.89917	2.04468	1.67847
1573	1.89209	1.77002	1.67847	1.19019	1.09863	2.86865	2.04468	1.70898
1574	1.89209	1.7395	1.67847	1.25122	1.06812	2.86865	2.0752	1.70898
1575	1.86157	1.7395	1.67847	1.25122	1.0376	2.86865	2.0752	1.70898
1576	1.86157	1.7395	1.67847	1.28174	1.00708	2.86865	2.10571	1.7395
1577	1.86157	1.70898	1.67847	1.28174	0.97656	2.86865	2.10571	1.7395
1578	1.83105	1.70898	1.67847	1.28174	0.94604	2.83813	2.10571	1.7395
1579	1.83105	1.67847	1.67847	1.28174	0.91553	2.80762	2.10571	1.7395
1580	1.80054	1.67847	1.67847	1.25122	0.88501	2.7771	2.10571	1.7395
1581	1.77002	1.67847	1.67847	1.25122	0.85449	2.74658	2.0752	1.77002
1582	1.7395	1.64795	1.64795	1.25122	0.85449	2.68555	2.04468	1.7395
1583	1.7395	1.64795	1.64795	1.2207	0.85449	2.65503	2.01416	1.7395
1584	1.70898	1.61743	1.61743	1.19019	0.85449	2.59399	1.98364	1.70898
1585	1.70898	1.61743	1.61743	1.19019	0.85449	2.56348	1.95312	1.67847
1586	1.7395	1.64795	1.58691	1.15967	0.85449	2.53296	1.92261	1.64795
1587	1.77002	1.64795	1.58691	1.09863	0.85449	2.50244	1.86157	1.61743
1588	1.80054	1.67847	1.58691	1.06812	0.85449	2.53296	1.83105	1.5564
1589	1.86157	1.70898	1.58691	1.00708	0.82397	2.53296	1.80054	1.52588
1590	1.92261	1.7395	1.5564	0.94604	0.82397	2.59399	1.77002	1.49536
1591	1.95312	1.77002	1.58691	0.88501	0.79346	2.62451	1.77002	1.46484
1592	2.01416	1.80054	1.5564	0.82397	0.76294	2.68555	1.77002	1.46484
1593	2.04468	1.83105	1.5564	0.79346	0.73242	2.71606	1.77002	1.46484
1594	2.04468	1.83105	1.5564	0.76294	0.7019	2.7771	1.80054	1.46484
1595	2.0752	1.83105	1.5564	0.73242	0.7019	2.80762	1.83105	1.46484
1596	2.0752	1.83105	1.5564	0.76294	0.67139	2.80762	1.86157	1.49536
1597	2.04468	1.80054	1.52588	0.79346	0.7019	2.80762	1.89209	1.52588
1598	2.01416	1.77002	1.52588	0.85449	0.7019	2.80762	1.92261	1.52588
1599	2.01416	1.77002	1.52588	0.91553	0.7019	2.7771	1.95312	1.5564
1600	1.98364	1.77002	1.52588	1.00708	0.73242	2.71606	1.98364	1.58691
1601	1.95312	1.77002	1.5564	1.06812	0.76294	2.68555	2.01416	1.58691
1602	1.95312	1.77002	1.58691	1.15967	0.79346	2.62451	2.04468	1.61743
1603	1.92261	1.80054	1.58691	1.2207	0.79346	2.56348	2.0752	1.61743
1604	1.92261	1.83105	1.61743	1.28174	0.79346	2.53296	2.10571	1.61743
1605	1.92261	1.86157	1.61743	1.34277	0.79346	2.47192	2.16675	1.61743
1606	1.89209	1.92261	1.64795	1.37329	0.79346	2.41089	2.19727	1.58691
1607	1.89209	1.95312	1.64795	1.40381	0.79346	2.38037	2.22778	1.58691
1608	1.86157	1.98364	1.64795	1.43433	0.76294	2.31934	2.2583	1.58691
1609	1.83105	1.98364	1.61743	1.46484	0.76294	2.28882	2.31934	1.5564
1610	1.83105	1.98364	1.58691	1.46484	0.76294	2.2583	2.38037	1.52588
1611	1.80054	1.95312	1.5564	1.46484	0.76294	2.2583	2.41089	1.49536
1612	1.80054	1.92261	1.5564	1.46484	0.76294	2.22778	2.47192	1.43433
1613	1.80054	1.89209	1.52588	1.43433	0.76294	2.22778	2.50244	1.40381
1614	1.83105	1.83105	1.49536	1.37329	0.79346	2.22778	2.53296	1.34277
1615	1.83105	1.77002	1.49536	1.31226	0.82397	2.19727	2.53296	1.28174
1616	1.86157	1.7395	1.49536	1.25122	0.85449	2.19727	2.50244	1.2207
1617	1.89209	1.67847	1.49536	1.19019	0.88501	2.16675	2.44141	1.19019
1618	1.92261	1.64795	1.49536	1.09863	0.91553	2.13623	2.38037	1.15967
1619	1.92261	1.64795	1.52588	1.0376	0.97656	2.10571	2.28882	1.15967
1620	1.95312	1.67847	1.52588	0.97656	1.00708	2.0752	2.22778	1.15967
1621	1.95312	1.70898	1.5564	0.91553	1.06812	2.04468	2.13623	1.19019
1622	1.95312	1.77002	1.5564	0.88501	1.12915	1.98364	2.0752	1.2207
1623	1.95312	1.83105	1.5564	0.82397	1.15967	1.95312	2.04468	1.28174
1624	1.95312	1.89209	1.58691	0.82397	1.19019	1.92261	2.01416	1.31226
1625	1.92261	1.98364	1.58691	0.82397	1.25122	1.86157	1.98364	1.37329
1626	1.89209	2.04468	1.58691	0.82397	1.25122	1.83105	1.98364	1.43433
1627	1.86157	2.0752	1.61743	0.85449	1.25122	1.83105	1.98364	1.46484
1628	1.83105	2.10571	1.61743	0.85449	1.25122	1.83105	1.98364	1.52588
1629	1.80054	2.10571	1.64795	0.91553	1.2207	1.83105	1.95312	1.5564
1630	1.7395	2.10571	1.67847	0.94604	1.19019	1.83105	1.92261	1.58691
1631	1.70898	2.04468	1.70898	0.97656	1.15967	1.89209	1.86157	1.61743
1632	1.70898	2.01416	1.7395	1.0376	1.12915	1.92261	1.80054	1.61743
1633	1.70898	1.95312	1.7395	1.06812	1.12915	1.98364	1.70898	1.61743
1634	1.70898	1.86157	1.77002	1.09863	1.12915	2.04468	1.64795	1.61743
1635	1.70898	1.80054	1.77002	1.12915	1.12915	2.13623	1.5564	1.58691
1636	1.7395	1.7395	1.77002	1.15967	1.15967	2.19727	1.52588	1.58691
1637	1.77002	1.67847	1.77002	1.19019	1.19019	2.2583	1.49536	1.5564
1638	1.80054	1.64795	1.77002	1.2207	1.2207	2.31934	1.49536	1.52588
1639	1.80054	1.61743	1.7395	1.25122	1.25122	2.38037	1.52588	1.49536
1640	1.83105	1.61743	1.70898	1.28174	1.28174	2.41089	1.58691	1.46484
1641	1.83105	1.64795	1.67847	1.31226	1.31226	2.41089	1.61743	1.46484
1642	1.86157	1.67847	1.64795	1.34277	1.34277	2.41089	1.67847	1.43433
1643	1.86157	1.70898	1.61743	1.37329	1.34277	2.41089	1.70898	1.43433
1644	1.83105	1.77002	1.61743	1.40381	1.34277	2.38037	1.7395	1.40381
1645	1.83105	1.80054	1.61743	1.43433	1.34277	2.34985	1.7395	1.40381
1646	1.80054	1.86157	1.61743	1.43433	1.34277	2.28882	1.70898	1.40381
1647	1.77002	1.86157	1.64795	1.46484	1.34277	2.2583	1.67847	1.40381
1648	1.7395	1.89209	1.67847	1.46484	1.34277	2.19727	1.64795	1.37329
1649	1.7395	1.89209	1.7395	1.46484	1.34277	2.13623	1.61743	1.34277
1650	1.70898	1.89209	1.77002	1.46484	1.34277	2.0752	1.58691	1.31226
1651	1.67847	1.89209	1.83105	1.46484	1.37329	2.01416	1.58691	1.28174
1652	1.67847	1.86157	1.86157	1.46484	1.37329	1.95312	1.58691	1.2207
1653	1.67847	1.86157	1.89209	1.46484	1.40381	1.92261	1.58691	1.19019
1654	1.67847	1.86157	1.92261	1.46484	1.43433	1.86157	1.58691	1.15967
1655	1.67847	1.86157	1.95312	1.46484	1.46484	1.86157	1.58691	1.15967
1656	1.70898	1.86157	1.98364	1.49536	1.46484	1.86157	1.58691	1.15967
1657	1.7395	1.89209	1.98364	1.52588	1.49536	1.89209	1.5564	1.15967
1658	1.80054	1.92261	1.98364	1.5564	1.49536	1.92261	1.5564	1.19019
1659	1.83105	1.95312	1.98364	1.58691	1.49536	1.98364	1.5564	1.2207
1660	1.89209	1.98364	1.98364	1.58691	1.49536	2.01416	1.5564	1.2207
1661	1.92261	2.01416	1.95312	1.61743	1.49536	2.0752	1.5564	1.25122
1662	1.95312	2.01416	1.92261	1.61743	1.46484	2.10571	1.5564	1.25122
1663	2.01416	2.01416	1.89209	1.61743	1.46484	2.10571	1.5564	1.25122
1664	2.04468	2.01416	1.86157	1.61743	1.46484	2.13623	1.58691	1.2207
1665	2.04468	1.98364	1.86157	1.61743	1.46484	2.10571	1.58691	1.15967
1666	2.0752	1.95312	1.83105	1.61743	1.46484	2.10571	1.61743	1.12915
1667	2.10571	1.95312	1.83105	1.61743	1.43433	2.0752	1.61743	1.06812
1668	2.13623	1.92261	1.80054	1.61743	1.43433	2.04468	1.61743	1.0376
1669	2.13623	1.89209	1.80054	1.64795	1.43433	1.98364	1.61743	1.0376
1670	2.16675	1.89209	1.77002	1.64795	1.43433	1.95312	1.61743	1.0376
1671	2.19727	1.89209	1.7395	1.67847	1.40381	1.89209	1.58691	1.0376
1672	2.19727	1.89209	1.70898	1.70898	1.37329	1.80054	1.58691	1.09863
1673	2.22778	1.89209	1.67847	1.7395	1.34277	1.7395	1.5564	1.15967
1674	2.22778	1.86157	1.61743	1.77002	1.34277	1.64795	1.52588	1.25122
1675	2.22778	1.86157	1.5564	1.80054	1.28174	1.5564	1.49536	1.34277
1676	2.19727	1.83105	1.49536	1.86157	1.25122	1.46484	1.46484	1.43433
1677	2.19727	1.80054	1.43433	1.89209	1.2207	1.37329	1.43433	1.49536
1678	2.19727	1.7395	1.40381	1.92261	1.19019	1.28174	1.40381	1.58691
1679	2.19727	1.70898	1.34277	1.95312	1.15967	1.2207	1.37329	1.64795
1680	2.22778	1.67847	1.34277	1.98364	1.12915	1.15967	1.37329	1.67847
1681	2.2583	1.64795	1.34277	1.98364	1.12915	1.12915	1.37329	1.70898
1682	2.28882	1.61743	1.34277	1.98364	1.09863	1.09863	1.34277	1.7395
1683	2.28882	1.61743	1.37329	1.98364	1.09863	1.06812	1.34277	1.77002
1684	2.31934	1.61743	1.40381	1.95312	1.09863	1.0376	1.37329	1.83105
1685	2.31934	1.61743	1.43433	1.92261	1.09863	1.00708	1.37329	1.86157
1686	2.28882	1.64795	1.46484	1.86157	1.06812	1.00708	1.40381	1.92261
1687	2.2583	1.67847	1.49536	1.83105	1.06812	0.97656	1.43433	1.98364
1688	2.22778	1.70898	1.52588	1.77002	1.0376	0.97656	1.46484	2.04468
1689	2.16675	1.7395	1.5564	1.7395	1.00708	0.97656	1.49536	2.13623
1690	2.13623	1.77002	1.58691	1.67847	1.00708	0.97656	1.49536	2.19727
1691	2.10571	1.80054	1.61743	1.64795	1.00708	1.00708	1.52588	2.2583
1692	2.0752	1.83105	1.64795	1.61743	1.00708	1.06812	1.52588	2.31934
1693	2.04468	1.83105	1.64795	1.58691	1.00708	1.12915	1.52588	2.34985
1694	2.04468	1.86157	1.64795	1.5564	1.0376	1.19019	1.52588	2.38037
1695	2.01416	1.83105	1.61743	1.5564	1.06812	1.28174	1.49536	2.34985
1696	2.01416	1.83105	1.61743	1.5564	1.09863	1.37329	1.49536	2.31934
1697	2.01416	1.80054	1.58691	1.5564	1.15967	1.43433	1.49536	2.2583
1698	2.01416	1.77002	1.5564	1.5564	1.2207	1.52588	1.49536	2.19727
1699	2.01416	1.7395	1.49536	1.5564	1.28174	1.61743	1.49536	2.10571
1700	2.04468	1.67847	1.46484	1.5564	1.31226	1.67847	1.49536	2.04468
1701	2.04468	1.61743	1.43433	1.5564	1.34277	1.77002	1.49536	1.98364
1702	2.04468	1.5564	1.43433	1.5564	1.37329	1.83105	1.52588	1.95312
1703	2.04468	1.52588	1.43433	1.5564	1.40381	1.89209	1.5564	1.95312
1704	2.04468	1.49536	1.40381	1.52588	1.37329	1.95312	1.5564	1.95312
1705	2.01416	1.49536	1.40381	1.49536	1.37329	2.01416	1.5564	1.95312
1706	1.98364	1.49536	1.40381	1.46484	1.34277	2.04468	1.58691	1.98364
1707	1.95312	1.49536	1.40381	1.40381	1.31226	2.04468	1.58691	2.01416
1708	1.92261	1.5564	1.37329	1.37329	1.28174	2.04468	1.58691	2.04468
1709	1.89209	1.58691	1.37329	1.31226	1.25122	2.04468	1.5564	2.0752
1710	1.86157	1.64795	1.34277	1.28174	1.2207	2.04468	1.5564	2.0752
1711	1.83105	1.70898	1.34277	1.25122	1.19019	2.01416	1.52588	2.0752
1712	1.80054	1.77002	1.34277	1.25122	1.19019	2.01416	1.49536	2.0752
1713	1.80054	1.83105	1.34277	1.25122	1.19019	1.98364	1.46484	2.04468
1714	1.80054	1.89209	1.37329	1.25122	1.2207	1.98364	1.40381	2.01416
1715	1.80054	1.95312	1.40381	1.28174	1.25122	2.01416	1.37329	1.98364
1716	1.80054	1.98364	1.40381	1.31226	1.28174	2.01416	1.31226	1.92261
1717	1.77002	2.04468	1.43433	1.34277	1.34277	2.04468	1.25122	1.89209
1718	1.77002	2.0752	1.46484	1.37329	1.40381	2.0752	1.2207	1.83105
1719	1.77002	2.10571	1.49536	1.40381	1.46484	2.10571	1.15967	1.77002
1720	1.77002	2.16675	1.49536	1.43433	1.52588	2.10571	1.12915	1.7395
1721	1.77002	2.22778	1.52588	1.43433	1.58691	2.10571	1.09863	1.67847
1722	1.77002	2.28882	1.49536	1.46484	1.64795	2.13623	1.09863	1.61743
1723	1.77002	2.38037	1.49536	1.46484	1.67847	2.13623	1.09863	1.5564
1724	1.77002	2.44141	1.49536	1.46484	1.70898	2.16675	1.09863	1.52588
1725	1.77002	2.53296	1.46484	1.46484	1.70898	2.19727	1.12915	1.46484
1726	1.7395	2.56348	1.43433	1.46484	1.70898	2.22778	1.15967	1.46484
1727	1.7395	2.62451	1.43433	1.46484	1.67847	2.28882	1.19019	1.43433
1728	1.7395	2.62451	1.43433	1.46484	1.64795	2.31934	1.25122	1.40381
1729	1.7395	2.62451	1.43433	1.46484	1.61743	2.34985	1.31226	1.37329
1730	1.7395	2.59399	1.43433	1.46484	1.58691	2.38037	1.34277	1.34277
1731	1.70898	2.53296	1.46484	1.46484	1.58691	2.41089	1.40381	1.34277
1732	1.70898	2.47192	1.46484	1.46484	1.5564	2.44141	1.46484	1.31226
1733	1.70898	2.41089	1.46484	1.49536	1.52588	2.47192	1.49536	1.28174
1734	1.67847	2.34985	1.46484	1.49536	1.52588	2.50244	1.52588	1.28174
1735	1.67847	2.28882	1.46484	1.52588	1.52588	2.53296	1.5564	1.28174
1736	1.67847	2.22778	1.43433	1.5564	1.52588	2.56348	1.58691	1.31226
1737	1.67847	2.16675	1.43433	1.58691	1.52588	2.59399	1.58691	1.34277
1738	1.67847	2.13623	1.40381	1.64795	1.52588	2.62451	1.58691	1.37329
1739	1.70898	2.10571	1.40381	1.67847	1.52588	2.62451	1.61743	1.43433
1740	1.7395	2.0752	1.37329	1.7395	1.52588	2.65503	1.61743	1.49536
1741	1.80054	2.04468	1.37329	1.77002	1.52588	2.65503	1.61743	1.52588
1742	1.86157	2.01416	1.37329	1.83105	1.52588	2.65503	1.61743	1.5564
1743	1.92261	1.98364	1.40381	1.83105	1.52588	2.62451	1.61743	1.58691
1744	1.98364	1.95312	1.40381	1.86157	1.52588	2.62451	1.61743	1.61743
1745	2.04468	1.92261	1.43433	1.86157	1.5564	2.62451	1.61743	1.61743
1746	2.10571	1.86157	1.43433	1.83105	1.5564	2.62451	1.61743	1.58691
1747	2.13623	1.83105	1.46484	1.80054	1.5564	2.62451	1.61743	1.58691
1748	2.13623	1.77002	1.46484	1.77002	1.58691	2.65503	1.61743	1.5564
1749	2.16675	1.7395	1.46484	1.70898	1.58691	2.68555	1.61743	1.5564
1750	2.16675	1.70898	1.46484	1.64795	1.5564	2.71606	1.61743	1.58691
1751	2.13623	1.64795	1.46484	1.58691	1.5564	2.74658	1.58691	1.58691
1752	2.10571	1.61743	1.43433	1.5564	1.52588	2.7771	1.58691	1.61743
1753	2.0752	1.58691	1.43433	1.49536	1.52588	2.80762	1.5564	1.64795
1754	2.04468	1.52588	1.37329	1.46484	1.52588	2.80762	1.5564	1.67847
1755	2.01416	1.49536	1.34277	1.46484	1.49536	2.80762	1.52588	1.67847
1756	1.95312	1.43433	1.31226	1.46484	1.49536	2.80762	1.49536	1.70898
1757	1.92261	1.37329	1.25122	1.49536	1.52588	2.7771	1.46484	1.70898
1758	1.89209	1.34277	1.2207	1.52588	1.52588	2.74658	1.43433	1.67847
1759	1.86157	1.28174	1.19019	1.5564	1.52588	2.71606	1.40381	1.67847
1760	1.80054	1.25122	1.15967	1.58691	1.5564	2.68555	1.40381	1.64795
1761	1.77002	1.2207	1.12915	1.64795	1.5564	2.65503	1.40381	1.64795
1762	1.7395	1.19019	1.09863	1.67847	1.58691	2.62451	1.40381	1.61743
1763	1.70898	1.15967	1.06812	1.70898	1.61743	2.59399	1.43433	1.61743
1764	1.67847	1.15967	1.0376	1.7395	1.64795	2.59399	1.46484	1.61743
1765	1.64795	1.15967	1.00708	1.7395	1.67847	2.56348	1.46484	1.64795
1766	1.61743	1.15967	0.97656	1.7395	1.67847	2.56348	1.46484	1.67847
1767	1.58691	1.19019	0.97656	1.70898	1.70898	2.53296	1.46484	1.70898
1768	1.5564	1.2207	0.94604	1.67847	1.7395	2.53296	1.46484	1.77002
1769	1.52588	1.25122	0.94604	1.61743	1.7395	2.50244	1.43433	1.80054
1770	1.52588	1.28174	0.97656	1.5564	1.7395	2.50244	1.40381	1.86157
1771	1.52588	1.31226	0.97656	1.49536	1.7395	2.50244	1.34277	1.89209
1772	1.52588	1.34277	1.00708	1.43433	1.70898	2.50244	1.28174	1.92261
1773	1.52588	1.37329	1.0376	1.37329	1.64795	2.47192	1.19019	1.95312
1774	1.52588	1.40381	1.06812	1.31226	1.61743	2.47192	1.12915	1.98364
1775	1.52588	1.40381	1.09863	1.28174	1.5564	2.47192	1.0376	1.98364
1776	1.49536	1.40381	1.15967	1.28174	1.52588	2.47192	0.97656	1.98364
1777	1.49536	1.43433	1.19019	1.31226	1.49536	2.47192	0.91553	1.98364
1778	1.49536	1.43433	1.19019	1.34277	1.46484	2.44141	0.85449	1.95312
1779	1.49536	1.43433	1.2207	1.37329	1.46484	2.44141	0.82397	1.92261
1780	1.49536	1.46484	1.2207	1.43433	1.46484	2.47192	0.82397	1.89209
1781	1.49536	1.49536	1.2207	1.49536	1.49536	2.47192	0.85449	1.86157
1782	1.52588	1.52588	1.2207	1.5564	1.49536	2.47192	0.88501	1.86157
1783	1.52588	1.5564	1.2207	1.58691	1.49536	2.47192	0.94604	1.83105
1784	1.5564	1.5564	1.25122	1.61743	1.52588	2.50244	1.00708	1.83105
1785	1.58691	1.58691	1.25122	1.64795	1.5564	2.50244	1.06812	1.80054
1786	1.61743	1.58691	1.28174	1.61743	1.5564	2.50244	1.09863	1.83105
1787	1.67847	1.58691	1.31226	1.61743	1.58691	2.50244	1.15967	1.83105
1788	1.70898	1.58691	1.34277	1.58691	1.61743	2.47192	1.15967	1.86157
1789	1.77002	1.5564	1.40381	1.52588	1.61743	2.47192	1.19019	1.89209
1790	1.83105	1.49536	1.43433	1.49536	1.64795	2.47192	1.19019	1.92261
1791	1.89209	1.46484	1.46484	1.46484	1.67847	2.47192	1.19019	1.98364
1792	1.92261	1.40381	1.46484	1.46484	1.70898	2.47192	1.19019	2.01416
1793	1.95312	1.37329	1.49536	1.43433	1.7395	2.53296	1.19019	2.04468
1794	1.92261	1.34277	1.49536	1.43433	1.77002	2.56348	1.19019	2.0752
1795	1.92261	1.34277	1.49536	1.43433	1.80054	2.65503	1.2207	2.10571
1796	1.89209	1.31226	1.49536	1.46484	1.83105	2.71606	1.25122	2.10571
1797	1.86157	1.31226	1.49536	1.49536	1.83105	2.80762	1.28174	2.13623
1798	1.80054	1.31226	1.49536	1.49536	1.86157	2.86865	1.31226	2.13623
1799	1.77002	1.31226	1.49536	1.5564	1.89209	2.92969	1.31226	2.13623
1800	1.7395	1.31226	1.46484	1.58691	1.92261	2.9602	1.34277	2.13623
1801	1.70898	1.31226	1.46484	1.61743	1.95312	2.9602	1.34277	2.13623
1802	1.67847	1.31226	1.46484	1.64795	1.95312	2.92969	1.31226	2.13623
1803	1.67847	1.31226	1.46484	1.70898	1.95312	2.86865	1.28174	2.13623
1804	1.67847	1.31226	1.46484	1.7395	1.95312	2.80762	1.25122	2.13623
1805	1.70898	1.31226	1.46484	1.77002	1.92261	2.71606	1.2207	2.13623
1806	1.70898	1.34277	1.46484	1.83105	1.89209	2.59399	1.15967	2.13623
1807	1.7395	1.34277	1.46484	1.86157	1.83105	2.50244	1.09863	2.13623
1808	1.7395	1.37329	1.46484	1.89209	1.80054	2.41089	1.06812	2.13623
1809	1.77002	1.40381	1.43433	1.95312	1.77002	2.31934	1.0376	2.13623
1810	1.80054	1.43433	1.43433	1.95312	1.7395	2.2583	1.00708	2.10571
1811	1.80054	1.43433	1.43433	1.98364	1.7395	2.22778	0.97656	2.10571
1812	1.83105	1.46484	1.40381	1.98364	1.7395	2.19727	0.94604	2.10571
1813	1.83105	1.49536	1.40381	1.98364	1.77002	2.19727	0.94604	2.0752
1814	1.86157	1.52588	1.37329	1.95312	1.77002	2.19727	0.94604	2.04468
1815	1.86157	1.58691	1.34277	1.89209	1.80054	2.19727	0.94604	2.04468
1816	1.89209	1.61743	1.34277	1.83105	1.86157	2.19727	0.97656	2.01416
1817	1.89209	1.67847	1.34277	1.77002	1.89209	2.19727	1.00708	1.98364
1818	1.89209	1.70898	1.34277	1.67847	1.92261	2.19727	1.0376	1.95312
1819	1.92261	1.77002	1.34277	1.61743	1.98364	2.19727	1.06812	1.92261
1820	1.92261	1.83105	1.34277	1.52588	2.01416	2.19727	1.12915	1.89209
1821	1.92261	1.89209	1.34277	1.46484	2.0752	2.19727	1.15967	1.89209
1822	1.92261	1.95312	1.37329	1.40381	2.10571	2.22778	1.19019	1.86157
1823	1.92261	2.01416	1.40381	1.34277	2.10571	2.22778	1.2207	1.86157
1824	1.92261	2.04468	1.40381	1.28174	2.13623	2.2583	1.25122	1.86157
1825	1.89209	2.04468	1.43433	1.25122	2.13623	2.28882	1.28174	1.86157
1826	1.86157	2.04468	1.43433	1.2207	2.13623	2.31934	1.31226	1.86157
1827	1.83105	2.04468	1.43433	1.19019	2.13623	2.34985	1.31226	1.89209
1828	1.77002	2.04468	1.43433	1.19019	2.13623	2.34985	1.34277	1.89209
1829	1.7395	2.01416	1.40381	1.15967	2.13623	2.31934	1.34277	1.89209
1830	1.7395	2.01416	1.37329	1.15967	2.10571	2.28882	1.37329	1.89209
1831	1.70898	1.98364	1.31226	1.19019	2.10571	2.2583	1.37329	1.89209
1832	1.7395	1.95312	1.28174	1.19019	2.13623	2.19727	1.37329	1.89209
1833	1.7395	1.92261	1.25122	1.19019	2.13623	2.10571	1.34277	1.89209
1834	1.77002	1.86157	1.19019	1.2207	2.13623	2.04468	1.34277	1.89209
1835	1.80054	1.83105	1.15967	1.2207	2.13623	1.98364	1.34277	1.86157
1836	1.86157	1.77002	1.15967	1.25122	2.13623	1.95312	1.31226	1.86157
1837	1.89209	1.7395	1.15967	1.25122	2.10571	1.92261	1.31226	1.86157
1838	1.92261	1.67847	1.15967	1.25122	2.0752	1.89209	1.34277	1.86157
1839	1.95312	1.64795	1.15967	1.25122	2.04468	1.89209	1.34277	1.86157
1840	1.98364	1.61743	1.19019	1.2207	2.01416	1.89209	1.37329	1.89209
1841	2.01416	1.58691	1.2207	1.2207	1.95312	1.89209	1.40381	1.89209
1842	2.04468	1.58691	1.28174	1.19019	1.89209	1.89209	1.43433	1.89209
1843	2.0752	1.61743	1.31226	1.19019	1.83105	1.92261	1.43433	1.92261
1844	2.10571	1.61743	1.37329	1.19019	1.7395	1.95312	1.46484	1.92261
1845	2.13623	1.64795	1.40381	1.19019	1.67847	1.98364	1.46484	1.95312
1846	2.13623	1.67847	1.43433	1.2207	1.58691	2.04468	1.46484	1.95312
1847	2.16675	1.70898	1.46484	1.28174	1.52588	2.13623	1.43433	1.98364
1848	2.16675	1.7395	1.49536	1.31226	1.46484	2.19727	1.43433	2.01416
1849	2.16675	1.77002	1.52588	1.37329	1.40381	2.28882	1.40381	2.01416
1850	2.13623	1.80054	1.52588	1.40381	1.37329	2.38037	1.40381	2.04468
1851	2.13623	1.83105	1.52588	1.46484	1.37329	2.44141	1.37329	2.0752
1852	2.10571	1.86157	1.5564	1.46484	1.37329	2.50244	1.34277	2.10571
1853	2.10571	1.92261	1.5564	1.46484	1.37329	2.56348	1.31226	2.13623
1854	2.0752	1.95312	1.58691	1.46484	1.37329	2.59399	1.28174	2.16675
1855	2.10571	1.98364	1.58691	1.43433	1.40381	2.62451	1.25122	2.16675
1856	2.10571	2.01416	1.61743	1.40381	1.40381	2.62451	1.25122	2.19727
1857	2.13623	2.04468	1.64795	1.34277	1.40381	2.62451	1.2207	2.22778
1858	2.16675	2.04468	1.67847	1.31226	1.37329	2.62451	1.25122	2.22778
1859	2.22778	2.04468	1.67847	1.28174	1.37329	2.62451	1.25122	2.2583
1860	2.2583	2.01416	1.70898	1.25122	1.34277	2.62451	1.28174	2.28882
1861	2.28882	2.01416	1.67847	1.25122	1.34277	2.62451	1.28174	2.31934
1862	2.31934	1.98364	1.67847	1.25122	1.31226	2.62451	1.31226	2.31934
1863	2.31934	1.98364	1.64795	1.25122	1.31226	2.65503	1.34277	2.34985
1864	2.28882	1.98364	1.61743	1.25122	1.28174	2.65503	1.37329	2.34985
1865	2.2583	1.98364	1.5564	1.28174	1.28174	2.68555	1.40381	2.38037
1866	2.19727	2.01416	1.49536	1.28174	1.31226	2.68555	1.40381	2.38037
1867	2.13623	2.01416	1.43433	1.28174	1.31226	2.71606	1.40381	2.38037
1868	2.0752	2.04468	1.37329	1.28174	1.34277	2.74658	1.40381	2.38037
1869	2.04468	2.04468	1.34277	1.25122	1.40381	2.74658	1.40381	2.34985
1870	1.98364	2.0752	1.28174	1.2207	1.43433	2.7771	1.40381	2.34985
1871	1.95312	2.0752	1.25122	1.19019	1.49536	2.7771	1.40381	2.34985
1872	1.92261	2.0752	1.25122	1.12915	1.52588	2.7771	1.40381	2.34985
1873	1.92261	2.0752	1.25122	1.06812	1.58691	2.74658	1.40381	2.34985
1874	1.92261	2.0752	1.25122	0.97656	1.61743	2.71606	1.40381	2.38037
1875	1.95312	2.10571	1.28174	0.91553	1.64795	2.71606	1.43433	2.38037
1876	1.95312	2.10571	1.31226	0.82397	1.64795	2.68555	1.49536	2.41089
1877	1.98364	2.13623	1.34277	0.76294	1.67847	2.68555	1.5564	2.44141
1878	2.01416	2.13623	1.34277	0.67139	1.67847	2.68555	1.58691	2.47192
1879	2.01416	2.16675	1.37329	0.61035	1.67847	2.68555	1.64795	2.50244
1880	2.04468	2.19727	1.40381	0.54932	1.64795	2.71606	1.70898	2.50244
1881	2.04468	2.19727	1.43433	0.5188	1.64795	2.71606	1.7395	2.50244
1882	2.04468	2.16675	1.43433	0.48828	1.61743	2.74658	1.77002	2.47192
1883	2.04468	2.16675	1.46484	0.45776	1.61743	2.74658	1.80054	2.44141
1884	2.04468	2.10571	1.49536	0.42725	1.61743	2.74658	1.77002	2.44141
1885	2.04468	2.0752	1.49536	0.42725	1.61743	2.74658	1.7395	2.41089
1886	2.01416	2.01416	1.49536	0.39673	1.61743	2.71606	1.67847	2.38037
1887	2.01416	1.98364	1.49536	0.39673	1.64795	2.68555	1.61743	2.34985
1888	2.01416	1.92261	1.49536	0.39673	1.64795	2.62451	1.5564	2.31934
1889	2.01416	1.89209	1.46484	0.39673	1.67847	2.56348	1.49536	2.31934
1890	2.04468	1.89209	1.43433	0.39673	1.7395	2.50244	1.43433	2.28882
1891	2.04468	1.86157	1.40381	0.42725	1.77002	2.44141	1.37329	2.28882
1892	2.0752	1.86157	1.37329	0.42725	1.80054	2.34985	1.31226	2.2583
1893	2.10571	1.86157	1.34277	0.45776	1.86157	2.2583	1.25122	2.22778
1894	2.13623	1.86157	1.31226	0.45776	1.89209	2.19727	1.19019	2.19727
1895	2.16675	1.86157	1.31226	0.45776	1.92261	2.10571	1.12915	2.16675
1896	2.19727	1.86157	1.28174	0.45776	1.95312	2.04468	1.09863	2.10571
1897	2.19727	1.86157	1.28174	0.45776	1.95312	2.01416	1.06812	2.04468
1898	2.16675	1.86157	1.28174	0.42725	1.95312	1.98364	1.0376	1.98364
1899	2.16675	1.86157	1.31226	0.42725	1.92261	1.95312	1.00708	1.92261
1900	2.13623	1.86157	1.31226	0.42725	1.89209	1.95312	1.00708	1.86157
1901	2.10571	1.86157	1.34277	0.42725	1.86157	1.98364	1.00708	1.80054
1902	2.0752	1.89209	1.37329	0.45776	1.83105	1.98364	1.00708	1.77002
1903	2.04468	1.89209	1.40381	0.45776	1.77002	1.98364	1.0376	1.70898
1904	2.04468	1.89209	1.43433	0.48828	1.70898	2.01416	1.06812	1.67847
1905	2.04468	1.89209	1.43433	0.5188	1.67847	2.01416	1.09863	1.64795
1906	2.04468	1.92261	1.46484	0.54932	1.64795	2.01416	1.09863	1.64795
1907	2.0752	1.92261	1.49536	0.57983	1.61743	2.01416	1.12915	1.61743
1908	2.0752	1.95312	1.52588	0.64087	1.58691	1.98364	1.15967	1.61743
1909	2.10571	1.98364	1.52588	0.67139	1.5564	1.98364	1.19019	1.61743
1910	2.10571	2.01416	1.5564	0.73242	1.5564	1.95312	1.19019	1.61743
1911	2.10571	2.04468	1.58691	0.76294	1.5564	1.92261	1.2207	1.64795
1912	2.10571	2.0752	1.64795	0.82397	1.5564	1.89209	1.2207	1.64795
1913	2.10571	2.13623	1.67847	0.88501	1.58691	1.86157	1.2207	1.64795
1914	2.10571	2.16675	1.70898	0.94604	1.61743	1.83105	1.2207	1.67847
1915	2.0752	2.19727	1.70898	1.00708	1.64795	1.83105	1.25122	1.67847
1916	2.04468	2.22778	1.7395	1.06812	1.67847	1.80054	1.25122	1.67847
1917	2.04468	2.28882	1.7395	1.12915	1.70898	1.80054	1.25122	1.67847
1918	2.01416	2.31934	1.70898	1.15967	1.7395	1.80054	1.25122	1.67847
1919	2.01416	2.34985	1.64795	1.2207	1.77002	1.83105	1.28174	1.67847
1920	1.98364	2.38037	1.58691	1.25122	1.80054	1.86157	1.31226	1.70898
1921	1.98364	2.41089	1.52588	1.28174	1.83105	1.92261	1.34277	1.70898
1922	1.95312	2.41089	1.46484	1.31226	1.83105	1.95312	1.40381	1.7395
1923	1.92261	2.44141	1.40381	1.31226	1.86157	2.04468	1.46484	1.7395
1924	1.92261	2.44141	1.34277	1.31226	1.86157	2.10571	1.52588	1.7395
1925	1.89209	2.44141	1.31226	1.28174	1.86157	2.16675	1.58691	1.7395
1926	1.86157	2.41089	1.31226	1.25122	1.86157	2.22778	1.64795	1.77002
1927	1.80054	2.41089	1.31226	1.2207	1.86157	2.31934	1.70898	1.77002
1928	1.7395	2.38037	1.34277	1.15967	1.86157	2.38037	1.7395	1.77002
1929	1.67847	2.34985	1.40381	1.09863	1.86157	2.41089	1.7395	1.77002
1930	1.61743	2.31934	1.43433	1.06812	1.89209	2.47192	1.77002	1.80054
1931	1.5564	2.28882	1.46484	1.00708	1.92261	2.50244	1.7395	1.83105
1932	1.52588	2.2583	1.49536	0.97656	1.95312	2.53296	1.7395	1.86157
1933	1.49536	2.22778	1.49536	0.94604	1.98364	2.56348	1.70898	1.92261
1934	1.46484	2.22778	1.49536	0.91553	2.01416	2.56348	1.67847	1.95312
1935	1.49536	2.19727	1.46484	0.91553	2.04468	2.59399	1.67847	2.01416
1936	1.49536	2.19727	1.40381	0.91553	2.0752	2.59399	1.64795	2.04468
1937	1.5564	2.16675	1.37329	0.94604	2.0752	2.59399	1.64795	2.04468
1938	1.58691	2.16675	1.31226	0.97656	2.10571	2.59399	1.64795	2.04468
1939	1.64795	2.16675	1.28174	1.00708	2.0752	2.59399	1.67847	2.04468
1940	1.67847	2.16675	1.25122	1.06812	2.0752	2.59399	1.67847	2.04468
1941	1.70898	2.13623	1.2207	1.12915	2.04468	2.59399	1.70898	2.04468
1942	1.7395	2.10571	1.2207	1.15967	2.01416	2.59399	1.70898	2.04468
1943	1.77002	2.04468	1.25122	1.2207	1.98364	2.59399	1.70898	2.04468
1944	1.77002	2.01416	1.25122	1.2207	1.98364	2.59399	1.67847	2.04468
1945	1.80054	1.95312	1.28174	1.25122	1.95312	2.59399	1.67847	2.04468
1946	1.80054	1.92261	1.31226	1.25122	1.92261	2.62451	1.64795	2.0752
1947	1.80054	1.86157	1.34277	1.2207	1.89209	2.65503	1.61743	2.10571
1948	1.77002	1.86157	1.34277	1.2207	1.89209	2.68555	1.58691	2.13623
1949	1.77002	1.83105	1.37329	1.2207	1.86157	2.71606	1.5564	2.16675
1950	1.77002	1.83105	1.37329	1.19019	1.83105	2.7771	1.5564	2.19727
1951	1.77002	1.83105	1.37329	1.19019	1.80054	2.80762	1.52588	2.22778
1952	1.80054	1.86157	1.37329	1.15967	1.77002	2.83813	1.52588	2.22778
1953	1.80054	1.86157	1.37329	1.15967	1.7395	2.83813	1.5564	2.22778
1954	1.80054	1.89209	1.40381	1.15967	1.7395	2.86865	1.5564	2.16675
1955	1.83105	1.92261	1.40381	1.15967	1.7395	2.86865	1.58691	2.13623
1956	1.83105	1.92261	1.43433	1.15967	1.7395	2.83813	1.61743	2.04468
1957	1.83105	1.95312	1.43433	1.15967	1.77002	2.83813	1.61743	1.95312
1958	1.86157	1.95312	1.46484	1.19019	1.80054	2.80762	1.64795	1.86157
1959	1.86157	1.95312	1.49536	1.19019	1.83105	2.7771	1.67847	1.77002
1960	1.89209	1.92261	1.49536	1.25122	1.89209	2.74658	1.67847	1.67847
1961	1.89209	1.92261	1.52588	1.28174	1.92261	2.74658	1.70898	1.61743
1962	1.92261	1.89209	1.52588	1.31226	1.95312	2.74658	1.7395	1.5564
1963	1.92261	1.89209	1.5564	1.37329	1.95312	2.74658	1.7395	1.52588
1964	1.92261	1.86157	1.58691	1.40381	1.95312	2.7771	1.7395	1.49536
1965	1.95312	1.86157	1.58691	1.43433	1.95312	2.80762	1.7395	1.49536
1966	1.92261	1.83105	1.61743	1.46484	1.92261	2.83813	1.77002	1.52588
1967	1.92261	1.83105	1.64795	1.46484	1.89209	2.89917	1.77002	1.52588
1968	1.92261	1.80054	1.67847	1.46484	1.83105	2.92969	1.77002	1.5564
1969	1.89209	1.80054	1.70898	1.46484	1.80054	2.9602	1.80054	1.5564
1970	1.86157	1.77002	1.7395	1.43433	1.7395	2.99072	1.80054	1.58691
1971	1.86157	1.7395	1.77002	1.40381	1.67847	2.99072	1.83105	1.58691
1972	1.83105	1.70898	1.80054	1.37329	1.64795	2.99072	1.83105	1.5564
1973	1.80054	1.67847	1.80054	1.37329	1.61743	2.99072	1.86157	1.5564
1974	1.77002	1.64795	1.83105	1.34277	1.5564	2.9602	1.86157	1.52588
1975	1.77002	1.58691	1.83105	1.34277	1.52588	2.9602	1.86157	1.49536
1976	1.7395	1.52588	1.83105	1.34277	1.49536	2.9602	1.83105	1.46484
1977	1.7395	1.46484	1.80054	1.34277	1.46484	2.9602	1.83105	1.43433
1978	1.7395	1.40381	1.80054	1.34277	1.46484	2.9602	1.80054	1.40381
1979	1.7395	1.34277	1.77002	1.34277	1.43433	2.9602	1.77002	1.37329
1980	1.77002	1.31226	1.77002	1.37329	1.43433	2.99072	1.70898	1.34277
1981	1.77002	1.31226	1.77002	1.37329	1.43433	2.99072	1.67847	1.31226
1982	1.80054	1.31226	1.7395	1.40381	1.43433	2.99072	1.64795	1.31226
1983	1.80054	1.34277	1.7395	1.40381	1.46484	3.02124	1.58691	1.31226
1984	1.83105	1.37329	1.77002	1.40381	1.46484	3.02124	1.5564	1.34277
1985	1.86157	1.46484	1.77002	1.40381	1.46484	3.02124	1.52588	1.40381
1986	1.92261	1.5564	1.7395	1.40381	1.46484	2.99072	1.52588	1.43433
1987	1.95312	1.64795	1.7395	1.37329	1.46484	2.9602	1.52588	1.49536
1988	2.01416	1.7395	1.7395	1.34277	1.46484	2.92969	1.52588	1.5564
1989	2.04468	1.86157	1.70898	1.31226	1.43433	2.86865	1.52588	1.58691
1990	2.0752	1.92261	1.67847	1.28174	1.40381	2.83813	1.5564	1.61743
1991	2.0752	2.01416	1.67847	1.2207	1.37329	2.7771	1.5564	1.64795
1992	2.0752	2.04468	1.64795	1.19019	1.37329	2.71606	1.5564	1.67847
1993	2.0752	2.0752	1.61743	1.15967	1.34277	2.68555	1.5564	1.70898
1994	2.04468	2.0752	1.58691	1.09863	1.34277	2.65503	1.5564	1.70898
1995	2.01416	2.0752	1.5564	1.06812	1.34277	2.59399	1.52588	1.7395
1996	1.98364	2.0752	1.5564	1.0376	1.37329	2.56348	1.49536	1.7395
1997	1.95312	2.0752	1.5564	1.00708	1.37329	2.53296	1.46484	1.77002
1998	1.92261	2.04468	1.5564	0.97656	1.40381	2.50244	1.43433	1.80054
[truncated: 38,002 more rows]

## Sheet: data
ACh-induced current in AVA (pA)
	WT	acc-1	acc-3	acc-4	lgc-46	lgc-47	lgc-48	lgc-49
1	25.0662	20.4414	33.3696	16.8076	13.951	30.556	24.803	18.7407
2	21.8416	26.2946	26.6453	25.7829	12.7238	24.2649	13.973	30.1086
3	23.946	27.9222	19.3966	23.0113	30.1717	24.547	18.862	23.5625
4	26.8078	18.1899	15.731	19.3715	15.3413	13.8664	13.9115	13.7429
5	27.9177	16.9573	15.4818	23.6717	28.0465	28.6331	33.3202	14.5686
6	10.6848			26.8987	13.1508		21.7561
7	25.1555				37.5894
8	16.7889
mean	22.2761	21.9611	22.1249	22.5906	21.5678	24.3735	21.1043	20.1447
SEM	2.05238	2.18956	3.45928	1.56952	3.8376	2.88799	3.00529	3.04145
p value		1	1	1	1	0.9994	1	0.9994
