# Supplementary material for: Locomotion modulates olfactory learning through proprioception in C. elegans
Source: Nat Commun. 2023 Jul 27;14:4534. doi: 10.1038/s41467-023-40286-x (PMC10374624; doi:10.1038/s41467-023-40286-x)
Supplement: Supplementary file 4 — Source Data [file 41467_2023_40286_MOESM4_ESM.zip › Supplementary Fig. 13 Source Data.xlsx]

## Sheet: Panel_a_heatmaps
WT																															WT
ASH-naïve																															ASH-trained
Time (s)	1	2	3	4	5	6	7	8	9	10	11	12	13	14	15	16	17	18	19	20	21	22	23	24	25	26	27	28	29		Time (s)	1	2	3	4	5	6	7	8	9	10	11	12	13	14	15	16	17	18
1	0.11479	0.01074	0.04626	0.10048	5.63095e-05	-0.0011	-0.00544	0.03185	0.05707	0.06218	0.03508	0.01426	-0.05295	0.06264	0.03169	0.0709	0.12964	0.04368	-0.04457	-0.00265	-0.01931	-0.00566	-0.01931	-0.000233046	0.04534	0.1406	-0.16389	-0.31561	0.19516		1	0.052	0.37077	-0.04102	0.04835	0.00911	0.06291	-0.0041	0.07704	-0.0579	0.000463177	-0.0524	0.14494	0.17125	0.14273	0.05337	0.02142	0.05351	-0.05702
2	-0.00517	0.00442	0.03911	0.02319	0.01076	0.03901	0.143	0.00251	0.02821	0.03743	-0.08618	-0.0251	-0.01211	0.03904	0.067	0.07586	0.13489	0.02534	-0.03267	0.00441	0.00131	0.01321	-0.02616	-0.12608	0.05097	0.05956	-0.09056	-0.02824	0.15024		2	0.011	0.36526	-0.02993	-0.01491	-0.01311	-0.21574	0.04348	-0.04892	-0.06934	-0.04188	-0.09389	0.14081	0.05655	0.06324	0.03122	0.03216	0.08406	0.01943
3	0.09204	-0.0319	0.000794123	0.05079	0.004	0.05205	0.12651	-0.0088	0.02533	0.04878	-0.00823	0.02502	0.05478	0.04646	0.03073	0.01884	0.25763	0.02201	-0.01704	-0.00335	0.0169	-0.00131	-0.02114	-0.12608	0.00648	-0.02147	0.01133	-0.10133	0.07466		3	0.005	0.16708	-0.10754	-0.01792	-0.05312	-0.33065	0.17966	-0.02549	-0.0822	-0.02468	-0.07205	0.03802	-0.08946	-0.04454	-0.0245	0.00729	0.05802	0.11819
4	0.0031	-0.01927	-0.00218	-0.0173	-0.00501	0.01996	0.11331	-0.000419111	0.02749	0.02764	0.07189	0.05962	0.05549	0.01746	0.00305	-0.01256	0.06072	0.02979	0.01198	-0.00895	0.00282	0.00377	-0.000386175	0.04871	0.00648	-0.01945	0.04561	0.06977	0.01112		4	-0.03	-0.37517	0.16408	0.01823	-0.002	-0.03189	0.20591	-0.08114	-0.07791	-0.02402	-0.03712	0.10086	0.13642	0.04929	-0.01779	0.01181	0.08414	-0.14941
5	-0.07342	-0.05875	-0.03375	-0.05226	0.01695	0.00993	0.08527	0.02179	-0.00642	0.03434	0.03725	0.03241	-0.00155	0.0296	-0.19069	-0.00264	0.02527	0.01312	0.02463	-0.00394	0.00131	0.01248	0.00386	0.08832	0.01098	-0.0782	0.05514	0.21761	-0.01627		5	0.043	-0.33113	0.20288	0.03931	0.10469	0.05429	0.00574	0.02041	-0.10222	0.01568	-0.00437	0.14291	-0.08946	-0.06437	-0.03525	-0.03284	0.00306	0.03855
6	-0.09204	-0.07928	-0.03157	0.01767	-0.00614	-0.01214	-0.06152	0.00168	-0.00426	-0.00175	0.000433088	-0.01471	0.00408	0.00802	-0.12483	-0.01091	-0.03774	-0.00578	0.02686	-0.00235	0.00634	0.0016	0.0251	0.02773	-0.02337	0.08793	-0.0439	0.40199	-0.06009		6	0	-0.04762	0.08647	0.08601	0.02023	0.00546	-0.01231	0.04287	0.03931	0.00907	-0.00873	0.02686	-0.04473	-0.01864	-0.01175	-0.02549	-0.03659	0.04492
7	-0.10858	-0.02716	0.0137	0.02503	0.00963	-0.00211	-0.05987	0.00545	-0.01652	-0.0131	-0.10567	-0.00228	0.00408	-0.02974	-0.05135	-0.01752	-0.12045	-0.05413	0.01124	0.000331091	-0.00372	0.01684	0.02114	0.0021	-0.00929	0.04538	0.04181	0.46512	-0.06392		7	0.032	-0.19075	-0.04656	0.06643	-0.04201	-0.10658	-0.12223	0.04775	0.07791	-0.02005	0.07424	-0.05531	0.04153	-0.04454	0.00101	-0.00627	0.000352208	-0.00924
8	-0.05481	-0.03506	-0.01628	-0.04674	0.00907	-0.03821	-0.09286	-0.01383	-0.01003	-0.05538	-0.01039	0.01038	0.0062	-0.04659	0.09754	-0.06958	-0.13883	-0.02745	0.00752	-0.00186	-0.00925	0.02119	0.00975	0.00443	-0.00704	0.00284	0.07609	-0.30066	-0.04749		8	0.073	-0.00358	0.03659	-0.05407	0.018	0.10313	-0.19114	-0.00303	0.08792	-0.000860187	0.08079	-0.1437	0.02236	0.02703	0.00168	-0.00175	-0.08082	0.03855
9	0.01965	0.08812	0.000794123	-0.05594	-0.00107	-0.02718	-0.1077	-0.02976	-0.0425	-0.0626	0.07406	-0.04852	-0.02267	-0.05603	0.06986	-0.0233	-0.15327	-0.04524	0.02091	0.01177	-0.00422	-0.03252	0.01381	0.09998	-0.01436	-0.0782	0.07323	-0.16445	-0.09405		9	0.063	0.01294	-0.08537	-0.05709	-0.01534	0.36455	0.00574	-0.00498	0.16369	0.03553	0.06769	-0.19126	-0.05751	-0.04454	0.01981	0.00277	-0.07533	-0.00287
10	0.10445	0.14814	-0.01688	-0.0449	-0.03823	-0.04022	-0.14069	-0.01048	-0.05837	-0.07755	-0.00823	-0.05108	-0.03535	-0.07087	0.067	-0.02909	-0.15786	-0.00133	-0.00885	0.00659	0.00785	-0.02961	-0.00666	-0.01888	-0.06618	-0.13898	-0.00486	-0.24419	-0.14937		10	0.035	0.0322	-0.1796	-0.11432	-0.02645	0.09451	-0.11075	-0.02451	0.02073	0.05075	0.04585	-0.20413	-0.14696	-0.06567	-0.01779	-0.0091	-0.0904	-0.0411
11	0.19338	0.10865	0.04249	0.09864	-0.02247	0.00491	-0.09286	-0.01844	-0.05116	-0.00949	0.0654	0.0035	-0.0107	-0.05333	0.07177	0.01058	0.07187	-0.05079	0.00975	0.0062	-0.000201167	-0.03469	-0.01545	-0.02121	-0.08195	-0.11467	-0.19436	-0.43189	-0.13129		11	0.14	0.15882	1.30044	-0.02696	-0.002	0.10888	-0.05168	0.04677	0.11222	0.08251	0.16812	-0.19126	0.32588	-0.04454	0.08023	0.02538	-0.0252	0.0258
12	0.15822	0.20025	0.03633	0.05447	0.00512	0.08414	-0.03183	-0.00335	-0.00786	0.12767	0.11087	0.07265	0.00549	-0.00883	0.01451	0.01801	-0.1828	-0.04301	0.00975	0.0234	-0.01277	-0.02308	-0.02394	-0.07248	-0.0904	-0.0235	-0.23055	-0.83721	-0.19319		12	0.164	0.71759	1.28381	0.11463	0.04023	0.42488	0.05332	0.0829	0.49249	0.09905	0.15721	-0.15187	0.34505	0.26016	0.12924	0.05817	0.06228	0.11819
13	0.20993	0.19551	0.01727	0.00662	0.00569	0.07111	0.01435	0.01132	-0.0259	0.15603	0.12386	0.10177	0.02943	-0.00142	0.02882	-0.02413	-0.33311	-0.03635	0.02463	0.01803	0.00935	-0.02961	-0.02848	-0.05616	-0.08589	-0.08428	-0.32673	-0.74585	-0.2255		13	0.193	1.37545	1.09534	0.14023	0.18693	0.55128	0.41427	0.14344	0.58256	0.14008	0.30786	-0.08281	0.52077	0.4373	0.18899	0.15652	0.15369	0.30615
14	0.06308	0.19394	0.04983	0.08944	0.1093	0.12025	0.19248	0.05239	0.0109	0.1452	0.13902	0.0736	-0.00789	-0.01962	-0.02558	-0.07453	-0.16442	-0.02857	-0.00588	0.02469	0.02193	0.01466	-0.03456	-0.07481	-0.08814	-0.09238	-0.30673	-0.41196	-0.26549		14	0.175	1.38921	0.91796	-0.06914	0.18248	0.67193	0.41756	0.27917	0.45533	0.18441	0.36463	-0.02255	0.64537	0.50992	0.21316	0.25657	0.16663	0.36986
15	0.09617	0.14024	0.03554	0.03239	0.12619	0.05506	0.2568	0.07628	0.03687	0.09312	0.04374	0.04645	-0.02831	-0.01827	-0.06757	-0.07701	0.09616	-0.02857	-0.01406	0.01863	0.02847	0.00958	0.02665	0.03705	-0.09603	-0.0701	-0.06104	-0.27409	-0.26165		15	0.214	1.27911	0.45233	0.03028	0.42476	0.76386	0.67678	0.34069	0.36097	0.21948	0.47817	0.0381	0.89137	0.51088	0.29641	0.33401	0.31103	0.36668
16	0.13133	0.15919	0.04864	0.09864	0.11943	0.035	0.05558	0.07041	0.01522	-0.05899	-0.02772	-0.00557	-0.02901	-0.02839	-0.1716	-0.09436	-0.05087	-0.01023	0.00826	0.02399	0.03601	0.02918	0.01516	-0.01422	-0.10222	-0.12277	0.10561	0.02658	-0.29945		16	0.256	1.18552	0.56874	0.15529	0.59146	0.87015	0.58655	0.30456	0.35239	0.27241	0.4083	0.16289	0.94569	0.65009	0.33602	0.41428	0.35625	0.33163
17	0.24095	0.14182	0.05241	0.16305	0.09015	0.02898	-0.10275	0.07083	0.01017	-0.12396	-0.01472	0.03958	-0.03183	-0.03985	-0.17351	-0.11089	-0.0023	-0.06358	-0.02448	0.03573	0.01489	0.04514	0.03958	0.03239	-0.09321	-0.14303	0.09513	-0.17442	-0.34272		17	0.27	1.46628	0.74612	0.25471	0.49367	0.92186	0.42248	0.3446	0.38813	0.26117	0.4738	0.26714	0.97125	0.6669	0.33199	0.45159	0.24207	0.42402
18	0.32575	0.24605	0.10026	0.23482	0.06369	0.03801	-0.26109	0.06035	0.03182	-0.14149	0.01559	-0.0063	-0.03887	-0.05266	0.02596	-0.08197	-0.16508	-0.10692	-0.00141	0.0406	0.03048	0.05748	0.02935	-0.00955	-0.08251	-0.11669	-0.0658	-0.16777	-0.33505		18	0.39	1.29012	0.69623	0.37521	0.44477	1.10572	0.43068	0.28894	0.47248	0.30616	0.61135	0.414	0.79872	0.51508	0.31789	0.43689	0.14959	0.48136
19	0.37332	0.21605	0.10145	0.1428	0.02371	-0.03721	-0.21491	0.02221	-0.00931	-0.19047	0.01343	-0.02671	-0.03676	-0.1039	0.08799	-0.0671	-0.30817	-0.14527	0.0224	0.04816	0.00785	0.01902	0.014	-0.00489	-0.08645	-0.13493	-0.04676	-0.12126	-0.34984		19	0.368	1.12497	0.44124	0.45203	0.48922	1.11721	0.32075	0.25671	0.44246	0.32469	0.4345	0.33467	0.8754	0.64368	0.37764	0.43124	0.16851	0.31252
20	0.42916	0.20657	0.10204	0.09128	0.01357	0.01795	-0.15718	0.02305	-0.01364	-0.13685	-0.09701	-0.0521	-0.04732	-0.1511	0.12808	-0.06131	-0.34952	-0.14972	0.01496	0.05631	-0.00976	0.06184	0.03862	0.16057	-0.08082	-0.14911	-0.0239	-0.09635	-0.37887		20	0.5	1.0011	1.16186	0.39027	0.60036	1.22063	0.46021	0.3153	0.41959	0.34917	0.45197	0.32003	0.6901	0.72413	0.29842	0.41428	0.26369	0.36349
21	0.42503	0.13392	0.11515	0.04159	0.01244	-0.02417	-0.16543	0.00545	-0.03673	-0.06157	-0.08402	-0.0142	-0.06562	-0.15313	0.03646	0.02132	-0.24844	-0.17139	0.041	0.06267	-0.02686	0.04152	0.03524	0.2468	-0.10448	-0.17139	0.15703	-0.19767	-0.42159		21	0.507	1.0011	1.28936	0.36617	0.40253	1.46194	0.52584	0.27038	0.39242	0.32204	0.43013	0.51437	0.5623	0.69241	0.34005	0.42163	0.29555	0.44632
22	0.42089	0.20973	0.11455	0.00478	0.04004	-0.02417	-0.09121	0.00293	-0.04466	-0.07497	-0.05154	-0.00791	-0.08956	-0.1511	0.02691	-0.000991572	-0.26682	-0.17361	0.01793	0.0574	0.00030175	0.04152	0.03022	0.02074	-0.1056	-0.19165	0.12465	-0.4103	-0.46541		22	0.54	0.94605	0.97339	0.37973	0.56924	1.24935	0.44873	0.30163	0.44103	0.3538	0.45633	0.53895	0.54633	0.5167	0.31722	0.42276	0.31128	0.39853
23	0.31334	0.13392	0.13361	0.03239	0.02652	-0.04924	-0.12914	-0.00293	-0.06559	-0.14613	-0.17064	0.1066	-0.08675	-0.16863	0.01355	0.00314	-0.26157	-0.17862	0.00156	0.05561	0.02293	0.03789	0.01052	0.01841	-0.10504	-0.16329	0.06752	-0.29402	-0.49499		23	0.464	0.87448	1.20621	0.33906	0.58257	1.09997	0.53733	0.24988	0.59257	0.36306	0.47162	0.56758	0.5655	0.49349	0.30581	0.43067	0.32463	0.46225
24	0.41468	0.09286	0.10046	-0.00994	-0.00445	-0.04122	-0.18852	-0.00796	-0.07064	-0.18635	-0.06453	0.16828	-0.09168	-0.17605	0.01928	0.03371	-0.55497	-0.21696	-0.01704	0.05631	0.02796	0.00305	0.03321	0.05104	-0.14109	-0.10656	0.04181	-0.07475	-0.46158		24	0.58	0.91027	1.01774	0.39178	0.61147	1.16604	0.36833	0.23718	0.60686	0.33858	0.41485	0.60487	0.46965	0.30555	0.28164	0.44424	0.31275	0.27748
25	0.46432	0.12287	0.08636	0.01583	-0.02022	-0.00812	-0.04998	-0.06706	-0.05116	-0.16366	-0.09918	0.15657	-0.1128	-0.18616	0.00401	0.04198	-0.6298	-0.24808	-0.04308	0.06446	0.01438	0.0016	0.03949	0.12794	-0.12926	-0.13493	0.01419	-0.09136	-0.49992		25	0.602	0.91302	0.84035	0.33906	0.33585	1.07412	0.35193	0.28112	0.59257	0.33197	0.43013	0.55828	0.50799	0.60518	0.30111	0.37471	0.26983	0.47181
26	0.43123	0.0597	0.06949	-0.09643	-0.03598	-0.01214	-0.10605	-0.07167	-0.06415	-0.1255	-0.07969	0.11421	-0.08816	-0.20909	0.00115	-0.10263	-0.63374	-0.26198	-0.02448	0.05531	0.02042	-0.03106	0.0504	0.09998	-0.14728	-0.09441	-0.05342	-0.16944	-0.52511		26	0.608	0.77814	0.602	0.33755	0.31807	1.02528	0.36013	0.23621	0.4539	0.29491	0.35153	0.48	0.6262	-0.04454	0.2803	0.41145	0.23428	0.24881
27	0.37539	0.0897	0.07365	0.04711	-0.06132	0.01093	-0.13739	-0.07418	-0.05693	-0.16572	-0.1165	0.08911	-0.12688	-0.1983	0.0021	-0.18113	-0.68297	-0.25864	0.02761	0.05492	0.00030175	-0.05574	-0.0278	0.17222	-0.13714	-0.16532	-0.1058	-0.14452	-0.55962		27	0.597	0.86072	0.56319	0.30291	0.55146	0.8759	0.48811	0.31042	0.27091	0.33197	0.35371	0.37624	0.50799	0.07232	0.29574	0.39902	0.26115	0.45269
28	0.32161	0.05338	0.08735	-0.0265	-0.03486	-0.01815	-0.02029	-0.12238	-0.08651	-0.17191	-0.09918	0.13455	-0.12829	-0.18549	0.03073	-0.11915	-0.58057	-0.28143	0.02761	0.03603	0.01036	-0.07316	-0.03456	0.06735	-0.15291	-0.12885	0.06561	-0.10631	-0.60234		28	0.632	0.69282	1.06208	0.36316	0.46255	0.97932	0.42412	0.27722	0.07076	0.32072	0.44323	0.38885	0.37061	0.64818	0.31521	0.31931	0.25067	0.38261
29	0.31954	0.03917	0.07127	0.02503	-0.01627	-0.02818	-0.01369	-0.09304	-0.07064	-0.16057	-0.16847	0.1254	-0.15505	-0.18212	-0.01412	-0.04644	-0.56482	-0.30143	0.02612	0.03732	0.00483	-0.09784	-0.00792	0.05803	-0.16756	-0.0701	0.07228	-0.12791	-0.62425		29	0.595	0.68181	0.76829	0.35864	0.47811	0.54841	0.46349	0.21473	0.04789	0.31278	0.40393	0.30701	0.41853	0.61034	0.28835	0.27918	0.26369	0.37305
30	0.19338	0.08023	0.07743	0.06735	0.00343	-0.08234	-0.01369	-0.09095	-0.06415	-0.18686	-0.33738	0.14282	-0.17688	-0.201	0.00878	-0.11006	-0.56547	-0.3081	0.05439	0.0407	-0.00573	-0.10727	0.00454	0.1862	-0.17375	-0.07212	0.07418	-0.23422	-0.6363		30	0.618	0.79466	0.63525	0.40533	0.44477	0.66044	0.26989	0.17176	0.1451	0.31145	0.26638	0.32318	0.35783	0.3794	0.26553	0.24357	0.31013	0.37305
31	0.16649	0.08023	0.05777	0.03055	0.00287	-0.10541	-0.1209	-0.11609	-0.0526	-0.24667	-0.36769	0.18804	-0.21067	-0.15447	-0.04562	-0.14312	-0.57204	-0.31866	0.06928	0.04159	-0.01127	-0.10437	0.05088	0.09299	-0.19403	-0.15113	0.03609	-0.24585	-0.64616		31	0.562	0.96257	1.07871	0.39931	0.4581	0.41626	0.21575	0.21668	0.19514	0.25852	0.20524	0.26851	0.23962	0.549	0.27962	0.20005	0.25361	0.22013
32	0.17477	0.08654	0.07425	-0.11483	-0.01627	-0.04323	-0.15883	-0.12531	-0.08435	-0.2508	-0.3612	0.15328	-0.24166	-0.15043	-0.07902	-0.12163	-0.56679	-0.33144	0.11913	0.03205	-0.03188	-0.10655	0.04122	0.15824	-0.21543	-0.22609	0.00657	-0.21595	-0.65712		32	0.563	0.91302	0.86807	0.35563	0.33141	0.66332	0.28302	0.26062	0.23374	0.26447	0.24672	0.26697	0.25559	0.39679	0.23531	0.21474	0.2152	-0.16215
33	0.19959	0.20025	0.07127	-0.15532	-0.03148	-0.09738	-0.1209	-0.1337	-0.02518	-0.26833	-0.27891	0.20208	-0.24025	-0.16661	-0.06471	-0.13237	-0.64621	-0.28643	0.14145	0.03563	-0.0173	-0.12832	0.03118	0.1629	-0.20529	-0.2889	0.02847	-0.25581	-0.65657		33	0.542	0.81943	0.67406	0.42491	0.48033	0.53691	0.35029	0.2157	0.42673	0.25455	0.20087	0.21813	0.22364	0.25987	0.23129	0.18139	0.1269	-0.09207
34	0.23061	0.3187	0.05698	-0.17188	-0.01965	-0.10039	-0.19017	-0.1425	-0.04827	-0.3235	-0.2854	0.15804	-0.29447	-0.16054	-0.05994	-0.16295	-0.53528	-0.29588	0.1608	0.03304	-0.03038	-0.153	0.03447	0.09065	-0.21374	-0.3517	0.01514	-0.60797	-0.67957		34	0.461	0.2937	0.18625	0.41136	0.51145	0.42201	0.31583	0.18934	0.34668	0.1811	0.1179	0.18003	0.19489	0.05598	0.19369	0.17743	0.11134	-0.09207
35	0.19752	0.31554	0.06889	-0.20501	-0.02247	-0.11744	-0.18852	-0.13244	-0.04539	-0.34361	-0.26375	0.17347	-0.30714	-0.14503	0.04123	-0.16873	-0.4598	-0.32978	0.19875	0.02807	-0.02585	-0.14138	0.03678	-0.01422	-0.24416	-0.3517	-0.02962	-0.67774	-0.66752		35	0.438	0.59923	0.49113	0.39629	0.36919	0.44211	0.23544	0.24304	0.24375	0.15993	0.01528	0.16038	0.07987	-0.04454	0.15945	0.15313	0.06293	0.07359
36	0.19338	0.30449	0.05936	-0.10747	0.00118	-0.12045	-0.12255	-0.11861	-0.07208	-0.3235	-0.3482	0.09197	-0.30996	-0.14234	0.12235	-0.14229	-0.51821	-0.322	0.13997	0.041	-0.02535	-0.12977	0.02945	0.03472	-0.23683	-0.35778	0.11989	-0.63621	-0.67738		36	0.523	0.62675	0.34701	0.35412	0.36253	0.2439	0.17966	0.16102	-0.07076	0.12354	0.08079	0.04433	0.11821	0.0513	0.17422	0.25318	-0.05887	0.22651
37	0.26784	0.23184	0.06293	-0.18844	-0.00332	-0.13248	0.04404	-0.14082	-0.05116	-0.38486	-0.39151	0.03241	-0.37333	-0.15987	0.14144	-0.14146	-0.43485	-0.36201	0.11318	0.03781	-0.02836	-0.12905	0.03205	0.0557	-0.23796	-0.36994	0.11608	-0.44684	-0.75845		37	0.472	0.75612	0.70732	0.35864	0.2914	0.39902	0.27974	0.10927	-0.14653	0.12883	0.03712	-0.11677	-0.09904	-0.01348	0.17288	0.24357	0.07669	0.01943
38	0.14168	0.21131	0.07743	-0.18844	0.02033	-0.10942	-0.08626	-0.15926	-0.08651	-0.41683	-0.37635	0.06241	-0.33742	-0.14166	0.09277	-0.0985	-0.39285	-0.36757	0.10648	0.02966	-0.04798	-0.14864	0.03659	0.09065	-0.2205	-0.36791	0.04942	-0.28239	-0.77762		38	0.405	0.41481	0.44124	0.3014	0.16693	0.2439	0.12879	0.09853	-0.04503	0.16985	0.14847	-0.14055	-0.10543	-0.04454	0.13864	0.17574	0.14386	0.21058
39	0.21406	0.22868	0.05082	-0.15164	0.0147	-0.10641	-0.20831	-0.20453	-0.08507	-0.40445	-0.26592	-0.00293	-0.35572	-0.14908	-0.06852	-0.10098	-0.34296	-0.39313	0.13178	0.01435	-0.05602	-0.12397	0.03659	-0.09345	-0.24979	-0.44895	0.00752	-0.201	-0.79077		39	0.437	0.73135	0.44124	0.30441	0.30029	0.264	0.13043	0.09462	-0.19943	0.2036	0.15939	-0.13246	-0.13419	-0.00508	0.20846	0.16613	0.09291	0.1373
40	0.10238	0.12919	0.0669	-0.15532	0.03835	-0.11243	-0.31387	-0.20075	-0.08146	-0.46994	-0.21178	0.11018	-0.3515	-0.16054	-0.0962	-0.0828	-0.2957	-0.39313	0.11839	0.01017	-0.03188	-0.11526	0.04731	-0.14472	-0.2481	-0.40032	-0.05628	-0.20598	-0.79131		40	0.438	0.53317	0.39135	0.26073	0.15137	0.20368	0.0402	0.09071	-0.20658	0.2261	0.11135	-0.19126	-0.13419	0.01298	0.25277	0.12713	0.00134	0.20102
41	0.13547	0.10392	0.03593	-0.15164	0.03778	-0.08535	-0.23305	-0.22003	-0.12836	-0.50345	-0.23343	0.09548	-0.37826	-0.14369	-0.09811	-0.09106	-0.28717	-0.40091	0.12136	-0.00879	-0.051	-0.11889	0.0587	-0.17036	-0.26669	-0.35981	-0.0639	-0.39535	-0.79515		41	0.403	0.58822	0.77384	0.3014	0.10914	0.09451	0.10747	0.07216	-0.15797	0.20757	0.13537	-0.15098	-0.16933	0.09429	0.23196	0.11413	-0.18929	0.14049
42	-0.05274	0.00758	0.03713	-0.25101	-0.00389	-0.04724	-0.2413	-0.17435	-0.14496	-0.53027	-0.20528	0.16587	-0.36981	-0.12683	-0.1296	-0.05635	-0.31145	-0.3948	0.08788	0.00968	-0.06156	-0.11453	0.03833	-0.21697	-0.27626	-0.36588	-0.05914	-0.46844	-0.80062		42	0.386	0.57446	0.34146	0.33303	-0.01978	0.04855	0.0845	0.03213	-0.17798	0.23205	0.08297	-0.19126	0.04792	0.12238	0.22726	0.18931	-0.05518	0.1373
43	-0.07342	0.01864	0.02343	-0.26941	-0.07202	-0.0693	-0.21656	-0.14292	-0.11393	-0.59163	-0.22261	0.22608	-0.3508	-0.14571	-0.13629	-0.04974	-0.30226	-0.38813	0.10276	0.01306	-0.04395	-0.15009	0.03534	-0.25192	-0.27682	-0.29903	-0.06771	-0.32392	-0.79898		43	0.403	0.50014	0.1918	0.34659	-0.00645	0.28699	0.03527	0.03506	-0.18084	0.22808	0.04803	-0.18002	-0.0607	0.23006	0.23867	0.19157	0.02894	0.36031
44	0.04447	0.05654	0.04308	-0.21605	-0.08272	-0.02016	-0.25614	-0.18902	-0.10022	-0.5875	-0.25725	0.21467	-0.37544	-0.15245	-0.06852	-0.01752	-0.31014	-0.38757	0.05365	0.0065	-0.05904	-0.17332	-0.02008	-0.33116	-0.2757	-0.09643	-0.09723	-0.08638	-0.80282		44	0.423	0.58547	0.6796	0.33153	-0.06201	0.37604	0.02543	0.06435	-0.10793	0.23602	0.0131	-0.19126	-0.15974	0.25538	0.25814	0.1763	-0.02635	0.22013
45	0.05067	0.03285	0.02621	-0.21053	-0.08272	-0.0352	-0.18357	-0.1798	-0.11826	-0.57874	-0.27458	-0.03915	-0.33249	-0.15987	-0.05612	-0.000165262	-0.29898	-0.38146	0.06183	0.00868	-0.07111	-0.14501	-0.03456	-0.36845	-0.27288	-0.13493	-0.10294	-0.35382	-0.80391		45	0.373	0.47812	0.50776	0.24416	-0.07757	0.33295	0.00574	0.06826	-0.00214	0.2605	0.0393	-0.1027	-0.11502	0.28395	0.20913	0.15878	-0.01922	0.36031
46	0.04033	-0.03822	0.02104	-0.16268	-0.09454	0.01193	-0.20996	-0.17058	-0.11321	-0.56224	-0.33954	-0.21622	-0.35995	-0.16931	-0.04085	-0.00264	-0.23728	-0.38869	0.08565	0.0232	-0.07363	-0.15445	-0.00927	-0.39175	-0.28752	0.00486	0.02752	-0.22425	-0.81322		46	0.359	0.69282	0.42461	0.20952	-0.22872	0.16059	0.07793	0.03896	-0.07934	0.26712	0.03712	-0.08822	-0.11502	0.46711	0.18765	0.15256	-0.07926	0.28066
47	0.03826	-0.07296	0.03435	-0.12219	-0.08159	-0.05225	-0.34026	-0.17687	-0.12403	-0.47819	-0.36986	-0.02832	-0.38459	-0.14975	-0.01031	0.00975	-0.38169	-0.36257	0.06407	0.00719	-0.07664	-0.19509	0.01661	-0.3498	-0.27908	0.08185	0.04371	-0.18937	-0.82089		47	0.347	0.51941	-0.08537	0.18542	-0.25761	0.34731	-0.03692	0.04287	-0.12795	0.22544	0.02402	0.00211	-0.20128	0.45039	0.15274	0.12939	0.00707	0.41446
48	0.00517	0.05654	0.0139	-0.07251	-0.11988	-0.10841	-0.33531	-0.15884	-0.13197	-0.50449	-0.32655	-0.15286	-0.33953	-0.16863	0.0126	0.01884	-0.55432	-0.33756	0.0596	0.01196	-0.07212	-0.17622	0.02761	-0.38476	-0.27119	0.06767	0.02562	-0.25249	-0.82308		48	0.342	0.52491	0.09202	0.18542	-0.30874	0.25539	-0.02379	0.01748	-0.19228	0.20294	-0.01528	0.00494	-0.14377	0.48374	0.13729	0.09265	-0.04044	0.35712
49	0.03206	0.04706	0.02323	-0.07619	-0.11707	-0.09638	-0.31882	-0.12112	-0.106	-0.49211	-0.40017	-0.26832	-0.27123	-0.15919	0.03741	0.11552	-0.52084	-0.32533	0.1035	0.01435	-0.08922	-0.17913	0.04074	-0.46399	-0.29823	-0.38614	-0.04485	-0.15615	-0.84937		49	0.293	0.40105	0.01996	0.17939	-0.34652	0.32146	-0.00574	0.00087882	-0.1351	0.21088	0.03493	-0.02555	-0.00319	0.01117	0.16146	0.08982	-0.06747	0.44313
50	-0.01551	0.04706	0.03832	-0.1498	-0.14466	-0.18363	-0.29243	-0.10687	-0.12187	-0.4885	-0.26592	-0.25039	-0.28742	-0.14301	0.00401	0.1213	-0.383	-0.33033	0.07597	0.0226	-0.0686	-0.17259	-0.00492	-0.48963	-0.33315	-0.43476	-0.0839	-0.14286	-0.82144		50	0.327	0.37903	-0.02993	0.10559	-0.36875	0.13473	-0.07957	0.02627	-0.18942	0.2208	-0.02183	0.01271	-0.13419	0.31577	0.12991	0.06495	-0.09352	0.51959
BWM-HisCl1 (5 Hist)																													BWM-HisCl1 (5 Hist)
ASH-naïve																													ASH-trained
Time (s)	1	2	3	4	5	6	7	8	9	10	11	12	13	14	15	16	17	18	19	20	21	22	23	24	25	26	27		Time (s)	1	2	3	4	5	6	7	8	9	10	11	12	13	14	15	16	17	18	19	20
1	0.03473	0.00813	-0.04377	-0.0129	0.20047	0.12342	-0.07526	0.01731	0.17194	0.30736	0.02168	0.2153	0.06858	-0.06583	0.02832	-0.04435	0.01669	0.01041	0.01811	0.00746	-0.01099	0.12407	-0.02023	0.03238	0.24876	-7.41418e-05	0.01551		1	0.13636	-0.00612	-0.19521	0.13755	-0.05146	0.04618	-0.06083	-0.00758	0.06061	-0.02587	0.03443	0.19897	-0.07517	-0.04454	-0.02084	0.02438	0.02631	0.02765	0.06463	-0.0576
2	0.04205	0.03198	0.08585	0.02927	0.39472	0.05441	0.00528	-0.01872	0.12699	0.23009	0.04618	0.16714	0.09707	0.00337	0.00868	0.01522	0.03187	0.02056	0.00381	0.00746	0.00287	0.12931	0.00993	0.04513	0.16302	-0.01149	0.14476		2	0.20753	-0.00496	-0.09448	0.20446	-0.07545	-0.00857	-0.07056	0.01354	0.07699	0.04387	-0.02214	0.24329	-0.03486	-0.00904	-0.13	0.04845	-0.01128	0.11002	0.15681	0.00765
3	0.05375	0.03552	0.07735	0.00446	0.29371	-0.00337	-0.000277701	-0.00106	0.02906	0.10393	0.04373	0.06941	0.01064	-0.00598	0.06552	-0.01291	0.0026	-0.06956	0.00308	0.02133	0.000891001	0.13324	-0.0011	-0.04178	-0.02957	0.00635	0.29247		3	0.03994	-0.00186	0.02337	0.34572	-0.05146	-0.00738	-0.05109	0.01354	0.02785	-0.00787	-0.03992	0.27595	0.01257	0.00387	-0.01919	0.01496	0.00883	0.07864	0.03467	0.01222
4	0.0362	0.06909	0.13047	0.01356	0.13054	-0.0467	0.02472	-0.00318	-0.08493	-0.01751	0.03026	0	0.02489	0.02768	-0.03783	0.01026	-0.01257	-0.07972	0.00235	0.01421	-0.00406	0.06904	-0.00552	0.04829	-0.07679	-0.00235	0.07829		4	-0.02663	0.00782	0.11704	-0.07807	-0.06018	-0.03475	0.07299	-0.0113	-0.0131	-0.01687	-0.07225	0.10334	-0.02063	-0.02841	-0.03242	-0.01538	-0.00865	-0.01353	-0.08647	-0.0202
5	-0.02596	0.00725	0.06247	0.04911	0.04118	-0.04028	-0.1058	0.00671	-0.05442	0.00615	0.01188	-0.06516	0.00304	0.01646	-0.02646	-0.00629	-0.02883	0.03707	-0.000315129	0.00221	-0.02386	-0.02135	-0.00405	0.03718	-0.0743	-0.00927	-0.08789		5	-0.07484	-0.000309861	0.08078	-0.15613	0.02704	-0.03594	0.06569	-0.01006	-0.0131	-0.16085	-0.048	-0.1276	0.02917	0.04584	0.06848	0.02543	-0.00166	0.04138	-0.0121	0.05025
6	-0.0245	-0.03075	-0.04165	-0.00876	-0.1958	0.00465	0.00528	-0.01519	-0.02874	-0.00331	-0.01017	-0.04958	0.00684	0.03142	0.02935	0.01357	-0.00607	0.07515	0.00332	0.00484	0.05039	-0.08424	0.01434	0.01102	-0.01715	-0.00156	-0.10635		6	-0.03811	0.00318	0.0969	-0.05576	0.07065	0.0069	0.03163	0.00857	0.07289	-0.01687	0.00372	-0.10893	-0.00877	0.03615	-0.02746	0.01078	-0.01128	0.00608	0.02325	0.08017
7	-0.01865	0.00194	-0.0544	-0.02199	-0.10645	-0.05312	0.06915	0.01024	-0.04961	-0.06955	-0.05304	-0.0864	-0.0397	-0.00785	-0.01716	0.00778	0.02861	0.03072	-0.00783	-0.01054	0.00485	-0.11175	0.02243	-0.01284	0.0077	0.00625	0.04874		7	-0.0932	0.00899	0.08481	-0.10409	0.1099	0.01285	0.0146	-0.00385	-0.00491	-0.07987	0.01342	-0.17891	0.01731	0.06843	0.07013	0.01915	0.00446	-0.02922	-0.02937	0.05856
8	-0.04644	-0.04842	-0.03315	-0.0253	-0.21911	-0.00818	-0.000277701	0.00459	-0.00787	-0.14998	-0.04937	-0.0864	-0.053	-0.02469	-0.04506	0.02184	-0.01041	0.05357	-0.01122	-3.74939e-05	-0.00208	-0.08031	0.02464	-0.05478	-0.05318	0.0285	0.00443		8	-0.07484	-0.01077	-0.01189	-0.171	0.00523	-0.00857	0.01946	-0.00758	0.05651	0.08436	0.08292	-0.08794	0.01494	0.08134	0.00728	-0.01538	-0.00516	-0.07041	-0.08647	0.01118
9	-0.03181	-0.0387	-0.09052	-0.00711	-0.23465	-0.02102	0.04971	-0.00318	-0.00626	-0.20044	-0.01629	-0.04816	-0.0454	0.023	-0.00372	-0.00712	0.00477	0.00406	-0.00347	-0.02441	-0.00109	-0.06197	-0.00331	-0.03172	-0.08176	-0.01144	-0.16913		9	-0.045	0.00744	-0.03908	0.03346	0.08155	0.02714	-0.00243	0.0036	-0.09091	0.13386	0.03443	-0.12993	0.03865	-0.07682	0.0354	-0.03212	-0.000786782	-0.08217	-0.01384	-0.05823
10	-0.01938	-0.03605	-0.09265	-0.02034	-0.30458	-0.00979	0.02749	0.00247	-0.09616	-0.20675	-0.02487	-0.11615	-0.07295	0.00243	-0.00165	0.00199	-0.02666	-0.08225	-0.00783	-0.02253	-0.01693	-0.09603	-0.03715	-0.03287	-0.08673	-0.00492	-0.22083		10	-0.03122	-0.00341	-0.06225	-0.15613	-0.05582	0.00214	-0.01946	0.00112	-0.17281	0.04612	0.01342	-0.18824	0.0268	-0.07682	0.04863	-0.08026	-0.000786782	-0.06844	-0.05111	-0.08399
11	0.05448	0.00459	0.0306	0.05407	-0.16861	0.09453	0.16912	0.02649	-0.03355	-0.15155	-0.000367512	-0.03966	-0.01786	0.02674	0.00145	0.06652	0.00369	-0.16603	0.01471	-0.00866	0.00683	-0.02004	-0.00919	-0.01514	0.04001	0.05084	-0.30576		11	0.08815	0.01363	-0.03203	0.00743	0.01832	0.04618	0.18005	0.08185	-0.07043	0.16985	0.16858	-0.14626	0.21413	0.03292	0.12802	-0.01434	0.02806	0.03942	0.04179	-0.02685
12	0.11883	0.05672	-0.01827	0.14749	-0.223	0.20205	0.16634	0.03144	-0.01268	0.04715	0.04373	0.02266	-0.01121	0.03329	0.04589	0.0839	0.03512	-0.08987	0.01544	-0.00454	0.02366	-0.00432	0.01067	-0.03364	0.05368	0.07417	-0.34269		12	0.16621	0.02642	0.0284	0.15613	0.00523	0.14378	0.16788	0.11912	0.06061	0.35658	0.35607	-0.04595	0.20228	0.0878	0.11479	0.07356	0.07702	0.10022	0.24551	-0.00108
13	0.11883	0.06733	0.04122	0.19874	-0.12976	0.14428	0.20522	0.04769	0.07722	0.04242	0.04128	0.01841	0.03913	0.06041	0.05312	0.08224	0.08823	-0.04037	0.01181	0.00221	0.00683	-0.0148	-0.01949	-0.04541	-0.00721	0.11144	-0.45347		13	0.30624	0.05159	0.14525	0.42751	0.16223	0.189	0.14112	0.12036	0.28583	0.45557	0.31405	0.15465	0.39436	0.24919	0.20245	0.11646	0.09275	0.21789	0.73946	0.05794
14	0.14954	0.1009	0.11772	0.19544	0.04507	0.17317	0.32741	0.07029	0.12378	0.11023	0.04251	0.03541	0.05433	0.0735	-0.01199	0.06735	-0.0039	0.01549	0.02247	-0.00641	0.01673	-0.02266	-0.00552	-0.0115	-0.09046	0.07921	-0.31315		14	0.47842	0.12363	0.20669	0.5316	0.23201	0.23423	0.3747	0.14272	0.19165	0.50731	0.36253	0.27828	0.44415	0.40736	0.32815	0.19389	0.14171	0.22965	0.77335	0.14023
15	0.13419	0.14154	0.04972	0.11524	0.18881	0.09292	0.27742	0.09431	0.16873	-0.02381	0.08049	-0.02691	0.06573	0.04077	-0.02646	0.0508	0.0568	-0.0429	0.02247	-0.00679	0.03257	-0.03053	-0.02832	-0.01131	-0.23086	0.02345	-0.387		15	0.60698	0.22511	0.29432	0.65056	0.29961	0.27351	0.48905	0.23463	0.53563	0.47807	0.31243	0.41591	0.59592	0.60749	0.30169	0.19494	0.11024	0.29633	0.54935	0.17659
16	0.13419	0.15922	0.1241	0.14335	0.14996	0.14428	0.1719	0.12257	0.06598	-0.08532	0.09151	-0.00142	0.05623	0.06228	-0.03266	0.03177	0.06438	-0.0099	0.01617	-0.01354	0.06227	0.04153	-0.04303	-0.04178	-0.29423	0.02494	-0.34638		16	0.55418	0.43582	0.33662	0.72119	0.32577	0.34016	0.43066	0.26941	0.46192	0.61755	0.36577	0.51854	0.53664	0.77211	0.40589	0.29957	0.12248	0.18455	0.48778	0.2913
17	0.11371	0.11327	0.14535	0.12682	0.18104	0.12983	0.14968	0.11551	-0.09456	-0.11528	0.04986	0.00708	0.09328	0.0389	0.02935	0.03756	0.10232	0.000253872	0.00768	-0.00941	0.05831	0.0245	-0.01729	0.00622	-0.52286	-0.01144	-0.26883		17	0.75849	0.53536	0.36785	0.57249	0.30615	0.39134	0.50122	0.24953	0.60524	0.57705	0.38193	0.5442	0.57695	0.83667	0.40093	0.377	0.11985	0.23946	0.4781	0.34221
18	0.13638	0.13183	0.13047	0.13095	0.06061	0.10095	0.06637	0.08372	-0.29202	-0.27772	0.04618	-0.05099	0.06763	0.03516	-0.02232	0.0417	0.09148	-0.01117	0.00599	-0.01953	0.06425	0.02057	-0.03935	0.0435	-0.70303	0.00151	-0.35746		18	0.44858	0.61903	0.42224	0.55019	0.37157	0.3473	0.46715	0.23463	0.46601	0.6243	0.40294	0.46723	0.57458	0.77211	0.40423	0.3927	0.15045	0.15709	0.44064	0.27156
19	0.13638	0.14331	0.0731	0.09127	0.10723	0.04638	-0.06137	0.08795	-0.31129	-0.29033	0.09764	-0.05241	0.03248	0.0548	-0.02749	0.06073	0.1034	-0.0264	0.01787	-0.03228	0.07316	0.04415	-0.05259	0.07186	-0.45452	0.06201	-0.27622		19	0.24656	0.69533	0.49073	0.64684	0.3563	0.36515	0.6691	0.24084	0.57248	0.61305	0.41426	0.30861	0.54849	0.74306	0.43401	0.43664	0.16706	0.16101	0.36701	0.32102
20	0.17148	0.14685	0.10072	0.05572	0.00233	0.08169	-0.2391	0.07312	-0.27918	-0.36288	0.08171	0.03116	0.02869	0.06508	0.00455	0.04832	0.05138	-0.08352	0.01156	-0.03678	0.05237	0.02319	-0.04818	0.0824	-0.41849	0.063	-0.31315		20	0.35216	0.74065	0.62671	0.72862	0.33668	0.35087	0.7129	0.19612	0.58067	0.68954	0.39324	0.42057	0.57458	0.75597	0.38439	0.42409	0.14433	0.11983	0.24752	0.22875
21	0.13199	0.11415	0.06247	-0.01538	-0.18803	0.01749	-0.38906	0.07453	-0.30165	-0.36761	0.06823	0.03116	-0.00266	0.02487	0.04175	0.03508	0.05896	-0.03021	-0.00322	-0.02628	0.05732	0.00878	-0.05333	0.03995	-0.42967	0.05894	-0.40547		21	0.36134	0.75072	0.58441	0.67658	0.36939	0.34135	0.78345	0.25574	0.65029	0.6288	0.40133	0.3366	0.4157	0.69787	0.30665	0.35607	0.15657	0.18062	0.24469	0.16329
22	0.18026	0.08588	-0.06927	-0.01124	-0.19192	0.0528	-0.36407	0.09431	-0.44453	-0.34868	0.01311	0.00567	0.05813	0.06508	-0.02749	0.03508	0.03403	-0.03656	-0.00783	-0.04466	0.05138	0.01533	-0.04303	0.01389	-0.41725	0.05271	-0.44239		22	0.35675	0.76001	0.59247	0.66171	0.36939	0.383	0.6326	0.1924	0.48239	0.48031	0.4288	0.4579	0.54849	0.75274	0.21072	0.34352	0.12335	0.09825	0.11314	0.0862
23	0.17514	0.05496	0.00722	-0.07242	-0.36286	0.03194	-0.42794	0.08442	-0.51517	-0.31872	-0.01629	0.00708	0.06098	0.04919	-0.00992	0.04005	0.01669	-0.0886	-0.00274	-0.0544	0.03851	-0.05149	-0.05259	-0.04178	-0.46819	0.03551	-0.19129		23	0.41185	0.77008	0.56426	0.51301	0.39337	0.35801	0.6618	0.1837	0.42916	0.59505	0.39486	0.31094	0.56984	0.65268	0.11975	0.25667	0.09887	0.12375	0.1548	0.05773
24	0.14589	0.01696	-0.08627	-0.12533	-0.37451	0.01749	-0.32796	0.07453	-0.5248	-0.32976	-0.00772	-0.08357	0.05813	-0.00131	0.00145	0.04087	-0.01366	-0.07845	-0.00322	-0.04915	0.06128	-0.09472	-0.07907	-0.02358	-0.51044	0.09245	-0.21344		24	0.4876	0.73755	0.5411	0.30483	0.37593	0.3354	0.618	0.17004	0.49877	0.72103	0.33182	0.54654	0.61489	0.44287	0.10652	0.2326	0.091	0.09041	0.08153	0.05877
25	0.15539	0.03287	-0.08202	-0.07077	-0.32401	0.02552	-0.19467	0.04486	-0.49751	-0.17205	-0.04447	-0.09207	0.03059	0.00243	-0.03059	0.06156	0.0232	-0.0391	-0.02989	-0.05515	0.04841	-0.14581	-0.09452	-0.01649	-0.58996	0.02365	-0.16913		25	0.46924	0.63955	0.58038	0.34572	0.4239	0.32945	0.618	0.13899	0.33497	0.5703	0.19606	0.48822	0.63386	0.52034	0.13629	0.22528	0.0639	0.07472	0.07596	0.081
26	0.13711	-0.00424	-0.14152	-0.03026	-0.19192	-0.03386	-0.11413	0.07948	-0.54246	-0.2099	-0.06039	-0.10907	0.02584	0.0043	-0.06676	0.08059	0.0362	-0.06575	-0.00831	-0.04166	0.06425	-0.17857	-0.05554	-0.02463	-0.68564	0.05637	-0.16174		26	0.39348	0.58804	0.62873	0.49814	0.3672	0.3223	0.52798	0.15389	0.34726	0.48256	0.16373	0.51854	0.53427	0.39122	0.18922	0.11018	0.05691	-0.0606	0.09469	0.13129
27	0.09909	-0.00424	-0.1224	-0.01951	-0.04817	-0.03868	0.21077	0.08442	-0.5826	-0.23198	-0.12042	-0.12323	-0.034	-0.00973	0.02522	0.11699	0.05788	-0.13684	-0.0294	-0.0544	0.089	-0.22573	-0.10997	-0.01198	-0.76889	0.0451	-0.10266		27	0.34986	0.57913	0.63779	0.35688	0.45879	0.28898	0.34793	0.1601	0.32678	0.33183	0.40294	0.28295	0.49395	0.29761	0.08171	-0.00806	0.04642	0.05315	0.13242	0.07581
28	0.13053	-0.01484	0.00722	-0.04514	-0.09091	0.12021	0.28575	0.08654	-0.60989	-0.20833	-0.11307	-0.18839	-0.07295	0.00524	0.01075	0.18484	0.16735	-0.15588	-0.01753	-0.06228	0.0098	-0.20608	-0.1085	-0.04178	-0.71049	0.05934	0.26662		28	0.28788	0.58184	0.59146	0.49442	0.33886	0.24494	0.2871	0.17625	0.38411	0.45107	0.29142	0.11966	0.35879	0.29116	0.01059	0.03275	0.03331	0.01981	0.07569	0.01845
29	0.10201	-0.02986	-0.0289	-0.04266	0.25486	0.06885	0.35518	0.0272	-0.65805	-0.25879	-0.06652	-0.2153	-0.06345	-0.06677	-0.06986	0.15009	0.16735	-0.22061	-0.02213	-0.05178	0.000891001	-0.26634	-0.12615	-0.01323	-0.57505	0.07535	0.39956		29	0.32461	0.583	0.58944	0.33457	0.32577	0.19733	0.382	0.13154	0.19165	0.32733	0.20899	0.27828	0.27816	0.02647	0.05359	0.08507	0.04117	0.06884	0.06052	0.0704
30	0.11444	0.00548	-0.0034	-0.08317	0.53846	0.04157	0.36906	0.006	-0.61471	-0.19571	-0.06407	-0.21246	-0.0853	-0.05461	-0.02026	0.12196	0.14351	-0.14445	-0.03304	-0.0559	0.01376	-0.24276	-0.1107	0.02635	-0.62972	0.15958	0.49557		30	0.37511	0.5586	0.53908	0.23048	0.36284	0.18305	0.40876	0.1601	0.1466	0.09786	0.12817	0.18498	0.12876	-0.02195	-0.00761	0.13529	0.06041	-0.07433	0.07432	0.09825
31	0.07495	-0.0387	0.07097	-0.13442	0.68998	0.00626	0.15246	-0.05475	-0.67571	-0.26825	-0.08612	-0.16431	-0.09195	-0.02001	-0.1205	0.12279	0.11533	-0.21046	-0.01801	-0.07353	0.00683	-0.23883	-0.11217	-0.03872	-0.54647	0.11401	0.12629		31	0.36364	0.53459	0.52498	0.15613	0.31269	0.21043	0.36983	0.11663	0.10156	0.23285	0.10393	0.18265	-0.10363	0.0071	-0.2342	0.14785	0.04292	-0.00569	0.08245	0.02656
32	0.09397	-0.00689	-0.03315	-0.0253	0.76379	0.02552	0.16357	-0.06959	-0.5521	-0.30295	-0.08122	-0.14306	-0.14134	-0.0303	-0.08123	0.06735	0.05788	-0.19396	-0.02989	-0.07353	0.00287	-0.29648	-0.1107	0.00306	-0.3253	0.1491	-0.01034		32	0.35216	0.53962	0.48771	0.35688	0.33014	0.16758	0.31144	0.14396	0.13022	0.1721	0.11201	0.08001	-0.09651	-0.051	-0.22759	0.05891	0.03506	-0.21357	0.04444	0.0623
33	0.10201	0.00194	-0.0034	0.15079	0.56566	-0.01139	0.07192	-0.07524	-0.52801	-0.33607	-0.07509	-0.14873	-0.13944	-0.05742	-0.07193	0.0508	0.07847	-0.20665	-0.03571	-0.09452	-0.02782	-0.24669	-0.12615	-0.03747	-0.2172	0.10798	0.1226		33	0.37052	0.54776	0.42728	0.51301	0.33668	0.12235	0.22384	0.11291	0.22031	0.16535	0.07645	0.07068	-0.17477	0.15558	-0.13	0.04635	0.02544	-0.27633	0.04883	0.12256
34	0.13419	0.00283	-0.0884	0.15327	0.53846	-0.10929	0.00805	-0.08301	-0.50233	-0.31714	-0.12655	-0.1289	-0.13944	-0.08734	0.01488	0.06818	0.01669	-0.17238	-0.03934	-0.08627	-0.00604	-0.24145	-0.13277	-0.02156	-0.29051	0.11737	0.23338		34	0.34986	0.52839	0.37087	0.24164	0.32577	0.17948	0.36253	0.11415	0.0688	0.06187	0.1411	-0.03429	-0.30282	0.03615	-0.10189	0.04949	0.04729	-0.32144	0.06418	0.04006
35	0.13784	-0.00159	-0.08202	0.15575	0.54623	-0.15583	-0.08636	-0.11833	-0.53765	-0.23514	-0.12777	-0.0949	-0.14514	-0.049	-0.09467	0.04253	-0.04617	-0.13303	-0.03692	-0.0919	-0.00208	-0.2991	-0.14822	-0.01323	-0.64712	0.0972	0.35894		35	0.40037	0.53188	0.39303	0.28996	0.36939	0.16758	0.19221	0.08558	0.04013	0.03712	0.13625	-0.04595	-0.39293	0.03615	-0.12173	-0.02166	0.01233	-0.25672	0.09862	0.00411
36	0.13199	-0.03163	-0.06502	0.15327	0.4763	-0.14941	-0.05026	-0.07453	-0.60186	-0.25721	-0.1241	-0.07507	-0.13944	-0.0303	-0.07606	0.05825	-0.00499	-0.1508	-0.03595	-0.08665	0.03059	-0.30696	-0.16661	-0.04178	-0.59617	-0.01144	0.38109		36	0.42562	0.52336	0.44541	0.60967	0.27562	0.1771	0.30657	0.07067	0.03604	0.04387	0.16535	0.12666	-0.35025	-0.00258	-0.15812	-0.09177	-0.0375	-0.15866	-0.01439	-0.05823
37	0.12834	-0.01661	-0.0204	0.11442	0.49573	-0.16065	0.08859	-0.07383	-0.59705	-0.19413	-0.07509	-0.14589	-0.10524	-0.10511	-0.02336	0.1352	0.0091	-0.1838	-0.02819	-0.0829	0.02366	-0.26241	-0.14969	0.00182	-0.62102	0.03571	0.33309		37	0.36823	0.53381	0.45649	0.46468	0.34322	0.20686	0.28467	0.02844	-0.00901	-0.00112	0.17666	0.20131	-0.37633	0.13299	-0.18458	-0.08339	-0.04013	-0.09198	0.02672	-0.16878
38	0.08519	0.0205	-0.0544	0.15162	0.49961	-0.25373	0.01083	-0.06535	-0.55049	0.01561	-0.10327	-0.19263	-0.11474	-0.04993	-0.06986	0.17822	-0.07761	-0.21935	-0.02698	-0.09265	-0.00505	-0.25062	-0.12836	-0.00441	-0.71918	-0.09739	0.34417		38	0.35904	0.53652	0.44541	0.27509	0.23855	0.21757	0.36253	0.03093	0.22031	-0.16985	0.14272	0.26662	-0.48542	0.03938	-0.2524	-0.14304	-0.02352	-0.13316	0.06043	-0.09148
39	0.06179	0.02315	-0.1054	0.1541	0.5035	-0.20077	0.04971	-0.08725	-0.53122	0.06765	-0.09102	-0.17139	-0.091	-0.08827	0.00145	0.16829	-0.07002	-0.24219	-0.03304	-0.1069	0.02366	-0.27682	-0.14601	-0.03421	-0.60487	-0.05192	0.39217		39	0.31772	0.5435	0.43332	0.16729	0.23419	0.22114	0.21411	0.05453	0.19984	-0.13836	0.11363	0.2293	-0.41428	-0.09619	-0.24578	-0.09909	-0.00516	-0.15866	-0.07797	0.00411
40	0.01353	0.06468	-0.05652	0.17477	0.58508	-0.19596	0.1358	-0.03568	-0.57136	0.05188	-0.04202	-0.23938	-0.0777	-0.11446	-0.02956	0.16002	-0.07977	-0.29678	-0.02722	-0.14176	0.02168	-0.2218	-0.16072	-0.04178	-0.68315	-0.02888	0.32939		40	0.2787	0.54814	0.41217	0.35688	0.30833	0.22352	0.19708	0.11912	0.33497	-0.16985	0.07322	0.24796	-0.46645	-0.08328	-0.28713	-0.08863	-0.02526	-0.18611	-0.08647	0.02012
41	-0.00183	0.07086	0.06247	0.16237	0.58897	-0.15583	0.04693	-0.01166	-0.63236	0.05819	-0.05917	-0.28045	-0.10334	-0.08547	-0.03059	0.18815	-0.06352	-0.25108	-0.03159	-0.19276	0.02861	-0.26634	-0.15042	-0.03095	-0.74652	-0.01144	0.11521		41	0.31084	0.54079	0.39907	0.46097	0.27998	0.18424	0.08029	0.08806	0.53153	-0.33408	-0.01245	-0.0063	-0.34551	-0.03486	-0.31194	-0.30313	-0.04187	-0.19788	-0.07934	-0.05864
42	-0.02742	0.08323	0.02422	0.14253	0.73271	-0.0146	0.28853	-0.0166	-0.63879	0.01719	-0.01507	-0.27337	-0.10239	-0.10043	-0.0616	0.19394	-0.05268	-0.24346	-0.0168	-0.2265	-0.00307	-0.22573	-0.18867	-0.02894	-0.74279	0.12804	0.06352		42	0.2764	0.55008	0.35878	0.23792	0.1993	0.14259	-0.02676	0.0831	0.54791	-0.33183	-0.02538	-0.05295	-0.40005	-0.11233	-0.32848	-0.33452	-0.04799	-0.24691	-0.02718	-0.02664
43	-0.01865	0.0903	-0.06502	0.15162	0.60062	-0.05312	0.26076	-0.04345	-0.70942	-0.14525	0.00576	-0.27479	-0.0872	-0.08547	-0.05436	0.17822	-0.02775	-0.27774	-0.02407	-0.26624	-0.00109	-0.30827	-0.1975	-0.01773	-0.66576	0.22403	0.14476		43	0.35216	0.53962	0.28324	0.2974	0.16005	0.07474	-0.04866	0.10173	0.60524	-0.51406	-0.12074	-0.14626	-0.13446	-0.1091	-0.3963	-0.21105	-0.04362	-0.4038	-0.02234	-0.09688
44	-0.03912	0.10267	-0.1139	0.12517	0.53069	-0.06115	0.41072	-0.04769	-0.61792	-0.26195	0.00453	-0.21246	-0.0815	-0.13222	-0.0926	0.19146	-0.08086	-0.25235	-0.02165	-0.28874	-0.03376	-0.22966	-0.16366	-0.04178	-0.58872	0.2269	0.10044		44	0.49908	0.53575	0.21475	0.15242	0.13607	0.06403	-0.11436	0.10794	0.63391	-0.50731	-0.12559	-0.13459	-0.09414	-0.05746	-0.38803	-0.19745	-0.06373	-0.42146	0.009	-0.11891
45	-0.0691	0.11681	-0.19252	0.13839	0.28205	-0.02263	0.43571	-0.07948	-0.62273	-0.27141	0.00821	-0.16572	-0.06915	-0.15654	-0.03886	0.18981	-0.07977	-0.25489	-0.02504	-0.32586	-0.04168	-0.24145	-0.15337	-0.01917	-0.36754	0.22897	0.07829		45	0.46694	0.51057	0.18453	0.18587	0.07719	0.04856	-0.09976	0.08806	0.54791	-0.50956	-0.10134	-0.10893	0.0434	0.06198	-0.43434	-0.12316	-0.0445	-0.49402	0.04097	-0.2214
46	-0.10567	0.09118	-0.16065	0.05655	0.09946	-0.10929	0.32186	-0.09573	-0.62434	-0.33922	0.05966	-0.26912	-0.14514	-0.13129	-0.03266	0.17409	-0.05918	-0.21554	-0.02456	-0.33411	-0.04465	-0.18381	-0.1747	-0.02904	-0.18862	0.13753	-0.01034		46	0.54959	0.51445	0.24093	0.08922	0.0423	0.02952	-0.12409	0.06819	0.58886	-0.43982	-0.0771	-0.33753	-0.106	0.23951	-0.40953	-0.08235	-0.04887	-0.55678	0.00827	-0.05968
47	-0.12322	0.11062	-0.22227	0.01273	-0.02486	-0.09806	0.16912	-0.04203	-0.68053	-0.38811	0.01066	-0.24929	-0.0815	-0.10511	-0.1174	0.13851	-0.06568	-0.18888	-0.02116	-0.36635	-0.0694	-0.21918	-0.1872	-0.00671	-0.1675	0.06438	-0.00665		47	0.55188	0.51561	0.2087	0.01487	0.13171	0.00928	-0.24574	0.11042	0.52744	-0.52306	-0.15145	-0.40051	-0.15106	0.33957	-0.33014	-0.10537	-0.01477	-0.40773	0.00324	-0.13615
48	-0.14808	0.07616	-0.19252	0.02348	-0.18803	-0.19275	-0.00583	-0.06111	-0.60026	-0.38811	0.01556	-0.22663	-0.05775	-0.14157	-0.03576	0.1716	-0.10037	-0.23458	-0.0168	-0.38248	-0.04564	-0.12485	-0.1747	-0.00374	-0.27311	0.11994	-0.06942		48	0.51286	0.49353	0.18352	-0.11524	0.0205	-0.07284	-0.23844	0.08185	0.69124	-0.5793	-0.17731	-0.29788	-0.23168	0.19432	-0.22759	0.01601	-0.02352	-0.41165	-0.0597	-0.08732
49	-0.22048	0.08323	-0.29239	0.08631	-0.34343	-0.17028	-0.20578	-0.07241	-0.61792	-0.41965	0.00943	-0.31445	-0.0796	-0.08453	-0.03576	0.12692	-0.14589	-0.24854	-0.02407	-0.4136	-0.06049	-0.13271	-0.19603	-0.02942	-0.7341	0.02019	0.000738552		49	0.4876	0.48733	0.15935	-0.0632	0.00741	-0.1502	-0.40389	0.10545	0.17936	-0.53206	-0.13043	-0.07861	-0.53521	0.02647	-0.37314	0.02333	0.0132	-0.43518	-0.00799	-0.07818
50	-0.2117	0.10267	-0.33064	0.10615	-0.21134	-0.12534	-0.32241	-0.09431	-0.60507	-0.39757	0.04863	-0.31445	-0.053	-0.12474	-0.02232	0.13272	-0.14047	-0.21681	-0.0248	-0.41847	-0.08029	-0.16809	-0.18867	-0.00757	-0.84456	-0.01144	-0.17651		50	0.58861	0.48579	0.21273	-0.10037	-0.00131	-0.10855	-0.35523	0.12408	-0.13595	-0.54556	-0.15953	-0.20224	-0.6111	-0.23176	-0.38141	-0.10746	0.03243	-0.38027	0.00507	-0.18698
asic-1;del-1																															asic-1;del-1
ASH-naïve																															ASH-trained
Time (s)	1	2	3	4	5	6	7	8	9	10	11	12	13	14	15	16	17	18	19	20	21	22	23	24	25	26	27	28	29		Time (s)	1	2	3	4	5	6	7	8	9	10	11	12	13	14	15	16	17	18
1	0.03647	-0.02731	-0.02597	-0.0057	-0.02478	-0.00214	-0.04193	0.11579	0.07652	-0.20907	0.04196	0.05312	0.03437	0.02087	0.11566	-0.00751	0.01209	0.05632	0.06246	0.00696	0.02041	-0.00646	0.01794	0.01065	0.01461	-0.04096	-0.04294	-0.0378	0.05426		1	0.000304044	0.02335	0.00229	-0.06372	-0.00902	0.06159	-0.09288	-0.01029	-0.0574	0.0046	-0.00977	-0.0141	0.02027	-0.01757	0.05269	0.29123	0.10012	0.0231
2	0.03833	-0.0397	-0.03348	0.014	-0.05168	0.09313	0.0235	0.14335	0.04251	-0.29471	0.03592	-0.01094	0.03545	0.02969	0.25759	0.00182	0.01866	-0.00561	0.08178	-0.01026	-0.02231	0.03199	0.0098	0.03037	0.06086	-0.00735	-0.04418	-0.000810682	0.10584		2	0.000304044	0.0091	-0.000199164	-0.00598	0.00337	-0.02351	-0.07123	-0.04839	-0.10248	-0.00727	-0.05919	-0.04965	-0.03108	-0.01805	0.00815	0.28935	-0.05518	-0.03369
3	0.02191	-0.02894	-0.0218	0.03722	-0.00895	-0.0317	-0.03169	0.09765	-0.04513	-0.00504	0.03794	0.05947	0.03359	0.00215	0.25101	-0.00751	-0.00107	0.01893	0.00359	0.00458	-0.00217	-0.00646	-0.01032	0.03659	0.06641	0.0363	-0.02133	-0.00528	0.03157		3	0.00841	0.02171	0.00279	0.04351	0.03498	0.00245	-0.0359	0.00686	-0.15021	0.00215	-0.01393	-0.0852	-0.01054	0.001	-0.0084	0.12535	0.03453	0.06737
4	0.02533	-0.01934	-0.0249	0.03511	0.01685	-0.0703	-0.0095	-0.04019	-0.03205	0.1864	0.02815	0.09252	0.00448	-0.00143	0.20638	-0.00711	-0.03231	0.05048	-0.00469	-0.00433	0.00946	0.00277	-0.0086	0.00608	0.08953	0.03784	0.000936705	-0.0119	-0.05509		4	0.01247	0.02609	0.00578	-0.01217	-0.03938	-0.0062	-0.05299	0.02591	-0.05475	-0.00246	0.00453	0.04752	0.02763	0.04069	0.06679	-0.01791	0.07708	-0.02021
5	-0.02275	-0.02068	0.0248	0.01823	0.00601	-0.01363	0.01155	-0.08082	0.01766	0.23929	-0.0059	0.03131	-0.00128	-0.00446	0.17712	-0.00572	-0.06191	0.01426	-0.05804	-0.00343	0.02599	-0.00338	-0.01845	0.01939	0.04606	0.07449	0.01986	-0.01665	-0.03239		5	-0.00375	0.00471	-0.00617	-0.02248	-0.02381	-0.04515	-0.03932	0.00495	0.04203	-0.000696618	-0.03716	-0.02595	0.0379	-0.00293	0.02242	-0.08954	0.05323	-0.02695
6	-0.01826	-0.0397	0.00639	-0.01837	-0.00339	-0.0046	-0.02316	-0.00319	0.01373	0.26952	0.00071939	-0.07952	-0.02936	-0.00281	0.02641	-0.0158	-0.01587	0.03996	-0.03045	0.00231	0.00585	0.02891	0.01922	-0.00208	0.01184	0.09177	-0.0199	-0.06818	0.00887		6	0.01855	0.01184	-0.00866	-0.02867	-0.00422	0.02841	-0.00399	-0.02458	0.13218	0.02442	0.01167	0.03685	-0.02827	-0.01757	0.07579	-0.11404	0.13861	0.09817
7	-0.0287	0.00515	0.04621	-0.000774048	0.03958	0.00279	0.01724	0.01204	-0.00327	0.0806	-0.04081	0.01538	-0.01398	-0.00969	-0.14259	-0.00751	0.07293	0.00491	-0.05896	0.00052456	0.00692	-0.00185	0.02222	-0.0252	-0.04458	-0.03854	0.02024	0.0469	-0.03858		7	-0.01591	-0.01009	0.00229	-0.04723	-0.00374	0.05582	-0.00855	0.0402	0.0407	-0.00472	-0.000833631	0.05463	-0.03108	0.00454	-0.0364	-0.15928	-0.06819	0.00962
8	-0.02168	0.00736	0.03139	-0.02329	0.06077	0.07014	0.03601	0.03163	-0.04905	-0.07557	-0.04062	-0.01021	-0.02876	-0.01245	-0.29622	0.0047	0.04333	-0.01613	-0.03781	-0.00126	-0.00413	-0.01415	0.01066	-0.02753	-0.0825	-0.07263	0.03363	0.05286	0.01093		8	0.00638	-0.02214	0.00727	0.07651	0.02086	-0.06101	0.08034	-0.01696	0.04733	-0.00521	0.03906	0.0487	0.02977	0.012	-0.02413	-0.12158	0.0283	-0.0924
9	-0.0079	0.062	-0.01105	-0.03033	0.00649	0.0841	0.03488	-0.0946	-0.00458	-0.0806	-0.03074	-0.0716	-0.01134	-0.0163	-0.30939	0.05214	-0.00765	-0.05702	-0.01941	-0.00215	-0.01635	-0.04645	-0.01074	-0.01976	-0.08898	-0.04046	0.03047	0.02668	-0.02826		9	0.00436	-0.02982	0.00727	-0.01011	0.01115	0.00245	0.09174	0.004	0.06589	-0.01885	0.06288	0.02026	0.01194	0.01544	-0.06604	-0.17059	-0.12158	0.03272
10	-0.02275	0.10118	0.00841	-0.02611	-0.04089	-0.12779	-0.0169	-0.18166	-0.01635	-0.11083	-0.02662	-0.07952	-0.02316	-0.00556	-0.28598	-0.00751	-0.0282	-0.1061	0.06154	0.00706	-0.02368	0.01507	-0.03172	-0.0285	-0.07325	-0.04046	0.02321	0.01419	-0.05715		10	-0.03111	-0.03475	-0.01265	0.07032	0.00981	-0.01486	0.13276	0.01829	0.03672	0.00804	0.00274	-0.03306	-0.02653	-0.01757	-0.09086	-0.03299	-0.1869	-0.05775
11	0.06872	0.14583	0.03187	-0.00429	0.02471	-0.182	-0.03852	-0.009	0.06475	-0.01008	0.00331	0.02228	0.02158	-0.0119	-0.25671	0.04698	-0.03807	-0.05702	-0.00285	0.02052	-0.02231	-0.000307598	-0.01802	-0.01889	-0.08898	-0.03537	0.04997	0.05137	-0.01795		11	0.0074	-0.02817	0.0247	0.43122	0.1002	0.08034	0.13504	0.18499	0.12687	0.09134	0.11647	-0.00699	0.03238	0.05671	-0.01331	0.03299	0.04103	-0.00192
12	0.11797	0.16619	0.08789	-0.00429	0.09732	-0.0432	-0.02657	0.14553	0.04774	0.02519	0.07314	0.07438	0.02949	-0.01713	-0.27354	0.08777	-0.05204	0.00841	0.03578	0.02764	-0.00158	0.05506	0.03249	0.00414	-0.02331	0.02105	0.06249	0.04373	0.03982		12	0.12091	0.13352	0.0949	0.6127	0.16303	0.22169	0.21368	0.23262	0.10168	0.18219	0.12957	0.22052	0.07501	0.19346	0.10824	0.09331	0.05919	0.1078
13	0.13449	0.20604	0.03166	0.04145	0.17337	-0.0588	0.00415	0.10418	0.0739	0.15113	0.05808	0.04493	0.03466	-0.02952	-0.26256	0.08549	-0.06026	0.01659	0.02934	0.01191	0.01983	0.06736	0.06245	0.00666	-0.03533	0.02988	0.04137	-0.00612	0.03776		13	0.1351	0.16477	0.12328	0.6622	0.20558	0.26496	0.28547	0.35835	0.23161	0.26853	0.12362	0.70636	0.17084	0.41451	0.2908	0.3327	0.16896	0.23484
14	0.1125	0.22967	0.14122	0.09563	0.12628	0.0841	0.12363	0.05267	0.13931	0.0806	0.01875	0.07659	0.04541	-0.032	-0.19526	0.04351	-0.11946	0.03646	-0.02033	-0.00482	-0.00217	0.04122	0.07144	0.0121	0.06918	0.08025	0.02999	-0.04032	0.05426		14	0.18476	0.19656	0.10984	0.61683	0.22038	0.25487	0.3208	0.42694	0.29126	0.40599	0.27784	0.73362	0.24816	0.4651	0.31662	0.33082	0.25786	0.37921
15	0.14807	0.24004	0.15113	0.08437	0.1422	0.0997	0.09803	0.06863	0.02681	-0.01763	-0.02489	0.05597	0.03613	-0.01961	-0.00651	0.01591	-0.05698	0.06333	0.0551	-0.01026	-0.00843	0.10428	0.08429	0.02959	0.01184	0.08793	0.05494	-0.00799	0.07695		15	0.6844	0.40539	0.1188	0.81687	0.24852	0.28227	0.38234	0.70128	0.38009	0.39873	0.4523	0.6483	0.34524	0.47463	0.35607	0.44958	0.4072	0.38402
16	0.16302	0.25886	0.14359	0.10056	0.13635	0.11367	0.0491	0.1332	0.02289	0.00252	-0.03256	0.05708	0.02509	-0.02429	0.0169	-0.00751	-0.06438	0.18953	0.14617	0.00933	-0.01596	0.04737	0.07615	0.0566	0.03866	0.10184	0.05647	0.05137	-0.13555		16	0.70366	0.42677	0.5953	0.64982	0.26802	0.32987	0.38348	0.6527	0.42384	0.39765	0.41122	0.52862	0.38361	0.43003	0.36907	0.43073	0.41506	0.47834
17	0.18276	0.25156	0.16268	0.09704	0.11429	0.10053	-0.02998	0.18326	0.02289	-0.0932	-0.04081	0.04972	0.02734	-0.05128	-0.12869	0.02792	-0.05122	0.19187	0.14157	0.02913	0.00418	0.0243	0.07187	0.05854	0.01739	0.13811	0.08084	0.10952	0.06664		17	0.73508	0.44102	0.57339	0.71582	0.27955	0.30968	0.45641	0.5984	0.46361	0.4317	0.3356	0.49425	0.34437	0.40596	0.28862	0.4967	0.44704	0.43888
18	0.16683	0.20585	0.24109	0.09493	0.08638	0.05782	0.01155	-0.09388	-0.03728	-0.08312	-0.01683	0.08681	0.01493	-0.07028	-0.02626	0.04073	-0.02409	0.14162	0.2262	0.01181	-0.02606	0.04737	0.08215	0.06087	0.06178	0.08428	0.08266	0.14017	0.13885		18	0.76345	0.45637	0.53007	0.85605	0.33075	0.31112	0.47806	0.54125	0.48747	0.416	0.2826	0.43145	0.24922	0.42158	0.28998	0.42319	0.36329	0.38017
19	0.19068	0.19577	0.2482	0.12096	0.12244	0.07999	0.0821	-0.0177	0.02681	-0.10076	-0.02671	0.11304	0.05664	-0.07992	-0.07309	-0.00751	-0.14084	0.03178	0.02934	0.06634	0.000958135	0.11197	0.06203	0.04125	0.05438	0.10875	0.10158	0.11734	0.14091		19	0.78778	0.4772	0.51962	0.9571	0.37677	0.45392	0.49972	0.44313	0.51796	0.4525	0.27188	0.39353	0.29215	0.43406	0.28016	0.41376	0.41018	0.33494
20	0.12941	0.16821	0.25243	0.12518	0.0601	0.05289	0.04625	0.06355	-0.02158	-0.10327	-0.02432	0.08865	0.05098	-0.10112	-0.1243	0.02941	-0.19592	-0.05352	-0.14819	0.07406	-0.02231	0.06429	0.083	0.0497	0.07288	0.12583	0.08553	0.08166	0.16361		20	0.82224	0.53475	0.47431	1.01279	0.54872	0.47555	0.54644	0.42218	0.50736	0.38009	0.26057	0.37576	0.33769	0.43258	0.23789	0.40811	0.41316	0.21174
21	0.14973	0.1175	0.24253	0.12167	0.114	0.08656	-0.03965	0.05702	-0.12884	-0.09824	0.00628	0.12731	0.04228	-0.09754	-0.14844	0.04172	-0.2247	-0.06637	-0.14635	0.10821	-0.01038	0.02738	0.07016	0.03736	0.08121	0.10606	0.03907	-0.00146	0.19455		21	0.80501	0.53146	0.43398	0.9571	0.63393	0.41064	0.61368	0.26977	0.49808	0.40373	0.25581	0.35324	0.38032	0.46461	0.26207	0.44958	0.5148	0.24832
22	0.19957	0.13171	0.19673	0.09704	0.08926	0.15637	-0.10508	-0.03076	-0.06475	0.11083	0.03017	0.1599	0.04639	-0.03117	-0.19014	0.02475	-0.2025	-0.19491	-0.21626	0.10742	-1.95538e-05	0.14273	0.10483	0.04805	0.08121	0.07517	-0.00633	-0.06818	0.22963		22	0.79183	0.54681	0.4051	0.85399	0.69454	0.39189	0.61595	0.27262	0.46626	0.36125	0.23735	0.38761	0.32713	0.48829	0.31453	0.46277	0.26626	0.22425
23	0.15931	0.14093	0.20364	0.08789	0.032	0.10792	-0.01348	-0.08445	-0.08698	0.11839	0.10287	0.15999	0.03418	-0.05761	-0.30719	-0.00751	-0.24279	-0.17855	-0.31193	0.12751	-0.00862	0.0566	0.09884	0.03756	0.11173	0.14089	0.00524	0.02603	0.21312		23	0.78778	0.55119	0.36676	0.94886	0.77696	0.42074	0.67293	0.24881	0.48349	0.39402	0.23377	0.37694	0.28062	0.50803	0.28362	0.46843	0.19877	0.16651
24	0.14094	0.11174	0.03166	0.07663	0.03814	0.10217	-0.02714	-0.12145	-0.16285	0.21914	0.13165	0.26658	0.04502	-0.04852	-0.4301	0.06127	-0.30116	-0.19491	-0.23374	0.09999	0.01425	0.08582	0.09627	0.04669	0.1367	0.10933	0.01394	0.15117	0.23582		24	0.78778	0.55887	0.3573	0.77769	0.82941	0.47411	0.65584	0.45171	0.43444	0.35909	0.22603	0.35561	0.26831	0.48691	0.17888	0.51744	0.18387	0.15303
25	0.14172	0.08101	0.06962	0.07874	0.04524	0.17608	-0.07948	-0.05543	-0.20733	0.20907	0.07841	0.24881	0.02539	-0.05183	-0.3745	0.11566	-0.30445	-0.26385	-0.22638	0.08465	0.0342	0.0366	0.0723	0.03027	0.12283	0.09205	-0.04208	0.2095	0.18011		25	0.81109	0.56435	0.37373	0.69932	0.80319	0.4092	0.6547	0.4879	0.51001	0.3274	0.2439	0.35206	0.25155	0.52749	0.17052	0.4345	0.15162	0.20404
26	0.14915	0.03568	0.03166	0.07945	-0.04089	0.21633	-0.07493	-0.03874	-0.25049	0.24433	0.08129	0.1679	0.04326	-0.03365	-0.13015	0.08152	-0.32007	-0.30007	-0.19511	0.06515	0.04368	0.07505	0.13394	0.02483	0.10155	0.10482	-0.04418	0.23363	0.17599		26	0.78068	0.55284	0.34834	0.66426	0.64113	0.33131	0.65584	0.31644	0.56569	0.33358	0.30166	0.27977	0.2314	0.43347	0.17634	0.4967	0.17059	0.13859
27	0.18452	-0.0397	0.12059	0.08296	-0.00157	0.2344	-0.05786	-0.01117	-0.21256	0.16625	0.10268	0.19368	0.03418	-0.02346	-0.1521	0.11864	-0.34473	-0.33396	-0.22914	0.041	0.06265	0.0689	0.08857	0.01745	0.07288	0.08754	-0.03357	0.26699	0.28739		27	0.79386	0.54462	0.32593	0.60858	0.43825	0.33708	0.62963	0.32978	0.56834	0.27403	0.27188	0.17075	0.19283	0.44555	0.07633	0.48351	0.31559	0.18479
28	0.15208	-0.0397	0.24521	0.06537	0.04322	0.24589	-0.03965	-0.04454	-0.30935	0.14106	0.01856	0.13468	0.0247	-0.02016	-0.3306	0.13928	-0.38009	-0.32344	-0.25674	0.0223	0.06343	0.0889	0.07658	0.02435	0.10063	0.10779	-0.02153	0.25646	0.27502		28	0.80906	0.57367	0.34037	0.52196	0.32134	0.37603	0.57607	0.32501	0.54978	0.31406	0.24211	0.14824	0.19632	0.25457	0.15334	0.32893	0.21666	0.26083
29	0.17055	-0.01819	0.29277	0.08437	0.05118	0.15473	-0.03738	-0.08662	-0.37868	0.0806	0.0364	0.06085	0.01835	-0.01355	-0.305	0.13124	-0.38995	-0.34915	-0.30549	0.02655	0.04828	0.05967	0.09456	0.01997	0.13115	0.12305	0.00447	0.24146	0.20074		29	0.80805	0.55394	0.32842	0.56321	0.25554	0.35295	0.56125	0.28501	0.45168	0.29129	0.24509	0.16364	0.22229	0.21114	0.13452	0.29312	0.21016	0.11453
30	0.11123	0.0256	0.23376	0.09915	0.09559	0.22208	-0.0516	-0.10258	-0.35513	-0.46096	0.11927	0.08525	0.02255	-0.00969	-0.29988	0.13601	-0.39078	-0.4438	-0.21442	0.02309	0.04378	0.12735	0.13694	0.04018	0.14502	0.10827	0.0038	0.27249	0.16773		30	0.80501	0.5649	0.37224	0.42091	0.22969	0.34574	0.56923	0.24881	0.37876	0.24734	0.23258	0.28688	0.19719	0.20869	0.18097	0.26861	0.1546	0.19442
31	0.15091	0.01859	0.25295	0.07311	0.14163	0.21879	-0.06639	-0.08662	-0.38653	-0.29975	0.0951	0.11222	0.03037	0.01206	-0.3306	0.15	-0.38913	-0.36434	-0.12796	0.0126	0.06021	0.08736	0.11168	0.0497	0.20514	0.13235	0.01384	0.22534	0.12853		31	0.75535	0.5353	0.3817	0.47659	0.21029	0.41064	0.54302	0.2831	0.51001	0.25028	0.25581	0.28214	0.25562	0.17047	0.1177	0.21018	0.16327	0.18961
32	0.13977	0.03434	0.27946	0.03722	0.12676	0.2344	-0.06355	-0.10186	-0.39307	-0.45592	0.07515	0.06757	0.00399	0.05475	-0.27281	0.16618	-0.37598	-0.36901	-0.12244	0.0219	0.00585	0.12427	0.11767	0.05689	0.24491	0.11316	0.01403	0.10141	0.07077		32	0.75636	0.53914	0.35979	0.42916	0.26236	0.34141	0.48034	0.21833	0.45035	0.20319	0.17363	0.26674	0.15999	0.12754	0.0746	0.12158	0.03968	0.14918
33	0.14221	0.01705	0.30794	0.0316	0.17894	0.21058	-0.092	-0.11201	-0.36037	-0.39295	0.19937	-0.00956	-0.00304	0.05943	-0.22964	0.21372	-0.31678	-0.37953	-0.10956	0.03635	0.04251	0.09505	0.10269	0.0397	0.24491	0.0933	0.03095	0.1111	0.07902		33	0.73102	0.52763	0.35381	0.37142	0.24506	0.34862	0.4735	0.2993	0.50205	0.25509	0.19388	0.24659	0.12511	0.10406	0.14352	0.16871	0.0741	0.07507
34	0.10683	0.07016	0.28514	0.06185	0.14853	0.14652	-0.13865	-0.07937	-0.36691	-0.42065	0.1938	-0.04123	0.00575	0.05723	-0.24428	0.15258	-0.35378	-0.38537	-0.05896	0.04754	0.01474	0.1335	0.08685	0.05077	0.23936	0.02421	0.02044	0.0236	0.04188		34	0.74217	0.54462	0.37622	0.44566	0.25928	0.33131	0.39373	0.3212	0.37081	0.16159	0.19864	0.1826	0.09391	0.135	0.13461	0.12347	0.10039	-0.00385
35	0.05787	0.04778	0.16227	0.03511	0.12379	0.10217	-0.11418	-0.09098	-0.37737	-0.49622	0.15726	-0.03745	-0.00919	0.10294	0.07469	0.14097	-0.3768	-0.36784	-0.08564	0.06565	0.00154	0.1335	0.07958	0.07166	0.22919	0.12276	0.01556	-0.01833	0.06045		35	0.73204	0.5353	0.36875	0.37967	0.33661	0.31689	0.32422	0.12688	0.18255	0.14432	0.18673	0.22289	0.10805	0.05769	0.11606	0.07823	0.01041	0.04716
36	0.08269	0.04471	0.18321	0.02597	0.14278	0.1112	-0.11646	-0.10621	-0.39045	-0.55919	0.08062	-0.04611	0.01132	0.18941	0.14493	0.1633	-0.36118	-0.31059	-0.13623	0.06832	0.03625	0.14888	0.05389	0.07438	0.24029	0.09205	0.02034	0.06758	0.05632		36	0.66819	0.4898	0.36427	0.4106	0.36591	0.26929	0.32877	0.18404	0.05263	0.11842	0.18614	0.27266	0.14138	0.09099	0.09542	0.04995	0.000921509	0.18479
37	0.13117	0.05182	0.16578	-0.00429	0.03689	0.08821	-0.1432	-0.10476	-0.35121	-0.5063	0.08887	-0.06332	0.01962	0.20649	0.16248	0.16082	-0.41133	-0.24632	-0.14267	0.04932	0.0255	0.20424	0.08215	0.05942	0.17832	0.02038	0.01919	0.01512	-0.16443		37	0.67021	0.49967	0.40062	0.46422	0.42768	0.23756	0.26382	0.25357	0.0407	0.14422	0.1784	0.13876	0.1004	0.11968	0.03842	-0.01979	-0.12375	0.11357
38	0.04888	0.04173	0.18734	-0.02681	0.02126	0.02497	-0.16652	-0.0975	-0.38653	-0.56675	0.03774	-0.01343	0.00917	0.2142	0.11493	-0.00751	-0.40969	-0.15751	-0.14359	0.03764	0.04339	0.23193	0.083	0.06913	0.1552	0.03755	0.000841123	-0.04032	-0.23664		38	0.63272	0.45692	0.39166	0.40235	0.49214	0.2592	0.2661	0.1526	0.19051	0.12499	0.18316	0.1518	0.15698	0.07763	-0.04768	-0.0688	-0.16007	0.01636
39	0.02308	0.04452	0.21963	-0.02611	-0.04089	0.08903	-0.12158	-0.08735	-0.42184	-0.56675	-0.04081	-0.07952	-0.01467	0.18969	0.01617	-0.00294	-0.36693	-0.01496	-0.19051	0.0221	0.0212	0.26115	0.04448	0.07263	0.08398	-0.01023	-0.04418	-0.06818	-0.16443		39	0.62967	0.45472	0.36925	0.44153	0.40597	0.2592	0.25584	0.12974	0.15074	0.10978	0.18792	0.15535	0.09866	0.07871	-0.03431	-0.10273	-0.1869	0.04909
40	0.01204	0.11971	0.27658	-0.05636	-0.01001	0.09888	-0.08062	-0.14031	-0.41792	-0.08816	-0.00906	-0.00137	-0.02316	0.21172	-0.000658424	0.01046	-0.39489	0.08437	-0.19695	-0.00235	-0.0054	0.25346	0.03677	0.06117	0.13485	-0.01513	-0.01445	0.01736	-0.03858		40	0.63981	0.45089	0.34386	0.44772	0.33604	0.31256	0.19658	0.07068	0.24884	0.07652	0.14327	0.12454	0.15834	0.04609	-0.00695	-0.13666	-0.04868	0.03561
41	0.04233	0.12759	0.23624	-0.09436	0.01838	0.05043	-0.12329	-0.15554	-0.43231	-0.23678	-0.04081	0.05284	-0.01232	0.21943	-0.10015	-0.01845	-0.45079	0.19187	-0.2779	-0.00908	-0.02231	0.34728	0.02307	0.06505	0.1404	-0.04223	-0.00384	0.09591	0.10584		41	0.59522	0.42348	0.36626	0.43947	0.33046	0.27939	0.20228	0.09164	0.17062	0.09614	0.17244	0.07003	0.23469	0.01918	-0.06359	-0.21206	-0.03133	0.16747
42	-0.00526	0.11107	0.2155	-0.05074	0.01886	0.07507	-0.16425	-0.1287	-0.40353	-0.26448	-0.01281	0.03839	0.01669	0.22384	-0.15722	0.03289	-0.42366	0.15798	-0.28801	-0.01026	0.02032	0.36727	-0.01545	0.05747	0.08213	-0.07125	0.00122	0.204	0.03363		42	0.56177	0.42074	0.29058	0.3343	0.31231	0.2015	0.18746	0.08402	0.15869	0.05209	0.14207	0.01197	0.25862	0.01564	-0.06549	-0.2705	-0.04705	0.15977
43	-0.04312	0.1126	0.17609	-0.06973	-0.04346	0.18512	-0.14434	-0.07211	-0.39568	-0.22418	0.00839	-0.07952	0.0247	0.21365	-0.09869	-0.01255	-0.37762	-0.03132	-0.37724	0.00171	0.02071	0.33651	0.00937	0.01871	0.02201	-0.04135	-0.00977	0.13617	0.17392		43	0.52123	0.39059	0.2617	0.38379	0.26005	0.21448	0.17493	0.06401	0.18786	0.0619	0.12957	0.14706	0.12763	-0.01757	-0.04704	-0.25919	-0.07876	0.12801
44	0.07204	0.10358	0.24129	-0.06059	0.01023	0.14652	-0.12841	-0.12217	-0.35252	-0.20907	0.01012	-0.00662	0.00536	0.23127	-0.09064	0.01532	-0.34473	-0.14933	-0.41312	0.01369	0.0342	0.33651	-0.03258	0.00346	0.00166	-0.08373	-0.01053	0.14288	0.19455		44	0.50907	0.38895	0.28112	0.38998	0.28781	0.20583	0.14188	0.00686	-0.09055	0.15796	0.12481	0.10795	0.15572	0.01996	-0.02086	-0.26484	-0.11644	0.19057
45	-0.00467	0.03012	0.16103	-0.05496	0.0297	0.17116	-0.11191	-0.02786	-0.34859	-0.27456	0.01098	-0.02135	0.00751	0.20429	-0.0665	0.06187	-0.37515	-0.25099	-0.3846	0.02131	0.03469	0.34113	-0.04328	0.0259	0.00536	-0.01695	-0.00661	0.07224	0.19455		45	0.4584	0.35551	0.28709	0.32811	0.22316	0.12505	0.11339	-0.02648	-0.00172	0.02707	0.14922	0.11625	0.13547	0.03981	-0.09086	-0.32516	-0.14435	0.21174
46	-0.0036	-0.0397	0.30495	-0.06129	0.05886	0.15555	-0.12727	-0.01625	-0.44277	-0.3728	0.04379	-0.0011	0.02968	0.13186	-0.0665	-0.02836	-0.4064	-0.10961	-0.37908	-0.00215	0.05551	0.32882	-0.03985	0.02143	-0.01128	-0.11215	-0.0156	-0.02541	0.13679		46	0.3763	0.31221	0.29954	0.31161	0.08752	0.15823	0.10655	-0.04363	0.000928013	0.10497	0.1391	0.10795	0.119	0.07311	0.01615	-0.31197	-0.13216	0.19249
47	0.03149	-0.03086	0.43194	-0.00429	0.09904	0.07917	-0.1176	0.11941	-0.44016	-0.63728	0.05261	-0.02714	0.01317	0.06549	-0.04894	-0.01458	-0.45737	0.05983	-0.46463	0.0033	0.01494	0.30883	-0.05912	0.04251	-0.06308	-0.13115	-0.00537	-0.05653	0.15329		47	0.35705	0.32866	0.29556	0.2085	0.02969	0.20438	0.05641	0.09926	0.02612	0.0829	0.11945	0.08781	0.13421	0.06103	-0.02913	-0.35156	-0.1869	0.21367
48	0.00256	-0.02001	0.4501	-0.05355	0.13108	0.05535	-0.14149	0.13102	-0.44016	-0.57683	0.11534	-0.00349	-0.00607	0.04621	-0.18575	0.05135	-0.49848	-0.0839	-0.54098	-0.01026	-0.00608	0.30114	-0.07624	0.026	-0.05475	-0.15402	-0.01971	-0.06818	0.10378		48	0.38036	0.30289	0.27664	0.20025	-0.03938	0.17842	0.01766	0.05353	-0.06271	0.16855	0.1123	0.15298	0.09924	0.13628	0.05033	-0.459	-0.14164	0.14341
49	0.00676	-0.0107	0.52789	-0.04299	0.08082	0.14405	-0.09655	-0.01625	-0.46109	-0.60705	0.20599	0.03397	-0.02316	0.06714	-0.11771	-0.01826	-0.50506	-0.09208	-0.60353	0.00052456	0.05033	0.30114	-0.05954	0.02629	-0.08065	-0.1387	-0.01627	-0.0296	0.01093		49	0.31955	0.28919	0.24975	0.13013	0.14545	0.1914	-0.00513	0.01734	-0.11706	0.25901	0.1653	0.06648	0.05874	0.04885	0.0606	-0.41565	-0.1869	0.14822
50	0.01507	-0.0397	0.53666	-0.07044	0.14623	0.12106	-0.12499	-0.00392	-0.43754	-0.63728	0.22172	-0.01297	-0.01535	0.06273	-0.17624	-0.02545	-0.54534	-0.20659	-0.56398	0.01052	-0.000801705	0.31806	-0.09379	0.03882	-0.0936	-0.04046	-0.00528	0.00767	-0.05096		50	0.25773	0.24205	0.24826	0.22706	0.2296	0.18419	-0.05869	0.0021	-0.06536	0.09801	0.1385	0.10084	-0.02052	0.05641	0.06733	-0.39114	-0.1495	0.10587
Triple RNAi																								Triple RNAi
ASH-naïve																								ASH-trained
Time (s)	1	2	3	4	5	6	7	8	9	10	11	12	13	14	15	16	17	18	19	20	21	22		Time (s)	1	2	3	4	5	6	7	8	9	10	11	12	13	14	15	16	17	18	19	20	21	22	23	24	25
1	-0.03685	0.01078	0.07473	0.11396	-0.02522	0.09664	0.03903	0.22112	0.00179	0.14947	-0.0184	0.08842	0.10828	0.07568	0.04486	-0.00551	0.01668	0.02555	-0.00285	0.00245	-0.05222	0.06449		1	0.02412	0.09739	0.09041	-0.04076	-0.04092	-0.03777	-0.0791	0.07346	-0.13558	0.01892	-0.01011	-0.04627	0.16171	-0.04005	0.02717	0.04759	0.03017	0.11643	0.08832	-0.00708	-0.09409	0.26096	0.05851	0.04504	0.02421
2	0.03612	0.00789	0.04224	0.05608	-0.00742	0.04981	-0.0503	0.06023	-0.02331	0.03737	-0.06887	0.05741	0.07969	0.01514	0.01359	-0.00243	0.0391	-0.00698	0.06653	0.04062	-0.03159	0.0927		2	0.000104395	0.02658	0.03046	-0.03783	-0.03761	0.06487	0.01535	0.03206	-0.07777	0.02322	-0.00119	-0.06201	0.07565	0.07744	0.02717	-0.00719	0.12821	0.07254	0.0635	0.07055	0.17331	0.13761	0.0383	0.09245	0.0113
3	-0.00036483	0.04045	-0.00525	0.01762	-0.00519	-0.00731	0.09887	0.00248	-0.01423	0.04143	-0.02371	0.009	0.06601	-0.00216	-0.01373	-0.02232	0.06098	0.01878	0.00624	0.06222	-0.03485	0.04686		3	0.00637	-0.06535	0.01264	-0.03425	0.00313	-0.06401	0.05078	-0.05222	-0.09879	0.08255	0.0761	-0.04155	0.02904	0.03338	-0.00608	-0.01061	0.01508	-0.00327	-0.0554	0.02016	0.02087	0.52412	0.0266	0.05492	0.04325
4	0.03065	0.02308	-0.014	-0.02084	0.00074184	-0.0313	0.07719	0.00248	-0.01394	0.02437	0.03319	0.00522	0.03555	0.15568	0.00462	-0.01122	0.09707	0.0059	0.01284	0.05142	0.0292	-0.0153		4	-0.02704	0.00618	0.00454	0.03197	0.02491	-0.06234	0.05685	-0.06038	-0.0515	0.05589	-0.00713	-0.09663	-0.02115	0.03338	-0.02213	-0.02944	0.02564	0.03583	-0.03188	0.08145	0.01337	-0.31743	0.0266	0.04702	0.03097
5	0.01788	0.039	-0.01775	-0.01645	0.00593	0.00868	0.00954	0.03548	0.00882	-0.01056	0.03067	0.00371	-0.10119	0.00108	-0.000906384	0.00461	-0.12059	0.00386	-0.0532	0.06222	0.03463	-0.02896		5	-0.04374	-0.04659	-0.01653	0.06696	0.02586	-0.03378	0.04173	-0.05885	-0.05938	0.02236	-0.0547	-0.06988	-0.01398	0.00668	-0.01754	-0.04998	-0.00151	-0.03439	-0.03972	0.04467	-0.04536	-0.24068	-0.00957	0.05492	-0.01143
6	-0.02408	0.05419	0.01225	-0.02854	0.04303	-0.000456934	-0.00694	-0.06353	0.02288	-0.01381	0.05274	-0.01293	-0.03717	0.01946	0.01359	-0.00538	-0.06207	-0.00698	0.0427	0.0471	0.05635	-0.02852		6	-0.02182	0.02226	-0.00356	0.07038	0.01165	0.00641	0.07092	0.03056	0.13768	-0.01548	-0.00416	0.04344	-0.02833	-0.00668	0.03863	-0.02431	-0.02112	-0.06552	-0.0567	0.00926	-0.00787	0.03344	0.00213	-0.05571	-0.02249
7	0.0124	-0.01382	-0.019	-0.02524	-0.01187	0.00525	-0.03469	-0.08828	0.01136	-0.03331	0.03002	-0.02428	-0.05457	-0.07027	-0.0016	0.01793	0.07246	0.00861	0.03255	-0.01988	0.03246	-0.06554		7	-0.00512	-0.04292	0.01588	-0.02905	0.01165	0.09709	0.08174	-0.01679	0.1403	-0.01032	-0.02794	0.09537	-0.00502	-0.01335	0.01227	0.02191	-0.02715	0.04381	-0.04494	-0.05612	-0.01037	-0.18311	-0.03723	0.00356	-0.01696
8	0.0197	-0.01961	-0.04649	-0.0355	-0.01558	-0.03701	-0.01561	-0.07178	0.0178	-0.04874	0.00683	-0.03487	-0.03841	-0.05514	-0.02275	0.02223	-0.16817	0.00115	-0.07588	-0.0494	-0.00445	-0.06158		8	0.00428	0.0357	-0.07809	-0.03881	0.0216	0.02601	0.00295	-0.04324	0.08513	-0.06449	0.0107	0.0938	-0.07494	-0.07477	-0.00149	0.00993	-0.03469	-0.02322	-0.01097	-0.03569	-0.00912	-0.07346	-0.02979	-0.09324	-0.02126
9	-0.02408	-0.06519	-0.02149	-0.0278	0.0178	-0.03016	-0.0399	0.0066	0.00706	-0.05037	-0.03479	-0.03941	-0.02598	-0.07243	-0.01851	0.00511	0.05113	-0.01173	-0.04645	-0.08685	-0.02942	-0.01926		9	0.03038	-0.00593	-0.03921	-0.05134	-0.02434	0.0476	-0.12061	0.05895	0.03258	-0.05073	-0.00416	0.05131	-0.05342	0.00668	-0.03703	0.02705	-0.05581	-0.06312	-0.01489	-0.05203	0.10334	-0.00493	-0.0383	-0.03991	-0.02003
10	-0.03138	-0.07677	-0.00525	-0.0333	-0.00223	-0.05415	-0.07719	-0.10479	-0.01823	-0.09586	-0.00769	-0.05227	-0.0322	-0.06703	-0.01916	-0.00301	0.0134	-0.03816	0.01753	-0.10989	-0.000108566	0.01512		10	0.03247	-0.02732	-0.01653	0.06273	0.00407	-0.04408	-0.12061	0.03645	0.02733	-0.06191	0.02259	0.03242	-0.06956	-0.0227	-0.02098	0.01506	-0.05882	-0.07908	0.10269	-0.07518	-0.14407	-0.13651	-0.03723	-0.10905	-0.01757
11	0.027	-0.00297	0.09973	0.09821	0.02819	-0.03473	-0.04597	-0.08828	-0.0196	-0.10479	-0.03125	-0.01823	-0.02971	0.04649	0.00136	-0.00212	0.0402	0.00319	0.04184	-0.05588	-0.08262	0.10328		11	0.10032	0.05892	0.38205	0.39175	0.01781	0.0383	-0.02185	0.06848	0.04572	0.05159	0.02556	0.17564	0.08283	0.05874	0.03749	0.06813	0.03167	-0.0336	0.07264	0.00518	0.05086	0.04989	0.01383	0.04899	0.00946
12	0.14922	0.10991	0.10097	0.10041	-0.00445	0.03153	-0.05117	-0.03465	-0.01159	-0.10479	-0.02883	-0.0205	-0.04649	0.05946	-0.01373	0.0014	0.06754	0.02759	-0.04305	-0.06525	0.01835	0.05876		12	0.23186	0.16771	0.67045	0.49996	0.09075	0.19839	-0.04129	0.09983	0.09827	0.13586	0.20392	0.30784	0.14557	0.17757	0.10398	0.08182	0.14178	-0.00407	0.27776	0.14138	0.5894	0.00329	0.03298	0.02134	0.08995
13	0.13827	0.13233	0.06348	0.05315	0.01261	0.02696	-0.0876	0.04785	0.03548	-0.04874	-0.03944	-0.00915	-0.03904	0.07459	0.00314	0.01793	0.06754	-0.02393	-0.04662	0.08599	-0.06633	0.03187		13	0.29659	0.35926	0.70285	0.40005	0.18547	0.55612	0.09036	0.15288	0.16395	0.26827	0.12663	0.30784	0.26927	0.26969	0.16703	0.16398	0.29864	0.02705	0.31826	0.13865	0.7406	0.49397	0.06915	-0.000395101	0.14156
14	0.18023	0.12076	0.05474	0.02751	0.01706	-0.01074	-0.07806	0.00248	0.01927	-0.04045	-0.0589	0.01203	-0.03158	0.04216	0.04101	0.03425	-0.02817	0.02149	-0.01654	-0.00187	-0.05331	0.00278		14	0.36966	0.62668	0.64452	0.57351	0.22004	0.43986	0.23458	0.16273	0.40568	0.27085	0.24257	0.37079	0.34636	0.2964	0.21632	0.152	0.40724	0.09089	0.35223	0.22174	0.80432	0.57346	0.20426	0.26235	0.18457
15	0.06166	0.03972	0.07223	0.02018	-0.0178	0.01211	-0.07806	0.01898	0.03197	0.01877	-0.04754	0.00219	-0.03655	0.06162	0.04949	0.03175	0.00246	0.04047	-0.11037	-0.19775	-0.06199	0.04862		15	0.42186	0.60371	0.7871	0.61142	0.32945	0.46644	0.35417	0.27296	0.57383	0.29321	0.2604	0.41014	0.36967	0.49132	0.27021	0.34029	0.44344	0.15154	0.3457	0.28439	0.85805	0.50493	0.22979	0.32359	0.19563
16	0.11638	0.00282	0.03349	0.02641	-0.00297	-0.02902	-0.09454	0.08086	0.03724	0.01885	-0.08521	-0.0152	-0.02225	0.08	0.03884	0.04657	0.08723	0.02691	-0.05202	0.03702	-0.13799	0.03319		16	0.63587	0.64418	0.46954	0.52892	0.38676	0.48371	0.50244	0.40512	0.76301	0.26139	0.33472	0.39912	0.39297	0.57276	0.23811	0.34372	0.47511	0.19224	0.40188	0.26805	0.62189	0.62555	0.23936	0.29198	0.21774
17	0.0653	0.02236	0.00975	0.00773	-0.05119	-0.03473	-0.0902	0.09323	0.01487	0.07409	-0.09931	-0.07117	-0.05768	0.0227	0.05935	0.0656	0.04785	0.02691	0.02404	0.06222	-0.15102	0.01115		17	0.67241	0.52635	0.4906	0.6853	0.43459	0.59631	0.52829	0.36329	0.84446	0.24678	0.34067	0.39597	0.45572	0.70895	0.23925	0.27867	0.52036	0.24651	0.4058	0.30891	0.40572	0.7023	0.25851	0.30186	0.23065
18	0.06166	-0.09196	0.03099	-0.00363	0.0089	-0.02445	-0.08326	-0.02228	0.000419975	0.06198	-0.10526	-0.09235	-0.03282	-0.00324	0.07385	0.06129	-0.0052	0.00929	-0.01931	-0.01484	-0.10976	0.03275		18	0.67554	0.37286	0.41283	0.63241	0.50279	0.57671	0.51528	0.31627	0.79453	0.19862	0.30202	0.30941	0.47185	0.8251	0.22893	0.20678	0.49774	0.29359	0.47505	0.27622	0.21704	0.61732	0.28723	0.21098	0.19194
19	0.02517	-0.08617	0.02724	0.01103	-0.02374	-0.07014	-0.11362	-0.06353	0.00433	0.06223	-0.07061	-0.12336	-0.04401	-0.01514	0.07533	0.04096	0.11184	-0.00291	0.05476	0.09463	-0.11845	0.03672		19	0.67345	0.4343	0.36909	0.63388	0.54826	0.51825	0.56664	0.33767	0.82606	0.22098	0.26338	0.23859	0.42703	0.81976	0.18652	0.09723	0.57617	0.30077	0.4254	0.27894	0.36074	0.69682	0.25957	0.1774	0.19808
20	-0.00949	-0.12814	0.01975	0.02458	-0.00223	-0.053	-0.10408	-0.14191	0.0011	0.06669	-0.0835	-0.12261	-0.05955	-0.04432	0.08579	0.04156	0.1277	0.0181	0.00394	0.06726	-0.0913	-0.06025		20	0.68702	0.51665	0.35936	0.52307	0.49853	0.58136	0.529	0.30812	0.74724	0.16423	0.36742	0.19295	0.40911	0.75968	0.2255	0.2239	0.51885	0.31274	0.43324	0.25034	0.54442	0.40351	0.24681	0.12406	0.16921
21	-0.03685	-0.11584	0.04724	0.02531	0.0089	-0.07242	-0.12663	-0.16667	-0.000752049	0.06986	-0.06682	-0.09765	-0.10368	-0.05838	0.0779	0.02834	0.1452	0.03233	0.03227	0.07014	-0.1597	0.04906		21	0.72043	0.5135	0.2022	0.46595	0.42702	0.5807	0.43279	0.32665	0.67893	0.10576	0.2931	0.15046	0.36429	0.84646	0.21632	0.20164	0.40422	0.27763	0.34309	0.17543	0.26827	0.33772	0.18298	0.15172	0.16122
22	-0.01678	-0.13971	0.05099	0.01799	0.00074184	-0.08727	-0.0902	-0.2038	-0.02273	0.07035	-0.06887	-0.06891	-0.13352	-0.09081	0.06813	0.00872	0.14301	0.0425	-0.00285	0.07734	-0.09239	0.05391		22	0.7862	0.42444	0.26863	0.61793	0.41091	0.50862	0.37062	0.36001	0.60273	0.15391	0.4239	0.18193	0.29437	0.80641	0.18423	0.25813	0.273	0.21379	0.29475	0.14138	0.16456	0.41721	0.15426	0.12011	0.11084
23	-0.05874	-0.10643	0.07973	0.01066	-0.01335	-0.05872	-0.12229	-0.2038	0.02113	0.04817	-0.02808	-0.07723	-0.16149	-0.14054	0.06794	0.00471	0.17911	0.00793	0.03332	-0.04076	-0.12387	0.00851		23	0.6818	0.36905	0.25081	0.77919	0.37729	0.31863	0.36948	0.3311	0.37152	0.08598	0.3585	0.20239	0.30154	0.72497	0.15213	0.17939	0.37557	0.20421	0.22158	0.01335	0.18331	0.4693	0.08723	0.11221	0.07889
24	-0.08975	-0.09992	0.09473	-0.00875	-0.02448	-0.07242	-0.08326	-0.13779	0.01087	0.08952	0.00777	-0.08706	-0.17205	-0.14162	0.04653	0.0014	0.19661	0.02623	-0.04305	-0.08901	-0.13473	0.00278		24	0.69642	0.42452	0.11471	0.72761	0.33276	0.32162	0.33377	0.34423	0.40305	0.11178	0.40309	0.1898	0.25493	0.59279	0.1613	0.12975	0.30769	0.2114	0.19023	0.07192	0.16706	0.34594	0.17766	0.08653	0.03035
25	-0.10981	-0.13899	0.13972	-0.02377	-0.04228	-0.08842	-0.16392	-0.2038	-0.00378	0.07132	0.04259	-0.07269	-0.24229	-0.1827	0.03115	0.02964	0.20645	-0.0063	0.11925	-0.08613	-0.13256	-0.03733		25	0.64318	0.30578	0.19734	0.77252	0.34555	0.34022	0.32357	0.32369	0.36889	0.13586	0.24851	0.16934	0.18143	0.35381	0.17964	0.12804	0.28808	0.21698	0.12621	0.02288	0.28202	0.24726	0.10213	0.0806	0.0451
26	-0.1846	-0.12452	0.15096	-0.02707	-0.00297	-0.03244	-0.1804	-0.19967	0.01947	-0.08375	0.04399	-0.05453	-0.2454	-0.1773	0.04801	0.06119	0.21903	-0.04223	0.16605	-0.07677	-0.10542	-0.077		26	0.56906	0.22244	0.12767	0.75576	0.38818	0.46943	0.23616	0.22637	0.22701	0.12726	0.27824	0.19138	0.19218	0.26168	0.19225	0.16227	0.20814	0.17708	0.09747	0.09371	0.11208	-0.06798	0.05213	0.05887	0.05677
27	-0.14812	-0.1238	0.17346	-0.01974	-0.02448	-0.03016	-0.10668	-0.19142	0.01702	-0.10479	0.06186	-0.06739	-0.16397	-0.19027	0.03707	0.0678	0.2431	-0.03342	0.00423	-0.12286	-0.11736	-0.06819		27	0.35505	0.21937	0.02722	0.7128	0.36639	0.44053	0.24592	0.29224	0.16395	0.1264	0.15933	0.26534	0.18501	0.25501	0.14525	0.16056	0.25641	0.17229	0.07264	0.03105	0.02961	-0.24342	0.03085	-0.03793	0.07275
28	-0.1919	-0.14695	0.18095	-0.02231	-0.01632	-0.05415	-0.07285	-0.28218	0.01019	-0.14554	0.05386	-0.06512	-0.18511	-0.20649	-0.01373	0.06169	0.23489	-0.01037	0.04519	-0.11854	-0.1369	-0.07436		28	0.31851	0.19789	0.26539	0.59304	0.32187	0.37443	0.16889	0.30336	0.16921	0.11264	0.2396	0.20239	0.18501	0.18158	0.10971	0.20507	0.23529	0.09249	-0.02012	0.02016	-0.04411	-0.44901	0.02128	-0.09127	0.06107
29	-0.15724	-0.17372	0.17721	-0.03476	-0.00816	-0.0233	-0.10408	-0.2698	0.01243	-0.13755	0.00432	-0.06815	-0.06701	-0.20973	-0.02496	0.071	0.21849	-0.09781	0.09839	-0.17399	-0.08696	-0.02631		29	0.37697	0.21216	0.22975	0.54308	0.26883	0.19872	0.17267	0.29626	0.15344	0.11694	0.1088	0.20239	0.05952	0.23765	0.13608	0.11606	0.17345	0.04301	-0.07238	-0.03296	-0.35024	-0.28728	0.0734	-0.07942	0.0408
30	-0.18278	-0.15202	0.17096	-0.05894	0.01632	-0.05643	-0.09887	-0.16667	-0.00515	-0.14102	0.01503	-0.05756	-0.10492	-0.28757	-0.0209	0.01813	0.20809	-0.11137	-0.03099	-0.27553	-0.09239	-0.06158		30	0.25796	0.22294	0.25243	0.49508	0.26125	0.2997	0.1564	0.2701	0.16921	0.13844	0.16528	0.10796	0.07386	0.23632	0.05124	0.11777	0.04977	0.01189	-0.04102	-0.01798	-0.29526	0.21436	0.03085	-0.05373	0.05247
31	-0.16819	-0.21858	0.15221	-0.06627	0	-0.04387	-0.03556	-0.24505	0.00726	-0.12787	0.04026	-0.05907	-0.14346	-0.33514	-0.05336	0.00571	0.20263	-0.09103	0.03456	-0.30145	-0.11193	-0.08229		31	0.32895	0.12161	0.20544	0.47994	0.24183	0.2336	0.13996	0.23018	0.12454	0.18831	0.12069	0.06862	0.09717	0.16689	0.112	0.02533	0.06637	-0.00247	0.0243	-0.01934	-0.2053	-0.26261	0.03617	-0.12485	0.00578
32	-0.15724	-0.24318	0.14971	-0.07359	-0.00297	-0.07014	-0.11622	-0.15017	0.00491	-0.15578	0.06419	-0.12866	-0.16584	-0.29189	-0.04158	0.0014	0.17473	-0.10256	0.04605	-0.32234	-0.15102	-0.04262		32	0.33312	0.12791	0.09041	0.43585	0.20962	0.19607	0.08921	0.11889	0.09827	0.11522	0.16825	0.11741	0.06848	0.07744	-0.01754	-0.03458	0.00151	-0.01684	-0.06977	0.00381	-0.33025	-0.59978	-0.00851	-0.11102	-0.00344
33	-0.18278	-0.2316	0.13472	-0.06773	-0.02374	-0.08842	-0.08326	-0.19967	-0.02331	-0.14543	0.00767	-0.09387	-0.17578	-0.36108	-0.01373	0.02844	0.1277	-0.08222	0.07562	-0.26689	-0.0989	-0.07172		33	0.25587	0.14955	0.04666	0.31397	0.21436	0.29538	0.11472	0.14525	0.2165	0.13929	0.16825	0.11268	0.05773	-0.01869	-0.05537	-0.03971	0.04072	0.03344	-0.01228	0.10324	-0.329	-0.44627	0.04468	-0.04188	-0.0016
34	-0.20467	-0.23088	0.11097	-0.05967	-0.03561	-0.07699	-0.04337	-0.19142	0.01224	-0.12932	0.05982	-0.08252	-0.25597	-0.35135	0.01211	0.04677	0.18567	-0.09849	0.02853	-0.25681	-0.1293	-0.05717		34	0.18802	0.2508	-0.20285	0.48222	0.19068	0.30003	0.03724	0.09983	0.13242	0.15219	0.13853	0.10954	0.03263	-0.13218	-0.01525	-0.05169	0.04072	0.05738	-0.06585	0.07055	-0.3215	-0.49287	0.03404	-0.1051	-0.01143
35	-0.20467	-0.23812	0.09348	-0.07139	-0.00519	-0.04272	-0.01908	-0.53383	0.01136	-0.09301	0.0276	-0.0984	-0.30259	-0.22378	0.01951	0.03535	0.1545	-0.11679	-0.00496	-0.3029	-0.08479	-0.02014		35	0.25378	0.23247	-0.05703	0.3527	0.18926	0.22795	0.16168	0.11179	0.17709	0.10748	0.15042	0.08436	0.05952	-0.18558	-0.08976	-0.07224	-0.06033	0.04301	-0.03841	0.04467	0.12083	-0.42982	0.04043	0.00158	-0.01757
36	-0.26304	-0.19398	0.11722	-0.06956	-0.01261	-0.09527	-0.0876	-0.45545	0.02581	-0.10479	-0.01337	-0.12185	-0.3318	-0.18162	0.04298	0.02864	0.0484	-0.13035	0.05246	-0.30722	-0.10976	-0.0197		36	0.34252	0.34077	0.17466	0.46969	0.2101	0.19939	0.16423	0.12439	0.06674	0.00946	0.07313	0.07649	0.04697	-0.10414	-0.08518	-0.0671	-0.02715	0.0869	-0.09328	-0.06156	-0.20405	-0.41612	0.0766	0.05294	-0.01696
37	-0.26487	-0.24463	0.09598	-0.07542	-0.00519	-0.00845	-0.01995	-0.43482	0.00189	0.04289	0.02769	-0.07949	-0.34734	-0.17622	0.03884	0.00872	0.01723	-0.14933	0.04442	-0.31442	-0.11302	-0.01794		37	0.33417	0.30569	0.26215	0.46921	0.19447	0.19374	0.20758	0.08362	0.05097	0.03439	0.08205	0.12055	0.04876	-0.25501	-0.09091	-0.04485	-0.00302	0.10207	-0.10243	-0.1106	-0.25528	-0.29276	0.04574	0.05689	0.00147
38	-0.27399	-0.22654	0.016	-0.06627	-0.00297	-0.01645	-0.04857	-0.2038	0.01907	0.06881	0.02164	-0.09235	-0.38339	-0.20541	0.00442	0.0014	-0.02215	-0.1439	-0.04305	-0.34322	-0.16621	-0.0078		38	0.26631	0.26	0.21517	-0.05134	0.20915	0.07118	0.05008	0.04859	0.05623	0.07395	0.03448	0.07649	-0.02295	-0.21228	-0.08288	-0.06368	-0.06184	0.07174	-0.08675	-0.13511	-0.27152	-0.37774	0.04362	0.03121	-0.01942
39	-0.22474	-0.26561	0.03349	-0.07469	-0.01113	-0.02787	-0.17606	-0.2698	0.01409	-0.0026	-0.03274	-0.09235	-0.40266	-0.22703	-0.01195	0.03285	0.0484	-0.13102	0.04968	-0.38067	-0.15102	-0.03601		39	0.3206	0.38463	0.11633	-0.14502	0.18973	-0.066	0.00708	-0.05917	0.15081	0.13844	0.11177	0.02455	-0.0104	0.26035	-0.02786	-0.10134	-0.18854	0.07334	-0.03057	-0.14873	-0.27027	-0.31195	0.01915	0.06085	-0.03662
40	-0.23568	-0.29672	0.02849	-0.08934	0.00593	0.01097	-0.09714	-0.18729	-0.01657	0.02356	0.01447	-0.08933	-0.39458	-0.24	0.02493	0.08382	-0.06207	-0.15746	0.000687093	-0.28345	-0.1597	-0.03028		40	0.36027	0.36084	0.16494	-0.00708	0.15468	-0.07862	0.05949	-0.15453	0.08776	0.01634	0.03746	0.01353	0.03801	0.22163	-0.03588	-0.11503	-0.17044	0.03583	-0.06585	-0.16235	-0.29901	-0.24068	0.0383	0.03516	-0.05628
41	-0.24845	-0.30106	0.03099	-0.09667	0.00964	0.0064	-0.05377	-0.26155	0.01116	-0.04557	-0.00909	-0.11353	-0.39707	-0.09297	-0.00603	0.0673	-0.01285	-0.16153	0.0782	-0.21288	-0.1901	-0.0078		41	0.41768	0.33389	-0.03759	0.27947	0.10022	-0.00322	-0.03276	-0.18414	-0.13295	0.00688	0.11474	0.02455	0.03442	0.18024	-0.08288	-0.10818	-0.20814	0.03264	-0.14816	-0.15827	-0.41397	0.48026	0.04362	0.00948	-0.04215
42	-0.24663	-0.29962	0.05349	-0.0996	-0.02671	-0.01074	-0.06678	-0.17904	0.02493	-0.04736	0.00907	-0.09765	-0.41696	-0.36216	-0.02627	0.03475	-0.01559	-0.16085	-0.000748338	-0.20639	-0.17599	-0.02103		42	0.34252	0.39699	0.07097	0.16052	0.0718	-0.1022	-0.10161	-0.20764	-0.16973	0.11522	-0.00713	0.07334	-0.00143	0.01736	-0.07371	-0.12359	0.07994	0.0478	-0.24223	-0.10379	-0.50893	0.61732	0.10319	0.18728	0.00885
43	-0.27399	-0.32783	0.07848	-0.10363	-0.00371	-0.05186	-0.03469	-0.16667	0.00296	-0.10479	0.04017	-0.12866	-0.5506	-0.2627	-0.01388	0.05378	-0.06645	-0.17441	-0.04631	-0.1243	-0.21833	-0.06114		43	0.34356	0.48281	-0.16235	0.29038	0.08696	0.02435	-0.0558	-0.1958	-0.23016	0.1135	0.00476	0.10639	0.0398	-0.08678	-0.01983	-0.15269	0.13122	0.08371	-0.24092	-0.05748	-0.17031	0.72697	0.09681	0.38088	0.00332
44	-0.32689	-0.35388	0.09723	-0.11425	-0.00371	-0.02673	-0.05464	-0.08828	0.00892	-0.07059	0.01708	-0.11807	-0.55743	-0.08757	-0.01245	0.05218	-0.09379	-0.17847	0.09188	-0.21648	-0.17164	-0.02499		44	0.3112	0.45669	-0.05865	0.22773	0.04907	0.08845	-0.12061	-0.1885	-0.30373	0.03439	0.07313	0.13629	0.09179	-0.04139	0.0501	-0.10134	0.13725	0.05818	-0.23439	-0.01253	-0.31401	0.79825	0.09468	0.39075	-0.0274
45	-0.29405	-0.32205	0.08598	-0.11059	-0.00593	-0.02673	-0.01388	-0.05528	-0.00681	-0.07571	-0.01831	-0.12412	-0.57049	-0.12649	0.00156	0.04557	-0.09926	-0.17237	0.000782789	-0.28921	-0.28564	0.0063		45	0.35087	0.31133	0.06773	0.18526	0.01781	0.04826	-0.05923	-0.03001	-0.29585	0.05933	0.05232	0.18193	0.08641	0.05741	0.02602	-0.12701	0.15988	0.05179	-0.12333	0.01607	-0.54767	0.83388	0.08298	0.34137	-0.02986
46	-0.28493	-0.29238	0.11597	-0.12561	-0.03487	-0.07928	0.0477	-0.09241	0.01185	-0.04687	0.01745	-0.10143	-0.637	-0.25297	0.00541	0.02904	-0.05606	-0.17237	-0.00391	-0.35042	-0.30844	-0.01574		46	0.3112	0.32642	0.03694	-0.05134	0.03202	-0.05902	-0.04964	0.00543	-0.27483	0.06449	0.11474	0.04973	0.11151	0.18692	-0.02098	-0.07737	0.1629	0.04301	-0.17951	0.01607	-0.59765	0.77083	0.09043	0.10431	-0.05505
47	-0.30682	-0.32783	0.09973	-0.13733	-0.01484	-0.000456934	0.11882	0.0396	0.0389	-0.05037	-0.0238	-0.13849	-0.6314	-0.11027	0.02434	0.04036	-0.08067	-0.16695	0.00327	-0.30578	-0.1825	-0.06466		47	0.30703	0.1168	-0.00194	-0.09553	-0.03003	-0.05736	-0.06459	0.06117	-0.18024	0.08684	0.0434	0.04029	0.09896	0.18558	0.06615	-0.10647	0.05128	0.00551	-0.17298	0.04467	-0.61015	0.31853	0.05213	-0.02805	-0.07963
48	-0.29223	-0.35533	0.09848	-0.13513	-0.03338	-0.06214	0.20382	0.06848	0.01868	-0.03217	0.02704	-0.14303	-0.60219	-0.20108	0.0276	0.01893	-0.05934	-0.16695	-0.03022	-0.18839	-0.17056	-0.077		48	0.29659	-0.02732	0.03046	0.28191	-0.01771	0.00442	-0.03839	0.07219	-0.28797	0.10404	0.30499	0.1898	0.03621	0.23097	0.02832	-0.14584	0.11161	0.0071	-0.1965	0.0651	-0.65513	-0.05702	0.11383	0.02529	-0.0913
49	-0.34695	-0.32422	0.08223	-0.1399	-0.01039	-0.00617	0.29402	0.15512	0.01546	-0.10479	-0.0252	-0.17934	-0.57484	-0.17405	-0.000413248	0.0014	0.0927	-0.16695	-0.03654	-0.14518	-0.17599	-0.14136		49	0.2945	-0.03611	-0.16235	0.10943	0.00895	-0.12313	0.05641	0.10957	-0.30373	-0.01634	0.15042	0.14259	0.07207	0.24299	0.03863	-0.0962	0.14932	0.04621	-0.13901	0.09643	-0.5939	-0.09265	0.14043	0.11814	-0.06488
50	-0.40897	-0.3452	0.08348	-0.14466	-0.00964	0.02582	0.20468	0.20462	0.02034	-0.0948	0.01214	-0.15816	-0.57919	-0.17189	-0.01373	0.03045	0.13426	-0.16627	-0.0418	-0.0206	-0.2053	-0.08802		50	0.32164	0.03329	-0.01005	0.06126	-0.01691	-0.10353	0.08077	0.17829	-0.18812	-0.06707	0.19203	0.21184	0.14557	0.27103	0.06844	-0.13386	0.1629	0.07015	-0.08675	0.10869	-0.30776	-0.17489	0.12553	0.27618	-0.04583
[truncated: 15 more columns]

## Sheet: Panel_b_trace
WT				BWM-HisCl1 (5 Hist)				asic-1;del-1				Triple RNAi				WT				BWM-HisCl1 (5 Hist)				asic-1;del-1				Triple RNAi
ASH-naïve				ASH-naïve				ASH-naïve				ASH-naïve				ASH-trained				ASH-trained				ASH-trained				ASH-trained
Time (s)	mean	SEM		Time (s)	mean	SEM		Time (s)	mean	SEM		Time (s)	mean	SEM		Time (s)	mean	SEM		Time (s)	mean	SEM		Time (s)	mean	SEM		Time (s)	mean	SEM
1	0.01937	0.01737		1	0.05175	0.01906		1	0.00958	0.01117		1	0.04513	0.01422		1	0.04455	0.01544		1	0.00909	0.01782		1	0.01926	0.01432		1	0.02241	0.01627
2	0.01783	0.01172		2	0.06914	0.01762		2	0.0184	0.01617		2	0.02289	0.009		2	0.02277	0.01634		2	0.03102	0.02142		2	-0.01426	0.01508		2	0.033	0.01166
3	0.02153	0.01255		3	0.04005	0.01634		3	0.01764	0.0103		3	0.01554	0.00743		3	-0.00644	0.01622		3	0.03474	0.02029		3	0.00435	0.00987		3	0.01929	0.02124
4	0.02084	0.00606		4	0.01254	0.01041		4	0.01623	0.01145		4	0.02194	0.00923		4	0.000769547	0.01827		4	-0.01005	0.011		4	0.01104	0.00831		4	-0.00777	0.01459
5	0.00698	0.01249		5	-0.01087	0.00799		5	0.01298	0.01175		5	-0.00379	0.0091		5	0.000411466	0.01561		5	-0.01033	0.0146		5	-0.00529	0.00661		5	-0.0161	0.0125
6	-0.00010158	0.01628		6	-0.01384	0.00996		6	0.0052	0.01114		6	0.00336	0.00775		6	-0.00428	0.00714		6	0.00744	0.00997		6	0.01718	0.01036		6	0.01043	0.00891
7	-0.000812651	0.01841		7	-0.01787	0.00855		7	-0.00212	0.00797		7	-0.01088	0.00819		7	-0.0126	0.01024		7	-0.00306	0.01424		7	-0.00627	0.0083		7	-0.000917071	0.01174
8	-0.02681	0.01291		8	-0.03228	0.01077		8	-0.0145	0.01247		8	-0.03333	0.00889		8	0.0008605	0.01167		8	-0.00982	0.01308		8	0.00066763	0.00933		8	-0.01789	0.00898
9	-0.02039	0.01216		9	-0.0393	0.01271		9	-0.02445	0.01289		9	-0.02528	0.00661		9	0.00217	0.01537		9	-0.00728	0.01288		9	-0.00929	0.01093		9	-0.01316	0.00906
10	-0.03844	0.01451		10	-0.05932	0.01496		10	-0.03897	0.0136		10	-0.03557	0.00839		10	-0.0396	0.01163		10	-0.04175	0.01416		10	-0.01739	0.01102		10	-0.0293	0.01178
11	-0.02234	0.02053		11	-0.01081	0.01801		11	-0.00898	0.01379		11	-0.00121	0.01248		11	0.08089	0.04128		11	0.04682	0.01849		11	0.09202	0.02894		11	0.07463	0.01941
12	-0.02979	0.03382		12	0.01748	0.02077		12	0.02902	0.01459		12	0.01366	0.01387		12	0.18801	0.04493		12	0.11821	0.0223		12	0.18424	0.03052		12	0.1804	0.0328
13	-0.03378	0.03429		13	0.02769	0.02315		13	0.03497	0.01582		13	0.01956	0.01305		13	0.30758	0.05361		13	0.22861	0.03479		13	0.2668	0.0349		13	0.26735	0.03585
14	-0.01034	0.02613		14	0.05018	0.0213		14	0.04657	0.0152		14	0.01164	0.01231		14	0.31818	0.04942		14	0.2976	0.03657		14	0.31261	0.03569		14	0.34183	0.03366
15	0.00892	0.01986		15	0.03041	0.02436		15	0.05458	0.01218		15	-0.00172	0.0139		15	0.36029	0.04548		15	0.35829	0.03788		15	0.39178	0.03937		15	0.3974	0.03343
16	-0.00128	0.01774		16	0.02957	0.02368		16	0.05918	0.01529		16	0.0103	0.0133		16	0.40146	0.04413		16	0.39484	0.03922		16	0.40481	0.03736		16	0.41728	0.03091
17	-0.01174	0.02184		17	0.01818	0.02767		17	0.06065	0.01681		17	0.00236	0.01381		17	0.42285	0.05082		17	0.42715	0.04144		17	0.41758	0.03578		17	0.42638	0.03614
18	-0.01148	0.026		18	-0.01905	0.0358		18	0.05886	0.01654		18	-0.01215	0.01192		18	0.42238	0.04732		18	0.39725	0.0385		18	0.39647	0.0337		18	0.39659	0.03828
19	-0.0273	0.02695		19	-0.01041	0.02903		19	0.05713	0.01672		19	-0.00852	0.01495		19	0.40193	0.04458		19	0.40624	0.04273		19	0.40227	0.03461		19	0.39599	0.0412
20	-0.02105	0.02928		20	-0.02244	0.03032		20	0.037	0.01892		20	-0.02018	0.01588		20	0.43549	0.04927		20	0.4158	0.0491		20	0.40392	0.04014		20	0.37882	0.03826
21	-0.01969	0.02968		21	-0.05137	0.03283		21	0.02788	0.02054		21	-0.01904	0.0183		21	0.41931	0.05488		21	0.39805	0.04801		21	0.40043	0.03966		21	0.32732	0.04026
22	-0.03576	0.03151		22	-0.06264	0.03441		22	0.03178	0.02338		22	-0.02201	0.0183		22	0.38654	0.04737		22	0.36861	0.05015		22	0.37793	0.03915		22	0.31799	0.04056
23	-0.04617	0.02883		23	-0.07677	0.03489		23	0.02295	0.0261		23	-0.03064	0.01924		23	0.38504	0.05011		23	0.34901	0.04875		23	0.37297	0.04464		23	0.28896	0.03908
24	-0.0473	0.03313		24	-0.08955	0.0342		24	0.02397	0.02993		24	-0.03216	0.01924		24	0.36174	0.04908		24	0.33928	0.04983		24	0.36529	0.04495		24	0.26752	0.03667
25	-0.04761	0.03628		25	-0.08147	0.03186		25	0.01817	0.02964		25	-0.04067	0.02473		25	0.3484	0.04598		25	0.3186	0.04703		25	0.35185	0.04486		25	0.23655	0.03456
26	-0.07002	0.0352		26	-0.08305	0.03424		26	0.02279	0.02774		26	-0.04115	0.0263		26	0.28753	0.04335		26	0.29682	0.04469		26	0.3299	0.04174		26	0.19683	0.03522
27	-0.07975	0.03685		27	-0.07579	0.03895		27	0.02729	0.02984		27	-0.04128	0.02382		27	0.27873	0.04286		27	0.26342	0.04005		27	0.31117	0.04032		27	0.16084	0.03633
28	-0.07373	0.03425		28	-0.04859	0.04241		28	0.01585	0.03346		28	-0.05255	0.02648		28	0.28743	0.04876		28	0.23518	0.04065		28	0.28681	0.0384		28	0.1344	0.03759
29	-0.0735	0.0345		29	-0.04349	0.0448		29	0.00507	0.03397		29	-0.04917	0.02557		29	0.24796	0.04201		29	0.21142	0.03618		29	0.27462	0.03715		29	0.10519	0.03601
30	-0.08389	0.03662		30	-0.01906	0.04942		30	-0.00378	0.03824		30	-0.0671	0.02523		30	0.22669	0.04161		30	0.17391	0.0373		30	0.25855	0.03552		30	0.11937	0.02935
31	-0.1031	0.03667		31	-0.05234	0.04656		31	0.00797	0.03541		31	-0.07457	0.02801		31	0.23219	0.0477		31	0.14638	0.04058		31	0.2506	0.0378		31	0.08732	0.02998
32	-0.11216	0.03718		32	-0.04371	0.04313		32	-0.00221	0.03642		32	-0.08067	0.02715		32	0.20506	0.04552		32	0.13014	0.04307		32	0.20686	0.0388		32	0.03217	0.03745
33	-0.10783	0.04003		33	-0.04395	0.03724		33	0.00796	0.03521		33	-0.08345	0.0263		33	0.18494	0.04285		33	0.14136	0.04431		33	0.20515	0.03917		33	0.0529	0.03213
34	-0.12858	0.04393		34	-0.04761	0.03741		34	-0.00613	0.03465		34	-0.07943	0.0282		34	0.13242	0.03179		34	0.10142	0.04442		34	0.19425	0.03869		34	0.03065	0.03695
35	-0.13176	0.0442		35	-0.06695	0.04426		35	-0.00653	0.03366		35	-0.09184	0.03334		35	0.13205	0.03387		35	0.08914	0.04696		35	0.17087	0.03673		35	0.04874	0.03081
36	-0.12322	0.04459		36	-0.06832	0.04325		36	0.000414954	0.03535		36	-0.0992	0.03067		36	0.11252	0.03372		36	0.10395	0.05212		36	0.16445	0.03753		36	0.0496	0.03477
37	-0.12412	0.04446		37	-0.0548	0.04348		37	-0.01283	0.03394		37	-0.0897	0.03142		37	0.11119	0.04116		37	0.10313	0.05085		37	0.14988	0.03991		37	0.05403	0.03464
38	-0.12715	0.04105		38	-0.06556	0.04509		38	-0.03082	0.03416		38	-0.09612	0.02728		38	0.07679	0.03158		38	0.08626	0.05366		38	0.14152	0.04023		38	0.00623	0.02968
39	-0.14155	0.0399		39	-0.05507	0.0435		39	-0.04049	0.03269		39	-0.10634	0.0294		39	0.07108	0.04113		39	0.06867	0.04933		39	0.13775	0.03821		39	0.02351	0.03497
40	-0.14815	0.03859		40	-0.05584	0.04709		40	-0.00614	0.02827		40	-0.09758	0.02764		40	0.04906	0.03784		40	0.07832	0.05438		40	0.13139	0.03908		40	0.01681	0.03503
41	-0.15848	0.03927		41	-0.06606	0.04777		41	-0.01047	0.03353		41	-0.09124	0.02756		41	0.04313	0.04408		41	0.05223	0.05933		41	0.13142	0.03709		41	0.02784	0.04002
42	-0.17437	0.03878		42	-0.04833	0.05209		42	-0.0117	0.03326		42	-0.10627	0.02837		42	0.03012	0.03754		42	0.02383	0.05795		42	0.10826	0.03613		42	0.03504	0.04511
43	-0.17027	0.03845		43	-0.06173	0.05083		43	-0.02003	0.03181		43	-0.11539	0.03109		43	0.04107	0.03717		43	0.01099	0.06193		43	0.10124	0.03485		43	0.07949	0.0534
44	-0.15669	0.03887		44	-0.06182	0.04779		44	-0.01522	0.0323		44	-0.10148	0.0331		44	0.04288	0.04558		44	0.01043	0.06297		44	0.09479	0.03834		44	0.08705	0.05815
45	-0.17376	0.03662		45	-0.06365	0.04225		45	-0.02125	0.03184		45	-0.11167	0.0332		45	0.03906	0.04005		45	0.01463	0.06185		45	0.06437	0.04101		45	0.08937	0.05698
46	-0.16708	0.03758		46	-0.08657	0.03611		46	-0.03427	0.03394		46	-0.11942	0.03708		46	0.02353	0.04442		46	0.01899	0.06568		46	0.06089	0.03568		46	0.06985	0.05776
47	-0.16381	0.0384		47	-0.10834	0.03422		47	-0.03735	0.04123		47	-0.09896	0.03702		47	-0.00497	0.04346		47	0.013	0.06591		47	0.0609	0.03275		47	0.02771	0.04832
48	-0.17211	0.03985		48	-0.12064	0.032		48	-0.05262	0.04226		48	-0.09482	0.03671		48	-0.00985	0.04331		48	-0.000858513	0.06548		48	0.04415	0.03889		48	0.0444	0.05495
49	-0.18365	0.04154		49	-0.16721	0.04013		49	-0.05046	0.04494		49	-0.08688	0.03923		49	-0.02739	0.04009		49	-0.04514	0.06092		49	0.03672	0.03666		49	0.03468	0.05108
50	-0.18641	0.03866		50	-0.17409	0.0422		50	-0.05745	0.04597		50	-0.07875	0.04058		50	-0.03562	0.04236		50	-0.07962	0.06411		50	0.03153	0.03893		50	0.07361	0.04809

## Sheet: Panel_c_data
Naïve animals
	ASH-Average ΔF/F0 (%)
	WT	BWM-HisCl1 (5 Hist)	asic-1;del-1	Triple RNAi
1	-1.0126	4.46781	7.20736	-0.78388
2	-15.0587	-2.56442	2.36235	-1.63254
3	-50.5888	-8.47025	-12.5693	9.03524
4	-21.5442	-2.67224	12.8957	-4.07052
5	-14.4651	-0.40833	10.3501	-9.00838
6	-12.7301	-2.27711	1.57891	-16.6804
7	-4.15374	8.29886	5.24259	0.76312
8	7.20733	4.27777	-4.36555	-2.94392
9	-9.07691	12.0122	11.1066	-11.9769
10	-16.7165	-11.5342	8.06434	-8.47014
11	-5.43588	-1.07467	-2.98414	-1.22326
12	-37.1404	-5.20665	-15.2096	-7.04183
13	1.42651	2.9997	7.84284	-16.2751
14	-7.726	-13.2233	-25.5365	-13.182
15	25.9635	-8.22361	-15.3034	2.51253
16	-13.4979	16.33	-10.5265	3.21641
17	-18.8817	3.93409	4.33538	11.2934
18	8.10413	1.02712	1.544	-4.16187
19	0.10498	-0.9212	10.0174	1.80826
20	4.84907	-45.5476	5.9203	-13.0131
21	4.86289	5.23283	7.93202	-11.0412
22	-3.01207	-4.25899	4.10911	-1.05787
23	-0.98147	-0.33291	10.7319
24	3.73277	5.97167	8.0264
25	1.90256	-38.4224	18.2674
26	-29.5349	2.23949	-18.8097
27	16.435	-18.4145	2.13754
28	-0.37048		8.54509
29	-4.56767		8.52761
mean	-6.61746	-3.58374	1.7738	-4.26972
SEM	2.88766	2.57883	1.98137	1.63241
p value		0.7973	0.0548	0.9085

## Sheet: Panel_d_data
Trained animals
	ASH-Average ΔF/F0 (%)
	WT	BWM-HisCl1 (5 Hist)	asic-1;del-1	Triple RNAi
1	28.2344	14.9629	39.0228	11.15
2	-6.54403	1.72583	29.2175	7.59103
3	38.7716	19.0837	16.9555	13.4743
4	9.43115	38.0318	32.7904	27.4681
5	77.4945	31.6333	37.1249	19.253
6	29.889	51.2756	27.7296	13.9317
7	8.47353	29.4158	10.3405	30.9835
8	30.6696	40.7543	17.4508	10.4149
9	28.7265	20.2514	18.9798	7.27656
10	19.028	13.4631	23.5659	20.7689
11	21.0166	7.89503	23.4647	19.5948
12	41.9382	30.9129	2.96476	33.1899
13	34.5698	33.3633	29.0014	23.6638
14	72.4409	42.8005	31.4808	14.3393
15	25.7619	25.1964	12.1897	5.94846
16	16.1978	25.5374	33.0689	20.4022
17	26.5057	-1.05339	62.054	32.44
18	24.9697	6.52446	66.2748	43.8459
19	11.2651	10.1056	45.9494	12.2762
20	44.18	43.7752	35.0876	32.9359
21	0.00061021	8.68071	15.0884	21.034
22	13.0596	25.8845	10.0622	49.1445
23	28.925		21.4169	29.0613
24	21.0764		44.7749	10.1762
25	86.9713		26.7986	-2.06089
26	22.1105		11.2214	6.55209
27	23.6109			10.1677
28	-2.5493
29	5.65896
30	33.7599
31	19.4935
32	25.3575
33	5.83685
mean	26.2525	23.6464	27.8491	19.4453
SEM	3.6487	3.13511	3.01386	2.35569
p value		0.9399	0.9828	0.3902
