# Supplementary material for: Locomotion modulates olfactory learning through proprioception in C. elegans
Source: Nat Commun. 2023 Jul 27;14:4534. doi: 10.1038/s41467-023-40286-x (PMC10374624; doi:10.1038/s41467-023-40286-x)
Supplement: Supplementary file 4 — Source Data [file 41467_2023_40286_MOESM4_ESM.zip › Supplementary Fig. 14 Source Data.xlsx]

## Sheet: Panel_b_data
naïve						trained
	WT	asic-1	del-1	asic-1;del-1			WT	asic-1	del-1	asic-1;del-1	rescue
1	23.8095	43.5897	48.3871	33.3333		1	-25	7.14286	-6.97674	28.5714	-21.7391
2	52.9412	59.1837	40	40		2	-20	4	-6.12245	46.6667	-13.0435
3	17.6471	53.8462	57.1429	56		3	-15.5556	-9.09091	-2.32558	47.8261	-23.8095
4	40	58.6207	66.6667	36.3636		4	-7.14286	-13.0435	9.09091	57.5758	-13.0435
5	38.8889	44.9275	36.8421	46.1538		5	-37.931	-5.88235	10.2041	60	21.7391
6	34.7826	33.3333	28.8889	50		6	12.1951	-11.1111	-1.63934	44	-18.1818
7	36.8421	25.5814	44	31.8182		7	-17.6471	15.3846	-7.69231	51.7241	0
8	42.2222	16.6667	23.0769	46.9388		8	-27.2727	15.1515	16.6667	14.2857	-20
9	34.3284	13.0435	60.8696	25.7143		9	-60	40	16.6667	31.5789	-5.88235
10	25.4902	30.7692	28.5714	36.3636		10	-71.4286	-13.3333	-5	15.7895	13.0435
11	40	21.7391	36.5854	27.8688		11	-55.5556	-47.8261	-5.55556	21.7391	-21.7391
12	53.8462	9.67742	33.3333	6.25		12	-89.4737	21.7391	35.1351	22.2222	15.7895
13	54.5455	45.4545	41.6667	37.1429		13	-71.4286	-7.69231	0	33.3333	-4
14	53.8462	7.69231	23.0769	8.33333		14	-51.7241	18.75	0	6.66667	0
15	20	20	25	21.4286		15	-65.4321	16.129	10	25	28.5714
16	33.3333	30.4348	35.2941	33.3333		16	-45.7627	3.7037	21.0526	15.1515	-33.3333
17	45	2.7027	30.6122	31.0345		17	-68.75	6.25	5	8.33333	33.3333
18	27.8688	25	26.3158	42.8571		18	-54.5455	40	12.5	57.8947	-20
19	30.1587	38.4615	47.6191	50		19	-82.8571	22.5806	-15	26.3158	15.7895
20	42.2222	39.5349	26.8293	26.8293		20	-23.6364	17.6471	-11.1111	61.9048	-14.2857
21		24.3243				21	-72.2222	33.3333		12
22		23.8095				22	-82.5243	12.8205		0
23		38.0952				23	-57.1429	37.5		5.88235
24		29.7297				24	-56.0976	27.2727		30.2326
25		22.5806				25		25		18.75
26		60
27		62.963
28		30
mean	37.3887	32.5629	38.0389	34.3882		mean	-47.789	10.257	3.74465	29.7378	-4.03958
SEM	2.50911	3.12608	2.85607	2.90308		SEM	5.49393	4.09209	2.7997	3.76756	4.31982
p value		0.6341	0.9988	0.9023		p value		0	0	0	0
									0.0004
								0.0088
										2.26133e-06
