# Supplementary material for: Locomotion modulates olfactory learning through proprioception in C. elegans
Source: Nat Commun. 2023 Jul 27;14:4534. doi: 10.1038/s41467-023-40286-x (PMC10374624; doi:10.1038/s41467-023-40286-x)
Supplement: Supplementary file 4 — Source Data [file 41467_2023_40286_MOESM4_ESM.zip › Supplementary Fig. 2 Source Data.xlsx]

## Sheet: Panel_a_data
Naïve Choice index
	Gelatin: 2%		1%		0.5%		0.3%		0.1%		0
	Speed (μm/s)	Naïve Choice index	Speed (μm/s)	Naïve Choice index	Speed (μm/s)	Naïve Choice index	Speed (μm/s)	Naïve Choice index	Speed (μm/s)	Naïve Choice index	Speed (μm/s)	Naïve Choice index
1	95.3952	0.304348	110.853	0.318182	117.019	0.473684	106.622	0.37931	129.058	0.230769	132.364	0.513514
2	28.6877	0.25	63.1398	0.372549	109.378	0.490196	118.715	0.0344828	136.573	0.310345	156.738	0.0869565
3	129.459	-0.137931	78.1145	0.348837	91.7196	0.784615	113.608	0.3	142.676	0.352941	154.827	0.153846
4	43.8946	0.306122	109.764	0.219512	109.089	0.352941	123.878	0.0526316	155.25	0.285714	144.005	0.534884
5	98.5864	0.515152	99.3692	0.111111	73.697	0.137255	68.6047	0.166667	148.53	0.461538	169.055	0.259259
6	128.364	0.25	104.888	0.534884	104.202	0.384615	99.3975	0.2	148.464	0.0909091	123.274	0.448276
7	82.4812	-0.0526316	94.6969	0.495146	105.433	-0.025641	99.335	0.384615	129.692	-0.0769231	162.833	0.454545
8	64.1401	0.179487	77.0022	0.269231	79.7185	0.181818	108.558	0.1	185.039	0.106383	129.308	0.5
9	76.2551	0.136364	97.0397	0.408451	105.33	0.625	90.0472	0.238095	149.393	0.391304	132.034	0.148148
10	103.004	-0.0204082	119.662	0.426471	102.68	0.44	108.153	0.15	146.068	0.214286	184.801	-0.025641
11	78.5365	0.259259	64.1334	0.255814	119.847	0.283019	110.967	0.272727	125.041	0.612903	174.412	0.171875
12	83.572	0.318182	66.4873	0.0789474	80.6973	0.0377358	107.042	0.0869565	125.566	0.214286	173.644	0.202797
13	81.9544	0.465347	63.6976	0.302326	63.8382	-0.010989	126.91	0.220339	81.4669	0.384615	130.353	0.0806452
14	34.7702	0.391304	83.8524	0.119266	126.689	0.159091	104.463	0.333333	85.009	0	157.124	-0.148936
15	31.4988	0.40146	84.0908	0.397059	74.6523	0.142857	77.9174	0	80.5856	0.133333	146.87	0.254902
16	32.2309	0.255319	80.8182	0.164179	89.1509	0.204301	109.636	0.166667	123.16	0.2	141.875	-0.25
17	129.51	-0.105263	106.62	0.242424	88.5794	-0.117647	112.121	0.363636	118.636	0	166.835	0.298246
18	94.7868	0.25	101.74	-0.131034	97.9587	0.390476	104.746	0.483146	121.875	0.125	118.228	0.397849
19	106.772	0.227273	111.787	0.0827068	97.5752	0.342466	100.822	0.228571	118.069	0.0434783	151.978	0.0377358
20	97.7314	0.275862	105.778	0.113636	117.118	0.129412	101.215	0.239669	122.718	0.326733	133.578	-0.010989
21	109.582	-0.0222222	107.982	0.115385	115.466	0.157895	92.5285	0.333333	128.724	-0.010989	136.855	0.0217391
22	103.751	0.266667	99.1377	-0.226667	117.619	-0.102564	94.1831	0.105263	95.2508	0	148.144	0.243243
23	83.5095	0.230769	96.2965	-0.12	80.0545	0.333333	95.4637	-0.131313	94.3846	0.395833	170.082	0.393939
24	69.3131	0.0666667	91.8134	0	81.0012	-0.0537634	114.261	0.04	149.825	0.232143	164.452	0.322581
25	68.7865	0.157895	76.8273	0.0632911	120.958	0.186441	111.995	0.4	144.721	0.060241
26	72.4914	0.219512	110.722	0.25	111.558	-0.0416667	116.48	0.581395
27					62.3781	-0.170732	121.383	0.306122
28					124.22	0.272727
mean	81.887	0.207251	92.5505	0.198468	98.8438	0.213817	105.15	0.223543	127.431	0.203394	150.153	0.212059
SEM	5.83888	0.0328445	3.33052	0.0378911	3.55247	0.0440717	2.53492	0.0309167	5.06879	0.0347603	3.72069	0.0434818
p value		1		0.9999		1		0.9999		1

## Sheet: Panel_b_data
Learning index
	Gelatin: 2%		1%		0.5%		0.3%		0.1%		0
	Speed (μm/s)	Learning index	Speed (μm/s)	Learning index	Speed (μm/s)	Learning index	Speed (μm/s)	Learning index	Speed (μm/s)	Learning index	Speed (μm/s)	Learning index
1	62.2747	0.172272	111.404	0.164336	90.3548	0.718967	127.17	0.409613	127.919	-0.0835165	133.929	0.790109
2	93.6176	0.0753968	84.8617	0.286835	101.628	0.490196	120.394	0.111406	101.827	0.430345	122.541	0.726957
3	76.4432	-0.179598	98.7454	0.415504	110.162	0.895726	105.013	0.3	123.155	0.797386	115.776	0.459969
4	65.7333	0.195011	113.753	0.0582219	101.79	0.879257	119.064	0.187767	113.725	0.769585	109.805	0.790698
5	85.0177	1.07071	103.945	0.111111	85.0765	-0.0294118	129.703	-0.0185185	125.726	0.722408	196.869	0.495623
6	43.181	0.133117	83.6869	0.290439	106.763	0.611888	113.379	0.0421053	132.091	0.013986	181.87	0.639765
7	77.7418	-0.0232198	88.9446	0.664957	114.448	0.111614	102.124	0.54251	119.006	-0.178964	174.961	0.883117
8	84.4561	0.0544872	101.458	0.242204	102.709	-0.258182	104.091	-0.214286	122.39	0.422172	139.656	0.651515
9	89.8079	-0.0230567	106.573	0.580864	89.9502	0.518617	97.4035	0.120448	138.745	0.300395	172.057	0.491432
10	81.4112	-0.520408	90.108	0.61796	82.1136	-0.00186047	83.9498	-0.05	106.802	0.368132	173.689	0.209653
11	59.0012	0.287831	70.326	0.440999	83.9307	0.473495	111.597	0.041958	127.249	0.703812	144.908	0.171875
12	96.1857	0.469697	95.3089	0.447368	99.2949	0.118817	93.1768	0.0869565	134.949	0.357143	164.715	0.802797
13	82.7381	0.682738	84.065	0.474739	110.721	-0.126374	130.286	0.291768	131.798	0.407871	160.918	0.47305
14	69.1891	0.424638	74.9058	0.224529	93.5194	-0.255543	109.033	0.717949	109.503	0.0322581	109.652	0.404462
15	92.0354	0.234793	80.7373	0.297059	121.019	0.0790274	117.49	0.142857	109.165	0.189937	168.844	0.18572
16	89.016	0.144208	103.47	0.111548	102.15	0.281224	112.115	0.0952381	121.511	0.644444	146.859	-0.0667539
17	84.5237	0.128779	109.98	0.0995671	110.606	-0.00653595	116.445	0.243636	113.564	0.310345	184.835	0.350877
18	73.5653	0.33	93.7064	-0.0925729	110.572	0.159707	100.268	0.57992	116.581	0.388158	198.974	0.802105
19	79.2654	0.265734	79.2174	0.236553	90.5687	0.660648	106.238	0.657143	113.5	0.102302	149.915	0.621446
20	86.706	0.381125	99.2396	0.238636	91.4529	-0.203922	103.784	0.439669	124.488	1.07673	126.762	-0.0300973
21	73.837	-0.180117	109.446	0.412682	85.4475	-0.331467	86.5513	0.213333	148.314	0.489011	141.79	0.183029
22	55.8617	0.397101	114.973	-0.135758	115.584	-0.59276	86.1205	0.175031	125.821	-0.52381	150.831	0.141202
23	80.5725	0.730769	97.9472	-0.205714	102.511	0.208333	90.0918	-0.0502321	130.583	0.110119	179.244	0.461901
24	71.6115	0.0410256	96.141	0.0212766	108.454	0.0231596	99.3292	0.176364	121.08	0.188665	163.037	0.584119
25	65.7683	0.190153	80.7042	0.224581	89.0897	0.421735	118.45	0.37561	106.84	-0.328648
26	76.2551	-0.0962773	63.1398	0.583333	79.7185	0.270833	113.608	0.812165
27					105.33	0.429268	123.878	0.247299
28					102.68	0.272727
mean	76.7622	0.207189	93.7226	0.261972	99.5587	0.207828	108.176	0.247323	121.853	0.308411	154.685	0.46769
SEM	2.48563	0.0628428	2.73917	0.0454461	2.13587	0.0706183	2.56229	0.0484088	2.21743	0.0744775	5.36062	0.0562501
p value		0.0398		0.1827		0.0351		0.1206		0.4696
