# Supplementary material for: Locomotion modulates olfactory learning through proprioception in C. elegans
Source: Nat Commun. 2023 Jul 27;14:4534. doi: 10.1038/s41467-023-40286-x (PMC10374624; doi:10.1038/s41467-023-40286-x)
Supplement: Supplementary file 4 — Source Data [file 41467_2023_40286_MOESM4_ESM.zip › Supplementary Fig. 3 Source Data.xlsx]

## Sheet: Panel_a_heatmaps
WT
AVA-naïve																									AVA-trained
Time (s)	1	2	3	4	5	6	7	8	9	10	11	12	13	14	15	16	17	18	19	20	21	22	23		Time (s)	1	2	3	4	5	6	7	8	9	10	11	12	13	14	15	16	17	18	19
1	-0.00576	0.01324	0.07581	-0.00306	0.06881	-0.06665	0.12856	0.17867	-0.02185	-0.04344	0.01481	0.05959	-0.02915	0.03536	0.02509	0.00262	0.07314	-0.11866	0.05974	0.15292	0.02681	0.04584	-0.46593		1	-0.07292	0.03899	0.06539	-0.19449	-0.02289	0.0509	0.15992	0.01315	-0.03497	0.1406	0.11746	0.07138	0.02489	-0.01579	-0.08852	-0.01436	0.04504	0.0408	-0.16295
2	0.03007	0.00846	0.1039	0.05006	0.06575	-0.01779	0.06443	0.16068	-0.05963	-0.09304	0.00577	0.0251	0.01269	0.02667	0.01206	0.01121	0.06446	-0.10004	-0.11545	0.08295	-0.02222	0.08154	-0.46326		2	-0.05086	0.00938	0.05704	-0.09461	0.00303	0.03698	0.11315	0.07508	-0.0351	-0.00401	-0.19445	0.01294	0.0533	0.03496	-0.06844	-0.12279	0.00253	0.02691	-0.33059
3	0.06871	0.04407	0.07203	0.10508	0.03033	0.03543	-0.02481	0.09077	-0.02588	-0.07418	-0.0151	0.12528	0.00352	0.0199	0.02442	0.00496	0.06848	-0.04767	0.09006	0.04834	0.01476	0.14525	-0.48349		3	-0.00954	-0.01107	0.00374	0.01491	-0.01153	-0.01911	0.05887	0.07083	0.00105	-0.2883	-0.1855	-0.14723	0.12159	0.06343	-0.02725	0.01197	0.03289	0.02885	-0.55542
4	0.08125	0.02943	0.02045	0.0321	-0.02193	0.06982	-0.06048	0.01303	0.00666	-0.05493	-0.00569	0.08787	-0.10746	-0.02576	0.00443	-0.02942	0.03699	-0.03216	0.05787	0.05615	0.02443	-0.00745	-0.58978		4	0.01376	-0.03716	0.01648	-0.00327	-0.00734	0.00551	-0.05345	0.02963	0.02031	-0.23209	-0.16396	-0.0813	0.13005	0.02496	0.00743	-0.06145	-0.00776	0.00508	-0.58441
5	0.04568	0.02511	-0.03087	0.03682	-0.07322	0.05208	0.02402	-0.05572	0.05238	0.02821	-0.01209	0.10665	-0.01082	-0.03277	-0.00366	-0.01262	-0.00289	0.05899	0.03869	-0.00935	-0.00847	-0.02469	-0.55113		5	0.04856	-0.00754	0.10764	-0.22829	0.01221	0.0162	-0.08726	0.03714	-0.01	0.19063	-0.13227	0.01517	0.01584	-0.03928	0.03715	0.01528	-0.01277	0.01862	0.23972
6	0.09942	-0.01003	-0.000892929	0.08367	-0.01044	0.01614	0.0358	-0.13116	0.03867	0.06022	0.0012	0.09605	0.05873	-0.03569	0.000381911	-0.00872	-0.03983	0.04387	-0.01145	-0.08153	-0.00174	0.00847	0.33171		6	0.04079	0.02877	0.0019	-0.02252	0.03794	5.9011e-05	-0.03799	0.02014	0.00876	0.2352	0.09544	-0.07097	-0.23194	-0.02697	0.02438	0.05504	-0.02148	-0.000953252	1.05131
7	0.04619	-0.05227	0.00992	-0.00467	-0.00348	0.01629	0.07667	-0.06327	0.03657	0.06487	-0.0037	-0.03186	0.00691	-0.02235	0.01229	0.02451	-0.04686	0.00625	-0.03002	-0.09307	0.00995	-0.11302	0.42306		7	0.0411	0.04076	-0.06128	-0.00969	0.01181	-0.00579	0.01211	-0.00955	-0.01314	0.17379	0.03373	-0.09168	-0.07239	-0.00465	0.01395	-0.00421	-0.0038	-0.01014	0.26439
8	-0.24914	-0.01651	-0.03033	-0.06747	0.02435	-0.000824736	-1.53067e-05	-0.08212	-0.03338	0.05449	0.00927	-0.11792	0.02166	-0.0039	-0.00703	-0.01574	-0.0616	0.07413	-0.04179	-0.07409	0.03268	-0.14758	0.73048		8	0.03489	0.00867	-0.08208	0.15758	-0.02071	-0.0415	0.00125	-0.01855	0.03199	0.09876	0.17118	0.09965	0.00978	-0.0185	-0.01317	0.02664	-0.00776	-0.04068	0.09714
9	-0.06615	-0.00541	-0.10839	-0.09719	-0.02749	-0.04595	-0.12109	-0.04471	0.01097	0.07032	-0.00434	-0.1598	0.04119	0.01001	-0.03017	0.02841	-0.05138	0.05357	-0.02754	-0.04803	-0.02456	-0.02168	0.44325		9	0.00507	-0.02764	-0.04531	0.21853	-0.01293	-0.01689	-0.09144	-0.08097	-0.01041	-0.20088	0.12375	0.06125	-0.02526	-0.01697	0.07522	-0.0186	-0.00962	-0.05169	0.00862
10	-0.05029	-0.03608	-0.11164	-0.13534	-0.05269	-0.05856	-0.12308	-0.06617	-0.00451	-0.01251	0.00986	-0.19095	0.00273	0.02853	-0.03781	-0.0052	-0.04052	0.06171	-0.02011	-0.03428	-0.05164	0.03332	0.6251		10	-0.05086	-0.04315	-0.06352	0.16185	0.01041	-0.02637	-0.07515	-0.1369	0.04152	-0.11371	0.13464	0.13078	-0.02586	-0.0012	0.03924	0.11247	-0.01726	-0.01679	-0.02781
11	-0.0444	-0.09203	-0.15727	-0.18649	-0.03627	-0.08828	-0.1116	-0.09837	-0.03434	-0.03947	0.00588	-0.28306	0.04098	0.01279	-0.0441	-0.000899309	0.00214	0.09857	0.00897	-0.04135	-0.08748	0.03252	0.5065		11	-0.11859	-0.42145	-0.05043	0.27521	-0.0239	-0.03142	-0.09437	-0.10269	0.07326	-0.18553	0.04559	0.15682	-0.04158	0.01766	-0.03741	-0.03217	-0.02044	-0.08667	0.6604
12	-0.1025	-0.10359	-0.19834	-0.24954	-0.34769	-0.42222	-0.08788	-0.20223	-0.40362	-0.36246	0.01443	-0.32708	-0.71345	0.00846	-0.05421	-0.28535	-0.00851	0.04853	0.01332	-0.49797	-0.08445	0.0773	-0.1339		12	-0.03563	-0.47187	-0.04019	-0.00947	-0.04324	-0.01427	-0.081	-0.0912	0.03637	-0.20261	0.02575	-0.14566	-0.13102	-0.2804	-0.31326	-0.09746	-0.02307	-0.07908	0.51743
13	-0.48279	-0.12732	-0.57513	-0.29366	-0.35074	-0.34286	-0.24584	-0.67829	-0.52961	-0.45765	-0.27889	0.1641	-0.78598	-0.41975	-0.08004	-0.57137	-0.53686	0.03067	0.11048	-0.56868	-0.10975	-0.45615	-0.27091		13	-0.68372	-0.44437	-0.46317	0.05533	-0.04065	-0.03262	-0.57202	-0.12341	-0.02056	-0.21079	-0.49572	-0.34041	-0.50568	-0.26004	-0.46865	-0.5754	-0.45755	-0.4014	0.23893
14	-0.86667	-0.1637	-0.63941	-0.33106	-0.35986	-0.40681	-0.31487	-0.69307	-0.5306	-0.51248	-0.28125	-0.09361	-0.79057	-0.49523	-0.48015	-0.65693	-0.63888	-0.33784	-0.4788	-0.69074	-0.10507	-0.71548	-0.45888		14	-0.69646	-0.45318	-0.54647	-0.0052	-0.24992	-0.05623	-0.68434	-0.35486	-0.52659	-0.07929	-0.57993	-0.38009	-0.67609	-0.52501	-0.55364	-0.52142	-0.53277	-0.43116	-0.54093
15	-0.80781	-0.15815	-0.70992	-0.36627	-0.39974	-0.45194	-0.5082	-0.70932	-0.53927	-0.53469	-0.31546	-0.32131	-0.82225	-0.53103	-0.43185	-0.69992	-0.68803	-0.40572	-0.68183	-0.75921	-0.10168	-0.78173	-0.37281		15	-0.81173	-0.50254	-0.66737	-0.35127	-0.56012	-0.45992	-0.68392	-0.32339	-0.59268	-0.58125	-0.82311	-0.4442	-0.66522	-0.48925	-0.62925	-0.52696	-0.56419	-0.48735	-0.77908
16	-0.74587	-0.17203	-0.73907	-0.37331	-0.41649	-0.44836	-0.65147	-0.71745	-0.51948	-0.56525	-0.32348	-0.45034	-0.8378	-0.5647	-0.48105	-0.71828	-0.72908	-0.38942	-0.77283	-0.73912	-0.09705	-0.77584	-0.48874		16	-0.88319	-0.49584	-0.74183	-0.36282	-0.65648	-0.67418	-0.68142	-0.46845	-0.67178	-0.61642	-0.85941	-0.51339	-0.78063	-0.58078	-0.59458	-0.70648	-0.70567	-0.4775	-0.915
17	-0.75637	-0.56104	-0.76745	-0.3854	-0.45853	-0.47108	-0.78953	-0.72266	-0.56991	-0.59947	-0.36942	-0.49488	-0.8902	-0.59636	-0.50531	-0.78861	-0.72281	-0.41387	-0.8174	-0.74396	-0.09188	-0.74599	-0.43607		17	-0.88411	-0.5385	-0.70726	-0.56858	-0.75303	-0.72644	-0.76451	-0.54859	-0.41164	-0.73528	-0.92378	-0.53001	-0.82837	-0.67424	-0.51845	-0.68889	-0.72864	-0.49415	-0.83705
18	-0.62841	-0.56551	-0.77986	-0.54197	-0.48428	-0.53815	-0.79413	-0.82274	-0.58177	-0.59605	-0.37931	-0.48436	-0.8621	-0.62792	-0.50958	-0.80699	-0.74322	-0.47051	-0.9251	-0.76108	-0.06905	-0.71132	-0.41408		18	-0.8633	-0.54238	-0.71097	-0.71425	-0.8047	-0.78796	-0.77494	-0.66119	-0.29018	-0.81576	-0.93442	-0.55427	-0.71477	-0.64118	-0.50463	-0.53609	-0.76032	-0.47859	-0.78692
19	-0.62303	-0.53345	-0.81606	-0.4688	-0.492	-0.60444	-0.82244	-0.83841	-0.56093	-0.62107	-0.40142	-0.67987	-0.87885	-0.65691	-0.5325	-0.77768	-0.7489	-0.52597	-0.88177	-0.73168	-0.06846	-0.66627	-0.52213		19	-0.89561	-0.55366	-0.71649	-0.68665	-0.82724	-0.80693	-0.83382	-0.75133	-0.34422	-0.86256	-0.95136	-0.53203	-0.72927	-0.62157	-0.48273	-0.62379	-0.80176	-0.43669	-0.67215
20	-0.63711	-0.56413	-0.84307	-0.5899	-0.51385	-0.52103	-0.71989	-0.86366	-0.62923	-0.65089	-0.40642	-0.70959	-0.87585	-0.65811	-0.55721	-0.84605	-0.76957	-0.5535	-0.87372	-0.78304	-0.20891	-0.62876	-0.50281		20	-0.90276	-0.59914	-0.74055	-0.65329	-0.82345	-0.8503	-0.84509	-0.7703	-0.41416	-0.72909	-0.92765	-0.49975	-0.75285	-0.6731	-0.49811	-0.49671	-0.7817	-0.4284	-0.51077
21	-0.70697	-0.61037	-0.84469	-0.75133	-0.54656	-0.65159	-0.76259	-0.88976	-0.6106	-0.64186	-0.4132	-0.72654	-0.8633	-0.68988	-0.59742	-0.83941	-0.83464	-0.56516	-0.93439	-0.69224	-0.39034	-0.62924	-0.3939		21	-0.91736	-0.61712	-0.76301	-0.72643	-0.83502	-0.86079	-0.94071	-0.79377	-0.40832	-0.53767	-0.9216	-0.36848	-0.40658	-0.64193	-0.46369	-0.48585	-0.74079	-0.41583	-0.41755
22	-0.69776	-0.70854	-0.82956	-0.79942	-0.52734	-0.67726	-0.93326	-0.81433	-0.64915	-0.62492	-0.36893	-0.68317	-0.71883	-0.74646	-0.57967	-0.49282	-0.79097	-0.62992	-0.86196	-0.71196	-0.53845	-0.63733	-0.22259		22	-0.89934	-0.63263	-0.77275	-0.6766	-0.8426	-0.85313	-0.91148	-0.75007	-0.50134	-0.61864	-0.76238	-0.42928	-0.67549	-0.58964	-0.54426	-0.58842	-0.7627	-0.38311	-0.43987
23	-0.56571	-0.75047	-0.8004	-0.76455	-0.50974	-0.68831	-0.94612	-0.65594	-0.38621	-0.51525	-0.38636	-0.58561	-0.66562	-0.73248	-0.46151	-0.79252	-0.71359	-0.63265	-0.75426	-0.87347	-0.64653	-0.61786	-0.47032		23	-0.8282	-0.6069	-0.77739	-0.84472	-0.79173	-0.88198	-0.90021	-0.75333	-0.59258	-0.53692	-0.76722	-0.43751	-0.52683	-0.57694	-0.60057	-0.31896	-0.7202	-0.45268	-0.2687
24	-0.68061	-0.78176	-0.78392	-0.81254	-0.47864	-0.59261	-0.71805	-0.68553	-0.48164	-0.56149	-0.40056	-0.65704	-0.81349	-0.71222	-0.4833	-0.54988	-0.51992	-0.64001	-0.82359	-0.66952	-0.63159	-0.53424	-0.67147		24	-0.90742	-0.61113	-0.69846	-0.85092	-0.64271	-0.84808	-0.75574	-0.74933	-0.62951	-0.52925	-0.638	-0.52228	-0.70329	-0.5127	-0.62352	-0.45778	-0.55838	-0.4263	-0.13435
25	-0.62482	-0.81458	-0.78932	-0.80013	-0.57579	-0.58001	-0.72234	-0.89672	-0.70249	-0.66404	-0.43558	-0.78708	-0.80591	-0.59761	-0.528	-0.55417	-0.57552	-0.73157	-0.91272	-0.67735	-0.63068	-0.55185	-0.33765		25	-0.87604	-0.61677	-0.82775	-0.86632	-0.76202	-0.81227	-0.7691	-0.67967	-0.63548	-0.60106	-0.59541	-0.51195	-0.84469	-0.47482	-0.59145	-0.47179	-0.59113	-0.38467	-0.42499
26	-0.55061	-0.83277	-0.82173	-0.79923	-0.55525	-0.66341	-0.78861	-0.94604	-0.55881	-0.61826	-0.44849	-0.7906	-0.71863	-0.59466	-0.54283	-0.58543	-0.71602	-0.44452	-0.98948	-0.72498	-0.54756	-0.44276	0.17447		26	-0.78687	-0.64603	-0.84143	-0.88749	-0.65788	-0.72824	-0.78037	-0.7014	-0.53069	-0.46213	-0.52742	-0.37741	-0.63318	-0.45061	-0.58936	-0.4352	-0.46785	-0.25584	-0.76577
27	-0.49763	-0.8303	-0.80498	-0.81191	-0.4593	-0.65283	-0.93571	-0.83145	-0.41945	-0.53253	-0.3997	-0.67651	-0.65366	-0.66715	-0.49947	-0.51588	-0.66553	-0.51279	-0.8242	-0.76592	-0.39753	-0.31802	0.3361		27	-0.78873	-0.62135	-0.77782	-0.88001	-0.73867	-0.78312	-0.6906	-0.69217	-0.53541	-0.77341	-0.44321	-0.35166	-0.38904	-0.37406	-0.72051	-0.35034	-0.4734	-0.23798	-0.52291
28	-0.56673	-0.84156	-0.75907	-0.82577	-0.44224	-0.58468	-0.95408	-0.67857	-0.43919	-0.5544	-0.37216	-0.63486	-0.67061	-0.69334	-0.44174	-0.99531	-0.4814	-0.80721	-0.52274	-0.72795	-0.44189	-0.22916	0.56094		28	-0.79246	-0.54661	-0.74688	-0.8306	-0.76519	-0.80471	-0.59667	-0.53611	-0.49205	-0.91382	-0.55839	-0.26378	-0.37455	-0.41937	-0.72311	-0.58494	-0.68878	-0.26063	-0.47865
29	-0.57313	-0.85897	-0.77501	-0.8131	-0.42103	-0.56056	-0.80775	-0.67218	-0.44614	-0.5187	-0.33096	-0.63369	-0.64052	-0.55169	-0.39007	-0.79955	-0.42252	-0.55777	-0.66264	-0.57091	-0.43749	-0.26218	0.62333		29	-0.84434	-0.55295	-0.69477	-0.75082	-0.63873	-0.71373	-0.60919	-0.54385	-0.64253	-0.84399	-0.53564	-0.34909	-0.25852	-0.60561	-0.46578	-0.50931	-0.57397	-0.15659	-0.20564
30	-0.5762	-0.78962	-0.77095	-0.753	-0.43007	-0.56242	-0.66662	-0.69743	-0.48973	-0.51097	-0.34865	-0.71903	-0.63992	-0.52178	-0.40175	-0.42094	-0.52652	-0.58842	-0.73012	-0.3748	-0.46893	-0.07882	0.38791		30	-0.94004	-0.56706	-0.43011	-0.86162	-0.64091	-0.70867	-0.61462	-0.49093	-0.68942	-0.43688	-0.67236	-0.34537	-0.57518	-0.40214	-0.27702	-0.66832	-0.34723	-0.34844	-0.07286
31	-0.49175	-0.68296	-0.81173	-0.86734	-0.45921	-0.62093	-0.68851	-0.69017	-0.59461	-0.57141	-0.42772	-0.80731	-0.69034	-0.48309	-0.49543	-0.22947	-0.59269	-0.62101	-0.93067	-0.09865	-0.64764	-0.28202	0.3027		31	-0.7558	-0.61113	-0.53922	-0.78996	-0.48671	-0.79865	-0.66932	-0.43799	-0.4968	-0.33312	-0.5037	-0.17678	-0.59995	-0.13984	-0.20949	-0.33686	-0.2506	-0.45155	-0.2264
32	-0.48305	-0.76003	-0.80768	-0.87321	-0.47919	-0.64972	-0.78969	-0.78678	-0.65901	-0.59538	-0.37216	-0.77505	-0.6989	-0.6378	-0.50891	-0.15915	-0.47314	-0.74514	-0.80131	-0.0581	-0.43625	-0.37715	0.49157		32	-0.57747	-0.60936	-0.68721	-0.84215	-0.63174	-0.62717	-0.63884	-0.62401	-0.33331	-0.22217	-0.25688	-0.10821	-0.18238	-0.12639	-0.09008	-0.1556	-0.27383	-0.28284	-0.36624
33	-0.47639	-0.78962	-0.71748	-0.75844	-0.45866	-0.54842	-0.83408	-0.87178	-0.60625	-0.58848	-0.30922	-0.7381	-0.49425	-0.40441	-0.38872	-0.11383	-0.19086	-0.62371	-0.31167	-0.09902	-0.42141	-0.20047	0.61718		33	-0.58803	-0.56988	-0.63128	-0.87166	-0.63254	-0.54628	-0.6451	-0.48344	-0.33198	-0.45966	-0.16154	-0.11966	-0.05065	-0.18906	-0.04784	-0.17981	-0.25034	-0.10717	-0.0944
34	-0.46974	-0.60466	-0.60105	-0.78441	-0.45561	-0.52959	-0.69341	-0.86394	-0.61002	-0.6085	-0.28351	-0.69997	-0.38625	-0.27295	-0.30807	-0.47994	0.0086	-0.27305	-0.11235	0.02378	-0.37421	-0.08881	0.77265		34	-0.62221	-0.55119	-0.52044	-0.78697	-0.54496	-0.55737	-0.35908	-0.30518	-0.26803	-0.45025	-0.06233	-0.04691	-0.09597	-0.11254	-0.13805	-0.43212	-0.21576	-0.10865	0.02938
35	-0.50454	-0.67541	-0.53866	-0.77836	-0.49591	-0.48555	-0.5356	-0.81056	-0.60358	-0.37962	-0.23225	-0.64865	-0.13597	-0.19427	-0.22068	-0.79213	0.116	-0.18694	-0.28195	0.07477	-0.51526	-0.065	0.65935		35	-0.55883	-0.43873	-0.4667	-0.59318	-0.47015	-0.58884	-0.25762	-0.2832	-0.1561	-0.18083	-0.02096	0.0098	-0.08388	-0.14906	-0.35497	-0.20631	-0.20627	-0.14297	-0.2875
36	-0.57876	-0.60928	-0.60105	-0.84843	-0.50223	-0.44416	-0.45631	-0.69481	-0.4045	-0.26776	-0.21047	-0.47708	-0.25513	-0.09481	-0.18294	-0.87028	0.14558	-0.1462	-0.42	0.09486	-0.45064	-0.00343	0.20433		36	-0.47184	-0.52933	-0.42043	-0.55511	-0.49888	-0.35623	-0.18664	-0.22527	-0.17591	-0.22317	0.05478	0.03703	-0.0452	-0.29523	-0.64151	0.01346	-0.22025	-0.14834	-0.30983
37	-0.56238	-0.54687	-0.63131	-0.84197	-0.42638	-0.40401	-0.43656	-0.57123	-0.245	-0.16509	-0.20148	-0.34334	-0.35855	-0.10027	-0.11352	-0.85035	0.09543	-0.31573	-0.43485	0.11458	-0.24328	-0.01836	-0.03286		37	-0.5523	-0.59526	-0.34833	-0.48024	-0.50267	-0.23417	-0.48601	-0.22752	-0.18411	-0.13427	0.09326	0.00236	-0.00109	-0.47866	-0.58858	0.0726	-0.24348	-0.14437	-0.16177
38	-0.54958	-0.51757	-0.66345	-0.77178	-0.4075	-0.37974	-0.41988	-0.4726	-0.38737	-0.21459	-0.20934	-0.22398	-0.34958	-0.17273	-0.08139	-0.91756	-0.01345	-0.39524	-0.51099	0.04053	-0.0439	0.09497	-0.08643		38	-0.59922	-0.64145	-0.31276	-0.32518	-0.29521	-0.18636	-0.61587	-0.19481	-0.33962	-0.11793	0.20917	-0.0291	0.06417	-0.54733	-0.58884	-0.26696	-0.26011	-0.10962	-0.18645
39	-0.53167	-0.49168	-0.77393	-0.69209	-0.3837	-0.33165	-0.43641	-0.30812	-0.23401	-0.17569	-0.22655	-0.12133	-0.34998	-0.21319	-0.0733	-0.85269	-0.12879	-0.54653	-0.57351	-0.06255	0.10925	0.06381	-0.25774		39	-0.7179	-0.64779	-0.21315	-0.23726	-0.26149	-0.19443	-0.79374	-0.26099	-0.4	-0.06889	0.12568	-0.07167	0.01946	-0.62502	-0.544	-0.20981	-0.25166	-0.04846	0.02193
40	-0.49482	-0.53314	-0.85955	-0.73338	-0.36241	-0.30878	-0.38146	-0.22979	-0.14427	-0.13462	-0.2472	-0.06179	-0.32487	-0.26297	-0.0623	-0.80581	-0.19568	-0.67105	-0.59269	-0.18314	0.14344	0.03053	-0.3201		40	-0.7906	-0.62981	-0.19689	-0.05824	-0.21023	-0.16033	-0.67558	-0.36758	-0.4381	0.04205	-0.000629144	-0.25072	-0.08388	-0.66271	-0.49159	-0.42266	-0.27077	-0.06177	0.23071
41	-0.49763	-0.52745	-0.92761	-0.72161	-0.33695	-0.27221	-0.30799	-0.19555	-0.04701	-0.0972	-0.2692	-0.06267	-0.27785	-0.26789	-0.05061	-0.79448	-0.13039	-0.76919	-0.51408	-0.17717	0.11081	-0.07851	-0.52303		41	-0.82415	-0.61888	-0.13349	0.05854	-0.19546	-0.16396	-0.61837	-0.48394	-0.46329	0.04106	-0.10057	-0.4335	-0.22408	-0.60733	-0.5002	-0.59702	-0.31652	-0.01636	-0.11203
42	-0.52246	-0.52267	-0.85739	-0.77169	-0.30946	-0.2484	-0.18507	-0.20803	-0.07027	-0.10493	-0.29077	-0.1709	-0.26728	-0.25595	-0.06207	-0.75385	-0.19704	-0.73778	-0.49427	-0.18387	-0.00265	-0.1657	-0.5072		42	-0.8167	-0.58468	-0.19359	0.07544	-0.22539	-0.1559	-0.56952	-0.56981	-0.43994	-0.13055	-0.15356	-0.39791	-0.19567	-0.61271	-0.49628	-0.47929	-0.34687	-0.03531	-0.0517
43	-0.51529	-0.51157	-0.81093	-0.78598	-0.26556	-0.20623	-0.17834	-0.23645	-0.1147	-0.1163	-0.29319	-0.25594	-0.29279	-0.26125	-0.11576	-0.80268	-0.17467	-0.72188	-0.49922	-0.15261	-0.11598	-0.22671	-0.40399		43	-0.78967	-0.5593	-0.20542	0.06966	-0.24314	-0.23215	-0.40292	-0.61477	-0.40229	-0.06195	-0.26584	-0.29135	-0.25067	-0.58	-0.48273	-0.46677	-0.40283	-0.0443	0.08892
44	-0.49507	-0.50863	-0.76475	-0.83225	-0.23081	-0.20545	-0.17742	-0.25561	-0.19293	-0.22023	-0.32843	-0.31811	-0.32727	-0.26428	-0.17417	-0.76244	-0.15215	-0.65903	-0.53265	-0.09381	-0.27312	-0.29608	-0.18087		44	-0.73964	-0.53674	-0.19309	0.16976	-0.31675	-0.21844	-0.362	-0.63523	-0.38844	-0.11594	-0.28253	-0.27829	-0.30928	-0.54195	-0.44727	-0.43468	-0.38804	-0.06768	-0.10615
45	-0.4636	-0.50849	-0.75772	-0.87229	-0.22157	-0.2165	-0.25824	-0.41139	-0.36619	-0.28856	-0.33607	-0.47531	-0.3697	-0.30243	-0.22674	-0.75344	-0.15586	-0.63419	-0.59703	-0.12174	-0.36023	-0.32686	0.008		45	-0.79122	-0.51206	-0.17019	0.07629	-0.34907	-0.29065	-0.34698	-0.63399	-0.35891	-0.1677	-0.26705	-0.22299	-0.34797	-0.52811	-0.46917	-0.4274	-0.38356	-0.0199	-0.02546
46	-0.50557	-0.51295	-0.6494	-0.92206	-0.18725	-0.247	-0.31365	-0.48536	-0.52779	-0.34989	-0.35306	-0.58384	-0.36911	-0.25965	-0.25572	-0.67413	-0.16532	-0.58455	-0.62922	-0.05177	-0.39135	-0.28474	0.07827		46	-0.76233	-0.49443	-0.1181	0.16976	-0.36084	-0.33626	-0.39416	-0.62124	-0.4054	-0.12981	-0.22712	-0.24713	-0.40054	-0.53156	-0.47282	-0.42258	-0.43636	-0.00776	0.24599
47	-0.48228	-0.50093	-0.55973	-0.93234	-0.19993	-0.23984	-0.32697	-0.65189	-0.56598	-0.34693	-0.3621	-0.68266	-0.36652	-0.27083	-0.29099	-0.68585	-0.16251	-0.50503	-0.61374	-0.06405	-0.40949	-0.34295	0.44456		47	-0.79153	-0.45776	-0.09394	0.07159	-0.35765	-0.4236	-0.49479	-0.62425	-0.36251	-0.11594	-0.24116	-0.2382	-0.44949	-0.54502	-0.43919	-0.3518	-0.43503	-0.01049	0.60791
48	-0.47486	-0.48921	-0.53786	-0.92755	-0.17932	-0.26101	-0.3738	-0.72556	-0.55234	-0.31933	-0.36936	-0.68736	-0.34639	-0.25845	-0.28673	-0.71789	-0.15626	-0.48913	-0.62427	-0.09531	-0.40179	-0.34561	0.65451		48	-0.77258	-0.41722	-0.10999	0.1672	-0.37041	-0.44177	-0.5929	-0.60553	-0.34099	-0.14888	-0.19082	-0.23126	-0.4658	-0.50309	-0.42667	-0.27697	-0.44481	0.00399	0.57148
49	-0.45106	-0.50787	-0.50085	-0.90029	-0.18029	-0.25042	-0.42891	-0.71628	-0.49249	-0.32411	-0.35457	-0.64836	-0.34639	-0.274	-0.30582	-0.70461	-0.19558	-0.4895	-0.6775	-0.15484	-0.31372	-0.31181	0.65361		49	-0.80489	-0.41546	-0.13897	0.16805	-0.3756	-0.47485	-0.66973	-0.63323	-0.33369	-0.23926	-0.16179	-0.24986	-0.48695	-0.48501	-0.36279	-0.15726	-0.4823	0.01465	0.69448
50	-0.42393	-0.51326	-0.51003	-0.91508	-0.18984	-0.26287	-0.48478	-0.7305	-0.47645	-0.31428	-0.36786	-0.6724	-0.3175	-0.29321	-0.31301	-0.63193	-0.21388	-0.45809	-0.61621	-0.16305	-0.33393	-0.26349	0.37515		50	-0.77413	-0.4426	-0.13007	0.00314	-0.36243	-0.49059	-0.65721	-0.61825	-0.31558	-0.14838	-0.22107	-0.27928	-0.48877	-0.48811	-0.29761	-0.32456	-0.46329	-0.00586	-0.05053
AIB-naïve																									AIB-trained
Time (s)	1	2	3	4	5	6	7	8	9	10	11	12	13	14	15	16	17	18	19	20	21	22	23		Time (s)	1	2	3	4	5	6	7	8	9	10	11	12	13	14	15	16	17	18	19
1	0.06078	0.02214	-0.08223	-0.01716	0.07871	-0.04883	-0.04745	0.00438	0.01007	0.05553	0.01434	-0.13574	-0.04964	0.03487	-0.00179	-0.01878	0.06652	0.02276	0.08972	0.14289	-0.72528	0.06321	0.03139		1	0.06007	0.02601	-0.0185	0.07514	-0.0066	0.0212	0.0195	0.03974	-0.10567	0.10105	-0.00547	0.2335	0.01076	-0.05887	-0.01776	0.03755	-0.0876	0.03984	0.03458
2	0.06325	0.01789	-0.061	0.03587	0.08104	0.03732	-0.02312	-0.06095	-0.05515	0.03956	0.0129	-0.07853	-0.01276	0.01387	-0.00125	-0.0497	0.05	0.01857	-0.06345	0.06738	-0.79227	0.09052	0.01882		2	-0.0024	0.0208	0.01653	0.06389	-0.03695	0.04375	0.02344	0.02024	-0.22233	0.03511	0.01956	-0.00916	0.07805	-0.04045	-0.06983	-0.1462	-0.06126	0.03356	0.02513
3	0.00601	0.05219	-0.03527	0.08682	0.04844	0.09767	0.00011825	-0.0613	-0.06616	-0.02313	0.03728	-0.07297	-0.02947	0.01274	0.00868	-0.00664	0.01222	-0.00182	0.11081	-0.02025	-0.80254	0.15229	0.000332296		3	-0.08696	0.02438	0.0353	0.05013	0.03032	0.02768	-0.02029	0.03238	-0.37874	-0.12063	0.03134	-0.23495	0.13746	-0.01351	0.01559	-0.16398	-0.01996	0.02652	0.03259
4	-0.02297	0.04613	0.01874	0.03823	-0.00635	0.06845	0.04214	-0.01604	-0.0447	-0.03512	0.03217	-0.02746	-0.11647	-0.01598	-0.00264	0.03688	0.00336	-0.00587	0.0161	-0.05389	-0.83901	0.00566	0.00982		4	-0.11714	0.02444	0.01742	0.02398	-0.02137	-0.00428	0.00267	0.04992	-0.42056	-0.07513	0.01663	-0.21023	0.08409	-0.00359	0.04148	-0.20794	-0.01232	0.000352229	0.0044
5	-0.02721	0.02664	0.07052	0.03092	-0.05478	0.03867	0.02286	0.07428	0.00443	0.01765	0.05922	0.01674	-0.01651	-0.02545	-0.01016	0.02239	-0.02379	0.00667	0.01014	-0.13181	-0.81307	-0.05189	-0.01791		5	-0.05667	0.06793	-0.13321	0.01114	-0.000456618	0.01118	0.00661	0.01292	0.22445	0.00269	-0.0222	0.19491	0.04046	0.01556	-0.00901	-0.09812	0.02607	0.02273	0.00955
6	0.01696	-0.01682	0.07599	0.07295	-0.01504	-0.000591767	0.01131	0.18919	0.05217	0.04497	0.03563	0.03174	0.07971	-0.0077	-0.00408	0.02294	-0.00549	0.01477	-0.02088	-0.0817	-0.83009	-0.00344	-0.00305		6	-0.0009995	-0.03924	-0.22365	-0.00669	0.0217	0.00972	-0.00192	0.01206	0.5192	-0.05281	-0.00193	0.19401	-0.17626	0.02832	0.003	0.1157	-0.00454	0.04459	-0.01416
7	0.01979	-0.0689	0.05252	0.01004	0.00837	-0.00543	0.0094	0.0457	0.04904	0.03902	-0.00365	0.01141	0.06531	-0.01403	-0.01359	0.02932	-0.01021	0.01774	-0.02088	-0.02588	-0.74771	-0.13188	-0.01042		7	0.04353	-0.06217	-0.12307	-0.02578	0.000363365	-0.01013	0.00376	-0.00899	0.3233	-0.09351	-0.01659	0.09152	-0.03749	0.0308	-0.02072	0.13202	0.0126	0.01888	-0.02161
8	-0.01484	-0.02345	0.02679	-0.0501	0.0228	-0.03742	-0.00584	-0.05844	-0.0063	0.00186	-0.03485	0.06121	0.06127	-0.00887	0.00561	0.02761	-0.01671	-0.0444	-0.04953	-0.02184	-0.70826	-0.17642	0.000513549		8	0.03588	-0.04781	0.13973	-0.05385	-0.0148	-0.05378	-0.01592	-0.02703	0.08533	0.07753	-0.03667	0.05474	0.00659	0.01414	0.03581	0.09575	0.0635	-0.02503	-0.02692
9	-0.0477	-0.01414	-0.03303	-0.08716	-0.06707	-0.06519	0.00216	-0.05245	0.06091	-0.06867	-0.07513	0.08816	0.02267	-0.000759287	0.00013242	-0.01913	-0.06096	-0.02535	-0.05153	0.05183	-0.12884	-0.01321	-0.0135		9	0.06112	-0.01634	0.06152	-0.07624	0.0139	-0.03895	-0.00826	-0.05217	-0.05353	0.03571	0.00881	-0.20027	-0.06301	0.01875	-0.00255	0.07333	0.05104	-0.05745	-0.03753
10	-0.05406	-0.04167	-0.03303	-0.12042	-0.09612	-0.08464	-0.01157	-0.06436	-0.00431	-0.07165	-0.07791	0.10544	-0.00412	0.01131	0.01909	-0.0449	-0.01493	-0.00307	-0.02049	0.07327	0.12884	0.06516	-0.01598		10	0.06357	0.00199	0.22794	-0.06172	0.0139	-0.00637	-0.00958	-0.07907	0.02855	0.08999	0.00653	-0.11407	-0.08065	0.00883	0.02398	0.1619	0.03248	-0.104	-0.00603
11	-0.08799	-0.12325	-0.02369	-0.1663	-0.08363	-0.11913	-0.01821	-0.00874	-0.05318	-0.08483	-0.10763	0.08639	0.07337	-0.00261	0.02939	-0.05287	0.06121	-0.00383	0.00378	0.05837	-0.31119	0.05313	-0.04842		11	-0.33548	0.00676	-0.12547	-0.13711	-0.02752	-0.02851	-0.01176	-0.05048	0.49623	0.09396	0.06735	-0.12914	-0.10525	-0.05179	0.05126	0.14263	0.02352	-0.14642	-0.01134
12	-0.14064	-0.14272	0.000414381	-0.21978	-0.33671	-0.17039	-0.35177	-0.50092	-0.46262	-0.04749	-0.13472	0.13747	-0.74304	0.000441295	0.02788	-0.07692	0.01635	-0.21451	0.03322	-0.36374	-0.61155	0.09767	-0.07066		12	-0.32874	0.00191	-0.05767	-0.12306	-0.08413	-0.054	0.00332	-0.08217	0.35505	-0.29542	-0.58649	-0.18821	-0.1433	-0.00961	0.00858	0.1434	-0.17083	-0.1399	-0.01167
13	-0.55194	-0.17392	-0.48194	-0.24696	-0.31932	-0.47971	-0.29196	-0.6183	-0.53887	-0.11856	0.04911	0.14382	-0.79431	-0.34166	-0.28126	-0.5821	0.01163	-0.42367	0.02487	-0.37866	-0.75149	-0.50546	-0.08588		13	-0.38126	-0.39814	-0.03711	-0.38707	-0.59847	-0.03645	4.54545e-05	-0.09521	0.17308	-0.547	-0.52833	-0.18249	-0.45053	-0.49984	-0.02437	-0.26319	-0.23246	-0.47323	-0.37611
14	-0.59858	-0.2099	-0.63984	-0.28284	-0.33413	-0.48643	-0.32484	-0.60102	-0.60523	-0.25014	-0.03814	-0.00866	-0.78308	-0.4025	-0.25604	-0.62168	-0.43222	-0.44148	-0.64034	-0.46187	-0.80307	-0.80036	-0.0883		14	-0.42444	-0.52856	0.09563	-0.3764	-0.62102	-0.23425	-0.02314	-0.59297	-0.51244	-0.66132	-0.70013	-0.10141	-0.59115	-0.54805	-0.57539	-0.39973	-0.34008	-0.61336	-0.40362
15	-0.58799	-0.21879	-0.71154	-0.26916	-0.37047	-0.44781	-0.33289	-0.55233	-0.61653	-0.3673	-0.20544	-0.23459	-0.81505	-0.42953	-0.27055	-0.68405	-0.31712	-0.47648	-0.79908	-0.60266	-0.76661	-0.86735	-0.10661		15	-0.44923	-0.63429	-0.25717	-0.47677	-0.6407	-0.54193	-0.4545	-0.56338	-0.75067	-0.63387	-0.66976	-0.67324	-0.64127	-0.76746	-0.61532	-0.53943	-0.37537	-0.61159	-0.42236
16	-0.67491	-0.249	-0.71927	-0.26128	-0.36712	-0.45095	-0.33721	-0.5644	-0.65268	-0.47274	-0.33266	-0.17716	-0.82312	-0.47353	-0.29498	-0.72337	-0.4399	-0.45722	-0.83171	-0.66676	-0.78849	-0.87189	-0.11041		16	-0.43063	-0.65837	-0.5225	-0.56872	-0.83922	-0.59686	-0.66505	-0.60015	-0.85753	-0.66503	-0.76393	-0.6241	-0.7508	-0.69621	-0.66645	-0.57245	-0.38083	-0.55733	-0.50426
17	-0.68622	-0.5674	-0.7228	-0.23743	-0.43818	-0.47444	-0.35859	-0.61209	-0.67102	-0.57059	-0.34864	-0.19114	-0.88535	-0.50818	-0.32153	-0.76066	-0.41097	-0.52866	-0.8711	-0.70727	-0.8382	-0.83906	-0.10208		17	-0.45997	-0.65937	-0.50254	-0.63447	-0.71453	-0.71363	-0.70856	-0.59024	-0.88953	-0.63599	-0.79134	-0.69795	-0.78977	-0.69479	-0.45158	-0.61612	-0.31256	-0.6299	-0.53196
18	-0.7205	-0.5444	-0.7138	-0.37799	-0.45489	-0.5239	-0.4037	-0.53133	-0.6586	-0.621	-0.35889	-0.1042	-0.81016	-0.5455	-0.33646	-0.75545	-0.40921	-0.57574	-0.91287	-0.74727	-0.85764	-0.79484	-0.09507		18	-0.46142	-0.63933	-0.61516	-0.62687	-0.65382	-0.77691	-0.78727	-0.62501	-0.87869	-0.66599	-0.82212	-0.7694	-0.7197	-0.78377	-0.38213	-0.65738	-0.30983	-0.61159	-0.56064
19	-0.74771	-0.45097	-0.73888	-0.45488	-0.44042	-0.53275	-0.46556	-0.59835	-0.6908	-0.67143	-0.47137	-0.16697	-0.83608	-0.56176	-0.34928	-0.77983	-0.36552	-0.54352	-0.91088	-0.70347	-0.8779	-0.76947	-0.09905		19	-0.44278	-0.68014	-0.67879	-0.59756	-0.65464	-0.83186	-0.78639	-0.62978	-0.66498	-0.63887	-0.77752	-0.80768	-0.7197	-0.77243	-0.39238	-0.67558	-0.30928	-0.66816	-0.60373
20	-0.80919	-0.48216	-0.71959	-0.55279	-0.46796	-0.56308	-0.3871	-0.74668	-0.73936	-0.64934	-0.54113	-0.30979	-0.83407	-0.56717	-0.36107	-0.796	-0.4151	-0.58984	-0.86712	-0.76058	-0.92328	-0.70413	-0.28828		20	-0.49585	-0.70322	-0.64558	-0.59256	-0.60585	-0.82266	-0.83186	-0.64878	-0.49541	-0.64672	-0.82033	-0.68017	-0.76702	-0.73379	-0.5135	-0.60963	-0.31042	-0.64788	-0.59312
21	-0.84099	-0.54708	-0.86011	-0.63665	-0.50453	-0.6148	-0.52305	-0.69074	-0.73597	-0.6644	-0.54333	-0.31641	-0.82744	-0.61507	-0.35385	-0.83573	-0.42218	-0.63857	-0.90571	-0.76144	-0.89114	-0.71356	-0.37849		21	-0.47016	-0.7869	-0.65882	-0.58869	-0.61856	-0.84648	-0.81744	-0.70101	-0.34364	-0.53929	-0.83072	-0.46464	-0.51364	-0.80824	-0.56078	-0.53638	-0.28236	-0.64243	-0.56843
22	-0.87739	-0.66042	-0.87812	-0.69106	-0.49633	-0.61458	-0.53692	-0.69967	-0.68317	-0.7498	-0.50688	-0.37309	-0.66353	-0.66611	-0.30883	-0.81546	-0.64115	-0.44989	-0.89576	-0.59477	-0.77796	-0.69534	-0.40439		22	-0.50015	-0.81647	-0.64602	-0.56122	-0.72561	-0.84126	-0.82509	-0.75019	-0.4012	-0.59585	-0.67579	-0.59004	-0.68258	-0.77846	-0.6612	-0.42264	-0.36696	-0.70378	-0.62364
23	-0.8	-0.72126	-0.66332	-0.71346	-0.45912	-0.61245	-0.54519	-0.38524	-0.54451	-0.76397	-0.55378	-0.44829	-0.62636	-0.68364	-0.30744	-0.78642	-0.29942	-0.61346	-0.7776	-0.71134	-0.7939	-0.64397	-0.41935		23	-0.46137	-0.81632	-0.7287	-0.60683	-0.60831	-0.76606	-0.84848	-0.75455	-0.30467	-0.54098	-0.84201	-0.52975	-0.53174	-0.65332	-0.61697	-0.58024	-0.42313	-0.67752	-0.58717
24	-0.73286	-0.77191	-0.84596	-0.77603	-0.41244	-0.57954	-0.48075	-0.46759	-0.63714	-0.70651	-0.50836	-0.4478	-0.7995	-0.64508	-0.33946	-0.62036	-0.74209	-0.38465	-0.69366	-0.7361	-0.93571	-0.54058	-0.41879		24	-0.47681	-0.73106	-0.83374	-0.59752	-0.52463	-0.64178	-0.81853	-0.7821	-0.32635	-0.70844	-0.75625	-0.51588	-0.67328	-0.74265	-0.59261	-0.5173	-0.47594	-0.6327	-0.56297
25	-0.7371	-0.80847	-0.79194	-0.75874	-0.51425	-0.64882	-0.47001	-0.72421	-0.75038	-0.69794	-0.58782	-0.62415	-0.83061	-0.57649	-0.36824	-0.65586	-0.78752	-0.37605	-0.81261	-0.65251	-0.80119	-0.58577	-0.43066		25	-0.50025	-0.82725	-0.90346	-0.55011	-0.59435	-0.73033	-0.79153	-0.76101	-0.4714	-0.64205	-0.60803	-0.56201	-0.75683	-0.71181	-0.49112	-0.52262	-0.45042	-0.66521	-0.55484
26	-0.87951	-0.83953	-0.65077	-0.75115	-0.48923	-0.68843	-0.54492	-0.56026	-0.71198	-0.7286	-0.65718	-0.53139	-0.73871	-0.61711	-0.41752	-0.77591	-0.64352	-0.40328	-0.96563	-0.73137	-0.60345	-0.48758	-0.41678		26	-0.4999	-0.77829	-0.87843	-0.48034	-0.6325	-0.63885	-0.66538	-0.80001	-0.65311	-0.60678	-0.67412	-0.4339	-0.61713	-0.62567	-0.34387	-0.41449	-0.48822	-0.59443	-0.46098
27	-0.86255	-0.84757	-0.5781	-0.76284	-0.42137	-0.69179	-0.53678	-0.4105	-0.61482	-0.78326	-0.61261	-0.40229	-0.65748	-0.64966	-0.34115	-0.73722	-0.44696	-0.38233	-0.75929	-0.84861	-0.38196	-0.32696	-0.34278		27	-0.48491	-0.79399	-0.85235	-0.47552	-0.44875	-0.68251	-0.71391	-0.8277	-0.41565	-0.51399	-0.47034	-0.76518	-0.39994	-0.59449	-0.32759	-0.3608	-0.54243	-0.50852	-0.47095
28	-0.73922	-0.86323	-0.64691	-0.78391	-0.42065	-0.63314	-0.47438	-0.43918	-0.63432	-0.79256	-0.55724	-0.66329	-0.64192	-0.66186	-0.32562	-0.59606	-0.41805	-0.72558	-0.52656	-0.8376	-0.31901	-0.23169	-0.37776		28	-0.48491	-0.70968	-0.80483	-0.46688	-0.47376	-0.69943	-0.736	-0.75674	-0.32867	-0.44448	-0.57766	-0.89781	-0.42873	-0.57073	-0.25888	-0.38656	-0.54516	-0.42178	-0.55981
29	-0.753	-0.87297	-0.68679	-0.74207	-0.37892	-0.61255	-0.46297	-0.50642	-0.59365	-0.70066	-0.50435	-0.56597	-0.60044	-0.58048	-0.27157	-0.54113	-0.39032	-0.67799	-0.69525	-0.61217	-0.24771	-0.25088	-0.39943		29	-0.47496	-0.71622	-0.71783	-0.36666	-0.34868	-0.58433	-0.63674	-0.72796	-0.19058	-0.48422	-0.89194	-0.84174	-0.30759	-0.69374	-0.38442	-0.36651	-0.34535	-0.49743	-0.47392
30	-0.78233	-0.83515	-0.70094	-0.66121	-0.4002	-0.61369	-0.45901	-0.54484	-0.59196	-0.58746	-0.5689	-0.47141	-0.60361	-0.55682	-0.3007	-0.62803	-0.49241	-0.4254	-0.71753	-0.37029	-0.33144	-0.05384	-0.40506		30	-0.45332	-0.62342	-0.77384	-0.53989	-0.62798	-0.59938	-0.65226	-0.69678	-0.12528	-0.36943	-0.79042	-0.42304	-0.57212	-0.84226	-0.48121	-0.43659	-0.22114	-0.52272	-0.29669
31	-0.87986	-0.75682	-0.59257	-0.83533	-0.41739	-0.59667	-0.50322	-0.72559	-0.70011	-0.56049	-0.61343	-0.47471	-0.65316	-0.51996	-0.3958	-0.69586	-0.64352	-0.16822	-0.94112	-0.13544	-0.34495	-0.26876	-0.48553		31	-0.43008	-0.61097	-0.67597	-0.60436	-0.70305	-0.53817	-0.74977	-0.70365	-0.2817	-0.23372	-0.30072	-0.34618	-0.61482	-0.47999	-0.35491	-0.19535	-0.1379	-0.18425	-0.23203
32	-0.8894	-0.79323	-0.57616	-0.81671	-0.41627	-0.63203	-0.51245	-0.79849	-0.71056	-0.60839	-0.61988	-0.63406	-0.64423	-0.64015	-0.3326	-0.60429	-0.64882	-0.05785	-0.7963	-0.12427	-0.31334	-0.33542	-0.39576		32	-0.4088	-0.62572	-0.79469	-0.47361	-0.48648	-0.6472	-0.71194	-0.81392	-0.32661	-0.22137	-0.18622	-0.20208	-0.28346	-0.12588	-0.20696	-0.11405	-0.05717	-0.19657	-0.25326
33	-0.73851	-0.81073	-0.59867	-0.6641	-0.4428	-0.6553	-0.42326	-0.81835	-0.70293	-0.61281	-0.60109	-0.63559	-0.40512	-0.40354	-0.24141	-0.40499	-0.43929	0.00336	-0.16452	-0.19321	-0.25743	-0.09221	-0.38815		33	-0.39385	-0.59207	-0.80736	-0.31686	-0.39009	-0.61149	-0.53923	-0.48252	-0.20039	-0.24061	-0.22676	-0.45681	-0.14933	-0.19003	-0.20391	-0.05468	-0.02347	-0.15211	-0.23666
34	-0.59188	-0.69966	-0.58678	-0.71255	-0.45547	-0.66201	-0.38074	-0.76876	-0.71932	-0.5301	-0.59273	-0.37106	-0.28787	-0.29708	-0.19862	-0.19182	-0.25928	-0.21375	-0.20948	-0.01315	-0.30038	0.03298	-0.36834		34	-0.42214	-0.51696	-0.76415	-0.33359	-0.39831	-0.44585	-0.54818	-0.44206	-0.0765	-0.1713	-0.18434	-0.50865	-0.1693	-0.24604	-0.18336	-0.02075	-0.1067	-0.06226	-0.20053
35	-0.52614	-0.73015	-0.62505	-0.69626	-0.49297	-0.65733	-0.35067	-0.69726	-0.49708	-0.40925	-0.57463	-0.18933	-0.12684	-0.24993	-0.16082	-0.1032	-0.10524	-0.51133	-0.34275	-0.00185	-0.34198	0.0333	-0.44549		35	-0.45057	-0.50577	-0.69995	-0.3323	-0.32776	-0.34037	-0.60176	-0.23325	-0.16606	-0.13977	-0.20131	-0.21354	-0.14284	-0.20776	-0.18144	-0.01387	-0.28354	-0.03734	-0.18013
36	-0.57633	-0.65181	-0.69321	-0.79567	-0.5023	-0.61939	-0.29878	-0.41425	-0.32765	-0.34774	-0.45457	-0.08669	-0.28615	-0.17066	-0.12597	-0.11066	0.00336	-0.59831	-0.47285	-0.11912	-0.46299	0.12433	-0.44099		36	-0.50025	-0.48132	-0.64587	-0.33164	-0.22563	-0.39656	-0.38639	-0.20248	-0.11677	-0.11391	-0.32165	-0.27262	-0.11546	-0.13332	-0.19635	0.01072	-0.45706	-0.06915	-0.20832
37	-0.63675	-0.57728	-0.68228	-0.79454	-0.50118	-0.58592	-0.2754	-0.28697	-0.23898	-0.32608	-0.37078	-0.05185	-0.41636	-0.17601	-0.11772	-0.13057	0.04822	-0.60539	-0.5174	-0.12643	-0.5289	0.11101	-0.3452		37	-0.43343	-0.45169	-0.52326	-0.28993	-0.16862	-0.39634	-0.26592	-0.14775	-0.06566	-0.14471	-0.64772	-0.19154	-0.09551	-0.20103	-0.20519	0.04147	-0.45956	-0.30088	-0.21179
38	-0.61873	-0.56416	-0.64177	-0.68697	-0.46971	-0.5248	-0.25935	-0.43071	-0.25902	-0.31156	-0.33489	-0.08489	-0.3936	-0.23637	-0.13223	-0.20668	0.05413	-0.59064	-0.60215	-0.11852	-0.52512	0.2248	-0.18745		38	-0.4069	-0.43087	-0.35251	-0.2796	-0.31874	-0.27341	-0.25018	-0.11971	-0.06824	-0.17272	-0.67657	-0.16199	-0.02126	-0.30595	-0.26141	0.05643	-0.47635	-0.39498	-0.18578
39	-0.78092	-0.54553	-0.62762	-0.5636	-0.44008	-0.46405	-0.21732	-0.24543	-0.19776	-0.30526	-0.24973	-0.15303	-0.39619	-0.28072	-0.16467	-0.27824	-0.01138	-0.57716	-0.65626	-0.26992	-0.54699	0.26122	-0.11235		39	-0.3946	-0.34562	-0.26254	-0.25168	-0.54267	-0.2235	-0.22767	-0.11626	0.04248	-0.2023	-0.84211	-0.10864	-0.0635	-0.55266	-0.3942	0.03194	-0.41417	-0.498	-0.20268
40	-0.9477	-0.59423	-0.59514	-0.56985	-0.39699	-0.41054	-0.19668	-0.2031	-0.17827	-0.27179	-0.19725	-0.36316	-0.36796	-0.29649	-0.179	-0.32826	-0.071	-0.5489	-0.64234	-0.38262	-0.73177	0.20789	-0.07471		40	-0.41589	-0.33458	-0.19131	-0.25444	-0.40323	-0.19656	-0.19268	-0.14607	0.11579	-0.39993	-0.90745	0.05504	-0.07695	-0.59272	-0.43167	-0.000603414	-0.36737	-0.49813	-0.24494
41	-0.99046	-0.59154	-0.59385	-0.5455	-0.35094	-0.39174	-0.16866	-0.13621	-0.16415	-0.14092	-0.1642	-0.47753	-0.30458	-0.29613	-0.20674	-0.27543	-0.12589	-0.59641	-0.60891	-0.35299	-0.80768	0.02516	-0.07682		41	-0.45092	-0.32447	-0.12666	-0.23201	-0.5115	-0.22998	-0.19465	-0.18693	-0.05224	-0.53684	-0.86303	0.1081	-0.37766	-0.69374	-0.45246	-0.07895	-0.36991	-0.51519	-0.29203
42	-0.93003	-0.57659	-0.61154	-0.59716	-0.32243	-0.2082	-0.15483	-0.14054	-0.19662	-0.13631	-0.20259	-0.53369	-0.30458	-0.29442	-0.21806	-0.298	-0.22978	-0.51495	-0.63	-0.37305	-0.85332	-0.07367	-0.13168		42	-0.44878	-0.36299	-0.09581	-0.24326	-0.52463	-0.24481	-0.19553	-0.23375	-0.04398	-0.50663	-0.8356	-0.10623	-0.35447	-0.70721	-0.5149	-0.08927	-0.34203	-0.48616	-0.34528
43	-0.95088	-0.56444	-0.60285	-0.63844	-0.25583	-0.21471	-0.12031	-0.14128	-0.24576	-0.13766	-0.20736	-0.56518	-0.33685	-0.28835	-0.23226	-0.2853	-0.41156	-0.58633	-0.58106	-0.3814	-0.65586	-0.15138	-0.20388		43	-0.44473	-0.3457	-0.07034	-0.14594	-0.46556	-0.29618	-0.24953	-0.24307	0.04248	-0.42626	-0.76885	-0.02635	-0.42269	-0.73344	-0.48673	-0.12761	-0.34026	-0.42742	-0.36218
44	-0.91166	-0.55541	-0.56073	-0.72128	-0.2176	-0.19803	-0.11649	-0.3031	-0.37875	-0.13831	-0.23204	-0.55349	-0.37487	-0.29266	-0.25508	-0.26868	-0.56501	-0.54151	-0.628	-0.25066	-0.4068	-0.24991	-0.30611		44	-0.41759	-0.37745	-0.128	-0.11133	-0.46228	-0.36533	-0.24953	-0.26093	-0.03701	-0.3892	-0.70713	-0.06011	-0.47374	-0.65014	-0.54173	-0.16155	-0.30792	-0.38299	-0.35755
45	-0.86997	-0.55597	-0.52633	-0.78988	-0.2074	-0.20204	-0.12736	-0.56522	-0.5239	-0.14426	-0.29783	-0.52606	-0.42125	-0.28478	-0.27933	-0.2968	-0.67301	-0.48738	-0.60294	-0.27867	-0.20961	-0.23722	-0.30949		45	-0.37326	-0.28568	-0.08106	-0.1416	-0.4586	-0.41002	-0.30988	-0.27302	-0.02153	-0.36122	-0.59073	-0.09688	-0.50714	-0.70508	-0.55587	-0.17686	-0.31611	-0.4312	-0.35537
46	-0.77032	-0.55724	-0.56684	-0.88719	-0.18734	-0.24904	-0.14028	-0.77451	-0.59959	-0.15291	-0.33979	-0.55984	-0.42903	-0.27517	-0.29215	-0.27275	-0.71139	-0.46068	-0.61289	-0.25001	-0.1302	-0.23885	-0.33873		46	-0.33068	-0.24785	-0.07316	-0.13299	-0.47828	-0.41232	-0.37065	-0.28398	0.11527	-0.35947	-0.59561	-0.05046	-0.54427	-0.6831	-0.602	-0.15574	-0.32893	-0.3974	-0.3688
47	-0.68481	-0.53565	-0.53789	-0.90184	-0.18374	-0.29204	-0.13237	-0.7646	-0.57756	-0.17834	-0.36749	-0.59138	-0.4273	-0.27809	-0.2862	-0.3151	-0.81644	-0.47962	-0.54327	-0.27925	-0.05025	-0.28079	-0.32792		47	-0.29985	-0.21535	-0.04188	-0.15639	-0.42743	-0.447	-0.44062	-0.26784	0.2531	-0.38834	-0.55326	-0.01217	-0.59718	-0.7065	-0.53453	-0.19298	-0.28372	-0.46656	-0.40279
48	-0.63957	-0.53354	-0.52117	-0.88402	-0.18622	-0.32862	-0.15361	-0.74841	-0.51431	-0.17511	-0.35282	-0.58529	-0.3864	-0.26158	-0.30094	-0.27851	-0.77395	-0.45408	-0.5381	-0.26609	0.0616	-0.28665	-0.31698		48	-0.22889	-0.26661	0.11962	-0.1683	-0.40159	-0.49629	-0.45155	-0.27293	0.28407	-0.38242	-0.54938	-0.10954	-0.60786	-0.67459	-0.58542	-0.18426	-0.24979	-0.50509	-0.39236
49	-0.59011	-0.54878	-0.49706	-0.87757	-0.18846	-0.3273	-0.13428	-0.67437	-0.53859	-0.2083	-0.35786	-0.57867	-0.3864	-0.26599	-0.29571	-0.30899	-0.78988	-0.45521	-0.57946	-0.37664	0.04484	-0.24568	-0.30308		49	-0.18686	-0.27782	-0.0155	-0.16915	-0.37779	-0.45096	-0.49527	-0.2717	0.36331	-0.40096	-0.5307	-0.19154	-0.62735	-0.69479	-0.62057	-0.16242	-0.15796	-0.57848	-0.40911
50	-0.56643	-0.56007	-0.44753	-0.88232	-0.20007	-0.33611	-0.14665	-0.66934	-0.49256	-0.23381	-0.34116	-0.57383	-0.38006	-0.279	-0.30094	-0.32481	-0.75328	-0.39725	-0.49673	-0.4261	0.02215	-0.19365	-0.31112		50	-0.18091	-0.24994	-0.06617	-0.19346	-0.41675	-0.22459	-0.49747	-0.2788	0.01564	-0.40331	-0.54149	-0.07096	-0.62689	-0.66929	-0.63535	-0.2153	-0.13167	-0.54853	-0.40181
RIM-naïve																									RIM-trained
Time (s)	1	2	3	4	5	6	7	8	9	10	11	12	13	14	15	16	17	18	19	20	21	22	23		Time (s)	1	2	3	4	5	6	7	8	9	10	11	12	13	14	15	16	17	18	19
1	0.06078	0.01925	-0.08067	0.01133	0.00819	-0.02218	0.01311	0.02151	-0.00582	-0.0281	0.04422	0.10121	-0.02524	-0.00198	0.03275	0.0066	-0.00954	-0.05018	0.05082	-0.0093	-0.40909	0.01732	-0.15909		1	0.000221924	0.03152	0.02925	0.04621	-0.04759	0.02521	0.02036	0.07695	0.0152	0.01793	0.0241	0.12446	-0.03207	0.03763	-0.0534	0.04845	0.01076	0.03108	0.05911
2	0.06325	0.03573	-0.05187	0.015	-0.00068157	-0.02658	-0.02161	0.02477	0.00892	-0.0141	0.03226	0.20026	-0.02173	-0.02103	0.02967	0.02873	-0.00794	-0.05325	-0.12005	0.00371	-0.44347	0.02368	-0.12688		2	-0.04588	0.01752	0.01912	0.04155	-0.1803	0.06631	-0.03881	0.07155	0.02264	0.03137	0.04179	-0.03483	-0.02226	0.06561	-0.02734	0.02834	-0.014	0.01502	0.04555
3	0.00601	0.02214	-0.03	-0.00293	0.00434	-0.04785	-0.02533	-0.0156	0.01886	0.00493	-0.00588	0.2605	0.02021	-0.00634	0.02725	0.03325	0.02463	-0.02441	0.0824	0.00146	-0.44254	0.05845	-0.09147		3	-0.02608	-0.01585	0.01519	0.02825	-0.27706	0.10752	0.02166	-0.06124	0.01742	-0.00346	0.02883	-0.18048	-0.01181	0.12966	0.01912	0.03221	0.00252	-0.04831	0.02668
4	-0.02297	0.00997	0.02431	-0.0369	0.00709	-0.01522	0.000324947	-0.0118	0.0167	0.01077	-0.00733	-0.07857	0.01318	0.00817	-0.0211	0.0221	0.01842	-0.03224	0.04103	0.00245	-0.51272	-0.000217661	-0.04408		4	0.02052	-0.04541	0.03304	-0.0188	-0.39222	-0.04292	-0.04732	-0.05455	-0.00934	0.00587	0.00116	-0.16014	-0.00618	0.12682	0.00589	0.01116	0.00831	-0.08279	0.00627
5	-0.02721	-0.00616	0.06879	-0.04972	0.00225	0.00642	0.01486	0.0187	0.03361	0.00749	-0.00877	-0.08822	0.02752	0.01288	-0.01231	0.0199	-0.01383	-0.03307	0.01872	-0.00507	-0.48021	-0.0374	-0.00475		5	0.0095	-0.00977	0.09028	0.01345	0.14708	-0.03757	0.0068	-0.02312	0.00167	-0.00346	0.00986	0.18727	-0.00336	0.00679	0.05991	0.00778	0.00812	-0.12478	0.01063
6	0.01696	-0.03957	0.08082	-0.00187	-0.01317	-0.01082	-0.01994	0.01463	0.03027	0.00291	-0.0287	-0.12939	-0.01226	0.00487	-0.01692	0.01453	-0.02915	-0.01882	0.01055	0.00443	-0.50871	-0.01623	0.0167		6	0.01877	0.01864	-0.02366	0.03308	0.34203	-0.02855	0.044	-0.03029	-0.01203	0.02157	0.01911	0.20669	0.00782	-0.24277	0.02326	0.03424	-0.000624667	-0.0433	-0.01545
7	0.01979	0.02204	0.04728	0.03008	0.00655	0.01632	0.00165	0.02548	0.00298	0.00177	-0.02575	-0.21363	-0.01685	0.00153	-0.00593	0.00436	-0.03944	0.00219	0.00566	-0.01007	-0.44608	-0.07157	0.06174		7	-0.02133	0.0304	-0.06394	-0.01516	0.20933	-0.0737	-0.01126	-0.07596	-0.01306	0.00359	-0.00204	0.11444	0.01554	-0.07435	0.00286	-0.00197	-0.00687	-0.01828	-0.01602
8	-0.01484	0.01646	0.01228	0.05056	-0.000529264	-0.03978	-0.02781	0.00414	-0.02568	0.00806	-0.01331	-0.1501	-0.00847	0.00102	-0.01385	-0.02042	-0.005	0.02963	-0.02373	0.01623	-0.45314	-0.09607	0.07841		8	-0.00779	0.00423	-0.05724	-0.03809	0.08964	-0.00832	0.00978	0.04433	-0.00103	-0.04694	-0.0075	-0.000240239	0.02463	0.00393	0.03422	-0.02357	-0.01441	0.15931	-0.05063
9	-0.0477	-0.00652	-0.04094	0.00271	-0.00437	0.08708	0.04013	-0.04739	-0.03588	0.01164	0.00456	0.0772	0.03238	0.000505111	-0.02264	-0.04291	0.01841	0.06434	-0.05093	-0.00436	-0.04876	0.02701	0.11775		9	0.01676	-0.00597	-0.03401	-0.05073	0.05455	0.02826	0.01505	0.01408	-0.01274	-0.000269926	-0.05018	-0.15012	0.01098	-0.02405	-0.01829	-0.04025	0.01275	0.07571	-0.04568
10	-0.05406	-0.07333	-0.03	-0.01825	-0.00967	0.05261	0.02461	-0.03443	-0.04395	-0.00537	0.00869	0.02073	-0.00874	0.000376693	0.00308	-0.06613	0.04344	0.11581	-0.01447	0.000527171	0.04876	0.09504	0.15166		10	0.03531	-0.02532	-0.00804	-0.03976	0.05455	-0.03623	-0.02026	0.03825	-0.00874	-0.02622	-0.06514	-0.10704	0.01671	-0.02928	-0.04623	-0.09639	-0.00655	0.03635	-0.02046
11	-0.08799	-0.08355	-0.01834	-0.01551	-0.03023	0.01962	0.01277	-0.0233	-0.06445	-0.00666	-0.01049	-0.12751	-0.04337	0.00744	0.01626	-0.0799	0.08538	0.15723	-0.03188	-0.0082	-0.29274	0.08869	0.16827		11	0.02981	-0.44482	0.000400348	-0.04941	0.38787	0.03583	-0.07073	-0.01656	0.00075596	-0.04192	-0.06915	-0.11857	0.07774	-0.04589	-0.11197	-0.12252	-0.01765	0.0399	-0.06586
12	-0.14064	-0.06893	0.00281	-0.2534	-0.0522	-0.5681	-0.29008	0.000338085	-0.08011	-0.46331	-0.26378	-0.62187	-0.05446	-0.00455	-0.18308	-0.11319	0.14271	0.2087	-0.00413	-0.02545	-0.37871	0.11288	0.19556		12	-0.0128	-0.47437	-0.01666	-0.06536	0.2993	-0.02228	-0.12533	-0.35418	-0.00756	-0.04011	-0.06344	-0.17077	-0.08494	-0.12226	-0.00319	-0.12441	-0.38921	0.02292	-0.06047
13	-0.55194	-0.09445	-0.51956	-0.25928	-0.34288	-0.66746	-0.32351	-0.04739	0.07402	-0.42315	-0.29454	-0.73811	-0.06366	-0.32452	-0.33121	-0.12704	-0.78736	-0.35046	0.03015	-0.04263	-0.46351	-0.44476	0.21665		13	-0.04839	-0.45355	-0.31429	-0.08465	0.20706	0.01358	-0.68385	-0.41448	-0.36883	-0.02622	-0.08292	-0.15619	-0.16886	-0.47335	-0.44058	-0.44418	-0.34197	-0.26973	-0.41333
14	-0.59858	-0.12323	-0.71567	-0.25297	-0.37524	-0.71256	-0.3227	-0.17295	-0.11442	-0.46289	-0.34987	-0.73835	-0.73676	-0.37088	-0.34418	-0.1654	-0.83124	-0.27882	-0.32575	-0.05653	-0.55182	-0.64497	0.06288		14	-0.69901	-0.48614	-0.3844	-0.23264	-0.47598	-0.04967	-0.68419	-0.49147	-0.32945	-0.02645	-0.28472	-0.07488	-0.24116	-0.64512	-0.47232	-0.59789	-0.44428	-0.38848	-0.40131
15	-0.58799	-0.1122	-0.76087	-0.30193	-0.39474	-0.71256	-0.3572	-0.23141	-0.18277	-0.47017	-0.41943	-0.79105	-0.63964	-0.39823	-0.35846	-0.15654	-0.88029	-0.31632	-0.46725	-0.06323	-0.57394	-0.70727	0.0249		15	-0.75264	-0.52742	-0.47208	-0.53543	-0.70319	-0.26854	-0.71389	-0.5779	-0.37228	-0.47555	-0.26089	-0.53062	-0.31045	-0.64747	-0.68649	-0.60632	-0.43979	-0.61176	-0.48243
16	-0.67491	-0.10477	-0.75759	-0.31161	-0.42527	-0.74079	-0.3643	-0.30448	-0.25604	-0.50934	-0.43991	-0.82211	-0.7043	-0.46565	-0.3611	-0.14774	-0.95492	-0.36444	-0.48466	-0.07553	-0.62081	-0.76441	0.00309		16	-0.80827	-0.51569	-0.51814	-0.58929	-0.79826	-0.25133	-0.90238	-0.67267	-0.46893	-0.61896	-0.31393	-0.64107	-0.32585	-0.75994	-0.63737	-0.60083	-0.4701	-0.75697	-0.56251
17	-0.68622	-0.4989	-0.76014	-0.35869	-0.45158	-0.78515	-0.40334	-0.44788	-0.35609	-0.52333	-0.5016	-0.86353	-0.69564	-0.49031	-0.41055	-0.14753	-0.91534	-0.42178	-0.55104	-0.05675	-0.67523	-0.78378	0.07784		17	-0.67921	-0.55736	-0.52665	-0.67842	-0.9004	-0.42238	-0.81916	-0.71539	-0.52525	-0.6729	-0.40564	-0.69113	-0.29903	-0.80785	-0.70538	-0.62696	-0.54408	-0.80924	-0.56609
18	-0.7205	-0.52593	-0.73936	-0.39329	-0.49686	-0.80458	-0.4109	-0.49993	-0.41185	-0.53947	-0.56144	-0.88	-0.69672	-0.50294	-0.44022	-0.42152	-0.91575	-0.412	-0.56083	-0.05774	-0.69855	-0.76653	0.01236		18	-0.60777	-0.57974	-0.54667	-0.73546	-0.90946	-0.44734	-0.71151	-0.75782	-0.56348	-0.79149	-0.47932	-0.72511	-0.30899	-0.71438	-0.74013	-0.60003	-0.51387	-0.83346	-0.54441
19	-0.74771	-0.54764	-0.76707	-0.41372	-0.52739	-0.81852	-0.42442	-0.5614	-0.47629	-0.57791	-0.59587	-0.89129	-0.7162	-0.51145	-0.45319	-0.31466	-0.92952	-0.44112	-0.59511	-0.06471	-0.72538	-0.79466	-0.03503		19	-0.66466	-0.58427	-0.55374	-0.79915	-0.766	-0.48536	-0.74236	-0.71687	-0.60389	-0.78558	-0.54963	-0.78216	-0.27692	-0.70442	-0.75599	-0.64482	-0.5023	-0.87427	-0.4814
20	-0.80919	-0.55472	-0.74337	-0.42904	-0.54727	-0.86288	-0.43673	-0.57243	-0.49548	-0.46861	-0.61512	-0.88234	-0.72107	-0.55105	-0.47538	-0.3127	-0.96074	-0.42206	-0.57227	-0.24455	-0.73929	-0.68458	-0.03489		20	-0.77068	-0.64341	-0.59323	-0.8314	-0.5917	-0.46427	-0.72396	-0.71234	-0.6014	-0.83633	-0.56242	-0.67839	-0.29995	-0.72956	-0.74806	-0.66032	-0.58422	-0.85637	-0.46547
21	-0.84099	-0.61039	-0.91215	-0.46046	-0.56875	-0.84748	-0.44673	-0.60503	-0.55124	-0.59247	-0.629	-0.86165	-0.71593	-0.53684	-0.47802	-0.41372	-0.99939	-0.41787	-0.6637	-0.30606	-0.76071	-0.62833	-0.08612		21	-0.80702	-0.65476	-0.65956	-0.8462	-0.42137	-0.47027	-0.69739	-0.58369	-0.54785	-0.8525	-0.57363	-0.51545	-0.29053	-0.42829	-0.75599	-0.69637	-0.55131	-0.82451	-0.45269
22	-0.87739	-0.63058	-0.92819	-0.45419	-0.57651	-0.87058	-0.49941	-0.69321	-0.54419	-0.60834	-0.59106	-0.7014	-0.73785	-0.5302	-0.4189	-0.48268	-0.99325	-0.27742	-0.64736	-0.35081	-0.6559	-0.58509	-0.09553		22	-0.80727	-0.68431	-0.65772	-0.83855	-0.4856	-0.4519	-0.79235	-0.62966	-0.5999	-0.82723	-0.56404	-0.59373	-0.32342	-0.65649	-0.74881	-0.71915	-0.52609	-0.71313	-0.41598
23	-0.8	-0.68234	-0.68614	-0.43728	-0.56193	-0.68689	-0.41723	-0.71275	-0.55772	-0.56319	-0.64337	-0.59317	-0.42266	-0.55418	-0.51407	-0.42809	-0.98728	-0.34147	-0.63051	-0.38623	-0.66369	-0.54638	-0.12054		23	-0.72707	-0.65932	-0.6801	-0.76139	-0.38289	-0.5482	-0.73421	-0.6221	-0.60421	-0.83179	-0.54195	-0.53123	-0.35564	-0.52366	-0.65853	-0.7451	-0.56965	-0.65639	-0.50721
24	-0.73286	-0.71597	-0.89174	-0.41709	-0.55313	-0.70706	-0.44083	-0.63788	-0.5772	-0.49405	-0.6696	-0.78941	-0.59176	-0.53543	-0.42154	-0.44893	-0.75604	-0.34119	-0.51294	-0.41506	-0.76543	-0.4242	-0.13636		24	-0.7797	-0.67675	-0.64143	-0.66844	-0.43042	-0.6179	-0.62119	-0.65206	-0.50922	-0.80083	-0.54472	-0.54245	-0.39262	-0.67026	-0.70348	-0.66529	-0.55843	-0.5254	-0.49496
25	-0.7371	-0.76842	-0.83633	-0.51814	-0.58816	-0.86324	-0.54507	-0.63889	-0.63747	-0.51876	-0.64464	-0.74564	-0.65208	-0.48611	-0.35978	-0.51949	-0.75376	-0.37953	-0.56845	-0.42516	-0.7244	-0.43176	-0.25294		25	-0.74336	-0.70137	-0.69303	-0.69288	-0.53964	-0.65153	-0.70023	-0.61246	-0.46014	-0.68338	-0.54054	-0.59373	-0.34991	-0.8069	-0.67742	-0.66427	-0.43817	-0.47511	-0.4597
26	-0.87951	-0.78838	-0.68542	-0.50903	-0.61923	-0.88194	-0.52605	-0.65772	-0.68227	-0.61864	-0.63821	-0.64423	-0.70863	-0.50538	-0.41253	-0.56673	-0.90202	-0.43637	-0.78668	-0.40765	-0.58394	-0.35585	-0.22215		26	-0.63987	-0.70593	-0.68307	-0.6169	-0.76459	-0.67762	-0.69969	-0.50356	-0.40469	-0.54203	-0.51739	-0.43778	-0.32099	-0.60432	-0.45495	-0.64801	-0.42336	-0.39863	-0.2771
27	-0.86255	-0.78942	-0.59611	-0.42682	-0.61265	-0.74812	-0.47504	-0.74352	-0.6565	-0.54763	-0.69896	-0.61057	-0.61367	-0.53662	-0.33297	-0.5982	-0.87096	-0.3328	-0.61581	-0.3373	-0.42112	-0.21523	-0.16693		27	-0.62456	-0.6669	-0.66854	-0.70702	-0.58746	-0.65095	-0.49103	-0.48764	-0.40422	-0.55499	-0.52293	-0.72024	-0.39612	-0.36472	-0.45305	-0.56675	-0.35141	-0.27158	-0.262
28	-0.73922	-0.77793	-0.665	-0.41719	-0.57899	-0.76279	-0.47209	-0.75322	-0.62727	-0.47246	-0.72311	-0.65058	-0.54089	-0.5317	-0.55538	-0.66438	-0.66921	-0.27289	-0.40411	-0.38189	-0.32605	-0.1103	-0.31713		28	-0.58398	-0.59186	-0.59547	-0.68258	-0.42618	-0.63487	-0.50286	-0.45829	-0.51753	-0.59939	-0.47684	-0.79641	-0.46818	-0.33861	-0.37789	-0.4805	-0.3397	-0.25921	-0.25185
29	-0.753	-0.82353	-0.71239	-0.39213	-0.55744	-0.70449	-0.46217	-0.68371	-0.61745	-0.45759	-0.67233	-0.60752	-0.42565	-0.46591	-0.50901	-0.67596	-0.62852	-0.17861	-0.43404	-0.39771	-0.25905	-0.11966	-0.3031		29	-0.59751	-0.60094	-0.59799	-0.56236	-0.29885	-0.55807	-0.37839	-0.50072	-0.4774	-0.49536	-0.45744	-0.74696	-0.3639	-0.25795	-0.5811	-0.48833	-0.55552	-0.22327	-0.08614
30	-0.78233	-0.78582	-0.73791	-0.40398	-0.54773	-0.66893	-0.44614	-0.59452	-0.64888	-0.44645	-0.54027	-0.62093	-0.37613	-0.44879	-0.36286	-0.59617	-0.64645	-0.24159	-0.52167	-0.40342	-0.25239	0.08537	-0.24018		30	-0.66491	-0.62597	-0.57419	-0.63436	-0.20123	-0.5986	-0.66967	-0.48253	-0.34536	-0.59141	-0.41749	-0.45445	-0.27663	-0.53503	-0.67439	-0.4919	-0.38065	-0.27921	-0.37451
31	-0.87986	-0.71506	-0.62272	-0.4287	-0.54601	-0.80568	-0.49531	-0.5785	-0.66206	-0.46704	-0.44713	-0.72328	-0.46839	-0.41707	-0.30769	-0.71799	-0.68867	-0.38629	-0.7464	-0.4502	-0.22154	-0.03469	-0.23006		31	-0.55841	-0.64188	-0.64913	-0.56552	-0.36506	-0.53438	-0.73087	-0.38276	-0.28322	-0.68246	-0.38722	-0.40044	-0.24437	-0.54926	-0.46364	-0.28153	-0.12014	-0.23828	-0.57086
32	-0.8894	-0.74836	-0.60486	-0.43478	-0.56067	-0.85115	-0.51685	-0.5958	-0.65657	-0.48104	-0.41249	-0.78305	-0.56362	-0.4984	-0.22154	-0.758	-0.60761	-0.21807	-0.6724	-0.34988	-0.18725	-0.05615	-0.30215		32	-0.42859	-0.64	-0.66309	-0.65514	-0.44655	-0.6347	-0.6442	-0.34711	-0.27816	-0.51561	-0.46883	-0.30457	-0.21701	-0.18299	-0.18561	-0.23394	-0.24189	-0.09438	-0.39003
33	-0.73851	-0.78548	-0.61616	-0.4247	-0.56875	-0.88488	-0.52853	-0.62196	-0.64313	-0.38486	-0.36142	-0.57151	-0.53359	-0.42096	-0.18022	-0.66779	-0.34775	0.02907	-0.29962	-0.33066	-0.20261	0.19635	-0.29483		33	-0.45239	-0.57518	-0.5796	-0.6056	-0.30649	-0.67468	-0.47926	-0.34594	-0.2569	-0.41523	-0.31406	-0.46355	-0.16949	-0.06201	-0.25701	-0.20372	-0.18474	-0.01315	-0.10626
34	-0.59188	-0.6444	-0.59501	-0.44538	-0.56433	-0.89441	-0.52579	-0.5231	-0.62819	-0.34428	-0.28601	-0.40469	-0.47218	-0.34143	-0.31516	-0.67551	-0.1233	0.09284	-0.04169	-0.32489	-0.26196	0.31098	-0.16265		34	-0.44312	-0.57897	-0.4851	-0.47839	-0.2482	-0.59976	-0.49367	-0.28693	-0.21602	-0.39885	-0.26404	-0.44839	-0.18173	-0.09428	-0.30386	-0.07133	-0.16165	0.03622	-0.09628
35	-0.52614	-0.69208	-0.63402	-0.45901	-0.5502	-0.5571	-0.41612	-0.38821	-0.60789	-0.27457	-0.25082	-0.11174	-0.36369	-0.17136	-0.44659	-0.63292	-0.03259	0.20227	-0.16141	-0.39425	-0.32067	0.27771	-0.07807		35	-0.41756	-0.51343	-0.46123	-0.40341	-0.23773	-0.44614	-0.40163	-0.17911	-0.20276	-0.46782	-0.24874	-0.2539	-0.23305	-0.08574	-0.23131	-0.06528	-0.11084	0.06228	-0.08501
36	-0.57633	-0.65994	-0.70656	-0.47149	-0.5173	-0.44235	-0.33249	-0.3166	-0.54641	-0.24601	-0.18511	-0.19998	-0.29064	-0.09756	-0.47736	-0.70573	-0.03789	0.25184	-0.24793	-0.39815	-0.42764	0.36268	-0.0175		36	-0.43133	-0.64414	-0.43198	-0.39941	-0.18935	-0.40774	-0.22844	-0.16879	-0.21123	-0.29095	-0.23513	-0.24541	-0.36657	-0.05774	-0.12141	-0.05248	-0.20172	0.09546	-0.06791
37	-0.63675	-0.57339	-0.69526	-0.50093	-0.48212	-0.36095	-0.24911	-0.2823	-0.47797	-0.2174	-0.14449	-0.31387	-0.22814	-0.10835	-0.43758	-0.72406	-0.09733	0.25156	-0.29527	-0.30441	-0.48595	0.3403	-0.00866		37	-0.4351	-0.67411	-0.40669	-0.40258	-0.14832	-0.33447	-0.14716	-0.19756	-0.17525	-0.17258	-0.21147	-0.18866	-0.36886	-0.03592	-0.23737	-0.21699	-0.29797	0.11508	-0.02505
38	-0.61873	-0.54891	-0.65735	-0.4741	-0.44176	-0.37965	-0.28931	-0.23622	-0.44095	-0.19639	-0.127	-0.3054	-0.14942	-0.16965	-0.46154	-0.6343	-0.19037	0.22133	-0.4014	-0.14955	-0.52206	0.42227	-0.00311		38	-0.496	-0.69343	-0.37236	-0.28917	-0.14634	-0.243	-0.33442	-0.21977	-0.17616	-0.14094	-0.20648	-0.21204	-0.34412	0.01295	-0.31821	-0.28544	-0.46357	0.18643	0.01121
39	-0.78092	-0.51132	-0.64313	-0.46402	-0.38331	-0.32136	-0.25707	-0.22391	-0.38808	-0.15196	-0.12909	-0.2941	-0.11452	-0.20689	-0.44659	-0.52288	-0.321	0.14046	-0.43948	-0.07448	-0.57228	0.50422	-0.03539		39	-0.5762	-0.70516	-0.318	-0.25492	-0.01336	-0.16065	-0.60083	-0.25581	-0.18538	-0.15301	-0.22746	-0.16197	-0.30195	-0.02833	-0.54748	-0.34732	-0.52137	0.17959	0.09082
40	-0.9477	-0.52477	-0.60522	-0.43058	-0.26276	-0.25096	-0.19956	-0.19158	-0.09714	-0.12939	-0.13112	-0.25434	-0.07746	-0.22072	-0.41692	-0.4445	-0.37457	0.07803	-0.46452	-0.03451	-0.6369	0.42135	-0.14648		40	-0.59174	-0.69078	-0.30743	-0.22548	0.00532	-0.05252	-0.73144	-0.33476	-0.27843	-0.08676	-0.26494	-0.03483	-0.23844	-0.10044	-0.65023	-0.35267	-0.52854	0.12864	0.09635
41	-0.99046	-0.51282	-0.60085	-0.32583	-0.24628	-0.1934	-0.16839	-0.16389	-0.06651	-0.0991	-0.1082	-0.18586	-0.04472	-0.23133	-0.41033	-0.40878	-0.31116	0.00163	-0.41663	-0.03094	-0.68164	0.21268	-0.21553		41	-0.60602	-0.6919	-0.27818	-0.2225	-0.12399	0.01574	-0.44401	-0.40547	-0.31473	-0.09224	-0.29973	-0.05971	-0.27726	-0.38986	-0.70462	-0.32481	-0.51692	0.08269	0.15021
42	-0.93003	-0.51492	-0.626	-0.2932	-0.14244	-0.18717	-0.16651	-0.15392	-0.1021	-0.0914	-0.07218	-0.15598	-0.03255	-0.21164	-0.39978	-0.40815	-0.36904	-0.05129	-0.49118	-0.09744	-0.71391	0.11138	-0.19208		42	-0.58622	-0.66917	-0.27166	-0.25258	-0.14776	0.08489	-0.47802	-0.42344	-0.35621	-0.00574	-0.32471	-0.16985	-0.2345	-0.34479	-0.69479	-0.27667	-0.51942	-0.00591	0.10539
43	-0.95088	-0.50808	-0.61543	-0.23548	-0.13978	-0.20147	-0.18361	-0.13546	-0.10651	-0.04953	-0.04702	-0.18469	-0.07691	-0.20531	-0.42571	-0.43998	-0.35839	-0.05549	-0.49336	-0.1791	-0.68304	0.03728	-0.21089		43	-0.60827	-0.66499	-0.27263	-0.29599	-0.05863	0.11884	-0.41065	-0.39821	-0.39531	-0.02667	-0.35072	-0.0931	-0.21205	-0.38464	-0.68459	-0.23293	-0.48643	-0.05331	0.11784
44	-0.91166	-0.50645	-0.57533	-0.19466	-0.13852	-0.32502	-0.23971	-0.13238	-0.12939	-0.06337	-0.01382	-0.2261	-0.14537	-0.208	-0.41451	-0.50235	-0.35085	-0.12602	-0.51459	-0.24466	-0.60183	-0.03923	-0.21182		44	-0.62032	-0.64908	-0.2999	-0.32392	-0.10729	0.1537	-0.41847	-0.39084	-0.41197	-0.04535	-0.3604	-0.17289	-0.20705	-0.44111	-0.63964	-0.21344	-0.47972	-0.07252	0.14812
45	-0.86997	-0.47546	-0.54252	-0.19071	-0.15116	-0.44968	-0.29734	-0.13611	-0.19036	-0.06982	0.01154	-0.27246	-0.19433	-0.20715	-0.39165	-0.58611	-0.37261	-0.18336	-0.57336	-0.27684	-0.53174	-0.01443	-0.22329		45	-0.6153	-0.61762	-0.24479	-0.37098	-0.08211	0.15168	-0.38502	-0.38908	-0.402	-0.08131	-0.34787	-0.23661	-0.24621	-0.47859	-0.65777	-0.18154	-0.43877	-0.08121	0.18515
46	-0.77032	-0.50458	-0.58371	-0.16209	-0.167	-0.52851	-0.36276	-0.15321	-0.22925	-0.08538	0.03312	-0.26022	-0.22382	-0.20124	-0.41187	-0.66742	-0.32965	-0.2027	-0.58097	-0.29985	-0.49102	0.03609	-0.23598		46	-0.66441	-0.59527	-0.20951	-0.3901	0.02173	0.13968	-0.41915	-0.3868	-0.4081	-0.10271	-0.34556	-0.21931	-0.23708	-0.52412	-0.63586	-0.14983	-0.43229	-0.10873	0.2013
47	-0.68481	-0.48556	-0.54434	-0.14267	-0.19826	-0.50174	-0.3584	-0.16814	-0.25492	-0.08866	0.0456	-0.25198	-0.27414	-0.20347	-0.37253	-0.70941	-0.35391	-0.17749	-0.5641	-0.29963	-0.44772	0.0249	-0.24495		47	-0.63134	-0.56154	-0.21352	-0.38444	0.0936	0.10121	-0.36438	-0.39162	-0.42563	-0.15848	-0.35106	-0.19443	-0.19937	-0.57157	-0.65175	-0.15316	-0.42068	-0.05423	0.19154
48	-0.63957	-0.46712	-0.52685	-0.13713	-0.2176	-0.45885	-0.36088	-0.17085	-0.24133	-0.11581	0.05897	-0.22892	-0.26521	-0.19503	-0.39495	-0.71349	-0.32853	-0.20186	-0.62832	-0.2965	-0.39656	0.01461	-0.24175		48	-0.65565	-0.5206	-0.21752	-0.4029	0.11793	0.10625	-0.35517	-0.38661	-0.4185	-0.18988	-0.34608	-0.20748	-0.19466	-0.59435	-0.64984	-0.15582	-0.4043	-0.08977	0.20938
49	-0.59011	-0.49032	-0.50789	-0.12075	-0.20458	-0.46948	-0.35117	-0.20335	-0.246	-0.11695	0.03989	-0.21763	-0.27739	-0.1988	-0.3789	-0.71332	-0.34763	-0.18951	-0.70723	-0.29194	-0.3799	0.04787	-0.23591		49	-0.68072	-0.50507	-0.22852	-0.38261	0.23507	0.09563	-0.28588	-0.38573	-0.42179	-0.22289	-0.34011	-0.28818	-0.2656	-0.61142	-0.64155	-0.17382	-0.40217	-0.10702	0.21672
50	-0.56643	-0.46909	-0.46014	-0.12494	-0.21303	-0.41155	-0.34754	-0.21848	-0.23052	-0.12298	0.06199	-0.17034	-0.25737	-0.19966	-0.37846	-0.72699	-0.37438	-0.18811	-0.66532	-0.27618	-0.37819	0.07691	-0.2498		50	-0.66167	-0.51378	-0.21326	-0.34238	-0.16502	0.12494	-0.36747	-0.37413	-0.42163	-0.20651	-0.3329	-0.22234	-0.36808	-0.61191	-0.59016	-0.1711	-0.43599	-0.09622	0.19972

## Sheet: Panel_a_trace
WT
AVA-naïve				AVA-trained				AIB-naïve				AIB-trained				RIM-naïve				RIM-trained
Time (s)	mean	SEM		Time (s)	mean	SEM		Time (s)	mean	SEM		Time (s)	mean	SEM		Time (s)	mean	SEM		Time (s)	mean	SEM
1	0.00898	0.0258		1	0.00851	0.02132		1	-0.01868	0.03456		1	0.02097	0.01676		1	-0.018	0.02073		1	0.02449	0.00947
2	-0.00285	0.0251		2	-0.02503	0.02393		2	-0.02831	0.03624		2	-0.01097	0.01687		2	-0.01927	0.02336		2	0.00542	0.01333
3	0.01393	0.02535		3	-0.04457	0.03591		3	-0.02148	0.03744		3	-0.03133	0.02752		3	-0.00556	0.02394		3	-0.01028	0.02078
4	-0.01802	0.02783		4	-0.05153	0.03445		4	-0.03777	0.03735		4	-0.04248	0.02773		4	-0.02646	0.02278		4	-0.03372	0.02371
5	-0.01564	0.02581		5	0.01246	0.02345		5	-0.03354	0.03666		5	0.01719	0.0189		5	-0.02329	0.02179		5	0.01879	0.0153
6	0.0236	0.01792		6	0.06247	0.05838		6	-0.01481	0.03858		6	0.02243	0.03421		6	-0.02821	0.02313		6	0.01961	0.02549
7	0.01169	0.02102		7	0.01607	0.01858		7	-0.03021	0.03377		7	0.01246	0.02176		7	-0.02521	0.02208		7	-0.000935402	0.01535
8	-0.000103431	0.03631		8	0.02603	0.01576		8	-0.04564	0.03172		8	0.01617	0.01312		8	-0.02939	0.02142		8	0.00602	0.01173
9	-0.00983	0.02366		9	-0.00611	0.01984		9	-0.026	0.01057		9	-0.01485	0.01483		9	0.00571	0.0099		9	-0.01075	0.01107
10	-0.01175	0.03136		10	0.0017	0.01919		10	-0.01566	0.01313		10	0.01043	0.01961		10	0.009	0.01169		10	-0.01866	0.00996
11	-0.0277	0.02972		11	-0.000931579	0.04854		11	-0.04043	0.01899		11	-0.01466	0.03756		11	-0.01602	0.01966		11	-0.03172	0.03427
12	-0.1923	0.04209		12	-0.07789	0.04425		12	-0.18586	0.04852		12	-0.09279	0.04402		12	-0.12622	0.047		12	-0.09553	0.03883
13	-0.34161	0.05228		13	-0.30536	0.05834		13	-0.33637	0.0539		13	-0.28095	0.05151		13	-0.29898	0.05483		13	-0.2613	0.05049
14	-0.48008	0.04437		14	-0.44177	0.04772		14	-0.4396	0.04907		14	-0.42904	0.05134		14	-0.39926	0.0524		14	-0.38998	0.04639
15	-0.52601	0.0429		15	-0.57594	0.03234		15	-0.48043	0.04663		15	-0.56412	0.03009		15	-0.42863	0.05169		15	-0.52501	0.03405
16	-0.55289	0.04209		16	-0.65189	0.03415		16	-0.51047	0.04698		16	-0.62739	0.02864		16	-0.46311	0.05398		16	-0.59013	0.04043
17	-0.59557	0.03989		17	-0.67692	0.03304		17	-0.55007	0.04695		17	-0.63288	0.03143		17	-0.50898	0.0519		17	-0.62908	0.03576
18	-0.61293	0.04023		18	-0.67773	0.03646		18	-0.55884	0.0461		18	-0.64984	0.03373		18	-0.54107	0.04744		18	-0.63739	0.03429
19	-0.62839	0.03851		19	-0.69105	0.03792		19	-0.57508	0.04469		19	-0.64907	0.03183		19	-0.56218	0.04783		19	-0.64599	0.03383
20	-0.6481	0.03454		20	-0.6788	0.03772		20	-0.61195	0.03879		20	-0.64023	0.02993		20	-0.57112	0.0452		20	-0.65018	0.03258
21	-0.67765	0.03215		21	-0.64539	0.04641		21	-0.6444	0.03671		21	-0.6094	0.0372		21	-0.60578	0.04384		21	-0.61207	0.03721
22	-0.66281	0.03351		22	-0.66493	0.03678		22	-0.63829	0.03378		22	-0.64043	0.03251		22	-0.59783	0.04365		22	-0.63344	0.03347
23	-0.6485	0.03094		23	-0.64124	0.04293		23	-0.6032	0.03237		23	-0.62516	0.0335		23	-0.56248	0.03664		23	-0.61266	0.02871
24	-0.63842	0.02541		24	-0.62101	0.04082		24	-0.61838	0.03431		24	-0.62687	0.03107		24	-0.56416	0.03661		24	-0.60503	0.02493
25	-0.66504	0.0298		25	-0.64933	0.03576		25	-0.6518	0.02985		25	-0.63656	0.03029		25	-0.5911	0.0333		25	-0.60441	0.02816
26	-0.6307	0.04862		26	-0.60659	0.03946		26	-0.64495	0.03136		26	-0.59402	0.03193		26	-0.6095	0.03655		26	-0.54318	0.03257
27	-0.57984	0.05488		27	-0.58655	0.04387		27	-0.58256	0.03828		27	-0.5605	0.03747		27	-0.55693	0.04034		27	-0.51327	0.03288
28	-0.56973	0.06499		28	-0.59881	0.04358		28	-0.57868	0.0369		28	-0.55539	0.03942		28	-0.53973	0.03755		28	-0.4938	0.03284
29	-0.52536	0.06231		29	-0.55237	0.04499		29	-0.5499	0.03507		29	-0.52899	0.04505		29	-0.51482	0.03904		29	-0.46464	0.03692
30	-0.50777	0.05357		30	-0.53101	0.0486		30	-0.52618	0.03631		30	-0.52883	0.04394		30	-0.48818	0.04272		30	-0.48803	0.03392
31	-0.54269	0.05656		31	-0.46389	0.04785		31	-0.56124	0.04397		31	-0.44093	0.04687		31	-0.52349	0.04335		31	-0.45523	0.03959
32	-0.54066	0.06447		32	-0.40189	0.05451		32	-0.5609	0.04575		32	-0.37558	0.05537		32	-0.52044	0.04649		32	-0.39855	0.04282
33	-0.44905	0.06781		33	-0.36633	0.05787		33	-0.46481	0.04817		33	-0.32991	0.04777		33	-0.44272	0.05323		33	-0.34028	0.0444
34	-0.37804	0.07285		34	-0.32361	0.05376		34	-0.40773	0.04806		34	-0.30532	0.04619		34	-0.38098	0.05667		34	-0.30602	0.04245
35	-0.35786	0.07224		35	-0.28612	0.04307		35	-0.38271	0.04876		35	-0.27681	0.04144		35	-0.32998	0.05431		35	-0.26223	0.03766
36	-0.35102	0.0619		36	-0.27357	0.04775		36	-0.36645	0.0503		36	-0.27179	0.03956		36	-0.3168	0.05809		36	-0.24507	0.03985
37	-0.33189	0.05523		37	-0.2734	0.05227		37	-0.3536	0.05098		37	-0.27153	0.04004		37	-0.30576	0.05627		37	-0.24005	0.04029
38	-0.33275	0.0544		38	-0.28124	0.05462		38	-0.34349	0.04999		38	-0.26846	0.0397		38	-0.29363	0.05562		38	-0.24899	0.04529
39	-0.33009	0.053		39	-0.28312	0.06168		39	-0.34013	0.0497		39	-0.29307	0.05059		39	-0.28857	0.0573		39	-0.26783	0.05528
40	-0.33634	0.05549		40	-0.28944	0.06368		40	-0.3626	0.05263		40	-0.28862	0.0554		40	-0.27575	0.05774		40	-0.27574	0.06054
41	-0.33632	0.05785		41	-0.33208	0.0598		41	-0.3627	0.05271		41	-0.33585	0.05387		41	-0.26949	0.05396		41	-0.28965	0.05631
42	-0.34303	0.05241		42	-0.33579	0.05515		42	-0.37096	0.04986		42	-0.35165	0.04896		42	-0.27355	0.0519		42	-0.29322	0.05428
43	-0.35035	0.04915		43	-0.32303	0.05401		43	-0.38082	0.04596		43	-0.3337	0.04921		43	-0.28038	0.05055		43	-0.28381	0.05531
44	-0.3585	0.04546		44	-0.32592	0.04932		44	-0.39244	0.04221		44	-0.33903	0.04298		44	-0.29633	0.04597		44	-0.29222	0.05468
45	-0.39201	0.04542		45	-0.32821	0.04938		45	-0.40942	0.04319		45	-0.33953	0.04196		45	-0.31256	0.04451		45	-0.29052	0.05454
46	-0.40109	0.04702		46	-0.3133	0.05869		46	-0.42595	0.04731		46	-0.3316	0.04754		46	-0.32097	0.04484		46	-0.28769	0.05687
47	-0.39648	0.05668		47	-0.30278	0.07018		47	-0.42748	0.04719		47	-0.32533	0.05299		47	-0.31549	0.04224		47	-0.2811	0.05696
48	-0.38978	0.06378		48	-0.29458	0.07039		48	-0.40975	0.04687		48	-0.32227	0.05651		48	-0.31102	0.04133		48	-0.28187	0.05745
49	-0.3859	0.06212		49	-0.29444	0.07719		49	-0.41233	0.04521		49	-0.32924	0.05855		49	-0.31091	0.0422		49	-0.28398	0.05954
50	-0.39523	0.05265		50	-0.34501	0.05054		50	-0.40394	0.04293		50	-0.33353	0.0485		50	-0.29959	0.04151		50	-0.30368	0.05236

## Sheet: Panel_a_data
WT
Average ΔF/F0 (%)
AVA				AIB				RIM
	Naïve	Trained			Naïve	Trained			Naïve	Trained
1	-0.71509	-0.55005		1	-0.69002	-0.4481		1	-0.62996	-0.42829
2	-0.62879	-0.53924		2	-0.58693	-0.60666		2	-0.52141	-0.4103
3	-0.45953	-0.76722		3	-0.29255	-0.62186		3	-0.07045	-0.56432
4	-0.13354	-0.37698		4	-0.66466	-0.52264		4	-0.54068	-0.54024
5	-0.66521	-0.59928		5	-0.55186	-0.58122		5	-0.4838	-0.57988
6	-0.32392	-0.36109		6	-0.26542	-0.37462		6	-0.23604	-0.43591
7	-0.54197	-0.44363		7	-0.41445	-0.41118		7	-0.43456	-0.59749
8	-0.67836	-0.63017		8	-0.68866	-0.5962		8	-0.48069	-0.5608
9	-0.52999	-0.63568		9	-0.41948	-0.41843		9	-0.48721	-0.48582
10	-0.59927	-0.57078		10	-0.53247	-0.56287		10	-0.38565	-0.41696
11	-0.54966	-0.55264		11	-0.55652	-0.53448		11	-0.51439	-0.51913
12	-0.70497	-0.36069		12	-0.53119	-0.49327		12	-0.47401	-0.3903
13	-0.58223	-0.49569		13	-0.6365	-0.3332		13	-0.6692	-0.2867
14	-0.72842	-0.56251		14	-0.70922	-0.5608		14	-0.70974	-0.54218
15	-0.4332	-0.63116		15	-0.41086	-0.62397		15	-0.53931	-0.52503
16	-0.59157	-0.47682		16	-0.64385	-0.55934		16	-0.75441	-0.62835
17	-0.44117	-0.67873		17	-0.40606	-0.53096		17	-0.37402	-0.54645
18	-0.53587	-0.55487		18	-0.61366	-0.44983		18	-0.72382	-0.59411
19	-0.50842	-0.47217		19	-0.54707	-0.65765		19	-0.40697	-0.43152
20	-0.61559			20	-0.4524			20	-0.38161
21	-0.54853			21	-0.50497			21	-0.43621
22	-0.33655			22	-0.29257			22	-0.29748
23	-0.47406			23	-0.51432			23	-0.41693
mean	-0.53591	-0.53997		mean	-0.51851	-0.52038		mean	-0.47689	-0.49915
SEM	0.02935	0.02493		SEM	0.02736	0.02105		SEM	0.03325	0.02039
p value		0.9186		p value		0.9584		p value		0.5909
Duration (s)
AVA				AIB				RIM
	Naïve	Trained			Naïve	Trained			Naïve	Trained
1		20		1		19		1		20
2	19	23		2	23	24		2	19	22
3	23	21		3	24	21		3	18	21
4	16	17		4	17	20		4	17	23
5	30	27		5	28	27		5	26	27
6	26	12		6	26	17		6	26	18
7	26	17		7	27	16		7	28
8	22	26		8	22	26		8	22	25
9	29	21		9	25	20		9	24	16
10		27		10		28		10		27
11		20		11		20		11		24
12	28	15		12	31	26		12	29	15
13		19		13		9		13		19
14	23	18		14	23	21		14	23	18
15	23	27		15	23	34		15	25	29
16	22	20		16	23	24		16	22	25
17	31	24		17	31	20		17	31	20
18	25	36		18	25	36		18	28
19	26	19		19	26	20		19	25	19
20	20			20	20			20	20
21	23			21	23			21	23
22	23			22	18			22	17
23	16			23	16			23	15
mean	23.7368	21.5263		mean	23.7368	22.5263		mean	23.0526	21.6471
SEM	0.96682	1.25042		SEM	0.94542	1.42732		SEM	1.033	0.98496
p value		0.1705		p value		0.4841		p value		0.3345

## Sheet: Panel_b_heatmaps
BWM-HisCl (5 mM Hist)
AVA-naïve																																	AVA-trained
Time (s)	1	2	3	4	5	6	7	8	9	10	11	12	13	14	15	16	17	18	19	20	21	22	23	24	25	26	27	28	29	30	31		Time (s)	1	2	3	4	5	6
1	-0.13614	-0.11938	0.77635	-0.25396	-0.31735	0.08143	-0.28789	0.96679	-0.16192	-0.05693	0.17348	0.00542	0.13763	-0.33529	-0.25823	-0.1934	0.16346	0.19854	0.03363	0.49972	-0.24374	0.41872	0.02048	0.23301	0.5232	0.14161	0.2474	-0.10878	0.04209	0.0542	-0.11119		1	-0.02807	-0.09724	0.58812	0.0359	0.36161	0.01503	-0.14592	0.09917	-0.44988	-0.20991	0.14018	0.24501	-0.10401	-0.15184	0.17266	-0.09181
2	-0.04353	-0.1654	0.48151	-0.32793	-0.22426	0.08143	-0.05457	0.89617	-0.07302	0.00475	0.17348	0.0218	0.23234	-0.48416	-0.32761	-0.25212	0.15166	0.07287	0.00598	0.43799	-0.25264	0.06391	0.00585	0.18502	0.4072	0.01459	0.13896	-0.01108	0.13909	0.14144	-0.11349		2	0.03945	-0.03876	0.51657	0.02782	0.36315	-0.09299	-0.06078	0.3101	-0.48247	-0.02681	0.12465	0.28385	-0.00825	-0.21412	0.10911	-0.02869
3	-0.11702	-0.16441	0.07509	-0.00852	-0.05444	0.06836	0.00527	0.88949	-0.03261	0.02634	0.08681	0.03009	0.17652	-0.55244	-0.03274	-0.1294	-0.0415	0.07099	0.01476	0.13692	-0.16927	-0.06501	0.11953	-0.02183	0.22438	-0.11295	0.05637	0.04271	0.15902	-0.00135	-0.14108		3	0.10456	0.01429	0.19925	0.00495	-0.09452	-0.05072	-0.03907	0.18826	-0.43704	-0.08552	0.05367	0.22696	-0.05388	-0.19632	0.0012	-0.09963
4	-0.10727	-0.01888	-0.02997	0.00472	0.05388	0.00575	0.03976	0.85228	-0.02938	0.06704	0.02993	0.05856	0.04986	-0.32297	0.007	-0.01591	-0.22315	0.21073	0.01817	0.07614	-0.06999	-0.22443	0.03843	-0.04179	-0.06132	-0.251	-0.04488	0.05667	0.07531	0.01745	-0.07267		4	0.10833	0.02085	0.04371	-0.00952	-0.07145	0.01306	-0.06417	0.09983	0.08543	0.00533	0.12994	0.1739	0.13612	0.01522	-0.07284	-0.12415
5	0.13007	0.09207	0.11989	-0.01002	0.15712	-0.00614	-0.00183	0.80933	0.03851	0.05039	0.04686	0.01961	-0.04562	0.06865	0.07544	0.002	-0.23662	0.05036	0.03341	0.04363	-0.19787	-0.36485	-0.00545	-0.10763	-0.20479	-0.11085	-0.00467	0.02381	-0.03066	0.00931	-0.04162		5	0.03225	-0.04105	-0.32493	-0.03543	-0.54511	0.05355	-0.05841	-0.03642	0.21778	0.14553	0.08969	0.0634	0.15143	-0.06287	0.01709	-0.05425
6	0.09932	0.12938	-0.07965	-0.103	0.01495	0.00892	-0.014	0.79788	0.08821	0.05409	0.06243	-0.0007691	-0.09759	0.14167	0.16532	0.08522	-0.0356	-0.20566	0.02572	-0.01244	-0.13096	-0.32437	-0.06528	-0.09871	-0.48721	-0.03422	-0.03698	0.03893	-0.10972	-0.01734	0.10095		6	-0.06337	0.00459	-0.09473	-0.0287	-0.44176	0.01198	0.03148	-0.07048	0.31259	0.14466	-0.01836	-0.08867	0.12322	0.08442	0.10701	0.07668
7	0.0802	0.16495	-0.20834	0.23491	0.20621	-0.04062	-0.08196	0.78261	0.08296	-0.00697	0.0841	-0.00756	-0.11107	0.45553	0.05273	0.14763	0.07811	-0.16346	0.01316	-0.30032	0.11024	-0.32537	0.0012	-0.06643	-0.3958	0.04241	0.00251	0.02789	-0.21104	0.00595	0.16707		7	-0.18606	0.08132	-0.17872	-0.01457	-0.0899	0.02865	0.04199	-0.05804	0.35901	0.02913	-0.08016	-0.13407	0.13913	-0.01938	0.04077	0.0939
8	0.01309	0.01371	-0.43558	0.0852	0.19492	-0.01565	0.10367	0.7244	0.0866	0.0726	-0.09737	-0.03093	-0.10991	0.42518	0.11328	0.12524	0.0621	-0.1569	-0.000261256	-0.42753	0.124	-0.12098	-0.09919	0.000679579	-0.07608	0.10382	-0.09228	-0.03289	-0.04893	-0.08101	0.17799		8	-0.21279	0.04167	-0.34204	-0.01726	0.21736	0.03527	0.04063	-0.12354	0.34123	-0.02385	-0.05791	-0.1926	0.07729	0.03895	-0.09263	0.04695
9	0.03221	0.04381	-0.42743	0.14943	0.01834	-0.0747	0.13309	0.66142	0.0478	0.0874	-0.21655	-0.03543	-0.09413	0.29907	0.10225	0.12393	0.04442	-0.03217	-0.04286	-0.15143	0.36682	0.41622	0.02712	-0.06983	-0.02566	0.11747	-0.11167	-0.01137	-0.05159	-0.07148	0.04346		9	0.05521	0.0682	-0.27205	-0.04014	0.10048	-0.00288	0.14511	-0.17595	0.04099	0.0241	-0.15996	-0.26809	-0.16404	0.10815	-0.1247	0.12154
10	0.04908	0.02415	-0.27187	0.22916	-0.04937	-0.10878	0.15845	0.55835	-0.04716	-0.29871	-0.34317	-0.0608	-0.13802	0.30476	0.10256	0.10681	0.03712	-0.0453	-0.10172	-0.30268	0.46341	0.52616	-0.04268	-0.01249	0.09608	0.08912	-0.15476	-0.02591	0.03644	-0.05717	-0.00943		10	0.15048	-0.05388	-0.13517	0.07694	0.20014	-0.01095	0.10915	-0.23294	0.01235	-0.00266	-0.22175	-0.30967	-0.29701	0.39779	-0.15767	0.05947
11	-0.07165	0.10451	-0.24581	0.02922	-0.05783	-0.12978	0.13613	0.34937	-0.46822	-0.28699	-0.67565	-0.16927	-0.17883	-0.21297	0.16154	0.11682	-0.10579	0.36266	-0.17313	-0.3121	0.46261	0.30778	0.20729	-0.0299	0.17437	0.04346	-0.1526	-0.06051	0.02016	-0.16096	0.000344947		11	-0.05891	-0.16255	-0.46804	-0.07782	0.03989	-0.04875	-0.02788	-0.15826	0.19407	0.01246	-0.18008	-0.28177	-0.11031	0.15658	-0.11061	-0.07564
12	-0.18413	0.21918	-0.05929	-0.14548	-0.10635	-0.25223	-0.20166	0.44289	-0.92444	-0.11737	-0.5822	-0.18465	-0.1873	-0.27271	0.0603	0.0573	-0.04711	0.10944	-0.17015	-0.38843	0.45883	0.31728	0.17671	-0.15732	0.07313	0.01459	-0.25099	-0.0922	-0.02634	-0.21314	-0.20892		12	-0.38655	-0.23757	-0.67802	-0.20567	0.12847	-0.32749	-0.06112	-0.34888	0.22765	0.01454	-0.26412	-0.30365	-0.31893	0.04093	-0.07194	-0.0506
13	-0.28649	0.10998	-0.45757	-0.01177	-0.10127	-0.34892	-1.10245	0.38277	-1.13416	-0.17412	-0.63502	-0.22551	-0.3359	-0.32202	0.08364	0.03834	-0.13976	0.01472	-0.1626	-0.34461	0.30909	0.2683	-0.1065	-0.18833	-0.21586	-0.01218	-0.43555	-0.31901	-0.13364	-0.27682	-0.50098		13	-0.34336	-0.32485	-0.78846	-0.28843	0.13216	-0.48335	-0.09877	-0.54474	0.29778	-0.18854	-0.32556	-0.34085	-0.4456	0.13484	-0.10791	0.09077
14	-0.38435	-0.02833	-0.78824	-0.084	-0.15938	-0.40479	-1.04159	0.35509	-1.16042	-0.18584	-0.6296	-0.2277	-0.47141	-0.47468	-0.05607	-0.16337	-0.30372	-0.01341	-0.16536	-0.43272	0.30288	0.16336	-0.38506	-0.2308	-0.22077	-0.1371	-0.6158	-0.51295	-0.28778	-0.27261	-0.46073		14	-0.26899	-0.40244	-0.6998	-0.33688	0.09402	-0.78664	-0.16661	-0.65544	0.07852	-0.36244	-0.57556	-0.33647	-0.39847	0.00732	-0.09832	-0.18466
15	-0.42147	-0.1047	-0.8591	-0.54338	-0.27673	-0.44482	-1.02739	0.28543	-1.2077	-0.0927	-0.51585	-0.27205	-0.57421	-0.54011	-0.24404	-0.28504	-0.52103	-0.18128	-0.1859	-0.59668	0.24245	0.10789	-0.55724	-0.42321	-0.06091	-0.07989	-0.90664	-0.61414	-0.3675	-0.58427	-0.36645		15	-0.34405	-0.43752	-0.52248	-0.38095	-0.11451	-0.82462	-0.23106	-0.77532	0.02815	-0.39944	-0.91384	-0.57934	-0.59658	-0.01938	-0.14988	-0.74857
16	-0.44884	-0.16068	-1.12869	-0.8143	-0.36192	-0.47018	-0.96551	0.24821	-1.21215	-0.18152	-0.49892	-0.29313	-0.64966	-0.71648	-0.40236	-0.37931	-0.71672	-0.31258	-0.21834	-0.74651	0.18902	0.50167	-0.62306	-0.6033	-0.19044	-0.16597	-1.04237	-0.70196	-0.43361	-0.61541	-0.3308		16	-0.35433	-0.48544	-0.51625	-0.42973	-0.14988	-0.88212	-0.21749	-0.82445	-0.04494	-0.29	-1.0286	-0.91521	-0.77247	-0.13108	-0.26619	-1.21753
17	-0.44434	-0.21117	-1.33475	-0.94751	-0.45896	-0.49039	-0.99188	0.19477	-1.15921	-0.1661	-0.58424	-0.30991	-0.69933	-0.69752	-0.6493	-0.3859	-0.85008	-0.39886	-0.25811	-0.86054	0.19631	-0.06002	-0.60577	-0.7099	-0.44335	-0.47879	-1.13285	-0.66968	-0.49939	-0.47262	-0.30206		17	-0.34508	-0.54477	-0.73557	-0.46439	-0.22862	-0.94196	-0.29754	-0.86178	-0.18914	-0.35723	-1.04449	-0.85887	-0.85562	-0.20621	-0.34113	-1.25368
18	-0.44509	-0.27038	-1.38542	-0.98425	-0.50804	-0.49316	-0.99493	0.04686	-1.19154	-0.25122	-0.63502	-0.32109	-0.71049	-0.66338	-0.69377	-0.46095	-0.94862	-0.55266	-0.28547	-1.09188	0.15827	-0.13697	-0.32323	-0.78721	-0.86309	-0.60896	-1.17666	-0.53796	-0.5326	-0.34667	-0.25549		18	-0.39785	-0.58499	-1.12288	-0.50173	-0.35164	-1.00215	-0.31789	-0.90567	-0.12296	-0.45399	-0.99682	-0.81894	-0.89764	-0.26849	-0.48082	-1.31367
19	-0.45259	-0.37984	-1.36198	-0.97451	-0.50578	-0.55498	-0.98478	0.07167	-1.20083	-0.27466	-0.53751	-0.34037	-0.8102	-0.85492	-0.56825	-0.58524	-0.97221	-0.94936	-0.31116	-1.15407	0.10566	-0.13598	-0.31326	-0.83223	-1.02951	-0.66145	-1.18025	-0.30883	-0.54921	-0.28495	-0.16235		19	-0.38792	-0.6001	-1.39042	-0.5485	-0.27906	-1.00824	-0.34774	-0.96004	-0.10617	-0.51445	-0.55049	-0.98523	-0.92496	-0.34263	-0.59772	-1.34236
20	-0.47958	-0.40869	-1.25121	-0.94127	-0.54471	-0.57083	-1.08521	-0.01326	-1.20407	-0.35361	-0.53887	-0.34407	-0.80751	-0.89475	-0.53986	-0.70243	-0.98119	-1.15849	-0.36413	-1.16208	-0.0252	-0.13398	-0.37109	-0.87173	-1.13281	-0.66513	-1	-0.3382	-0.53759	-0.18593	-0.22904		20	-0.43281	-0.64831	-1.36864	-0.60435	-0.67859	-1.0129	-0.37012	-0.90371	-0.22765	-0.56048	-0.4601	-0.91248	-0.93637	-0.42467	-0.69844	-1.3627
21	-0.5407	-0.4169	-1.30334	-0.91552	-0.5103	-0.57282	-0.98884	0.07071	-1.18426	-0.46709	-0.56189	-0.33148	-0.83869	-0.85682	-0.4913	-0.90125	-1.00814	-1.27666	-0.40347	-1.14088	-0.14202	-0.14697	-0.51669	-0.85304	-1.23119	-0.60634	-0.34865	-0.35477	-0.34591	-0.19406	-0.28136		21	-0.39991	-0.65686	-1.28154	-0.62924	-0.88005	-0.93999	-0.36741	-0.92139	-0.25926	-0.44652	-0.31532	-0.92451	-0.90155	-0.3624	-0.7521	-1.36583
22	-0.5092	-0.42461	-1.39945	-0.87653	-0.49337	-0.58034	-0.97667	0.09075	-1.19881	-0.51212	-0.461	-0.34666	-0.8691	-0.74208	-0.47837	-1.07057	-1.01881	-1.3314	-0.43605	-1.12203	-0.33736	-0.23242	-0.64499	-0.85092	-1.24389	-0.50714	-0.0614	-0.21375	-0.0393	-0.20977	-0.20662		22	-0.41568	-0.65401	-1.20532	-0.65549	-0.8293	-0.94912	-0.37453	-0.8893	-0.2316	-0.35983	-0.36052	-0.86653	-0.86763	-0.47015	-0.80576	-1.31993
23	-0.5422	-0.50596	-1.32324	-0.8158	-0.54358	-0.59421	-0.99594	-0.12015	-1.20083	-0.58798	-0.57002	-0.33008	-0.90221	-0.5714	-0.42097	-1.20356	-1.03509	-1.31077	-0.48032	-1.16585	-0.50194	-0.31688	-0.6789	-0.84837	-1.22955	-0.17909	0.07864	-0.10442	0.00488	-0.25494	-0.22387		23	-0.36564	-0.67826	-1.11666	-0.65515	-0.55402	-0.8617	-0.38573	-0.82576	-0.27012	-0.36504	-0.3464	-0.82003	-0.88894	-0.50178	-0.83663	-0.87741
24	-0.54407	-0.58581	-1.34849	-0.76357	-0.6299	-0.60135	-0.98783	-0.28715	-1.14184	-0.64658	-0.51178	-0.3156	-0.89836	-0.80087	-0.42507	-1.2765	-1.04324	-1.15755	-0.51065	-1.20967	-0.43638	-0.2649	-0.72942	-0.76809	-1.1738	-0.05417	0.16625	-0.08552	-0.03664	-0.20444	-0.31701		24	-0.39546	-0.63347	-0.958	-0.67567	-0.29013	-0.88535	-0.38166	-0.71898	-0.23852	-0.4764	-0.33439	-0.83699	-0.94417	-0.52649	-0.80935	-0.7543
25	-0.55457	-0.56815	-1.29963	-0.66934	-0.66827	-0.63028	-1.05275	-0.29001	-1.10708	-0.74157	-0.46235	-0.36544	-0.89451	-0.87483	-0.47427	-1.29784	-1.05334	-1.19694	-0.52176	-1.2238	-0.6417	-0.40133	-0.76399	-0.3905	-0.61838	0.076	0.16122	-0.13059	-0.11437	-0.22548	-0.32448		25	-0.43864	-0.64745	-0.92067	-0.66087	-0.56018	-0.74579	-0.32264	-0.59125	-0.47951	-0.4698	-0.41949	-0.82878	-0.94837	-0.37228	-0.58183	-0.7543
26	-0.59732	-0.60173	-1.38904	-0.61736	-0.63216	-0.64216	-1.14607	-0.37399	-1.09496	-0.78104	-0.39125	-0.38852	-0.88874	-0.86346	-0.4872	-1.31206	-1.06794	-1.31452	-0.528	-1.22286	-0.76257	-0.26041	-0.77064	-0.27115	-0.26299	0.21982	0.22657	-0.11343	-0.08647	-0.20529	-0.31011		26	-0.3982	-0.66827	-0.95023	-0.65111	-0.59432	-0.65371	-0.40438	-0.53033	-0.56247	-0.40257	-0.34887	-0.91357	-0.95257	-0.4998	-0.50839	-0.64789
27	-0.63631	-0.50447	-1.35809	-0.64735	-0.61241	-0.64533	-1.10651	-0.51045	-1.12931	-1.03947	-0.39057	-0.38312	-0.88258	-0.77622	-0.55153	-1.30442	-1.08451	-1.23258	-0.54251	-1.22192	-0.85727	-0.30538	-0.76133	-0.14288	0.07928	0.25709	0.27253	-0.14164	0.01817	-0.2886	-0.33138		27	-0.44378	-0.61009	-0.81179	-0.66558	-0.33842	-0.79757	-0.43762	-0.61287	-0.58123	-0.42828	-0.39195	-0.88403	-0.94627	-0.46323	-0.49371	-0.37141
28	-0.63031	-0.47835	-1.38433	-0.74632	-0.65416	-0.65801	-1.07912	-0.59824	-1.11557	-1.06723	-0.41698	-0.38062	-0.86102	-0.69088	-0.54964	-1.28888	-1.07945	-1.12567	-0.5571	-1.21579	-0.8168	-0.34486	-0.20489	-0.17049	0.34407	0.36679	0.29623	-0.14949	0.00887	-0.24344	-0.37967		28	-0.4167	-0.65715	-0.73713	-0.66659	-0.36948	-0.89001	-0.44169	-0.73536	-0.60395	-0.41004	-0.44456	-0.84957	-0.92616	-0.42072	-0.3786	-0.00104
29	-0.74429	-0.47959	-1.35094	-0.77606	-0.7275	-0.66118	-1.14303	-0.45605	-1.14951	-1.2683	-0.39193	-0.37543	-0.84793	-0.68898	-0.47837	-1.16037	-1.08423	-1.08816	-0.57996	-1.1781	-0.48225	-0.37784	0.00585	-0.08299	0.4154	0.36679	0.38456	-0.19776	0.15238	-0.23726	-0.17155		29	-0.49964	-0.70222	-0.51314	-0.68341	-0.51865	-0.4382	-0.38912	-0.66134	-0.54667	-0.40882	-0.47917	-0.81784	-0.86132	-0.42665	-0.29946	0.26291
30	-0.71017	-0.47586	-1.31003	-0.71858	-0.79577	-0.65088	-1.23128	-0.57152	-1.1479	-1.38541	-0.44136	-0.38522	-0.87526	-0.89001	-0.47616	-0.84226	-1.09658	-0.99719	-0.59179	-1.14606	-0.36785	-0.31937	0.28374	0.03636	0.41294	0.36154	0.45494	-0.20997	0.26931	-0.40025	-0.06692		30	-0.47188	-0.69965	-0.61269	-0.69317	-0.4759	-0.4357	-0.4305	-0.71374	-0.57235	-0.44166	-0.4209	-0.76971	-0.6311	-0.57394	-0.26529	0.27021
31	-0.7173	-0.54427	-1.34261	-0.69408	-0.71227	-0.66	-1.211	-0.72612	-1.12648	-1.35145	-0.46167	-0.3984	-0.88989	-0.95733	-0.56699	-0.79381	-1.02639	-0.9306	-0.60899	-0.45345	-0.33062	-0.2704	0.44329	-0.01546	0.47688	0.32427	0.43698	-0.15937	0.27163	-0.41427	-0.12154		31	-0.44344	-0.70022	-0.66558	-0.70965	-0.50973	-0.37156	-0.50139	-0.82641	-0.55457	-0.52365	-0.51024	-0.68929	-0.57677	-0.47805	-0.3705	0.31612
32	-0.69517	-0.55496	-1.32732	-0.71483	-0.64006	-0.65326	-1.21201	-0.78815	-1.08648	-1.3841	-0.42105	-0.3989	-0.90914	-0.92888	-0.62691	-0.59578	-0.9037	-0.80024	-0.60681	-0.24142	-0.32414	0.07541	0.52839	0.05292	0.44614	0.21982	0.40682	-0.2277	0.27628	-0.44289	-0.1727		32	-0.51712	-0.68339	-0.75113	-0.68274	-0.61984	-0.49284	-0.48274	-0.88799	-0.54765	-0.48422	-0.4827	-0.79377	-0.46541	-0.27936	-0.55606	0.48565
33	-0.6978	-0.55322	-1.36315	-0.71058	-0.67278	-0.65286	-1.13289	-0.77288	-1.05294	-1.35935	-0.43865	-0.41259	-0.91338	-1.04551	-0.65939	-0.5252	-0.80572	-0.55735	-0.59433	-0.1896	-0.36218	0.10889	0.67265	0.0886	0.38957	0.21772	0.36373	-0.1902	0.22679	-0.40726	-0.14051		33	-0.55379	-0.70393	-0.72157	-0.68005	-0.59247	-0.39826	-0.51055	-0.93777	-0.61481	-0.59957	-0.53778	-0.35397	-0.25769	-0.12515	-0.65018	0.46218
34	-0.7143	-0.55472	-1.33444	-0.68709	-0.70719	-0.67228	-1.09028	-0.82441	-0.99556	-1.34825	-0.43323	-0.43087	-0.89682	-0.91276	-0.66665	-0.42066	-0.73525	-0.46263	-0.57198	-0.19054	-0.40023	-0.06252	0.74046	-0.03203	0.45926	0.22454	0.28402	-0.19398	0.11517	-0.35256	-0.15431		34	-0.55687	-0.7296	-0.93467	-0.68947	-0.71396	-0.38554	-0.54175	-0.82969	-0.55951	-0.56448	-0.39442	-0.1483	-0.19916	0.12693	-0.70624	0.37715
35	-0.74879	-0.55845	-1.2304	-0.60236	-0.71848	-0.69091	-1.15419	-0.83205	-1.03314	-1.32966	-0.56731	-0.43826	-0.86218	-0.8369	-0.4913	-0.40486	-0.5623	-0.39135	-0.5854	-0.3088	-0.56831	-0.32237	0.63675	-0.08172	0.22397	0.2849	0.33932	-0.17915	0.1836	-0.37444	-0.16121		35	-0.54282	-0.74215	-1.05133	-0.68139	-0.77793	-0.48854	-0.59501	-0.79431	-0.56049	-0.41525	-0.25141	-0.09578	-0.10131	0.22776	-0.7503	0.30099
36	-0.7158	-0.55521	-1.3675	-0.47015	-0.83752	-0.69725	-1.13492	-0.85495	-1.01657	-1.2723	-0.60794	-0.43676	-0.83754	-0.88052	-0.3642	-0.34508	-0.31523	-0.33415	-0.57125	-0.41623	-0.61877	-0.47829	0.50578	-0.01291	0.06616	0.34894	0.36014	-0.23556	0.21018	-0.33853	-0.26066		36	-0.58669	-0.76753	-1.11977	-0.6676	-0.65122	-0.60051	-0.53836	-0.70654	-0.51407	-0.38433	-0.21363	-0.14611	-0.01306	0.28905	-0.77728	0.24361
37	-0.70192	-0.57561	-1.24406	-0.40841	-0.9103	-0.69883	-1.13492	-0.76238	-0.97939	-1.32041	-0.58288	-0.44705	-0.81174	-0.91845	-0.29828	-0.28425	-0.2953	-0.16721	-0.55216	-0.40963	-0.52838	-0.53026	0.13283	-0.05071	-0.18962	0.42137	0.25673	-0.22887	0.17829	-0.3548	-0.13993		37	-0.56236	-0.832	-1.09488	-0.69451	-0.5085	-0.78897	-0.53395	-0.74781	-0.55654	-0.37217	-0.22846	-0.21175	-0.02716	0.42349	-0.79886	0.00887
38	-0.6993	-0.51616	-1.34198	-0.39942	-0.94471	-0.69487	-1.04463	-0.78624	-0.9996	-1.34076	-0.58898	-0.45873	-0.79365	-1.04457	-0.19736	-0.20472	-0.24111	-0.12314	-0.53576	-0.3088	-0.42532	-0.65169	-0.20955	0.000254842	-0.48393	0.64025	0.12531	-0.17885	0.18161	-0.28383	-0.20202		38	-0.59663	-0.81545	-1.18199	-0.70091	-0.3864	-0.87263	-0.54108	-0.77008	-0.46765	-0.28965	-0.46257	-0.33702	-0.06198	0.43832	-0.82374	-0.28899
39	-0.69442	-0.52113	-1.30207	-0.41516	-0.97743	-0.69408	-1.00507	-0.72803	-0.96404	-1.27694	-0.63773	-0.45733	-0.7794	-1.01896	-0.12956	-0.22974	-0.29755	-0.0181	-0.51312	-0.26027	-0.45041	-0.61671	-0.34849	0.00917	-0.64174	0.81083	0.04919	-0.17188	0.13012	-0.205	-0.29056		39	-0.64906	-0.8243	-1.20065	-0.70023	-0.63153	-0.86493	-0.5387	-0.77663	-0.33728	-0.20487	-0.66102	-0.37367	-0.05538	0.54903	-0.81175	-0.56964
40	-0.70342	-0.49576	-1.24669	-0.49864	-0.97743	-0.69447	-0.98174	-0.666	-0.98626	-0.99815	-0.70883	-0.47092	-0.7232	-1.01233	-0.12672	-0.33138	-0.24617	-0.00122	-0.50594	-0.28383	-0.64089	-0.54675	-0.43691	-0.05496	-0.67659	1.06173	-0.01472	-0.24166	0.10055	-0.16629	-0.42566		40	-0.61822	-0.76468	-1.20999	-0.7147	-0.95602	-0.80312	-0.50275	-0.54539	-0.29383	-0.2516	-0.74506	-0.32444	-0.04277	0.74575	-0.77758	-0.66197
41	-0.73829	-0.42038	-1.3618	-0.55287	-0.98477	-0.65088	-0.98174	-0.56294	-0.92282	-0.7391	-0.52736	-0.41249	-0.62695	-0.69846	-0.22827	-0.43988	-0.10972	0.04942	-0.49462	-0.35592	-0.73802	0.0839	0.12684	0.01682	-0.70118	0.9431	-0.07504	-0.25213	0.05903	-0.12618	-0.47108		41	-0.54454	-0.75441	-1.26041	-0.66356	-0.86098	-0.57847	-0.41388	-0.54015	-0.23951	-0.23076	-0.72069	-0.21996	-0.07909	0.72499	-0.7467	-0.75691
42	-0.72217	-0.48257	-1.34452	-0.60836	-0.96841	-0.57163	-0.90566	-0.4551	-0.76482	-0.45044	-0.42714	-0.3986	-0.43869	-0.35521	-0.29418	-0.63343	-0.07491	0.03536	-0.48576	-0.24943	-0.77229	0.38624	0.38346	-0.1174	-0.74217	0.92841	-0.02478	-0.21695	0.03046	-0.14329	-0.5441		42	-0.50649	-0.76383	-1.26041	-0.58113	-0.58755	-0.48012	-0.38708	-0.33643	-0.13481	-0.14615	-0.19209	-0.21613	-0.03857	0.65085	-0.73231	-0.72457
43	-0.71955	-0.54476	-1.23619	-0.60761	-0.95712	-0.49911	-0.78495	-0.46369	-0.53449	-0.37026	-0.3425	-0.4023	-0.15996	-0.1172	-0.31847	-0.70137	-0.00584	-0.02748	-0.48344	-0.29796	-0.80844	0.53266	0.67996	-0.00527	-0.7557	0.74732	0.00898	-0.24922	0.08793	-0.11075	-0.55732		43	-0.51198	-0.7741	-1.22666	-0.51654	-0.44176	-0.5989	-0.4227	-0.19625	-0.16247	-0.17065	-0.18573	-0.23144	0.03647	0.51641	-0.76379	-0.79343
44	-0.73679	-0.66268	-1.12543	-0.60636	-0.92045	-0.44918	-0.55265	-0.35395	-0.31871	-0.24443	-0.16576	-0.40659	-0.10876	-0.05746	-0.26864	-0.86201	-0.02128	-0.05374	-0.46784	-0.26828	-0.80952	0.65409	0.65669	0.00195	-0.72086	0.37098	0.02406	-0.27103	0.17928	-0.11243	-0.62343		44	-0.55173	-0.76925	-1.30462	-0.49736	-0.38302	-0.36708	-0.42372	-0.286	-0.1763	-0.34385	-0.14054	-0.32826	-0.00795	0.41459	-0.75749	-0.59937
45	-0.71767	-0.71566	-1.17104	-0.56237	-0.92553	-0.42263	-0.50903	-0.28237	-0.22051	-0.12786	-0.12243	-0.4039	-0.15804	-0.08401	-0.18822	-0.90283	-0.09372	0.03254	-0.4547	-0.31069	-0.80628	0.68457	0.62744	-0.13056	-0.61879	0.15736	0.00395	-0.31494	0.21483	-0.11468	-0.48201		45	-0.51917	-0.77096	-1.34506	-0.47785	-0.34334	-0.27088	-0.40404	-0.42159	-0.19407	-0.44756	-0.1596	-0.27739	-0.07519	0.43535	-0.71073	-0.15076
46	-0.72554	-0.71989	-1.33393	-0.49714	-0.94415	-0.40955	-0.40252	-0.21844	-0.19101	-0.12169	-0.08992	-0.42977	-0.13802	-0.07643	-0.11158	-0.93733	-0.17036	-0.03404	-0.44781	-0.35827	-0.82274	0.77752	0.66866	-0.18493	-0.19905	-0.02425	0.09372	-0.33529	0.22313	-0.16489	-0.4843		46	-0.52055	-0.7818	-1.2564	-0.45463	-0.18679	-0.29973	-0.38641	-0.38098	-0.21185	-0.46372	-0.1303	-0.30201	0.04818	0.50554	-0.72962	0.11215
47	-0.74954	-0.76343	-1.23818	-0.42166	-0.93512	-0.39845	-0.41875	-0.2318	-0.14616	-0.07482	0.02384	-0.44815	-0.13879	-0.24521	0.10319	-0.9605	-0.1451	-0.04155	-0.44244	-0.35592	-0.82166	0.91445	0.7019	-0.12844	-0.10149	-0.19903	-0.04201	-0.34285	0.24738	-0.21118	-0.53432		47	-0.54488	-0.7818	-1.26418	-0.4368	-0.16249	-0.44	-0.39794	-0.37574	-0.15753	-0.46685	-0.12394	-0.30802	-0.12832	0.56584	-0.72872	0.27074
48	-0.75966	-0.72835	-1.30741	-0.36742	-0.90296	-0.39053	-0.49178	-0.25184	-0.19869	-0.03102	0.02925	-0.45923	-0.14071	-0.54675	0.0685	-0.97999	-0.08614	-0.0181	-0.45231	-0.53072	-0.81869	0.94593	0.56296	-0.20532	-0.09206	-0.32448	-0.13609	-0.36873	0.26665	-0.2684	-0.52915		48	-0.53665	-0.77467	-1.27396	-0.42435	-0.20616	-0.14423	-0.37521	-0.38425	-0.10025	-0.46841	-0.16208	-0.34194	-0.36845	0.54903	-0.69035	0.38706
49	-0.75516	-0.74502	-1.19176	-0.34618	-0.91312	-0.38498	-0.52932	-0.2652	-0.22415	-0.01252	0.06108	-0.48271	-0.23426	-0.8919	-0.03841	-0.99052	-0.20153	-0.01435	-0.44258	-0.68055	-0.84055	0.87297	0.6434	-0.25926	0.11617	-0.24732	-0.28905	-0.33297	0.25635	-0.30347	-0.50788		49	-0.54248	-0.77153	-1.25685	-0.42402	-0.42731	-0.17056	-0.37521	-0.34953	-0.04494	-0.37095	-0.16278	-0.28614	-0.55215	0.45611	-0.41097	0.45279
50	-0.78029	-0.76616	-1.15638	-0.32319	-0.91763	-0.38221	-0.52729	-0.36253	-0.21687	-0.02177	0.04686	-0.49729	-0.34206	-0.96492	-0.05513	-0.96682	-0.19675	-0.07156	-0.44788	-0.74793	-0.84459	0.77552	0.55564	-0.21891	0.15798	-0.13552	-0.35153	-0.31116	0.24705	-0.38314	-0.50443		50	-0.56613	-0.75841	-1.17286	-0.40551	-0.45929	-0.17594	-0.44746	-0.39015	-0.0321	-0.40934	-0.18291	-0.24184	-0.71514	0.50949	-0.41876	0.23944
AIB-naïve																																	AIB-trained
Time (s)	1	2	3	4	5	6	7	8	9	10	11	12	13	14	15	16	17	18	19	20	21	22	23	24	25	26	27	28	29	30	31		Time (s)	1	2	3	4	5	6	7	8	9	10	11	12	13	14	15	16
1	0.15745	-0.05398	-0.05852	0.22102	-0.05914	-0.145	-0.28234	0.13294	-0.02606	0.000386029	-0.00326	0.05745	0.2119	0.34937	0.03108	0.2998	0.08369	0.03999	0.20962	0.34724	-0.10401	0.1009	0.04042	-0.0228	0.27444	0.0471	-0.05885	-0.24076	0.06805	0.10566	-0.04235		1	0.2217	-0.03749	0.3391	-0.01151	-0.02939	-0.01056	0.55383	0.66293	0.02105	-0.10237	-0.04229	-0.52645	-0.00304	0.06615	0.39146	0.20591
2	0.14916	-0.00466	-0.05802	0.18669	0.000542578	-0.01565	-0.08698	0.06365	0.03774	0.00768	-0.20063	0.19511	0.15829	0.27768	-0.00472	0.36882	0.04854	-0.80978	0.17661	0.33282	-0.05881	0.0901	0.03481	0.00071736	0.22134	0.03696	0.02136	-0.18995	0.11459	-0.03445	-0.08429		2	0.24434	-0.00426	0.32518	0.08145	-0.11693	0.00898	0.45703	-0.27163	0.13828	-0.00434	-0.02626	-0.50796	0.01137	0.06593	0.303	0.14054
3	0.07371	-0.01356	-0.05568	0.11329	0.0284	-0.01889	-0.03827	0.03548	-0.00107	0.02312	-0.16919	0.12326	-0.06476	0.2506	0.06213	-0.09246	0.03007	-0.63621	0.14242	0.03984	-0.08763	0.0444	0.05075	0.03938	0.10126	-0.00106	0.0525	0.01468	0.08712	-0.07728	0.04532		3	-0.04165	0.02708	0.1532	0.03141	0.09843	-0.00932	0.28638	0.10668	0.000872458	0.18361	-0.06699	-0.48748	0.00365	0.07219	0.17242	0.25775
4	0.11931	-0.0348	0.01588	0.07534	0.01623	0.01475	-0.00713	-0.07568	-0.03498	0.07416	-0.00617	0.01963	-0.10976	0.19643	0.05564	-0.06991	0.02288	-0.2627	0.05871	0.03792	-0.03891	0.01778	0.05636	0.03818	-0.05926	-0.03358	0.04495	0.04008	0.02342	-0.04872	0.06565		4	-0.28916	0.02175	0.10846	-0.00952	0.08045	-0.02342	0.05244	0.20081	-0.08992	0.08059	-0.000970503	-0.05356	0.06568	0.12223	-0.03117	-0.10966
5	0.07122	0.05014	0.05601	0.06061	0.0375	0.03285	-0.00161	-0.03304	-0.02293	0.00296	0.07825	-0.02651	-0.08237	0.13908	0.05231	-0.08153	0.01121	-0.07526	-0.01733	0.02382	-0.13448	-0.000552458	0.03953	0.02184	-0.10874	0.00781	0.02419	0.12475	-0.03303	0.09316	-0.00296		5	0.03003	-0.0099	-0.13212	-0.02715	0.04816	-0.00759	-0.01148	-0.08561	-0.04357	-0.0348	0.07476	0.28988	0.08112	0.05655	-0.15192	-0.00485
6	0.02645	0.04809	0.05935	-0.0095	0.04146	0.06649	-0.02421	0.01721	0.04265	-0.0122	0.03109	-0.06547	-0.00646	0.10881	-0.03316	-0.03779	-0.00239	0.23438	-0.29026	-0.06305	-0.04409	-0.046	0.0168	-0.00207	-0.26804	0.01035	0.03048	0.09371	-0.08453	0.0191	0.07751		6	-0.08089	0.00483	-0.1023	-0.03738	-0.04687	0.00181	-0.23301	-0.40968	-0.02176	-0.0852	0.05167	0.38102	0.06773	-0.01919	-0.13227	0.25437
7	-0.01749	0.03028	0.07524	-0.07645	0.00494	0.06325	-0.00462	0.04386	0.08593	-0.00262	0.1126	-0.05942	0.000195656	0.10084	-0.02104	-0.02822	-0.0197	0.32324	-0.10163	-0.27012	0.05458	-0.0445	-0.00712	-0.0208	-0.14434	0.00612	-0.01073	0.30821	-0.15624	0.07264	0.01144		7	-0.08995	0.04996	-0.12715	0.06553	-0.00609	0.00477	0.01644	-0.22367	-0.00431	-0.13062	-0.00229	0.35856	0.06001	-0.0717	-0.11261	-0.29111
8	0.01484	0.000137005	-0.01739	-0.15371	-0.00415	0.03997	0.14956	0.07812	0.02971	-0.0315	0.08989	-0.07	-0.00489	0.04509	-0.06643	-0.13415	-0.03022	0.39267	-0.0527	-0.34898	0.03593	-0.05354	-0.02365	-0.03475	-0.03391	-0.00444	-0.0318	0.19108	-0.04944	-0.06925	0.00635		8	-0.00392	0.00827	-0.23452	0.04876	0.02686	0.007	-0.40863	0.60287	-0.05475	-0.14299	-0.0045	0.3513	0.01112	-0.09739	-0.18562	-0.08374
9	-0.05315	-0.01014	0.00686	-0.21102	-0.04462	0.02768	0.14705	-0.11299	-0.03052	-0.02721	0.06777	-0.07643	-0.04598	-0.01227	-0.04124	-0.12321	-0.05549	0.39545	-0.06921	-0.05728	0.11201	-0.06584	-0.07532	0.0067	-0.0496	-0.02049	-0.0274	-0.14197	-0.02769	-0.06122	-0.01398		9	0.0172	0.02206	-0.17785	-0.00697	0.03019	0.0164	-0.42972	0.04617	0.02377	0.07283	0.02123	0.15514	-0.1366	-0.12263	-0.15333	-0.08148
10	-0.5415	-0.01151	-0.02374	-0.20627	-0.02116	-0.06545	0.14855	-0.14954	-0.08049	-0.03479	-0.000349325	-0.09761	-0.05615	-0.01227	-0.03458	-0.10135	-0.08859	0.39822	-0.05624	-0.04222	0.26542	-0.04274	-0.13259	-0.02638	0.06686	-0.04879	-0.0447	-0.19983	0.05775	0.000356952	-0.06269		10	-0.0077	-0.0823	-0.152	-0.13461	-0.08481	0.01194	-0.28328	-0.62887	0.03032	0.1633	-0.00435	0.03956	-0.16105	-0.07214	-0.09997	-0.28773
11	-0.704	-0.15673	-0.05501	-0.29462	-0.10651	-0.73871	0.15106	-0.19065	-0.41911	-0.18791	-0.26991	-0.13884	-0.17042	-0.06643	-0.08243	-0.1895	-0.11758	0.49958	-0.00967	-0.05952	0.28574	-0.04801	-0.15769	0.03061	0.16824	-0.05723	-0.08244	-0.09963	0.07072	-0.04515	0.02245		11	-0.12617	-0.18542	-0.33492	-0.18465	-0.08048	-0.085	-0.53211	-0.74451	-0.08556	-0.02483	0.04417	0.09504	-0.17597	-0.09024	-0.09295	-0.42973
12	-0.64016	-0.24031	0.02558	-0.24342	-0.12777	-1.10705	-0.01768	-0.40155	-0.42001	-0.21722	-0.3555	-0.13127	-0.17198	-0.02661	-0.11625	-0.31525	-0.11976	0.39545	-0.07038	-0.1294	0.28055	-0.04877	-0.27755	0.08481	-0.05684	-0.06822	-0.09597	-0.03754	0.03219	-0.05497	0.000423549		12	-0.19257	-0.26095	-0.44925	-0.19005	-0.30749	-0.18218	-0.54887	-0.75258	-0.14117	-0.12822	0.05579	0.08447	-0.20068	-0.13269	-0.17158	-0.31928
13	-0.61114	-0.25469	0.04698	-0.24263	-0.13627	-1.33341	-0.51637	-0.60637	-0.4664	-0.24925	-0.39509	-0.26629	-0.15437	-0.11423	-0.10215	-0.37743	-0.1127	0.28714	-0.09043	-0.02459	0.15637	-0.05153	-0.40746	0.10872	-0.18417	-0.11172	-0.26111	0.000564493	-0.08644	-0.48688	0.01525		13	-0.34953	-0.32489	-0.44726	-0.23952	-0.36275	-0.23634	-0.93608	-0.69655	-0.21015	-0.0804	-0.05347	0.07391	-0.20814	-0.17089	-0.1435	-0.53792
14	-0.64431	-0.33142	-0.02006	-0.26324	-0.16355	-1.38968	-0.52993	-0.68098	-0.47265	-0.27169	-0.29553	-0.37294	-0.23146	-0.1445	-0.1309	-0.38769	-0.12643	-0.00861	-0.11283	-0.13838	0.13979	-0.05705	-0.43728	0.03101	-0.12443	-0.16494	-0.40549	-0.07141	-0.19324	-0.68053	-0.02922		14	-0.36387	-0.37065	-0.32299	-0.29609	-0.64035	-0.25959	-0.85293	-0.76782	-0.21861	-0.14373	-0.17316	-0.06941	-0.1873	-0.1519	-0.25302	-0.30012
15	-0.54316	-0.3321	-0.08243	-0.2663	-0.26591	-1.20714	-0.5445	-0.72438	-0.42447	-0.30758	-0.33454	-0.44518	-0.4056	-0.23849	-0.20885	-0.73963	-0.13041	-0.15996	-0.18769	-0.37462	0.09978	-0.09974	-0.44909	-0.03117	-0.13589	-0.19493	-0.50961	-0.22241	-0.24626	-0.97323	-0.10462		15	-0.45819	-0.42895	-0.34487	-0.36034	-0.69394	-0.29223	-0.74868	-0.92201	-0.25105	-0.0228	-0.23242	-0.04101	-0.27454	-0.20597	-0.2811	-1.24435
16	-0.61695	-0.38759	-0.11302	-0.30448	-0.33923	-1.20132	-0.55203	-0.75636	-0.40037	-0.32102	-0.46088	-0.47695	-0.53512	-0.26398	-0.27063	-0.7984	-0.14041	-0.36129	-0.14053	-0.48168	0.08506	-0.17257	-0.45056	-0.10529	-0.3302	-0.22196	-0.57661	-0.23793	-0.29432	-0.99018	-0.1618		16	-0.61893	-0.46374	-0.37071	-0.40611	-0.76034	-0.33229	-0.75054	-0.90049	-0.24505	-0.03997	-0.19522	-0.05951	-0.41042	-0.36058	-0.35131	-1.30356
17	-0.68659	-0.39718	-0.12874	-0.32906	-0.44936	-1.37868	-0.56157	-0.73885	-0.39547	-0.34189	-0.43293	-0.51515	-0.66386	-0.27354	-0.32109	-0.64191	-0.17453	-0.29186	-0.2826	-0.55156	0.09066	-0.2469	-0.4795	-0.14236	-0.49191	-0.31785	-0.57095	-0.2845	-0.32331	-1.08121	-0.46336		17	-0.75928	-0.50918	-0.36972	-0.46866	-0.8349	-0.36296	-0.96959	-0.93321	-0.26495	-0.01874	-0.19463	-0.11366	-0.48942	-0.42023	-0.43555	-1.34669
18	-0.66504	-0.39855	-0.15432	-0.36735	-0.49584	-1.2343	-0.53194	-0.73428	-0.38565	-0.34432	-0.47834	-0.51136	-0.76952	-0.44082	-0.36156	-0.50591	-0.18929	-0.34601	-0.51544	-0.76023	0.06184	-0.3589	-0.47536	-0.06942	-0.72423	-0.38416	-0.51307	-0.36212	-0.3401	-1.0937	-0.49513		18	-0.75702	-0.54679	-0.66696	-0.48259	-0.91496	-0.38794	-0.99193	-0.99328	-0.24941	-0.04532	-0.2283	-0.02847	-0.55736	-0.43833	-0.50014	-1.3336
19	-0.64265	-0.4191	-0.20916	-0.3874	-0.58764	-1.37933	-0.42547	-0.79899	-0.36424	-0.36291	-0.45738	-0.64184	-0.79926	-0.2831	-0.39515	-0.48473	-0.19596	-0.57373	-0.98762	-0.8237	0.01665	-0.42117	-0.48422	-0.05906	-0.83647	-0.45723	-0.34038	-0.27604	-0.37252	-0.77691	-0.35832		19	-0.83399	-0.56466	-0.75843	-0.53973	-0.91995	-0.42652	-0.75737	-0.82788	-0.26605	-0.03535	-0.27462	-0.05158	-0.60085	-0.45463	-0.68127	-1.14538
20	-0.68991	-0.42252	-0.23307	-0.37562	-0.61536	-1.37028	-0.42497	-0.83783	-0.37093	-0.36734	-0.48649	-0.67399	-0.87752	-0.37868	-0.39032	-0.40067	-0.22392	-0.81811	-1.09668	-0.833	-0.0812	-0.48621	-0.47418	-0.07142	-0.95776	-0.47666	-0.37655	-0.29438	-0.36413	-0.17544	-0.31936		20	-0.86115	-0.59443	-0.77234	-0.57584	-0.93093	-0.43146	-0.57493	-0.66607	-0.29522	-0.11086	-0.28227	-0.0714	-0.6428	-0.47943	-0.74024	-0.87039
21	-0.71976	-0.47596	-0.23424	-0.38275	-0.6529	-1.37998	-0.42196	-0.83402	-0.35665	-0.36763	-0.56334	-0.6982	-0.93035	-0.2369	-0.38335	-0.40067	-0.24073	-1.22771	-1.15268	-0.81024	-0.19377	-0.54096	-0.47211	-0.15272	-1.08388	-0.46441	-0.38347	-0.23229	-0.27373	0.23148	-0.24058		21	-0.8355	-0.6123	-0.70275	-0.58778	-0.87834	-0.44383	-0.48805	-0.88077	-0.3034	-0.1369	-0.23389	-0.06677	-0.64332	-0.44324	-0.91435	-0.65851
22	-0.6982	-0.48418	-0.25915	-0.42886	-0.63178	-1.38386	-0.42196	-0.75255	-0.34907	-0.37592	-0.614	-0.75833	-0.97574	-0.22893	-0.39547	-0.45671	-0.25317	-1.30536	-1.17095	-0.80062	-0.31816	-0.59018	-0.43698	-0.1858	-1.14603	-0.41457	-0.28313	-0.221	-0.0502	0.37694	-0.27361		22	-0.86719	-0.61387	-0.70474	-0.52182	-0.88749	-0.46089	-0.36891	-1.08561	-0.28867	-0.08853	-0.19551	-0.02847	-0.62813	-0.47586	-0.93401	-0.97859
23	-0.77614	-0.53761	-0.32804	-0.47337	-0.62459	-1.39356	-0.4536	-0.7556	-0.41153	-0.3732	-0.59362	-0.78518	-1.00157	-0.36116	-0.3885	-0.48951	-0.28126	-1.30392	-1.22282	-0.84229	-0.41394	-0.6414	-0.41307	-0.22445	-1.16715	-0.30391	-0.19254	-0.43268	0.00397	0.46796	-0.21093		23	-0.91322	-0.61888	-0.69579	-0.49765	-0.82575	-0.4787	-0.33044	-1.0883	-0.31485	-0.09646	-0.20051	-0.01988	-0.7653	-0.4095	-0.95086	-0.6788
24	-0.79935	-0.5609	-0.3573	-0.47813	-0.59453	-1.26098	-0.43301	-0.77996	-0.40751	-0.36992	-0.58663	-0.82981	-1.03052	-0.52366	-0.38263	-0.49908	-0.28691	-1.25937	-1.09785	-0.88941	-0.4214	-0.65547	-0.4048	-0.2655	-1.07965	-0.27181	-0.17115	-0.53429	-0.02655	0.61342	-0.18551		24	-0.93359	-0.58879	-0.69182	-0.4172	-0.84156	-0.48661	-0.35402	-0.87136	-0.30449	-0.10994	-0.28933	-0.09517	-0.83118	-0.43229	-0.95507	-0.54243
25	-0.84164	-0.56569	-0.35663	-0.49569	-0.56872	-1.26809	-0.44807	-0.87437	-0.40974	-0.39937	-0.55927	-0.82527	-1.03326	-0.5364	-0.37226	-0.48268	-0.28678	-1.22599	-1.06779	-0.9282	-0.5603	-0.51911	-0.3989	-0.31572	-0.68863	-0.24688	-0.19128	-0.47643	-0.04143	0.50901	-0.29267		25	-0.92831	-0.59788	-0.7286	-0.39417	-0.74953	-0.49452	-0.43283	-0.71134	-0.30803	-0.17899	-0.31094	-0.20613	-0.85434	-0.44324	-0.87082	-0.45791
26	-0.85408	-0.60063	-0.39559	-0.51642	-0.55699	-1.25839	-0.51738	-0.83935	-0.41197	-0.39594	-0.62506	-0.80523	-1.06731	-0.56827	-0.3736	-0.42937	-0.29576	-1.28292	-1.11554	-0.94102	-0.67535	-0.4488	-0.38	-0.3217	-0.3127	-0.23168	-0.16077	-0.47784	-0.0254	0.5108	-0.31046		26	-0.90567	-0.60321	-0.64907	-0.42033	-0.69361	-0.51406	-0.53397	-1.17078	-0.33093	-0.07837	-0.29697	-0.18632	-0.83118	-0.51764	-0.91856	-0.51989
27	-0.92704	-0.63968	-0.35262	-0.51767	-0.55773	-1.24998	-0.51738	-0.89797	-0.42491	-0.40723	-0.61807	-0.80712	-1.10605	-0.62084	-0.38572	-0.52436	-0.30179	-1.30236	-1.06543	-0.94903	-0.72055	-0.38702	-0.35579	-0.34322	-0.03633	-0.21985	-0.20009	-0.4101	0.07225	0.476	-0.37103		27	-0.96302	-0.56811	-0.61328	-0.40213	-0.79246	-0.51802	-0.57059	-0.99372	-0.35847	-0.07837	-0.31315	-0.24113	-0.80596	-0.49775	-0.97753	-0.46241
28	-0.89719	-0.64995	-0.34024	-0.56468	-0.53646	-1.26356	-0.51888	-0.89265	-0.40394	-0.40194	-0.65184	-0.79237	-1.10018	-0.60809	-0.39879	-0.50728	-0.30807	-1.26071	-0.99352	-0.9548	-0.70189	-0.38526	-0.37882	-0.13996	0.18694	-0.22323	-0.21456	-0.62179	0.01922	0.44476	-0.37018		28	-1.04528	-0.596	-0.5596	-0.46411	-0.85904	-0.54571	-0.57183	-0.96862	-0.36229	-0.12693	-0.32977	-0.22264	-0.71563	-0.51161	-0.95507	-0.81855
29	-0.9942	-0.67461	-0.35412	-0.58053	-0.55743	-1.35217	-0.55806	-0.8698	-0.45257	-0.39894	-0.66523	-0.79123	-1.10878	-0.47586	-0.40513	-0.48336	-0.32552	-1.26909	-0.99411	-0.94294	-0.53044	-0.3373	-0.34073	-0.06703	0.14591	-0.2528	-0.2457	-0.84194	0.11611	0.55363	-0.30496		29	-0.9834	-0.617	-0.50194	-0.48685	-0.51403	-0.56599	-0.65002	-1.00403	-0.32194	-0.18988	-0.33226	-0.23651	-0.68166	-0.50356	-0.97051	-0.55596
30	-1.14344	-0.66776	-0.36298	-0.56581	-0.5982	-1.29267	-0.62987	-0.84772	-0.46596	-0.4028	-0.66348	-0.77648	-1.11896	-0.66704	-0.40283	-0.70683	-0.33167	-1.3123	-0.9269	-0.90993	-0.43446	-0.30641	-0.32095	0.00151	0.14953	-0.29377	-0.21582	-0.88851	0.20384	0.53043	-0.33799		30	-0.99774	-0.62233	-0.59042	-0.49851	-0.50271	-0.57539	-0.60223	-0.98566	-0.38137	-0.10163	-0.34962	-0.25897	-0.57872	-0.52702	-0.89188	-0.55708
31	-1.17826	-0.66639	-0.39525	-0.57951	-0.59233	-1.23058	-0.62686	-0.84925	-0.51905	-0.41409	-0.70599	-0.8491	-1.06848	-0.71005	-0.39626	-0.70819	-0.33988	-1.31519	-0.90215	-0.48937	-0.35921	-0.28833	-0.35107	0.000318827	0.1441	-0.29335	-0.1658	-0.58933	0.24847	0.47421	-0.39305		31	-1.00075	-0.62985	-0.59738	-0.57043	-0.41151	-0.58479	-0.56686	-0.98745	-0.39664	-0.13025	-0.38285	-0.30124	-0.51928	-0.51406	-0.92558	-0.40268
32	-1.33828	-0.64927	-0.40746	-0.60591	-0.60099	-1.16461	-0.55504	-0.76549	-0.50031	-0.41395	-0.71006	-0.85742	-0.94835	-0.74988	-0.40402	-0.75876	-0.33514	-0.62649	-0.55199	-0.19992	-0.32894	-0.25318	-0.37085	0.01148	0.15496	-0.30686	-0.21361	-0.45668	0.26411	0.45279	-0.42016		32	-0.98793	-0.60509	-0.64609	-0.60995	-0.4869	-0.58157	-0.59106	-1.0372	-0.37183	-0.16053	-0.35315	-0.30322	-0.46086	-0.49641	-0.66723	-0.56272
33	-1.24607	-0.63077	-0.41749	-0.61361	-0.61345	-1.18078	-0.57463	-0.83402	-0.53868	-0.41953	-0.72054	-0.85477	-0.86108	-0.74351	-0.40291	-0.48063	-0.31307	-0.25437	-0.08335	-0.09927	-0.34013	-0.23359	-0.39919	0.03419	0.13263	-0.29419	-0.18405	-0.42139	0.23436	0.40639	-0.45997		33	-0.95925	-0.61512	-0.63018	-0.6162	-0.46693	-0.57415	-0.58362	-1.02645	-0.39228	-0.2257	-0.39696	-0.34284	-0.40167	-0.35655	-0.3499	-0.27984
34	-1.27343	-0.62461	-0.42953	-0.62369	-0.62635	-1.10446	-0.6128	-0.87133	-0.55073	-0.43483	-0.71588	-0.84494	-0.80552	-0.80405	-0.39871	-0.30568	-0.2996	-0.0822	0.01568	-0.09062	-0.44524	-0.23434	-0.40569	0.06129	0.1791	-0.29081	-0.16675	-0.47502	0.17104	0.3823	-0.43626		34	-0.98038	-0.62358	-0.7793	-0.57811	-0.46277	-0.57217	-0.51722	-0.96638	-0.41982	-0.18084	-0.40946	-0.32567	-0.40038	-0.28059	-0.19124	-0.94928
35	-1.38536	-0.64584	-0.45176	-0.61735	-0.66697	-1.16332	-0.61882	-0.93604	-0.61899	-0.43911	-0.71355	-0.8056	-0.72569	-0.8152	-0.38184	-0.27766	-0.30204	-0.06831	0.08937	-0.17716	-0.58123	-0.23334	-0.44259	0.01148	0.05358	-0.28574	-0.14252	-0.58227	0.24275	0.45726	-0.36764		35	-0.99019	-0.65148	-0.7624	-0.57299	-0.47259	-0.56129	-0.4471	-0.88974	-0.44926	-0.16164	-0.34271	-0.29595	-0.31932	-0.24596	-0.13367	-1.07889
36	-1.29333	-0.62666	-0.45695	-0.61939	-0.679	-1.06307	-0.59321	-0.92462	-0.64576	-0.43683	-0.75082	-0.77195	-0.69986	-0.95061	-0.35943	-0.24827	-0.28703	-0.02249	0.1153	-0.3057	-0.637	-0.20823	-0.48156	0.02582	0.03065	-0.2849	-0.17964	-0.68529	0.26869	0.48403	-0.26387		36	-0.98264	-0.65461	-0.77234	-0.53945	-0.56745	-0.55907	-0.46509	-1.08068	-0.43563	-0.21942	-0.31021	-0.26293	-0.20248	-0.27903	-0.00871	-1.05748
37	-1.29945	-0.61091	-0.47233	-0.63559	-0.67841	-1.08247	-0.56408	-0.91396	-0.6413	-0.45255	-0.72403	-0.7277	-0.6713	-0.80245	-0.33083	-0.26263	-0.2642	0.01638	0.20137	-0.31083	-0.60259	-0.19467	-0.49603	-0.04113	-0.14615	-0.30222	-0.16486	-0.82077	0.2458	0.35017	-0.22279		37	-0.98491	-0.70664	-0.73854	-0.55366	-0.69627	-0.5702	-0.6103	-1.09099	-0.41273	-0.19653	-0.29962	-0.27812	-0.21663	-0.26093	0.07975	-1.12397
38	-1.35003	-0.61776	-0.46464	-0.66889	-0.70261	-1.03267	-0.55605	-0.91853	-0.63059	-0.46499	-0.7741	-0.71635	-0.63217	-0.6766	-0.31428	-0.20317	-0.2592	0.21633	0.21669	-0.19832	-0.5265	-0.15976	-0.50518	-0.09971	-0.27287	-0.28321	-0.12617	-0.85888	0.28052	0.36266	-0.12834		38	-0.97057	-0.69786	-0.83398	-0.62729	-0.78997	-0.58404	-0.5166	-0.97624	-0.41709	-0.28385	-0.17948	-0.21802	-0.23825	-0.29958	0.07133	-1.16905
39	-1.23529	-0.63077	-0.46965	-0.6553	-0.70759	-1.03009	-0.57865	-0.89417	-0.66182	-0.46642	-0.75547	-0.66567	-0.66034	-0.55711	-0.30398	-0.14645	-0.24586	-0.02805	0.22613	-0.16498	-0.5151	-0.1683	-0.52408	-0.12841	-0.36821	-0.25998	-0.11862	-0.87158	0.21643	0.41442	-0.12452		39	-0.9834	-0.71667	-0.85784	-0.69694	-0.79945	-0.5974	-0.49426	-0.71941	-0.39501	-0.27887	-0.15419	-0.13414	-0.22384	-0.32528	0.10081	-0.94478
40	-1.15587	-0.6068	-0.4745	-0.62517	-0.67064	-1.06566	-0.54801	-0.89188	-0.72294	-0.46385	-0.77818	-0.62218	-0.53082	-0.32292	-0.32212	-0.12253	-0.24842	-0.28353	0.24853	-0.19928	-0.66768	-0.1693	-0.53707	-0.15989	-0.40743	-0.26294	-0.15951	-0.84476	0.2069	0.25647	-0.13935		40	-1.01509	-0.63769	-0.86281	-0.51357	-0.766	-0.58998	-0.56376	-0.71	-0.38873	-0.25635	-0.19478	-0.09715	-0.19064	-0.29467	0.1977	-0.53792
41	-0.93533	-0.63077	-0.44407	-0.60546	-0.58251	-0.98481	-0.61631	-0.77539	-0.59757	-0.37821	-0.62215	-0.50304	-0.37351	-0.13972	-0.34311	-0.11706	-0.24226	-0.5293	0.23438	-0.25057	-0.71972	-0.13465	-0.54563	-7.97067e-05	-0.4358	-0.28574	-0.17618	-0.83912	0.19698	0.33143	-0.17408		41	-0.99547	-0.61449	-0.96918	-0.44193	-0.6262	-0.55387	-0.56004	-0.76916	-0.33284	-0.24619	-0.2333	-0.0529	-0.13737	-0.24127	0.23561	-0.27082
42	-0.80847	-0.62529	-0.47634	-0.60738	-0.54893	-0.83865	-0.58417	-0.62007	-0.51325	-0.34447	-0.45971	-0.28255	-0.30346	-0.03776	-0.36259	-0.10408	-0.23482	-0.73618	0.22023	-0.13613	-0.74377	-0.15524	-0.52112	0.04296	-0.46355	-0.32334	-0.15196	-0.83771	0.21186	0.31983	-0.27065		42	-0.93888	-0.62452	-0.95725	-0.35693	-0.49972	-0.49106	-0.60968	-0.69296	-0.32085	-0.16016	-0.2133	-0.07404	-0.12167	-0.25065	0.29037	-0.04429
43	-0.76868	-0.66639	-0.51145	-0.60625	-0.51579	-0.86936	-0.51185	-0.48226	-0.43562	-0.3346	-0.38286	-0.11993	-0.21777	-0.01705	-0.37931	-0.06718	-0.2261	-0.89447	0.22436	-0.1746	-0.7732	-0.12762	-0.46444	0.13303	-0.49312	-0.34615	-0.16612	-0.79819	0.27251	0.38765	-0.2859		43	-0.85663	-0.64051	-0.97216	-0.37427	-0.59258	-0.45817	-0.59603	-0.56118	-0.35629	-0.15905	-0.22169	-0.04498	-0.07509	-0.28528	0.24684	0.38961
44	-0.74297	-0.72393	-0.59271	-0.61418	-0.51505	-0.56215	-0.41693	-0.4046	-0.36201	-0.31759	-0.2932	-0.14489	-0.21072	0.08173	-0.37907	-0.06239	-0.21443	-1.12774	0.18899	-0.21435	-0.80762	-0.12008	-0.46946	0.14897	-0.4726	-0.37698	-0.17996	-0.80102	0.31713	0.41353	-0.25244		44	-0.90417	-0.64082	-1.09345	-0.45274	-0.43198	-0.43517	-0.5135	-0.42134	-0.34129	-0.25376	-0.2983	-0.09649	-0.09517	-0.30718	0.24403	0.22056
45	-0.704	-0.74038	-0.63401	-0.62426	-0.47854	-0.45156	-0.46967	-0.36729	-0.33836	-0.3143	-0.31358	-0.18157	-0.18998	0.05783	-0.37844	-0.03027	-0.21507	-1.18467	0.17838	-0.30218	-0.82213	-0.16026	-0.42635	0.17767	-0.4008	-0.39007	-0.21456	-0.73469	0.3301	0.35909	-0.14528		45	-0.8272	-0.64113	-1.16006	-0.45871	-0.35775	-0.42676	-0.35712	-0.25997	-0.31757	-0.18674	-0.35741	-0.07536	-0.07715	-0.26451	0.27914	0.34115
46	-0.65343	-0.74928	-0.64354	-0.6707	-0.46314	-0.43668	-0.4094	-0.34445	-0.29999	-0.32202	-0.29902	-0.18763	-0.21111	0.12315	-0.36576	-0.07196	-0.21481	-1.26104	0.09762	-0.3291	-0.80098	-0.1693	-0.43846	0.15136	-0.19865	-0.39556	-0.24224	-0.79678	0.29768	0.40371	-0.09869		46	-0.81135	-0.65022	-1.05169	-0.47804	-0.39953	-0.41069	-0.19144	-0.41372	-0.33421	-0.16625	-0.38564	-0.078	-0.06351	-0.28216	0.23842	0.30396
47	-0.65011	-0.75202	-0.68718	-0.70276	-0.45918	-0.3539	-0.37877	-0.32618	-0.27099	-0.32817	-0.4242	-0.12068	-0.1532	0.04509	-0.34723	-0.13757	-0.21622	-1.27354	0.07345	-0.31372	-0.80886	-0.16679	-0.44909	0.11031	-0.10934	-0.42344	-0.22179	-0.76715	0.33316	0.37605	0.03388		47	-0.84304	-0.64803	-1.03977	-0.46695	-0.55614	-0.39239	-0.00652	-0.35903	-0.3492	-0.17013	-0.40358	-0.05554	-0.22358	-0.30584	0.28756	0.37383
48	-0.66421	-0.78148	-0.67831	-0.71375	-0.43088	-0.26942	-0.40187	-0.3513	-0.27144	-0.34375	-0.61167	-0.14413	-0.14694	0.03075	-0.34041	-0.23256	-0.22585	-1.24854	0.12532	-0.44866	-0.83581	-0.2017	-0.43875	0.09756	-0.07857	-0.46019	-0.25262	-0.72904	0.34536	0.40014	-0.02118		48	-0.91398	-0.63643	-1.03778	-0.5022	-0.1399	-0.39437	-0.11139	-0.3281	-0.32603	-0.21167	-0.40785	-0.03111	-0.34196	-0.31433	0.29037	0.2848
49	-0.68576	-0.78148	-0.70005	-0.72202	-0.42369	-0.30047	-0.42999	-0.32085	-0.26564	-0.34733	-0.80787	-0.25116	-0.21464	-0.0505	-0.33503	-0.25237	-0.22495	-1.24438	0.03572	-0.55156	-0.83187	-0.2238	-0.44348	0.10075	0.2678	-0.46906	-0.19789	-0.79819	0.34155	0.17437	-0.10758		49	-1.00906	-0.63486	-1.00497	-0.52864	-0.22378	-0.37384	-0.14055	-0.34424	-0.32357	-0.24121	-0.36844	-0.05356	-0.4413	-0.30919	0.28896	0.36594
50	-0.69903	-0.78833	-0.71961	-0.72247	-0.42325	-0.28624	-0.43552	-0.31171	-0.26921	-0.36105	-0.8364	-0.45388	-0.23068	-0.14928	-0.32703	-0.37333	-0.23034	-1.24577	0.00625	-0.60765	-0.83726	-0.20396	-0.44554	0.06807	0.27504	-0.45005	-0.2026	-0.75303	0.35757	0.18686	-0.12537		50	-1.18412	-0.62295	-0.99006	-0.52409	-0.29601	-0.37236	-0.15172	-0.34514	-0.37537	-0.23881	-0.3755	0.00918	-0.53034	-0.3074	0.22578	0.39863
RIM-naïve																																	RIM-trained
Time (s)	1	2	3	4	5	6	7	8	9	10	11	12	13	14	15	16	17	18	19	20	21	22	23	24	25	26	27	28	29	30	31		Time (s)	1	2	3	4	5	6	7	8	9	10	11	12	13	14	15	16
1	-0.01029	0.24007	-0.2609	0.052	-0.03477	0.09222	0.09063	-0.0303	0.00849	0.03049	0.01332	0.2268	0.0048	-0.18797	0.00519	0.28545	0.05466	0.03226	-0.16911	0.02565	-0.00639	0.11351	-0.03051	-0.02038	0.03279	-0.00852	0.04363	-0.03084	-0.07243	0.02425	-0.1308		1	0.04142	0.13049	0.05156	-0.0191	0.02791	-0.06329	0.41749	-0.36096	-0.0134	0.2538	0.03171	-0.07112	-0.11208	0.30598	-0.34999	0.04985
2	-0.02084	0.16224	-0.2461	-0.02769	0.06968	0.05299	0.05418	-0.0102	0.05577	0.02078	0.00826	0.25678	0.01111	-0.135	0.000943841	0.17974	0.10406	0.03461	-0.07068	-0.0468	0.00346	0.10321	-0.0451	0.00358	0.01204	0.02042	0.04617	-0.04613	-0.01112	-0.00619	-0.38828		2	0.03543	0.11652	0.01933	-0.01073	0.06742	0.00991	0.16276	-0.40561	0.000390778	0.2614	0.04777	-0.01211	-0.13016	0.18815	-0.10409	0.07265
3	-0.02716	0.03923	-0.26682	0.11994	0.05731	0.06607	0.04745	-0.01704	0.04735	0.02402	-0.07779	-0.08299	-0.00109	-0.08134	0.00378	0.03243	-0.01314	0.01371	-0.02333	-0.00423	0.00129	0.07304	-0.04862	0.00382	-0.008	0.04114	0.00889	0.04315	0.01189	-0.0177	-0.33488		3	0.03603	-0.03966	-0.05131	-0.0207	0.04354	-0.0248	0.04315	-0.32398	-0.02765	0.17021	0.05007	-0.000265452	0.07491	0.14414	0.09797	0.04495
4	0.01818	-0.02056	-0.31567	0.12112	0.03257	0.08101	0.0517	-0.00571	0.0331	-0.01482	-0.10789	-0.0454	-0.02677	-0.0643	0.02454	0.04432	0.00978	0.04122	0.00565	-0.03371	-0.00589	-0.01158	-0.00314	-0.00813	-0.03191	0.02924	0.01144	0.05562	0.0206	0.00467	-0.25082		4	0.03663	-0.10484	-0.12938	-0.00654	0.02137	-0.05729	0.0299	0.04507	0.0351	0.04587	0.04032	0.01362	0.03451	0.02728	0.10555	0.01742
5	0.00426	0.03634	-0.39708	0.09455	0.00531	0.0368	0.04852	0.01952	0.025	-0.00719	-0.07519	-0.08156	0.01238	0.00824	0.00189	0.00993	0.01818	0.0022	0.01307	-0.00317	0.00312	-0.05229	0.01241	-0.01221	-0.01327	0.00455	0.00127	-0.0035	0.02234	0.00204	-0.05044		5	0.02406	-0.00664	0.01066	0.00403	0.06515	-0.0412	-0.34141	0.20692	0.04085	-0.0087	0.02153	0.00402	0.0201	0.05711	0.1626	-0.01975
6	0.00869	-0.0145	-0.50908	-0.1718	-0.03133	0.00131	0.04321	0.01888	0.0101	0.00876	0.00881	-0.25431	-0.03561	0.06904	0.00142	-0.03974	0.00462	-0.000788963	0.00843	-0.06465	-0.01173	-0.12857	0.02668	0.01671	-0.01204	-0.00441	-0.01398	0.06808	0.01944	-0.01376	0.08227		6	-0.01843	0.01579	-0.01909	-0.00195	0.0083	-0.000504796	-0.4084	0.31994	0.04545	-0.0543	-0.00685	-0.00578	-0.04571	-0.0842	0.11595	-0.01755
7	0.00848	-0.06573	-0.64279	-0.04932	-0.03133	-0.0099	0.04993	0.01247	0.01334	-0.00372	0.03275	-0.43799	0.00606	0.10105	0.00236	-0.08346	-0.01669	-0.00868	0.01159	0.00661	-0.00472	-0.11508	0.06545	-0.00467	0.00659	-0.03232	-0.01525	0.03913	0.00242	0.000559431	0.18061		7	-0.00706	0.056	-0.01289	0.00881	-0.04855	0.01874	-0.09349	0.32412	0.05832	-0.1289	-0.01445	-0.00537	0.01506	0.12263	0.09712	-0.02194
8	0.02704	-0.12776	-0.71581	-0.12384	-0.03821	0.02248	-0.0265	0.00477	-0.01807	0.00807	0.05573	-0.53935	0.01532	0.12178	-0.01133	-0.09789	-0.00878	-0.0332	0.0621	-0.01666	0.00312	-0.02409	-0.00538	0.01325	0.01116	-0.01175	-0.04278	0.00495	0.000676917	6.58155e-05	0.25568		8	-0.02023	-0.00791	0.03173	0.02178	-0.07583	0.01212	0.26798	0.27389	0.0197	-0.15377	-0.04255	0.000551324	0.07365	-0.27049	0.04738	-0.03495
9	0.00173	-0.16095	-0.83521	-0.0472	-0.01324	0.01376	-0.1585	-0.00122	-0.06276	-0.02476	0.06668	-0.00542	0.00606	0.1181	-0.01227	-0.14884	-0.05592	-0.05452	0.08012	0.10048	0.01931	-0.03169	0.01475	0.01254	0.00677	-0.01587	-0.01525	-0.03929	-0.003	0.00155	0.27525		9	0.0085	-0.07098	0.07324	0.02437	-0.05451	0.06512	0.03255	0.01158	-0.05018	-0.18693	-0.05933	0.03036	0.12572	-0.33112	-0.12517	-0.04627
10	-0.01008	-0.08838	-0.87912	0.03225	-0.01599	-0.35675	-0.20061	0.00883	-0.11231	-0.04163	0.0753	0.96345	0.00775	0.05039	-0.01652	-0.18195	-0.09676	-0.0268	0.08216	0.03649	-0.00155	0.07353	0.01347	-0.00451	-0.00413	-0.02248	-0.02414	-0.09116	0.00919	0.00451	0.36143		10	-0.13634	-0.08875	0.02615	3.98819e-05	-0.0548	0.08121	-0.11052	-0.09097	-0.10857	-0.19867	-0.06822	0.04609	-0.05601	-0.1595	-0.04732	-0.04441
11	-0.0318	-0.18479	-0.93586	-0.05355	-0.02836	-0.44081	-0.16416	-0.23472	-0.34484	-0.03146	0.01332	0.91777	-0.01962	-0.20087	-0.10382	-0.2019	-0.09854	-0.03512	0.07343	0.02671	0.04435	0.09634	0.00378	-0.03783	0.00378	0.00235	-0.04151	-0.00511	-0.00996	-0.0595	0.39421		11	-0.3566	-0.02019	0.03916	-0.07454	-0.11008	-0.03616	-0.30507	-0.07841	-0.00283	-0.25877	-0.04929	-0.04417	-0.00588	-0.22013	-0.03524	-0.08073
12	-0.13155	-0.15568	-0.93981	-0.11373	-0.04141	-0.36048	-0.09339	-0.29074	-0.35326	-0.09156	0.02673	0.75312	-0.01709	-0.51062	-0.1227	-0.18025	-0.14633	-0.03022	0.01437	0.02102	0.06655	0.08015	0.00367	-0.25567	-0.09235	-0.01557	-0.10419	0.00294	-0.00184	-0.09076	0.41535		12	-0.51101	-0.03416	-0.10522	-0.15032	-0.28261	-0.09547	-0.19758	-0.07562	-0.13224	-0.26085	-0.07582	-0.13565	-0.19196	-0.19421	-0.04873	-0.11637
13	-0.37049	-0.2156	-0.89688	-0.01547	-0.11219	-0.34118	-0.08277	-0.30571	-0.38759	-0.15559	-0.0087	0.7022	-0.00572	-0.63429	-0.12789	-0.1344	-0.16699	-0.06838	-0.36948	-0.03979	0.05336	-0.00029432	-0.02071	-0.27319	-0.09798	-0.05627	-0.17281	0.00897	-0.09119	-0.10096	0.44655		13	-0.5577	-0.06759	-0.28368	-0.19957	-0.30961	-0.15037	-0.18736	-0.16911	-0.20787	-0.31127	-0.07926	-0.19221	-0.07386	-0.51154	0.01506	-0.1363
14	-0.44409	-0.28909	-0.86975	-0.08012	-0.20473	-0.32561	-0.10506	-0.34355	-0.39957	-0.18056	-0.06301	0.32055	-0.03056	-0.69992	-0.12931	-0.14162	-0.24254	-0.07905	-0.38007	-0.03503	-0.000717707	0.0024	-0.07929	-0.26918	-0.12892	-0.09374	-0.20457	0.00736	-0.15424	-0.10277	0.38892		14	-0.62653	-0.0769	-0.25951	-0.22051	-0.26186	-0.19801	-0.25322	-0.31073	-0.15109	-0.35065	-0.09187	-0.31922	-0.27973	-0.48171	-0.06109	-0.13191
15	-0.50968	-0.30318	-0.83175	-0.32437	-0.29085	-0.31316	-0.13267	-0.36943	-0.37366	-0.20899	-0.12745	-0.30856	-0.08444	-0.74138	-0.1345	-0.19002	-0.31874	-0.16263	-0.36911	-0.01203	-0.04278	0.01908	-0.10155	-0.28333	-0.22013	-0.13914	-0.29352	-0.00953	-0.19911	-0.11873	0.37834		15	-0.66603	-0.07309	-0.36052	-0.257	-0.30691	-0.25543	-0.41067	-0.32957	-0.2543	-0.35963	-0.17087	-0.37231	-0.40676	-0.41033	-0.25416	-0.13681
16	-0.56177	-0.37022	-0.79968	-0.51314	-0.37354	-0.36858	-0.18044	-0.39402	-0.35488	-0.22355	-0.23908	-0.54269	-0.10381	-0.75565	-0.14252	-0.23544	-0.33956	-0.26051	-0.36447	-0.03252	-0.07783	-0.07265	-0.10517	-0.32026	-0.24018	-0.16926	-0.3291	-0.0405	-0.23508	-0.14111	0.35138		16	-0.7175	-0.18144	-0.46834	-0.27834	-0.29071	-0.26931	-0.4402	-0.29887	-0.36717	-0.39002	-0.27941	-0.38088	-0.51993	-0.37952	-0.3483	-0.13292
17	-0.59108	-0.43567	-0.75133	-0.61423	-0.43034	-0.41466	-0.17478	-0.4139	-0.38241	-0.2291	-0.33102	-0.62025	-0.12822	-0.78352	-0.13355	-0.24945	-0.30147	-0.37992	-0.37431	-0.01031	-0.07683	-0.16511	-0.11614	-0.3781	-0.3258	-0.19644	-0.35832	-0.28459	-0.24243	-0.13716	0.35402		17	-0.78872	-0.20261	-0.52968	-0.30007	-0.26996	-0.25669	-0.50757	-0.33654	-0.45015	-0.45427	-0.28285	-0.3672	-0.61606	-0.58733	-0.45341	-0.17043
18	-0.59846	-0.4873	-0.69213	-0.68781	-0.48349	-0.39847	-0.20415	-0.4402	-0.40184	-0.22494	-0.45113	-0.8106	-0.20315	-0.78743	-0.15668	-0.23162	-0.27596	-0.49698	-0.38007	-0.02829	-0.04178	-0.28603	-0.12849	-0.42525	-0.38259	-0.22612	-0.3956	-0.32803	-0.2169	-0.1467	0.38257		18	-0.79052	-0.28937	-0.57987	-0.31702	-0.31501	-0.28161	-0.58743	-0.23329	-0.50969	-0.49848	-0.27625	-0.33964	-0.61194	-0.62302	-0.54474	-0.24847
19	-0.61618	-0.51746	-0.67042	-0.71625	-0.58129	-0.36484	-0.20733	-0.45517	-0.38921	-0.25984	-0.53554	-0.94527	-0.39847	-0.79941	-0.17272	-0.29105	-0.26482	-0.58356	-0.36763	-0.02538	-0.04128	-0.35789	-0.1875	-0.47201	-0.44308	-0.25345	-0.34816	-0.19049	-0.15637	-0.16069	0.33393		19	-0.7971	-0.35582	-0.58235	-0.35411	-0.3008	-0.26174	-0.50265	-0.30306	-0.55244	-0.58414	-0.36959	-0.33637	-0.69937	-0.47145	-0.58689	-0.28631
20	-0.61913	-0.47176	-0.63095	-0.67676	-0.61794	-0.39411	-0.21122	-0.47228	-0.38241	-0.27279	-0.59998	-1.0276	-0.54959	-0.81185	-0.16612	-0.36407	-0.26482	-0.65264	-0.3914	-0.04495	-0.06181	-0.42142	-0.1974	-0.51248	-0.47226	-0.26418	-0.21686	-0.15752	-0.17513	-0.15263	0.26943		20	-0.77616	-0.39772	-0.57244	-0.36608	-0.27238	-0.28855	-0.66048	-0.33096	-0.58738	-0.62006	-0.35482	-0.34392	-0.7408	-0.42793	-0.64928	-0.30168
21	-0.6379	-0.48163	-0.59888	-0.67699	-0.63787	-0.46012	-0.26041	-0.46907	-0.38144	-0.27672	-0.67303	-1.05758	-0.68387	-0.81438	-0.19585	-0.36322	-0.26224	-0.71533	-0.37023	-0.06491	-0.11305	-0.5129	-0.2007	-0.53094	-0.48141	-0.24038	-0.09106	-0.10805	-0.16391	-0.1518	0.07011		21	-0.82045	-0.43412	-0.58793	-0.37505	-0.2593	-0.29613	-0.86525	-0.30654	-0.5929	-0.7444	-0.35926	-0.37925	-0.72031	-0.47291	-0.60881	-0.29019
22	-0.62377	-0.53339	-0.60282	-0.68499	-0.67612	-0.4981	-0.31809	-0.48297	-0.37658	-0.26539	-0.70888	-1.07899	-0.83583	-0.81737	-0.20057	-0.38699	-0.26337	-0.7422	-0.35853	-0.12229	-0.17714	-0.53914	-0.20582	-0.54352	-0.46189	-0.17249	-0.02922	-0.10403	-0.13316	-0.15361	-0.17944		22	-0.83301	-0.54544	-0.61457	-0.38961	-0.30734	-0.29423	-0.91862	-0.24655	-0.57244	-0.7748	-0.36328	-0.40927	-0.73496	-0.39077	-0.4728	-0.29171
23	-0.60015	-0.57053	-0.62058	-0.66195	-0.70429	-0.51367	-0.40338	-0.48639	-0.41253	-0.27302	-0.75826	-1.11231	-0.87456	-0.80862	-0.23502	-0.36534	-0.26708	-0.77589	-0.34645	-0.18403	-0.20919	-0.56048	-0.25044	-0.3021	-0.30615	-0.16162	0.05633	-0.04974	-0.11382	-0.15263	-0.37401		23	-0.85815	-0.60173	-0.61333	-0.40018	-0.28602	-0.30086	-0.71537	-0.25492	-0.52693	-0.76582	-0.3445	-0.38293	-0.67294	-0.35605	-0.4017	-0.28191
24	-0.57442	-0.57712	-0.627	-0.67746	-0.72216	-0.51678	-0.44903	-0.49131	-0.41836	-0.29267	-0.78809	-1.17131	-0.86951	-0.75611	-0.24162	-0.38062	-0.27693	-0.76608	-0.34274	-0.1761	-0.25409	-0.56343	-0.32158	-0.28859	-0.17398	-0.16676	0.13681	-0.03487	-0.09525	-0.16941	-0.61299		24	-0.85935	-0.5903	-0.609	-0.39898	-0.28303	-0.2977	-0.55791	-0.32747	-0.54348	-0.76167	-0.34937	-0.37986	-0.68495	-0.33992	-0.35252	-0.27448
25	-0.55418	-0.57698	-0.62749	-0.64267	-0.72078	-0.54854	-0.45009	-0.4943	-0.43746	-0.31	-0.81764	-1.21509	-0.92086	-0.73055	-0.26003	-0.43242	-0.2779	-0.59806	-0.3472	-0.24894	-0.30967	-0.41602	-0.32222	-0.27122	-0.14813	-0.1841	0.16095	-0.06221	-0.09641	-0.15477	-0.77688		25	-0.921	-0.53274	-0.61024	-0.41653	-0.29156	-0.2895	-0.64534	-0.37701	-0.55589	-0.77135	-0.35396	-0.38088	-0.63792	-0.32476	-0.32385	-0.26316
26	-0.5295	-0.58647	-0.66795	-0.62104	-0.72559	-0.53235	-0.4469	-0.49644	-0.4407	-0.31	-0.83843	-1.22652	-0.93517	-0.67574	-0.26758	-0.37723	-0.27741	-0.4908	-0.35723	-0.31716	-0.34522	-0.25145	-0.33479	-0.257	-0.13108	-0.18278	0.1978	-0.09076	-0.08481	-0.17155	-0.91964		26	-0.88868	-0.51919	-0.59908	-0.43228	-0.31899	-0.30496	-0.77101	-0.41119	-0.6198	-0.77342	-0.37819	-0.37537	-0.60977	-0.34334	-0.32807	-0.26215
27	-0.54954	-0.56816	-0.65759	-0.64103	-0.72285	-0.61206	-0.45716	-0.5082	-0.42386	-0.31347	-0.86702	-1.23508	-0.83667	-0.66215	-0.28174	-0.38317	-0.30276	-0.4102	-0.35035	-0.37388	-0.36875	-0.10821	-0.3137	-0.25621	-0.12738	-0.16456	0.2787	-0.1173	-0.08249	-0.16809	-0.97462		27	-0.88149	-0.53443	-0.62635	-0.44046	-0.33135	-0.32957	-0.54504	-0.42445	-0.64899	-0.76582	-0.39023	-0.36189	-0.65634	-0.35361	-0.36039	-0.24576
28	-0.58012	-0.61096	-0.63687	-0.67935	-0.7201	-0.64257	-0.52758	-0.4958	-0.40929	-0.31023	-0.87455	-1.24936	-0.79542	-0.65893	-0.26239	-0.41883	-0.29775	-0.41062	-0.33438	-0.3912	-0.24424	-0.0128	-0.32052	-0.24191	-0.12334	-0.16324	0.27658	-0.11891	-0.02466	-0.16957	-1.01586		28	-0.85815	-0.46121	-0.66415	-0.4941	-0.32581	-0.31253	-0.55678	-0.42863	-0.70002	-0.76098	-0.38765	-0.35985	-0.69937	-0.33552	-0.36741	-0.24002
29	-0.5411	-0.619	-0.62552	-0.69862	-0.72857	-0.74407	-0.5888	-0.502	-0.4271	-0.31416	-0.88713	-1.23556	-0.79542	-0.66561	-0.28174	-0.44048	-0.30227	-0.36222	-0.34181	-0.31306	-0.2167	-0.00299	-0.3416	-0.2445	-0.11121	-0.14135	0.31046	-0.08554	-0.04032	-0.17731	-0.8969		29	-0.83421	-0.42312	-0.65671	-0.53278	-0.33192	-0.28887	-0.662	-0.4963	-0.66531	-0.78447	-0.40314	-0.35434	-0.46981	-0.36241	-0.31205	-0.1912
30	-0.51095	-0.59068	-0.59197	-0.68734	-0.72239	-0.90597	-0.60013	-0.49922	-0.4611	-0.30838	-0.8963	-1.18892	-0.75164	-0.63843	-0.26192	-0.43454	-0.31939	-0.30294	-0.1615	-0.2738	-0.18065	0.04704	-0.34523	-0.25715	-0.12686	-0.12048	0.34519	-0.09639	-0.03298	-0.18257	-0.57227		30	-0.82045	-0.3554	-0.68088	-0.53777	-0.35267	-0.30244	-0.61469	-0.45723	-0.57796	-0.76996	-0.40314	-0.3378	-0.41934	-0.40739	-0.32442	-0.21739
31	-0.52191	-0.59305	-0.61466	-0.68992	-0.75468	-1.00747	-0.51661	-0.50328	-0.47212	-0.3137	-0.86771	-0.99619	-0.74659	-0.60619	-0.25672	-0.45831	-0.34182	-0.28546	-0.15091	-0.21153	-0.18215	0.07647	-0.3775	-0.26792	-0.12105	-0.09815	0.34477	-0.14143	-0.05251	-0.20182	-0.37771		31	-0.85695	-0.35667	-0.6815	-0.54076	-0.33746	-0.3384	-0.6726	-0.49212	-0.56302	-0.752	-0.38149	-0.34107	-0.32276	-0.38881	-0.35308	-0.22465
32	-0.52697	-0.62044	-0.59542	-0.69698	-0.76247	-1.12703	-0.52192	-0.5082	-0.46758	-0.3107	-0.77468	-0.66689	-0.72428	-0.57878	-0.25578	-0.38784	-0.35797	-0.26925	-0.13141	-0.19857	-0.16879	0.10026	-0.39198	-0.27633	-0.13952	-0.09727	0.32486	-0.12776	-0.05019	-0.19277	-0.00233		32	-0.83661	-0.41804	-0.67778	-0.54475	-0.38223	-0.32704	-0.72067	-0.53677	-0.49084	-0.56963	-0.45246	-0.34372	-0.31875	-0.26609	-0.35392	-0.23445
33	-0.53794	-0.63796	-0.52092	-0.69909	-0.78377	-1.26465	-0.52581	-0.5144	-0.46337	-0.30723	-0.68753	-0.47606	-0.65019	-0.52858	-0.2369	-0.32247	-0.29953	-0.25304	-0.12268	-0.20941	-0.14025	0.11326	-0.40263	-0.27633	-0.12193	-0.1077	0.30072	-0.12776	-0.06179	-0.21894	0.30274		33	-0.87551	-0.48576	-0.6121	-0.54834	-0.38735	-0.35859	-0.68471	-0.5849	-0.39636	-0.43424	-0.34421	-0.31963	-0.35938	-0.24115	-0.35982	-0.23124
34	-0.53225	-0.62308	-0.48441	-0.68287	-0.77553	-1.32318	-0.54563	-0.51483	-0.47795	-0.31393	-0.63336	-0.40849	-0.57527	-0.45281	-0.24068	-0.30548	-0.29888	-0.22938	-0.10523	-0.32641	-0.12356	0.15643	-0.4021	-0.29173	-0.11895	-0.10417	0.2986	-0.12655	-0.04477	-0.21894	0.45606		34	-0.87072	-0.47856	-0.5997	-0.54953	-0.4162	-0.37216	-0.74603	-0.58002	-0.33936	-0.32095	-0.29346	-0.30533	-0.35022	-0.18003	-0.35336	-0.26451
35	-0.51812	-0.61478	-0.42422	-0.63727	-0.76911	-1.23901	-0.56156	-0.52039	-0.5249	-0.32641	-0.56126	-0.39374	-0.52391	-0.39017	-0.26144	-0.32586	-0.29033	-0.20528	-0.12287	-0.37335	-0.12373	0.11498	-0.41051	-0.32136	-0.12844	-0.08728	0.33122	-0.1354	-0.0529	-0.214	0.58613		35	-0.89047	-0.51115	-0.63502	-0.54176	-0.40625	-0.39204	-0.79107	-0.54235	-0.30005	-0.25532	-0.28729	-0.32146	-0.25799	-0.12918	-0.37753	-0.27634
36	-0.54047	-0.57988	-0.48836	-0.56415	-0.75514	-1.22095	-0.57253	-0.52702	-0.56344	-0.3352	-0.49176	-0.51509	-0.45445	-0.29621	-0.22699	-0.28171	-0.29937	-0.17074	-0.1186	-0.37771	-0.12356	0.09977	-0.40881	-0.33535	-0.12527	-0.06906	0.3651	-0.11972	-0.06663	-0.23753	0.73787		36	-0.85636	-0.53189	-0.63254	-0.53418	-0.42188	-0.38794	-0.79296	-0.47956	-0.28878	-0.18831	-0.28027	-0.32208	-0.3247	-0.1326	-0.41266	-0.29864
37	-0.53625	-0.58331	-0.52931	-0.48611	-0.75927	-1.28633	-0.55872	-0.55481	-0.54984	-0.33358	-0.46057	-0.54221	-0.36605	-0.24278	-0.22699	-0.24096	-0.30502	-0.15432	-0.11191	-0.36105	-0.16562	0.04753	-0.41328	-0.34037	-0.136	-0.05436	0.34011	-0.09116	-0.0585	-0.25382	0.86		37	-0.90244	-0.5649	-0.6344	-0.55831	-0.43922	-0.40276	-0.70363	-0.55211	-0.26304	-0.14755	-0.27238	-0.33188	-0.38627	-0.25142	-0.45565	-0.29813
38	-0.53963	-0.64073	-0.55447	-0.44591	-0.73888	-1.32743	-0.52405	-0.57641	-0.57154	-0.3315	-0.40941	-0.45227	-0.2886	-0.22228	-0.22747	-0.22101	-0.30114	-0.11807	-0.07013	-0.31888	-0.2157	-0.03561	-0.38836	-0.37558	-0.13336	-0.04746	0.33587	-0.03768	-0.06102	-0.2655	0.91445		38	-0.8773	-0.57972	-0.61148	-0.5605	-0.45741	-0.42706	-0.60749	-0.46979	-0.22672	-0.10818	-0.28844	-0.31064	-0.50918	-0.17172	-0.48151	-0.32972
39	-0.55987	-0.64916	-0.6265	-0.42757	-0.72857	-1.33626	-0.50423	-0.58304	-0.57802	-0.34075	-0.3841	-0.29618	-0.23135	-0.14813	-0.21189	-0.14799	-0.28678	-0.13363	-0.06251	-0.31597	-0.24591	-0.11214	-0.3809	-0.38855	-0.12598	-0.05334	0.35028	-0.04572	-0.06914	-0.26583	0.83621		39	-0.90424	-0.5776	-0.60838	-0.57566	-0.46395	-0.41822	-0.65897	-0.3484	-0.17247	-0.08469	-0.29389	-0.30145	-0.56674	-0.1282	-0.43486	-0.35337
40	-0.55249	-0.6352	-0.6645	-0.46095	-0.7201	-1.1289	-0.4922	-0.57278	-0.61396	-0.34005	-0.31898	-0.30189	-0.13706	-0.1479	-0.21944	-0.14884	-0.27983	-0.13001	-0.04654	-0.37308	-0.27829	-0.15064	-0.37505	-0.37259	-0.14092	-0.04481	0.3418	-0.04814	-0.09815	-0.2808	0.8066		40	-0.74384	-0.60257	-0.6344	-0.57984	-0.46707	-0.40276	-0.83914	-0.33026	-0.15362	-0.0688	-0.28815	-0.31656	-0.56434	-0.17367	-0.4298	-0.38073
41	-0.54996	-0.60188	-0.66351	-0.50538	-0.68917	-0.90161	-0.49821	-0.42908	-0.50871	-0.30538	-0.26863	-0.27144	-0.10717	-0.11427	-0.24634	-0.15733	-0.26853	-0.10677	-0.0328	-0.40627	-0.19416	-0.17836	-0.34842	-0.33574	-0.14971	-0.04805	0.27404	-0.07025	-0.09931	-0.22239	0.71619		41	-0.66124	-0.56406	-0.59413	-0.54435	-0.43765	-0.33588	-0.80015	-0.2905	-0.1658	-0.06673	-0.27037	-0.29104	-0.46375	-0.13114	-0.50905	-0.43783
42	-0.54553	-0.57527	-0.6492	-0.52842	-0.6452	-0.72476	-0.48017	-0.3799	-0.44135	-0.26053	-0.23087	-0.09536	-0.07139	-0.03183	-0.25814	-0.16921	-0.27531	-0.13747	-0.012	-0.41658	-0.15461	-0.23747	-0.35747	-0.32733	-0.17556	-0.05921	0.25328	-0.07749	-0.09428	-0.18734	0.593		42	-0.59421	-0.51285	-0.52287	-0.49549	-0.40838	-0.31379	-0.56321	-0.25841	-0.14971	-0.05153	-0.26034	-0.27021	-0.3183	-0.20546	-0.51186	-0.44442
43	-0.53077	-0.55828	-0.68078	-0.54723	-0.57396	-0.60396	-0.43699	-0.3504	-0.40637	-0.21962	-0.18231	-0.1025	-0.03561	0.09023	-0.29542	-0.16115	-0.27935	-0.1153	0.0283	-0.43297	-0.12289	-0.2539	-0.35385	-0.32662	-0.17749	-0.04334	0.28335	-0.05819	-0.1055	-0.15427	0.53801		43	-0.54692	-0.51877	-0.48507	-0.46518	-0.39189	-0.33525	-0.40916	-0.27166	-0.12489	-0.04255	-0.26406	-0.25245	-0.36029	-0.21572	-0.44498	-0.48107
44	-0.51179	-0.52062	-0.68522	-0.54018	-0.52769	-0.5722	-0.40125	-0.30549	-0.36298	-0.19327	-0.16658	-0.23575	-0.02635	0.18189	-0.3379	-0.13822	-0.28225	-0.12425	0.079	-0.46166	-0.1062	-0.26543	-0.38772	-0.33063	-0.216	-0.00984	0.26768	-0.05256	-0.11769	-0.13173	0.29904		44	-0.5146	-0.52808	-0.45718	-0.45122	-0.37882	-0.32547	-0.32967	-0.29887	-0.10075	-0.06051	-0.27926	-0.24346	-0.2771	-0.09153	-0.47252	-0.5554
45	-0.4616	-0.53879	-0.71729	-0.52396	-0.51693	-0.42711	-0.38568	-0.28817	-0.35844	-0.17709	-0.16507	-0.44894	-0.00951	0.23186	-0.35772	-0.12039	-0.28452	-0.17735	0.1024	-0.48453	-0.09552	-0.24482	-0.41104	-0.31413	-0.23235	-0.00544	0.24989	0.01781	-0.13006	-0.14292	0.22132		45	-0.48288	-0.49126	-0.44727	-0.44345	-0.38507	-0.33367	-0.26079	-0.30864	-0.12972	-0.04877	-0.25976	-0.23999	-0.21587	0.02533	-0.52113	-0.58361
46	-0.48374	-0.57369	-0.62058	-0.48305	-0.46837	-0.4433	-0.35454	-0.26508	-0.35715	-0.17478	-0.18641	-0.50842	-0.03056	0.21068	-0.37518	-0.12252	-0.28694	-0.1701	0.13695	-0.49326	-0.07416	-0.1504	-0.42265	-0.29692	-0.24712	0.00602	0.21559	-0.0043	-0.16488	-0.11758	0.0865		46	-0.4751	-0.5048	-0.42248	-0.43747	-0.39829	-0.34093	-0.19796	-0.3191	-0.04765	-0.07019	-0.2688	-0.25714	-0.25455	0.01995	-0.51917	-0.58901
47	-0.51917	-0.60016	-0.59542	-0.44638	-0.42714	-0.3829	-0.31208	-0.25054	-0.33577	-0.17547	-0.16699	-0.50795	-0.05077	0.25006	-0.37801	-0.13398	-0.29485	-0.16199	0.1388	-0.50344	-0.07416	-0.10208	-0.46344	-0.30407	-0.26611	0.01895	0.21898	0.01862	-0.17358	-0.15263	-0.00814		47	-0.46732	-0.53104	-0.45966	-0.43168	-0.38834	-0.35134	-0.13172	-0.2905	-0.02466	-0.04532	-0.27467	-0.26613	-0.36373	0.10111	-0.47757	-0.61249
48	-0.50399	-0.63124	-0.54312	-0.41135	-0.37377	-0.31752	-0.29651	-0.25631	-0.3293	-0.17223	-0.15549	-0.61121	-0.03014	0.18534	-0.39736	-0.14332	-0.3005	-0.1718	0.15849	-0.52737	-0.07316	-0.07608	-0.46621	-0.30808	-0.28281	0.0335	0.20076	-0.00873	-0.19215	-0.20051	-0.14138		48	-0.45056	-0.52554	-0.4547	-0.42091	-0.38607	-0.34313	-0.15367	-0.26538	-0.04305	-0.05913	-0.28715	-0.25632	-0.0203	0.03071	-0.52057	-0.60675
49	-0.49534	-0.59371	-0.49674	-0.40594	-0.38934	-0.28887	-0.2498	-0.25546	-0.32703	-0.17917	-0.19544	-0.68497	-0.04319	0.16623	-0.38981	-0.15945	-0.31051	-0.19291	0.13583	-0.54045	-0.05062	0.0078	-0.47867	-0.31271	-0.27385	0.04202	0.1889	-0.04974	-0.17629	-0.26747	-0.2117		49	-0.46074	-0.40703	-0.53092	-0.41413	-0.38138	-0.3485	-0.29674	-0.23538	-0.11385	-0.03772	-0.28055	-0.27981	-0.07992	0.05955	-0.53603	-0.60945
50	-0.48037	-0.55644	-0.45431	-0.38032	-0.43882	-0.2677	-0.24767	-0.26123	-0.3293	-0.17894	-0.19572	-0.77777	-0.06424	0.14919	-0.41151	-0.15351	-0.32584	-0.18609	0.13007	-0.53755	-0.05012	0.01221	-0.49422	-0.30973	-0.26171	0.02615	0.18721	-0.02803	-0.17958	-0.31157	-0.2873		50	-0.4356	-0.40238	-0.58359	-0.41094	-0.41406	-0.38005	-0.33384	-0.20678	-0.23477	-0.07502	-0.27224	-0.27409	-0.16449	0.09574	-0.48797	-0.61638
[truncated: 9 more columns]

## Sheet: Panel_b_trace
BWM-HisCl (5 mM Hist)
AVA-naïve				AVA-trained				AIB-naïve				AIB-trained				RIM-naïve				RIM-trained
Time (s)	mean	SEM		Time (s)	mean	SEM		Time (s)	mean	SEM		Time (s)	mean	SEM		Time (s)	mean	SEM		Time (s)	mean	SEM
1	0.06881	0.05645		1	0.06013	0.05527		1	0.05424	0.02793		1	0.0705	0.04925		1	0.01235	0.02039		1	0.03189	0.03514
2	0.04278	0.04897		2	0.08318	0.0499		2	0.03146	0.03711		2	0.04043	0.04017		2	0.00471	0.02089		2	0.02574	0.02661
3	0.01736	0.03862		3	0.01818	0.03409		3	0.00328	0.0258		3	0.04208	0.03312		3	-0.01192	0.01613		3	0.01638	0.02038
4	0.00478	0.03442		4	0.01173	0.02718		4	0.00683	0.01423		4	-0.00238	0.02122		4	-0.01166	0.01521		4	0.01104	0.01329
5	0.01296	0.03338		5	-0.01751	0.03136		5	0.0099	0.01147		5	0.00484	0.0179		5	-0.01013	0.01426		5	0.01268	0.01851
6	-0.00131	0.03598		6	-0.02764	0.03426		6	-0.00211	0.01728		6	-0.01899	0.03313		6	-0.02935	0.02001		6	-0.01114	0.02322
7	0.0265	0.04029		7	-0.02142	0.0269		7	0.00995	0.02048		7	-0.01384	0.02464		7	-0.03169	0.02657		7	0.00694	0.01769
8	0.01939	0.0377		8	-0.03597	0.02984		8	-0.00457	0.02136		8	-0.01366	0.03775		8	-0.03985	0.03095		8	-0.00387	0.02349
9	0.04187	0.03554		9	-0.04016	0.03037		9	-0.02228	0.01852		9	-0.03669	0.02651		9	-0.03125	0.03056		9	-0.0377	0.02289
10	0.02296	0.03957		10	-0.03052	0.03814		10	-0.04014	0.02715		10	-0.0723	0.03284		10	-0.01471	0.04742		10	-0.05197	0.01677
11	-0.03277	0.0442		11	-0.106	0.03752		11	-0.10385	0.0428		11	-0.12923	0.03975		11	-0.05445	0.05021		11	-0.07708	0.02118
12	-0.0917	0.04912		12	-0.20132	0.04786		12	-0.15072	0.04771		12	-0.18933	0.03814		12	-0.08888	0.04893		12	-0.13234	0.02312
13	-0.2182	0.06029		13	-0.28768	0.06153		13	-0.22671	0.0539		13	-0.28487	0.06078		13	-0.13037	0.04978		13	-0.18254	0.02989
14	-0.30572	0.0595		14	-0.39795	0.06008		14	-0.28095	0.05279		14	-0.35487	0.05914		14	-0.17282	0.04355		14	-0.21177	0.0371
15	-0.39415	0.06101		15	-0.52683	0.06269		15	-0.34807	0.04971		15	-0.45992	0.06561		15	-0.22958	0.0397		15	-0.33529	0.04042
16	-0.46599	0.06903		16	-0.60716	0.07007		16	-0.39931	0.04855		16	-0.52708	0.06916		16	-0.27535	0.04003		16	-0.40591	0.05217
17	-0.54456	0.06459		17	-0.63979	0.06693		17	-0.44734	0.05004		17	-0.56814	0.07292		17	-0.31214	0.04076		17	-0.46085	0.0657
18	-0.58874	0.06592		18	-0.61417	0.06253		18	-0.48208	0.04711		18	-0.54904	0.06865		18	-0.34308	0.04356		18	-0.45903	0.05626
19	-0.61464	0.06915		19	-0.60107	0.06784		19	-0.50274	0.051		19	-0.54135	0.06203		19	-0.36899	0.04563		19	-0.4497	0.0452
20	-0.63989	0.06637		20	-0.61194	0.06637		20	-0.51498	0.05373		20	-0.54269	0.05559		20	-0.3866	0.04657		20	-0.45134	0.04416
21	-0.63421	0.06686		21	-0.59901	0.06739		21	-0.52505	0.06397		21	-0.53435	0.05733		21	-0.40664	0.04655		21	-0.46015	0.04407
22	-0.62271	0.07267		22	-0.57643	0.06615		22	-0.5254	0.06837		22	-0.53526	0.06408		22	-0.42828	0.04692		22	-0.46152	0.04628
23	-0.62821	0.07306		23	-0.51926	0.05761		23	-0.54597	0.07051		23	-0.49187	0.05986		23	-0.43219	0.04845		23	-0.42035	0.04055
24	-0.63194	0.07269		24	-0.49435	0.05398		24	-0.54291	0.06918		24	-0.48258	0.05286		24	-0.44063	0.05064		24	-0.39825	0.0388
25	-0.62324	0.07019		25	-0.47605	0.05192		25	-0.54091	0.06435		25	-0.45522	0.05045		25	-0.4449	0.05115		25	-0.39448	0.04045
26	-0.61087	0.07774		26	-0.48019	0.05214		26	-0.53822	0.06626		26	-0.46648	0.05865		26	-0.44166	0.05282		26	-0.3919	0.04275
27	-0.6052	0.08138		27	-0.4677	0.0521		27	-0.5377	0.06895		27	-0.45265	0.06162		27	-0.43741	0.05463		27	-0.38154	0.04306
28	-0.5765	0.08493		28	-0.47969	0.05112		28	-0.53	0.0697		28	-0.49215	0.05505		28	-0.43435	0.057		28	-0.385	0.04694
29	-0.5437	0.09035		29	-0.43531	0.05394		29	-0.52771	0.07437		29	-0.4349	0.06181		29	-0.43104	0.05733		29	-0.36975	0.04799
30	-0.52532	0.09477		30	-0.45539	0.04746		30	-0.53891	0.0763		30	-0.46367	0.05177		30	-0.40741	0.05708		30	-0.35721	0.04745
31	-0.50102	0.0931		31	-0.4811	0.0476		31	-0.51965	0.07372		31	-0.48625	0.05439		31	-0.39703	0.05518		31	-0.36095	0.04908
32	-0.47261	0.09263		32	-0.487	0.05386		32	-0.4713	0.06813		32	-0.50033	0.05588		32	-0.37113	0.05455		32	-0.35065	0.05025
33	-0.4562	0.09262		33	-0.48398	0.05476		33	-0.4325	0.06688		33	-0.48588	0.05443		33	-0.34781	0.05766		33	-0.33951	0.05215
34	-0.45232	0.08897		34	-0.4816	0.06339		34	-0.42399	0.0679		34	-0.49828	0.06091		34	-0.33449	0.05989		34	-0.35202	0.04841
35	-0.46341	0.08382		35	-0.49289	0.06643		35	-0.43844	0.07138		35	-0.49487	0.06414		35	-0.3234	0.05941		35	-0.34936	0.05344
36	-0.46724	0.08301		36	-0.48493	0.06764		36	-0.43713	0.07121		36	-0.49933	0.06764		36	-0.31171	0.06183		36	-0.35448	0.05606
37	-0.46892	0.0769		37	-0.51016	0.06914		37	-0.43944	0.06826		37	-0.53716	0.0694		37	-0.305	0.06445		37	-0.37181	0.05881
38	-0.47588	0.07957		38	-0.53979	0.06714		38	-0.42146	0.0711		38	-0.55838	0.06664		38	-0.29644	0.06588		38	-0.38357	0.05551
39	-0.47244	0.07992		39	-0.55176	0.06861		39	-0.42192	0.06733		39	-0.55225	0.06348		39	-0.29205	0.06472		39	-0.39144	0.0528
40	-0.47423	0.07997		40	-0.5342	0.07534		40	-0.42875	0.06284		40	-0.52633	0.06103		40	-0.28793	0.0609		40	-0.38701	0.0481
41	-0.41593	0.07905		41	-0.49546	0.07627		41	-0.39417	0.05881		41	-0.49453	0.06614		41	-0.26738	0.05391		41	-0.35965	0.04455
42	-0.36865	0.07989		42	-0.42921	0.07567		42	-0.36441	0.05625		42	-0.44862	0.0662		42	-0.2501	0.04882		42	-0.30664	0.04198
43	-0.32271	0.08072		43	-0.43026	0.07422		43	-0.34254	0.05971		43	-0.43181	0.07541		43	-0.23126	0.04773		43	-0.28401	0.04656
44	-0.30004	0.07664		44	-0.41634	0.06845		44	-0.32996	0.06195		44	-0.42255	0.06873		44	-0.23174	0.04408		44	-0.2637	0.04708
45	-0.29419	0.07458		45	-0.34945	0.0695		45	-0.3261	0.06135		45	-0.34375	0.06493		45	-0.23213	0.04382		45	-0.22216	0.05226
46	-0.28419	0.07754		46	-0.33013	0.07011		46	-0.32259	0.06244		46	-0.355	0.06545		46	-0.2329	0.04133		46	-0.22101	0.05365
47	-0.27567	0.07985		47	-0.35806	0.07573		47	-0.31839	0.06298		47	-0.37354	0.07755		47	-0.23038	0.04102		47	-0.23037	0.05681
48	-0.30688	0.07999		48	-0.35584	0.07674		48	-0.33303	0.06364		48	-0.37474	0.0771		48	-0.23689	0.03997		48	-0.21211	0.06056
49	-0.32822	0.08107		49	-0.35375	0.07538		49	-0.35682	0.06405		49	-0.36493	0.0732		49	-0.24124	0.03959		49	-0.21305	0.06324
50	-0.34551	0.0791		50	-0.38049	0.07242		50	-0.37403	0.06372		50	-0.37698	0.07101		50	-0.24725	0.04015		50	-0.22552	0.06127

## Sheet: Panel_b_data
BWM-HisCl (5 mM Hist)
Average ΔF/F0 (%)
AVA				AIB				RIM
	Naïve	Trained			Naïve	Trained			Naïve	Trained
1	-0.10121	-0.63338		1	-0.27005	-0.57456		1	-0.12914	-0.35599
2	-0.16068	-0.53257		2	-0.52539	-0.41261		2	-0.25168	-0.55125
3	-0.65035	-0.34894		3	-0.53126	-0.90243		3	-0.31732	-0.31849
4	-0.34467	-0.22689		4	-0.10653	-0.09737		4	-0.13235	-0.50695
5	-0.45228	-0.42162		5	-0.07625	-0.74732		5	-0.46285	-0.59582
6	-0.15601	-0.29274		6	-0.1997	-0.66257		6	-0.13606	-0.33586
7	-0.71775	-0.42973		7	-0.61389	-0.36812		7	-0.52377	-0.25451
8	-0.47907	-0.40314		8	-0.36244	-0.24047		8	-0.31305	-0.76282
9	-0.64885	-0.55885		9	-0.79666	-0.51988		9	-0.41019	-0.3415
10	-0.37809	-0.26554		10	-0.40767	-0.34149		10	-0.38806	-0.21545
11	-0.38356	-0.86009		11	-0.22773	-0.56532		11	-0.31717	-0.32828
12	-0.4926	-0.47028		12	-0.46967	-0.34161		12	-0.1969	-0.23284
13	-0.52649	-0.71259		13	-0.74586	-0.42877		13	-0.246	-0.12549
14	-0.58011	-0.37295		14	-0.7749	-0.22708		14	-0.50969	-0.29257
15	-0.39274	-0.73966		15	-0.24688	-0.38954		15	-0.29551	-0.42781
16	-0.92329	-0.51006		16	-0.64924	-0.40406		16	-0.68226	-0.25944
17	-0.31979	-0.31298		17	-0.22187	-0.28085		17	-0.20299	-0.46578
18	-0.77812	-0.74767		18	-0.72394	-0.55246		18	-0.50408	-0.28389
19	-0.1545	-0.24043		19	-0.08906	-0.42987		19	-0.15273	-0.19445
20	-0.31848	-0.37656		20	-0.34656	-0.20437		20	-0.43564	-0.51307
21	-0.81826	-0.72793		21	-0.77714	-0.6858		21	-0.53774	-0.17716
22	-0.51872	-0.42207		22	-0.41581	-0.32853		22	-0.40143	-0.39915
23	-0.29956	-0.5952		23	-0.50136	-0.62534		23	-0.26706	-0.29263
24	-0.26433	-0.38136		24	-0.39743	-0.09364		24	-0.50941	-0.61283
25	-0.67454	-0.41897		25	-0.33821	-0.80296		25	-0.37556
26	-0.96084			26	-0.45239			26	-0.74142
27	-0.28645			27	-0.29313			27	-0.11438
28	-0.43764			28	-0.33763			28	-0.40992
29	-0.2774			29	-0.55667			29	-0.22737
30	-0.62708			30	-0.6201			30	-0.63882
31	-0.71798			31	-0.53584			31	-0.15224
mean	-0.47876	-0.48009		mean	-0.43907	-0.44908		mean	-0.35428	-0.35936
SEM	0.04133	0.03522		SEM	0.03768	0.04243		SEM	0.0309	0.03219
p value		0.9811		p value		0.8605		p value		0.7539
Duration (s)
AVA				AIB				RIM
	Naïve	Trained			Naïve	Trained			Naïve	Trained
1	12	16		1	12	16		1		12
2	19			2	41			2	12
3	40	34		3	42	34		3	45	33
4	17	29		4	17	24		4	17	30
5	43			5	38			5
6	21	21		6	21	22		6	18	23
7	32	18		7	31	18		7	37	43
8				8				8	37	16
9	21			9	31			9	25
10	15	11		10	15	18		10	15	18
11		45		11	23			11	25
12		12		12		16		12		30
13		31		13	36			13	30	12
14	33	27		14		26		14	38
15	26	22		15	9	23		15	7	23
16	21	24		16	21	9		16	28	15
17				17		31		17		31
18	25	22		18	22	24		18	27	24
19	10	7		19	10	7		19		9
20		13		20	33	11		20	33
21	26	34		21	31	37		21	30	24
22	32	10		22	35	10		22
23	8	10		23	23	34		23	6	21
24	6			24	19			24
25		9		25		22		25		16
26	43			26				26
27	10			27	11			27
28	15			28	19			28	19
29	10			29	9			29	8
30	26			30	22			30	20
31	30			31	32			31
mean	22.5417	20.7895		mean	24.12	21.2222		mean	23.85	22.3529
SEM	2.23605	2.40926		SEM	2.05452	2.11678		SEM	2.49976	2.17428
p value		0.5987		p value		0.3423		p value		0.66

## Sheet: Panel_c_heatmaps
asic-1;del-1
AVA-naïve																												AVA-trained
Time (s)	1	2	3	4	5	6	7	8	9	10	11	12	13	14	15	16	17	18	19	20	21	22	23	24	25	26		Time (s)	1	2	3	4	5	6	7	8	9	10	11
1	0.04572	0.18033	0.06616	0.27944	-0.71801	0.02876	0.21408	0.01125	0.11569	0.00161	0.07972	0.10949	0.12297	-0.00507	0.18298	0.08477	-0.02586	0.11917	-0.94614	0.12542	0.18584	-0.16108	-0.59247	0.07125	0.53195	-0.32408		1	-0.76251	-0.19274	-0.06343	-0.00249	0.12102	-0.37392	0.1655	-0.65468	-0.1845	0.3427	0.0409	-0.1776	-0.2098	-0.19599	0.33962	0.59138	-0.74415	0.08713	0.23094	0.39505
2	-0.00417	0.21183	0.03776	0.17	0.17692	0.0405	0.19143	0.03463	0.06863	-0.02779	0.00953	0.09885	0.05151	0.00577	0.16274	0.07485	-0.01467	0.32594	-0.0634	0.16135	-0.2073	-0.46207	-0.65113	-0.03417	0.20016	-0.34637		2	-0.23634	-0.06376	-0.0081	-0.00323	0.01165	-0.42944	0.10897	-0.67966	-0.15669	0.16556	-0.05992	0.23344	-0.11914	-0.39289	-0.1836	0.23806	-0.7755	-0.19542	0.34532	-0.23055
3	-0.0836	0.16722	0.0381	0.11706	0.19833	0.04985	0.16441	0.03028	0.08612	0.01981	-0.01008	0.02538	0.02413	-0.00117	0.13239	0.03106	-0.0476	0.33956	0.37362	0.10601	0.02331	-0.51921	-0.63946	-0.07438	-0.0914	-0.51319		3	0.13909	0.01729	-0.03491	-0.00137	-0.03225	-0.23371	0.18584	-0.41983	-0.15508	-0.18315	-0.084	0.04892	-0.09172	-0.411	-0.35188	-0.20292	-0.80854	0.13809	0.05956	0.35873
4	-0.06018	0.08329	0.04122	0.08732	0.27584	0.04344	0.000675595	0.0417	0.02449	0.00161	0.01779	0.02502	0.00139	-0.00182	0.0636	-0.0342	-0.04089	0.45767	0.58545	-0.31573	0.03828	-0.51232	0.09533	-0.04624	-0.13194	-0.55274		4	0.20213	0.08622	0.0227	0.00345	0.02333	-0.21149	0.19007	0.13488	-0.03783	-0.27113	-0.02512	-0.31041	-0.18518	-0.45117	-0.44113	-0.59863	-0.75347	0.17805	-0.42647	0.4653
5	0.0671	-0.05948	0.06062	0.18784	0.17397	0.02582	-0.18531	0.02158	-0.08462	-0.01729	-0.01077	-0.00195	-0.00789	0.00599	-0.05375	-0.03338	-0.03098	0.32789	0.4721	-0.3889	0.08105	-0.23153	0.28778	-0.11905	0.31816	-0.55418		5	0.32229	0.05418	0.06035	-0.00546	0.03731	-0.3517	-0.00991	0.69032	-0.00359	0.29692	0.06307	-0.51205	-0.20309	-0.454	-0.5817	-0.2423	-0.78567	-0.03153	-0.75317	0.18333
6	-0.00214	-0.14145	0.0284	0.18249	-0.05143	-0.00542	-0.09788	-0.01484	-0.08296	-0.02779	-0.01765	0.09423	-0.02135	-0.00377	-0.01396	-0.05073	-0.01627	0.35735	0.11151	-0.22681	0.06537	-0.14384	0.24764	-0.18115	0.25	0.38276		6	0.0876	-0.03576	0.04723	-0.01622	0.01926	-0.43916	-0.21014	0.6627	0.08022	0.38848	0.03637	-0.30653	-0.1337	-0.1694	-0.45135	0.48878	0.23687	-0.04684	-0.74916	-0.30845
7	-0.06018	0.04007	0.01108	-0.07031	-0.33022	-0.0404	-0.08914	-0.03768	-0.06005	-0.01309	-0.00354	0.01118	-0.02784	-0.000520449	-0.03217	-0.11847	0.05182	0.02857	-0.2619	0.08739	-0.11784	0.20739	0.30219	-0.12486	-0.19739	0.44172		7	-0.04535	0.04933	-0.000684463	-0.00508	0.01218	-0.35517	-0.324	0.58898	0.0907	-0.0092	0.06259	0.19466	0.1478	0.32568	-0.2833	0.44519	0.64859	-0.19207	-0.03315	-0.65446
8	-0.02861	-0.16348	-0.01282	-0.45813	-0.12894	-0.04387	-0.1865	-0.02409	-0.06588	-0.03759	-0.02075	-0.15457	-0.071	0.00295	-0.10636	-0.05073	0.04895	-0.52309	-0.47784	0.09709	-0.18164	0.58227	0.32654	0.06232	-0.46643	0.57547		8	0.06388	0.07464	-0.02293	0.000482428	-0.04074	0.55619	-0.19403	0.25879	0.1052	-0.47056	-0.03084	0.34751	0.29778	0.53615	0.34121	-0.03578	1.03067	-0.00545	0.40071	-0.75148
9	-0.00825	-0.22009	-0.04676	-0.34808	0.20768	-0.05321	-0.04821	-0.03659	-0.00883	-0.00189	-0.03382	-0.22343	-0.05336	0.00121	-0.14818	-0.00281	0.04351	-0.68873	-0.05724	0.12175	0.05753	0.63498	0.3214	0.24816	-0.55471	0.48846		9	0.07231	0.04287	0.00445	0.00605	-0.05685	0.89491	-0.09787	-0.08844	0.14187	-0.41284	-0.02608	0.26705	0.24909	0.60009	0.77132	-0.48652	1.02813	-0.1112	0.5167	0.08392
10	0.1343	-0.09823	-0.22376	-0.14763	0.19587	-0.04547	0.03644	-0.02626	0.00741	0.1024	-0.01043	0.01579	-0.01856	-0.00356	-0.18729	0.09964	0.032	-0.74432	0.26385	0.23243	0.05539	0.60542	0.30219	0.19812	0.1416	0.40217		10	0.15688	-0.03226	-0.00468	0.02386	-0.0949	0.9435	0.18558	-0.49307	0.11971	0.15322	0.02303	0.21502	0.24797	0.61254	0.84081	-0.19726	0.92308	0.17924	0.40873	0.45861
11	0.23104	-0.17603	-0.3017	-0.07507	0.12992	-0.00328	0.0579	0.01017	-0.04339	0.22489	0.01435	0.01934	-0.01346	-0.01895	-0.22439	0.31031	0.00675	-0.07259	-0.16291	0.11414	-0.27074	-0.18473	0.04422	0.37145	0.43286	0.32955		11	-0.19171	-0.04114	-0.00582	0.04427	-0.08446	0.23273	0.11927	-0.44673	-0.29892	0.1357	0.09096	0.07122	0.75555	-0.22146	0.10321	0.41954	-0.0266	-0.08297	0.28833	0.1991
12	-0.497	-0.29565	-0.37617	-0.05425	0.09769	-0.30419	-0.07761	-0.36606	-0.30327	-0.51914	-0.2296	0.00657	-0.22042	-0.24036	-0.16234	-0.06477	-0.38361	-0.21405	-0.1665	-0.13974	-0.20445	-0.45271	0.31899	0.37279	0.34608	-0.18602		12	-0.33215	-0.19516	-0.4895	-0.29343	-0.42409	-0.24204	0.05561	0.04675	-0.29046	-0.20346	-0.52305	-0.21347	0.11142	-0.68824	-0.63711	-0.05492	-0.48661	0.1424	0.0114	-0.01357
13	-0.61918	-0.54633	-0.41877	-0.15715	-0.31102	-0.34611	-0.6324	-0.50851	-0.5419	-0.74662	-0.51932	-0.52263	-0.30719	-0.28894	-0.04094	-0.25231	-0.42901	-0.72153	-0.27677	-0.19954	-0.10928	-0.48276	0.28469	-0.08734	0.07224	-0.01848		13	-0.37334	-0.3333	-0.54883	-0.37507	-0.4848	-0.36836	-0.03844	0.31042	-0.3098	-0.85868	-0.49754	-0.13139	0.02804	-0.69616	-0.79312	-0.62789	-0.64419	-0.25188	-0.33175	0.04856
14	-0.6426	-0.36787	-0.40423	-1.06067	-0.50394	-0.44223	-0.8776	-0.51395	-0.59437	-0.75922	-0.52104	-0.71109	-0.32715	-0.29631	-0.04364	-0.41424	-0.52556	-0.71347	-0.33935	-0.32858	-0.26896	-0.49606	0.20099	-0.25441	-0.50126	0.08435		14	-0.40143	-0.3823	-0.47639	-0.46673	-0.494	-0.55716	-0.40299	0.05108	-0.37991	-0.85749	-0.54355	-0.18956	-0.12194	-0.72955	-0.86284	-0.81226	-0.74839	-0.25188	-0.80254	0.15896
15	-0.73424	-0.42002	-0.45549	-1.29384	-0.27953	-0.44464	-0.82395	-0.52264	-0.6381	-0.77392	-0.51244	-0.8197	-0.30534	-0.32754	-0.36063	-0.4696	-0.57192	-0.84159	-0.36961	-0.5245	-0.29605	-0.49163	0.01472	-0.24369	-0.66761	0.01819		15	-0.40736	-0.42242	-0.58932	-0.51794	-0.52957	-0.83341	-0.49491	-0.51733	-0.42786	-0.77389	-0.63818	-0.35533	-0.25122	-0.75614	-0.85693	-0.79022	-0.76872	-0.46337	-0.82822	0.03756
16	-0.75257	-0.40747	-0.5026	-1.29529	-0.26796	-0.48148	-0.58471	-0.58299	-0.55022	-0.77462	-0.46048	-0.54747	-0.34524	-0.33209	-0.61017	-0.49603	-0.58279	-0.86771	-0.34756	-0.62678	-0.37304	-0.55714	-0.4628	-0.38977	-0.69403	-0.03214		16	-0.48788	-0.39684	-0.60301	-0.55579	-0.52639	-0.80843	-0.57681	-0.781	-0.46855	-1.12977	-0.65152	-0.25322	-0.27248	-0.7799	-0.87987	-0.94461	-0.76957	-0.42964	-0.48025	0.0304
17	-0.73628	-0.4479	-0.56148	-1.26826	-0.42274	-0.5178	-0.60696	-0.6341	-0.63893	-0.79212	-0.47837	-0.40692	-0.36241	-0.34944	-0.61489	-0.60013	-0.56201	-0.95915	-0.42347	-0.61105	-0.44611	-0.59704	-0.63535	-0.36073	-0.13374	-0.17452		17	-0.5478	-0.35807	-0.57906	-0.55802	-0.59488	-0.7522	-0.73663	-0.88738	-0.48991	-1.24641	-0.60671	-0.34208	-0.30606	-0.87156	-0.82991	-0.92726	-0.83565	-0.49878	-0.12667	-0.05706
18	-0.79941	-0.44344	-0.57707	-1.07138	-0.5283	-0.57467	-0.92807	-0.67488	-0.71598	-0.80682	-0.43708	-0.4701	-0.39026	-0.39563	-0.75113	-0.53652	-0.57831	-0.98444	-0.40295	-0.62311	-0.50456	-0.60887	-0.53346	-0.39692	-0.06498	-0.19896		18	-0.67856	-0.35861	-0.57677	-0.6675	-0.57648	-0.87784	-0.81614	-0.91619	-0.49917	-1.10111	-0.6315	-0.29716	-0.3609	-0.83309	-0.89804	-0.8856	-0.70942	-0.53084	-0.09416	-0.08192
19	-0.73017	-0.48275	-0.59785	-1.02082	-0.70374	-0.55731	-0.97139	-0.70587	-0.8913	-0.80332	-0.44465	-0.47081	-0.38469	-0.4351	-0.74978	-0.66953	-0.5636	-0.91774	-0.49631	-0.72251	-0.39549	-0.55862	-0.47995	-0.41568	-0.05207	-0.15582		19	-0.62956	-0.49513	-0.62126	-0.68457	-0.60426	-1.04928	-0.89116	-0.97647	-0.52013	-1.04498	-0.64318	-0.52627	-0.48066	-0.68937	-0.89031	-0.85802	-0.83734	-0.2057	-0.02753	-0.25922
20	-0.52347	-0.53769	-0.61794	-1.0458	-0.8034	-0.59496	-0.91456	-0.7287	-0.6635	-0.86911	-0.45257	-0.46406	-0.38469	-0.45852	-0.6911	-0.4349	-0.51053	-0.96998	-0.71738	-0.70651	-0.3406	-0.56207	-0.75198	-0.40496	-0.53909	-0.26728		20	-0.53874	-0.61468	-0.688	-0.72205	-0.47789	-0.77164	-0.8666	-0.99592	-0.53141	-1.11345	-0.63198	-0.74633	-0.52096	-0.45909	-0.87215	-0.96231	-0.35869	-0.26073	-0.10539	-0.33091
21	-0.71591	-0.52653	-0.62972	-1.05948	-0.59892	-0.60457	-0.97616	-0.7586	-0.43278	-0.80472	-0.49936	-0.40657	-0.4529	-0.4956	-0.6675	-0.37707	-0.42485	-0.96915	-0.82561	-0.642	-0.40013	-0.26059	-0.62917	-0.39826	-0.67752	-0.50025		21	-0.5272	-0.59449	-0.63666	-0.72242	-0.48515	-0.62588	-0.81508	-0.98007	-0.54752	-1.15923	-0.64318	-0.86363	-0.54782	-0.56377	-0.92074	-0.9039	-0.15537	-0.3404	-0.18727	-0.31514
22	-0.83912	-0.56334	-0.5549	-1.06662	-0.38804	-0.60537	-0.98172	-0.74827	-0.45694	-0.73892	-0.56027	-0.47223	-0.4645	-0.43379	-0.74439	-0.29032	-0.35548	-0.90912	-0.9087	-0.44503	-0.40227	-0.28768	-0.73929	-0.41211	-0.28267	-0.43266		22	-0.50629	-0.48355	-0.68686	-0.66675	-0.53949	-0.6231	-0.77018	-0.8857	-0.51731	-1.28056	-0.63746	-0.71854	-0.50585	-0.17959	-0.08119	-0.58454	-0.06388	-0.36337	-0.14994	-0.32518
23	-0.92058	-0.46435	-0.51922	-1.03985	-0.44513	-0.57173	-0.8001	-0.81352	-0.52357	-0.78162	-0.58435	-0.45093	-0.47796	-0.37177	-0.64727	-0.36798	-0.27587	-0.9383	-0.48913	-0.156	-0.24294	-0.20394	-0.2484	-0.35224	0.04762	-0.34997		23	-0.52439	-0.59933	-0.81805	-0.55023	-0.47506	-0.88617	-0.78074	-0.57592	-0.43833	-1.28502	-0.60719	-0.26582	-0.39392	-0.44042	0.22516	-0.21497	0.10979	-0.32509	-0.2547	-0.46569
24	-0.86763	-0.49168	-0.55906	-0.94171	-0.4936	-0.55064	-0.57716	-0.74501	-0.34325	-0.70533	-0.41162	-0.48358	-0.50023	-0.3605	-0.60612	-0.64061	-0.35452	-0.61647	-0.23164	0.1089	-0.30532	-0.07438	-0.02302	-0.29864	0.12059	-0.12059		24	-0.56777	-0.6715	-0.79238	-0.52128	-0.52444	-0.77025	-0.76489	-0.46209	-0.40328	-1.05732	-0.49135	-0.20539	-0.3609	-0.52076	-0.2481	-0.03385	0.19875	-0.3794	-0.31289	-0.38731
25	-0.80857	-0.65201	-0.73259	-0.99524	-0.61442	-0.47534	-0.32123	-0.71022	-0.47526	-0.66613	-0.413	-0.43673	-0.38051	-0.31344	-0.46516	-0.39607	-0.50606	-0.27269	-0.04493	0.29144	-0.23332	-0.05714	0.12861	-0.19232	-0.01964	-0.78788		25	-0.67075	-0.60606	-0.75587	-0.44929	-0.41046	-0.52662	-0.71602	-0.45849	-0.3928	-0.56769	-0.52067	-0.28294	-0.54558	-0.15639	-0.67503	0.01239	0.20976	-0.32676	-0.35664	-0.31418
26	-0.54383	-0.68463	-0.61933	-1.14335	-0.3686	-0.4652	-0.71704	-0.82874	-0.55689	-0.60454	-0.31872	-0.31251	-0.35777	-0.3811	-0.52182	-0.32915	-0.47537	-0.03757	-0.2183	-0.07417	-0.42579	-0.45764	0.17972	-0.20036	-0.34182	-0.64838		26	-0.67731	-0.54736	-0.72336	-0.46116	-0.39117	-0.65017	-0.69621	-0.3305	-0.53302	-0.3599	-0.55809	-0.38086	-0.58084	0.16329	-0.87033	0.04189	-0.39004	-0.43418	-0.26834	-0.24775
27	-0.62937	-0.66484	-0.59993	-1.16536	-0.34523	-0.68013	-0.88515	-0.71293	-0.59312	-0.72702	-0.28087	-0.27418	-0.68121	-0.44876	-0.68571	-0.32832	-0.37082	0.07165	-0.39526	-0.2533	-0.67422	-0.33842	0.15159	-0.55283	-0.543	-0.72604		27	-0.64111	-0.48732	-0.65149	-0.50904	-0.42285	-0.74457	-0.76436	-0.56799	-0.64785	-0.45066	-0.64223	-0.35274	-0.51872	0.18309	-0.87101	0.00733	-0.58828	-0.43993	-0.39677	-0.12636
28	-0.72508	-0.65731	-0.52858	-1.06424	-0.52067	-0.65877	-0.99682	-0.66672	-0.50733	-0.86141	-0.32182	-0.42538	-0.60186	-0.44225	-0.77878	-0.18374	-0.24007	-0.24295	-0.44399	-0.46391	-0.50064	-0.30049	0.19344	-0.66942	-0.66851	-0.7246		28	-0.57432	-0.40654	-0.62126	-0.59328	-0.52586	-0.85354	-0.7118	-0.82182	-0.6688	-0.60591	-0.65057	-0.45744	-0.43366	-0.16997	-0.86125	-0.00387	-0.76364	-0.41457	-0.37069	-0.00975
29	-0.58355	-0.59485	-0.33911	-1.02558	-0.46161	-0.62166	-0.93244	-0.60202	-0.54023	-0.63183	-0.48285	-0.53079	-0.50812	-0.43358	-0.76192	0.04098	-0.18636	-0.66483	-0.41116	-0.29632	-0.53914	-0.2601	-0.20003	-0.58633	-0.24243	-0.61099		29	-0.5453	-0.46281	-0.65378	-0.69904	-0.57648	-0.8001	-0.57496	-0.8211	-0.51287	-0.47614	-0.60767	-0.55956	-0.20869	-0.32387	-0.71568	0.06779	-0.82548	-0.31743	-0.20172	-0.03126
30	-0.59067	-0.577	-0.36924	-1.00297	-0.47416	-0.50151	-0.93999	-0.50905	-0.51691	-0.63393	-0.54306	-0.42822	-0.46497	-0.33795	-0.86174	-0.00859	-0.19659	-0.28492	-0.24856	0.22876	-0.54092	-0.00837	-0.55508	-0.55551	-0.0884	-0.02136		30	-0.64891	-0.50697	-0.65834	-0.67084	-0.56603	-0.72722	-0.47801	-0.53702	-0.46493	-0.41404	-0.4892	-0.71111	-0.22491	-0.46588	0.27739	-0.1043	-0.89749	-0.38442	-0.12667	0.000286752
31	-0.54689	-0.59791	-0.38344	-0.91435	-0.36368	-0.39204	-0.9535	-0.54276	-0.46194	-0.53244	-0.48216	-0.42893	-0.36102	-0.24405	-0.86781	0.01537	-0.25605	-0.32939	-0.19471	0.24895	-0.35629	0.01921	-0.64461	-0.41523	-0.28177	-0.02711		31	-0.63799	-0.54736	-0.71424	-0.61146	-0.45772	-0.76609	-0.44472	-0.35956	-0.46251	-0.38617	-0.16957	-0.35436	-0.3083	-0.22881	0.24515	-0.50832	-0.78143	-0.27461	-0.02793	-0.02791
32	-0.72813	-0.58592	-0.40596	-0.92862	-0.25861	-0.34184	-0.68684	-0.55744	-0.50358	-0.41415	-0.47769	-0.40834	-0.30116	-0.22106	-0.71808	0.17812	-0.32255	-0.26602	-0.14649	0.08214	-0.26682	-0.03103	-0.69538	-0.24012	-0.48625	0.10088		32	-0.51596	-0.60983	-0.7131	-0.56322	-0.41365	-0.61894	-0.47193	-0.36604	-0.31303	-0.01756	-0.16385	-0.0952	-0.42806	-0.13262	0.30146	-0.70749	-0.27991	-0.38035	-0.15115	-0.03269
33	-0.75461	-0.60739	-0.47454	-0.73709	-0.39739	-0.35359	-0.39554	-0.64932	-0.67225	-0.33716	-0.41575	-0.32174	-0.24084	-0.21282	-0.43751	0.09551	-0.37722	-0.15847	-0.10289	0.05172	-0.40619	-0.07094	0.22877	-0.25173	-0.59044	-0.09182		33	-0.58524	-0.56783	-0.67887	-0.47341	-0.40091	-0.58909	-0.47695	-0.36508	-0.31746	0.13531	-0.20151	-0.36922	-0.51592	-0.1479	0.10662	-0.31588	-0.20874	-0.23465	-0.22419	-0.08574
34	-0.73221	-0.61743	-0.50779	-0.55092	-0.61762	-0.42408	-0.40667	-0.58245	-0.82176	-0.38266	-0.31287	-0.32351	-0.24084	-0.24448	-0.20685	0.13103	-0.3526	-0.00478	-0.26703	0.0213	-0.46001	-0.07537	0.35982	-0.17489	-0.19379	-0.25074		34	-0.62238	-0.60337	-0.65777	-0.40216	-0.45205	-0.55369	-0.52503	-0.37997	-0.35251	0.15839	-0.1853	-0.33109	-0.50249	-0.17393	0.13614	-0.09828	-0.23416	-0.16671	-0.28961	-0.18228
35	-0.63853	-0.64922	-0.53239	-0.60207	-0.75	-0.48015	-0.54139	-0.53134	-0.66475	-0.34066	-0.23614	-0.45342	-0.23527	-0.27679	-0.22439	0.20373	-0.35644	-0.02562	-0.16803	0.05146	-0.22013	-0.13399	0.38211	-0.17936	0.17854	-0.51319		35	-0.56683	-0.62599	-0.66119	-0.40661	-0.49028	-0.57729	-0.54748	-0.38381	-0.41376	0.20258	-0.21938	-0.48103	-0.40847	-0.22202	-0.04326	-0.01217	-0.09268	-0.31432	-0.36828	-0.16268
36	-0.67111	-0.68965	-0.52096	-0.62586	-0.69956	-0.48228	-0.74327	-0.5183	-0.57938	-0.40925	-0.26883	-0.67595	-0.26125	-0.29804	-0.32286	0.19299	-0.35004	-0.02535	-0.08853	0.12935	-0.18092	-0.49212	0.39103	-0.28479	0.10077	-0.68361		36	-0.58431	-0.63191	-0.66176	-0.43964	-0.50427	-0.54883	-0.55435	-0.30817	-0.50562	0.22646	-0.20675	-0.56634	-0.44597	-0.14337	0.00965	-0.01109	-0.01728	-0.25379	-0.38353	-0.21956
37	-0.66399	-0.62831	-0.52511	-0.6907	-0.40157	-0.48389	-0.80686	-0.5134	-0.45111	-0.34556	-0.2819	-0.68909	-0.28585	-0.3078	-0.40042	0.16077	-0.36091	-0.11428	-0.11674	0.16161	-0.41189	-0.61133	0.33306	-0.37011	-0.18658	-0.68793		37	-0.62613	-0.61953	-0.64294	-0.4864	-0.49312	-0.46762	-0.51341	0.04892	-0.56001	0.12217	-0.23535	-0.43838	-0.44877	0.14858	0.04031	0.03443	-0.08336	-0.13082	-0.37871	-0.21717
38	-0.62427	-0.61437	-0.51264	-0.76862	-0.38066	-0.52073	-0.87402	-0.41663	-0.35324	-0.24687	-0.32457	-0.53966	-0.27981	-0.31799	-0.57712	0.20126	-0.35836	-0.11734	-0.26139	0.23715	-0.51632	-0.61921	0.02844	-0.38932	-0.53759	-0.35716		38	-0.67013	-0.52501	-0.63096	-0.54503	-0.51949	-0.05532	-0.46401	0.0201	-0.51368	0.0322	-0.25561	-0.29361	-0.343	0.21195	0.07119	-0.00218	-0.09692	-0.10307	-0.45617	-0.18993
39	-0.53671	-0.59736	-0.53135	-0.79598	-0.46112	-0.54263	-0.85813	-0.27309	-0.31742	-0.19157	-0.3724	-0.50275	-0.26775	-0.32081	-0.60005	0.28883	-0.32415	-0.1115	-0.43989	0.09316	-0.31138	-0.47931	0.30699	-0.34108	-0.08059	-0.26008		39	-0.65983	-0.51559	-0.63438	-0.51646	-0.49789	-0.01576	-0.4154	-0.04714	-0.48145	-0.02273	-0.26634	-0.31784	-0.28312	0.16103	0.02032	-0.03927	-0.0715	-0.05976	-0.47062	-0.14166
40	-0.54282	-0.61576	-0.53273	-0.78706	-0.42446	-0.49884	-0.52351	-0.24102	-0.22414	-0.26297	-0.44638	-0.47613	-0.26961	-0.32884	-0.52856	0.30866	-0.27395	-0.1732	-0.56504	-0.0246	-0.35593	-0.52266	0.44763	-0.37503	0.09326	-0.14719		40	-0.62113	-0.5032	-0.63723	-0.48974	-0.42781	-0.00326	-0.3697	-0.02409	-0.45002	-0.00123	-0.23178	-0.27777	-0.17847	0.1333	-0.03554	-0.01579	-0.04863	-0.01981	-0.49591	-0.14835
41	-0.51329	-0.60684	-0.54971	-0.69783	-0.37057	-0.45772	-0.25764	-0.16653	-0.20665	-0.20067	-0.4505	-0.52192	-0.25244	-0.3271	-0.51979	0.15416	-0.24198	-0.29298	-0.26857	-0.28137	-0.33918	-0.33202	0.24524	-0.43891	0.14701	-0.19753		41	-0.59866	-0.48947	-0.6167	-0.46933	-0.43701	-0.05185	-0.36204	0.00377	-0.42786	0.00514	-0.29113	-0.21799	-0.13034	0.16725	0.02191	-0.13187	0.10386	-0.11479	-0.48668	-0.16412
42	-0.49801	-0.60572	-0.56252	-0.63241	-0.26058	-0.4134	-0.16743	-0.13173	-0.21997	-0.13838	-0.46908	-0.48784	-0.29049	-0.33404	-0.55891	0.27065	-0.20873	-0.15041	-0.21728	-0.48332	-0.41688	-0.30542	0.3605	-0.51887	0.16292	-0.08176		42	-0.52876	-0.50859	-0.58191	-0.44484	-0.41259	-0.04283	-0.34672	-0.01952	-0.34929	-0.1529	-0.27564	-0.15401	-0.1516	0.16725	0.11707	-0.05998	0.09878	-0.13943	-0.45577	-0.26114
43	-0.51736	-0.59903	-0.57464	-0.59493	-0.2719	-0.3907	-0.22903	-0.08389	-0.2308	-0.00469	-0.46977	-0.45697	-0.29002	-0.32732	-0.50226	0.3004	-0.16941	-0.16069	-0.26754	-0.52345	-0.4985	-0.27241	0.36393	-0.49698	0.1338	0.12821		43	-0.52002	-0.56567	-0.60872	-0.44743	-0.39153	-0.0102	-0.36574	-0.07235	-0.30497	-0.26595	-0.2549	-0.17308	-0.11579	0.18762	0.03304	-0.02614	0.1386	-0.19972	-0.48507	-0.24441
44	-0.54383	-0.61437	-0.56114	-0.62943	-0.24311	-0.34238	-0.25446	-0.10509	-0.27203	0.1661	-0.47356	-0.40053	-0.25476	-0.35443	-0.48742	0.25413	-0.14959	-0.26658	-0.17111	-0.50614	-0.38979	-0.23054	0.43872	-0.41836	0.09476	0.000215719		44	-0.52969	-0.61683	-0.58875	-0.44261	-0.39577	-0.00396	-0.33562	-0.05194	-0.29772	-0.41722	-0.22367	-0.33885	-0.02121	0.12425	-0.03599	-0.145	0.13606	-0.19231	-0.48467	-0.3204
45	-0.48681	-0.56724	-0.56356	-0.63419	-0.28223	-0.29832	-0.25088	-0.1263	-0.31576	0.17239	-0.49248	-0.36185	-0.26497	-0.36158	-0.38086	0.22687	-0.13968	-0.31938	-0.06955	-0.46916	-0.30282	-0.21133	0.39755	-0.38084	0.12689	-0.10621		45	-0.4885	-0.62761	-0.62069	-0.42591	-0.41949	-0.04005	-0.34223	-0.13311	-0.26709	-0.55376	-0.2456	-0.37536	-0.0352	0.08521	0.02373	-0.04999	0.14029	-0.06646	-0.48066	-0.3419
46	-0.55504	-0.55386	-0.53169	-0.65263	-0.39764	-0.24812	-0.21313	-0.12412	-0.32909	0.24659	-0.51726	-0.34907	-0.26914	-0.3644	-0.19134	0.26652	-0.11826	-0.41804	-0.07776	-0.44477	-0.39122	-0.25222	0.34884	-0.42685	0.16352	-0.20544		46	-0.50005	-0.64188	-0.61157	-0.43816	-0.42391	-0.09627	-0.31185	-0.06539	-0.28805	-0.71777	-0.29137	-0.4164	-0.13873	0.06767	0.17702	0.03672	0.08438	-0.06718	-0.47102	-0.26735
47	-0.49903	-0.56278	-0.5549	-0.65917	-0.26058	-0.20807	-0.2183	-0.11434	-0.28952	0.29418	-0.51691	-0.33345	-0.25429	-0.34445	-0.13334	0.39706	-0.11794	-0.34829	-0.52554	-0.35349	-0.38052	-0.22414	0.45107	-0.41389	0.1332	-0.19249		47	-0.47446	-0.6128	-0.62412	-0.43445	-0.4071	-0.1046	-0.30313	-0.15496	-0.21794	-0.75399	-0.30901	-0.31494	-0.16503	-0.00702	0.08164	-0.02855	-0.00712	-0.08847	-0.44213	-0.27643
48	-0.52958	-0.5349	-0.56044	-0.68356	-0.19956	-0.18031	-0.1873	-0.09313	-0.30743	0.36698	-0.50246	-0.32316	-0.26729	-0.34358	-0.12187	0.48546	-0.0994	-0.31994	-0.72199	-0.28976	-0.42936	-0.19704	0.42877	-0.43578	0.1311	-0.10764		48	-0.48444	-0.60795	-0.6167	-0.43816	-0.41878	-0.13792	-0.30234	-0.12206	-0.18852	-0.75956	-0.27421	-0.19408	-0.2473	0.03146	0.11979	-0.02446	0.00983	-0.11144	-0.4357	-0.24823
49	-0.51838	-0.444	-0.56425	-0.79063	-0.23819	-0.203	-0.18849	-0.08933	-0.38656	0.56786	-0.46805	-0.35865	-0.21299	-0.34423	-0.07331	0.51603	-0.10067	-0.43361	-0.52811	-0.24334	-0.44682	-0.27143	0.20545	-0.37324	0.11698	-0.32911		49	-0.51035	-0.68173	-0.58077	-0.39251	-0.34993	-0.19484	-0.30683	-0.08028	-0.20464	-0.78066	-0.24513	-0.10069	-0.27696	0.14292	0.09708	-0.19678	0.07421	-0.19757	-0.44293	-0.2315
50	-0.50209	-0.39102	-0.58123	-0.8739	-0.2281	-0.18458	-0.25883	-0.06704	-0.53773	0.70155	-0.45257	-0.32174	-0.25244	-0.34141	-0.15222	0.46563	-0.08085	-0.61536	-0.4168	-0.25121	-0.41189	-0.28818	-0.14548	-0.31695	0.1371	-0.45927		50	-0.53656	-0.70462	-0.59731	-0.37062	-0.33684	-0.19692	-0.32928	-0.22196	-0.27838	-0.79061	-0.22057	-0.13656	-0.27976	0.20233	0.00693	-0.29697	0.04033	-0.26743	-0.43129	-0.35003
AIB-naïve																												AIB-trained
Time (s)	1	2	3	4	5	6	7	8	9	10	11	12	13	14	15	16	17	18	19	20	21	22	23	24	25	26		Time (s)	1	2	3	4	5	6	7	8	9	10	11	12	13	14	15	16	17	18	19	20
1	0.04547	0.10671	0.0157	0.14696	0.0252	0.00247	0.16888	0.148	-0.03062	0.21931	-0.98868	0.09755	-0.33207	0.00425	0.04399	-0.07066	0.27871	0.04283	0.10448	0.13634	0.09191	-0.04936	-0.55058	0.06263	0.48373	-0.47599		1	-0.1607	-0.22705	-0.04633	0.00827	0.0951	0.12075	-0.09421	-0.39013	0.21891	0.06133	-0.04014	0.29773	-0.16723	-0.3588	0.22563	-0.70199	-0.16618	0.33663	0.10468	0.30654
2	0.02594	0.1014	0.01889	0.17559	0.02698	0.0344	0.17141	0.09523	-0.06311	0.21875	-0.11529	0.07814	-0.03503	0.00576	0.0193	0.14313	-0.11255	0.04661	0.04297	0.1993	-0.03068	-0.32577	-0.56837	0.07987	0.24596	-0.56167		2	-0.05565	-0.24097	-0.01044	0.00272	0.00549	0.10658	-0.04857	-0.50346	-0.01287	-0.01197	-0.02712	0.05032	0.02027	-0.36805	0.16928	-0.0856	-0.30102	0.30309	-0.16935	-0.23534
3	0.01002	0.06613	0.01006	0.12282	0.02151	0.04007	0.11721	0.0512	-0.00985	0.17177	0.38297	0.03677	0.0096	-0.01117	-0.000314747	0.23498	0.0066	0.01051	0.00424	0.09177	-0.06354	-0.38678	-0.61674	0.03237	0.00452	-0.68387		3	0.000230894	-0.06147	-0.00235	-0.00167	-0.03285	0.18771	-0.05387	-0.44007	-0.2255	-0.04925	-0.02682	-0.1448	-0.0993	-0.15458	0.00416	0.08336	-0.32317	0.03275	0.1452	0.54657
4	0.01053	0.05985	0.00504	0.07517	0.0356	0.03106	-0.06453	0.0152	-0.00315	0.1561	0.69297	-0.01788	0.09598	-0.02836	0.0147	0.35141	0.05008	0.03448	-0.02766	-0.31418	-0.0588	-0.40021	0.0047	0.02102	-0.08186	-0.71575		4	0.09282	0.00080592	0.02545	0.01646	0.01493	0.20015	-0.08769	-0.53515	-0.00263	-0.00348	-0.01335	-0.37407	-0.18562	0.07648	-0.17794	0.12031	-0.35249	-0.16724	0.09054	0.4414
5	-0.0167	0.05454	0.00528	-0.03316	0.0107	0.01921	-0.20436	-0.01555	-0.02861	0.1947	0.37589	-0.04392	0.11236	-0.02558	-0.00685	0.29052	0.07611	0.02344	-0.06411	-0.39689	-0.13842	-0.14943	0.20546	-0.07776	0.3009	-0.6925		5	0.04526	-0.20434	0.03597	0.00126	0.04322	0.00914	-0.10195	-0.5438	0.15848	0.0227	-0.00608	-0.17807	-0.25036	0.3866	-0.20458	0.11559	-0.33294	-0.29048	-0.03602	0.07536
6	-0.02749	0.03425	0.00614	-0.09876	0.01261	0.0102	-0.04863	-0.02708	-0.0611	0.17121	0.01918	0.06486	0.04557	-0.03443	-0.0129	0.27143	0.0329	0.09833	-0.04497	-0.1918	-0.18391	-0.11221	0.25382	-0.06852	0.23955	0.64375		6	-0.02817	-0.28713	0.01897	-0.0233	0.01698	-0.15311	-0.0885	-0.10776	0.12106	0.03364	0.01329	0.39966	0.06591	0.37057	-0.25855	0.11546	-0.12318	-0.29362	-0.10554	-0.39153
7	-0.02646	-0.0498	-0.01175	0.01064	-0.01256	-0.04053	-0.05152	-0.07496	-0.05641	-0.08832	-0.47838	0.06588	-0.11114	0.03357	-0.01557	0.05402	-0.12033	-0.000269397	-0.03677	0.09768	-0.13494	0.22338	0.31268	-0.0538	-0.1951	0.5355		7	0.04595	-0.16551	-0.01152	-0.01131	0.02128	-0.22909	0.06552	0.33692	-0.15082	0.05427	0.01299	0.27208	0.09138	0.3526	-0.17047	0.07257	0.2478	-0.01876	-0.14642	-0.72954
8	-0.04752	-0.07541	-0.0044	-0.12867	-0.02993	-0.02482	-0.17474	-0.10082	0.00523	-0.41607	-0.51943	-0.0097	-0.03728	0.03407	-0.01678	-0.3384	-0.18205	-0.13551	-0.00898	0.08739	0.1156	0.39728	0.32591	-0.05843	-0.49209	0.75599		8	0.05172	0.25797	-0.00774	-0.01365	-0.04064	-0.20076	0.16005	0.72685	-0.20486	-0.05417	0.02706	0.06005	0.26649	0.12558	0.03352	0.10871	0.43215	0.01278	0.09648	-0.80356
9	-0.02954	-0.13772	-0.01543	-0.18315	-0.0443	-0.03924	0.00448	-0.08719	0.05882	-0.37916	0.15153	-0.05312	0.09887	0.02118	-0.01654	-0.42359	-0.000912409	-0.18588	-0.000774593	0.12891	0.24356	0.42108	0.34918	0.02018	-0.59374	0.6504		9	0.03671	0.47337	-0.00774	-0.00342	-0.04433	-0.14624	0.11971	0.75663	0.06642	-0.03283	0.03433	-0.24893	0.15293	-0.0651	0.1983	0.07406	0.46147	0.04293	-0.01689	0.33097
10	0.05574	-0.15994	-0.02952	-0.08743	-0.0458	-0.03281	0.0818	-0.00402	0.18879	-0.24828	0.47923	-0.21859	0.15314	0.00070775	-0.00903	-0.51284	-0.02855	0.06546	0.03158	0.16149	0.15921	0.38202	0.28393	0.04245	0.08815	0.54413		10	-0.02817	0.45432	0.00575	0.02464	-0.07918	0.10486	0.12949	0.69996	0.03182	-0.02022	0.02585	-0.13396	0.10553	-0.36531	0.18065	0.09752	0.45756	0.04192	0.0373	0.45913
11	0.09838	-0.36766	-0.02585	-0.17375	-0.02022	0.00685	0.03447	0.09593	0.38105	-0.09894	-0.38708	-0.27681	0.148	-0.04226	0.00186	-0.13069	-0.34629	0.05119	0.01836	0.083	0.34372	-0.44719	0.09687	0.00715	0.33966	0.44185		11	-0.04248	-0.2439	0.01007	0.03575	-0.06073	0.07439	0.37397	-0.59278	0.02558	0.01579	-0.14972	0.33885	-0.01617	-0.25486	-0.14485	-0.19267	-0.13426	0.13903	-0.18622	0.08998
12	-0.43694	-0.39375	-0.24031	-0.26221	-0.22898	-0.13684	-0.07537	-0.18399	-0.07818	-0.07881	-0.37717	-0.16547	0.1708	-0.36682	-0.14244	-0.23035	-0.28081	0.05065	-0.12471	-0.12445	0.34561	-0.53749	0.18492	-0.19966	0.21116	-0.15388		12	-0.2369	-0.62342	-0.34479	-0.19052	-0.50873	0.02116	-0.214	-0.93853	-0.22239	-0.32032	-0.16349	0.04203	-0.22418	0.12441	-0.44964	-0.25295	-0.45183	-0.0337	0.00688	-0.12275
13	-0.51143	-0.42177	-0.26519	-0.53912	-0.26523	-0.21203	-0.63109	-0.31015	-0.13613	-0.17501	-0.50457	-0.01736	-0.24601	-0.43329	-0.32378	-0.55016	-0.23492	-0.4938	-0.26049	-0.14116	-0.08597	-0.61682	0.08181	-0.34006	0.00147	0.07658		13	-0.35488	-0.69741	-0.38419	-0.2867	-0.58173	-0.02005	-0.31383	-1.06723	-0.63577	-0.3411	-0.18392	-0.4142	-0.19199	0.26807	-0.54926	-0.25146	-0.47658	-0.28746	-0.26881	0.01116
14	-0.54688	-0.48118	-0.27732	-0.52352	-0.30094	-0.26199	-0.86595	-0.43806	-0.33208	-0.94854	-0.64824	-0.04597	-0.34427	-0.49168	-0.3538	-0.70435	-0.31033	-0.65463	-0.24773	-0.21881	-0.17285	-0.68393	0.28074	-0.3926	-0.54795	0.29508		14	-0.3946	-0.76335	-0.33211	-0.3741	-0.5604	-0.74589	-0.42792	-1.22474	-0.65849	-0.39901	-0.23871	-0.60612	-0.40354	-0.06848	-0.53806	-0.28005	-0.4515	-0.50303	-0.26941	0.03224
15	-0.52016	-0.50341	-0.28283	-0.506	-0.32064	-0.29495	-0.79513	-0.53766	-0.32806	-1.132	-0.59799	-0.40092	-0.32083	-0.5301	-0.33177	-0.73573	-0.3275	-0.73545	-0.31745	-0.44449	-0.16717	-0.61071	0.11694	-0.4359	-0.7314	0.16956		15	-0.44193	-0.93113	-0.43789	-0.44368	-0.58767	-0.79525	-0.51878	-1.28717	-0.544	-0.4033	-0.26716	-0.6521	-0.4467	-0.35281	-0.58982	-0.35058	-0.48505	-0.49424	-0.36816	-0.06885
16	-0.51297	-0.50582	-0.31078	-0.45131	-0.35128	-0.32482	-0.55702	-0.59951	-0.40711	-1.18793	-0.52084	-0.6001	-0.31023	-0.53794	-0.2831	-0.76683	-0.36292	-0.56762	-0.35025	-0.57818	-0.21867	-0.68882	-0.40685	-0.37453	-0.79458	0.22667		16	-0.4103	-0.89377	-0.453	-0.45596	-0.59136	-0.86565	-0.50982	-1.21994	-0.68492	-0.58012	-0.29335	-0.75701	-0.42194	-0.68415	-0.57964	-0.40937	-0.51502	-0.32452	-0.2952	-0.04585
17	-0.5104	-0.57635	-0.32928	-0.45686	-0.36715	-0.36628	-0.63217	-0.62223	-0.51665	-1.08837	-0.61144	-0.61849	-0.37863	-0.55665	-0.30296	-0.80733	-0.40318	-0.49838	-0.30788	-0.59776	-0.23983	-0.73031	-0.79559	-0.46868	-0.30316	0.08255		17	-0.38513	-0.84248	-0.39256	-0.46824	-0.65103	-1.11375	-0.54405	-1.26604	-0.79821	-0.38545	-0.30636	-0.8376	-0.44458	-0.80333	-0.59813	-0.42865	-0.57267	-0.34374	-0.39656	-0.11724
18	-0.53147	-0.56572	-0.38026	-0.47481	-0.40587	-0.40799	-0.92882	-0.61594	-0.54981	-0.96588	-0.6992	-0.74923	-0.45923	-0.57004	-0.29715	-0.81992	-0.47859	-0.53448	-0.358	-0.64502	-0.2708	-0.7358	-0.57248	-0.53468	-0.31079	0.15096		18	-0.37566	-0.99194	-0.35397	-0.57553	-0.63463	-1.16655	-0.54364	-1.25259	-0.63413	-0.34792	-0.31771	-0.78952	-0.43255	-0.84892	-0.6185	-0.52965	-0.57853	-0.34111	-0.52407	-0.18599
19	-0.5515	-0.53819	-0.40159	-0.45344	-0.43049	-0.43735	-0.93713	-0.6715	-0.57359	-0.92226	-0.79192	-0.6716	-0.54465	-0.57889	-0.2756	-0.80372	-0.38251	-0.53798	-0.35891	-0.71473	-0.26005	-0.74495	-0.44929	-0.69861	-0.32696	0.16092		19	-0.50381	-1.11722	-0.39283	-0.57933	-0.64365	-1.23909	-0.62554	-1.21898	-0.45551	-0.33737	-0.33633	-0.7988	-0.55531	-0.92576	-0.62885	-0.48407	-0.51436	-0.34676	-0.17684	-0.25211
20	-0.44824	-0.61934	-0.43382	-0.50173	-0.44595	-0.4528	-0.89738	-0.53661	-0.63824	-0.90715	-1.22365	-0.66905	-0.62461	-0.5574	-0.30247	-0.83409	-0.35595	-0.50781	-0.35025	-0.69043	-0.27522	-0.7297	-0.82069	-0.45187	-0.64227	-0.11935		20	-0.60009	-0.91355	-0.44599	-0.62347	-0.52411	-1.22578	-0.64632	-0.98751	-0.52915	-0.34673	-0.35237	-0.8742	-0.63137	-0.93266	-0.62359	-0.3882	-0.38962	-0.21875	-0.3047	-0.3199
21	-0.52016	-0.64784	-0.46176	-0.47524	-0.47358	-0.46773	-0.92376	-0.52507	-0.62417	-0.85961	-1.27158	-0.67365	-0.57034	-0.48663	-0.32208	-0.83077	-0.42974	-0.4437	-0.38625	-0.67169	-0.30176	-0.31173	-0.6359	-0.30139	-0.77535	-0.40294		21	-0.56384	-0.79119	-0.41765	-0.61294	-0.54216	-1.1468	-0.6341	-0.76854	-0.57489	-0.34792	-0.35843	-0.84999	-0.73856	-0.90753	-0.61069	-0.37512	-0.29321	-0.30656	-0.34451	-0.375
22	-0.62548	-0.52901	-0.44816	-0.49254	-0.49793	-0.45151	-0.9552	-0.4419	-0.5334	-0.85793	-1.28877	-0.69408	-0.52538	-0.43759	-0.41215	-0.82816	-0.40667	-0.49327	-0.42543	-0.31199	-0.30713	-0.38861	-0.72624	-0.37663	-0.475	-0.35047		22	-0.45278	-0.7846	-0.44491	-0.59365	-0.59587	-1.10688	-0.63939	-0.68978	-0.65017	-0.33071	-0.34602	-0.74651	-0.54611	-0.76048	-0.26279	-0.27169	-0.13035	-0.34023	-0.37921	-0.29092
23	-0.68251	-0.53336	-0.43492	-0.36798	-0.49356	-0.48859	-0.82187	-0.48733	-0.5009	-0.86129	-0.84075	-0.66241	-0.50483	-0.35873	-0.44193	-0.80806	-0.3377	-0.45259	-0.44412	-0.10268	-0.26195	-0.42705	-0.34799	-0.38588	-0.22257	-0.14458		23	-0.54098	-0.95164	-0.61977	-0.45947	-0.52657	-1.07769	-0.51552	-0.53419	-0.84157	-0.32333	-0.30212	-0.49723	-0.26027	-0.42575	-0.04811	-0.24796	-0.33522	-0.16021	-0.46014	-0.43058
24	-0.68353	-0.60437	-0.42634	-0.38165	-0.47263	-0.391	-0.70371	-0.63201	-0.46372	-0.802	-0.58313	-0.62411	-0.49488	-0.41055	-0.32499	-0.66283	-0.35004	-0.46525	-0.48922	-0.01372	-0.19971	-0.23241	-0.10937	-0.18747	-0.14749	0.22202		24	-0.60887	-0.8183	-0.64622	-0.41006	-0.5887	-1.05151	-0.49148	-0.36227	-0.76836	-0.2728	-0.277	-0.28475	-0.23621	-0.29563	-0.27552	-0.23488	-0.37756	-0.2543	-0.48105	-0.45693
25	-0.63678	-0.79566	-0.4332	-0.5122	-0.42187	-0.35237	-0.46235	-0.61908	-0.39104	-0.76005	-0.36938	-0.45914	-0.49616	-0.55058	-0.34896	-0.44428	-0.25988	-0.39655	-0.3138	0.1436	-0.09861	-0.2495	0.10827	-0.3161	-0.25432	-0.69582		25	-0.56846	-0.59924	-0.61195	-0.35218	-0.46711	-0.9794	-0.60924	-0.37284	-0.53895	-0.28787	-0.2652	-0.16536	-0.40071	-0.2563	-0.43997	-0.27304	-0.17953	-0.33734	-0.42627	-0.44423
26	-0.48574	-0.62127	-0.47695	-0.53976	-0.40847	-0.51743	-0.82223	-0.6044	-0.31533	-0.80704	-0.5534	-0.56282	-0.34395	-0.54123	-0.27051	-0.29081	-0.44665	-0.26239	-0.33385	-0.05643	-0.06006	-0.67539	0.24926	-0.43716	-0.50705	-0.59022		26	-0.54629	-0.69522	-0.60169	-0.34867	-0.4462	-0.87209	-0.6618	-0.67057	-0.37473	-0.28169	-0.31393	-0.04177	-0.52807	-0.14715	-0.54722	-0.26913	0.0299	-0.33784	-0.46085	-0.37764
27	-0.49088	-0.62852	-0.50661	-0.55792	-0.51202	-0.52954	-0.92304	-0.58309	-0.44698	-0.79138	-0.58383	-0.70225	-0.34781	-0.47222	-0.23274	-0.18319	-0.72359	-0.19262	-0.64323	-0.2394	-0.29228	-0.4838	0.1977	-0.54981	-0.7317	-0.66726		27	-0.48996	-0.80878	-0.49348	-0.38872	-0.4421	-0.94205	-0.58765	-0.70707	-0.41586	-0.32341	-0.35858	-0.062	-0.43114	-0.23832	-0.5681	-0.29016	0.0869	-0.40228	-0.44528	-0.31319
28	-0.52016	-0.53239	-0.51544	-0.56113	-0.51955	-0.51666	-0.96459	-0.49327	-0.68078	-0.73041	-0.48192	-0.79316	-0.52153	-0.36126	-0.21604	-0.30744	-0.53816	-0.30657	-0.58992	-0.38069	-0.50586	-0.36543	0.20591	-0.44094	-0.82663	-0.65398		28	-0.42577	-0.93699	-0.43627	-0.48724	-0.53928	-0.80641	-0.5416	-0.90492	-0.4068	-0.39528	-0.37175	0.00677	-0.423	-0.43825	-0.56368	-0.36878	-0.13947	-0.28332	-0.42045	-0.24444
29	-0.37991	-0.33771	-0.49558	-0.48934	-0.54828	-0.46516	-0.93135	-0.38529	-0.62752	-0.85514	-0.47059	-0.88458	-0.43708	-0.31247	-0.33927	-0.55768	-0.57385	-0.4313	-0.47237	-0.25915	-0.53714	-0.23973	-0.18374	-0.4876	-0.47195	-0.47732		29	-0.44054	-0.80438	-0.45759	-0.60037	-0.57476	-0.70554	-0.35132	-0.97119	-0.35365	-0.36371	-0.1868	0.092	-0.44741	-0.60549	-0.44608	-0.40856	-0.25184	-0.22013	-0.41332	-0.2442
30	-0.40868	-0.44157	-0.47769	-0.4387	-0.48672	-0.35469	-0.90822	-0.38284	-0.57527	-0.77068	-0.30639	-0.93973	-0.42552	-0.32764	-0.36106	-0.32234	-0.52501	-0.39574	-0.43045	-0.0068	-0.49291	-0.03838	-0.50313	-0.43211	-0.33063	0.30172		30	-0.48095	-0.78606	-0.4978	-0.61148	-0.57045	-0.62699	-0.3285	-1.00096	-0.32677	-0.27589	-0.17121	-0.04818	-0.54965	-0.31725	-0.06118	-0.49486	-0.35639	-0.18119	-0.52466	-0.21833
31	-0.4282	-0.47394	-0.45514	-0.45494	-0.42269	-0.37915	-0.93785	-0.36956	-0.48349	-0.71083	-0.28303	-0.89173	-0.26271	-0.3471	-0.36494	-0.28589	-0.38225	-0.40706	-0.34661	0.04569	-0.32324	0.0025	-0.60259	-0.36108	-0.43318	0.31434		31	-0.51836	-0.7846	-0.53207	-0.57962	-0.45809	-0.5772	-0.35661	-0.94718	-0.35929	-0.21235	-0.17908	-0.21765	-0.28326	-0.15523	0.07306	-0.43337	-0.188	-0.16486	-0.44005	-0.22144
32	-0.57462	-0.52128	-0.44791	-0.4669	-0.38275	-0.41031	-0.69071	-0.26752	-0.41415	-0.63812	-0.13582	-0.7809	-0.09926	-0.39867	-0.36324	-0.22745	-0.33179	-0.35776	-0.30287	-0.01811	-0.13747	-0.12868	-0.6505	-0.45313	-0.57695	0.37079		32	-0.58393	-0.641	-0.58146	-0.52086	-0.36767	-0.58535	-0.43444	-0.65425	-0.30702	-0.21687	-0.11914	-0.44073	-0.14848	-0.16434	0.15605	-0.29758	-0.11341	-0.17478	-0.49377	-0.22312
33	-0.65425	-0.62611	-0.44203	-0.46626	-0.37454	-0.49349	-0.48584	-0.29547	-0.30462	-0.51675	-0.14361	-0.49847	-0.18146	-0.45908	-0.33588	-0.23888	-0.4598	-0.22899	-0.22131	-0.03516	-0.07523	-0.1897	-0.0423	-0.58764	-0.6847	0.19147		33	-0.55576	-0.54868	-0.58631	-0.44105	-0.35045	-0.60682	-0.53101	-0.62447	-0.27272	-0.23782	-0.11021	-0.19189	-0.3855	-0.162	0.21154	-0.35772	-0.09778	-0.18144	-0.39858	-0.22288
34	-0.72104	-0.66958	-0.46176	-0.47887	-0.39821	-0.49374	-0.54835	-0.27765	-0.29758	-0.45635	-0.34956	-0.25894	-0.34235	-0.45731	-0.26422	-0.17119	-0.48771	-0.2042	-0.22404	-0.03668	-0.04679	-0.25499	0.05124	-0.77722	-0.30224	-0.12599		34	-0.58185	-0.54209	-0.61114	-0.37147	-0.43431	-0.64287	-0.50249	-0.60526	-0.19195	-0.24646	-0.11793	-0.06664	-0.32076	-0.22478	0.16368	-0.36865	-0.10788	-0.1842	-0.43625	-0.25067
35	-0.58746	-0.70774	-0.47977	-0.49618	-0.4294	-0.48679	-0.66361	-0.27311	-0.19877	-0.48151	-0.17333	-0.19867	-0.48364	-0.46085	-0.22839	-0.12765	-0.28725	-0.31304	-0.20262	-0.02031	-0.05975	-0.31906	0.17215	-0.61917	-0.05226	-0.50787		35	-0.60263	-0.56627	-0.58415	-0.37937	-0.46014	-0.62399	-0.44177	-0.43335	-0.16062	-0.27399	-0.13261	0.04601	-0.44246	-0.22139	0.1479	-0.33291	-0.1297	-0.20392	-0.47654	-0.26025
36	-0.62189	-0.69084	-0.48835	-0.52951	-0.43268	-0.4922	-0.76984	-0.27136	-0.26241	-0.45355	-0.18466	-0.29009	-0.49199	-0.48511	-0.23177	-0.11796	-0.27973	-0.55334	-0.23361	0.01396	-0.10398	-0.57227	0.23511	-0.53005	-0.1423	-0.67125		36	-0.62018	-0.5692	-0.58928	-0.39252	-0.47306	-0.62613	-0.47233	-0.37668	-0.16745	-0.28311	-0.17363	0.1308	-0.56345	-0.14858	0.32609	-0.37674	-0.09876	-0.21083	-0.44909	-0.37332
37	-0.57411	-0.69422	-0.4946	-0.48058	-0.43651	-0.49786	-0.78501	-0.28045	-0.21384	-0.48599	-0.18819	-0.39632	-0.36033	-0.48713	-0.22451	-0.16612	-0.46356	-0.58648	-0.25457	0.03962	-0.16053	-0.61377	0.24378	-0.40773	-0.40755	-0.62675		37	-0.60079	-0.47322	-0.61033	-0.45567	-0.42816	-0.58664	-0.48415	-0.3834	-0.25669	-0.28018	-0.1986	0.1507	-0.48173	-0.04895	0.29928	-0.41341	0.08983	-0.21774	-0.37517	-0.37021
38	-0.50167	-0.64156	-0.49142	-0.48998	-0.4547	-0.46954	-0.8356	-0.23956	-0.12642	-0.56541	-0.34319	-0.54341	-0.35391	-0.48941	-0.23928	-0.14935	-0.52286	-0.49327	-0.2532	0.0538	-0.1757	-0.60095	0.02386	-0.32955	-0.67096	-0.09079		38	-0.53544	-0.47469	-0.59036	-0.51209	-0.45809	-0.46388	-0.38351	-0.35843	-0.21986	-0.29358	-0.19346	0.11953	-0.40744	-0.05051	0.14451	-0.43728	0.11849	-0.24588	-0.39418	-0.36087
39	-0.44927	-0.64881	-0.49399	-0.48186	-0.46934	-0.4201	-0.82295	-0.17386	-0.08789	-0.59673	-0.60365	-0.58784	-0.37895	-0.46691	-0.2618	-0.17827	-0.35299	-0.46929	-0.24682	-0.00866	-0.17096	-0.51248	0.16713	-0.30223	-0.30316	-0.0184		39	-0.51605	-0.40435	-0.5855	-0.49981	-0.41257	-0.37932	-0.35661	-0.26815	-0.20516	-0.31453	-0.20223	0.11201	-0.33208	-0.07434	0.22495	-0.40896	0.09048	-0.26975	-0.35568	-0.35919
40	-0.47085	-0.63722	-0.48945	-0.51113	-0.44609	-0.40156	-0.49704	-0.15429	-0.16963	-0.57995	-0.78838	-0.52656	-0.32212	-0.44492	-0.30828	-0.26188	-0.37742	-0.4674	-0.22951	-0.06537	-0.2054	-0.51614	0.30538	-0.17991	-0.16397	0.07658		40	-0.49203	-0.44392	-0.58631	-0.49776	-0.35291	-0.31064	-0.28979	-0.13657	-0.25847	-0.28986	-0.18952	0.11333	-0.30767	-0.07877	0.18982	-0.39561	0.06052	-0.28508	-0.33489	-0.30697
41	-0.43334	-0.66765	-0.48786	-0.51498	-0.44143	-0.37761	-0.38683	-0.23537	-0.09258	-0.5559	-0.34461	-0.52503	-0.255	-0.42521	-0.31167	-0.25595	-0.36802	-0.49192	-0.24773	-0.28599	-0.25658	-0.39777	0.17991	-0.1652	-0.12154	-0.05293		41	-0.48141	-0.46663	-0.58469	-0.46765	-0.35516	-0.29004	-0.22948	0.00365	-0.2702	-0.32944	-0.19376	-0.03414	-0.24682	-0.07265	0.08053	-0.41018	0.09113	-0.28269	-0.3154	-0.32637
42	-0.37991	-0.68117	-0.49534	-0.52182	-0.41708	-0.35289	-0.34889	-0.19972	-0.1167	-0.53689	-0.26322	-0.58223	-0.20202	-0.39513	-0.33709	-0.22861	-0.42813	-0.45259	-0.2532	-0.45631	-0.32451	-0.40265	0.22325	-0.18789	-0.10109	0.14697		42	-0.49504	-0.44538	-0.57309	-0.46444	-0.35291	-0.29691	-0.22908	-0.02612	-0.28356	-0.32833	-0.16213	0.07807	-0.21392	-0.04634	0.21476	-0.40843	0.10384	-0.29462	-0.27571	-0.36614
43	-0.39122	-0.64736	-0.50244	-0.52288	-0.40313	-0.32765	-0.41899	-0.1826	-0.00482	-0.53577	-0.2887	-0.53115	-0.16605	-0.35569	-0.33225	-0.21559	-0.51267	-0.4437	-0.26687	-0.44567	-0.28912	-0.38983	0.2123	-0.23077	-0.12582	0.29641		43	-0.53036	-0.40948	-0.56095	-0.44602	-0.34901	-0.31837	-0.21441	0.05263	-0.11102	-0.28827	-0.14941	0.08658	-0.23055	-0.10104	0.3675	-0.41935	0.13478	-0.31711	-0.30815	-0.37165
44	-0.44105	-0.65509	-0.51556	-0.55429	-0.3822	-0.33254	-0.37744	-0.20881	0.25377	-0.55982	-0.26463	-0.49745	-0.09444	-0.34912	-0.34169	-0.23512	-0.40157	-0.39978	-0.23452	-0.40449	-0.26132	-0.3575	0.26295	-0.28289	-0.12795	0.19147		44	-0.55184	-0.45271	-0.54341	-0.45274	-0.32502	-0.29905	-0.16266	-0.01748	0.00762	-0.282	-0.14366	-0.06321	-0.24081	-0.09206	0.32643	-0.41759	0.09146	-0.31297	-0.37743	-0.47274
45	-0.45235	-0.66137	-0.53051	-0.51647	-0.35046	-0.34568	-0.35973	-0.22279	0.28592	-0.5889	-0.22854	-0.42594	-0.10986	-0.34862	-0.35259	-0.28965	-0.32911	-0.35237	-0.23862	-0.36448	-0.261	-0.35445	0.2374	-0.34594	-0.08614	0.05798		45	-0.58093	-0.48348	-0.52802	-0.44631	-0.35639	-0.28746	-0.14758	0.13523	0.29152	-0.29811	-0.14033	0.09122	-0.27336	-0.09349	0.37633	-0.38159	0.07387	-0.31146	-0.34213	-0.46915
46	-0.44978	-0.64881	-0.53039	-0.51006	-0.34047	-0.33795	-0.27049	-0.2102	0.15797	-0.60624	-0.25402	-0.32431	-0.15385	-0.33775	-0.37293	-0.3044	-0.40559	-0.33836	-0.25457	-0.3287	-0.33019	-0.40387	0.23146	-0.35015	-0.05836	-0.07883		46	-0.5964	-0.49154	-0.51534	-0.44894	-0.36336	-0.26214	-0.19933	0.05551	0.52316	-0.32603	-0.14457	0.17524	-0.25178	-0.05103	0.25125	-0.37498	0.03869	-0.2852	-0.37648	-0.40351
47	-0.47393	-0.67779	-0.52573	-0.51284	-0.32803	-0.33563	-0.35106	-0.13647	0.24774	-0.62917	-0.76998	-0.27886	-0.10664	-0.33573	-0.37002	-0.28068	-0.39056	-0.32974	-0.23862	-0.2892	-0.36242	-0.3276	0.27937	-0.32451	-0.08125	-0.01441		47	-0.57169	-0.47322	-0.50293	-0.4659	-0.34307	-0.24797	-0.22948	-0.02324	0.57958	-0.34888	-0.13034	0.14362	-0.21074	-0.15171	0.24277	-0.4064	-0.00332	-0.27691	-0.33405	-0.41716
48	-0.44516	-0.67828	-0.52107	-0.50686	-0.3231	-0.34053	-0.32324	-0.06168	0.27253	-0.62582	-0.96674	-0.29673	-0.08063	-0.31803	-0.36687	-0.3329	-0.45255	-0.31735	-0.24956	-0.25021	-0.36116	-0.31661	0.28348	-0.34973	-0.08583	0.02743		48	-0.57654	-0.48934	-0.48242	-0.45245	-0.32912	-0.22007	-0.24863	-0.02132	0.71143	-0.32286	-0.13004	-0.10544	-0.22524	-0.10352	0.26805	-0.44537	0.00612	-0.27415	-0.37172	-0.40063
49	-0.45697	-0.64398	-0.52659	-0.42802	-0.31941	-0.33512	-0.33047	-0.06937	0.3777	-0.74663	-0.62347	-0.27068	-0.07196	-0.32915	-0.35501	-0.4165	-0.44933	-0.33324	-0.1967	-0.24278	-0.27143	-0.38495	0.17534	-0.41236	-0.08064	-0.31328		49	-0.63634	-0.59191	-0.45975	-0.41357	-0.10461	-0.2381	-0.28775	0.06704	0.80335	-0.31937	-0.13246	-0.16602	-0.19942	-0.1607	0.15978	-0.45468	0.05531	-0.2705	-0.41985	-0.35679
50	-0.45184	-0.67151	-0.52867	-0.38806	-0.32474	-0.33847	-0.34311	-0.09348	0.48355	-0.82326	-0.51306	-0.3427	-0.08449	-0.32182	-0.35961	-0.50213	-0.42277	-0.27505	-0.2286	-0.27029	-0.21393	-0.37031	-0.37537	-0.54224	-0.07149	-0.4833		50	-0.66382	-0.5736	-0.44167	-0.3858	-0.09477	-0.24325	-0.2849	0.09585	0.79607	-0.3012	-0.13549	-0.25413	-0.19199	-0.17659	0.18778	-0.47909	0.08625	-0.25945	-0.45075	-0.48472
RIM-naïve																												RIM-trained
Time (s)	1	2	3	4	5	6	7	8	9	10	11	12	13	14	15	16	17	18	19	20	21	22	23	24	25	26		Time (s)	1	2	3	4	5	6	7	8	9	10	11	12	13	14	15	16	17	18	19	20
1	0.07587	-0.02059	-0.0539	-0.0361	0.07586	0.17191	0.18142	0.08429	0.42246	0.04042	0.17961	-0.03122	-0.48792	0.00822	-0.24127	0.25676	0.0783	-0.00227	-0.8197	0.04009	-0.01338	0.10336	-0.36505	-0.03163	0.01586	0.00361		1	-0.02755	-0.00583	-0.47775	0.05443	-0.09326	-0.09545	-0.01057	0.03853	-0.13058	0.09547	-0.40108	0.05815	0.36162	0.13588	-0.15582	0.207	0.06369	0.11196	0.06988	-0.09133
2	0.02942	-0.01368	-0.02803	-0.01378	0.09219	0.18053	0.08259	0.00747	0.22772	0.01591	0.09397	-0.03996	-0.18174	0.00679	0.00267	0.00762	-0.07501	0.0362	-0.29819	0.03771	0.02053	0.02766	-0.46937	-0.09966	0.00432	0.02456		2	0.00457	-0.00386	-0.25902	0.03144	-0.08833	-0.16167	-0.02792	0.03231	0.05702	0.00949	-0.51925	-0.04433	-0.10859	-0.06866	-0.07788	-0.08298	-0.16028	0.12532	0.2454	-0.05895
3	0.0449	-0.03044	-0.01505	-0.01076	0.07135	0.12998	-0.05373	0.07542	0.05404	-0.03911	0.07472	-0.01103	-0.05706	-0.01427	0.10933	-0.01054	-0.1303	0.0198	0.06642	0.02466	-0.00502	-0.00129	-0.50877	-0.26207	-0.00814	0.01298		3	0.00274	-0.01427	-0.04614	0.00871	0.0554	-0.05047	-0.04737	0.12086	-0.05554	-0.10523	-0.30301	-0.08646	0.4258	-0.24785	-0.07287	-0.15215	0.17987	0.08617	0.08083	-0.06176
4	0.0131	-0.03441	0.00541	-0.00146	0.04581	-0.02198	-0.16392	-0.00772	-0.02211	-0.02954	0.08424	-0.00161	0.13848	-0.02009	0.29357	0.03645	-0.15989	0.04216	0.36026	0.01636	0.02703	-0.00302	-0.10345	-0.30988	0.00618	-0.06843		4	0.0265	-0.01653	0.05152	-0.01615	0.03693	-0.03861	-0.1031	0.14067	-0.19367	-0.06507	-0.03786	-0.14302	0.38175	-0.19205	0.07331	-0.12042	0.18183	-0.12111	-0.04187	-0.02737
5	-0.00573	-0.01265	0.00897	0.02434	0.00238	-0.19445	-0.16733	-0.04487	0.14281	-0.00801	0.10747	-0.00733	0.14818	-0.01647	0.24429	0.06029	-0.08548	0.04604	0.37567	0.00713	0.01449	-0.05794	0.08969	-0.33072	-0.00377	-0.07626		5	0.03251	-0.00864	0.15222	-0.00318	-0.0277	-0.13043	-0.08785	0.00668	-0.27373	0.13275	0.23206	-0.1513	0.1231	-0.09809	0.05453	-0.2239	-0.02837	-0.32711	-0.04739	-0.03019
6	-0.01285	-0.01489	0.00942	0.00156	-0.03549	-0.10762	0.0042	-0.04993	0.13263	-0.01878	0.06609	-0.01574	0.05826	-0.01317	0.31207	0.05282	-0.09145	0.08719	0.17197	-0.000514112	0.00288	-0.09653	0.1559	0.03947	-0.00377	-0.02858		6	0.01423	-0.00836	0.07635	-0.00505	0.02216	-0.20415	-0.04947	-0.08381	-0.10764	0.12809	0.37405	-0.09427	-0.22557	0.06886	-0.01121	-0.13534	-0.09522	-0.39352	-0.15142	0.03015
7	-0.05553	-0.00781	0.01735	0.04735	0.0036	-0.07699	0.10871	-0.03811	-0.09404	-0.02296	-0.0576	0.00612	-0.10118	0.02028	0.13747	-0.02442	0.04961	0.02755	-0.13329	-0.02411	-0.03196	-0.06091	0.20854	0.12344	0.00101	0.0341		7	-0.01893	-0.004	0.02319	-0.000106926	0.00554	-0.12106	0.03254	-0.12498	0.08952	-0.01903	0.37365	0.0449	-0.48194	0.30239	0.0395	-0.11702	-0.18602	-0.11965	-0.05979	0.04161
8	-0.03168	0.02864	0.02988	0.02829	-0.0751	-0.13497	0.06441	-0.0187	-0.3	0.00395	-0.20231	0.00915	-0.036	0.0171	-0.1612	-0.22373	0.10819	-0.08725	-0.31188	-0.02596	0.01031	0.00688	0.28185	0.26011	-0.00735	0.02439		8	-0.01345	0.01909	0.06956	-0.01695	0.05386	0.15942	0.09248	-0.13275	0.25108	-0.16104	0.23587	0.10643	-0.63272	0.18366	0.0226	0.12644	0.024	0.13392	0.08814	0.06132
9	-0.05302	0.03918	0.02143	-0.01773	-0.10585	-0.00919	0.02238	-0.00561	-0.40175	0.000358766	-0.18925	0.02631	0.21737	0.01118	-0.33114	-0.05823	0.14674	-0.15703	0.11606	-0.04006	-0.03103	0.0618	0.32997	0.29811	-0.00363	0.02796		9	-0.01684	0.0181	0.1637	-0.01762	0.03847	0.31497	0.09195	-0.10012	0.19324	-0.10035	0.10183	0.13459	-0.0482	-0.04185	0.07174	0.27116	-0.10701	0.25595	-0.1048	0.07198
10	-0.00448	0.06665	0.00452	-0.02169	-0.07475	0.06277	-0.07872	-0.00224	-0.16175	0.05776	-0.15695	0.06533	0.3016	0.000427815	-0.36581	-0.09702	0.15929	-0.0124	0.47267	-0.03532	0.00613	0.01999	0.38068	0.31282	-0.000716237	0.04568		10	-0.00379	0.0243	0.24637	-0.03553	-0.00308	0.32746	0.1093	0.10261	0.1703	0.08493	-0.05628	0.1753	0.20476	-0.04229	0.05609	0.22721	0.1275	0.24808	-0.07898	0.06454
11	0.03779	0.07132	-0.00467	-0.24715	-0.11367	0.04791	-0.15029	-0.02798	0.00632	0.07151	-0.13394	0.10502	0.31999	-0.07153	-0.12249	-0.35009	-0.41452	0.02964	-0.21431	-0.02398	0.02611	0.10361	0.29671	0.06276	0.01135	0.02013		11	0.000652827	0.02486	-0.19672	-0.02978	-0.35026	-0.60707	0.24862	0.01212	0.05941	0.06418	-0.07025	-0.22396	-0.03111	0.19196	0.01383	-0.02466	-0.07484	0.18807	0.11234	-0.09676
12	-0.38653	-0.19716	-0.27004	-0.30456	-0.16769	-0.05141	-0.09803	-0.41966	0.000350877	-0.45109	-0.13504	-0.36424	0.35475	-0.25253	-0.19043	-0.31983	-0.51106	0.0368	-0.14584	-0.20669	-0.24424	0.10855	0.32578	-0.28843	-0.07486	-0.03318		12	-0.34613	-0.19771	-0.29696	-0.3543	-0.43737	-0.87006	-0.68246	-0.0574	-0.25748	-0.08304	0.17806	-0.47578	-0.32964	0.07498	-0.33924	-0.28494	0.1207	0.11105	-0.13647	-0.11627
13	-0.45642	-0.21254	-0.28405	-0.34547	-0.46737	-0.5608	-0.01284	-0.50829	-0.10386	-0.49773	-0.17377	-0.38173	-0.15299	-0.29367	-0.63385	-0.31627	-0.55051	-0.41854	-0.228	-0.2175	-0.34365	-0.30582	0.1911	-0.28843	-0.22752	-0.03096		13	-0.37773	-0.19743	-0.35433	-0.38558	-0.50477	-0.8988	-0.71505	-0.11255	-0.23119	-0.3431	0.34014	-0.65375	-0.25064	-0.28019	-0.42782	-0.33906	-0.23213	-0.18825	-0.2461	-0.11446
14	-0.51793	-0.2058	-0.29718	-0.39707	-0.4863	-0.7523	-0.04351	-0.54839	-0.55263	-0.43913	-0.51364	-0.34473	-0.2887	-0.3664	-0.64909	-0.35827	-0.58159	-0.56077	-0.36323	-0.24478	-0.36083	-0.30558	0.2896	-0.14133	-0.24026	-0.09551		14	-0.33124	-0.21995	-0.34028	-0.38103	-0.52201	-1.0025	-0.74765	-0.76581	-0.33921	-0.36362	0.05109	-0.82037	-0.15834	-0.51969	-0.49637	-0.43576	-0.21908	-0.58251	-0.22997	-0.16031
15	-0.5602	-0.21841	-0.31364	-0.43983	-0.47762	-0.79839	-0.62513	-0.60495	-0.65158	-0.4756	-0.58578	-0.32589	-0.22486	-0.3925	-0.77285	-0.36112	-0.56037	-0.67736	-0.41972	-0.27471	-0.37709	-0.30384	0.06708	-0.2204	-0.23031	-0.14234		15	-0.43674	-0.23558	-0.337	-0.39493	-0.51862	-1.11369	-0.82914	-0.79882	-0.37984	-0.32401	-0.27752	-0.90581	-0.15872	-0.6492	-0.5139	-0.37568	-0.48505	-0.61928	-0.13596	-0.18545
16	-0.60665	-0.24018	-0.32906	-0.45029	-0.45868	-0.67498	-0.88072	-0.57625	-0.73123	-0.49713	-0.65149	-0.33329	-0.20881	-0.41751	-0.80239	-0.38497	-0.61178	-0.7039	-0.33699	-0.28908	-0.37663	-0.36767	-0.40348	-0.24736	-0.21599	-0.16993		16	-0.45163	-0.2512	-0.3541	-0.41017	-0.50323	-1.10432	-0.77761	-0.85009	-0.29237	-0.48111	-0.47613	-0.89965	-0.15758	-0.67178	-0.51045	-0.49083	-0.41838	-0.47859	0.06776	-0.212
17	-0.65184	-0.25815	-0.34403	-0.46261	-0.46111	-0.71067	-0.94207	-0.59566	-0.60982	-0.48039	-0.60414	-0.37836	-0.29004	-0.41795	-0.86334	-0.40241	-0.6324	-0.62816	-0.34383	-0.31544	-0.40124	-0.34145	-0.56981	-0.29762	-0.23004	-0.14439		17	-0.39627	-0.2695	-0.4192	-0.4663	-0.49584	-1.09058	-0.86436	-0.98563	-0.34471	-0.58595	-0.58698	-0.91007	-0.18075	-0.7841	-0.4948	-0.49287	-0.41051	-0.30772	-0.08722	-0.21824
18	-0.68364	-0.28233	-0.37206	-0.4926	-0.46215	-0.97086	-1.1136	-0.66868	-0.64316	-0.57068	-0.57051	-0.40157	-0.41538	-0.4366	-0.89381	-0.46256	-0.65003	-0.64516	-0.39347	-0.35591	-0.4319	-0.3558	-0.60081	-0.30314	-0.22209	-0.15375		18	-0.35083	-0.32807	-0.49859	-0.45708	-0.57956	-1.18178	-0.85174	-1.0035	-0.35451	-0.57153	-0.67362	-0.89421	-0.26317	-0.85024	-0.48729	-0.57614	-0.40551	-0.25192	-0.23031	-0.21582
19	-0.73386	-0.28527	-0.38912	-0.49515	-0.4559	-0.94707	-1.00114	-0.76955	-0.51825	-0.53181	-0.55126	-0.40393	-0.59154	-0.42969	-0.88122	-0.37536	-0.62971	-0.60281	-0.44425	-0.3658	-0.44816	-0.34541	-0.54397	-0.30007	-0.21837	-0.22869		19	-0.38817	-0.34032	-0.48009	-0.47205	-0.65436	-1.25737	-0.8959	-1.03418	-0.52012	-0.50707	-0.74596	-0.82983	-0.35698	-0.80756	-0.57243	-0.60178	-0.17172	-0.17087	-0.26444	-0.22628
20	-0.64389	-0.27335	-0.41277	-0.52281	-0.49916	-0.92893	-0.96365	-0.74465	-0.62912	-0.54796	-0.58755	-0.45069	-0.71187	-0.44242	-0.91931	-0.37536	-0.60938	-0.55212	-0.77063	-0.38082	-0.43933	-0.3412	-0.71902	-0.28414	-0.22991	-0.23056		20	-0.437	-0.35087	-0.41218	-0.41605	-0.62573	-1.1468	-0.98843	-1.03107	-0.63722	-0.62046	-0.76645	-0.63245	-0.35812	-0.84412	-0.64849	-0.56597	-0.22373	-0.19136	-0.14352	-0.248
21	-0.67151	-0.28924	-0.44472	-0.52119	-0.48578	-0.95956	-0.97728	-0.61086	-0.74105	-0.56051	-0.57361	-0.42008	-0.66942	-0.42464	-0.92257	-0.41842	-0.42319	-0.48145	-0.94465	-0.38188	-0.44352	-0.34516	-0.65604	-0.4772	-0.2449	-0.20263		21	-0.41533	-0.36763	-0.40843	-0.43035	-0.52724	-0.9494	-1.00789	-0.98019	-0.75576	-0.69357	-0.76987	-0.68689	-0.36762	-0.87981	-0.61938	-0.61955	-0.33508	-0.1899	-0.25052	-0.26128
22	-0.6305	-0.32259	-0.44769	-0.46889	-0.51722	-0.94766	-1.03635	-0.63829	-0.66632	-0.61971	-0.57825	-0.39821	-0.5531	-0.39371	-0.89707	-0.44013	-0.42857	-0.51455	-0.90985	-0.41325	-0.41843	-0.33749	-0.73452	-0.42143	-0.28734	-0.17845		22	-0.43805	-0.36228	-0.3822	-0.47847	-0.58203	-0.81322	-0.99527	-0.94135	-0.70725	-0.78821	-0.68315	-0.47175	-0.2928	-0.78017	-0.51922	-0.28725	-0.31489	-0.1416	-0.31718	-0.24458
23	-0.59033	-0.34988	-0.44732	-0.44286	-0.45225	-0.92031	-1.02499	-0.59397	-0.50175	-0.63167	-0.56697	-0.3861	-0.52335	-0.3676	-0.89334	-0.35258	-0.41004	-0.48712	-0.63996	-0.41101	-0.41564	-0.32611	-0.47906	-0.33623	-0.30472	-0.13195		23	-0.6164	-0.33201	-0.36534	-0.42353	-0.63958	-0.92004	-0.88697	-0.88698	-0.48858	-0.76169	-0.47501	-0.57518	-0.36268	-0.57956	-0.57493	-0.163	-0.30095	-0.20856	-0.31692	-0.19571
24	-0.67151	-0.38306	-0.43827	-0.47191	-0.44166	-0.84448	-0.96365	-0.47664	-0.36035	-0.65678	-0.52825	-0.36121	-0.53304	-0.37111	-0.83644	-0.32837	-0.32487	-0.49099	-0.35524	-0.39177	-0.26654	-0.29098	-0.29174	-0.1683	-0.25365	-0.07575		24	-0.64512	-0.32483	-0.33536	-0.45307	-0.64912	-0.83196	-0.80706	-0.85358	-0.38773	-0.66151	-0.34788	-0.59198	-0.35015	-0.39309	-0.63347	-0.34828	-0.3013	-0.22265	-0.28406	-0.15247
25	-0.66481	-0.391	-0.44206	-0.57395	-0.51705	-0.6735	-0.80234	-0.49521	-0.41684	-0.50789	-0.51851	-0.27644	-0.56179	-0.41642	-0.65018	-0.25719	-0.24836	-0.40899	-0.09677	-0.32678	-0.24378	-0.23086	-0.15641	-0.55443	-0.24848	0.02916		25	-0.61222	-0.27697	-0.40351	-0.39961	-0.60203	-0.73576	-0.85542	-0.77163	-0.43433	-0.47279	-0.27482	-0.42773	-0.29507	-0.24158	-0.64317	-0.44499	-0.28182	-0.22503	-0.25357	-0.13558
26	-0.63929	-0.36077	-0.47372	-0.53025	-0.50645	-0.85518	-0.86141	-0.51251	-0.47228	-0.45527	-0.50103	-0.25828	-0.36892	-0.42421	-0.42333	-0.38888	-0.3948	-0.29061	-0.11275	-0.30793	-0.49972	-0.17545	-0.03013	-0.58139	-0.20776	-0.13042		26	-0.60178	-0.284	-0.41241	-0.36031	-0.51431	-0.72076	-0.84649	-0.6726	-0.43313	-0.35918	-0.15522	-0.27129	-0.23089	-0.08468	-0.59528	-0.5421	-0.34241	-0.13447	-0.23158	-0.20999
27	-0.6397	-0.37234	-0.49766	-0.53002	-0.50802	-0.8876	-1.07157	-0.5619	-0.58211	-0.65618	-0.46386	-0.30436	-0.3121	-0.41982	-0.25588	-0.56827	-0.3428	-0.22561	-0.21032	-0.40284	-0.46117	-0.32067	0.00927	-0.65004	-0.19158	-0.15171		27	-0.49915	-0.29752	-0.41311	-0.34695	-0.41336	-0.8026	-0.79707	-0.76231	-0.39012	-0.37472	-0.38869	-0.1558	-0.15416	-0.11164	-0.50607	-0.58184	-0.3308	-0.19704	-0.12288	-0.26952
28	-0.56061	-0.38893	-0.50753	-0.47888	-0.49777	-0.94647	-1.15108	-0.46946	-0.69298	-0.64183	-0.4446	-0.39485	-0.38964	-0.38439	-0.37498	-0.45757	-0.28452	-0.32133	-0.17209	-0.39322	-0.39521	-0.39389	0.03511	-0.65065	-0.19264	-0.18049		28	-0.43779	-0.3368	-0.38056	-0.40121	-0.40751	-0.85882	-0.76815	-0.70872	-0.38462	-0.36185	-0.62304	-0.13687	-0.08276	-0.07492	-0.40341	-0.58415	-0.31524	-0.19868	-0.35709	-0.28843
29	-0.49199	-0.33865	-0.50775	-0.37313	-0.4526	-0.92923	-0.89776	-0.46018	-0.5786	-0.57845	-0.54794	-0.34876	-0.30107	-0.34709	-0.54367	-0.47537	-0.25523	-0.41108	-0.11161	-0.39572	-0.29952	-0.43546	-0.17708	-0.47168	-0.25591	-0.11628		29	-0.45633	-0.36847	-0.35761	-0.40683	-0.42044	-0.76137	-0.54419	-0.61201	-0.41951	-0.28618	-0.52798	-0.15888	-0.13935	-0.00602	-0.39746	-0.52515	-0.24464	-0.20417	-0.35114	-0.23895
30	-0.51416	-0.3276	-0.50931	-0.41729	-0.41473	-0.92506	-0.96592	-0.42219	-0.46105	-0.49354	-0.56387	-0.36289	-0.30708	-0.34764	-0.37001	-0.42091	-0.12672	-0.35413	0.03732	-0.37819	-0.09234	-0.4409	-0.36989	-0.13398	-0.26493	0.02064		30	-0.49628	-0.36467	-0.38173	-0.40135	-0.47799	-0.65017	-0.5505	-0.55841	-0.4967	-0.26377	-0.29356	-0.18846	-0.0839	0.03259	-0.4106	-0.14144	-0.29987	-0.17545	-0.18666	-0.20637
31	-0.50245	-0.31637	-0.50219	-0.42124	-0.42272	-0.94053	-1.09997	-0.33271	-0.42877	-0.35243	-0.53068	-0.29931	-0.15834	-0.35126	-0.33456	-0.29527	-0.10849	-0.33743	0.10864	-0.33126	-0.13787	-0.33427	-0.50618	-0.07453	-0.25591	0.04585		31	-0.52605	-0.36214	-0.38361	-0.38758	-0.51677	-0.68203	-0.54839	-0.49355	-0.33252	-0.23415	-0.12513	-0.12764	-0.07023	-0.00922	-0.46914	-0.12516	-0.23696	-0.14288	-0.3193	-0.20014
32	-0.47776	-0.37062	-0.50523	-0.43519	-0.41195	-0.84418	-0.93979	-0.35762	-0.45965	-0.26632	-0.507	-0.24852	-0.02731	-0.37144	-0.25231	-0.24473	-0.11297	-0.28286	0.21134	-0.31636	-0.16899	-0.19771	-0.60953	0.06521	-0.25631	-0.00933		32	-0.56757	-0.35805	-0.29789	-0.39453	-0.47892	-0.51712	-0.58467	-0.48035	-0.19702	-0.09502	-0.07859	-0.11651	-0.07668	-0.20006	-0.50858	0.03665	-0.36958	-0.17856	-0.4201	-0.12713
33	-0.47064	-0.42193	-0.49752	-0.46285	-0.41872	-0.6729	-0.73873	-0.43485	-0.51193	-0.16707	-0.44173	-0.17687	-0.13527	-0.39316	-0.11642	-0.30737	-0.13359	-0.18237	0.2821	-0.29738	-0.33668	-0.18064	-0.18839	0.0505	-0.23867	-0.04425		33	-0.5707	-0.33454	-0.34684	-0.39948	-0.50323	-0.47714	-0.63777	-0.50715	-0.32129	-0.0289	-0.06398	-0.20006	-0.09985	-0.11018	-0.47008	-0.00567	-0.27985	-0.2007	-0.43895	-0.11285
34	-0.44554	-0.46702	-0.50908	-0.48423	-0.43071	-0.69669	-0.49903	-0.58131	-0.39965	-0.15152	-0.38685	-0.20277	-0.27633	-0.38735	0.04139	-0.31663	-0.14166	-0.17969	0.12918	-0.3157	-0.35665	-0.11954	-0.14026	-0.04143	-0.19277	-0.04629		34	-0.59473	-0.30414	-0.38642	-0.43142	-0.5217	-0.4459	-0.6036	-0.54094	-0.24458	0.04366	-0.08248	-0.30514	-0.09985	-0.18011	-0.4948	0.13878	-0.2114	-0.24515	-0.37857	-0.13216
35	-0.45056	-0.45786	-0.51991	-0.48307	-0.43436	-0.72672	-0.49449	-0.52771	-0.22877	-0.08933	-0.37645	-0.16779	-0.44179	-0.39195	0.00112	-0.22302	-0.17334	-0.24559	0.20221	-0.32928	-0.31531	-0.12053	-0.03433	-0.21978	-0.16147	-0.02756		35	-0.57122	-0.30287	-0.37354	-0.44479	-0.52047	-0.48526	-0.53315	-0.5153	-0.31388	0.08116	-0.04691	-0.34395	-0.07972	-0.18768	-0.51358	0.07503	-0.26573	-0.28741	-0.36804	-0.15669
36	-0.43215	-0.48982	-0.52829	-0.48981	-0.44339	-0.8079	-0.5865	-0.50787	-0.2414	-0.13478	-0.37645	-0.19705	-0.43778	-0.39854	0.07668	-0.1917	-0.27286	-0.3908	0.23873	-0.34207	-0.3469	-0.15912	0.07322	-0.37852	-0.14701	0.03222		36	-0.57618	-0.29836	-0.37799	-0.45387	-0.49954	-0.49713	-0.54366	-0.52657	-0.36574	0.10978	-0.0292	-0.31531	-0.13441	-0.19919	-0.51233	2.71267e-05	-0.21658	-0.28833	-0.39165	-0.20295
37	-0.45307	-0.48101	-0.53548	-0.47726	-0.44166	-0.80434	-0.60695	-0.45976	-0.32386	-0.14674	-0.38906	-0.21152	-0.26229	-0.40512	0.02708	-0.31912	-0.33084	-0.52827	0.26897	-0.34339	-0.35805	-0.18114	0.11908	-0.38956	-0.12473	0.04295		37	-0.59838	-0.32539	-0.40726	-0.42701	-0.42198	-0.41279	-0.54839	-0.49433	-0.30336	0.06174	0.00288	-0.23366	-0.13555	-0.11018	-0.49105	0.09741	-0.19781	-0.28997	-0.4291	-0.22769
38	-0.46688	-0.46546	-0.53956	-0.47028	-0.44166	-0.84656	-0.73191	-0.41628	-0.47965	-0.14733	-0.42757	-0.17519	-0.2516	-0.39656	0.03874	-0.38639	-0.34489	-0.49994	0.10464	-0.34906	-0.27258	-0.19524	0.07968	-0.1824	-0.14118	0.06441		38	-0.58062	-0.34172	-0.4445	-0.43169	-0.35673	-0.36532	-0.4606	-0.41355	-0.24601	0.05974	0.01797	-0.20763	-0.14429	0.02443	-0.41217	0.30018	-0.15134	-0.30809	-0.44489	-0.21442
39	-0.46604	-0.45441	-0.54438	-0.47609	-0.44061	-0.83467	-0.68647	-0.31077	-0.3214	-0.10966	-0.45545	-0.16947	-0.27232	-0.38735	0.06673	-0.30168	-0.32158	-0.47907	-0.06824	-0.37371	-0.16713	-0.16036	0.14362	-0.08495	-0.1433	0.02439		39	-0.5754	-0.33412	-0.4466	-0.4238	-0.34811	-0.33658	-0.38279	-0.35684	-0.19176	0.04399	-0.04048	-0.20621	-0.1291	0.04031	-0.34581	0.22233	-0.12006	-0.3154	-0.39139	-0.22246
40	-0.48194	-0.44352	-0.54705	-0.4747	-0.44235	-0.66547	-0.55811	-0.22804	-0.21825	-0.11504	-0.46518	-0.17216	-0.21149	-0.38153	0.06626	-0.33122	-0.3422	-0.44269	-0.27308	-0.34985	-0.1244	-0.14527	0.21823	0.02905	-0.15816	0.03035		40	-0.57645	-0.31948	-0.44707	-0.43543	-0.31148	-0.28723	-0.29394	-0.30208	-0.20275	0.06707	-0.00641	-0.21615	-0.11656	0.07294	-0.33705	0.21785	-0.06054	-0.32291	-0.28975	-0.20758
41	-0.52002	-0.42504	-0.54749	-0.47191	-0.43644	-0.54741	-0.52289	-0.20989	-0.15719	-0.08754	-0.45014	-0.16409	-0.12759	-0.37243	-0.01878	-0.31378	-0.28123	-0.44656	-0.03172	-0.34101	-0.06401	-0.18633	0.16365	-0.01753	-0.18322	-0.000647161		41	-0.57514	-0.3344	-0.46581	-0.44532	-0.31671	-0.3522	-0.23243	-0.27567	-0.16523	0.06851	0.0194	-0.20006	-0.11504	0.02064	-0.2998	0.32351	-0.14955	-0.32913	-0.36473	-0.212
42	-0.49617	-0.40983	-0.55602	-0.48911	-0.44374	-0.4701	-0.60354	-0.20609	-0.09614	-0.08515	-0.45124	-0.14121	-0.03299	-0.36475	0.0574	-0.34154	-0.26778	-0.40601	0.03617	-0.31874	-0.04032	-0.19549	0.20305	0.10689	-0.2014	-0.05719		42	-0.56182	-0.32722	-0.43419	-0.41378	-0.36319	-0.33096	-0.2277	-0.28655	-0.1595	0.01426	-0.05207	-0.24692	-0.131	-0.02277	-0.30512	0.36597	-0.17958	-0.33882	-0.34783	-0.17942
43	-0.49743	-0.40189	-0.56047	-0.47354	-0.43731	-0.49805	-0.5422	-0.22804	-0.08211	-0.09292	-0.45611	-0.09042	0.0138	-0.35246	0.05569	-0.39636	-0.2621	-0.36367	-0.0032	-0.30806	-0.00734	-0.1804	0.20305	0.1884	-0.19397	-0.08461		43	-0.55216	-0.34496	-0.42459	-0.39466	-0.40289	-0.29535	-0.17512	-0.31839	-0.18053	-0.01503	-0.0377	-0.29662	-0.14315	-0.05001	-0.35239	0.18422	-0.21336	-0.36297	-0.44557	-0.16373
44	-0.51207	-0.40672	-0.57196	-0.47493	-0.44044	-0.45196	-0.51721	-0.24915	-0.04246	-0.0708	-0.47315	0.01453	0.05692	-0.34939	0.00454	-0.35614	-0.2379	-0.31238	0.06071	-0.29672	-0.02127	-0.13785	0.19433	0.14979	-0.19463	-0.09585		44	-0.5297	-0.34102	-0.45105	-0.38812	-0.41921	-0.34283	-0.13306	-0.32111	-0.22832	-0.05519	-0.0103	-0.30845	-0.20544	-0.01665	-0.39276	0.21446	-0.19942	-0.35382	-0.4567	-0.14664
45	-0.50454	-0.40569	-0.58538	-0.47098	-0.4288	-0.41033	-0.32523	-0.26983	-0.01789	-0.10488	-0.48952	0.0697	0.03653	-0.34522	-0.02889	-0.30168	-0.21309	-0.24797	0.14573	-0.27088	-0.02824	-0.1183	0.18464	0.15899	-0.20498	-0.07882		45	-0.51769	-0.35256	-0.43208	-0.38116	-0.43398	-0.3447	-0.12886	-0.34364	-0.25509	-0.12764	-0.1129	-0.31224	-0.23354	-0.08002	-0.40935	0.16184	-0.10272	-0.33864	-0.4623	-0.139
46	-0.50245	-0.41156	-0.59064	-0.45494	-0.41004	-0.31755	-0.11053	-0.25337	0.04351	-0.09651	-0.50014	0.10065	-0.05004	-0.3438	-0.05501	-0.34617	-0.22504	-0.19967	0.08753	-0.26548	-0.03567	-0.1752	0.17818	0.08605	-0.20431	-0.05906		46	-0.49889	-0.35453	-0.41522	-0.31554	-0.43244	-0.34533	-0.19037	-0.32694	-0.25055	-0.22095	-0.09543	-0.31957	-0.18037	-0.15039	-0.42438	0.39893	-0.12113	-0.32345	-0.43852	-0.14282
47	-0.5104	-0.41588	-0.59079	-0.43798	-0.41247	-0.29763	-0.000340793	-0.23057	0.05158	-0.10488	-0.50612	0.16893	0.01982	-0.3427	-0.06278	-0.30737	-0.19725	-0.18535	-0.23257	-0.249	-0.0668	-0.20885	0.21338	0.09831	-0.20033	-0.03845		47	-0.49106	-0.35214	-0.40211	-0.29963	-0.42659	-0.29973	-0.21876	-0.30014	-0.21016	-0.26044	-0.10289	-0.32644	-0.20392	-0.14398	-0.42281	0.37329	-0.16153	-0.31687	-0.42103	-0.12552
48	-0.48655	-0.41813	-0.60117	-0.41613	-0.39232	-0.26492	-0.05146	-0.2483	0.05333	-0.11146	-0.51851	0.20795	0.06127	-0.33875	-0.02935	-0.35471	-0.18769	-0.17581	-0.42657	-0.24122	-0.04868	-0.22369	0.22759	0.13753	-0.2002	-0.02483		48	-0.46651	-0.34299	-0.39063	-0.31714	-0.49708	-0.32784	-0.23295	-0.29043	-0.19009	-0.27553	-0.09106	-0.32478	-0.17581	-0.1989	-0.41686	0.34318	-0.19066	-0.30223	-0.28975	-0.12311
49	-0.49031	-0.41934	-0.60718	-0.40776	-0.3647	-0.2676	-0.09235	-0.29853	0.08702	-0.06721	-0.586	0.29709	0.086	-0.34029	-0.09419	-0.35614	-0.19396	-0.20414	-0.2902	-0.23252	-0.04682	-0.19301	0.11488	-0.00834	-0.18946	-0.01938		49	-0.44719	-0.33257	-0.37799	-0.3118	-0.53709	-0.43028	-0.27449	-0.29082	-0.16882	-0.31225	-0.04596	-0.3049	-0.1215	-0.35638	-0.48854	0.42958	-0.21283	-0.30498	-0.36711	-0.12049
50	-0.51835	-0.4221	-0.60162	-0.43635	-0.34437	-0.26581	-0.20141	-0.38674	0.12526	-0.10608	-0.62583	0.34991	0.09202	-0.3348	-0.29444	-0.31805	-0.17065	-0.16299	-0.19776	-0.22765	-0.05425	-0.18411	-0.21293	-0.15114	-0.19304	-0.02364		50	-0.42865	-0.31526	-0.37283	-0.32062	-0.56941	-0.4509	-0.29236	-0.29043	-0.15759	-0.33699	-0.21137	-0.28573	-0.22329	-0.46855	-0.52924	0.37939	-0.28021	-0.29638	-0.38494	-0.12653

## Sheet: Panel_c_trace
asic-1;del-1
AVA-naïve				AVA-trained				AIB-naïve				AIB-trained				RIM-naïve				RIM-trained
Time (s)	mean	SEM		Time (s)	mean	SEM		Time (s)	mean	SEM		Time (s)	mean	SEM		Time (s)	mean	SEM		Time (s)	mean	SEM
1	-0.00831	0.06196		1	-0.06238	0.08364		1	-0.01049	0.05717		1	-0.02886	0.05929		1	-0.01404	0.04774		1	-0.01463	0.04242
2	0.00813	0.04247		2	-0.12156	0.06497		2	-0.00319	0.04009		2	-0.07063	0.04201		2	-0.01237	0.02692		2	-0.05781	0.03428
3	-0.00206	0.04594		3	-0.10314	0.05824		3	-0.01335	0.04434		3	-0.03079	0.04468		3	-0.01823	0.02484		3	-0.01414	0.03463
4	0.00723	0.04569		4	-0.1203	0.0692		4	-0.00225	0.04708		4	-0.04102	0.04845		4	0.00468	0.02528		4	-0.01121	0.03039
5	0.00965	0.04243		5	-0.11132	0.08402		5	-0.00864	0.04211		5	-0.06275	0.04592		5	0.01003	0.02663		5	-0.0352	0.03176
6	0.02386	0.03017		6	-0.04096	0.07453		6	0.03815	0.03349		6	-0.03524	0.04489		6	0.02328	0.01796		6	-0.04256	0.0348
7	-0.01555	0.03092		7	0.03316	0.07079		7	-0.00866	0.03489		7	-0.003	0.05338		7	0.00216	0.01538		7	-0.01498	0.03876
8	-0.05795	0.0526		8	0.12307	0.0852		8	-0.04152	0.05168		8	0.0517	0.06495		8	-0.02858	0.0273		8	0.03355	0.04212
9	-0.01575	0.05411		9	0.16995	0.09048		9	-0.00162	0.04982		9	0.10912	0.0529		9	-0.00326	0.03137		9	0.05954	0.02937
10	0.05075	0.04791		10	0.23348	0.08337		10	0.05158	0.04348		10	0.11147	0.05413		10	0.03633	0.03452		10	0.09744	0.02612
11	0.02883	0.03859		11	0.053	0.05888		11	-0.00648	0.046		11	-0.04576	0.04765		11	-0.02556	0.03262		11	-0.03947	0.04373
12	-0.16599	0.04703		12	-0.23598	0.05623		12	-0.14829	0.04102		12	-0.25518	0.05658		12	-0.16486	0.04189		12	-0.23902	0.05956
13	-0.33566	0.05		13	-0.36388	0.06709		13	-0.2906	0.04071		13	-0.35137	0.06347		13	-0.30083	0.0372		13	-0.32564	0.05708
14	-0.44702	0.05393		14	-0.46354	0.06548		14	-0.39299	0.05728		14	-0.46036	0.06041		14	-0.3602	0.04252		14	-0.42923	0.05798
15	-0.50597	0.05467		15	-0.55924	0.05116		15	-0.44699	0.05312		15	-0.52331	0.05729		15	-0.42182	0.04052		15	-0.48375	0.0594
16	-0.54058	0.04916		16	-0.58826	0.05987		16	-0.47474	0.0487		16	-0.54954	0.05762		16	-0.46025	0.0387		16	-0.48617	0.06108
17	-0.55161	0.04507		17	-0.6076	0.06464		17	-0.50013	0.04424		17	-0.58479	0.06361		17	-0.47604	0.03814		17	-0.51958	0.06211
18	-0.57682	0.04462		18	-0.61955	0.06205		18	-0.52735	0.04479		18	-0.60216	0.06359		18	-0.52124	0.04418		18	-0.55127	0.0622
19	-0.59142	0.04562		19	-0.64672	0.06166		19	-0.53448	0.04593		19	-0.60663	0.06894		19	-0.51874	0.04089		19	-0.56487	0.06572
20	-0.61367	0.0391		20	-0.62845	0.05838		20	-0.57831	0.04618		20	-0.5939	0.06047		20	-0.54656	0.04155		20	-0.5644	0.06411
21	-0.60515	0.03987		21	-0.62675	0.05882		21	-0.56902	0.04415		21	-0.57798	0.05229		21	-0.54966	0.04263		21	-0.57578	0.05753
22	-0.58014	0.04465		22	-0.53346	0.06822		22	-0.54925	0.04415		22	-0.51815	0.05271		22	-0.54614	0.04228		22	-0.52704	0.05516
23	-0.49958	0.05165		23	-0.4783	0.07454		23	-0.47754	0.03979		23	-0.47792	0.05653		23	-0.4995	0.03929		23	-0.50368	0.05208
24	-0.42588	0.05376		24	-0.46382	0.06276		24	-0.409	0.04671		24	-0.45962	0.05053		24	-0.44525	0.0409		24	-0.47873	0.04737
25	-0.40576	0.05991		25	-0.42551	0.0543		25	-0.39945	0.04406		25	-0.42876	0.04237		25	-0.40965	0.0387		25	-0.43938	0.04543
26	-0.4405	0.05223		26	-0.44477	0.05561		26	-0.4339	0.04584		26	-0.42463	0.05049		26	-0.41395	0.0393		26	-0.40015	0.04728
27	-0.5128	0.05482		27	-0.48164	0.05773		27	-0.493	0.04615		27	-0.43106	0.05196		27	-0.44534	0.04544		27	-0.39577	0.04764
28	-0.53853	0.05236		28	-0.52593	0.05587		28	-0.50454	0.04372		28	-0.45635	0.0512		28	-0.45117	0.04671		28	-0.40553	0.04784
29	-0.50026	0.0452		29	-0.49231	0.05663		29	-0.48658	0.0359		29	-0.43774	0.05254		29	-0.42699	0.038		29	-0.37133	0.03986
30	-0.42427	0.05731		30	-0.43993	0.06313		30	-0.41466	0.04919		30	-0.42144	0.0537		30	-0.38178	0.04478		30	-0.32977	0.04007
31	-0.39594	0.05518		31	-0.39119	0.05903		31	-0.38633	0.04988		31	-0.37676	0.05351		31	-0.35462	0.05008		31	-0.31463	0.04163
32	-0.37042	0.05363		32	-0.33366	0.05897		32	-0.36177	0.04812		32	-0.34561	0.04909		32	-0.32297	0.04964		32	-0.30051	0.04269
33	-0.33389	0.05021		33	-0.32583	0.04991		33	-0.34039	0.04258		33	-0.33258	0.04805		33	-0.29374	0.04368		33	-0.30546	0.04327
34	-0.31689	0.05276		34	-0.32091	0.05184		34	-0.34828	0.0404		34	-0.3322	0.04835		34	-0.29224	0.03962		34	-0.30103	0.04676
35	-0.30529	0.05767		35	-0.33975	0.05148		35	-0.33408	0.04321		35	-0.32661	0.04787		35	-0.28606	0.0409		35	-0.3077	0.04495
36	-0.34838	0.06129		36	-0.33752	0.05623		36	-0.37122	0.04671		36	-0.32537	0.05647		36	-0.30307	0.04603		36	-0.31596	0.04394
37	-0.3723	0.0557		37	-0.29737	0.06074		37	-0.38474	0.04478		37	-0.30626	0.05696		37	-0.31212	0.04676		37	-0.29459	0.04474
38	-0.38619	0.0514		38	-0.26643	0.05932		38	-0.38439	0.04337		38	-0.29985	0.05006		38	-0.3208	0.04652		38	-0.25606	0.04923
39	-0.33954	0.0549		39	-0.26377	0.05535		39	-0.35923	0.0446		39	-0.27584	0.04808		39	-0.29978	0.04506		39	-0.24301	0.044
40	-0.31888	0.05535		40	-0.24231	0.05346		40	-0.33971	0.04596		40	-0.25966	0.0456		40	-0.27799	0.04258		40	-0.21875	0.04387
41	-0.30559	0.04457		41	-0.2344	0.05357		41	-0.32765	0.03574		41	-0.25907	0.04249		41	-0.26005	0.03988		41	-0.22006	0.04682
42	-0.28304	0.05093		42	-0.22512	0.05058		42	-0.31903	0.04034		42	-0.24327	0.04754		42	-0.24119	0.04376		42	-0.22641	0.04492
43	-0.26946	0.05352		43	-0.23462	0.0517		43	-0.30854	0.04354		43	-0.22418	0.05333		43	-0.23276	0.04455		43	-0.24925	0.0399
44	-0.25826	0.05323		44	-0.2591	0.05109		44	-0.2912	0.04592		44	-0.23909	0.05161		44	-0.22047	0.04472		44	-0.25427	0.04168
45	-0.24855	0.05013		45	-0.26322	0.05353		45	-0.28978	0.04359		45	-0.20858	0.06158		45	-0.20214	0.04375		45	-0.26731	0.03775
46	-0.25406	0.05232		46	-0.26906	0.05823		46	-0.30042	0.03936		46	-0.20234	0.06444		46	-0.19659	0.04148		46	-0.25739	0.04353
47	-0.23961	0.05624		47	-0.28223	0.05139		47	-0.30553	0.04734		47	-0.20855	0.0635		47	-0.1941	0.04216		47	-0.25562	0.04131
48	-0.23166	0.06124		48	-0.27254	0.05277		48	-0.3072	0.05226		48	-0.21066	0.06658		48	-0.19511	0.0445		48	-0.25506	0.03958
49	-0.23846	0.06127		49	-0.27299	0.05497		49	-0.30981	0.0469		49	-0.20632	0.07092		49	-0.1994	0.04348		49	-0.26882	0.04624
50	-0.26256	0.06334		50	-0.30481	0.05354		50	-0.34064	0.04699		50	-0.21276	0.07291		50	-0.22565	0.04285		50	-0.29809	0.04394

## Sheet: Panel_c_data
asic-1;del-1
Average ΔF/F0 (%)
AVA				AIB				RIM
	Naïve	Trained			Naïve	Trained			Naïve	Trained
1	-0.35324	-0.09674		1	-0.38582	-0.18644		1	-0.37669	-0.20949
2	-0.48093	-0.32647		2	-0.4403	-0.46203		2	-0.42465	-0.70082
3	-0.52329	-0.58528		3	-0.38884	-0.73998		3	-0.52562	-0.85661
4	-0.61264	-0.57932		4	-0.37152	-0.80805		4	-0.3367	-0.70801
5	-0.30678	-0.40884		5	-0.20866	-0.28848		5	-0.2898	-0.51119
6	-0.43033	-0.4013		6	-0.41311	-0.82557		6	-0.43075	-0.41369
7	-0.56463	-0.4529		7	-0.57632	-0.44679		7	-0.79444	-0.48805
8	-0.9472	-0.32541		8	-0.77673	-0.3609		8	-0.49165	-0.27734
9	-0.41272	-0.53778		9	-0.41272	-0.32669		9	-0.32797	-0.20404
10	-0.22758	-0.24526		10	-0.39432	-0.27345		10	-0.49215	-0.2158
11	-0.24387	-0.49117		11	-0.07541	-0.31924		11	-0.30668	-0.34681
12	-0.59314	-0.41276		12	-0.56689	-0.38873		12	-0.63004	-0.39372
13	-0.49494	-0.56729		13	-0.39972	-0.4298		13	-0.32422	-0.36628
14	-0.36456	-0.77791		14	-0.60628	-0.51181		14	-0.31919	-0.43206
15	-0.73527	-0.53888		15	-0.74475	-0.42679		15	-0.77034	-0.39037
16	-0.39485	-0.3603		16	-0.35869	-0.3916		16	-0.50354	-0.38211
17	-0.31593	-0.61382		17	-0.45501	-0.44222		17	-0.42051	-0.44093
18	-0.20887	-0.43384		18	-0.22054	-0.26353		18	-0.23922	-0.18184
19	-0.35265	-0.48436		19	-0.35265	-0.52835		19	-0.39213	-0.39317
20	-0.39727	-0.53579		20	-0.44148	-0.44791		20	-0.36994	-0.28777
21	-0.48409			21	-0.50003			21	-0.40894
22	-0.64643			22	-0.49208			22	-0.28297
23	-0.3092			23	-0.4735			23	-0.56095
24	-0.42568			24	-0.29742			24	-0.21837
25	-0.27796			25	-0.27664			25	-0.10864
26	-0.68133			26	-0.42007			26	-0.33761
mean	-0.45328	-0.45877		mean	-0.42498	-0.44342		mean	-0.41091	-0.41001
SEM	0.03425	0.03319		SEM	0.02992	0.03881		SEM	0.03086	0.03984
p value		0.9109		p value		0.7038		p value		0.9855
Duration (s)
AVA				AIB				RIM
	Naïve	Trained			Naïve	Trained			Naïve	Trained
1	13	15		1	15	17		1	14	15
2		18		2		29		2		29
3	28	27		3	13			3	28	30
4	28	40		4	32	30		4	13	29
5	13	12		5	11	11		5	13	16
6	15	10		6	15	29		6	15	13
7	23			7	23			7	34	30
8		22		8		30		8		8
9	21	20		9	20	13		9	19	13
10	6	6		10	12	8		10	24	6
11	13			11	12	12		11	13	22
12	14	12		12	15	13		12	16	14
13	34	25		13	37	13		13	22	14
14	14	20		14	20	21		14	14	18
15	30	12		15	35	12		15	36	12
16	21	13		16	21	13		16	21	21
17	11			17	14			17	14
18	12	34		18	12	13		18	13
19	19			19	19	37		19		36
20	12	40		20	18	43		20		14
21				21				21
22				22				22
23	16			23	21			23
24	16			24	15			24	12
25	13			25	12			25
26	27			26	23			26	20
mean	18.1364	20.375		mean	18.8636	20.2353		mean	18.9444	18.8889
SEM	1.56987	2.61227		SEM	1.59585	2.56321		SEM	1.74047	2.0258
p value		0.4429		p value		0.6379		p value		0.9835
