# Supplementary material for: Locomotion modulates olfactory learning through proprioception in C. elegans
Source: Nat Commun. 2023 Jul 27;14:4534. doi: 10.1038/s41467-023-40286-x (PMC10374624; doi:10.1038/s41467-023-40286-x)
Supplement: Supplementary file 4 — Source Data [file 41467_2023_40286_MOESM4_ESM.zip › Supplementary Fig. 4 Source Data.xlsx]

## Sheet: Panel_a_data
Naïve														Trained
Average ΔF/F0 (%)														Average ΔF/F0 (%)
AVA				AIB				RIM						AVA				AIB				RIM
	BWM-HisCl1 (0 Hist)	BWM-HisCl1 (5 Hist)			BWM-HisCl1 (0 Hist)	BWM-HisCl1 (5 Hist)			BWM-HisCl1 (0 Hist)	BWM-HisCl1 (5 Hist)					BWM-HisCl1 (0 Hist)	BWM-HisCl1 (5 Hist)			BWM-HisCl1 (0 Hist)	BWM-HisCl1 (5 Hist)			BWM-HisCl1 (0 Hist)	BWM-HisCl1 (5 Hist)
1	-0.60888	-0.45302		1	-0.54611	-0.54195		1	-0.65977	-0.52465				1	-0.57327	-0.55825		1	-0.51788	-0.39769		1	-0.55719	-0.42194
2	-0.78643	-0.33265		2	-0.77265	-0.24217		2	-0.53882	-0.16037				2	-0.67478	-0.57451		2	-0.5233	-0.47836		2	-0.60536	-0.48457
3	-0.48772	-0.56327		3	-0.50453	-0.62204		3	-0.40438	-0.33315				3	-0.49915	-0.42838		3	-0.22897	-0.37011		3	-0.49919	-0.14746
4	-0.72039	-0.40043		4	-0.58112	-0.03528		4	-0.67415	-0.1115				4	-0.58128	-0.67964		4	-0.27586	-0.58704		4	-0.23665	-0.54661
5	-0.59337	-0.84511		5	-0.57228	-0.74599		5	-0.56352	-0.59866				5	-0.6594	-0.16508		5	-0.66731	-0.39731		5	-0.53963	-0.1332
6	-0.63895	-0.35466		6	-0.44059	-0.27718		6	-0.3593	-0.35966				6	-0.61551	-0.40996		6	-0.40737	-0.29678		6	-0.57617	-0.33414
7	-0.62572	-0.32859		7	-0.44197	-0.28215		7	-0.5168	-0.2238				7	-0.59945	-0.33233		7	-0.53654	-0.25262		7	-0.43904	-0.15032
8	-0.59938	-0.4715		8	-0.55924	-0.29932		8	-0.54885	-0.17947				8	-0.51996	-0.2875		8	-0.44438	-0.2611		8	-0.40796	-0.24297
9	-0.50387	-0.4768		9	-0.61372	-0.52209		9	-0.34772	-0.29486				9	-0.71222	-0.51713		9	-0.49376	-0.48302		9	-0.5865	-0.42733
10	-0.5997	-0.20931		10	-0.49192	-0.56728		10	-0.4072	-0.25999				10	-0.54218	-0.25022		10	-0.31667	-0.21442		10	-0.42291	-0.25733
11	-0.72951	-0.51526		11	-0.7275	-0.25277		11	-0.33992	-0.10652				11	-0.61512	-0.35919		11	-0.46994	-0.37904		11	-0.30271	-0.23092
12	-0.56589	-0.44714		12	-0.61435	-0.2566		12	-0.38341	-0.35684				12	-0.52812	-0.33921		12	-0.66573	-0.27452		12	-0.23318	-0.29719
13	-0.44459	-0.38375		13	-0.32904	-0.37242		13	-0.5692	-0.22758				13	-0.46396	-0.44237		13	-0.34717	-0.22758		13	-0.14899	-0.29789
14	-0.6761	-0.72256		14	-0.76444	-0.63241		14	-0.48136	-0.21912				14	-0.55336	-0.63925		14	-0.47058	-0.57356		14	-0.39055	-0.5241
15	-0.71902	-0.53007		15	-0.66577	-0.40657		15	-0.5763	-0.30724				15	-0.46603	-0.45554		15	-0.57514	-0.3928		15	-0.48166	-0.22376
16	-0.75244	-0.21623		16	-0.79451	-0.50553		16	-0.79143	-0.46216				16	-0.34549	-0.45332		16	-0.39427	-0.44337		16	-0.44579	-0.31455
17	-0.51188	-0.55209		17	-0.21044	-0.32074		17	-0.24081	-0.18104				17	-0.47457	-0.16476		17	-0.35567	-0.11784		17	-0.44914	-0.23731
18	-0.56852	-0.42291		18	-0.65636	-0.26621		18	-0.51813	-0.31532				18	-0.63428	-0.6891		18	-0.73079	-0.39817		18	-0.71449	-0.22217
19	-0.69715	-0.2124		19	-0.77037	-0.20354		19	-0.54882	-0.14761				19	-0.44777	-0.12623		19	-0.37313	-0.14569		19	-0.32112	-0.13232
20	-0.49693	-0.20154		20	-0.44083	-0.19995		20	-0.42213	-0.13861				20	-0.47194	-0.67857		20	-0.45048	-0.18507		20	-0.41075	-0.24803
21	-0.54595	-0.16346		21	-0.57345	-0.22224		21	-0.40334	-0.22966				21	-0.51413	-0.25095		21	-0.54246	-0.23949		21	-0.61695	-0.21784
22	-0.69399	-0.12813		22	-0.66746	-0.10977		22	-0.66984	-0.15077				22	-0.25176	-0.24154		22	-0.2446	-0.31314		22	-0.25981	-0.15438
23	-0.72588	-0.6081		23	-0.60439	-0.42827		23	-0.43507	-0.19531				23	-0.32202	-0.3175		23	-0.25555	-0.15671		23	-0.22883	-0.17093
24		-0.2983		24		-0.42264		24		-0.61659				24	-0.46331	-0.3713		24	-0.44105	-0.28883		24	-0.26936	-0.26788
25		-0.88402		25		-0.89781		25		-0.55122				25	-0.375	-0.416		25	-0.43687	-0.47212		25	-0.35191	-0.21682
26		-0.82597		26		-0.66177		26		-0.52322				26	-0.29152	-0.45537		26	-0.29023	-0.44092		26	-0.13701	-0.1996
27		-0.25324		27		-0.20655		27		-0.1182				27	-0.25251			27	-0.22545			27	-0.16381
28		-0.63208		28		-0.75676		28		-0.31856				28	-0.39585			28	-0.3451			28	-0.31159
														29	-0.20605			29	-0.43112			29	-0.20956
														30	-0.52526			30	-0.69762			30	-0.77047
mean	-0.621403	-0.444021		mean	-0.580132	-0.402071		mean	-0.495664	-0.293274				31	-0.25349			31	-0.0791			31	-0.16162
SEM	0.0201068	0.0394368		SEM	0.0305238	0.0404692		SEM	0.0273262	0.0292599				32	-0.0406			32	0.05062			32	-0.19844
p value		0.0005		p value		0.0014		p value		8.50439e-06				33	-0.12148			33	-0.50537			33	-0.13962
														34	-0.24049			34	-0.20777			34	-0.14084
														35	-0.21716			35	-0.1228			35	-0.10848
														36	-0.15667			36	-0.27579			36	-0.36085
Duration (s)														37	-0.26124			37	-0.26118			37	-0.28595
AVA				AIB				RIM						38	-0.09342			38	-0.14035			38	-0.12265
	BWM-HisCl1 (0 Hist)	BWM-HisCl1 (5 Hist)			BWM-HisCl1 (0 Hist)	BWM-HisCl1 (5 Hist)			BWM-HisCl1 (0 Hist)	BWM-HisCl1 (5 Hist)				39	-0.45449			39	-0.42793			39	-0.31154
1	21	17		1	20	17		1	22	17
2	27	18		2	30	20		2	31	16
3	20	20		3	21	21		3	21	21				mean	-0.420879	-0.407815		mean	-0.387811	-0.337972		mean	-0.356879	-0.273136
4	21	15		4	20			4	22					SEM	0.0281865	0.0319051		SEM	0.027756	0.0252736		SEM	0.0281394	0.0232517
5	26	33		5	29	30		5	30	24				p value		0.7637		p value		0.2151		p value		0.0374
6	28			6	28	30		6	17	20
7	23			7	22			7	20	16
8	20	19		8	19	18		8	21	17
9	17	17		9	21	17		9	16	15				Duration (s)
10	42	15		10	32	17		10	39	16				AVA				AIB				RIM
11	24	40		11	29	16		11	20						BWM-HisCl1 (0 Hist)	BWM-HisCl1 (5 Hist)			BWM-HisCl1 (0 Hist)	BWM-HisCl1 (5 Hist)			BWM-HisCl1 (0 Hist)	BWM-HisCl1 (5 Hist)
12		26		12		25		12	17	27				1	22	23		1	25	23		1	25	25
13	22	14		13	15	14		13	21	13				2	29	26		2	29	24		2	24	25
14	20	37		14		38		14		12				3	21	11		3	10	10		3	12	10
15	28	18		15	27	23		15	25	10				4	17	27		4	9	23		4	9	24
16	25	11		16	28			16	28					5		15		5		22		5
17	20	27		17	19	22		17	20	19				6	30	22		6	29	22		6	21	22
18	27	13		18	27	12		18	21	14				7		34		7		34		7		20
19	26	13		19	26	13		19	16	12				8	9	9		8	14	9		8	13	9
20		9		20		9		20						9	18	23		9	16	25		9	21	26
21	20	16		21	27	17		21	19	16				10	22	10		10	22	10		10	22	24
22	17	13		22	19	13		22	22					11		15		11		16		11		15
23	32	35		23		35		23	27	38				12	8	15		12	15	11		12	8	28
24		13		24		13		24		31				13	20	26		13	21	28		13		21
25		23		25		24		25		24				14	17	19		14	17	30		14	12	28
26		41		26		41		26		45				15	12	36		15	13	37		15	13	10
27		21		27		20		27		38				16	5	24		16	8	24		16	14	24
28		41		28				28		37				17	4	34		17	2	32		17	5	17
														18	19	11		18	21	10		18	20	10
														19	13	10		19	13			19	19
mean	24.0952	21.7308		mean	24.1579	21.0417		mean	22.619	21.6522				20	21			20	20			20	20	16
SEM	1.24194	1.96473		SEM	1.11151	1.72522		SEM	1.23727	2.04843				21	22	10		21	23	10		21	24	9
p value		0.3411		p value		0.1604		p value		0.695				22	19	22		22	26	25		22	20	19
														23	31	26		23	33	12		23	33	28
														24	9	13		24		13		24	8	13
														25	18			25	18			25	18
														26	10	28		26	10	29		26	10
														27	12			27	12			27	12
														28	23			28	23			28	22
														29	12			29	13			29	16
														30	19			30				30
														31	13			31	13			31	12
														32	21			32	22			32	7
														33	8			33	11			33	12
														34				34				34
														35	12			35	12			35	7
														36	11			36	11			36	12
														37	11			37	16			37	21
														38				38				38
														39	6			39	7			39	9
														mean	16	20.375		mean	16.6875	20.8261		mean	15.0968	19.2273
														SEM	1.20678	1.71081		SEM	1.27747	1.83149		SEM	1.06494	1.4414
														p value		0.0355		p value		0.061		p value		0.0593

## Sheet: Panel_b_data
Naïve														Trained
Average ΔF/F0 (%)														Average ΔF/F0 (%)
AVA				AIB				RIM						AVA				AIB				RIM
	WT	asic-1;del-1			WT	asic-1;del-1			WT	asic-1;del-1					WT	asic-1;del-1			WT	asic-1;del-1			WT	asic-1;del-1
1	-0.59478	-0.57718		1	-0.58769	-0.42847		1	-0.6254	-0.45965				1	-0.26103	-0.36416		1	-0.22046	-0.37279		1	-0.19748	-0.39891
2	-0.56867	-0.31652		2	-0.44601	-0.44009		2	-0.47546	-0.30502				2	-0.38179	-0.38299		2	-0.32705	-0.35508		2	-0.32705	-0.27836
3	-0.56095	-0.50818		3	-0.53802	-0.41185		3	-0.4265	-0.32678				3	-0.26138	-0.40998		3	-0.3679	-0.4061		3	-0.48288	-0.2433
4	-0.64215	-0.54623		4	-0.5663	-0.56017		4	-0.61477	-0.39855				4	-0.47489	-0.27973		4	-0.40734	-0.29912		4	-0.37667	-0.3443
5	-0.51872	-0.466		5	-0.49973	-0.28126		5	-0.46608	-0.58478				5	-0.37157	-0.41335		5	-0.57702	-0.17962		5	-0.53707	-0.29258
6	-0.66719	-0.47329		6	-0.56502	-0.43946		6	-0.44381	-0.43852				6	-0.30277	-0.28482		6	-0.42474	-0.37112		6	-0.4125	-0.24041
7	-0.71554	-0.44851		7	-0.68321	-0.28978		7	-0.6186	-0.43189				7	-0.35879	-0.27248		7	-0.33614	-0.31321		7	-0.21213	-0.23977
8	-0.74092	-0.23751		8	-0.6267	-0.35491		8	-0.76276	-0.37123				8	-0.30351	-0.3319		8	-0.30709	-0.20574		8	-0.34349	-0.20439
9	-0.75449	-0.25045		9	-0.72586	-0.27958		9	-0.74202	-0.47952				9	-0.42917	-0.27051		9	-0.26839	-0.2507		9	-0.38315	-0.19969
10	-0.4506	-0.59772		10	-0.50309	-0.56158		10	-0.45693	-0.54668				10	-0.6641	-0.51134		10	-0.59131	-0.40778		10	-0.56234	-0.41304
11	-0.65009	-0.29402		11	-0.52572	-0.37239		11	-0.52609	-0.28055				11	-0.56976	-0.28387		11	-0.55231	-0.29784		11	-0.55231	-0.30003
12	-0.56132	-0.15333		12	-0.58464	-0.14136		12	-0.58663	-0.26892				12	-0.2915	-0.20362		12	-0.36421	-0.32118		12	-0.29629	-0.26373
13	-0.50649	-0.37232		13	-0.42714	-0.56274		13	-0.65194	-0.56016				13	-0.46141	-0.38377		13	-0.37635	-0.31558		13	-0.43416	-0.28605
14	-0.53307	-0.25899		14	-0.52609	-0.16636		14	-0.52912	-0.28106				14	-0.55049	-0.46069		14	-0.39738	-0.38396		14	-0.41322	-0.35556
15	-0.66355	-0.84511		15	-0.56978	-0.81472		15	-0.54533	-0.70207				15	-0.49072	-0.47506		15	-0.40021	-0.4116		15	-0.27858	-0.35865
16	-0.54182	-0.3431		16	-0.42342	-0.07661		16	-0.39712	-0.21451				16	-0.37498	-0.62884		16	-0.31804	-0.29967		16	-0.32528	-0.56113
17	-0.55918	-0.20398		17	-0.56616	-0.20352		17	-0.60337	-0.27879				17	-0.40466	-0.45304		17	-0.37379	-0.48603		17	-0.28996	-0.63705
18	-0.42864	-0.73729		18	-0.34686	-0.77686		18	-0.62377	-0.52229				18	-0.39579	-0.45337		18	-0.34917	-0.29629		18	-0.27146	-0.30797
19	-0.71729	-0.70878		19	-0.73611	-0.5292		19	-0.72996	-0.45698				19	-0.42383	-0.28915		19	-0.42283	-0.38191		19	-0.39791	-0.27892
20	-0.44685	-0.44542		20	-0.44882	-0.41258		20	-0.51345	-0.32825				20	-0.25006	-0.47548		20	-0.30229	-0.41064		20	-0.22725	-0.44577
21	-0.51696	-0.39488		21	-0.30856	-0.49615		21	-0.39032	-0.46479				21	-0.12895	-0.65108		21	-0.11621	-0.63216		21	-0.09223	-0.57916
22	-0.48358	-0.38355		22	-0.50474	-0.3746		22	-0.88543	-0.42492				22	-0.42554	-0.63928		22	-0.43654	-0.59374		22	-0.51803	-0.44512
23		-0.55695		23		-0.50887		23		-0.6439				23	-0.39981	-0.26871		23	-0.64776	-0.37062		23	-0.49795	-0.44145
24		-0.39548		24		-0.28442		24		-0.30717				24	-0.37757	-0.51178		24	-0.24845	-0.50834		24	-0.39756	-0.6271
25		-0.87331		25		-0.67027		25		-0.68342				25	-0.34603	-0.22621		25	-0.30324	-0.21558		25	-0.45463	-0.28526
26		-0.47161		26		-0.45257		26		-0.44798				26	-0.3073	-0.45072		26	-0.32991	-0.44999		26	-0.23817	-0.52168
27		-0.4345		27		-0.32793		27		-0.35002				27	-0.21256	-0.24005		27	-0.16044	-0.3334		27	-0.32763	-0.35927
28		-0.67309		28		-0.54709		28		-0.69093
29		-0.21787		29		-0.24172		29		-0.26904
														mean	-0.378516	-0.393185		mean	-0.377016	-0.365548		mean	-0.364717	-0.366988
														SEM	0.0221396	0.0245885		SEM	0.025421	0.0205257		SEM	0.0229883	0.0245743
mean	-0.582857	-0.454661		mean	-0.532258	-0.414038		mean	-0.573403	-0.431668				p value		0.6594		p value		0.9467		p value		0.9465
SEM	0.0208948	0.0349431		SEM	0.0230677	0.0328925		SEM	0.0274699	0.026001
p value		0.0055		p value		0.0081		p value		0.0005
														Duration (s)
Duration (s)														AVA				AIB				RIM
AVA				AIB				RIM							WT	asic-1;del-1			WT	asic-1;del-1			WT	asic-1;del-1
	WT	asic-1;del-1			WT	asic-1;del-1			WT	asic-1;del-1				1	14	11		1	9	11		1	8	23
1	24	25		1	25	20		1	45	24				2	16	19		2	16	19		2	16	18
2	22	18		2	27	21		2		18				3	13			3	22			3	21	10
3	21	23		3	27	18		3	16	15				4	19			4	18			4	12
4	23	23		4	23	25		4	27	23				5	14	15		5	22	7		5	19	11
5	29	18		5	31	16		5	30	18				6	15			6	27	8		6	26
6	22	16		6	22	17		6	22	17				7	19	12		7	19	12		7	19	11
7	34	16		7	33	15		7	34	16				8	18	17		8	18	10		8		17
8	32	12		8	32	14		8	33	15				9	20	12		9	9	12		9	15	12
9	28	11		9		12		9	34	16				10	26	11		10	25	10		10	26	11
10	16	21		10	16	20		10	16	20				11	21	10		11	15	11		11	21	11
11	26	13		11	26	16		11	26	15				12	12	14		12	8	16		12	12	11
12	30	13		12	30	13		12	28	14				13	24	21		13	21	14		13	22	16
13	29	15		13	29	17		13	32	17				14	21			14	23			14	24
14	41	5		14	43	5		14	43	7				15	13	14		15	13	16		15	13	16
15	42	31		15	41			15	40					16	14	17		16	14	7		16	16	17
16	34	7		16	21	7		16	27	8				17	6	20		17	13	20		17	13	20
17	12	5		17	12	5		17	21	6				18	8	19		18	10	14		18	11	13
18	22	41		18	21	39		18	32	18				19	13	15		19	13			19	14	15
19				19		19		19		20				20	7	22		20	9	23		20	8
20	28	27		20	26			20	25	12				21	12	25		21	11	29		21	11	26
21	14	28		21	15	27		21	12	27				22	10	20		22	14	20		22	20	20
22	13			22	14	16		22	26					23	21	11		23	21	13		23	26	19
23				23		20		23		29				24	10	19		24	8	19		24	11	20
24		14		24		13		24		13				25	10	12		25	6	18		25	18	5
25		17		25		17		25		17				26	18	15		26	18	15		26	18	21
26		19		26		16		26		16				27	11	12		27	11	12		27	14	12
27		23		27		16		27		17
28		38		28		30		28		31
29		15		29		15		29		18				mean	15	15.7826		mean	15.2963	14.6087		mean	16.6923	15.4348
														SEM	1.00142	0.875572		SEM	1.11812	1.12594		SEM	1.0681	1.04603
														p value		0.5658		p value		0.6686		p value		0.4069
mean	25.8095	19		mean	25.7	17.3704		mean	28.45	17.2963
SEM	1.81347	1.76461		SEM	1.83977	1.37556		SEM	1.94324	1.13957
p value		0.0106		p value		0.0006		p value		4.18395e-06

## Sheet: Panel_c_data
Naïve														Trained
Average ΔF/F0 (%)														Average ΔF/F0 (%)
AVA				AIB				RIM						AVA				AIB				RIM
	WT	Triple RNAi			WT	Triple RNAi			WT	Triple RNAi					WT	Triple RNAi			WT	Triple RNAi			WT	Triple RNAi
1	-0.9582	-0.54746		1	-0.73884	-0.4066		1	-0.57432	-0.33992				1	-0.33291	-0.42408		1	-0.26189	-0.21115		1	-0.29012	-0.25303
2	-0.77436	-0.8406		2	-0.83018	-0.72865		2	-0.67081	-0.8009				2	-0.39843	-0.23106		2	-0.22978	-0.20542		2	-0.1897	-0.19979
3	-0.41212	-0.47624		3	-0.37723	-0.41153		3	-0.33216	-0.28351				3	-0.6386	-0.22263		3	-0.49531	-0.24829		3	-0.32923	-0.15273
4	-0.64785	-0.35873		4	-0.63422	-0.42534		4	-0.33818	-0.31226				4	-0.40204	-0.20735		4	-0.34328	-0.1204		4	-0.42919	-0.17992
5	-0.61904	-0.43891		5	-0.57249	-0.33269		5	-0.50594	-0.30128				5	-0.20928	-0.47616		5	-0.14383	-0.20427		5	-0.11781	-0.19487
6	-0.84818	-0.57792		6	-0.63783	-0.5474		6	-0.55486	-0.34614				6	-0.35952	-0.42068		6	-0.39649	-0.33634		6	-0.42203	-0.27266
7	-0.73624	-0.20489		7	-0.49006	-0.29474		7	-0.40739	-0.21613				7	-0.43766	-0.40527		7	-0.35843	-0.34068		7	-0.29454	-0.28307
8	-0.68415	-0.60458		8	-0.58859	-0.6755		8	-0.49433	-0.50589				8	-0.4248	-0.60193		8	-0.41041	-0.34643		8	-0.31014	-0.34527
9	-0.79556	-0.29695		9	-0.6615	-0.20353		9	-0.58426	-0.23926				9	-0.35145	-0.3523		9	-0.29995	-0.27856		9	-0.25787	-0.24115
10	-0.75869	-0.42525		10	-0.59628	-0.33424		10	-0.75106	-0.23472				10	-0.13545	-0.36585		10	-0.12886	-0.4049		10	-0.07082	-0.2952
11	-0.81552	-1.01847		11	-0.69333	-0.86485		11	-0.63868	-0.84977				11	-0.47233	-0.48356		11	-0.65056	-0.43008		11	-0.56949	-0.43706
12	-0.84865	-0.69344		12	-0.8901	-0.6428		12	-0.81163	-0.29518				12	-0.18169	-0.33278		12	-0.1782	-0.45939		12	-0.16542	-0.35083
13	-0.96043	-0.13606		13	-0.63456	-0.15461		13	-0.57214	-0.11021				13	-0.15389	-0.30505		13	-0.15019	-0.22066		13	-0.1838	-0.21318
14	-0.4976	-0.13073		14	-0.51205	-0.19576		14	-0.49811	-0.16974				14	-0.40816	-0.31395		14	-0.37543	-0.36552		14	-0.36059	-0.29057
15	-0.44337	-0.45332		15	-0.37848	-0.45947		15	-0.34581	-0.42638				15	-0.39589	-0.31416		15	-0.33957	-0.306		15	-0.3255	-0.24052
16	-0.74438	-0.36063		16	-0.63948	-0.11949		16	-0.59194	-0.3283				16	-0.36579	-0.12282		16	-0.36588	-0.21627		16	-0.37998	-0.26943
17	-0.77249	-0.47386		17	-0.62542	-0.40323		17	-0.59851	-0.38489				17	-0.4756	-0.45007		17	-0.44974	-0.30116		17	-0.24358	-0.30309
18	-0.48922	-0.75361		18	-0.2983	-0.60505		18	-0.36236	-0.5419				18	-0.33108	-0.42093		18	-0.41095	-0.22893		18	-0.24239	-0.22345
19	-0.63861	-0.3113		19	-0.66469	-0.2567		19	-0.76043	-0.3101				19	-0.14689	-0.4386		19	-0.17326	-0.38657		19	-0.12514	-0.30287
20	-0.71499	-0.23786		20	-0.56715	-0.27789		20	-0.62284	-0.37813				20	-0.53483	-0.18701		20	-0.59405	-0.1588		20	-0.38616	-0.22158
21	-0.78051	-0.4487		21	-0.54051	-0.35747		21	-0.65923	-0.36818				21	-0.38525	-0.23912		21	-0.38288	-0.1623		21	-0.27126	-0.29438
22	-0.78927	-0.09159		22	-0.55512	-0.14574		22	-0.63032	-0.01129				22	-0.31662	-0.21176		22	-0.37476	-0.21143		22	-0.37185	-0.26997
23	-0.57411	-0.4714		23	-0.61501	-0.5474		23	-0.58616	-0.34462				23	-0.36312	-0.45476		23	-0.28606	-0.36658		23	-0.30018	-0.44066
24	-0.67935	-0.34531		24	-0.58018	-0.22288		24	-0.63059	-0.22965				24	-0.27772	-0.26195		24	-0.24178	-0.25598		24	-0.36649	-0.19348
25	-0.44152	-0.07986		25	-0.31527	-0.40907		25	-0.32548	-0.22623				25	-0.28014	-0.26536		25	-0.13931	-0.12346		25	-0.24154	-0.33507
26	-0.55038	-0.43247		26	-0.62321	-0.33763		26	-0.53452	-0.29315				26	-0.20139	-0.22247		26	-0.1763	-0.29321		26	-0.1597	-0.31259
27	-0.41187	-0.75392		27	-0.49368	-0.75334		27	-0.4548	-0.56038				27	-0.34873	-0.26159		27	-0.27276	-0.13761		27	-0.38346	-0.17744
28	-0.53915	-0.47394		28	-0.48218	-0.43419		28	-0.54551	-0.3137				28	-0.1276	-0.19923		28	-0.1415	-0.2083		28	-0.12709	-0.29118
29	-0.49191	-0.75839		29	-0.55728	-0.6143		29	-0.424	-0.47822				29	-0.10973	-0.29288		29	-0.11508	-0.15107		29	-0.12378	-0.25611
30	-0.48013	-0.42086		30	-0.49372	-0.31231		30	-0.35621	-0.26911				30	-0.47618	-0.43569		30	-0.26214	-0.38899		30	-0.15904	-0.40479
31	-0.39667	-0.30892		31	-0.41751	-0.20521		31	-0.31437	-0.39422				31		-0.42513		31		-0.41921		31		-0.31522
32	-0.51641	-0.44795		32	-0.51628	-0.41333		32	-0.51287	-0.34914				32		-0.39341		32		-0.25665		32		-0.20482
33	-0.23163	-0.2567		33	-0.26848	-0.33271		33	-0.34445	-0.34042				33		-0.25516		33		-0.21605		33		-0.24692
34	-0.69547	-0.18922		34	-0.59543	-0.17393		34	-0.53847	-0.21117				34		-0.18707		34		-0.17843		34		-0.24264
35		-0.37186		35		-0.33322		35		-0.29348				35		-0.25965		35		-0.22403		35		-0.23101
														36		-0.44546		36		-0.3251		36		-0.32284
														37		-0.40186		37		-0.35009		37		-0.30588
mean	-0.639353	-0.434054		mean	-0.561313	-0.39808		mean	-0.525669	-0.344501				38		-0.2305		38		-0.12188		38		-0.09219
SEM	0.0299539	0.0370332		SEM	0.0234323	0.0317941		SEM	0.0231847	0.0276391
p value		5.74965e-05		p value		0.0001		p value		4.2478e-06
														mean	-0.334759	-0.329454		mean	-0.304953	-0.267373		mean	-0.273263	-0.268617
														SEM	0.023919	0.0177644		SEM	0.0251876	0.0154897		SEM	0.0212167	0.011909
Duration (s)														p value		0.8562		p value		0.1896		p value		0.8413
AVA				AIB				RIM
	WT	Triple RNAi			WT	Triple RNAi			WT	Triple RNAi
1	23	43		1	24	43		1	24	44
2	23	23		2	23	24		2	23	23				Duration (s)
3	18	21		3	11	21		3	11	17				AVA				AIB				RIM
4	23	30		4	22	32		4	15	32					WT	Triple RNAi			WT	Triple RNAi			WT	Triple RNAi
5	17	22		5	19	17		5	20	20				1	8	18		1	8	18		1	8	18
6		27		6		27		6		27				2	18	11		2	17	11		2	17	12
7		11		7	20	12		7	18	11				3	27	11		3	28	11		3	29	11
8	31	20		8	34	11		8	38	11				4	9	11		4	5	10		4	10	12
9	24	15		9		15		9		19				5	13	26		5	10	11		5	10	13
10		28		10		10		10		10				6		19		6		19		6		19
11		20		11		20		11		23				7	20	11		7	19	10		7	20	10
12	32	23		12	33	31		12	36	15				8	19	27		8	18	18		8	19	23
13	24	12		13	22	12		13	22	12				9		12		9		11		9		11
14	18	9		14	19	9		14	21	9				10	12	13		10	12	13		10	11	13
15	14	13		15	14	13		15	13	14				11		13		11		13		11		15
16	30	13		16	31	11		16	28	13				12	11	14		12	11	15		12	12	17
17	28	30		17	30	30		17	29	30				13	11	12		13	11	11		13	11	11
18	36	45		18	28	44		18	27	45				14	13	12		14	13	11		14	14	12
19	21	19		19	24	14		19	24	23				15	13	14		15	13	14		15	13	15
20	22	9		20	24	9		20	25	9				16	19	9		16	19	8		16	19	9
21	23	15		21	24	15		21	24	15				17	11	18		17	11	18		17	14	18
22	27			22	28			22	29					18	15	27		18	15	20		18	15	20
23	21	15		23	21	13		23	28	23				19	29	14		19	28	14		19	28	15
24	25	10		24	26	8		24	26	8				20	20	9		20	21	9		20	25	9
25	25	8		25	23			25	24	9				21	10	21		21	10	19		21	13	21
26	32	8		26	34	8		26	30	11				22	16	9		22	15	13		22	17	13
27	31	22		27	31	22		27	31	27				23	18	19		23	16	19		23	16	19
28	27	19		28	27	26		28	29	19				24	20	17		24	20	21		24	20	16
29	32	28		29	33	28		29	32	30				25	18	16		25	18	15		25	18	17
30	31	33		30	31			30	41	32				26	10	8		26	10	8		26	11	8
31	38	18		31	38	13		31	37	12				27	16			27	17			27	16
32	30	18		32	29	18		32	29	10				28	14	15		28	13	16		28	13	12
33	10	12		33	14	12		33	18	15				29	9	15		29	8	15		29	9	15
34	29	11		34	29	10		34	28	11				30	30	18		30	9	18		30	27	18
35		15		35		15		35		15				31		10		31		11		31		11
														32		16		32		13		32		13
														33		12		33		9		33		9
mean	25.5	19.5588		mean	25.5333	18.5312		mean	26	18.9412				34		12		34		12		34		12
SEM	1.16831	1.59332		SEM	1.18393	1.71743		SEM	1.29633	1.67286				35		9		35		9		35		9
p value		0.0046		p value		0.0016		p value		0.0018				36		16		36		13		36		13
														37		17		37		17		37		17
														38		16		38				38
														mean	15.8889	14.7838		mean	14.6296	13.6944		mean	16.1111	14.0556
														SEM	1.1452	0.799902		SEM	1.08886	0.622105		SEM	1.12132	0.637386
														p value		0.4174		p value		0.4328		p value		0.0964

## Sheet: Panel_d_data
Naïve						Trained
Average ΔF/F0 (%)						Average ΔF/F0 (%)
AVA						AVA
	AVB-HisCl1 (0 Hist)	AVB-HisCl1 (5 Hist)					AVB-HisCl1 (0 Hist)	AVB-HisCl1 (5 Hist)
1	-0.63579	-0.54578				1	-0.34001	-0.43579
2	-0.66219	-0.88521				2	-0.37368	-0.31645
3	-0.83375	-0.69057				3	-0.37555	-0.35167
4	-0.52204	-0.51555				4	-0.56107	-0.29533
5	-0.88589	-0.50765				5	-0.81816	-0.7111
6	-0.73049	-0.26804				6	-0.50561	-0.31668
7	-0.6047	-0.51282				7	-0.62264	-0.45112
8	-0.78034	-0.72693				8	-0.4436	-0.74254
9	-0.4314	-0.44957				9	-0.50111	-0.66398
10	-0.75662	-0.30197				10	-0.63111	-0.62601
11	-0.58269	-0.63587				11	-0.45974	-0.44906
12	-0.47462	-0.43323				12	-0.55505	-0.58583
13	-0.64411	-0.51331				13	-0.40306	-0.47798
14	-0.6123	-0.68435				14	-0.47266	-0.37159
15	-0.59371	-0.42143				15	-0.49903	-0.49069
16	-0.79441	-0.55447				16	-0.36728	-0.4907
17	-0.51519	-0.41787				17	-0.20855	-0.24872
18	-0.59083	-0.41379				18	-0.52744	-0.37967
19	-0.44355	-0.52462				19	-0.47399	-0.38906
20	-0.70052	-0.30697				20	-0.44064	-0.46188
21	-0.68301	-0.74506				21	-0.58985	-0.58935
22	-0.60564	-0.417				22	-0.49213	-0.35039
23	-0.76094					23	-0.51086	-0.64587
24	-0.86572					24	-0.30888	-0.42295
25	-0.78981					25	-0.13832	-0.5055
						26	-0.58507	-0.4093
						27	-0.51422
mean	-0.66001	-0.521457				28	-0.38709
SEM	0.0257347	0.0332057				29	-0.34627
p value		0.0017
						mean	-0.463885	-0.468432
						SEM	0.0248478	0.0260851
Duration (s)						p value		0.9001
AVA
	AVB-HisCl1 (0 Hist)	AVB-HisCl1 (5 Hist)
1	49	22
2	36	35				Duration (s)
3		29				AVA
4	17	20					AVB-HisCl1 (0 Hist)	AVB-HisCl1 (5 Hist)
5	40	14				1	4
6	21	15				2		6
7	33	29				3	17	12
8	20	22				4	6
9		17				5	33	26
10	38	10				6		17
11	42	24				7	20	11
12	31	21				8	16
13	18	33				9	14	27
14	30	19				10	13	14
15	28	14				11	16	15
16	34	19				12	13	17
17	20	26				13	7	21
18		17				14	17	12
19	21	23				15	17	30
20	25	29				16	9
21	22	22				17	12
22	20	26				18		20
23	22					19	36	19
24						20	20	16
25	46					21	24	31
						22	12	21
						23	23	20
mean	29.1905	22.0909				24	23	18
SEM	2.12985	1.37055				25	6	20
p value		0.0072				26	26	12
						27
						28	24
						29	19
						mean	17.08	18.3333
						SEM	1.61133	1.39614
						p value		0.5675
