# Supplementary material for: Locomotion modulates olfactory learning through proprioception in C. elegans
Source: Nat Commun. 2023 Jul 27;14:4534. doi: 10.1038/s41467-023-40286-x (PMC10374624; doi:10.1038/s41467-023-40286-x)
Supplement: Supplementary file 4 — Source Data [file 41467_2023_40286_MOESM4_ESM.zip › Supplementary Fig. 5 Source Data.xlsx]

## Sheet: Panel_a_trace
	2psi	4psi	6psi	8psi	10psi	12psi	14psi
1	-0.82397	-0.97656	-0.76294	-1.86157	-0.85449	-0.5188	-1.5564
2	-0.85449	-1.00708	-0.7019	-1.83105	-0.85449	-0.54932	-1.5564
3	-0.88501	-1.06812	-0.67139	-1.77002	-0.88501	-0.57983	-1.52588
4	-0.91553	-1.09863	-0.64087	-1.7395	-0.91553	-0.61035	-1.52588
5	-0.97656	-1.12915	-0.61035	-1.70898	-0.91553	-0.67139	-1.49536
6	-1.00708	-1.15967	-0.57983	-1.67847	-0.94604	-0.7019	-1.49536
7	-1.06812	-1.19019	-0.61035	-1.64795	-0.97656	-0.76294	-1.46484
8	-1.09863	-1.2207	-0.61035	-1.64795	-1.00708	-0.79346	-1.46484
9	-1.12915	-1.25122	-0.64087	-1.64795	-1.0376	-0.82397	-1.46484
10	-1.12915	-1.28174	-0.7019	-1.67847	-1.0376	-0.85449	-1.43433
11	-1.12915	-1.31226	-0.79346	-1.70898	-1.06812	-0.85449	-1.43433
12	-1.09863	-1.34277	-0.85449	-1.7395	-1.0376	-0.85449	-1.43433
13	-1.06812	-1.37329	-0.94604	-1.77002	-1.0376	-0.82397	-1.43433
14	-1.00708	-1.40381	-1.0376	-1.80054	-1.00708	-0.79346	-1.46484
15	-0.94604	-1.46484	-1.09863	-1.80054	-0.97656	-0.73242	-1.46484
16	-0.88501	-1.49536	-1.15967	-1.80054	-0.94604	-0.67139	-1.46484
17	-0.82397	-1.52588	-1.2207	-1.77002	-0.91553	-0.64087	-1.49536
18	-0.76294	-1.58691	-1.25122	-1.7395	-0.91553	-0.57983	-1.49536
19	-0.73242	-1.61743	-1.28174	-1.67847	-0.88501	-0.5188	-1.46484
20	-0.7019	-1.64795	-1.28174	-1.61743	-0.85449	-0.48828	-1.46484
21	-0.7019	-1.70898	-1.28174	-1.5564	-0.85449	-0.48828	-1.43433
22	-0.7019	-1.7395	-1.28174	-1.46484	-0.85449	-0.45776	-1.43433
23	-0.7019	-1.77002	-1.28174	-1.40381	-0.85449	-0.45776	-1.40381
24	-0.73242	-1.83105	-1.28174	-1.34277	-0.88501	-0.45776	-1.37329
25	-0.73242	-1.86157	-1.28174	-1.31226	-0.91553	-0.48828	-1.34277
26	-0.73242	-1.89209	-1.28174	-1.28174	-0.94604	-0.5188	-1.31226
27	-0.73242	-1.92261	-1.31226	-1.28174	-1.00708	-0.54932	-1.28174
28	-0.73242	-1.95312	-1.31226	-1.28174	-1.0376	-0.61035	-1.25122
29	-0.76294	-1.95312	-1.31226	-1.31226	-1.09863	-0.64087	-1.2207
30	-0.76294	-1.98364	-1.34277	-1.34277	-1.15967	-0.67139	-1.19019
31	-0.79346	-1.98364	-1.34277	-1.40381	-1.2207	-0.7019	-1.15967
32	-0.82397	-1.95312	-1.37329	-1.46484	-1.28174	-0.73242	-1.12915
33	-0.85449	-1.95312	-1.43433	-1.52588	-1.31226	-0.73242	-1.09863
34	-0.88501	-1.95312	-1.46484	-1.58691	-1.34277	-0.73242	-1.0376
35	-0.88501	-1.92261	-1.49536	-1.64795	-1.37329	-0.73242	-1.00708
36	-0.91553	-1.92261	-1.5564	-1.70898	-1.37329	-0.7019	-1.00708
37	-0.91553	-1.89209	-1.58691	-1.77002	-1.40381	-0.7019	-1.00708
38	-0.94604	-1.89209	-1.58691	-1.80054	-1.40381	-0.7019	-1.00708
39	-0.94604	-1.86157	-1.61743	-1.80054	-1.40381	-0.73242	-1.0376
40	-0.97656	-1.86157	-1.58691	-1.80054	-1.43433	-0.76294	-1.09863
41	-1.00708	-1.83105	-1.58691	-1.77002	-1.43433	-0.79346	-1.12915
42	-1.0376	-1.80054	-1.5564	-1.7395	-1.43433	-0.82397	-1.19019
43	-1.06812	-1.77002	-1.52588	-1.70898	-1.46484	-0.88501	-1.25122
44	-1.09863	-1.7395	-1.49536	-1.67847	-1.46484	-0.91553	-1.31226
45	-1.12915	-1.70898	-1.46484	-1.64795	-1.46484	-0.94604	-1.37329
46	-1.12915	-1.67847	-1.43433	-1.64795	-1.43433	-0.94604	-1.40381
47	-1.15967	-1.64795	-1.40381	-1.67847	-1.40381	-0.94604	-1.43433
48	-1.15967	-1.61743	-1.37329	-1.70898	-1.37329	-0.94604	-1.43433
49	-1.15967	-1.58691	-1.37329	-1.77002	-1.34277	-0.91553	-1.46484
50	-1.19019	-1.5564	-1.34277	-1.83105	-1.31226	-0.91553	-1.46484
51	-1.19019	-1.49536	-1.34277	-1.86157	-1.28174	-0.88501	-1.46484
52	-1.19019	-1.49536	-1.37329	-1.89209	-1.25122	-0.88501	-1.46484
53	-1.19019	-1.46484	-1.40381	-1.92261	-1.25122	-0.88501	-1.46484
54	-1.19019	-1.43433	-1.46484	-1.95312	-1.2207	-0.88501	-1.46484
55	-1.2207	-1.40381	-1.52588	-1.92261	-1.2207	-0.88501	-1.43433
56	-1.2207	-1.37329	-1.61743	-1.92261	-1.19019	-0.88501	-1.40381
57	-1.2207	-1.37329	-1.70898	-1.89209	-1.15967	-0.91553	-1.37329
58	-1.2207	-1.34277	-1.77002	-1.83105	-1.12915	-0.91553	-1.31226
59	-1.2207	-1.34277	-1.86157	-1.80054	-1.12915	-0.91553	-1.28174
60	-1.2207	-1.34277	-1.89209	-1.7395	-1.09863	-0.94604	-1.2207
61	-1.19019	-1.37329	-1.95312	-1.70898	-1.09863	-0.94604	-1.19019
62	-1.15967	-1.37329	-1.95312	-1.67847	-1.06812	-0.94604	-1.12915
63	-1.15967	-1.40381	-1.98364	-1.67847	-1.09863	-0.91553	-1.09863
64	-1.12915	-1.43433	-1.98364	-1.67847	-1.09863	-0.91553	-1.06812
65	-1.09863	-1.46484	-1.95312	-1.67847	-1.12915	-0.91553	-1.0376
66	-1.09863	-1.46484	-1.95312	-1.67847	-1.15967	-0.91553	-1.00708
67	-1.09863	-1.46484	-1.95312	-1.67847	-1.19019	-0.91553	-1.00708
68	-1.09863	-1.46484	-1.95312	-1.67847	-1.19019	-0.91553	-0.97656
69	-1.12915	-1.43433	-1.95312	-1.67847	-1.2207	-0.91553	-0.94604
70	-1.15967	-1.40381	-1.98364	-1.67847	-1.2207	-0.91553	-0.94604
71	-1.2207	-1.40381	-1.95312	-1.64795	-1.19019	-0.94604	-0.91553
72	-1.25122	-1.37329	-1.95312	-1.61743	-1.19019	-0.94604	-0.91553
73	-1.31226	-1.34277	-1.95312	-1.58691	-1.19019	-0.94604	-0.94604
74	-1.34277	-1.34277	-1.92261	-1.5564	-1.15967	-0.97656	-0.97656
75	-1.37329	-1.37329	-1.89209	-1.52588	-1.15967	-0.97656	-1.00708
76	-1.37329	-1.37329	-1.86157	-1.49536	-1.15967	-1.00708	-1.0376
77	-1.40381	-1.40381	-1.83105	-1.46484	-1.19019	-1.0376	-1.06812
78	-1.37329	-1.46484	-1.80054	-1.43433	-1.2207	-1.06812	-1.09863
79	-1.34277	-1.49536	-1.7395	-1.40381	-1.25122	-1.09863	-1.12915
80	-1.31226	-1.52588	-1.70898	-1.37329	-1.28174	-1.12915	-1.15967
81	-1.28174	-1.5564	-1.64795	-1.37329	-1.31226	-1.19019	-1.15967
82	-1.25122	-1.58691	-1.61743	-1.34277	-1.34277	-1.2207	-1.19019
83	-1.19019	-1.58691	-1.58691	-1.34277	-1.34277	-1.25122	-1.19019
84	-1.15967	-1.5564	-1.5564	-1.34277	-1.34277	-1.31226	-1.2207
85	-1.09863	-1.5564	-1.5564	-1.37329	-1.31226	-1.31226	-1.25122
86	-1.06812	-1.52588	-1.52588	-1.40381	-1.28174	-1.34277	-1.28174
87	-1.0376	-1.52588	-1.52588	-1.43433	-1.25122	-1.37329	-1.31226
88	-1.00708	-1.52588	-1.52588	-1.49536	-1.2207	-1.37329	-1.34277
89	-0.97656	-1.52588	-1.52588	-1.52588	-1.19019	-1.37329	-1.37329
90	-0.94604	-1.5564	-1.5564	-1.58691	-1.15967	-1.37329	-1.40381
91	-0.94604	-1.58691	-1.5564	-1.61743	-1.15967	-1.34277	-1.43433
92	-0.94604	-1.61743	-1.58691	-1.64795	-1.15967	-1.34277	-1.43433
93	-0.94604	-1.67847	-1.61743	-1.67847	-1.15967	-1.31226	-1.46484
94	-0.94604	-1.7395	-1.67847	-1.67847	-1.19019	-1.31226	-1.49536
95	-0.97656	-1.80054	-1.70898	-1.67847	-1.19019	-1.28174	-1.52588
96	-1.00708	-1.83105	-1.77002	-1.67847	-1.2207	-1.28174	-1.5564
97	-1.0376	-1.86157	-1.83105	-1.64795	-1.2207	-1.25122	-1.58691
98	-1.06812	-1.86157	-1.86157	-1.58691	-1.25122	-1.25122	-1.64795
99	-1.09863	-1.86157	-1.92261	-1.52588	-1.25122	-1.25122	-1.67847
100	-1.12915	-1.80054	-1.92261	-1.43433	-1.25122	-1.2207	-1.67847
101	-1.12915	-1.7395	-1.92261	-1.31226	-1.25122	-1.2207	-1.67847
102	-1.15967	-1.67847	-1.92261	-1.19019	-1.25122	-1.2207	-1.67847
103	-1.15967	-1.58691	-1.92261	-1.06812	-1.28174	-1.2207	-1.61743
104	-1.15967	-1.49536	-1.89209	-0.94604	-1.28174	-1.25122	-1.58691
105	-1.15967	-1.37329	-1.86157	-0.82397	-1.31226	-1.25122	-1.52588
106	-1.19019	-1.25122	-1.83105	-0.7019	-1.34277	-1.28174	-1.46484
107	-1.19019	-1.15967	-1.80054	-0.61035	-1.37329	-1.31226	-1.37329
108	-1.2207	-1.0376	-1.80054	-0.5188	-1.40381	-1.34277	-1.31226
109	-1.28174	-0.97656	-1.80054	-0.42725	-1.43433	-1.37329	-1.25122
110	-1.37329	-0.88501	-1.80054	-0.36621	-1.46484	-1.40381	-1.2207
111	-1.43433	-0.82397	-1.83105	-0.30518	-1.46484	-1.43433	-1.19019
112	-1.52588	-0.79346	-1.86157	-0.27466	-1.46484	-1.43433	-1.15967
113	-1.61743	-0.76294	-1.92261	-0.27466	-1.46484	-1.46484	-1.15967
114	-1.70898	-0.76294	-1.95312	-0.27466	-1.46484	-1.46484	-1.15967
115	-1.7395	-0.79346	-1.98364	-0.27466	-1.43433	-1.46484	-1.15967
116	-1.77002	-0.82397	-2.04468	-0.33569	-1.40381	-1.43433	-1.19019
117	-1.80054	-0.88501	-2.04468	-0.39673	-1.34277	-1.43433	-1.2207
118	-1.77002	-0.94604	-2.0752	-0.45776	-1.31226	-1.40381	-1.25122
119	-1.7395	-1.00708	-2.0752	-0.54932	-1.25122	-1.37329	-1.31226
120	-1.67847	-1.09863	-2.0752	-0.61035	-1.2207	-1.34277	-1.34277
121	-1.61743	-1.19019	-2.04468	-0.7019	-1.19019	-1.31226	-1.37329
122	-1.52588	-1.28174	-2.01416	-0.76294	-1.19019	-1.31226	-1.43433
123	-1.46484	-1.37329	-1.95312	-0.79346	-1.19019	-1.28174	-1.46484
124	-1.40381	-1.46484	-1.92261	-0.79346	-1.19019	-1.25122	-1.52588
125	-1.34277	-1.52588	-1.89209	-0.79346	-1.19019	-1.2207	-1.5564
126	-1.31226	-1.58691	-1.86157	-0.79346	-1.2207	-1.2207	-1.61743
127	-1.28174	-1.61743	-1.83105	-0.76294	-1.25122	-1.19019	-1.67847
128	-1.28174	-1.61743	-1.83105	-0.76294	-1.25122	-1.15967	-1.7395
129	-1.31226	-1.61743	-1.83105	-0.76294	-1.25122	-1.12915	-1.80054
130	-1.34277	-1.5564	-1.83105	-0.79346	-1.25122	-1.09863	-1.83105
131	-1.37329	-1.49536	-1.83105	-0.82397	-1.25122	-1.06812	-1.86157
132	-1.43433	-1.40381	-1.86157	-0.88501	-1.2207	-1.06812	-1.86157
133	-1.46484	-1.31226	-1.86157	-0.97656	-1.19019	-1.06812	-1.86157
134	-1.52588	-1.25122	-1.89209	-1.06812	-1.15967	-1.06812	-1.86157
135	-1.5564	-1.15967	-1.89209	-1.19019	-1.12915	-1.06812	-1.83105
136	-1.58691	-1.06812	-1.89209	-1.28174	-1.09863	-1.09863	-1.80054
137	-1.58691	-1.00708	-1.89209	-1.37329	-1.0376	-1.09863	-1.80054
138	-1.58691	-0.97656	-1.92261	-1.46484	-1.00708	-1.12915	-1.80054
139	-1.5564	-0.94604	-1.92261	-1.5564	-0.97656	-1.15967	-1.83105
140	-1.52588	-0.94604	-1.95312	-1.61743	-0.94604	-1.15967	-1.86157
141	-1.49536	-0.97656	-1.98364	-1.67847	-0.91553	-1.19019	-1.89209
142	-1.43433	-1.0376	-2.01416	-1.7395	-0.88501	-1.19019	-1.95312
143	-1.40381	-1.09863	-2.0752	-1.77002	-0.85449	-1.2207	-1.98364
144	-1.37329	-1.19019	-2.13623	-1.80054	-0.85449	-1.2207	-2.01416
145	-1.34277	-1.28174	-2.19727	-1.83105	-0.85449	-1.2207	-2.01416
146	-1.34277	-1.40381	-2.2583	-1.86157	-0.85449	-1.2207	-2.01416
147	-1.34277	-1.49536	-2.34985	-1.86157	-0.85449	-1.2207	-1.98364
148	-1.34277	-1.58691	-2.38037	-1.86157	-0.88501	-1.2207	-1.95312
149	-1.34277	-1.67847	-2.44141	-1.89209	-0.91553	-1.2207	-1.92261
150	-1.34277	-1.7395	-2.44141	-1.89209	-0.91553	-1.2207	-1.89209
151	-1.37329	-1.80054	-2.44141	-1.92261	-0.91553	-1.2207	-1.89209
152	-1.40381	-1.83105	-2.41089	-1.95312	-0.94604	-1.2207	-1.86157
153	-1.43433	-1.83105	-2.38037	-2.01416	-0.94604	-1.2207	-1.89209
154	-1.46484	-1.86157	-2.34985	-2.0752	-0.91553	-1.2207	-1.89209
155	-1.49536	-1.86157	-2.31934	-2.10571	-0.91553	-1.19019	-1.89209
156	-1.5564	-1.86157	-2.31934	-2.16675	-0.91553	-1.19019	-1.92261
157	-1.58691	-1.86157	-2.31934	-2.19727	-0.88501	-1.15967	-1.92261
158	-1.61743	-1.86157	-2.31934	-2.22778	-0.85449	-1.12915	-1.92261
159	-1.61743	-1.86157	-2.34985	-2.22778	-0.82397	-1.12915	-1.92261
160	-1.61743	-1.83105	-2.34985	-2.22778	-0.79346	-1.12915	-1.92261
161	-1.58691	-1.77002	-2.38037	-2.19727	-0.76294	-1.09863	-1.89209
162	-1.52588	-1.70898	-2.38037	-2.16675	-0.73242	-1.09863	-1.89209
163	-1.49536	-1.64795	-2.38037	-2.13623	-0.7019	-1.09863	-1.86157
164	-1.43433	-1.5564	-2.38037	-2.10571	-0.67139	-1.06812	-1.86157
165	-1.37329	-1.49536	-2.34985	-2.0752	-0.67139	-1.06812	-1.83105
166	-1.34277	-1.40381	-2.31934	-2.04468	-0.67139	-1.06812	-1.80054
167	-1.31226	-1.34277	-2.2583	-2.01416	-0.7019	-1.06812	-1.77002
168	-1.25122	-1.31226	-2.22778	-2.01416	-0.73242	-1.06812	-1.7395
169	-1.2207	-1.31226	-2.16675	-2.01416	-0.76294	-1.09863	-1.70898
170	-1.19019	-1.31226	-2.10571	-2.04468	-0.82397	-1.09863	-1.67847
171	-1.19019	-1.31226	-2.04468	-2.04468	-0.88501	-1.12915	-1.64795
172	-1.15967	-1.34277	-1.98364	-2.0752	-0.91553	-1.15967	-1.61743
173	-1.15967	-1.37329	-1.92261	-2.0752	-0.94604	-1.15967	-1.58691
174	-1.15967	-1.37329	-1.89209	-2.0752	-0.97656	-1.15967	-1.5564
175	-1.15967	-1.37329	-1.83105	-2.0752	-1.00708	-1.15967	-1.52588
176	-1.19019	-1.34277	-1.80054	-2.04468	-1.00708	-1.15967	-1.49536
177	-1.2207	-1.31226	-1.80054	-2.04468	-1.00708	-1.12915	-1.46484
178	-1.25122	-1.28174	-1.77002	-2.01416	-1.00708	-1.12915	-1.43433
179	-1.28174	-1.2207	-1.77002	-1.98364	-1.0376	-1.09863	-1.40381
180	-1.31226	-1.19019	-1.7395	-1.95312	-1.0376	-1.09863	-1.40381
181	-1.31226	-1.19019	-1.7395	-1.95312	-1.0376	-1.09863	-1.40381
182	-1.31226	-1.15967	-1.7395	-1.92261	-1.0376	-1.09863	-1.40381
183	-1.31226	-1.15967	-1.7395	-1.92261	-1.06812	-1.06812	-1.40381
184	-1.28174	-1.19019	-1.7395	-1.89209	-1.06812	-1.06812	-1.43433
185	-1.25122	-1.2207	-1.7395	-1.89209	-1.09863	-1.0376	-1.46484
186	-1.19019	-1.2207	-1.7395	-1.89209	-1.09863	-1.00708	-1.49536
187	-1.12915	-1.28174	-1.7395	-1.89209	-1.09863	-0.97656	-1.49536
188	-1.09863	-1.31226	-1.77002	-1.89209	-1.12915	-0.94604	-1.49536
189	-1.06812	-1.34277	-1.77002	-1.86157	-1.12915	-0.88501	-1.52588
190	-1.06812	-1.37329	-1.77002	-1.89209	-1.12915	-0.85449	-1.49536
191	-1.0376	-1.43433	-1.77002	-1.89209	-1.15967	-0.82397	-1.46484
192	-1.06812	-1.46484	-1.80054	-1.89209	-1.15967	-0.76294	-1.43433
193	-1.06812	-1.52588	-1.80054	-1.89209	-1.19019	-0.76294	-1.40381
194	-1.09863	-1.58691	-1.83105	-1.86157	-1.2207	-0.73242	-1.37329
195	-1.12915	-1.61743	-1.86157	-1.86157	-1.25122	-0.73242	-1.31226
196	-1.15967	-1.67847	-1.89209	-1.86157	-1.31226	-0.73242	-1.28174
197	-1.15967	-1.70898	-1.95312	-1.86157	-1.34277	-0.76294	-1.25122
198	-1.19019	-1.7395	-2.01416	-1.89209	-1.40381	-0.79346	-1.25122
199	-1.2207	-1.7395	-2.04468	-1.89209	-1.46484	-0.82397	-1.25122
200	-1.25122	-1.77002	-2.0752	-1.89209	-1.49536	-0.85449	-1.28174
201	-1.28174	-1.77002	-2.0752	-1.92261	-1.5564	-0.88501	-1.31226
202	-1.28174	-1.80054	-2.0752	-1.92261	-1.5564	-0.88501	-1.31226
203	-1.28174	-1.80054	-2.04468	-1.92261	-1.5564	-0.91553	-1.34277
204	-1.28174	-1.83105	-1.98364	-1.92261	-1.5564	-0.88501	-1.34277
205	-1.28174	-1.83105	-1.92261	-1.89209	-1.52588	-0.88501	-1.34277
206	-1.28174	-1.86157	-1.86157	-1.86157	-1.46484	-0.85449	-1.31226
207	-1.25122	-1.86157	-1.77002	-1.83105	-1.40381	-0.79346	-1.28174
208	-1.25122	-1.89209	-1.67847	-1.80054	-1.34277	-0.76294	-1.25122
209	-1.25122	-1.89209	-1.58691	-1.7395	-1.28174	-0.73242	-1.19019
210	-1.25122	-1.89209	-1.49536	-1.67847	-1.2207	-0.7019	-1.09863
211	-1.31226	-1.89209	-1.43433	-1.61743	-1.19019	-0.64087	-1.0376
212	-1.34277	-1.89209	-1.37329	-1.5564	-1.15967	-0.61035	-0.97656
213	-1.40381	-1.89209	-1.31226	-1.49536	-1.19019	-0.57983	-0.91553
214	-1.46484	-1.89209	-1.28174	-1.43433	-1.2207	-0.54932	-0.85449
215	-1.49536	-1.86157	-1.25122	-1.40381	-1.25122	-0.54932	-0.85449
216	-1.5564	-1.86157	-1.25122	-1.34277	-1.31226	-0.5188	-0.82397
217	-1.5564	-1.83105	-1.2207	-1.31226	-1.37329	-0.5188	-0.85449
218	-1.5564	-1.80054	-1.2207	-1.28174	-1.43433	-0.48828	-0.88501
219	-1.5564	-1.7395	-1.2207	-1.28174	-1.49536	-0.48828	-0.94604
220	-1.52588	-1.67847	-1.2207	-1.28174	-1.52588	-0.48828	-1.00708
221	-1.46484	-1.64795	-1.2207	-1.28174	-1.58691	-0.5188	-1.09863
222	-1.43433	-1.58691	-1.2207	-1.31226	-1.58691	-0.5188	-1.19019
223	-1.37329	-1.52588	-1.2207	-1.31226	-1.61743	-0.5188	-1.28174
224	-1.31226	-1.49536	-1.2207	-1.34277	-1.58691	-0.5188	-1.37329
225	-1.25122	-1.46484	-1.25122	-1.37329	-1.58691	-0.54932	-1.43433
226	-1.2207	-1.46484	-1.25122	-1.37329	-1.5564	-0.54932	-1.46484
227	-1.19019	-1.46484	-1.25122	-1.37329	-1.49536	-0.57983	-1.46484
228	-1.15967	-1.46484	-1.28174	-1.40381	-1.46484	-0.57983	-1.43433
229	-1.12915	-1.46484	-1.28174	-1.40381	-1.43433	-0.64087	-1.40381
230	-1.12915	-1.46484	-1.28174	-1.40381	-1.40381	-0.67139	-1.34277
231	-1.12915	-1.46484	-1.28174	-1.40381	-1.40381	-0.7019	-1.28174
232	-1.09863	-1.46484	-1.31226	-1.40381	-1.37329	-0.76294	-1.2207
233	-1.09863	-1.46484	-1.31226	-1.37329	-1.37329	-0.79346	-1.19019
234	-1.09863	-1.43433	-1.31226	-1.37329	-1.37329	-0.82397	-1.15967
235	-1.09863	-1.43433	-1.34277	-1.34277	-1.37329	-0.85449	-1.12915
236	-1.06812	-1.40381	-1.37329	-1.28174	-1.37329	-0.88501	-1.15967
237	-1.0376	-1.34277	-1.40381	-1.25122	-1.34277	-0.91553	-1.19019
238	-1.0376	-1.25122	-1.40381	-1.2207	-1.34277	-0.91553	-1.2207
239	-1.00708	-1.19019	-1.43433	-1.2207	-1.31226	-0.91553	-1.25122
240	-0.97656	-1.06812	-1.46484	-1.2207	-1.28174	-0.91553	-1.28174
241	-0.94604	-0.97656	-1.46484	-1.25122	-1.25122	-0.88501	-1.31226
242	-0.94604	-0.85449	-1.46484	-1.28174	-1.25122	-0.85449	-1.31226
243	-0.91553	-0.76294	-1.43433	-1.34277	-1.2207	-0.85449	-1.31226
244	-0.91553	-0.67139	-1.40381	-1.40381	-1.19019	-0.82397	-1.31226
245	-0.88501	-0.57983	-1.37329	-1.43433	-1.19019	-0.79346	-1.31226
246	-0.88501	-0.54932	-1.34277	-1.49536	-1.19019	-0.76294	-1.31226
247	-0.88501	-0.5188	-1.28174	-1.52588	-1.19019	-0.73242	-1.31226
248	-0.88501	-0.5188	-1.25122	-1.5564	-1.19019	-0.73242	-1.31226
249	-0.88501	-0.5188	-1.2207	-1.58691	-1.2207	-0.7019	-1.31226
250	-0.91553	-0.54932	-1.19019	-1.58691	-1.2207	-0.7019	-1.28174
251	-0.91553	-0.57983	-1.15967	-1.61743	-1.25122	-0.7019	-1.25122
252	-0.97656	-0.64087	-1.15967	-1.61743	-1.25122	-0.73242	-1.2207
253	-1.00708	-0.64087	-1.19019	-1.64795	-1.2207	-0.76294	-1.19019
254	-1.06812	-0.67139	-1.2207	-1.67847	-1.19019	-0.79346	-1.15967
255	-1.12915	-0.67139	-1.28174	-1.7395	-1.15967	-0.82397	-1.09863
256	-1.19019	-0.7019	-1.34277	-1.80054	-1.12915	-0.85449	-1.06812
257	-1.25122	-0.7019	-1.40381	-1.86157	-1.06812	-0.91553	-1.0376
258	-1.28174	-0.7019	-1.49536	-1.92261	-1.0376	-0.91553	-1.0376
259	-1.31226	-0.7019	-1.5564	-2.01416	-0.97656	-0.94604	-1.00708
260	-1.34277	-0.7019	-1.58691	-2.0752	-0.94604	-0.94604	-1.00708
261	-1.37329	-0.7019	-1.61743	-2.13623	-0.91553	-0.94604	-0.97656
262	-1.37329	-0.7019	-1.64795	-2.16675	-0.88501	-0.94604	-0.94604
263	-1.37329	-0.7019	-1.67847	-2.19727	-0.88501	-0.94604	-0.88501
264	-1.37329	-0.7019	-1.67847	-2.19727	-0.88501	-0.91553	-0.85449
265	-1.40381	-0.7019	-1.67847	-2.19727	-0.91553	-0.91553	-0.79346
266	-1.40381	-0.7019	-1.67847	-2.16675	-0.91553	-0.91553	-0.73242
267	-1.40381	-0.7019	-1.64795	-2.10571	-0.91553	-0.91553	-0.67139
268	-1.40381	-0.67139	-1.64795	-2.04468	-0.91553	-0.91553	-0.64087
269	-1.37329	-0.67139	-1.64795	-1.98364	-0.91553	-0.91553	-0.61035
270	-1.37329	-0.67139	-1.64795	-1.92261	-0.91553	-0.94604	-0.57983
271	-1.34277	-0.67139	-1.61743	-1.86157	-0.91553	-0.94604	-0.57983
272	-1.31226	-0.67139	-1.58691	-1.80054	-0.91553	-0.97656	-0.57983
273	-1.28174	-0.67139	-1.58691	-1.77002	-0.91553	-0.97656	-0.57983
274	-1.28174	-0.67139	-1.5564	-1.70898	-0.91553	-0.97656	-0.61035
275	-1.28174	-0.67139	-1.49536	-1.67847	-0.91553	-0.94604	-0.64087
276	-1.28174	-0.7019	-1.46484	-1.67847	-0.91553	-0.91553	-0.67139
277	-1.31226	-0.7019	-1.43433	-1.64795	-0.91553	-0.88501	-0.7019
278	-1.34277	-0.76294	-1.40381	-1.64795	-0.91553	-0.85449	-0.76294
279	-1.37329	-0.79346	-1.37329	-1.61743	-0.88501	-0.82397	-0.85449
280	-1.43433	-0.82397	-1.37329	-1.58691	-0.85449	-0.79346	-0.94604
281	-1.49536	-0.88501	-1.37329	-1.5564	-0.79346	-0.79346	-1.0376
282	-1.5564	-0.94604	-1.37329	-1.52588	-0.76294	-0.76294	-1.15967
283	-1.61743	-1.00708	-1.40381	-1.49536	-0.76294	-0.76294	-1.25122
284	-1.67847	-1.06812	-1.43433	-1.46484	-0.73242	-0.76294	-1.34277
285	-1.70898	-1.12915	-1.43433	-1.43433	-0.76294	-0.73242	-1.40381
286	-1.77002	-1.15967	-1.46484	-1.40381	-0.76294	-0.73242	-1.46484
287	-1.80054	-1.2207	-1.49536	-1.37329	-0.82397	-0.7019	-1.49536
288	-1.80054	-1.25122	-1.49536	-1.34277	-0.85449	-0.7019	-1.49536
289	-1.80054	-1.28174	-1.49536	-1.34277	-0.91553	-0.67139	-1.46484
290	-1.80054	-1.31226	-1.49536	-1.34277	-0.97656	-0.64087	-1.43433
291	-1.7395	-1.31226	-1.46484	-1.34277	-1.0376	-0.64087	-1.43433
292	-1.70898	-1.31226	-1.43433	-1.40381	-1.09863	-0.64087	-1.40381
293	-1.64795	-1.28174	-1.43433	-1.46484	-1.12915	-0.64087	-1.37329
294	-1.58691	-1.28174	-1.40381	-1.5564	-1.15967	-0.64087	-1.37329
295	-1.5564	-1.25122	-1.37329	-1.64795	-1.19019	-0.67139	-1.37329
296	-1.52588	-1.19019	-1.34277	-1.7395	-1.19019	-0.7019	-1.37329
297	-1.49536	-1.15967	-1.31226	-1.80054	-1.19019	-0.76294	-1.40381
298	-1.46484	-1.12915	-1.31226	-1.86157	-1.15967	-0.82397	-1.43433
299	-1.46484	-1.09863	-1.28174	-1.86157	-1.12915	-0.88501	-1.49536
300	-1.43433	-1.06812	-1.28174	-1.86157	-1.09863	-0.97656	-1.5564
301	-1.43433	-1.06812	-1.25122	-1.83105	-1.09863	-1.06812	-1.61743
302	-1.43433	-1.06812	-1.25122	-1.80054	-1.06812	-1.12915	-1.67847
303	-1.43433	-1.06812	-1.25122	-1.7395	-1.09863	-1.19019	-1.7395
304	-1.43433	-1.06812	-1.25122	-1.7395	-1.12915	-1.25122	-1.83105
305	-1.43433	-1.06812	-1.28174	-1.7395	-1.15967	-1.28174	-1.89209
306	-1.40381	-1.06812	-1.31226	-1.77002	-1.19019	-1.28174	-1.95312
307	-1.40381	-1.06812	-1.37329	-1.80054	-1.2207	-1.28174	-1.98364
308	-1.37329	-1.0376	-1.40381	-1.89209	-1.25122	-1.2207	-2.01416
309	-1.34277	-1.00708	-1.43433	-1.95312	-1.28174	-1.19019	-2.04468
310	-1.34277	-1.00708	-1.46484	-2.04468	-1.28174	-1.12915	-2.04468
311	-1.31226	-0.97656	-1.49536	-2.13623	-1.25122	-1.09863	-2.04468
312	-1.28174	-0.97656	-1.52588	-2.19727	-1.2207	-1.0376	-2.04468
313	-1.28174	-0.97656	-1.5564	-2.22778	-1.19019	-1.00708	-2.04468
314	-1.25122	-0.97656	-1.58691	-2.2583	-1.15967	-0.97656	-2.01416
315	-1.25122	-0.97656	-1.61743	-2.2583	-1.12915	-0.97656	-1.98364
316	-1.25122	-1.00708	-1.64795	-2.22778	-1.06812	-0.94604	-1.95312
317	-1.25122	-1.00708	-1.70898	-2.19727	-1.0376	-0.91553	-1.92261
318	-1.2207	-1.0376	-1.77002	-2.13623	-1.00708	-0.91553	-1.89209
319	-1.2207	-1.09863	-1.83105	-2.10571	-0.97656	-0.88501	-1.86157
320	-1.19019	-1.12915	-1.89209	-2.0752	-0.94604	-0.85449	-1.80054
321	-1.15967	-1.15967	-1.98364	-2.04468	-0.91553	-0.85449	-1.77002
322	-1.12915	-1.19019	-2.0752	-2.0752	-0.88501	-0.82397	-1.70898
323	-1.12915	-1.25122	-2.16675	-2.0752	-0.85449	-0.79346	-1.64795
324	-1.09863	-1.25122	-2.2583	-2.10571	-0.85449	-0.76294	-1.5564
325	-1.09863	-1.28174	-2.34985	-2.16675	-0.82397	-0.73242	-1.49536
326	-1.06812	-1.28174	-2.47192	-2.19727	-0.82397	-0.7019	-1.40381
327	-1.06812	-1.28174	-2.56348	-2.2583	-0.82397	-0.67139	-1.31226
328	-1.06812	-1.28174	-2.62451	-2.28882	-0.82397	-0.67139	-1.19019
329	-1.0376	-1.28174	-2.68555	-2.28882	-0.82397	-0.67139	-1.12915
330	-1.0376	-1.28174	-2.74658	-2.28882	-0.85449	-0.7019	-1.0376
331	-1.00708	-1.28174	-2.74658	-2.2583	-0.88501	-0.73242	-1.00708
332	-1.00708	-1.28174	-2.74658	-2.22778	-0.88501	-0.76294	-0.97656
333	-1.00708	-1.28174	-2.74658	-2.19727	-0.91553	-0.82397	-0.97656
334	-1.00708	-1.31226	-2.71606	-2.13623	-0.91553	-0.91553	-0.97656
335	-1.00708	-1.31226	-2.68555	-2.10571	-0.94604	-0.97656	-1.0376
336	-1.00708	-1.34277	-2.65503	-2.0752	-0.94604	-1.06812	-1.06812
337	-1.00708	-1.34277	-2.59399	-2.04468	-0.94604	-1.12915	-1.12915
338	-1.0376	-1.37329	-2.56348	-2.01416	-0.94604	-1.2207	-1.2207
339	-1.0376	-1.37329	-2.50244	-1.98364	-0.94604	-1.28174	-1.25122
340	-1.0376	-1.37329	-2.47192	-1.98364	-0.94604	-1.34277	-1.31226
341	-1.06812	-1.37329	-2.44141	-1.95312	-0.91553	-1.37329	-1.34277
342	-1.09863	-1.37329	-2.41089	-1.92261	-0.91553	-1.40381	-1.37329
343	-1.09863	-1.37329	-2.38037	-1.92261	-0.91553	-1.43433	-1.37329
344	-1.12915	-1.37329	-2.34985	-1.92261	-0.91553	-1.43433	-1.37329
345	-1.15967	-1.37329	-2.28882	-1.92261	-0.91553	-1.43433	-1.37329
346	-1.19019	-1.40381	-2.22778	-1.92261	-0.91553	-1.40381	-1.37329
347	-1.2207	-1.43433	-2.16675	-1.92261	-0.94604	-1.37329	-1.34277
348	-1.28174	-1.49536	-2.10571	-1.89209	-0.94604	-1.34277	-1.31226
349	-1.31226	-1.5564	-2.04468	-1.86157	-0.97656	-1.28174	-1.28174
350	-1.34277	-1.64795	-1.98364	-1.83105	-0.97656	-1.25122	-1.25122
351	-1.37329	-1.7395	-1.92261	-1.77002	-1.00708	-1.2207	-1.25122
352	-1.37329	-1.80054	-1.89209	-1.67847	-1.00708	-1.19019	-1.2207
353	-1.37329	-1.89209	-1.83105	-1.58691	-1.0376	-1.15967	-1.19019
354	-1.37329	-1.98364	-1.80054	-1.49536	-1.0376	-1.12915	-1.15967
355	-1.34277	-2.0752	-1.80054	-1.37329	-1.06812	-1.06812	-1.12915
356	-1.34277	-2.13623	-1.77002	-1.31226	-1.09863	-1.0376	-1.09863
357	-1.31226	-2.22778	-1.77002	-1.25122	-1.09863	-0.97656	-1.09863
358	-1.28174	-2.28882	-1.7395	-1.19019	-1.12915	-0.91553	-1.09863
359	-1.28174	-2.34985	-1.7395	-1.19019	-1.15967	-0.85449	-1.09863
360	-1.28174	-2.38037	-1.7395	-1.19019	-1.19019	-0.79346	-1.09863
361	-1.31226	-2.41089	-1.70898	-1.2207	-1.19019	-0.73242	-1.12915
362	-1.34277	-2.41089	-1.70898	-1.2207	-1.2207	-0.67139	-1.15967
363	-1.40381	-2.38037	-1.70898	-1.25122	-1.2207	-0.64087	-1.2207
364	-1.43433	-2.31934	-1.70898	-1.28174	-1.19019	-0.61035	-1.28174
365	-1.46484	-2.2583	-1.70898	-1.31226	-1.19019	-0.57983	-1.37329
366	-1.49536	-2.19727	-1.70898	-1.28174	-1.15967	-0.57983	-1.46484
367	-1.49536	-2.10571	-1.70898	-1.28174	-1.12915	-0.54932	-1.5564
368	-1.52588	-2.01416	-1.70898	-1.25122	-1.06812	-0.54932	-1.64795
369	-1.52588	-1.92261	-1.70898	-1.19019	-1.0376	-0.5188	-1.7395
370	-1.49536	-1.83105	-1.70898	-1.12915	-1.00708	-0.5188	-1.80054
371	-1.46484	-1.77002	-1.70898	-1.06812	-1.00708	-0.5188	-1.86157
372	-1.43433	-1.67847	-1.67847	-1.0376	-0.97656	-0.5188	-1.92261
373	-1.40381	-1.58691	-1.64795	-0.97656	-0.97656	-0.48828	-1.98364
374	-1.37329	-1.52588	-1.61743	-0.94604	-0.97656	-0.48828	-2.01416
375	-1.34277	-1.43433	-1.5564	-0.94604	-0.97656	-0.48828	-2.0752
376	-1.28174	-1.37329	-1.52588	-0.94604	-0.97656	-0.5188	-2.10571
377	-1.25122	-1.31226	-1.49536	-0.94604	-0.97656	-0.5188	-2.13623
378	-1.19019	-1.28174	-1.43433	-0.97656	-0.97656	-0.5188	-2.16675
379	-1.15967	-1.2207	-1.43433	-1.00708	-0.97656	-0.5188	-2.22778
380	-1.12915	-1.19019	-1.40381	-1.0376	-0.94604	-0.54932	-2.2583
381	-1.12915	-1.15967	-1.40381	-1.06812	-0.97656	-0.54932	-2.31934
382	-1.15967	-1.12915	-1.37329	-1.06812	-0.97656	-0.57983	-2.38037
383	-1.19019	-1.09863	-1.37329	-1.06812	-0.97656	-0.57983	-2.44141
384	-1.25122	-1.06812	-1.37329	-1.06812	-1.00708	-0.61035	-2.50244
385	-1.31226	-1.0376	-1.37329	-1.0376	-1.0376	-0.61035	-2.56348
386	-1.40381	-1.00708	-1.34277	-1.00708	-1.06812	-0.61035	-2.62451
387	-1.46484	-1.00708	-1.34277	-0.97656	-1.12915	-0.64087	-2.68555
388	-1.52588	-1.00708	-1.31226	-0.91553	-1.15967	-0.64087	-2.71606
389	-1.5564	-1.00708	-1.31226	-0.88501	-1.19019	-0.64087	-2.74658
390	-1.61743	-1.0376	-1.28174	-0.88501	-1.2207	-0.64087	-2.74658
391	-1.61743	-1.06812	-1.25122	-0.88501	-1.25122	-0.67139	-2.7771
392	-1.64795	-1.09863	-1.2207	-0.88501	-1.25122	-0.67139	-2.7771
393	-1.64795	-1.12915	-1.2207	-0.91553	-1.25122	-0.67139	-2.7771
394	-1.64795	-1.19019	-1.19019	-0.97656	-1.25122	-0.67139	-2.7771
395	-1.61743	-1.2207	-1.19019	-1.06812	-1.25122	-0.64087	-2.74658
396	-1.61743	-1.28174	-1.19019	-1.12915	-1.25122	-0.61035	-2.71606
397	-1.58691	-1.31226	-1.19019	-1.25122	-1.25122	-0.54932	-2.68555
398	-1.5564	-1.34277	-1.2207	-1.34277	-1.25122	-0.5188	-2.62451
399	-1.52588	-1.37329	-1.25122	-1.43433	-1.25122	-0.42725	-2.56348
400	-1.49536	-1.40381	-1.28174	-1.52588	-1.25122	-0.39673	-2.47192
401	-1.49536	-1.40381	-1.34277	-1.61743	-1.2207	-0.33569	-2.38037
402	-1.46484	-1.40381	-1.43433	-1.64795	-1.19019	-0.30518	-2.2583
403	-1.46484	-1.40381	-1.49536	-1.70898	-1.15967	-0.30518	-2.16675
404	-1.46484	-1.37329	-1.5564	-1.7395	-1.09863	-0.30518	-2.04468
405	-1.46484	-1.34277	-1.61743	-1.7395	-1.0376	-0.33569	-1.92261
406	-1.43433	-1.31226	-1.67847	-1.7395	-0.97656	-0.36621	-1.83105
407	-1.43433	-1.25122	-1.70898	-1.70898	-0.94604	-0.39673	-1.77002
408	-1.43433	-1.2207	-1.70898	-1.70898	-0.91553	-0.45776	-1.70898
409	-1.40381	-1.15967	-1.70898	-1.67847	-0.91553	-0.48828	-1.67847
410	-1.40381	-1.06812	-1.70898	-1.67847	-0.91553	-0.5188	-1.64795
411	-1.40381	-1.00708	-1.67847	-1.67847	-0.94604	-0.54932	-1.64795
412	-1.40381	-0.94604	-1.64795	-1.64795	-1.00708	-0.61035	-1.64795
413	-1.40381	-0.85449	-1.61743	-1.64795	-1.0376	-0.64087	-1.64795
414	-1.40381	-0.79346	-1.61743	-1.61743	-1.09863	-0.7019	-1.64795
415	-1.40381	-0.73242	-1.58691	-1.61743	-1.12915	-0.76294	-1.61743
416	-1.40381	-0.7019	-1.5564	-1.58691	-1.15967	-0.82397	-1.61743
417	-1.40381	-0.67139	-1.52588	-1.5564	-1.15967	-0.88501	-1.58691
418	-1.40381	-0.64087	-1.52588	-1.52588	-1.15967	-0.94604	-1.5564
419	-1.40381	-0.64087	-1.49536	-1.46484	-1.15967	-1.00708	-1.52588
420	-1.40381	-0.64087	-1.46484	-1.43433	-1.12915	-1.0376	-1.49536
421	-1.40381	-0.64087	-1.43433	-1.40381	-1.09863	-1.06812	-1.49536
422	-1.43433	-0.64087	-1.40381	-1.37329	-1.06812	-1.09863	-1.52588
423	-1.43433	-0.67139	-1.37329	-1.34277	-1.0376	-1.09863	-1.52588
424	-1.43433	-0.67139	-1.31226	-1.34277	-1.00708	-1.09863	-1.58691
425	-1.46484	-0.64087	-1.28174	-1.34277	-0.97656	-1.09863	-1.61743
426	-1.46484	-0.64087	-1.25122	-1.31226	-0.94604	-1.09863	-1.67847
427	-1.49536	-0.61035	-1.19019	-1.31226	-0.91553	-1.06812	-1.7395
428	-1.49536	-0.54932	-1.19019	-1.31226	-0.91553	-1.06812	-1.80054
429	-1.52588	-0.5188	-1.15967	-1.31226	-0.88501	-1.06812	-1.86157
430	-1.52588	-0.48828	-1.15967	-1.28174	-0.88501	-1.0376	-1.92261
431	-1.5564	-0.42725	-1.12915	-1.28174	-0.88501	-1.00708	-1.98364
432	-1.5564	-0.42725	-1.12915	-1.28174	-0.88501	-0.97656	-2.04468
433	-1.58691	-0.42725	-1.12915	-1.28174	-0.88501	-0.94604	-2.10571
434	-1.58691	-0.42725	-1.12915	-1.28174	-0.88501	-0.88501	-2.13623
435	-1.58691	-0.48828	-1.09863	-1.31226	-0.88501	-0.85449	-2.19727
436	-1.5564	-0.54932	-1.06812	-1.31226	-0.88501	-0.79346	-2.22778
437	-1.52588	-0.61035	-1.00708	-1.34277	-0.88501	-0.73242	-2.28882
438	-1.49536	-0.7019	-0.97656	-1.34277	-0.88501	-0.67139	-2.28882
439	-1.43433	-0.79346	-0.91553	-1.34277	-0.88501	-0.61035	-2.31934
440	-1.37329	-0.88501	-0.88501	-1.34277	-0.88501	-0.54932	-2.31934
441	-1.34277	-0.94604	-0.88501	-1.31226	-0.85449	-0.48828	-2.31934
442	-1.28174	-1.0376	-0.88501	-1.28174	-0.82397	-0.42725	-2.31934
443	-1.25122	-1.09863	-0.91553	-1.25122	-0.82397	-0.36621	-2.31934
444	-1.25122	-1.15967	-0.94604	-1.19019	-0.79346	-0.33569	-2.31934
445	-1.25122	-1.19019	-1.00708	-1.12915	-0.76294	-0.30518	-2.31934
446	-1.25122	-1.2207	-1.06812	-1.06812	-0.73242	-0.27466	-2.31934
447	-1.25122	-1.25122	-1.12915	-1.00708	-0.73242	-0.24414	-2.31934
448	-1.25122	-1.25122	-1.15967	-1.00708	-0.73242	-0.24414	-2.28882
449	-1.28174	-1.25122	-1.19019	-0.97656	-0.73242	-0.21362	-2.2583
450	-1.28174	-1.2207	-1.19019	-1.00708	-0.76294	-0.21362	-2.22778
451	-1.28174	-1.19019	-1.19019	-1.0376	-0.76294	-0.21362	-2.16675
452	-1.28174	-1.15967	-1.15967	-1.06812	-0.79346	-0.21362	-2.10571
453	-1.28174	-1.12915	-1.09863	-1.12915	-0.82397	-0.21362	-2.01416
454	-1.28174	-1.09863	-1.06812	-1.19019	-0.85449	-0.21362	-1.92261
455	-1.28174	-1.09863	-0.97656	-1.25122	-0.88501	-0.21362	-1.83105
456	-1.31226	-1.12915	-0.91553	-1.31226	-0.94604	-0.21362	-1.7395
457	-1.31226	-1.15967	-0.85449	-1.34277	-1.00708	-0.21362	-1.61743
458	-1.31226	-1.19019	-0.76294	-1.37329	-1.06812	-0.21362	-1.52588
459	-1.31226	-1.25122	-0.7019	-1.37329	-1.12915	-0.21362	-1.43433
460	-1.34277	-1.34277	-0.67139	-1.37329	-1.19019	-0.21362	-1.37329
461	-1.34277	-1.40381	-0.61035	-1.37329	-1.25122	-0.18311	-1.31226
462	-1.37329	-1.46484	-0.61035	-1.34277	-1.31226	-0.18311	-1.25122
463	-1.40381	-1.52588	-0.61035	-1.34277	-1.34277	-0.15259	-1.2207
464	-1.40381	-1.58691	-0.61035	-1.31226	-1.37329	-0.15259	-1.2207
465	-1.43433	-1.64795	-0.64087	-1.31226	-1.40381	-0.12207	-1.2207
466	-1.46484	-1.70898	-0.67139	-1.31226	-1.43433	-0.12207	-1.25122
467	-1.46484	-1.7395	-0.7019	-1.34277	-1.43433	-0.12207	-1.28174
468	-1.49536	-1.80054	-0.73242	-1.37329	-1.40381	-0.12207	-1.34277
469	-1.49536	-1.83105	-0.73242	-1.40381	-1.40381	-0.12207	-1.43433
470	-1.49536	-1.86157	-0.73242	-1.46484	-1.37329	-0.15259	-1.49536
471	-1.49536	-1.89209	-0.7019	-1.5564	-1.37329	-0.18311	-1.61743
472	-1.46484	-1.92261	-0.67139	-1.61743	-1.34277	-0.18311	-1.70898
473	-1.46484	-1.95312	-0.64087	-1.70898	-1.28174	-0.21362	-1.80054
474	-1.43433	-1.95312	-0.57983	-1.77002	-1.25122	-0.21362	-1.89209
475	-1.40381	-1.98364	-0.54932	-1.86157	-1.2207	-0.24414	-1.98364
476	-1.40381	-1.98364	-0.54932	-1.95312	-1.15967	-0.24414	-2.0752
477	-1.40381	-1.95312	-0.54932	-2.04468	-1.12915	-0.27466	-2.13623
478	-1.40381	-1.92261	-0.57983	-2.10571	-1.09863	-0.30518	-2.19727
479	-1.43433	-1.89209	-0.64087	-2.19727	-1.09863	-0.33569	-2.22778
480	-1.46484	-1.86157	-0.67139	-2.28882	-1.06812	-0.33569	-2.22778
481	-1.49536	-1.80054	-0.73242	-2.34985	-1.06812	-0.36621	-2.2583
482	-1.5564	-1.7395	-0.79346	-2.41089	-1.09863	-0.39673	-2.2583
483	-1.61743	-1.70898	-0.85449	-2.44141	-1.12915	-0.42725	-2.22778
484	-1.67847	-1.67847	-0.91553	-2.44141	-1.15967	-0.42725	-2.22778
485	-1.7395	-1.61743	-0.97656	-2.44141	-1.19019	-0.42725	-2.19727
486	-1.80054	-1.58691	-1.0376	-2.41089	-1.19019	-0.42725	-2.19727
487	-1.83105	-1.5564	-1.06812	-2.38037	-1.2207	-0.39673	-2.16675
488	-1.86157	-1.52588	-1.12915	-2.31934	-1.2207	-0.36621	-2.13623
489	-1.86157	-1.52588	-1.15967	-2.22778	-1.2207	-0.33569	-2.0752
490	-1.86157	-1.49536	-1.2207	-2.13623	-1.2207	-0.30518	-2.01416
491	-1.86157	-1.46484	-1.28174	-2.0752	-1.19019	-0.27466	-1.95312
492	-1.86157	-1.46484	-1.34277	-1.98364	-1.19019	-0.21362	-1.83105
493	-1.86157	-1.46484	-1.40381	-1.89209	-1.19019	-0.18311	-1.70898
494	-1.86157	-1.49536	-1.43433	-1.86157	-1.2207	-0.15259	-1.58691
495	-1.83105	-1.52588	-1.49536	-1.80054	-1.25122	-0.12207	-1.46484
496	-1.80054	-1.58691	-1.52588	-1.77002	-1.31226	-0.09155	-1.31226
497	-1.7395	-1.61743	-1.5564	-1.77002	-1.37329	-0.09155	-1.19019
498	-1.67847	-1.64795	-1.58691	-1.77002	-1.43433	-0.09155	-1.06812
499	-1.61743	-1.67847	-1.58691	-1.77002	-1.52588	-0.09155	-0.97656
500	-1.49536	-1.67847	-1.58691	-1.77002	-1.61743	-0.12207	-0.91553
501	-1.40381	-1.67847	-1.58691	-1.77002	-1.67847	-0.12207	-0.91553
502	-1.28174	-1.64795	-1.5564	-1.77002	-1.77002	-0.15259	-0.91553
503	-1.15967	-1.61743	-1.5564	-1.77002	-1.83105	-0.18311	-0.94604
504	-1.0376	-1.58691	-1.5564	-1.77002	-1.86157	-0.18311	-0.97656
505	-0.94604	-1.5564	-1.58691	-1.77002	-1.89209	-0.21362	-1.0376
506	-0.88501	-1.5564	-1.61743	-1.7395	-1.89209	-0.24414	-1.09863
507	-0.82397	-1.52588	-1.67847	-1.7395	-1.89209	-0.24414	-1.12915
508	-0.76294	-1.5564	-1.7395	-1.7395	-1.86157	-0.24414	-1.15967
509	-0.76294	-1.5564	-1.83105	-1.7395	-1.83105	-0.27466	-1.15967
510	-0.76294	-1.58691	-1.92261	-1.7395	-1.80054	-0.27466	-1.15967
511	-0.79346	-1.61743	-2.01416	-1.7395	-1.77002	-0.27466	-1.12915
512	-0.82397	-1.67847	-2.10571	-1.7395	-1.7395	-0.30518	-1.06812
513	-0.85449	-1.70898	-2.13623	-1.70898	-1.70898	-0.30518	-1.00708
514	-0.91553	-1.77002	-2.16675	-1.67847	-1.70898	-0.30518	-0.94604
515	-0.94604	-1.83105	-2.16675	-1.64795	-1.70898	-0.30518	-0.88501
516	-1.00708	-1.89209	-2.16675	-1.58691	-1.7395	-0.30518	-0.85449
517	-1.06812	-1.95312	-2.13623	-1.49536	-1.7395	-0.27466	-0.82397
518	-1.12915	-1.98364	-2.0752	-1.43433	-1.7395	-0.27466	-0.82397
519	-1.19019	-2.04468	-2.04468	-1.37329	-1.7395	-0.27466	-0.82397
520	-1.2207	-2.0752	-1.98364	-1.28174	-1.70898	-0.30518	-0.88501
521	-1.25122	-2.10571	-1.95312	-1.2207	-1.67847	-0.30518	-0.94604
522	-1.25122	-2.13623	-1.92261	-1.19019	-1.64795	-0.33569	-1.0376
523	-1.25122	-2.13623	-1.89209	-1.12915	-1.58691	-0.39673	-1.12915
524	-1.2207	-2.16675	-1.86157	-1.12915	-1.5564	-0.45776	-1.19019
525	-1.19019	-2.16675	-1.83105	-1.09863	-1.52588	-0.5188	-1.28174
526	-1.15967	-2.19727	-1.77002	-1.09863	-1.49536	-0.57983	-1.34277
527	-1.12915	-2.22778	-1.7395	-1.09863	-1.46484	-0.67139	-1.40381
528	-1.09863	-2.2583	-1.67847	-1.09863	-1.46484	-0.73242	-1.46484
529	-1.06812	-2.28882	-1.61743	-1.09863	-1.43433	-0.82397	-1.49536
530	-1.0376	-2.31934	-1.58691	-1.06812	-1.43433	-0.88501	-1.49536
531	-1.00708	-2.34985	-1.5564	-1.06812	-1.40381	-0.94604	-1.52588
532	-1.00708	-2.34985	-1.52588	-1.06812	-1.40381	-1.00708	-1.52588
533	-0.97656	-2.34985	-1.49536	-1.06812	-1.40381	-1.06812	-1.52588
534	-0.97656	-2.31934	-1.49536	-1.06812	-1.37329	-1.09863	-1.49536
535	-0.97656	-2.31934	-1.49536	-1.09863	-1.37329	-1.12915	-1.49536
536	-0.94604	-2.2583	-1.52588	-1.12915	-1.37329	-1.15967	-1.46484
537	-0.94604	-2.22778	-1.52588	-1.15967	-1.37329	-1.15967	-1.46484
538	-0.91553	-2.19727	-1.49536	-1.19019	-1.37329	-1.15967	-1.43433
539	-0.91553	-2.16675	-1.49536	-1.2207	-1.40381	-1.12915	-1.40381
540	-0.88501	-2.13623	-1.43433	-1.2207	-1.40381	-1.09863	-1.40381
541	-0.85449	-2.10571	-1.40381	-1.25122	-1.43433	-1.0376	-1.40381
542	-0.85449	-2.10571	-1.34277	-1.25122	-1.43433	-0.97656	-1.40381
543	-0.85449	-2.10571	-1.25122	-1.2207	-1.43433	-0.91553	-1.43433
544	-0.88501	-2.0752	-1.15967	-1.2207	-1.43433	-0.85449	-1.49536
545	-0.91553	-2.0752	-1.06812	-1.19019	-1.43433	-0.79346	-1.52588
546	-0.94604	-2.0752	-0.94604	-1.15967	-1.40381	-0.73242	-1.58691
547	-1.00708	-2.0752	-0.85449	-1.12915	-1.40381	-0.7019	-1.64795
548	-1.06812	-2.04468	-0.73242	-1.12915	-1.37329	-0.67139	-1.70898
549	-1.12915	-2.01416	-0.64087	-1.12915	-1.34277	-0.64087	-1.80054
550	-1.19019	-2.01416	-0.54932	-1.12915	-1.31226	-0.61035	-1.86157
551	-1.25122	-1.98364	-0.48828	-1.12915	-1.28174	-0.57983	-1.92261
552	-1.31226	-1.98364	-0.45776	-1.15967	-1.25122	-0.57983	-1.98364
553	-1.37329	-1.98364	-0.42725	-1.19019	-1.19019	-0.54932	-2.04468
554	-1.40381	-1.98364	-0.42725	-1.2207	-1.15967	-0.5188	-2.13623
555	-1.43433	-1.98364	-0.45776	-1.2207	-1.12915	-0.48828	-2.19727
556	-1.46484	-2.01416	-0.5188	-1.25122	-1.09863	-0.45776	-2.28882
557	-1.46484	-2.04468	-0.57983	-1.25122	-1.06812	-0.42725	-2.34985
558	-1.43433	-2.04468	-0.67139	-1.28174	-1.0376	-0.42725	-2.38037
559	-1.40381	-2.0752	-0.76294	-1.31226	-1.0376	-0.39673	-2.44141
560	-1.37329	-2.0752	-0.88501	-1.31226	-1.00708	-0.39673	-2.47192
561	-1.34277	-2.0752	-1.00708	-1.34277	-1.00708	-0.36621	-2.47192
562	-1.31226	-2.04468	-1.12915	-1.34277	-1.00708	-0.33569	-2.44141
563	-1.25122	-2.01416	-1.25122	-1.37329	-1.00708	-0.30518	-2.44141
564	-1.19019	-1.98364	-1.37329	-1.37329	-0.97656	-0.27466	-2.38037
565	-1.12915	-1.92261	-1.46484	-1.37329	-0.97656	-0.27466	-2.34985
566	-1.06812	-1.89209	-1.5564	-1.40381	-0.94604	-0.24414	-2.28882
567	-1.00708	-1.83105	-1.64795	-1.40381	-0.91553	-0.24414	-2.22778
568	-0.94604	-1.77002	-1.67847	-1.43433	-0.88501	-0.24414	-2.16675
569	-0.91553	-1.70898	-1.7395	-1.43433	-0.85449	-0.24414	-2.13623
570	-0.85449	-1.67847	-1.7395	-1.43433	-0.85449	-0.27466	-2.0752
571	-0.82397	-1.64795	-1.7395	-1.43433	-0.82397	-0.27466	-2.04468
572	-0.79346	-1.64795	-1.70898	-1.43433	-0.82397	-0.30518	-1.98364
573	-0.76294	-1.64795	-1.70898	-1.43433	-0.82397	-0.33569	-1.95312
574	-0.76294	-1.67847	-1.67847	-1.43433	-0.82397	-0.36621	-1.89209
575	-0.76294	-1.67847	-1.67847	-1.40381	-0.82397	-0.36621	-1.83105
576	-0.76294	-1.70898	-1.64795	-1.37329	-0.82397	-0.39673	-1.77002
577	-0.79346	-1.7395	-1.64795	-1.37329	-0.82397	-0.39673	-1.7395
578	-0.85449	-1.77002	-1.64795	-1.34277	-0.79346	-0.42725	-1.67847
579	-0.88501	-1.77002	-1.64795	-1.31226	-0.79346	-0.42725	-1.64795
580	-0.94604	-1.80054	-1.64795	-1.25122	-0.79346	-0.42725	-1.61743
581	-1.00708	-1.80054	-1.61743	-1.2207	-0.76294	-0.45776	-1.58691
582	-1.09863	-1.80054	-1.61743	-1.15967	-0.76294	-0.45776	-1.5564
583	-1.15967	-1.83105	-1.58691	-1.06812	-0.76294	-0.42725	-1.49536
584	-1.2207	-1.86157	-1.5564	-1.00708	-0.79346	-0.42725	-1.43433
585	-1.28174	-1.89209	-1.52588	-0.94604	-0.79346	-0.39673	-1.37329
586	-1.31226	-1.92261	-1.49536	-0.88501	-0.79346	-0.39673	-1.31226
587	-1.34277	-1.98364	-1.43433	-0.85449	-0.82397	-0.36621	-1.2207
588	-1.37329	-2.01416	-1.37329	-0.82397	-0.79346	-0.36621	-1.19019
589	-1.40381	-2.0752	-1.34277	-0.85449	-0.79346	-0.36621	-1.12915
590	-1.40381	-2.10571	-1.31226	-0.88501	-0.76294	-0.36621	-1.12915
591	-1.40381	-2.10571	-1.28174	-0.94604	-0.73242	-0.39673	-1.12915
592	-1.37329	-2.13623	-1.28174	-1.00708	-0.67139	-0.42725	-1.12915
593	-1.37329	-2.13623	-1.28174	-1.09863	-0.61035	-0.45776	-1.12915
594	-1.34277	-2.13623	-1.28174	-1.19019	-0.57983	-0.5188	-1.15967
595	-1.31226	-2.13623	-1.28174	-1.25122	-0.54932	-0.54932	-1.15967
596	-1.28174	-2.10571	-1.31226	-1.31226	-0.5188	-0.61035	-1.15967
597	-1.25122	-2.10571	-1.31226	-1.34277	-0.5188	-0.64087	-1.12915
598	-1.2207	-2.0752	-1.31226	-1.37329	-0.5188	-0.67139	-1.12915
599	-1.19019	-2.04468	-1.34277	-1.34277	-0.54932	-0.7019	-1.09863
600	-1.12915	-2.04468	-1.34277	-1.31226	-0.57983	-0.7019	-1.09863
601	-1.09863	-2.04468	-1.34277	-1.28174	-0.61035	-0.7019	-1.09863
602	-1.0376	-2.04468	-1.31226	-1.2207	-0.64087	-0.7019	-1.09863
603	-1.00708	-2.04468	-1.31226	-1.15967	-0.64087	-0.7019	-1.09863
604	-0.94604	-2.0752	-1.28174	-1.12915	-0.64087	-0.7019	-1.12915
605	-0.91553	-2.10571	-1.25122	-1.06812	-0.64087	-0.7019	-1.19019
606	-0.88501	-2.13623	-1.2207	-1.0376	-0.64087	-0.73242	-1.2207
607	-0.88501	-2.16675	-1.19019	-1.0376	-0.61035	-0.76294	-1.28174
608	-0.88501	-2.19727	-1.15967	-1.06812	-0.57983	-0.79346	-1.34277
609	-0.88501	-2.19727	-1.09863	-1.09863	-0.54932	-0.82397	-1.40381
610	-0.88501	-2.22778	-1.06812	-1.15967	-0.5188	-0.82397	-1.49536
611	-0.91553	-2.22778	-1.00708	-1.2207	-0.5188	-0.85449	-1.52588
612	-0.91553	-2.19727	-0.94604	-1.25122	-0.48828	-0.85449	-1.58691
613	-0.91553	-2.19727	-0.88501	-1.31226	-0.45776	-0.88501	-1.61743
614	-0.88501	-2.16675	-0.85449	-1.37329	-0.45776	-0.88501	-1.64795
615	-0.88501	-2.13623	-0.79346	-1.40381	-0.42725	-0.88501	-1.67847
616	-0.85449	-2.13623	-0.73242	-1.43433	-0.42725	-0.88501	-1.67847
617	-0.82397	-2.10571	-0.7019	-1.46484	-0.39673	-0.88501	-1.67847
618	-0.79346	-2.10571	-0.67139	-1.46484	-0.39673	-0.88501	-1.67847
619	-0.76294	-2.0752	-0.67139	-1.43433	-0.36621	-0.88501	-1.64795
620	-0.73242	-2.0752	-0.67139	-1.40381	-0.33569	-0.88501	-1.64795
621	-0.73242	-2.04468	-0.73242	-1.37329	-0.33569	-0.91553	-1.61743
622	-0.76294	-2.01416	-0.79346	-1.31226	-0.30518	-0.94604	-1.5564
623	-0.79346	-1.98364	-0.85449	-1.2207	-0.27466	-0.97656	-1.52588
624	-0.82397	-1.95312	-0.94604	-1.15967	-0.24414	-1.00708	-1.46484
625	-0.88501	-1.92261	-1.0376	-1.06812	-0.21362	-1.06812	-1.40381
626	-0.91553	-1.89209	-1.15967	-0.97656	-0.18311	-1.12915	-1.34277
627	-0.97656	-1.86157	-1.25122	-0.91553	-0.15259	-1.19019	-1.28174
628	-1.00708	-1.86157	-1.34277	-0.85449	-0.15259	-1.28174	-1.2207
629	-1.0376	-1.86157	-1.43433	-0.82397	-0.15259	-1.37329	-1.2207
630	-1.06812	-1.86157	-1.52588	-0.79346	-0.15259	-1.46484	-1.19019
631	-1.09863	-1.86157	-1.61743	-0.82397	-0.18311	-1.52588	-1.2207
632	-1.09863	-1.83105	-1.67847	-0.85449	-0.18311	-1.58691	-1.25122
633	-1.09863	-1.83105	-1.7395	-0.91553	-0.21362	-1.64795	-1.28174
634	-1.12915	-1.83105	-1.80054	-1.00708	-0.27466	-1.67847	-1.31226
635	-1.12915	-1.80054	-1.83105	-1.12915	-0.30518	-1.70898	-1.37329
636	-1.15967	-1.80054	-1.86157	-1.25122	-0.36621	-1.67847	-1.43433
637	-1.15967	-1.77002	-1.89209	-1.37329	-0.42725	-1.67847	-1.46484
638	-1.19019	-1.7395	-1.92261	-1.49536	-0.48828	-1.64795	-1.52588
639	-1.19019	-1.70898	-1.92261	-1.61743	-0.57983	-1.61743	-1.58691
640	-1.2207	-1.67847	-1.95312	-1.70898	-0.64087	-1.5564	-1.61743
641	-1.2207	-1.64795	-1.95312	-1.80054	-0.73242	-1.52588	-1.64795
642	-1.2207	-1.61743	-1.98364	-1.86157	-0.82397	-1.46484	-1.67847
643	-1.2207	-1.58691	-2.01416	-1.92261	-0.88501	-1.43433	-1.70898
644	-1.25122	-1.5564	-2.04468	-1.95312	-0.94604	-1.37329	-1.70898
645	-1.25122	-1.52588	-2.0752	-1.98364	-1.00708	-1.34277	-1.70898
646	-1.28174	-1.49536	-2.10571	-1.98364	-1.0376	-1.31226	-1.70898
647	-1.34277	-1.46484	-2.10571	-2.01416	-1.0376	-1.28174	-1.67847
648	-1.37329	-1.46484	-2.13623	-2.01416	-1.00708	-1.28174	-1.64795
649	-1.43433	-1.43433	-2.16675	-2.01416	-0.97656	-1.28174	-1.61743
650	-1.46484	-1.43433	-2.22778	-1.98364	-0.91553	-1.28174	-1.5564
651	-1.49536	-1.43433	-2.2583	-1.98364	-0.82397	-1.28174	-1.52588
652	-1.52588	-1.43433	-2.28882	-1.98364	-0.76294	-1.28174	-1.46484
653	-1.5564	-1.43433	-2.34985	-1.98364	-0.67139	-1.28174	-1.40381
654	-1.5564	-1.46484	-2.41089	-1.98364	-0.57983	-1.28174	-1.37329
655	-1.58691	-1.46484	-2.44141	-2.01416	-0.5188	-1.25122	-1.31226
656	-1.61743	-1.46484	-2.47192	-2.01416	-0.45776	-1.19019	-1.28174
657	-1.64795	-1.49536	-2.50244	-2.04468	-0.39673	-1.15967	-1.25122
658	-1.67847	-1.52588	-2.50244	-2.0752	-0.36621	-1.06812	-1.25122
659	-1.70898	-1.5564	-2.47192	-2.10571	-0.33569	-1.00708	-1.25122
660	-1.77002	-1.58691	-2.44141	-2.10571	-0.33569	-0.94604	-1.28174
661	-1.80054	-1.61743	-2.38037	-2.13623	-0.36621	-0.85449	-1.34277
662	-1.83105	-1.64795	-2.31934	-2.10571	-0.36621	-0.79346	-1.37329
663	-1.83105	-1.64795	-2.2583	-2.10571	-0.39673	-0.76294	-1.43433
664	-1.83105	-1.64795	-2.16675	-2.0752	-0.45776	-0.7019	-1.49536
665	-1.80054	-1.64795	-2.10571	-2.01416	-0.48828	-0.67139	-1.52588
666	-1.7395	-1.64795	-2.01416	-1.98364	-0.54932	-0.64087	-1.5564
667	-1.67847	-1.61743	-1.95312	-1.95312	-0.57983	-0.61035	-1.58691
668	-1.61743	-1.58691	-1.89209	-1.89209	-0.64087	-0.57983	-1.61743
669	-1.52588	-1.5564	-1.83105	-1.86157	-0.7019	-0.57983	-1.61743
670	-1.46484	-1.5564	-1.80054	-1.83105	-0.73242	-0.54932	-1.64795
671	-1.37329	-1.5564	-1.80054	-1.80054	-0.76294	-0.54932	-1.64795
672	-1.28174	-1.58691	-1.80054	-1.80054	-0.79346	-0.54932	-1.64795
673	-1.2207	-1.64795	-1.83105	-1.77002	-0.79346	-0.54932	-1.64795
674	-1.15967	-1.70898	-1.86157	-1.77002	-0.79346	-0.57983	-1.64795
675	-1.12915	-1.77002	-1.92261	-1.77002	-0.79346	-0.57983	-1.61743
676	-1.12915	-1.83105	-1.98364	-1.80054	-0.79346	-0.57983	-1.58691
677	-1.12915	-1.89209	-2.04468	-1.80054	-0.76294	-0.61035	-1.58691
678	-1.15967	-1.95312	-2.10571	-1.83105	-0.73242	-0.61035	-1.5564
679	-1.19019	-2.01416	-2.13623	-1.86157	-0.7019	-0.61035	-1.52588
680	-1.25122	-2.0752	-2.13623	-1.89209	-0.7019	-0.61035	-1.52588
681	-1.31226	-2.13623	-2.10571	-1.92261	-0.67139	-0.61035	-1.52588
682	-1.34277	-2.16675	-2.04468	-1.98364	-0.67139	-0.61035	-1.52588
683	-1.40381	-2.22778	-1.98364	-2.01416	-0.67139	-0.61035	-1.52588
684	-1.43433	-2.28882	-1.89209	-2.0752	-0.67139	-0.61035	-1.58691
685	-1.46484	-2.34985	-1.80054	-2.10571	-0.67139	-0.64087	-1.61743
686	-1.46484	-2.41089	-1.67847	-2.13623	-0.67139	-0.67139	-1.67847
687	-1.49536	-2.47192	-1.58691	-2.16675	-0.7019	-0.73242	-1.7395
688	-1.49536	-2.53296	-1.49536	-2.16675	-0.73242	-0.76294	-1.80054
689	-1.49536	-2.56348	-1.43433	-2.16675	-0.79346	-0.82397	-1.86157
690	-1.52588	-2.59399	-1.37329	-2.16675	-0.82397	-0.88501	-1.92261
691	-1.5564	-2.59399	-1.31226	-2.16675	-0.88501	-0.94604	-1.95312
692	-1.5564	-2.62451	-1.31226	-2.13623	-0.94604	-1.00708	-1.95312
693	-1.5564	-2.62451	-1.28174	-2.10571	-1.00708	-1.06812	-1.95312
694	-1.58691	-2.62451	-1.28174	-2.0752	-1.06812	-1.12915	-1.95312
695	-1.58691	-2.62451	-1.31226	-2.01416	-1.09863	-1.15967	-1.95312
696	-1.58691	-2.62451	-1.34277	-1.95312	-1.09863	-1.2207	-1.92261
697	-1.58691	-2.62451	-1.40381	-1.89209	-1.09863	-1.25122	-1.92261
698	-1.58691	-2.62451	-1.46484	-1.83105	-1.06812	-1.28174	-1.92261
699	-1.5564	-2.62451	-1.52588	-1.7395	-1.00708	-1.28174	-1.92261
700	-1.5564	-2.59399	-1.58691	-1.64795	-0.94604	-1.31226	-1.95312
701	-1.52588	-2.53296	-1.64795	-1.52588	-0.88501	-1.31226	-1.98364
702	-1.52588	-2.44141	-1.70898	-1.43433	-0.82397	-1.31226	-2.01416
703	-1.49536	-2.31934	-1.77002	-1.34277	-0.76294	-1.31226	-2.04468
704	-1.49536	-2.19727	-1.80054	-1.28174	-0.7019	-1.31226	-2.0752
705	-1.49536	-2.04468	-1.80054	-1.2207	-0.67139	-1.31226	-2.0752
706	-1.49536	-1.89209	-1.80054	-1.19019	-0.67139	-1.28174	-2.10571
707	-1.49536	-1.7395	-1.83105	-1.19019	-0.7019	-1.28174	-2.10571
708	-1.49536	-1.61743	-1.80054	-1.2207	-0.73242	-1.25122	-2.13623
709	-1.49536	-1.49536	-1.80054	-1.28174	-0.79346	-1.2207	-2.16675
710	-1.52588	-1.43433	-1.77002	-1.37329	-0.85449	-1.15967	-2.19727
711	-1.52588	-1.37329	-1.70898	-1.49536	-0.91553	-1.09863	-2.19727
712	-1.52588	-1.34277	-1.67847	-1.58691	-1.00708	-1.06812	-2.22778
713	-1.52588	-1.34277	-1.61743	-1.67847	-1.06812	-1.00708	-2.2583
714	-1.49536	-1.34277	-1.5564	-1.77002	-1.12915	-0.94604	-2.28882
715	-1.46484	-1.37329	-1.49536	-1.86157	-1.15967	-0.88501	-2.28882
716	-1.43433	-1.43433	-1.46484	-1.89209	-1.15967	-0.85449	-2.28882
717	-1.37329	-1.46484	-1.40381	-1.95312	-1.15967	-0.79346	-2.28882
718	-1.34277	-1.52588	-1.37329	-1.95312	-1.15967	-0.73242	-2.28882
719	-1.31226	-1.58691	-1.34277	-1.95312	-1.12915	-0.67139	-2.28882
720	-1.28174	-1.61743	-1.31226	-1.92261	-1.09863	-0.64087	-2.28882
721	-1.25122	-1.67847	-1.31226	-1.92261	-1.06812	-0.57983	-2.28882
722	-1.2207	-1.7395	-1.28174	-1.89209	-1.0376	-0.5188	-2.28882
723	-1.19019	-1.77002	-1.28174	-1.86157	-0.97656	-0.45776	-2.28882
724	-1.15967	-1.83105	-1.25122	-1.83105	-0.97656	-0.42725	-2.31934
725	-1.15967	-1.86157	-1.25122	-1.80054	-0.94604	-0.39673	-2.31934
726	-1.12915	-1.89209	-1.25122	-1.77002	-0.91553	-0.36621	-2.31934
727	-1.12915	-1.92261	-1.25122	-1.7395	-0.91553	-0.36621	-2.31934
728	-1.09863	-1.92261	-1.28174	-1.70898	-0.91553	-0.39673	-2.28882
729	-1.09863	-1.92261	-1.31226	-1.70898	-0.91553	-0.42725	-2.2583
730	-1.09863	-1.89209	-1.34277	-1.67847	-0.91553	-0.45776	-2.19727
731	-1.12915	-1.86157	-1.40381	-1.67847	-0.91553	-0.5188	-2.13623
732	-1.12915	-1.83105	-1.46484	-1.64795	-0.91553	-0.57983	-2.0752
733	-1.15967	-1.77002	-1.49536	-1.64795	-0.91553	-0.67139	-2.04468
734	-1.15967	-1.70898	-1.5564	-1.64795	-0.91553	-0.73242	-2.01416
735	-1.15967	-1.67847	-1.61743	-1.64795	-0.91553	-0.79346	-1.98364
736	-1.15967	-1.61743	-1.64795	-1.61743	-0.94604	-0.85449	-1.95312
737	-1.15967	-1.58691	-1.70898	-1.61743	-0.97656	-0.91553	-1.95312
738	-1.15967	-1.58691	-1.70898	-1.61743	-1.00708	-0.97656	-1.95312
739	-1.12915	-1.5564	-1.7395	-1.64795	-1.0376	-1.00708	-1.95312
740	-1.12915	-1.5564	-1.7395	-1.64795	-1.06812	-1.06812	-1.95312
741	-1.12915	-1.58691	-1.77002	-1.67847	-1.09863	-1.12915	-1.95312
742	-1.15967	-1.58691	-1.77002	-1.70898	-1.12915	-1.15967	-1.95312
743	-1.15967	-1.58691	-1.77002	-1.7395	-1.15967	-1.2207	-1.95312
744	-1.19019	-1.58691	-1.80054	-1.7395	-1.15967	-1.25122	-1.92261
745	-1.2207	-1.58691	-1.80054	-1.7395	-1.19019	-1.28174	-1.92261
746	-1.25122	-1.58691	-1.80054	-1.7395	-1.19019	-1.28174	-1.89209
747	-1.28174	-1.58691	-1.77002	-1.70898	-1.19019	-1.31226	-1.83105
748	-1.34277	-1.5564	-1.7395	-1.64795	-1.15967	-1.31226	-1.80054
749	-1.37329	-1.5564	-1.70898	-1.58691	-1.15967	-1.28174	-1.77002
750	-1.40381	-1.5564	-1.64795	-1.52588	-1.12915	-1.25122	-1.7395
751	-1.43433	-1.52588	-1.61743	-1.49536	-1.09863	-1.2207	-1.70898
752	-1.46484	-1.52588	-1.5564	-1.43433	-1.06812	-1.15967	-1.67847
753	-1.49536	-1.52588	-1.5564	-1.40381	-1.00708	-1.12915	-1.67847
754	-1.49536	-1.52588	-1.52588	-1.37329	-0.97656	-1.09863	-1.70898
755	-1.49536	-1.52588	-1.5564	-1.37329	-0.91553	-1.06812	-1.7395
756	-1.52588	-1.52588	-1.58691	-1.37329	-0.88501	-1.06812	-1.77002
757	-1.49536	-1.52588	-1.61743	-1.37329	-0.85449	-1.06812	-1.80054
758	-1.49536	-1.52588	-1.64795	-1.37329	-0.82397	-1.09863	-1.83105
759	-1.46484	-1.52588	-1.67847	-1.37329	-0.82397	-1.09863	-1.86157
760	-1.43433	-1.52588	-1.70898	-1.34277	-0.79346	-1.09863	-1.92261
761	-1.37329	-1.49536	-1.70898	-1.31226	-0.79346	-1.09863	-1.95312
762	-1.34277	-1.46484	-1.7395	-1.28174	-0.82397	-1.06812	-1.95312
763	-1.28174	-1.43433	-1.7395	-1.2207	-0.82397	-1.0376	-1.98364
764	-1.25122	-1.37329	-1.77002	-1.15967	-0.82397	-1.00708	-1.98364
765	-1.19019	-1.31226	-1.77002	-1.09863	-0.85449	-0.94604	-1.98364
766	-1.15967	-1.2207	-1.7395	-1.0376	-0.85449	-0.91553	-1.98364
767	-1.12915	-1.12915	-1.7395	-0.97656	-0.85449	-0.88501	-1.95312
768	-1.06812	-1.0376	-1.70898	-0.94604	-0.82397	-0.88501	-1.92261
769	-1.0376	-0.97656	-1.67847	-0.88501	-0.82397	-0.88501	-1.86157
770	-0.97656	-0.88501	-1.64795	-0.88501	-0.79346	-0.91553	-1.83105
771	-0.94604	-0.85449	-1.61743	-0.85449	-0.76294	-0.94604	-1.77002
772	-0.88501	-0.82397	-1.58691	-0.82397	-0.76294	-0.97656	-1.70898
773	-0.85449	-0.79346	-1.58691	-0.82397	-0.73242	-1.0376	-1.64795
774	-0.82397	-0.79346	-1.58691	-0.82397	-0.73242	-1.06812	-1.58691
775	-0.79346	-0.85449	-1.58691	-0.79346	-0.73242	-1.09863	-1.52588
776	-0.79346	-0.88501	-1.61743	-0.79346	-0.73242	-1.12915	-1.46484
777	-0.79346	-0.97656	-1.61743	-0.79346	-0.76294	-1.12915	-1.43433
778	-0.79346	-1.09863	-1.61743	-0.79346	-0.79346	-1.09863	-1.37329
779	-0.82397	-1.19019	-1.58691	-0.79346	-0.85449	-1.09863	-1.31226
780	-0.85449	-1.31226	-1.5564	-0.79346	-0.88501	-1.06812	-1.28174
781	-0.88501	-1.43433	-1.49536	-0.82397	-0.88501	-1.0376	-1.25122
782	-0.91553	-1.5564	-1.43433	-0.82397	-0.91553	-1.00708	-1.2207
783	-0.94604	-1.67847	-1.34277	-0.82397	-0.91553	-0.97656	-1.19019
784	-0.97656	-1.77002	-1.28174	-0.82397	-0.91553	-0.97656	-1.15967
785	-1.00708	-1.86157	-1.2207	-0.82397	-0.88501	-0.97656	-1.15967
786	-1.0376	-1.92261	-1.15967	-0.82397	-0.85449	-0.97656	-1.15967
787	-1.09863	-1.98364	-1.12915	-0.85449	-0.82397	-0.97656	-1.12915
788	-1.15967	-2.04468	-1.12915	-0.85449	-0.79346	-1.00708	-1.12915
789	-1.2207	-2.0752	-1.15967	-0.85449	-0.76294	-1.00708	-1.12915
790	-1.31226	-2.13623	-1.19019	-0.88501	-0.73242	-1.06812	-1.09863
791	-1.37329	-2.16675	-1.25122	-0.91553	-0.7019	-1.09863	-1.09863
792	-1.43433	-2.19727	-1.31226	-0.94604	-0.7019	-1.15967	-1.09863
793	-1.49536	-2.22778	-1.40381	-0.97656	-0.67139	-1.25122	-1.12915
794	-1.52588	-2.2583	-1.49536	-0.97656	-0.67139	-1.31226	-1.12915
795	-1.5564	-2.2583	-1.58691	-1.00708	-0.67139	-1.40381	-1.15967
796	-1.58691	-2.2583	-1.70898	-1.0376	-0.67139	-1.49536	-1.19019
797	-1.5564	-2.2583	-1.80054	-1.0376	-0.67139	-1.58691	-1.2207
798	-1.52588	-2.22778	-1.92261	-1.0376	-0.67139	-1.64795	-1.25122
799	-1.49536	-2.16675	-2.01416	-1.0376	-0.67139	-1.70898	-1.28174
800	-1.43433	-2.13623	-2.10571	-1.0376	-0.67139	-1.77002	-1.31226
801	-1.37329	-2.0752	-2.19727	-1.0376	-0.7019	-1.83105	-1.34277
802	-1.31226	-2.01416	-2.28882	-1.00708	-0.7019	-1.86157	-1.34277
803	-1.25122	-1.98364	-2.31934	-1.00708	-0.73242	-1.89209	-1.37329
804	-1.2207	-1.95312	-2.34985	-1.00708	-0.76294	-1.89209	-1.40381
805	-1.19019	-1.95312	-2.34985	-1.00708	-0.79346	-1.89209	-1.43433
806	-1.15967	-1.95312	-2.31934	-1.00708	-0.79346	-1.86157	-1.46484
807	-1.15967	-1.98364	-2.2583	-1.00708	-0.82397	-1.83105	-1.49536
808	-1.19019	-2.01416	-2.19727	-1.0376	-0.85449	-1.77002	-1.52588
809	-1.2207	-2.0752	-2.13623	-1.09863	-0.85449	-1.7395	-1.5564
810	-1.2207	-2.10571	-2.0752	-1.15967	-0.85449	-1.67847	-1.58691
811	-1.25122	-2.16675	-2.01416	-1.2207	-0.88501	-1.64795	-1.61743
812	-1.25122	-2.19727	-1.92261	-1.31226	-0.88501	-1.61743	-1.61743
813	-1.25122	-2.19727	-1.86157	-1.37329	-0.88501	-1.58691	-1.64795
814	-1.2207	-2.19727	-1.80054	-1.46484	-0.91553	-1.5564	-1.64795
815	-1.19019	-2.19727	-1.7395	-1.5564	-0.91553	-1.5564	-1.67847
816	-1.15967	-2.16675	-1.67847	-1.64795	-0.94604	-1.5564	-1.67847
817	-1.12915	-2.13623	-1.61743	-1.7395	-0.97656	-1.5564	-1.70898
818	-1.09863	-2.10571	-1.58691	-1.83105	-1.00708	-1.5564	-1.70898
819	-1.09863	-2.04468	-1.5564	-1.92261	-1.0376	-1.5564	-1.7395
820	-1.09863	-2.01416	-1.52588	-1.98364	-1.06812	-1.5564	-1.80054
821	-1.12915	-1.95312	-1.52588	-2.04468	-1.09863	-1.5564	-1.86157
822	-1.15967	-1.89209	-1.5564	-2.10571	-1.09863	-1.5564	-1.92261
823	-1.19019	-1.83105	-1.5564	-2.13623	-1.09863	-1.5564	-1.98364
824	-1.25122	-1.80054	-1.58691	-2.16675	-1.09863	-1.5564	-2.04468
825	-1.28174	-1.7395	-1.61743	-2.16675	-1.09863	-1.5564	-2.13623
826	-1.31226	-1.67847	-1.61743	-2.16675	-1.06812	-1.52588	-2.19727
827	-1.31226	-1.64795	-1.58691	-2.16675	-1.0376	-1.52588	-2.2583
828	-1.31226	-1.58691	-1.58691	-2.13623	-1.00708	-1.52588	-2.28882
829	-1.31226	-1.5564	-1.52588	-2.13623	-0.97656	-1.49536	-2.34985
830	-1.28174	-1.52588	-1.49536	-2.10571	-0.91553	-1.46484	-2.38037
831	-1.25122	-1.49536	-1.43433	-2.10571	-0.88501	-1.43433	-2.41089
832	-1.25122	-1.46484	-1.37329	-2.10571	-0.82397	-1.40381	-2.41089
833	-1.2207	-1.40381	-1.31226	-2.10571	-0.79346	-1.37329	-2.44141
834	-1.2207	-1.34277	-1.28174	-2.10571	-0.73242	-1.34277	-2.44141
835	-1.2207	-1.28174	-1.25122	-2.13623	-0.7019	-1.28174	-2.44141
836	-1.2207	-1.19019	-1.2207	-2.13623	-0.67139	-1.25122	-2.44141
837	-1.2207	-1.09863	-1.2207	-2.13623	-0.67139	-1.19019	-2.44141
838	-1.2207	-1.0376	-1.2207	-2.16675	-0.64087	-1.15967	-2.41089
839	-1.19019	-0.97656	-1.25122	-2.16675	-0.67139	-1.09863	-2.38037
840	-1.19019	-0.94604	-1.31226	-2.19727	-0.67139	-1.0376	-2.34985
841	-1.2207	-0.91553	-1.34277	-2.22778	-0.67139	-1.00708	-2.28882
842	-1.2207	-0.88501	-1.40381	-2.22778	-0.7019	-0.94604	-2.22778
843	-1.25122	-0.88501	-1.46484	-2.2583	-0.73242	-0.91553	-2.13623
844	-1.28174	-0.88501	-1.5564	-2.2583	-0.73242	-0.88501	-2.04468
845	-1.34277	-0.85449	-1.61743	-2.2583	-0.73242	-0.85449	-1.95312
846	-1.43433	-0.85449	-1.67847	-2.2583	-0.76294	-0.82397	-1.86157
847	-1.49536	-0.82397	-1.70898	-2.22778	-0.76294	-0.82397	-1.77002
848	-1.58691	-0.82397	-1.77002	-2.16675	-0.76294	-0.79346	-1.67847
849	-1.64795	-0.79346	-1.80054	-2.10571	-0.76294	-0.76294	-1.58691
850	-1.70898	-0.79346	-1.83105	-2.04468	-0.73242	-0.73242	-1.49536
851	-1.7395	-0.79346	-1.83105	-1.98364	-0.73242	-0.7019	-1.40381
852	-1.7395	-0.79346	-1.83105	-1.92261	-0.7019	-0.67139	-1.34277
853	-1.7395	-0.79346	-1.83105	-1.86157	-0.7019	-0.61035	-1.28174
854	-1.70898	-0.79346	-1.80054	-1.83105	-0.67139	-0.57983	-1.2207
855	-1.67847	-0.79346	-1.77002	-1.80054	-0.64087	-0.5188	-1.19019
856	-1.64795	-0.79346	-1.77002	-1.77002	-0.61035	-0.45776	-1.19019
857	-1.61743	-0.79346	-1.7395	-1.77002	-0.57983	-0.39673	-1.19019
858	-1.58691	-0.79346	-1.70898	-1.77002	-0.57983	-0.33569	-1.19019
859	-1.5564	-0.79346	-1.70898	-1.80054	-0.54932	-0.30518	-1.19019
860	-1.5564	-0.76294	-1.67847	-1.83105	-0.5188	-0.27466	-1.19019
861	-1.52588	-0.76294	-1.67847	-1.86157	-0.48828	-0.24414	-1.19019
862	-1.52588	-0.73242	-1.64795	-1.89209	-0.48828	-0.24414	-1.19019
863	-1.49536	-0.7019	-1.61743	-1.92261	-0.45776	-0.24414	-1.19019
864	-1.49536	-0.7019	-1.5564	-1.98364	-0.45776	-0.27466	-1.19019
865	-1.52588	-0.7019	-1.52588	-1.98364	-0.42725	-0.30518	-1.19019
866	-1.52588	-0.7019	-1.46484	-2.01416	-0.42725	-0.36621	-1.2207
867	-1.5564	-0.76294	-1.40381	-1.98364	-0.42725	-0.42725	-1.2207
868	-1.5564	-0.79346	-1.37329	-1.95312	-0.45776	-0.48828	-1.25122
869	-1.58691	-0.88501	-1.34277	-1.92261	-0.48828	-0.57983	-1.31226
870	-1.64795	-0.97656	-1.31226	-1.86157	-0.48828	-0.64087	-1.34277
871	-1.67847	-1.06812	-1.31226	-1.77002	-0.5188	-0.7019	-1.37329
872	-1.7395	-1.15967	-1.34277	-1.70898	-0.54932	-0.76294	-1.40381
873	-1.80054	-1.28174	-1.37329	-1.64795	-0.57983	-0.82397	-1.43433
874	-1.89209	-1.37329	-1.40381	-1.58691	-0.61035	-0.85449	-1.43433
875	-1.95312	-1.46484	-1.46484	-1.52588	-0.64087	-0.88501	-1.43433
876	-2.04468	-1.5564	-1.49536	-1.52588	-0.64087	-0.88501	-1.40381
877	-2.10571	-1.61743	-1.52588	-1.52588	-0.67139	-0.85449	-1.40381
878	-2.13623	-1.67847	-1.5564	-1.5564	-0.7019	-0.85449	-1.37329
879	-2.16675	-1.70898	-1.58691	-1.58691	-0.73242	-0.82397	-1.34277
880	-2.16675	-1.7395	-1.58691	-1.64795	-0.76294	-0.76294	-1.31226
881	-2.13623	-1.77002	-1.61743	-1.70898	-0.79346	-0.73242	-1.31226
882	-2.10571	-1.80054	-1.61743	-1.80054	-0.82397	-0.7019	-1.34277
883	-2.0752	-1.80054	-1.61743	-1.89209	-0.82397	-0.67139	-1.37329
884	-2.01416	-1.80054	-1.61743	-1.95312	-0.82397	-0.64087	-1.40381
885	-1.98364	-1.80054	-1.58691	-2.01416	-0.82397	-0.64087	-1.46484
886	-1.92261	-1.77002	-1.5564	-2.0752	-0.79346	-0.61035	-1.5564
887	-1.92261	-1.70898	-1.52588	-2.13623	-0.76294	-0.61035	-1.61743
888	-1.92261	-1.67847	-1.52588	-2.16675	-0.7019	-0.57983	-1.67847
889	-1.92261	-1.64795	-1.49536	-2.19727	-0.64087	-0.57983	-1.7395
890	-1.95312	-1.58691	-1.46484	-2.19727	-0.57983	-0.54932	-1.7395
891	-2.01416	-1.5564	-1.43433	-2.19727	-0.48828	-0.5188	-1.7395
892	-2.04468	-1.52588	-1.43433	-2.19727	-0.39673	-0.48828	-1.70898
893	-2.10571	-1.52588	-1.43433	-2.16675	-0.33569	-0.45776	-1.67847
894	-2.16675	-1.52588	-1.43433	-2.13623	-0.27466	-0.42725	-1.61743
895	-2.19727	-1.52588	-1.43433	-2.10571	-0.21362	-0.39673	-1.5564
896	-2.22778	-1.52588	-1.43433	-2.0752	-0.18311	-0.36621	-1.49536
897	-2.2583	-1.52588	-1.43433	-2.04468	-0.21362	-0.33569	-1.46484
898	-2.2583	-1.52588	-1.46484	-2.01416	-0.21362	-0.33569	-1.46484
899	-2.28882	-1.52588	-1.46484	-1.98364	-0.27466	-0.33569	-1.46484
900	-2.28882	-1.52588	-1.49536	-1.98364	-0.33569	-0.33569	-1.49536
901	-2.2583	-1.52588	-1.5564	-1.95312	-0.39673	-0.33569	-1.52588
902	-2.2583	-1.49536	-1.58691	-1.95312	-0.45776	-0.36621	-1.58691
903	-2.22778	-1.46484	-1.61743	-1.95312	-0.48828	-0.36621	-1.64795
904	-2.19727	-1.46484	-1.64795	-1.95312	-0.54932	-0.36621	-1.70898
905	-2.16675	-1.43433	-1.67847	-1.95312	-0.57983	-0.39673	-1.80054
906	-2.13623	-1.40381	-1.70898	-1.92261	-0.57983	-0.39673	-1.86157
907	-2.10571	-1.37329	-1.70898	-1.92261	-0.57983	-0.39673	-1.92261
908	-2.04468	-1.34277	-1.67847	-1.89209	-0.57983	-0.39673	-1.98364
909	-2.01416	-1.31226	-1.67847	-1.86157	-0.57983	-0.39673	-2.04468
910	-1.98364	-1.28174	-1.61743	-1.83105	-0.54932	-0.39673	-2.13623
911	-1.98364	-1.25122	-1.58691	-1.77002	-0.54932	-0.36621	-2.19727
912	-1.98364	-1.2207	-1.52588	-1.67847	-0.54932	-0.36621	-2.2583
913	-1.98364	-1.2207	-1.49536	-1.58691	-0.54932	-0.36621	-2.28882
914	-2.01416	-1.19019	-1.43433	-1.49536	-0.54932	-0.36621	-2.31934
915	-2.04468	-1.19019	-1.37329	-1.40381	-0.54932	-0.39673	-2.31934
916	-2.04468	-1.19019	-1.31226	-1.31226	-0.54932	-0.42725	-2.31934
917	-2.04468	-1.19019	-1.25122	-1.25122	-0.57983	-0.42725	-2.2583
918	-2.04468	-1.2207	-1.19019	-1.19019	-0.61035	-0.45776	-2.22778
919	-2.04468	-1.25122	-1.09863	-1.15967	-0.64087	-0.48828	-2.16675
920	-2.01416	-1.25122	-1.00708	-1.12915	-0.67139	-0.5188	-2.10571
921	-1.98364	-1.28174	-0.91553	-1.15967	-0.67139	-0.5188	-2.0752
922	-1.95312	-1.28174	-0.85449	-1.19019	-0.7019	-0.5188	-2.04468
923	-1.92261	-1.28174	-0.76294	-1.2207	-0.7019	-0.5188	-2.01416
924	-1.89209	-1.28174	-0.7019	-1.28174	-0.73242	-0.5188	-2.01416
925	-1.86157	-1.28174	-0.64087	-1.34277	-0.7019	-0.48828	-2.01416
926	-1.86157	-1.25122	-0.61035	-1.40381	-0.7019	-0.45776	-1.98364
927	-1.83105	-1.2207	-0.57983	-1.49536	-0.7019	-0.42725	-1.98364
928	-1.83105	-1.2207	-0.61035	-1.5564	-0.67139	-0.39673	-1.95312
929	-1.83105	-1.2207	-0.64087	-1.58691	-0.67139	-0.39673	-1.89209
930	-1.80054	-1.19019	-0.67139	-1.64795	-0.67139	-0.36621	-1.83105
931	-1.80054	-1.19019	-0.73242	-1.67847	-0.67139	-0.33569	-1.77002
932	-1.77002	-1.19019	-0.82397	-1.67847	-0.7019	-0.33569	-1.67847
933	-1.7395	-1.2207	-0.88501	-1.67847	-0.7019	-0.30518	-1.58691
934	-1.70898	-1.2207	-0.97656	-1.67847	-0.7019	-0.30518	-1.49536
935	-1.64795	-1.25122	-1.06812	-1.64795	-0.7019	-0.33569	-1.40381
936	-1.58691	-1.28174	-1.15967	-1.61743	-0.7019	-0.33569	-1.31226
937	-1.52588	-1.31226	-1.25122	-1.58691	-0.67139	-0.36621	-1.25122
938	-1.46484	-1.31226	-1.31226	-1.5564	-0.64087	-0.39673	-1.19019
939	-1.40381	-1.31226	-1.40381	-1.49536	-0.61035	-0.45776	-1.15967
940	-1.37329	-1.28174	-1.46484	-1.46484	-0.54932	-0.5188	-1.15967
941	-1.31226	-1.25122	-1.5564	-1.43433	-0.5188	-0.57983	-1.15967
942	-1.28174	-1.19019	-1.58691	-1.37329	-0.48828	-0.64087	-1.15967
943	-1.2207	-1.12915	-1.64795	-1.34277	-0.48828	-0.7019	-1.19019
944	-1.19019	-1.0376	-1.67847	-1.31226	-0.48828	-0.76294	-1.2207
945	-1.12915	-0.97656	-1.7395	-1.28174	-0.48828	-0.79346	-1.25122
946	-1.09863	-0.91553	-1.7395	-1.25122	-0.5188	-0.82397	-1.28174
947	-1.06812	-0.85449	-1.77002	-1.2207	-0.54932	-0.82397	-1.31226
948	-1.0376	-0.82397	-1.80054	-1.19019	-0.54932	-0.82397	-1.34277
949	-1.00708	-0.79346	-1.83105	-1.15967	-0.57983	-0.82397	-1.37329
950	-1.00708	-0.76294	-1.86157	-1.15967	-0.57983	-0.82397	-1.40381
951	-1.0376	-0.76294	-1.89209	-1.12915	-0.57983	-0.79346	-1.43433
952	-1.0376	-0.76294	-1.92261	-1.12915	-0.54932	-0.76294	-1.46484
953	-1.06812	-0.76294	-1.95312	-1.12915	-0.54932	-0.76294	-1.49536
954	-1.06812	-0.76294	-2.01416	-1.15967	-0.5188	-0.73242	-1.52588
955	-1.09863	-0.76294	-2.0752	-1.19019	-0.48828	-0.7019	-1.5564
956	-1.09863	-0.76294	-2.16675	-1.25122	-0.45776	-0.67139	-1.58691
957	-1.09863	-0.76294	-2.22778	-1.31226	-0.45776	-0.67139	-1.61743
958	-1.06812	-0.76294	-2.31934	-1.40381	-0.42725	-0.64087	-1.64795
959	-1.06812	-0.76294	-2.41089	-1.49536	-0.45776	-0.64087	-1.67847
960	-1.0376	-0.79346	-2.50244	-1.5564	-0.45776	-0.64087	-1.7395
961	-1.0376	-0.79346	-2.59399	-1.61743	-0.45776	-0.64087	-1.80054
962	-1.0376	-0.82397	-2.68555	-1.67847	-0.48828	-0.64087	-1.83105
963	-1.06812	-0.85449	-2.71606	-1.67847	-0.48828	-0.64087	-1.89209
964	-1.06812	-0.88501	-2.74658	-1.67847	-0.5188	-0.67139	-1.92261
965	-1.09863	-0.91553	-2.74658	-1.64795	-0.5188	-0.67139	-1.95312
966	-1.12915	-0.97656	-2.71606	-1.58691	-0.5188	-0.67139	-1.95312
967	-1.15967	-1.00708	-2.65503	-1.5564	-0.5188	-0.67139	-1.95312
968	-1.19019	-1.00708	-2.56348	-1.49536	-0.5188	-0.67139	-1.92261
969	-1.2207	-1.0376	-2.47192	-1.43433	-0.5188	-0.67139	-1.86157
970	-1.25122	-1.0376	-2.38037	-1.37329	-0.5188	-0.67139	-1.80054
971	-1.28174	-1.0376	-2.28882	-1.34277	-0.54932	-0.67139	-1.7395
972	-1.31226	-1.0376	-2.19727	-1.31226	-0.54932	-0.64087	-1.64795
973	-1.34277	-1.0376	-2.10571	-1.31226	-0.54932	-0.64087	-1.5564
974	-1.37329	-1.00708	-2.04468	-1.31226	-0.57983	-0.61035	-1.46484
975	-1.40381	-1.00708	-1.98364	-1.28174	-0.61035	-0.61035	-1.40381
976	-1.43433	-0.97656	-1.98364	-1.28174	-0.61035	-0.61035	-1.34277
977	-1.46484	-0.94604	-1.98364	-1.28174	-0.64087	-0.61035	-1.28174
978	-1.49536	-0.91553	-2.01416	-1.25122	-0.67139	-0.61035	-1.25122
979	-1.49536	-0.88501	-2.0752	-1.25122	-0.67139	-0.57983	-1.2207
980	-1.52588	-0.88501	-2.10571	-1.2207	-0.67139	-0.57983	-1.19019
981	-1.52588	-0.85449	-2.16675	-1.2207	-0.67139	-0.54932	-1.15967
982	-1.52588	-0.82397	-2.22778	-1.19019	-0.64087	-0.54932	-1.15967
983	-1.52588	-0.79346	-2.2583	-1.19019	-0.64087	-0.5188	-1.15967
984	-1.49536	-0.79346	-2.28882	-1.15967	-0.61035	-0.48828	-1.12915
985	-1.49536	-0.79346	-2.31934	-1.15967	-0.57983	-0.48828	-1.12915
986	-1.46484	-0.79346	-2.31934	-1.15967	-0.54932	-0.45776	-1.09863
987	-1.43433	-0.82397	-2.31934	-1.19019	-0.48828	-0.45776	-1.06812
988	-1.40381	-0.85449	-2.31934	-1.19019	-0.45776	-0.45776	-1.06812
989	-1.37329	-0.88501	-2.31934	-1.2207	-0.42725	-0.48828	-1.0376
990	-1.31226	-0.91553	-2.28882	-1.25122	-0.39673	-0.48828	-1.0376
991	-1.28174	-0.94604	-2.28882	-1.28174	-0.39673	-0.5188	-1.0376
992	-1.25122	-0.97656	-2.28882	-1.28174	-0.39673	-0.54932	-1.06812
993	-1.19019	-0.97656	-2.2583	-1.31226	-0.39673	-0.57983	-1.09863
994	-1.19019	-0.97656	-2.2583	-1.34277	-0.42725	-0.61035	-1.15967
995	-1.15967	-0.94604	-2.22778	-1.34277	-0.48828	-0.61035	-1.19019
996	-1.19019	-0.91553	-2.16675	-1.37329	-0.54932	-0.64087	-1.2207
997	-1.19019	-0.85449	-2.13623	-1.37329	-0.64087	-0.64087	-1.25122
998	-1.25122	-0.82397	-2.0752	-1.40381	-0.7019	-0.64087	-1.25122
999	-1.31226	-0.79346	-1.98364	-1.43433	-0.76294	-0.64087	-1.25122
1000	-1.37329	-0.76294	-1.89209	-1.46484	-0.82397	-0.64087	-1.2207
1001	-1.46484	-0.7019	-1.80054	-1.49536	-0.85449	-0.64087	-1.19019
1002	-1.5564	-0.67139	-1.70898	-1.5564	-0.88501	-0.64087	-1.15967
1003	-1.64795	-0.67139	-1.61743	-1.64795	-0.88501	-0.64087	-1.12915
1004	-1.7395	-0.64087	-1.52588	-1.7395	-0.88501	-0.64087	-1.09863
1005	-1.83105	-0.61035	-1.43433	-1.83105	-0.85449	-0.64087	-1.12915
1006	-1.89209	-0.61035	-1.37329	-1.89209	-0.82397	-0.64087	-1.12915
1007	-1.95312	-0.61035	-1.34277	-1.98364	-0.79346	-0.64087	-1.19019
1008	-1.98364	-0.61035	-1.31226	-2.04468	-0.73242	-0.61035	-1.2207
1009	-2.01416	-0.64087	-1.34277	-2.0752	-0.7019	-0.61035	-1.28174
1010	-2.04468	-0.67139	-1.34277	-2.10571	-0.64087	-0.57983	-1.31226
1011	-2.0752	-0.73242	-1.40381	-2.10571	-0.57983	-0.57983	-1.34277
1012	-2.10571	-0.79346	-1.43433	-2.10571	-0.5188	-0.54932	-1.37329
1013	-2.13623	-0.88501	-1.46484	-2.10571	-0.48828	-0.54932	-1.37329
1014	-2.16675	-0.97656	-1.52588	-2.0752	-0.45776	-0.5188	-1.37329
1015	-2.19727	-1.06812	-1.5564	-2.04468	-0.42725	-0.5188	-1.34277
1016	-2.22778	-1.19019	-1.58691	-1.98364	-0.42725	-0.54932	-1.34277
1017	-2.2583	-1.31226	-1.58691	-1.98364	-0.42725	-0.54932	-1.31226
1018	-2.2583	-1.43433	-1.61743	-1.95312	-0.42725	-0.57983	-1.28174
1019	-2.28882	-1.52588	-1.61743	-1.95312	-0.45776	-0.61035	-1.25122
1020	-2.28882	-1.64795	-1.61743	-1.95312	-0.45776	-0.64087	-1.25122
1021	-2.28882	-1.7395	-1.64795	-1.98364	-0.48828	-0.7019	-1.25122
1022	-2.28882	-1.83105	-1.64795	-1.98364	-0.48828	-0.73242	-1.2207
1023	-2.28882	-1.89209	-1.67847	-2.01416	-0.5188	-0.73242	-1.25122
1024	-2.28882	-1.95312	-1.67847	-2.01416	-0.54932	-0.76294	-1.25122
1025	-2.28882	-1.95312	-1.70898	-1.98364	-0.57983	-0.76294	-1.25122
1026	-2.28882	-1.95312	-1.70898	-1.95312	-0.61035	-0.76294	-1.28174
1027	-2.2583	-1.95312	-1.67847	-1.92261	-0.67139	-0.73242	-1.28174
1028	-2.2583	-1.89209	-1.67847	-1.86157	-0.73242	-0.67139	-1.28174
1029	-2.2583	-1.80054	-1.64795	-1.80054	-0.82397	-0.64087	-1.28174
1030	-2.22778	-1.70898	-1.58691	-1.7395	-0.88501	-0.57983	-1.28174
1031	-2.22778	-1.61743	-1.5564	-1.70898	-0.91553	-0.5188	-1.28174
1032	-2.19727	-1.49536	-1.52588	-1.67847	-0.97656	-0.45776	-1.28174
1033	-2.19727	-1.40381	-1.49536	-1.67847	-1.00708	-0.42725	-1.25122
1034	-2.16675	-1.31226	-1.46484	-1.70898	-1.00708	-0.39673	-1.25122
1035	-2.16675	-1.2207	-1.40381	-1.77002	-1.00708	-0.39673	-1.25122
1036	-2.13623	-1.12915	-1.37329	-1.83105	-0.97656	-0.39673	-1.28174
1037	-2.13623	-1.06812	-1.34277	-1.89209	-0.94604	-0.42725	-1.31226
1038	-2.10571	-1.0376	-1.31226	-1.95312	-0.91553	-0.48828	-1.34277
1039	-2.0752	-1.00708	-1.28174	-2.01416	-0.85449	-0.54932	-1.37329
1040	-2.04468	-1.00708	-1.25122	-2.01416	-0.79346	-0.61035	-1.43433
1041	-2.01416	-1.00708	-1.2207	-2.04468	-0.76294	-0.7019	-1.49536
1042	-1.98364	-1.0376	-1.2207	-2.01416	-0.7019	-0.82397	-1.52588
1043	-1.95312	-1.06812	-1.25122	-1.95312	-0.67139	-0.91553	-1.58691
1044	-1.89209	-1.12915	-1.31226	-1.89209	-0.67139	-1.0376	-1.61743
1045	-1.83105	-1.15967	-1.37329	-1.83105	-0.67139	-1.12915	-1.64795
1046	-1.77002	-1.2207	-1.46484	-1.77002	-0.67139	-1.2207	-1.64795
1047	-1.67847	-1.25122	-1.58691	-1.67847	-0.7019	-1.28174	-1.64795
1048	-1.5564	-1.31226	-1.67847	-1.61743	-0.7019	-1.34277	-1.64795
1049	-1.46484	-1.34277	-1.80054	-1.5564	-0.73242	-1.34277	-1.61743
1050	-1.34277	-1.40381	-1.89209	-1.52588	-0.73242	-1.37329	-1.58691
1051	-1.25122	-1.43433	-1.98364	-1.49536	-0.76294	-1.34277	-1.5564
1052	-1.12915	-1.46484	-2.04468	-1.46484	-0.76294	-1.31226	-1.52588
1053	-1.0376	-1.49536	-2.10571	-1.46484	-0.76294	-1.28174	-1.49536
1054	-0.97656	-1.52588	-2.13623	-1.46484	-0.76294	-1.2207	-1.46484
1055	-0.91553	-1.52588	-2.16675	-1.46484	-0.76294	-1.19019	-1.46484
1056	-0.91553	-1.52588	-2.19727	-1.46484	-0.79346	-1.12915	-1.46484
1057	-0.88501	-1.52588	-2.19727	-1.49536	-0.79346	-1.09863	-1.49536
1058	-0.91553	-1.52588	-2.16675	-1.52588	-0.82397	-1.0376	-1.52588
1059	-0.94604	-1.49536	-2.13623	-1.5564	-0.85449	-0.97656	-1.5564
1060	-0.97656	-1.49536	-2.10571	-1.58691	-0.88501	-0.94604	-1.61743
1061	-1.0376	-1.46484	-2.0752	-1.64795	-0.88501	-0.88501	-1.64795
1062	-1.06812	-1.46484	-2.04468	-1.70898	-0.88501	-0.85449	-1.70898
1063	-1.12915	-1.46484	-2.01416	-1.77002	-0.88501	-0.79346	-1.77002
1064	-1.15967	-1.49536	-1.98364	-1.83105	-0.88501	-0.76294	-1.83105
1065	-1.19019	-1.52588	-1.98364	-1.92261	-0.85449	-0.76294	-1.92261
1066	-1.2207	-1.58691	-1.95312	-1.98364	-0.85449	-0.76294	-2.01416
1067	-1.25122	-1.64795	-1.95312	-2.0752	-0.85449	-0.76294	-2.13623
1068	-1.28174	-1.70898	-1.95312	-2.13623	-0.88501	-0.79346	-2.2583
1069	-1.28174	-1.77002	-1.92261	-2.22778	-0.94604	-0.82397	-2.41089
1070	-1.31226	-1.83105	-1.92261	-2.28882	-1.00708	-0.85449	-2.56348
1071	-1.31226	-1.89209	-1.89209	-2.34985	-1.12915	-0.91553	-2.74658
1072	-1.28174	-1.92261	-1.83105	-2.38037	-1.25122	-0.97656	-2.92969
1073	-1.28174	-1.98364	-1.80054	-2.41089	-1.40381	-1.0376	-3.11279
1074	-1.25122	-2.01416	-1.7395	-2.41089	-1.5564	-1.09863	-3.26538
1075	-1.25122	-2.10571	-1.70898	-2.44141	-1.77002	-1.19019	-3.41797
1076	-1.2207	-2.16675	-1.64795	-2.44141	-2.01416	-1.28174	-3.60107
1077	-1.2207	-2.28882	-1.58691	-2.44141	-2.2583	-1.40381	-3.75366
1078	-1.19019	-2.41089	-1.52588	-2.44141	-2.56348	-1.52588	-3.93677
1079	-1.19019	-2.56348	-1.49536	-2.47192	-2.89917	-1.64795	-4.11987
1080	-1.19019	-2.71606	-1.43433	-2.50244	-3.26538	-1.77002	-4.30298
1081	-1.2207	-2.89917	-1.40381	-2.59399	-3.66211	-1.92261	-4.54712
1082	-1.2207	-3.08228	-1.37329	-2.68555	-4.02832	-2.0752	-4.76074
1083	-1.25122	-3.2959	-1.34277	-2.83813	-4.42505	-2.22778	-5.00488
1084	-1.28174	-3.479	-1.34277	-2.99072	-4.79126	-2.44141	-5.21851
1085	-1.31226	-3.66211	-1.40381	-3.20435	-5.12695	-2.65503	-5.43213
1086	-1.34277	-3.84521	-1.43433	-3.41797	-5.43213	-2.89917	-5.67627
1087	-1.37329	-3.9978	-1.52588	-3.66211	-5.67627	-3.17383	-5.88989
1088	-1.40381	-4.11987	-1.61743	-3.93677	-5.92041	-3.479	-6.13403
1089	-1.40381	-4.24194	-1.7395	-4.21143	-6.13403	-3.78418	-6.43921
1090	-1.40381	-4.3335	-1.83105	-4.45557	-6.34766	-4.08935	-6.7749
1091	-1.37329	-4.42505	-1.95312	-4.73022	-6.53076	-4.42505	-7.20215
1092	-1.34277	-4.5166	-2.04468	-4.97436	-6.71387	-4.76074	-7.69043
1093	-1.31226	-4.63867	-2.10571	-5.21851	-6.89697	-5.09644	-8.23975
1094	-1.28174	-4.76074	-2.16675	-5.40161	-7.04956	-5.46265	-8.8501
1095	-1.25122	-4.88281	-2.19727	-5.58472	-7.23267	-5.85937	-9.49097
1096	-1.25122	-5.0354	-2.22778	-5.7373	-7.41577	-6.28662	-10.1318
1097	-1.25122	-5.18799	-2.22778	-5.88989	-7.62939	-6.80542	-10.7727
1098	-1.25122	-5.37109	-2.22778	-6.04248	-7.84302	-7.35474	-11.3525
1099	-1.28174	-5.58472	-2.19727	-6.19507	-8.11767	-7.96509	-11.9018
1100	-1.31226	-5.76782	-2.19727	-6.40869	-8.45337	-8.60596	-12.3596
1101	-1.34277	-6.01196	-2.19727	-6.62231	-8.88061	-9.30786	-12.7869
1102	-1.37329	-6.22559	-2.16675	-6.92749	-9.39941	-10.0098	-13.092
1103	-1.37329	-6.50024	-2.19727	-7.26318	-10.0708	-10.7117	-13.3362
1104	-1.34277	-6.74438	-2.19727	-7.62939	-10.8948	-11.4136	-13.5193
1105	-1.31226	-7.04956	-2.22778	-8.02612	-11.8408	-12.0544	-13.6414
1106	-1.25122	-7.35474	-2.28882	-8.45337	-12.97	-12.6953	-13.7329
1107	-1.19019	-7.72095	-2.34985	-8.8501	-14.1907	-13.2752	-13.7939
1108	-1.12915	-8.11767	-2.44141	-9.24683	-15.5335	-13.8245	-13.855
1109	-1.06812	-8.54492	-2.50244	-9.64355	-16.9067	-14.3127	-13.916
1110	-1.0376	-8.97217	-2.59399	-10.0098	-18.3411	-14.74	-14.0381
1111	-0.97656	-9.42993	-2.68555	-10.376	-19.8059	-15.1062	-14.1907
1112	-0.94604	-9.85718	-2.80762	-10.7422	-21.2402	-15.4419	-14.4043
1113	-0.91553	-10.2844	-2.89917	-11.0779	-22.6746	-15.7471	-14.679
1114	-0.88501	-10.6506	-2.99072	-11.4746	-24.1089	-16.0217	-15.0146
1115	-0.88501	-10.9558	-3.08228	-11.8408	-25.5127	-16.2659	-15.3503
1116	-0.88501	-11.1999	-3.17383	-12.2681	-26.886	-16.5405	-15.7471
1117	-0.91553	-11.4136	-3.2959	-12.6648	-28.2898	-16.8457	-16.1438
1118	-0.94604	-11.5356	-3.44849	-13.1226	-29.6631	-17.1814	-16.571
1119	-1.00708	-11.6577	-3.60107	-13.5498	-31.0364	-17.5476	-16.9678
1120	-1.06812	-11.7188	-3.8147	-13.9771	-32.3792	-17.9748	-17.395
1121	-1.12915	-11.7798	-4.05884	-14.4043	-33.7219	-18.4326	-17.7918
1122	-1.2207	-11.8408	-4.36401	-14.801	-34.9731	-18.9514	-18.219
1123	-1.31226	-11.8713	-4.69971	-15.1977	-36.1633	-19.5007	-18.6462
1124	-1.37329	-11.9018	-5.09644	-15.5945	-37.2925	-20.0806	-19.043
1125	-1.46484	-11.9324	-5.52368	-15.9607	-38.2996	-20.6909	-19.4397
1126	-1.52588	-11.9934	-5.98144	-16.3269	-39.1846	-21.2707	-19.7754
1127	-1.5564	-12.0544	-6.40869	-16.7236	-39.978	-21.8506	-20.1111
1128	-1.58691	-12.1155	-6.86645	-17.1509	-40.6494	-22.3999	-20.3552
1129	-1.58691	-12.207	-7.32422	-17.5781	-41.1987	-22.8882	-20.5383
1130	-1.61743	-12.3596	-7.72095	-18.0969	-41.6565	-23.3765	-20.6909
1131	-1.61743	-12.5122	-8.08716	-18.6157	-42.0227	-23.8037	-20.752
1132	-1.61743	-12.6953	-8.39233	-19.1956	-42.2974	-24.231	-20.7825
1133	-1.61743	-12.8784	-8.63647	-19.8059	-42.511	-24.6582	-20.7825
1134	-1.61743	-13.0615	-8.81958	-20.3857	-42.6941	-25.0549	-20.7825
1135	-1.61743	-13.2446	-8.94165	-20.9656	-42.8467	-25.4822	-20.7825
1136	-1.61743	-13.4277	-8.97217	-21.5149	-42.9993	-25.9094	-20.8435
1137	-1.64795	-13.5498	-8.94165	-22.0032	-43.1824	-26.3061	-20.9656
1138	-1.64795	-13.6719	-8.8501	-22.4304	-43.3655	-26.7334	-21.1182
1139	-1.67847	-13.7329	-8.72803	-22.7661	-43.5486	-27.1301	-21.3623
1140	-1.67847	-13.7634	-8.5144	-23.0408	-43.7622	-27.5268	-21.637
1141	-1.67847	-13.7634	-8.30078	-23.2239	-43.9453	-27.8931	-21.9727
1142	-1.67847	-13.7329	-8.05664	-23.3459	-44.0674	-28.2288	-22.3999
1143	-1.67847	-13.7024	-7.8125	-23.3765	-44.1589	-28.5645	-22.8577
1144	-1.64795	-13.6414	-7.56836	-23.3154	-44.1589	-28.8696	-23.3765
1145	-1.61743	-13.5803	-7.32422	-23.1934	-44.0979	-29.1748	-23.9258
1146	-1.58691	-13.5498	-7.1106	-23.0408	-43.9758	-29.48	-24.4751
1147	-1.5564	-13.5193	-6.89697	-22.8271	-43.7927	-29.7546	-25.0244
1148	-1.52588	-13.5193	-6.74438	-22.6135	-43.6096	-30.0293	-25.5432
1149	-1.49536	-13.5498	-6.62231	-22.4304	-43.396	-30.304	-26.001
1150	-1.46484	-13.6108	-6.53076	-22.2473	-43.2129	-30.5481	-26.3977
1151	-1.46484	-13.6719	-6.50024	-22.0947	-43.0298	-30.7617	-26.6724
1152	-1.43433	-13.7329	-6.50024	-22.0032	-42.8467	-30.9448	-26.886
1153	-1.46484	-13.7939	-6.53076	-21.9727	-42.6636	-31.1279	-27.0386
1154	-1.46484	-13.855	-6.5918	-21.9727	-42.4805	-31.3416	-27.0996
1155	-1.49536	-13.916	-6.68335	-22.0642	-42.2363	-31.5552	-27.1301
1156	-1.5564	-13.9771	-6.80542	-22.1863	-41.9617	-31.7688	-27.0996
1157	-1.61743	-14.0076	-6.92749	-22.3389	-41.6565	-32.074	-27.0386
1158	-1.67847	-14.0381	-7.08008	-22.522	-41.2903	-32.4097	-26.9775
1159	-1.7395	-14.0686	-7.23267	-22.7356	-40.9241	-32.7759	-26.9165
1160	-1.83105	-14.0686	-7.38525	-22.9492	-40.5273	-33.2336	-26.886
1161	-1.89209	-14.0381	-7.53784	-23.1628	-40.1917	-33.7524	-26.8555
1162	-1.95312	-13.9771	-7.72095	-23.407	-39.8559	-34.3323	-26.8555
1163	-2.01416	-13.8855	-7.90405	-23.6511	-39.5813	-34.9426	-26.886
1164	-2.0752	-13.7634	-8.11767	-23.9258	-39.3677	-35.5835	-27.0081
1165	-2.0752	-13.5803	-8.3313	-24.1699	-39.1846	-36.2549	-27.1606
1166	-2.10571	-13.3972	-8.57544	-24.4446	-39.093	-36.9568	-27.3743
1167	-2.0752	-13.1836	-8.8501	-24.6582	-39.0015	-37.6282	-27.6489
1168	-2.04468	-12.9395	-9.12475	-24.8718	-38.9709	-38.269	-27.9846
1169	-1.98364	-12.7258	-9.46045	-25.0549	-38.9709	-38.9099	-28.3508
1170	-1.89209	-12.5427	-9.79614	-25.177	-39.0015	-39.5203	-28.7781
1171	-1.80054	-12.3901	-10.1623	-25.2686	-39.0625	-40.0696	-29.2358
1172	-1.7395	-12.2681	-10.5591	-25.3296	-39.093	-40.5579	-29.7241
1173	-1.64795	-12.207	-10.9863	-25.3601	-39.1235	-40.9851	-30.2124
1174	-1.58691	-12.1765	-11.4136	-25.3601	-39.154	-41.3818	-30.7617
1175	-1.52588	-12.146	-11.8713	-25.3296	-39.1846	-41.748	-31.311
1176	-1.49536	-12.146	-12.3291	-25.3296	-39.2151	-42.0837	-31.8604
1177	-1.49536	-12.1765	-12.8479	-25.3601	-39.1846	-42.3889	-32.3792
1178	-1.49536	-12.1765	-13.3362	-25.3906	-39.1846	-42.6941	-32.8369
1179	-1.49536	-12.207	-13.855	-25.4517	-39.154	-42.9993	-33.2642
1180	-1.52588	-12.207	-14.3433	-25.5432	-39.1235	-43.3044	-33.6609
1181	-1.5564	-12.207	-14.8621	-25.6653	-39.0625	-43.6401	-33.9661
1182	-1.58691	-12.207	-15.3198	-25.8179	-39.0015	-43.9758	-34.2102
1183	-1.64795	-12.207	-15.7776	-25.9705	-38.9404	-44.3115	-34.4543
1184	-1.67847	-12.207	-16.2048	-26.1536	-38.8794	-44.6167	-34.6375
1185	-1.70898	-12.2376	-16.6321	-26.3061	-38.8184	-44.8608	-34.8205
1186	-1.77002	-12.2681	-17.0288	-26.4893	-38.7268	-45.0745	-35.0342
1187	-1.80054	-12.2986	-17.395	-26.6724	-38.6658	-45.2576	-35.2478
1188	-1.80054	-12.3291	-17.7612	-26.8555	-38.5742	-45.3491	-35.5225
1189	-1.80054	-12.3596	-18.0969	-27.0386	-38.5132	-45.3796	-35.7971
1190	-1.80054	-12.3901	-18.4021	-27.2522	-38.4521	-45.3491	-36.0718
1191	-1.80054	-12.3901	-18.7073	-27.4658	-38.3911	-45.3186	-36.3159
1192	-1.77002	-12.4207	-18.9514	-27.7405	-38.3301	-45.227	-36.5295
1193	-1.77002	-12.4207	-19.1345	-28.0456	-38.2996	-45.166	-36.7126
1194	-1.7395	-12.4207	-19.3176	-28.4119	-38.208	-45.0745	-36.7737
1195	-1.7395	-12.4207	-19.4702	-28.8086	-38.147	-44.9829	-36.7737
1196	-1.7395	-12.4207	-19.5923	-29.2358	-38.0554	-44.8914	-36.6821
1197	-1.7395	-12.4207	-19.7143	-29.7241	-37.9944	-44.7693	-36.5295
1198	-1.7395	-12.3901	-19.8059	-30.2124	-37.9333	-44.6777	-36.3159
1199	-1.77002	-12.3596	-19.9585	-30.6702	-37.9028	-44.5557	-36.0413
1200	-1.80054	-12.3291	-20.1111	-31.1279	-37.8723	-44.4031	-35.7361
1201	-1.83105	-12.2986	-20.2942	-31.4941	-37.9028	-44.281	-35.4004
1202	-1.86157	-12.2986	-20.5078	-31.7993	-37.9639	-44.1284	-35.0647
1203	-1.92261	-12.2681	-20.7214	-32.0129	-38.0249	-44.0063	-34.6985
1204	-1.95312	-12.2376	-20.9351	-32.135	-38.0859	-43.8843	-34.3628
1205	-2.01416	-12.2376	-21.1487	-32.2266	-38.147	-43.7622	-34.0881
1206	-2.04468	-12.2376	-21.3318	-32.2571	-38.208	-43.6707	-33.844
1207	-2.0752	-12.207	-21.4539	-32.2571	-38.208	-43.5791	-33.6914
1208	-2.0752	-12.207	-21.5454	-32.2571	-38.1775	-43.4265	-33.6609
1209	-2.10571	-12.207	-21.5454	-32.2571	-38.147	-43.2739	-33.7524
1210	-2.10571	-12.207	-21.5149	-32.3181	-38.0554	-43.0908	-33.9661
1211	-2.0752	-12.207	-21.4233	-32.3792	-37.9333	-42.8162	-34.3017
1212	-2.0752	-12.207	-21.3013	-32.4402	-37.7808	-42.5415	-34.6985
1213	-2.04468	-12.207	-21.1182	-32.5317	-37.5977	-42.2058	-35.1868
1214	-2.01416	-12.2376	-20.9351	-32.5928	-37.384	-41.8396	-35.675
1215	-2.01416	-12.2681	-20.7825	-32.6233	-37.1704	-41.4734	-36.1633
1216	-1.98364	-12.2986	-20.5994	-32.6538	-36.9568	-41.0767	-36.6211
1217	-1.98364	-12.3291	-20.4468	-32.6538	-36.7432	-40.7105	-37.0789
1218	-1.95312	-12.3901	-20.2942	-32.5928	-36.56	-40.3442	-37.4756
1219	-1.95312	-12.4512	-20.1721	-32.5317	-36.3464	-40.0085	-37.8113
1220	-1.95312	-12.4817	-20.0806	-32.4402	-36.1633	-39.6728	-38.147
1221	-1.95312	-12.5427	-19.9585	-32.3181	-35.9192	-39.3677	-38.4216
1222	-1.95312	-12.5427	-19.8364	-32.196	-35.675	-39.0625	-38.6963
1223	-1.95312	-12.5427	-19.7449	-32.0434	-35.4004	-38.7573	-38.9099
1224	-1.95312	-12.4817	-19.6228	-31.8604	-35.0647	-38.4216	-39.093
1225	-1.95312	-12.3901	-19.4702	-31.6772	-34.668	-38.1165	-39.2456
1226	-1.98364	-12.2376	-19.3176	-31.4636	-34.2712	-37.7808	-39.3066
1227	-2.01416	-12.0544	-19.165	-31.189	-33.844	-37.4145	-39.3372
1228	-2.04468	-11.8713	-19.0125	-30.9143	-33.4473	-37.0789	-39.2761
1229	-2.10571	-11.6882	-18.8599	-30.6396	-33.081	-36.7432	-39.1846
1230	-2.13623	-11.5356	-18.7378	-30.3345	-32.7454	-36.4075	-39.032
1231	-2.19727	-11.3831	-18.6157	-30.0598	-32.5012	-36.1023	-38.8489
1232	-2.22778	-11.2915	-18.5242	-29.8462	-32.3181	-35.8276	-38.6047
1233	-2.28882	-11.2305	-18.4631	-29.6936	-32.2266	-35.5835	-38.3911
1234	-2.31934	-11.2305	-18.4326	-29.602	-32.1655	-35.3699	-38.1775
1235	-2.34985	-11.2305	-18.4326	-29.602	-32.1655	-35.1562	-38.0249
1236	-2.34985	-11.2305	-18.4326	-29.6936	-32.196	-34.9731	-37.9333
1237	-2.38037	-11.2305	-18.4631	-29.8767	-32.196	-34.79	-37.8723
1238	-2.38037	-11.2305	-18.4936	-30.1209	-32.196	-34.6375	-37.9333
1239	-2.38037	-11.2305	-18.4936	-30.426	-32.1655	-34.4543	-38.0249
1240	-2.41089	-11.2305	-18.4631	-30.7617	-32.135	-34.3017	-38.1775
1241	-2.44141	-11.2305	-18.4021	-31.0974	-32.0434	-34.1187	-38.3301
1242	-2.44141	-11.1999	-18.3105	-31.4026	-31.9519	-33.9661	-38.4827
1243	-2.47192	-11.1694	-18.158	-31.6772	-31.8604	-33.8135	-38.5742
1244	-2.50244	-11.1389	-18.0054	-31.8909	-31.7688	-33.6914	-38.6352
1245	-2.53296	-11.0779	-17.7918	-32.0434	-31.6467	-33.5388	-38.6352
1246	-2.53296	-10.9863	-17.6086	-32.135	-31.5247	-33.4167	-38.5437
1247	-2.56348	-10.8948	-17.395	-32.196	-31.3721	-33.2947	-38.4521
1248	-2.53296	-10.8032	-17.1814	-32.1655	-31.25	-33.1726	-38.3301
1249	-2.53296	-10.6812	-16.9678	-32.074	-31.0669	-33.0505	-38.208
1250	-2.50244	-10.5896	-16.7541	-31.9519	-30.9143	-32.9285	-38.147
1251	-2.47192	-10.4675	-16.571	-31.8298	-30.7312	-32.8064	-38.1165
1252	-2.41089	-10.376	-16.3879	-31.6467	-30.5786	-32.6843	-38.1165
1253	-2.34985	-10.3149	-16.2048	-31.4636	-30.3955	-32.5622	-38.1775
1254	-2.28882	-10.2234	-16.0522	-31.311	-30.2734	-32.4097	-38.2385
1255	-2.22778	-10.1623	-15.8997	-31.1279	-30.1514	-32.2876	-38.3606
1256	-2.16675	-10.1013	-15.8081	-30.9753	-30.0293	-32.1655	-38.4827
1257	-2.0752	-10.0708	-15.686	-30.8227	-29.9683	-32.0434	-38.6047
1258	-2.01416	-10.0403	-15.625	-30.6396	-29.8767	-31.8909	-38.6963
1259	-1.92261	-10.0098	-15.5945	-30.4871	-29.8157	-31.7078	-38.7878
1260	-1.86157	-10.0098	-15.5945	-30.304	-29.7241	-31.5552	-38.8184
1261	-1.80054	-10.0098	-15.625	-30.1209	-29.6326	-31.3416	-38.8184
1262	-1.7395	-9.97925	-15.6555	-29.9377	-29.541	-31.1279	-38.7878
1263	-1.70898	-9.97925	-15.6555	-29.7241	-29.4495	-30.8533	-38.6658
1264	-1.67847	-9.94873	-15.6555	-29.541	-29.3579	-30.5786	-38.5132
1265	-1.64795	-9.88769	-15.6555	-29.3579	-29.2664	-30.2734	-38.2996
1266	-1.67847	-9.79614	-15.625	-29.1748	-29.2053	-29.9377	-38.0554
1267	-1.67847	-9.70459	-15.564	-29.0222	-29.1748	-29.602	-37.7808
1268	-1.67847	-9.61304	-15.5029	-28.9001	-29.2053	-29.2358	-37.4756
1269	-1.67847	-9.49097	-15.4114	-28.8086	-29.2358	-28.8391	-37.1704
1270	-1.67847	-9.3689	-15.3503	-28.7476	-29.2969	-28.4729	-36.8347
1271	-1.67847	-9.27734	-15.2588	-28.717	-29.3579	-28.1372	-36.5295
1272	-1.64795	-9.15527	-15.1672	-28.717	-29.4189	-27.8015	-36.1938
1273	-1.61743	-9.09424	-15.0757	-28.6865	-29.48	-27.4658	-35.8887
1274	-1.58691	-9.00268	-14.9536	-28.656	-29.541	-27.1912	-35.614
1275	-1.52588	-8.97217	-14.8315	-28.595	-29.5715	-26.9165	-35.3394
1276	-1.46484	-8.91113	-14.679	-28.5034	-29.5715	-26.6724	-35.0647
1277	-1.40381	-8.88061	-14.4959	-28.3814	-29.602	-26.4282	-34.8511
1278	-1.37329	-8.88061	-14.2822	-28.2288	-29.602	-26.2451	-34.6069
1279	-1.31226	-8.8501	-14.0381	-28.0456	-29.602	-26.062	-34.3933
1280	-1.28174	-8.8501	-13.7939	-27.832	-29.6326	-25.9094	-34.1797
1281	-1.28174	-8.81958	-13.5498	-27.6184	-29.6631	-25.7568	-33.9966
1282	-1.28174	-8.78906	-13.3057	-27.4048	-29.6936	-25.6348	-33.783
1283	-1.28174	-8.75854	-13.092	-27.1912	-29.7241	-25.5432	-33.5999
1284	-1.31226	-8.72803	-12.8784	-27.0386	-29.7241	-25.4517	-33.4167
1285	-1.34277	-8.66699	-12.7258	-26.886	-29.7241	-25.3601	-33.2642
1286	-1.37329	-8.60596	-12.5732	-26.7334	-29.7241	-25.2991	-33.1726
1287	-1.40381	-8.54492	-12.4512	-26.6418	-29.6936	-25.238	-33.081
1288	-1.43433	-8.48389	-12.3596	-26.5198	-29.6631	-25.1465	-33.02
1289	-1.46484	-8.39233	-12.2681	-26.4587	-29.6326	-25.0855	-32.9895
1290	-1.46484	-8.3313	-12.207	-26.3977	-29.602	-25.0244	-32.959
1291	-1.49536	-8.27026	-12.1765	-26.3367	-29.5715	-24.9634	-32.898
1292	-1.49536	-8.20923	-12.146	-26.3061	-29.5715	-24.8718	-32.8369
1293	-1.52588	-8.14819	-12.1765	-26.2756	-29.602	-24.7803	-32.7148
1294	-1.52588	-8.11767	-12.207	-26.2756	-29.6936	-24.6582	-32.5622
1295	-1.49536	-8.05664	-12.2376	-26.2756	-29.7852	-24.5666	-32.3792
1296	-1.49536	-8.02612	-12.3291	-26.2451	-29.9072	-24.4446	-32.1655
1297	-1.49536	-7.9956	-12.4512	-26.2146	-30.0598	-24.3225	-31.9214
1298	-1.46484	-7.96509	-12.5427	-26.1841	-30.2124	-24.231	-31.6772
1299	-1.46484	-7.96509	-12.6648	-26.123	-30.3345	-24.2004	-31.4331
1300	-1.43433	-7.96509	-12.7869	-26.062	-30.4565	-24.1699	-31.189
1301	-1.40381	-7.96509	-12.8479	-25.9705	-30.5176	-24.1699	-30.9753
1302	-1.37329	-7.9956	-12.8784	-25.8484	-30.5176	-24.231	-30.7617
1303	-1.31226	-7.9956	-12.9089	-25.7568	-30.4565	-24.3225	-30.5786
1304	-1.28174	-8.02612	-12.8479	-25.6348	-30.365	-24.4446	-30.3955
1305	-1.2207	-8.05664	-12.7869	-25.5127	-30.2429	-24.5666	-30.2124
1306	-1.15967	-8.08716	-12.6648	-25.3906	-30.1209	-24.6582	-30.0598
1307	-1.12915	-8.11767	-12.5427	-25.2686	-29.9683	-24.7192	-29.9072
1308	-1.09863	-8.11767	-12.4207	-25.2075	-29.8462	-24.7497	-29.7852
1309	-1.09863	-8.11767	-12.2986	-25.1465	-29.7546	-24.6887	-29.6631
1310	-1.09863	-8.08716	-12.1765	-25.1465	-29.6631	-24.5666	-29.5715
1311	-1.09863	-8.02612	-12.085	-25.177	-29.5715	-24.4141	-29.541
1312	-1.12915	-7.90405	-12.0239	-25.238	-29.48	-24.1699	-29.48
1313	-1.19019	-7.78198	-11.9934	-25.2991	-29.3579	-23.8953	-29.48
1314	-1.2207	-7.62939	-11.9934	-25.3906	-29.2358	-23.5901	-29.48
1315	-1.28174	-7.47681	-11.9934	-25.4517	-29.0527	-23.2544	-29.5105
1316	-1.34277	-7.32422	-12.0239	-25.5127	-28.8391	-22.9797	-29.541
1317	-1.40381	-7.17163	-12.0544	-25.5432	-28.6255	-22.7051	-29.602
1318	-1.46484	-7.01904	-12.085	-25.5737	-28.3508	-22.4915	-29.6631
1319	-1.52588	-6.86645	-12.085	-25.5432	-28.1067	-22.3084	-29.7241
1320	-1.5564	-6.74438	-12.1155	-25.5127	-27.832	-22.1863	-29.7852
1321	-1.61743	-6.65283	-12.085	-25.4517	-27.5879	-22.0947	-29.8157
1322	-1.64795	-6.56128	-12.085	-25.3601	-27.3438	-22.0642	-29.8157
1323	-1.67847	-6.50024	-12.0239	-25.2686	-27.1606	-22.0337	-29.8157
1324	-1.70898	-6.46973	-11.9629	-25.1465	-26.9775	-22.0337	-29.7546
1325	-1.70898	-6.46973	-11.8713	-25.0244	-26.8555	-22.0337	-29.6631
1326	-1.70898	-6.46973	-11.7493	-24.8718	-26.7639	-22.0337	-29.541
1327	-1.7395	-6.53076	-11.5967	-24.6887	-26.7029	-22.0032	-29.3884
1328	-1.70898	-6.56128	-11.4441	-24.5056	-26.6724	-21.9727	-29.2053
1329	-1.70898	-6.62231	-11.2915	-24.2615	-26.6724	-21.9116	-28.9917
1330	-1.70898	-6.68335	-11.1084	-24.0479	-26.6724	-21.8201	-28.7476
1331	-1.7395	-6.74438	-10.9558	-23.8037	-26.6724	-21.698	-28.5339
1332	-1.7395	-6.7749	-10.8337	-23.5596	-26.7029	-21.5759	-28.2898
1333	-1.7395	-6.7749	-10.7422	-23.3154	-26.7029	-21.3928	-28.0762
1334	-1.77002	-6.74438	-10.7117	-23.1323	-26.6724	-21.2097	-27.8931
1335	-1.80054	-6.68335	-10.6812	-22.9492	-26.6418	-21.0266	-27.7405
1336	-1.80054	-6.62231	-10.7117	-22.8271	-26.5808	-20.813	-27.6184
1337	-1.80054	-6.53076	-10.7422	-22.7356	-26.5198	-20.6299	-27.5879
1338	-1.80054	-6.46973	-10.8032	-22.6746	-26.4282	-20.4468	-27.5879
1339	-1.80054	-6.40869	-10.8337	-22.6746	-26.3061	-20.2942	-27.6184
1340	-1.77002	-6.34766	-10.8643	-22.6746	-26.1841	-20.1721	-27.71
1341	-1.7395	-6.31714	-10.8643	-22.7051	-26.062	-20.05	-27.832
1342	-1.70898	-6.31714	-10.8643	-22.7356	-25.9399	-19.9585	-27.9541
1343	-1.67847	-6.31714	-10.8337	-22.7661	-25.7873	-19.8669	-28.0762
1344	-1.64795	-6.31714	-10.8337	-22.8271	-25.6653	-19.7754	-28.1677
1345	-1.67847	-6.31714	-10.8032	-22.8882	-25.5127	-19.6838	-28.2593
1346	-1.67847	-6.31714	-10.8032	-22.9187	-25.3906	-19.5618	-28.3203
1347	-1.7395	-6.34766	-10.8032	-22.9797	-25.238	-19.4397	-28.3508
1348	-1.80054	-6.34766	-10.8643	-23.0102	-25.116	-19.2871	-28.3814
1349	-1.86157	-6.37817	-10.8948	-23.0102	-25.0244	-19.1345	-28.3814
1350	-1.95312	-6.40869	-10.9558	-23.0102	-24.9023	-18.9514	-28.4119
1351	-2.04468	-6.43921	-11.0168	-22.9492	-24.8108	-18.7988	-28.4119
1352	-2.13623	-6.50024	-11.0779	-22.8882	-24.7192	-18.6768	-28.4729
1353	-2.19727	-6.56128	-11.1389	-22.7661	-24.5972	-18.5547	-28.5034
1354	-2.2583	-6.5918	-11.1999	-22.6135	-24.5056	-18.4631	-28.5645
1355	-2.28882	-6.62231	-11.261	-22.4304	-24.3835	-18.3716	-28.656
1356	-2.28882	-6.65283	-11.2915	-22.2473	-24.292	-18.3105	-28.717
1357	-2.28882	-6.65283	-11.322	-22.0642	-24.1699	-18.28	-28.7781
1358	-2.2583	-6.62231	-11.322	-21.8811	-24.0479	-18.219	-28.7781
1359	-2.19727	-6.5918	-11.322	-21.7285	-23.9258	-18.1885	-28.7781
1360	-2.13623	-6.53076	-11.2915	-21.637	-23.8342	-18.1274	-28.7476
1361	-2.0752	-6.46973	-11.1999	-21.5759	-23.7122	-18.0664	-28.656
1362	-2.01416	-6.37817	-11.0779	-21.5759	-23.5901	-17.9748	-28.5339
1363	-1.95312	-6.31714	-10.9558	-21.6064	-23.4985	-17.9138	-28.3508
1364	-1.92261	-6.2561	-10.7727	-21.6675	-23.4375	-17.8528	-28.1677
1365	-1.89209	-6.22559	-10.5591	-21.7285	-23.3765	-17.7918	-27.9541
1366	-1.89209	-6.19507	-10.3455	-21.8201	-23.3459	-17.7307	-27.71
1367	-1.92261	-6.22559	-10.1013	-21.8811	-23.3154	-17.7002	-27.4963
1368	-1.92261	-6.2561	-9.82666	-21.9421	-23.3459	-17.6697	-27.2522
1369	-1.98364	-6.31714	-9.552	-21.9421	-23.3459	-17.6392	-27.0386
1370	-2.01416	-6.37817	-9.27734	-21.9727	-23.407	-17.6086	-26.825
1371	-2.0752	-6.46973	-9.0332	-21.9421	-23.4375	-17.5781	-26.6418
1372	-2.10571	-6.56128	-8.78906	-21.8811	-23.468	-17.5781	-26.4282
1373	-2.13623	-6.65283	-8.54492	-21.8201	-23.4985	-17.5781	-26.2756
1374	-2.16675	-6.74438	-8.3313	-21.759	-23.5291	-17.6086	-26.0925
1375	-2.16675	-6.80542	-8.17871	-21.698	-23.5291	-17.6392	-25.9399
1376	-2.16675	-6.86645	-8.02612	-21.637	-23.5291	-17.6697	-25.7568
1377	-2.16675	-6.92749	-7.90405	-21.5759	-23.4985	-17.7002	-25.6043
1378	-2.13623	-6.92749	-7.78198	-21.5149	-23.4375	-17.7612	-25.4211
1379	-2.13623	-6.92749	-7.69043	-21.4539	-23.3459	-17.8223	-25.238
1380	-2.10571	-6.89697	-7.59888	-21.3928	-23.2239	-17.8528	-24.9939
1381	-2.0752	-6.80542	-7.53784	-21.3318	-23.0408	-17.9138	-24.7497
1382	-2.0752	-6.71387	-7.47681	-21.2707	-22.8271	-17.9748	-24.4446
1383	-2.04468	-6.5918	-7.41577	-21.1792	-22.5525	-18.0359	-24.1089
1384	-2.04468	-6.46973	-7.35474	-21.0876	-22.2778	-18.0969	-23.7732
1385	-2.04468	-6.37817	-7.32422	-20.9656	-22.0032	-18.158	-23.4375
1386	-2.0752	-6.28662	-7.2937	-20.8435	-21.7285	-18.2495	-23.1018
1387	-2.0752	-6.22559	-7.2937	-20.6909	-21.5149	-18.3105	-22.8271
1388	-2.0752	-6.16455	-7.2937	-20.5078	-21.3318	-18.4021	-22.583
1389	-2.10571	-6.16455	-7.32422	-20.3247	-21.2402	-18.4631	-22.4304
1390	-2.10571	-6.16455	-7.35474	-20.1416	-21.2402	-18.4936	-22.3084
1391	-2.10571	-6.16455	-7.38525	-19.9585	-21.2707	-18.5242	-22.2778
1392	-2.10571	-6.19507	-7.44629	-19.7449	-21.3928	-18.4936	-22.2473
1393	-2.0752	-6.22559	-7.47681	-19.5312	-21.5454	-18.4631	-22.2778
1394	-2.0752	-6.2561	-7.53784	-19.3176	-21.698	-18.3716	-22.2778
1395	-2.04468	-6.28662	-7.56836	-19.104	-21.8811	-18.2495	-22.3084
1396	-2.01416	-6.31714	-7.59888	-18.8904	-22.0032	-18.1274	-22.2778
1397	-2.01416	-6.34766	-7.65991	-18.6462	-22.0947	-17.9748	-22.2168
1398	-1.98364	-6.37817	-7.69043	-18.4021	-22.1252	-17.8528	-22.1558
1399	-1.95312	-6.40869	-7.69043	-18.1885	-22.0947	-17.7002	-22.0337
1400	-1.95312	-6.43921	-7.72095	-18.0054	-22.0032	-17.5781	-21.9421
1401	-1.92261	-6.40869	-7.75146	-17.8528	-21.8506	-17.4866	-21.8201
1402	-1.92261	-6.40869	-7.75146	-17.7612	-21.637	-17.395	-21.7285
1403	-1.89209	-6.37817	-7.78198	-17.7002	-21.3623	-17.334	-21.637
1404	-1.89209	-6.31714	-7.78198	-17.6697	-21.0571	-17.2424	-21.5759
1405	-1.89209	-6.28662	-7.8125	-17.7002	-20.752	-17.1509	-21.5149
1406	-1.89209	-6.22559	-7.87353	-17.7612	-20.4163	-17.0593	-21.4539
1407	-1.89209	-6.19507	-7.90405	-17.8528	-20.0806	-16.9372	-21.4539
1408	-1.89209	-6.16455	-7.9956	-17.9443	-19.7754	-16.8152	-21.4539
1409	-1.92261	-6.13403	-8.05664	-18.0054	-19.4397	-16.6626	-21.4844
1410	-1.92261	-6.10352	-8.14819	-18.0969	-19.1345	-16.51	-21.5149
1411	-1.92261	-6.04248	-8.23975	-18.158	-18.8599	-16.3879	-21.6064
1412	-1.92261	-6.01196	-8.3313	-18.1885	-18.5547	-16.2659	-21.7285
1413	-1.92261	-5.98144	-8.36182	-18.219	-18.28	-16.1743	-21.8811
1414	-1.92261	-5.92041	-8.36182	-18.219	-18.0054	-16.0828	-22.0337
1415	-1.86157	-5.88989	-8.3313	-18.219	-17.7307	-16.0217	-22.2473
1416	-1.83105	-5.85937	-8.23975	-18.2495	-17.5171	-15.9912	-22.4609
1417	-1.77002	-5.82886	-8.11767	-18.28	-17.3035	-15.9607	-22.6746
1418	-1.67847	-5.82886	-7.93457	-18.3105	-17.1509	-15.9302	-22.8271
1419	-1.58691	-5.85937	-7.75146	-18.3716	-17.0288	-15.8997	-22.9492
1420	-1.49536	-5.88989	-7.53784	-18.4631	-16.9678	-15.8691	-23.0102
1421	-1.40381	-5.92041	-7.35474	-18.5242	-16.9678	-15.8386	-22.9797
1422	-1.34277	-5.98144	-7.17163	-18.5852	-16.9983	-15.7776	-22.8577
1423	-1.25122	-6.01196	-7.01904	-18.6157	-17.0593	-15.7165	-22.7051
1424	-1.2207	-6.01196	-6.92749	-18.6157	-17.1509	-15.6555	-22.4609
1425	-1.15967	-6.04248	-6.86645	-18.5547	-17.2424	-15.5335	-22.2168
1426	-1.12915	-6.01196	-6.80542	-18.4631	-17.3645	-15.4114	-22.0032
1427	-1.12915	-5.98144	-6.80542	-18.3105	-17.4561	-15.2893	-21.7895
1428	-1.09863	-5.95093	-6.83594	-18.1274	-17.5171	-15.1367	-21.637
1429	-1.09863	-5.92041	-6.86645	-17.9443	-17.5476	-15.0146	-21.5454
1430	-1.09863	-5.85937	-6.92749	-17.7918	-17.5476	-14.8621	-21.4844
1431	-1.09863	-5.82886	-6.95801	-17.6086	-17.5171	-14.74	-21.4539
1432	-1.06812	-5.82886	-7.01904	-17.4866	-17.4561	-14.6179	-21.4233
1433	-1.06812	-5.85937	-7.01904	-17.395	-17.395	-14.4959	-21.4233
1434	-1.06812	-5.88989	-7.01904	-17.3645	-17.3035	-14.4043	-21.3623
1435	-1.0376	-5.92041	-6.98852	-17.3645	-17.2424	-14.3433	-21.2707
1436	-1.0376	-5.98144	-6.95801	-17.4255	-17.1814	-14.2822	-21.1487
1437	-1.0376	-6.04248	-6.86645	-17.5171	-17.1204	-14.2212	-21.0266
1438	-1.0376	-6.10352	-6.80542	-17.6697	-17.1204	-14.1907	-20.874
1439	-1.06812	-6.13403	-6.71387	-17.8223	-17.1204	-14.1602	-20.6909
1440	-1.06812	-6.13403	-6.62231	-18.0359	-17.1509	-14.1296	-20.5383
1441	-1.06812	-6.10352	-6.53076	-18.2495	-17.2119	-14.1296	-20.4163
1442	-1.09863	-6.01196	-6.46973	-18.4326	-17.2424	-14.0991	-20.3247
1443	-1.12915	-5.92041	-6.40869	-18.6462	-17.273	-14.0686	-20.2637
1444	-1.12915	-5.79834	-6.34766	-18.8599	-17.3035	-14.0381	-20.2637
1445	-1.15967	-5.67627	-6.28662	-19.0125	-17.334	-14.0076	-20.2637
1446	-1.15967	-5.5542	-6.2561	-19.1956	-17.334	-13.9771	-20.2942
1447	-1.19019	-5.40161	-6.22559	-19.3176	-17.334	-13.9465	-20.3247
1448	-1.2207	-5.24902	-6.19507	-19.4702	-17.334	-13.9465	-20.3857
1449	-1.2207	-5.12695	-6.19507	-19.5923	-17.334	-13.9465	-20.4163
1450	-1.25122	-4.97436	-6.19507	-19.6838	-17.3645	-13.9771	-20.4468
1451	-1.25122	-4.82178	-6.22559	-19.7754	-17.3645	-14.0076	-20.4468
1452	-1.25122	-4.66919	-6.28662	-19.8364	-17.4255	-14.0686	-20.4163
1453	-1.2207	-4.54712	-6.34766	-19.8669	-17.4866	-14.1296	-20.3552
1454	-1.2207	-4.39453	-6.43921	-19.8669	-17.5476	-14.1602	-20.2942
1455	-1.2207	-4.27246	-6.53076	-19.8364	-17.6392	-14.1602	-20.2026
1456	-1.2207	-4.18091	-6.62231	-19.7449	-17.7307	-14.1602	-20.0806
1457	-1.25122	-4.08935	-6.68335	-19.5923	-17.8528	-14.1602	-19.9585
1458	-1.28174	-4.05884	-6.74438	-19.4702	-17.9443	-14.0991	-19.7754
1459	-1.31226	-4.02832	-6.74438	-19.3481	-18.0664	-14.0686	-19.5923
1460	-1.34277	-4.05884	-6.74438	-19.2261	-18.158	-14.0076	-19.3481
1461	-1.37329	-4.08935	-6.68335	-19.1345	-18.2495	-13.9465	-19.104
1462	-1.37329	-4.11987	-6.5918	-19.104	-18.3105	-13.916	-18.8599
1463	-1.40381	-4.18091	-6.50024	-19.0735	-18.3411	-13.916	-18.6157
1464	-1.40381	-4.21143	-6.37817	-19.104	-18.3716	-13.916	-18.3716
1465	-1.40381	-4.27246	-6.2561	-19.165	-18.3411	-13.916	-18.1885
1466	-1.40381	-4.30298	-6.13403	-19.1956	-18.3105	-13.9465	-18.0054
1467	-1.43433	-4.3335	-6.04248	-19.2261	-18.219	-14.0076	-17.9138
1468	-1.49536	-4.36401	-5.95093	-19.2566	-18.0969	-14.0991	-17.8223
1469	-1.52588	-4.39453	-5.85937	-19.2261	-17.9443	-14.1907	-17.7918
1470	-1.61743	-4.42505	-5.76782	-19.165	-17.7918	-14.3127	-17.7918
1471	-1.67847	-4.42505	-5.70679	-19.0735	-17.6392	-14.4653	-17.7918
1472	-1.7395	-4.45557	-5.61523	-18.9209	-17.4866	-14.6484	-17.8223
1473	-1.83105	-4.48608	-5.5542	-18.7988	-17.3645	-14.8621	-17.8528
1474	-1.89209	-4.5166	-5.49316	-18.6157	-17.273	-15.0757	-17.8833
1475	-1.92261	-4.5166	-5.43213	-18.4631	-17.273	-15.3198	-17.9443
1476	-1.95312	-4.48608	-5.34058	-18.28	-17.273	-15.564	-17.9748
1477	-1.98364	-4.48608	-5.24902	-18.1274	-17.3645	-15.8386	-18.0359
1478	-2.01416	-4.45557	-5.15747	-17.9443	-17.4561	-16.0522	-18.1274
1479	-2.04468	-4.42505	-5.0354	-17.7612	-17.6086	-16.2659	-18.219
1480	-2.0752	-4.39453	-4.94385	-17.6086	-17.7612	-16.449	-18.3105
1481	-2.10571	-4.39453	-4.85229	-17.4255	-17.8833	-16.6016	-18.4631
1482	-2.16675	-4.39453	-4.76074	-17.273	-18.0054	-16.7236	-18.6157
1483	-2.19727	-4.42505	-4.69971	-17.1204	-18.0969	-16.7847	-18.7683
1484	-2.2583	-4.45557	-4.63867	-16.9983	-18.1885	-16.8457	-18.9514
1485	-2.28882	-4.5166	-4.60815	-16.9067	-18.219	-16.8762	-19.104
1486	-2.31934	-4.60815	-4.60815	-16.8457	-18.219	-16.8762	-19.2261
1487	-2.34985	-4.69971	-4.63867	-16.8152	-18.1885	-16.8457	-19.3176
1488	-2.34985	-4.79126	-4.63867	-16.8152	-18.158	-16.8152	-19.3787
1489	-2.34985	-4.88281	-4.63867	-16.8152	-18.0664	-16.7847	-19.3481
1490	-2.34985	-4.97436	-4.66919	-16.8152	-17.9748	-16.7236	-19.2871
1491	-2.31934	-5.06592	-4.63867	-16.8152	-17.8833	-16.6626	-19.165
1492	-2.28882	-5.15747	-4.63867	-16.8152	-17.7612	-16.6016	-19.0125
1493	-2.22778	-5.21851	-4.60815	-16.7847	-17.6392	-16.51	-18.8293
1494	-2.19727	-5.27954	-4.60815	-16.7236	-17.5171	-16.449	-18.6157
1495	-2.13623	-5.34058	-4.57764	-16.6626	-17.4255	-16.3879	-18.3716
1496	-2.10571	-5.40161	-4.57764	-16.6016	-17.3645	-16.2964	-18.158
1497	-2.04468	-5.43213	-4.57764	-16.51	-17.334	-16.2354	-17.9443
1498	-2.01416	-5.46265	-4.54712	-16.4185	-17.3035	-16.2048	-17.7612
1499	-1.95312	-5.46265	-4.54712	-16.3574	-17.3035	-16.1438	-17.6392
1500	-1.92261	-5.46265	-4.48608	-16.2964	-17.273	-16.1133	-17.5781
1501	-1.89209	-5.40161	-4.45557	-16.2964	-17.273	-16.0828	-17.5476
1502	-1.89209	-5.37109	-4.39453	-16.2964	-17.2119	-16.0522	-17.5781
1503	-1.86157	-5.31006	-4.3335	-16.3574	-17.1509	-15.9912	-17.6392
1504	-1.86157	-5.24902	-4.27246	-16.4185	-17.0898	-15.9302	-17.7002
1505	-1.86157	-5.21851	-4.21143	-16.51	-16.9678	-15.8691	-17.7918
1506	-1.86157	-5.18799	-4.18091	-16.6016	-16.8457	-15.7776	-17.8833
1507	-1.86157	-5.18799	-4.18091	-16.6931	-16.7236	-15.6555	-17.9748
1508	-1.86157	-5.21851	-4.18091	-16.7847	-16.571	-15.5335	-18.0359
1509	-1.86157	-5.24902	-4.21143	-16.8457	-16.4185	-15.4114	-18.0969
1510	-1.83105	-5.31006	-4.24194	-16.8762	-16.2964	-15.2893	-18.1885
1511	-1.83105	-5.37109	-4.27246	-16.9067	-16.1438	-15.1977	-18.2495
1512	-1.83105	-5.43213	-4.30298	-16.9372	-16.0217	-15.1062	-18.3105
1513	-1.80054	-5.46265	-4.3335	-16.9372	-15.9302	-15.0452	-18.3411
1514	-1.77002	-5.43213	-4.36401	-16.9678	-15.8691	-15.0146	-18.3716
1515	-1.70898	-5.40161	-4.36401	-16.9678	-15.8691	-14.9841	-18.4021
1516	-1.67847	-5.34058	-4.39453	-16.9678	-15.8997	-14.9536	-18.3716
1517	-1.61743	-5.21851	-4.39453	-16.9983	-15.9607	-14.9231	-18.3105
1518	-1.5564	-5.09644	-4.42505	-17.0288	-16.0522	-14.8926	-18.1885
1519	-1.52588	-4.97436	-4.45557	-17.0288	-16.1743	-14.8621	-18.0664
1520	-1.46484	-4.85229	-4.48608	-17.0593	-16.2964	-14.8621	-17.8833
1521	-1.46484	-4.73022	-4.5166	-17.0898	-16.3879	-14.8315	-17.7002
1522	-1.46484	-4.60815	-4.57764	-17.0898	-16.4795	-14.801	-17.5171
1523	-1.52588	-4.5166	-4.60815	-17.1204	-16.571	-14.7705	-17.3645
1524	-1.58691	-4.45557	-4.66919	-17.1204	-16.6626	-14.7095	-17.2424
1525	-1.64795	-4.39453	-4.69971	-17.1509	-16.7236	-14.6484	-17.1204
1526	-1.77002	-4.39453	-4.76074	-17.1509	-16.7847	-14.5264	-17.0593
1527	-1.86157	-4.39453	-4.82178	-17.1509	-16.8762	-14.4043	-17.0288
1528	-1.95312	-4.42505	-4.88281	-17.1814	-16.9678	-14.2517	-16.9983
1529	-2.04468	-4.48608	-4.94385	-17.2119	-17.0898	-14.0991	-16.9983
1530	-2.10571	-4.54712	-5.00488	-17.2424	-17.2119	-13.9465	-16.9678
1531	-2.13623	-4.60815	-5.06592	-17.273	-17.334	-13.7939	-16.9372
1532	-2.16675	-4.66919	-5.12695	-17.3035	-17.4866	-13.6719	-16.8457
1533	-2.16675	-4.73022	-5.15747	-17.334	-17.6392	-13.5498	-16.7236
1534	-2.13623	-4.79126	-5.15747	-17.334	-17.7918	-13.4888	-16.6016
1535	-2.10571	-4.82178	-5.12695	-17.3035	-17.9443	-13.4582	-16.4185
1536	-2.0752	-4.85229	-5.06592	-17.2424	-18.1274	-13.4582	-16.2659
1537	-2.01416	-4.85229	-4.97436	-17.1509	-18.3411	-13.4582	-16.0828
1538	-1.98364	-4.85229	-4.88281	-17.0288	-18.5547	-13.4888	-15.8997
1539	-1.92261	-4.82178	-4.76074	-16.8762	-18.7683	-13.4888	-15.7776
1540	-1.89209	-4.79126	-4.63867	-16.7541	-18.9819	-13.4888	-15.686
1541	-1.86157	-4.76074	-4.5166	-16.6016	-19.1956	-13.4888	-15.5945
1542	-1.83105	-4.76074	-4.39453	-16.51	-19.3787	-13.4582	-15.564
1543	-1.80054	-4.73022	-4.27246	-16.4185	-19.5923	-13.3972	-15.564
1544	-1.80054	-4.76074	-4.15039	-16.3574	-19.7449	-13.3667	-15.5945
1545	-1.80054	-4.76074	-4.05884	-16.2964	-19.8975	-13.2752	-15.5945
1546	-1.80054	-4.82178	-3.96728	-16.2659	-20.0195	-13.2141	-15.625
1547	-1.80054	-4.88281	-3.87573	-16.2354	-20.1721	-13.1836	-15.6555
1548	-1.80054	-4.94385	-3.8147	-16.1743	-20.2942	-13.1226	-15.686
1549	-1.83105	-5.0354	-3.75366	-16.1438	-20.4163	-13.0615	-15.7165
1550	-1.83105	-5.12695	-3.69263	-16.0828	-20.5383	-13.031	-15.7471
1551	-1.83105	-5.18799	-3.66211	-16.0217	-20.6299	-13.031	-15.8081
1552	-1.83105	-5.24902	-3.63159	-15.9607	-20.6909	-13.0005	-15.8386
1553	-1.83105	-5.27954	-3.60107	-15.8997	-20.7214	-13.0005	-15.8386
1554	-1.83105	-5.27954	-3.60107	-15.8386	-20.6604	-13.031	-15.8386
1555	-1.80054	-5.27954	-3.57056	-15.8081	-20.5383	-13.0615	-15.8386
1556	-1.80054	-5.24902	-3.60107	-15.7471	-20.3552	-13.092	-15.7776
1557	-1.80054	-5.21851	-3.63159	-15.7165	-20.1111	-13.1226	-15.686
1558	-1.80054	-5.15747	-3.66211	-15.686	-19.8059	-13.1531	-15.5945
1559	-1.80054	-5.09644	-3.72314	-15.686	-19.5007	-13.1836	-15.5335
1560	-1.80054	-5.0354	-3.84521	-15.686	-19.1956	-13.2141	-15.4724
1561	-1.80054	-4.94385	-3.93677	-15.686	-18.8904	-13.2141	-15.4419
1562	-1.80054	-4.85229	-4.05884	-15.7165	-18.5852	-13.2446	-15.4724
1563	-1.80054	-4.76074	-4.21143	-15.7471	-18.3411	-13.2446	-15.564
1564	-1.80054	-4.66919	-4.36401	-15.7776	-18.1274	-13.2752	-15.7165
1565	-1.83105	-4.57764	-4.48608	-15.8081	-17.9138	-13.3057	-15.8997
1566	-1.83105	-4.5166	-4.60815	-15.8386	-17.7307	-13.3667	-16.1438
1567	-1.86157	-4.42505	-4.73022	-15.8386	-17.5781	-13.4277	-16.3574
1568	-1.86157	-4.36401	-4.82178	-15.8691	-17.4255	-13.5193	-16.571
1569	-1.89209	-4.3335	-4.88281	-15.8691	-17.3035	-13.6108	-16.7541
1570	-1.89209	-4.30298	-4.94385	-15.8997	-17.1814	-13.7634	-16.9067
1571	-1.92261	-4.30298	-4.97436	-15.8997	-17.0593	-13.8855	-16.9678
1572	-1.95312	-4.30298	-4.97436	-15.9302	-16.9678	-14.0381	-16.9678
1573	-1.95312	-4.3335	-4.94385	-15.9607	-16.9067	-14.2212	-16.9067
1574	-1.98364	-4.36401	-4.91333	-15.9607	-16.8457	-14.3738	-16.8152
1575	-2.01416	-4.39453	-4.82178	-15.9607	-16.8457	-14.5569	-16.6626
1576	-2.04468	-4.42505	-4.73022	-15.9302	-16.8152	-14.7095	-16.4795
1577	-2.10571	-4.42505	-4.60815	-15.8691	-16.8457	-14.8926	-16.2354
1578	-2.13623	-4.42505	-4.48608	-15.8081	-16.8457	-15.0757	-15.9912
1579	-2.13623	-4.39453	-4.3335	-15.7165	-16.8762	-15.2283	-15.7471
1580	-2.16675	-4.36401	-4.21143	-15.5945	-16.9372	-15.3809	-15.4724
1581	-2.16675	-4.3335	-4.08935	-15.5029	-16.9678	-15.5335	-15.1977
1582	-2.16675	-4.27246	-3.96728	-15.4114	-16.9983	-15.686	-14.9231
1583	-2.16675	-4.21143	-3.87573	-15.3503	-17.0288	-15.8081	-14.6484
1584	-2.16675	-4.15039	-3.8147	-15.3198	-17.0593	-15.8997	-14.4043
1585	-2.16675	-4.11987	-3.75366	-15.2893	-17.0593	-15.9912	-14.1907
1586	-2.16675	-4.05884	-3.75366	-15.2893	-17.0288	-16.0522	-14.0076
1587	-2.13623	-4.02832	-3.75366	-15.2893	-16.9983	-16.1133	-13.8855
1588	-2.13623	-3.96728	-3.78418	-15.3198	-16.9372	-16.1743	-13.7939
1589	-2.13623	-3.93677	-3.84521	-15.3198	-16.8457	-16.2354	-13.7634
1590	-2.13623	-3.90625	-3.90625	-15.3198	-16.7236	-16.2659	-13.7939
1591	-2.10571	-3.90625	-3.9978	-15.3198	-16.571	-16.2659	-13.855
1592	-2.10571	-3.87573	-4.08935	-15.2893	-16.4185	-16.2659	-13.9465
1593	-2.10571	-3.87573	-4.18091	-15.2283	-16.2659	-16.2354	-14.0991
1594	-2.0752	-3.87573	-4.27246	-15.1672	-16.1438	-16.2048	-14.2517
1595	-2.04468	-3.87573	-4.3335	-15.1062	-16.0217	-16.1743	-14.4348
1596	-2.04468	-3.84521	-4.39453	-15.0452	-15.9607	-16.0828	-14.6179
1597	-2.01416	-3.84521	-4.45557	-14.9841	-15.8691	-16.0217	-14.801
1598	-1.98364	-3.84521	-4.5166	-14.9536	-15.8386	-15.9302	-14.9536
1599	-1.98364	-3.84521	-4.57764	-14.9536	-15.8386	-15.8386	-15.1062
1600	-1.98364	-3.87573	-4.60815	-14.9536	-15.8386	-15.7776	-15.2588
1601	-1.98364	-3.87573	-4.63867	-14.9841	-15.8386	-15.686	-15.3809
1602	-2.01416	-3.93677	-4.66919	-15.0146	-15.8386	-15.625	-15.4724
1603	-2.04468	-3.96728	-4.66919	-15.0452	-15.8386	-15.5945	-15.5335
1604	-2.10571	-4.02832	-4.69971	-15.1062	-15.8386	-15.564	-15.564
1605	-2.16675	-4.11987	-4.69971	-15.1062	-15.8081	-15.5335	-15.5945
1606	-2.22778	-4.21143	-4.69971	-15.1367	-15.8081	-15.5029	-15.564
1607	-2.28882	-4.30298	-4.76074	-15.1062	-15.7471	-15.5029	-15.5335
1608	-2.31934	-4.42505	-4.79126	-15.1062	-15.7165	-15.4419	-15.5029
1609	-2.34985	-4.5166	-4.88281	-15.0757	-15.6555	-15.4114	-15.4419
1610	-2.38037	-4.63867	-4.97436	-15.0452	-15.625	-15.3503	-15.4114
1611	-2.38037	-4.73022	-5.06592	-15.0146	-15.5945	-15.2588	-15.3809
1612	-2.34985	-4.79126	-5.18799	-14.9841	-15.5335	-15.1672	-15.3503
1613	-2.34985	-4.85229	-5.27954	-14.9536	-15.4724	-15.0452	-15.3809
1614	-2.31934	-4.88281	-5.34058	-14.9536	-15.4114	-14.9536	-15.4114
1615	-2.31934	-4.91333	-5.40161	-14.9536	-15.3503	-14.8926	-15.4419
1616	-2.31934	-4.88281	-5.40161	-14.9536	-15.2893	-14.8315	-15.5335
1617	-2.31934	-4.85229	-5.40161	-14.9841	-15.1672	-14.7705	-15.625
1618	-2.31934	-4.82178	-5.37109	-15.0146	-15.0757	-14.7095	-15.7471
1619	-2.38037	-4.76074	-5.31006	-15.0452	-14.9536	-14.679	-15.8691
1620	-2.41089	-4.69971	-5.27954	-15.0452	-14.8315	-14.6179	-15.9607
1621	-2.50244	-4.60815	-5.21851	-15.0757	-14.74	-14.5569	-16.0828
1622	-2.56348	-4.57764	-5.18799	-15.0452	-14.6179	-14.4653	-16.1438
1623	-2.65503	-4.5166	-5.18799	-15.0146	-14.4959	-14.3738	-16.2048
1624	-2.74658	-4.48608	-5.21851	-14.9536	-14.3738	-14.2517	-16.2048
1625	-2.80762	-4.45557	-5.27954	-14.9231	-14.2822	-14.1602	-16.2048
1626	-2.86865	-4.45557	-5.34058	-14.8621	-14.1602	-14.0686	-16.2048
1627	-2.89917	-4.45557	-5.43213	-14.7705	-14.0686	-14.0076	-16.1743
1628	-2.92969	-4.42505	-5.5542	-14.7095	-13.9771	-13.9771	-16.1743
1629	-2.92969	-4.45557	-5.67627	-14.6484	-13.8855	-14.0076	-16.2048
1630	-2.89917	-4.45557	-5.82886	-14.5569	-13.855	-14.0381	-16.2354
1631	-2.83813	-4.42505	-5.95093	-14.4653	-13.855	-14.0991	-16.2964
1632	-2.80762	-4.42505	-6.073	-14.3738	-13.916	-14.1602	-16.3574
1633	-2.74658	-4.42505	-6.19507	-14.2822	-14.0076	-14.2212	-16.449
1634	-2.71606	-4.42505	-6.31714	-14.1602	-14.1602	-14.2822	-16.51
1635	-2.68555	-4.39453	-6.40869	-14.0686	-14.3433	-14.3433	-16.5405
1636	-2.65503	-4.39453	-6.50024	-13.9771	-14.5264	-14.3433	-16.5405
1637	-2.62451	-4.42505	-6.53076	-13.8855	-14.7095	-14.3433	-16.51
1638	-2.62451	-4.42505	-6.56128	-13.7939	-14.8621	-14.3433	-16.449
1639	-2.59399	-4.45557	-6.56128	-13.7024	-15.0146	-14.3127	-16.3574
1640	-2.56348	-4.48608	-6.53076	-13.6108	-15.1672	-14.3127	-16.2659
1641	-2.50244	-4.5166	-6.46973	-13.5498	-15.2893	-14.3127	-16.1438
1642	-2.47192	-4.54712	-6.37817	-13.4888	-15.4114	-14.3738	-15.9912
1643	-2.41089	-4.57764	-6.28662	-13.4277	-15.5029	-14.4043	-15.8691
1644	-2.31934	-4.57764	-6.19507	-13.3667	-15.625	-14.4959	-15.7471
1645	-2.22778	-4.57764	-6.073	-13.3667	-15.7471	-14.5874	-15.5945
1646	-2.13623	-4.54712	-5.98144	-13.3667	-15.8386	-14.679	-15.4724
1647	-2.04468	-4.5166	-5.88989	-13.3972	-15.9302	-14.74	-15.3809
1648	-1.95312	-4.48608	-5.76782	-13.4582	-16.0217	-14.801	-15.2893
1649	-1.86157	-4.42505	-5.67627	-13.5193	-16.1133	-14.8315	-15.1977
1650	-1.83105	-4.39453	-5.61523	-13.6108	-16.1438	-14.801	-15.1367
1651	-1.77002	-4.36401	-5.52368	-13.6719	-16.1743	-14.7705	-15.1367
1652	-1.77002	-4.3335	-5.43213	-13.7329	-16.1743	-14.679	-15.1367
1653	-1.77002	-4.3335	-5.37109	-13.7634	-16.1743	-14.5874	-15.1672
1654	-1.80054	-4.3335	-5.31006	-13.7939	-16.1133	-14.4959	-15.2283
1655	-1.86157	-4.36401	-5.24902	-13.7939	-16.0828	-14.3738	-15.2893
1656	-1.92261	-4.39453	-5.21851	-13.7939	-15.9912	-14.2822	-15.4114
1657	-1.98364	-4.48608	-5.18799	-13.7939	-15.9302	-14.2212	-15.5029
1658	-2.01416	-4.57764	-5.15747	-13.7939	-15.8386	-14.1602	-15.625
1659	-2.04468	-4.66919	-5.15747	-13.7939	-15.7776	-14.1296	-15.7471
1660	-2.0752	-4.76074	-5.15747	-13.7939	-15.686	-14.0991	-15.8386
1661	-2.0752	-4.85229	-5.18799	-13.8245	-15.5945	-14.0686	-15.9302
1662	-2.04468	-4.97436	-5.24902	-13.855	-15.5029	-14.0076	-15.9912
1663	-1.98364	-5.0354	-5.27954	-13.8855	-15.4114	-13.9465	-16.0522
1664	-1.92261	-5.09644	-5.34058	-13.916	-15.3198	-13.855	-16.0522
1665	-1.83105	-5.12695	-5.37109	-13.9465	-15.2588	-13.7329	-16.0217
1666	-1.77002	-5.12695	-5.37109	-13.9771	-15.1672	-13.5803	-15.9302
1667	-1.67847	-5.09644	-5.37109	-14.0076	-15.1062	-13.4277	-15.8386
1668	-1.58691	-5.00488	-5.31006	-14.0381	-15.0452	-13.2446	-15.7165
1669	-1.52588	-4.94385	-5.24902	-14.0381	-14.9841	-13.092	-15.5945
1670	-1.46484	-4.82178	-5.15747	-14.0076	-14.9231	-12.9089	-15.4724
1671	-1.43433	-4.69971	-5.06592	-13.9465	-14.8621	-12.7563	-15.3809
1672	-1.40381	-4.60815	-4.94385	-13.855	-14.7705	-12.6343	-15.3503
1673	-1.40381	-4.5166	-4.85229	-13.7634	-14.7095	-12.5122	-15.3198
1674	-1.43433	-4.42505	-4.73022	-13.6719	-14.6179	-12.4207	-15.3503
1675	-1.46484	-4.36401	-4.63867	-13.5803	-14.5264	-12.2986	-15.4114
1676	-1.46484	-4.3335	-4.54712	-13.4888	-14.4348	-12.207	-15.4724
1677	-1.52588	-4.30298	-4.42505	-13.4582	-14.3433	-12.146	-15.5335
1678	-1.5564	-4.30298	-4.3335	-13.4582	-14.2517	-12.0544	-15.564
1679	-1.5564	-4.3335	-4.24194	-13.5193	-14.1907	-11.9934	-15.564
1680	-1.58691	-4.36401	-4.15039	-13.5803	-14.1296	-11.9324	-15.5335
1681	-1.61743	-4.39453	-4.05884	-13.7024	-14.0991	-11.9018	-15.4724
1682	-1.61743	-4.45557	-3.96728	-13.855	-14.0686	-11.8713	-15.4114
1683	-1.64795	-4.54712	-3.90625	-14.0076	-14.0686	-11.8713	-15.2893
1684	-1.64795	-4.60815	-3.8147	-14.1296	-14.0991	-11.8713	-15.1672
1685	-1.61743	-4.69971	-3.75366	-14.2822	-14.1602	-11.9018	-15.0452
1686	-1.61743	-4.82178	-3.69263	-14.3738	-14.2517	-11.9324	-14.8926
1687	-1.61743	-4.88281	-3.66211	-14.4348	-14.3433	-11.9324	-14.7705
1688	-1.58691	-4.97436	-3.63159	-14.4653	-14.4653	-11.9324	-14.6484
1689	-1.58691	-5.0354	-3.63159	-14.4959	-14.5874	-11.9324	-14.5264
1690	-1.58691	-5.09644	-3.63159	-14.4959	-14.7095	-11.9018	-14.4348
1691	-1.58691	-5.12695	-3.66211	-14.4653	-14.801	-11.8408	-14.3127
1692	-1.61743	-5.15747	-3.72314	-14.4653	-14.8621	-11.7798	-14.1907
1693	-1.64795	-5.18799	-3.75366	-14.4653	-14.8926	-11.7188	-14.0991
1694	-1.67847	-5.18799	-3.8147	-14.4959	-14.8926	-11.6577	-13.9771
1695	-1.70898	-5.15747	-3.84521	-14.5264	-14.8315	-11.5967	-13.8245
1696	-1.7395	-5.15747	-3.84521	-14.5874	-14.74	-11.5356	-13.7024
1697	-1.7395	-5.12695	-3.84521	-14.6484	-14.6179	-11.5356	-13.5498
1698	-1.77002	-5.06592	-3.8147	-14.7095	-14.4348	-11.5051	-13.4277
1699	-1.77002	-5.00488	-3.75366	-14.7705	-14.2212	-11.5356	-13.2752
1700	-1.77002	-4.94385	-3.69263	-14.801	-13.9771	-11.5356	-13.1531
1701	-1.77002	-4.88281	-3.63159	-14.801	-13.7329	-11.5967	-13.0615
1702	-1.77002	-4.79126	-3.57056	-14.7705	-13.4888	-11.6272	-13.031
1703	-1.77002	-4.73022	-3.50952	-14.7095	-13.2446	-11.7188	-13.0005
1704	-1.80054	-4.66919	-3.50952	-14.6179	-13.0615	-11.7798	-13.031
1705	-1.83105	-4.60815	-3.479	-14.4959	-12.9089	-11.9018	-13.092
1706	-1.89209	-4.57764	-3.479	-14.3738	-12.7869	-11.9934	-13.1836
1707	-1.95312	-4.5166	-3.50952	-14.2212	-12.6953	-12.1155	-13.2752
1708	-2.01416	-4.48608	-3.50952	-14.0686	-12.6343	-12.2376	-13.3667
1709	-2.0752	-4.45557	-3.54004	-13.9465	-12.6038	-12.3291	-13.4582
1710	-2.13623	-4.42505	-3.57056	-13.8245	-12.5732	-12.4512	-13.5193
1711	-2.19727	-4.36401	-3.60107	-13.7024	-12.5427	-12.5122	-13.5803
1712	-2.22778	-4.36401	-3.63159	-13.6414	-12.5122	-12.5732	-13.6108
1713	-2.22778	-4.3335	-3.69263	-13.5803	-12.4817	-12.6038	-13.6414
1714	-2.22778	-4.30298	-3.75366	-13.5193	-12.4207	-12.6038	-13.6108
1715	-2.16675	-4.30298	-3.8147	-13.5193	-12.3596	-12.5732	-13.6108
1716	-2.13623	-4.30298	-3.90625	-13.4888	-12.3291	-12.5427	-13.5803
1717	-2.0752	-4.30298	-3.9978	-13.4888	-12.2681	-12.4817	-13.5498
1718	-2.01416	-4.30298	-4.11987	-13.4888	-12.2681	-12.4207	-13.4888
1719	-1.95312	-4.3335	-4.21143	-13.4888	-12.2986	-12.3596	-13.4582
1720	-1.89209	-4.3335	-4.30298	-13.4582	-12.3596	-12.3291	-13.3972
1721	-1.83105	-4.3335	-4.36401	-13.4582	-12.4512	-12.2681	-13.3362
1722	-1.80054	-4.3335	-4.39453	-13.4277	-12.5732	-12.2376	-13.2752
1723	-1.77002	-4.3335	-4.42505	-13.3972	-12.7258	-12.2376	-13.1836
1724	-1.7395	-4.3335	-4.42505	-13.3362	-12.9089	-12.2376	-13.0615
1725	-1.70898	-4.36401	-4.42505	-13.2752	-13.092	-12.207	-12.9089
1726	-1.70898	-4.42505	-4.42505	-13.2141	-13.2752	-12.207	-12.7563
1727	-1.7395	-4.48608	-4.42505	-13.1531	-13.4582	-12.1765	-12.5427
1728	-1.7395	-4.57764	-4.45557	-13.0615	-13.6719	-12.146	-12.3291
1729	-1.77002	-4.69971	-4.48608	-13.0005	-13.855	-12.085	-12.085
1730	-1.77002	-4.82178	-4.54712	-12.9089	-14.0381	-11.9934	-11.8408
1731	-1.80054	-4.94385	-4.60815	-12.8479	-14.2212	-11.9018	-11.5662
1732	-1.80054	-5.06592	-4.66919	-12.7869	-14.3738	-11.7798	-11.2915
1733	-1.80054	-5.15747	-4.73022	-12.6953	-14.5264	-11.6882	-10.9863
1734	-1.77002	-5.21851	-4.76074	-12.6343	-14.6179	-11.5662	-10.7422
1735	-1.7395	-5.24902	-4.79126	-12.5732	-14.7095	-11.5051	-10.498
1736	-1.70898	-5.24902	-4.79126	-12.5122	-14.7095	-11.4136	-10.2844
1737	-1.67847	-5.21851	-4.79126	-12.4817	-14.679	-11.3831	-10.1318
1738	-1.64795	-5.18799	-4.73022	-12.4207	-14.5874	-11.322	-10.0098
1739	-1.64795	-5.12695	-4.60815	-12.3901	-14.4653	-11.2915	-9.97925
1740	-1.64795	-5.06592	-4.48608	-12.3901	-14.2822	-11.261	-9.97925
1741	-1.64795	-4.97436	-4.30298	-12.3901	-14.0686	-11.2305	-10.0708
1742	-1.70898	-4.88281	-4.11987	-12.4207	-13.8245	-11.1999	-10.1929
1743	-1.7395	-4.79126	-3.87573	-12.4512	-13.5803	-11.1389	-10.3455
1744	-1.83105	-4.73022	-3.66211	-12.4817	-13.3667	-11.1084	-10.5896
1745	-1.89209	-4.63867	-3.41797	-12.5427	-13.1531	-11.0474	-10.8337
1746	-1.98364	-4.54712	-3.20435	-12.5732	-13.0005	-11.0168	-11.1084
1747	-2.04468	-4.5166	-2.99072	-12.6343	-12.8784	-10.9863	-11.3831
1748	-2.10571	-4.45557	-2.83813	-12.6343	-12.7869	-11.0168	-11.6577
1749	-2.13623	-4.45557	-2.71606	-12.6648	-12.7258	-11.0474	-11.9324
1750	-2.16675	-4.45557	-2.68555	-12.6343	-12.7258	-11.0779	-12.207
1751	-2.19727	-4.45557	-2.68555	-12.6343	-12.6953	-11.1694	-12.4817
1752	-2.22778	-4.48608	-2.74658	-12.5732	-12.6953	-11.261	-12.7258
1753	-2.22778	-4.5166	-2.86865	-12.5427	-12.6953	-11.322	-12.9395
1754	-2.22778	-4.57764	-3.02124	-12.4817	-12.6953	-11.4136	-13.1226
1755	-2.22778	-4.60815	-3.20435	-12.3901	-12.6648	-11.4746	-13.3057
1756	-2.22778	-4.60815	-3.41797	-12.3291	-12.6648	-11.5356	-13.4277
1757	-2.22778	-4.63867	-3.63159	-12.2681	-12.6343	-11.5662	-13.5193
1758	-2.22778	-4.63867	-3.8147	-12.207	-12.5732	-11.5967	-13.5803
1759	-2.22778	-4.63867	-3.96728	-12.1765	-12.5427	-11.6272	-13.5803
1760	-2.19727	-4.66919	-4.08935	-12.146	-12.5122	-11.6272	-13.5803
1761	-2.19727	-4.66919	-4.18091	-12.1765	-12.4817	-11.6272	-13.5193
1762	-2.16675	-4.69971	-4.21143	-12.2376	-12.4512	-11.6577	-13.4582
1763	-2.13623	-4.76074	-4.21143	-12.3291	-12.4207	-11.6577	-13.3972
1764	-2.10571	-4.85229	-4.21143	-12.4512	-12.3901	-11.6577	-13.3057
1765	-2.0752	-4.97436	-4.15039	-12.6343	-12.3291	-11.6272	-13.2446
1766	-2.04468	-5.09644	-4.08935	-12.8174	-12.2986	-11.6272	-13.1836
1767	-2.04468	-5.21851	-4.02832	-13.0615	-12.2376	-11.6272	-13.1226
1768	-2.01416	-5.34058	-3.93677	-13.3057	-12.1765	-11.6272	-13.1226
1769	-1.98364	-5.46265	-3.87573	-13.5498	-12.1155	-11.6272	-13.092
1770	-1.95312	-5.5542	-3.84521	-13.7939	-12.085	-11.6272	-13.1226
1771	-1.92261	-5.64575	-3.8147	-14.0381	-12.0544	-11.6272	-13.1531
1772	-1.89209	-5.67627	-3.78418	-14.2517	-12.0239	-11.6577	-13.2141
1773	-1.86157	-5.67627	-3.78418	-14.4043	-11.9934	-11.6882	-13.2752
1774	-1.83105	-5.64575	-3.78418	-14.5569	-11.9934	-11.7493	-13.3667
1775	-1.80054	-5.61523	-3.8147	-14.6484	-11.9629	-11.7798	-13.4888
1776	-1.77002	-5.5542	-3.84521	-14.679	-11.9324	-11.8408	-13.6414
1777	-1.7395	-5.52368	-3.87573	-14.679	-11.9018	-11.8713	-13.7634
1778	-1.7395	-5.46265	-3.90625	-14.6484	-11.8713	-11.9018	-13.8855
1779	-1.7395	-5.46265	-3.93677	-14.5569	-11.8103	-11.9629	-14.0076
1780	-1.7395	-5.43213	-3.9978	-14.4348	-11.7493	-11.9934	-14.0991
1781	-1.70898	-5.43213	-3.9978	-14.3127	-11.6577	-12.0239	-14.1602
1782	-1.70898	-5.46265	-4.02832	-14.1907	-11.5662	-12.0544	-14.1907
1783	-1.67847	-5.46265	-4.05884	-14.0686	-11.4746	-12.0544	-14.1907
1784	-1.64795	-5.49316	-4.08935	-13.9465	-11.3831	-12.0544	-14.1602
1785	-1.64795	-5.49316	-4.11987	-13.8855	-11.322	-12.0239	-14.0686
1786	-1.61743	-5.46265	-4.15039	-13.8245	-11.261	-11.9934	-13.9771
1787	-1.61743	-5.43213	-4.18091	-13.7634	-11.1999	-11.9629	-13.855
1788	-1.61743	-5.37109	-4.21143	-13.7329	-11.1694	-11.9018	-13.7329
1789	-1.64795	-5.31006	-4.27246	-13.7329	-11.1389	-11.8103	-13.6414
1790	-1.64795	-5.21851	-4.30298	-13.7329	-11.1389	-11.7188	-13.5498
1791	-1.67847	-5.09644	-4.30298	-13.7329	-11.1389	-11.6577	-13.4582
1792	-1.67847	-5.00488	-4.3335	-13.7329	-11.1694	-11.5662	-13.3972
1793	-1.67847	-4.94385	-4.3335	-13.7634	-11.2305	-11.4746	-13.3362
1794	-1.67847	-4.85229	-4.3335	-13.7634	-11.322	-11.4136	-13.2446
1795	-1.64795	-4.82178	-4.30298	-13.7939	-11.4441	-11.3525	-13.1836
1796	-1.61743	-4.79126	-4.27246	-13.8245	-11.5662	-11.322	-13.0615
1797	-1.58691	-4.76074	-4.24194	-13.855	-11.7493	-11.2915	-12.9395
1798	-1.52588	-4.76074	-4.21143	-13.8855	-11.9629	-11.322	-12.7869
1799	-1.46484	-4.76074	-4.15039	-13.9465	-12.146	-11.322	-12.6343
1800	-1.43433	-4.79126	-4.08935	-14.0381	-12.3596	-11.3831	-12.4512
1801	-1.37329	-4.82178	-4.02832	-14.1296	-12.5732	-11.4441	-12.2986
1802	-1.34277	-4.82178	-3.96728	-14.2212	-12.7563	-11.4746	-12.1155
1803	-1.31226	-4.85229	-3.90625	-14.3433	-12.9395	-11.5356	-11.9934
1804	-1.31226	-4.88281	-3.8147	-14.4653	-13.092	-11.5967	-11.8713
1805	-1.31226	-4.94385	-3.75366	-14.5569	-13.1836	-11.6577	-11.7798
1806	-1.31226	-4.97436	-3.66211	-14.6179	-13.2752	-11.6882	-11.7188
1807	-1.31226	-4.97436	-3.60107	-14.6484	-13.3362	-11.7188	-11.7188
1808	-1.31226	-5.00488	-3.57056	-14.6484	-13.3972	-11.7493	-11.7493
1809	-1.31226	-5.00488	-3.50952	-14.5874	-13.3972	-11.8103	-11.8408
1810	-1.31226	-4.97436	-3.50952	-14.5264	-13.3972	-11.8408	-11.9629
1811	-1.28174	-4.94385	-3.50952	-14.4653	-13.3972	-11.9018	-12.146
1812	-1.28174	-4.88281	-3.54004	-14.3738	-13.3667	-11.9629	-12.3596
1813	-1.28174	-4.82178	-3.57056	-14.2822	-13.3057	-12.0544	-12.6343
1814	-1.28174	-4.73022	-3.60107	-14.1907	-13.2141	-12.1155	-12.9089
1815	-1.28174	-4.63867	-3.66211	-14.0991	-13.1226	-12.1765	-13.2446
1816	-1.28174	-4.57764	-3.72314	-14.0076	-13.031	-12.2376	-13.5498
1817	-1.31226	-4.48608	-3.75366	-13.8855	-12.9089	-12.2681	-13.8245
1818	-1.34277	-4.45557	-3.78418	-13.7634	-12.7869	-12.2681	-14.0686
1819	-1.40381	-4.42505	-3.8147	-13.6108	-12.6648	-12.2376	-14.2517
1820	-1.46484	-4.42505	-3.8147	-13.4582	-12.5427	-12.207	-14.4043
1821	-1.5564	-4.45557	-3.84521	-13.3057	-12.4512	-12.146	-14.4653
1822	-1.64795	-4.48608	-3.8147	-13.1226	-12.3596	-12.0544	-14.4653
1823	-1.7395	-4.54712	-3.8147	-12.9395	-12.2681	-11.9629	-14.4348
1824	-1.86157	-4.60815	-3.8147	-12.7869	-12.1765	-11.8408	-14.3433
1825	-1.92261	-4.63867	-3.78418	-12.6038	-12.1155	-11.7493	-14.2212
1826	-2.01416	-4.66919	-3.75366	-12.4817	-12.0239	-11.6272	-14.0686
1827	-2.04468	-4.66919	-3.72314	-12.3291	-11.9324	-11.5662	-13.916
1828	-2.0752	-4.63867	-3.66211	-12.2376	-11.8408	-11.5051	-13.7634
1829	-2.0752	-4.57764	-3.60107	-12.146	-11.7798	-11.4746	-13.6414
1830	-2.0752	-4.5166	-3.54004	-12.085	-11.7188	-11.4441	-13.4888
1831	-2.01416	-4.39453	-3.44849	-12.0544	-11.6882	-11.4746	-13.3972
1832	-1.98364	-4.27246	-3.35693	-12.0239	-11.6577	-11.5356	-13.2752
1833	-1.92261	-4.11987	-3.26538	-12.0239	-11.6577	-11.6272	-13.1836
1834	-1.89209	-3.9978	-3.17383	-12.0544	-11.6577	-11.6882	-13.092
1835	-1.83105	-3.87573	-3.11279	-12.085	-11.6882	-11.7798	-13.031
1836	-1.80054	-3.75366	-3.05176	-12.1765	-11.7493	-11.8713	-12.97
1837	-1.77002	-3.69263	-3.02124	-12.2681	-11.7798	-11.9018	-12.9089
1838	-1.7395	-3.63159	-3.02124	-12.3596	-11.8103	-11.9324	-12.8479
1839	-1.7395	-3.60107	-3.05176	-12.4817	-11.8408	-11.9018	-12.8174
1840	-1.7395	-3.63159	-3.11279	-12.6038	-11.8713	-11.8408	-12.7869
1841	-1.7395	-3.66211	-3.17383	-12.6953	-11.8713	-11.7798	-12.7869
1842	-1.7395	-3.72314	-3.23486	-12.7869	-11.8713	-11.6577	-12.8174
1843	-1.7395	-3.75366	-3.32642	-12.8479	-11.8408	-11.5356	-12.8479
1844	-1.7395	-3.8147	-3.38745	-12.9089	-11.8103	-11.3831	-12.8784
1845	-1.70898	-3.87573	-3.41797	-12.9089	-11.7798	-11.261	-12.8784
1846	-1.70898	-3.90625	-3.44849	-12.8784	-11.7493	-11.1389	-12.8784
1847	-1.67847	-3.96728	-3.44849	-12.8479	-11.7188	-11.0168	-12.8784
1848	-1.64795	-3.9978	-3.44849	-12.7563	-11.6882	-10.9253	-12.8479
1849	-1.61743	-4.05884	-3.41797	-12.6648	-11.6882	-10.8337	-12.7869
1850	-1.5564	-4.11987	-3.38745	-12.5732	-11.6882	-10.8032	-12.7258
1851	-1.5564	-4.21143	-3.35693	-12.4817	-11.6882	-10.7727	-12.6648
1852	-1.52588	-4.30298	-3.32642	-12.3596	-11.7188	-10.7422	-12.6343
1853	-1.52588	-4.39453	-3.32642	-12.2681	-11.7798	-10.7117	-12.6038
1854	-1.52588	-4.45557	-3.32642	-12.1765	-11.8408	-10.6812	-12.6038
1855	-1.52588	-4.54712	-3.35693	-12.085	-11.9324	-10.6506	-12.6038
1856	-1.52588	-4.60815	-3.38745	-12.0239	-12.0239	-10.6201	-12.6343
1857	-1.52588	-4.63867	-3.41797	-11.9629	-12.1155	-10.5591	-12.6648
1858	-1.5564	-4.66919	-3.479	-11.9629	-12.2376	-10.5286	-12.7258
1859	-1.5564	-4.66919	-3.54004	-11.9629	-12.3291	-10.4675	-12.7563
1860	-1.5564	-4.66919	-3.60107	-11.9934	-12.4512	-10.4065	-12.8174
1861	-1.5564	-4.63867	-3.66211	-12.0544	-12.5122	-10.376	-12.8479
1862	-1.5564	-4.63867	-3.72314	-12.146	-12.5732	-10.3455	-12.8479
1863	-1.5564	-4.60815	-3.75366	-12.2681	-12.6038	-10.2844	-12.8479
1864	-1.5564	-4.60815	-3.78418	-12.3901	-12.6343	-10.2539	-12.8479
1865	-1.52588	-4.60815	-3.8147	-12.4817	-12.6038	-10.2234	-12.7869
1866	-1.52588	-4.63867	-3.84521	-12.6038	-12.5427	-10.2234	-12.7258
1867	-1.52588	-4.63867	-3.8147	-12.6953	-12.4817	-10.2234	-12.6648
1868	-1.52588	-4.66919	-3.8147	-12.7869	-12.4207	-10.2539	-12.5732
1869	-1.52588	-4.69971	-3.75366	-12.8479	-12.3291	-10.3149	-12.5122
1870	-1.52588	-4.69971	-3.72314	-12.8784	-12.2376	-10.4065	-12.4512
1871	-1.52588	-4.69971	-3.63159	-12.9089	-12.146	-10.5286	-12.4207
1872	-1.5564	-4.69971	-3.54004	-12.9089	-12.085	-10.6812	-12.3901
1873	-1.58691	-4.66919	-3.44849	-12.9089	-11.9934	-10.8337	-12.3901
1874	-1.64795	-4.63867	-3.35693	-12.9395	-11.9629	-11.0168	-12.3901
1875	-1.70898	-4.60815	-3.26538	-12.9395	-11.9018	-11.1694	-12.4512
1876	-1.7395	-4.60815	-3.17383	-12.9395	-11.8713	-11.3525	-12.4817
1877	-1.80054	-4.57764	-3.11279	-12.9395	-11.8408	-11.4746	-12.5427
1878	-1.86157	-4.57764	-3.05176	-12.9395	-11.8103	-11.5967	-12.6038
1879	-1.89209	-4.57764	-3.02124	-12.9395	-11.7798	-11.6882	-12.6648
1880	-1.92261	-4.57764	-3.02124	-12.9089	-11.7188	-11.7493	-12.7258
1881	-1.95312	-4.57764	-3.05176	-12.8784	-11.6577	-11.7798	-12.7563
1882	-1.95312	-4.57764	-3.14331	-12.7869	-11.5662	-11.7798	-12.8174
1883	-1.95312	-4.57764	-3.23486	-12.6953	-11.4746	-11.7798	-12.8479
1884	-1.95312	-4.54712	-3.35693	-12.6038	-11.3525	-11.7493	-12.8784
1885	-1.92261	-4.5166	-3.50952	-12.4817	-11.2305	-11.7188	-12.9089
1886	-1.92261	-4.45557	-3.66211	-12.3596	-11.1084	-11.6577	-12.9395
1887	-1.89209	-4.36401	-3.78418	-12.2376	-10.9558	-11.6272	-13.0005
1888	-1.86157	-4.30298	-3.90625	-12.1155	-10.8032	-11.5662	-13.031
1889	-1.83105	-4.21143	-3.9978	-11.9934	-10.6506	-11.5051	-13.092
1890	-1.80054	-4.15039	-4.05884	-11.9324	-10.4675	-11.4746	-13.1226
1891	-1.77002	-4.05884	-4.08935	-11.8713	-10.3149	-11.4136	-13.1531
1892	-1.77002	-3.9978	-4.08935	-11.8408	-10.1623	-11.3525	-13.1836
1893	-1.77002	-3.90625	-4.08935	-11.8713	-10.0403	-11.261	-13.1836
1894	-1.80054	-3.84521	-4.08935	-11.9018	-9.91821	-11.1999	-13.1531
1895	-1.80054	-3.75366	-4.05884	-11.9629	-9.85718	-11.1084	-13.092
1896	-1.83105	-3.69263	-4.02832	-12.0239	-9.79614	-11.0168	-13.0005
1897	-1.86157	-3.63159	-3.9978	-12.1155	-9.76562	-10.9253	-12.9395
1898	-1.89209	-3.60107	-3.9978	-12.207	-9.76562	-10.8643	-12.8174
1899	-1.89209	-3.57056	-3.96728	-12.2986	-9.79614	-10.7727	-12.7258
1900	-1.89209	-3.54004	-3.93677	-12.3596	-9.82666	-10.7117	-12.6343
1901	-1.89209	-3.54004	-3.87573	-12.4207	-9.91821	-10.6201	-12.5427
1902	-1.89209	-3.54004	-3.84521	-12.4512	-9.97925	-10.5591	-12.4512
1903	-1.86157	-3.57056	-3.78418	-12.4817	-10.0403	-10.5286	-12.3901
1904	-1.86157	-3.57056	-3.72314	-12.4817	-10.0708	-10.4675	-12.3596
1905	-1.86157	-3.57056	-3.63159	-12.5122	-10.1013	-10.4065	-12.3291
1906	-1.86157	-3.54004	-3.54004	-12.5122	-10.0708	-10.3455	-12.3596
1907	-1.89209	-3.54004	-3.41797	-12.5122	-10.0403	-10.2844	-12.4207
1908	-1.89209	-3.50952	-3.32642	-12.4817	-9.97925	-10.2234	-12.5122
1909	-1.92261	-3.50952	-3.23486	-12.4817	-9.88769	-10.1318	-12.6343
1910	-1.95312	-3.50952	-3.14331	-12.4817	-9.79614	-10.0403	-12.7869
1911	-1.98364	-3.54004	-3.08228	-12.4817	-9.73511	-9.94873	-12.9395
1912	-2.04468	-3.57056	-3.02124	-12.4817	-9.64355	-9.85718	-13.1226
1913	-2.0752	-3.60107	-2.99072	-12.4817	-9.61304	-9.73511	-13.2752
1914	-2.0752	-3.66211	-2.99072	-12.4817	-9.58252	-9.67407	-13.3972
1915	-2.10571	-3.72314	-2.99072	-12.4817	-9.58252	-9.58252	-13.4888
1916	-2.10571	-3.75366	-2.99072	-12.4817	-9.58252	-9.52148	-13.5193
1917	-2.10571	-3.8147	-2.99072	-12.5122	-9.64355	-9.49097	-13.5498
1918	-2.0752	-3.84521	-3.02124	-12.5427	-9.73511	-9.46045	-13.5193
1919	-2.0752	-3.90625	-3.05176	-12.5732	-9.82666	-9.46045	-13.4582
1920	-2.04468	-3.96728	-3.08228	-12.6038	-9.91821	-9.46045	-13.3667
1921	-2.04468	-4.02832	-3.11279	-12.6343	-10.0403	-9.46045	-13.2752
1922	-2.01416	-4.11987	-3.14331	-12.6648	-10.1623	-9.49097	-13.2141
1923	-2.01416	-4.21143	-3.17383	-12.6953	-10.2539	-9.52148	-13.1226
1924	-2.04468	-4.27246	-3.20435	-12.7258	-10.376	-9.552	-13.0615
1925	-2.04468	-4.36401	-3.23486	-12.7563	-10.437	-9.58252	-13.0005
1926	-2.0752	-4.42505	-3.23486	-12.7258	-10.498	-9.61304	-12.97
1927	-2.10571	-4.45557	-3.26538	-12.7258	-10.5286	-9.61304	-12.97
1928	-2.13623	-4.48608	-3.26538	-12.6648	-10.5286	-9.64355	-12.97
1929	-2.16675	-4.48608	-3.26538	-12.6038	-10.498	-9.67407	-12.97
1930	-2.19727	-4.45557	-3.23486	-12.5122	-10.437	-9.70459	-13.0005
1931	-2.22778	-4.39453	-3.23486	-12.3901	-10.3455	-9.73511	-13.031
1932	-2.22778	-4.3335	-3.20435	-12.2681	-10.2539	-9.76562	-13.031
1933	-2.28882	-4.24194	-3.20435	-12.146	-10.1318	-9.82666	-13.0615
1934	-2.31934	-4.11987	-3.20435	-12.0239	-10.0098	-9.88769	-13.031
1935	-2.34985	-4.02832	-3.17383	-11.9324	-9.91821	-9.94873	-13.031
1936	-2.38037	-3.93677	-3.17383	-11.8408	-9.79614	-10.0403	-12.97
1937	-2.44141	-3.8147	-3.17383	-11.8103	-9.73511	-10.1318	-12.8784
1938	-2.44141	-3.72314	-3.17383	-11.7798	-9.64355	-10.2234	-12.7869
1939	-2.47192	-3.63159	-3.14331	-11.8103	-9.61304	-10.3149	-12.6953
1940	-2.44141	-3.54004	-3.14331	-11.8408	-9.58252	-10.4065	-12.5732
1941	-2.41089	-3.44849	-3.11279	-11.9324	-9.61304	-10.498	-12.4512
1942	-2.31934	-3.35693	-3.11279	-12.0239	-9.61304	-10.5896	-12.3291
1943	-2.22778	-3.26538	-3.08228	-12.146	-9.64355	-10.6812	-12.2376
1944	-2.13623	-3.20435	-3.02124	-12.2986	-9.70459	-10.8032	-12.1765
1945	-2.04468	-3.17383	-2.99072	-12.4817	-9.73511	-10.8948	-12.1155
1946	-1.95312	-3.14331	-2.9602	-12.6953	-9.73511	-10.9863	-12.085
1947	-1.86157	-3.11279	-2.92969	-12.8784	-9.73511	-11.0779	-12.0544
1948	-1.83105	-3.11279	-2.92969	-13.092	-9.67407	-11.1694	-12.0239
1949	-1.80054	-3.14331	-2.92969	-13.3057	-9.61304	-11.2305	-12.0239
1950	-1.80054	-3.14331	-2.99072	-13.4888	-9.49097	-11.322	-12.0239
1951	-1.80054	-3.17383	-3.05176	-13.6108	-9.3689	-11.3525	-11.9934
1952	-1.80054	-3.20435	-3.14331	-13.7329	-9.21631	-11.3831	-11.9629
1953	-1.80054	-3.23486	-3.23486	-13.7939	-9.06372	-11.4136	-11.9324
1954	-1.80054	-3.26538	-3.32642	-13.8245	-8.91113	-11.4136	-11.9018
1955	-1.80054	-3.2959	-3.41797	-13.8245	-8.75854	-11.3831	-11.8408
1956	-1.77002	-3.32642	-3.50952	-13.7939	-8.60596	-11.3525	-11.7798
1957	-1.7395	-3.32642	-3.60107	-13.7329	-8.48389	-11.322	-11.6882
1958	-1.7395	-3.35693	-3.69263	-13.6719	-8.36182	-11.2915	-11.5662
1959	-1.70898	-3.35693	-3.75366	-13.6108	-8.23975	-11.261	-11.4441
1960	-1.70898	-3.35693	-3.78418	-13.5498	-8.14819	-11.261	-11.2915
1961	-1.7395	-3.35693	-3.8147	-13.4582	-8.05664	-11.261	-11.1389
1962	-1.7395	-3.35693	-3.84521	-13.3972	-7.96509	-11.261	-10.9863
1963	-1.77002	-3.35693	-3.87573	-13.3057	-7.87353	-11.2915	-10.8337
1964	-1.80054	-3.35693	-3.87573	-13.2141	-7.75146	-11.3525	-10.7117
1965	-1.83105	-3.32642	-3.87573	-13.1226	-7.62939	-11.3831	-10.5896
1966	-1.86157	-3.2959	-3.87573	-13.0005	-7.50732	-11.4136	-10.498
1967	-1.86157	-3.26538	-3.87573	-12.9089	-7.35474	-11.4441	-10.437
1968	-1.86157	-3.23486	-3.87573	-12.8479	-7.20215	-11.4441	-10.4065
1969	-1.86157	-3.20435	-3.87573	-12.7869	-7.08008	-11.4746	-10.376
1970	-1.83105	-3.17383	-3.84521	-12.7563	-6.92749	-11.4746	-10.3455
1971	-1.80054	-3.17383	-3.84521	-12.7563	-6.83594	-11.5051	-10.3149
1972	-1.77002	-3.17383	-3.84521	-12.7869	-6.74438	-11.5356	-10.2844
1973	-1.77002	-3.20435	-3.8147	-12.8174	-6.71387	-11.5662	-10.2234
1974	-1.7395	-3.23486	-3.78418	-12.8479	-6.71387	-11.6272	-10.1318
1975	-1.77002	-3.2959	-3.78418	-12.8784	-6.74438	-11.6882	-10.0403
1976	-1.80054	-3.35693	-3.75366	-12.9089	-6.83594	-11.7493	-9.91821
1977	-1.83105	-3.44849	-3.75366	-12.9089	-6.95801	-11.8103	-9.82666
1978	-1.89209	-3.50952	-3.72314	-12.9089	-7.1106	-11.8408	-9.73511
1979	-1.92261	-3.57056	-3.72314	-12.8784	-7.2937	-11.9018	-9.70459
1980	-1.95312	-3.63159	-3.72314	-12.8784	-7.47681	-11.9324	-9.70459
1981	-1.98364	-3.63159	-3.69263	-12.8479	-7.65991	-11.9629	-9.76562
1982	-2.01416	-3.63159	-3.69263	-12.8479	-7.84302	-11.9934	-9.85718
1983	-2.01416	-3.60107	-3.69263	-12.8784	-8.02612	-12.0239	-9.97925
1984	-1.98364	-3.54004	-3.66211	-12.9089	-8.14819	-12.085	-10.1318
1985	-1.98364	-3.44849	-3.66211	-12.97	-8.23975	-12.1765	-10.2844
1986	-1.95312	-3.35693	-3.63159	-13.031	-8.3313	-12.2986	-10.437
1987	-1.89209	-3.26538	-3.63159	-13.0615	-8.36182	-12.4207	-10.5591
1988	-1.86157	-3.20435	-3.63159	-13.1226	-8.39233	-12.5427	-10.6201
1989	-1.83105	-3.14331	-3.63159	-13.1531	-8.39233	-12.6648	-10.6812
1990	-1.83105	-3.08228	-3.63159	-13.1531	-8.39233	-12.8174	-10.6812
1991	-1.83105	-3.08228	-3.63159	-13.1531	-8.39233	-12.9395	-10.6812
1992	-1.80054	-3.11279	-3.63159	-13.1531	-8.39233	-13.0615	-10.6506
1993	-1.80054	-3.14331	-3.63159	-13.1531	-8.39233	-13.1531	-10.6201
1994	-1.83105	-3.20435	-3.63159	-13.1531	-8.42285	-13.2446	-10.5896
1995	-1.83105	-3.26538	-3.66211	-13.1531	-8.42285	-13.2752	-10.5896
1996	-1.83105	-3.32642	-3.66211	-13.1531	-8.45337	-13.3057	-10.5591
1997	-1.86157	-3.41797	-3.69263	-13.1836	-8.42285	-13.2446	-10.5286
1998	-1.86157	-3.479	-3.69263	-13.2141	-8.42285	-13.1531	-10.498
1999	-1.86157	-3.54004	-3.69263	-13.2141	-8.39233	-13.0005	-10.4675
[truncated: 3,001 more rows]

## Sheet: Panel_a_data
Peak MRC (pA)
	Pressure: 2psi	4psi	6psi	8psi	10psi	12psi	14psi
1	11.7704	19.522	42.6481	22.0942	21.1839	23.6914	35.3727
2	1.676	22.6266	34.0746	40.7496	29.7452	30.3995	45.9989
3	0	7.56324	13.7192	25.132	30.4404	35.3098	36.925
4	0	26.5014	34.9995	37.7675	52.4102	40.7612	30.4404
5	0	9.93564	17.863	26.0523	43.2019	24.946	39.4809
6	3.69199	18.0495	22.568	28.6856	39.6078	47.6006	39.6078
7			14.6349		34.8187	42.515	34.8187
mean	2.85639	17.3664	25.7868	30.0802	35.9154	35.0319	37.5206
SEM	1.87996	2.98635	4.31223	3.05157	3.85781	3.4457	1.84183
Latency (ms)
	Pressure: 2psi	4psi	6psi	8psi	10psi	12psi	14psi
1		9.15	8.2	6.55	7.2	6.35	6.7
2		7.15	6.9	7	6.9	6.8	7.2
3		8.5	6.9	7.6	6.75	6.35	6.6
4		7.95	6.85	7.05	7.05	6.75	7.25
5		7.5	7.2	7.15	7.5	6.75	7.5
6		8.15	7.3	6.9	7	6.95	7
7			7.75		7	7.05	7
mean		8.06667	7.3	7.04167	7.05714	6.71429	7.03571
SEM		0.29117	0.1918	0.13989	0.09026	0.10277	0.11888
Activation time constant (ms)
	Pressure: 2psi	4psi	6psi	8psi	10psi	12psi	14psi
1		4.26642	2.93732	5.41939	1.22499	3.93486	4.20154
2		4.67866	3.38308	4.11212	4.55794	5.50436	2.6614
3		5.56607	4.92418	2.43757	3.77067	2.42721	5.81981
4		4.47775	3.08831	1.4167	4.39111	6.46824	5.00563
5		12.28	13.4256	2.80274	4.11139	3.88477	2.67928
6		4.41705	8.38255	7.40814	3.10845	2.38095	1.04656
7			1.83044		6.34188	2.50557	5.06649
mean		5.94765	5.4245	3.93278	3.92949	3.87228	3.78296
SEM		1.28042	1.55645	0.89747	0.58705	0.60919	0.64421

## Sheet: Panel_b_trace
	30 ms	50 ms	80 ms	100 ms	150 ms	200 ms	300 ms	500 ms	1 s
1	-1.43433	-1.58691	-1.40381	-1.06812	-0.79346	-1.58691	-1.58691	-1.34277	-1.43433
2	-1.43433	-1.61743	-1.40381	-1.06812	-0.76294	-1.61743	-1.5564	-1.31226	-1.46484
3	-1.43433	-1.64795	-1.40381	-1.06812	-0.76294	-1.61743	-1.52588	-1.31226	-1.52588
4	-1.46484	-1.67847	-1.40381	-1.0376	-0.79346	-1.61743	-1.49536	-1.28174	-1.5564
5	-1.46484	-1.67847	-1.43433	-1.0376	-0.79346	-1.61743	-1.46484	-1.28174	-1.58691
6	-1.46484	-1.70898	-1.43433	-1.00708	-0.79346	-1.61743	-1.46484	-1.25122	-1.61743
7	-1.46484	-1.67847	-1.46484	-0.97656	-0.82397	-1.61743	-1.46484	-1.25122	-1.64795
8	-1.43433	-1.67847	-1.49536	-0.94604	-0.82397	-1.61743	-1.46484	-1.2207	-1.61743
9	-1.43433	-1.61743	-1.52588	-0.91553	-0.85449	-1.61743	-1.46484	-1.2207	-1.61743
10	-1.40381	-1.58691	-1.5564	-0.88501	-0.85449	-1.58691	-1.46484	-1.19019	-1.58691
11	-1.37329	-1.49536	-1.5564	-0.85449	-0.88501	-1.58691	-1.46484	-1.19019	-1.5564
12	-1.34277	-1.43433	-1.5564	-0.85449	-0.91553	-1.58691	-1.46484	-1.15967	-1.49536
13	-1.28174	-1.34277	-1.5564	-0.85449	-0.91553	-1.5564	-1.43433	-1.15967	-1.46484
14	-1.25122	-1.28174	-1.49536	-0.85449	-0.94604	-1.52588	-1.40381	-1.15967	-1.43433
15	-1.2207	-1.2207	-1.46484	-0.88501	-0.94604	-1.49536	-1.37329	-1.15967	-1.37329
16	-1.19019	-1.19019	-1.40381	-0.91553	-0.94604	-1.46484	-1.34277	-1.19019	-1.34277
17	-1.15967	-1.15967	-1.31226	-0.94604	-0.94604	-1.43433	-1.28174	-1.2207	-1.34277
18	-1.12915	-1.15967	-1.25122	-0.94604	-0.94604	-1.40381	-1.25122	-1.25122	-1.31226
19	-1.12915	-1.19019	-1.2207	-0.94604	-0.94604	-1.37329	-1.19019	-1.31226	-1.31226
20	-1.09863	-1.2207	-1.15967	-0.91553	-0.94604	-1.37329	-1.19019	-1.37329	-1.31226
21	-1.09863	-1.25122	-1.15967	-0.88501	-0.97656	-1.37329	-1.15967	-1.46484	-1.31226
22	-1.06812	-1.31226	-1.15967	-0.82397	-0.97656	-1.37329	-1.15967	-1.52588	-1.31226
23	-1.09863	-1.37329	-1.19019	-0.76294	-0.97656	-1.40381	-1.19019	-1.61743	-1.34277
24	-1.09863	-1.46484	-1.2207	-0.7019	-1.00708	-1.40381	-1.2207	-1.67847	-1.34277
25	-1.12915	-1.52588	-1.28174	-0.61035	-1.0376	-1.43433	-1.25122	-1.70898	-1.37329
26	-1.15967	-1.58691	-1.34277	-0.54932	-1.06812	-1.46484	-1.28174	-1.77002	-1.40381
27	-1.19019	-1.64795	-1.40381	-0.48828	-1.12915	-1.46484	-1.28174	-1.80054	-1.43433
28	-1.25122	-1.67847	-1.43433	-0.45776	-1.19019	-1.46484	-1.31226	-1.80054	-1.46484
29	-1.28174	-1.70898	-1.49536	-0.42725	-1.25122	-1.46484	-1.34277	-1.80054	-1.49536
30	-1.34277	-1.7395	-1.52588	-0.42725	-1.31226	-1.43433	-1.34277	-1.80054	-1.49536
31	-1.40381	-1.77002	-1.58691	-0.45776	-1.37329	-1.40381	-1.34277	-1.80054	-1.46484
32	-1.43433	-1.80054	-1.61743	-0.45776	-1.40381	-1.37329	-1.37329	-1.80054	-1.43433
33	-1.49536	-1.80054	-1.67847	-0.48828	-1.43433	-1.31226	-1.37329	-1.80054	-1.40381
34	-1.52588	-1.83105	-1.70898	-0.5188	-1.43433	-1.28174	-1.40381	-1.77002	-1.31226
35	-1.52588	-1.86157	-1.7395	-0.54932	-1.43433	-1.25122	-1.40381	-1.7395	-1.25122
36	-1.52588	-1.92261	-1.77002	-0.54932	-1.40381	-1.19019	-1.43433	-1.7395	-1.19019
37	-1.52588	-1.98364	-1.77002	-0.57983	-1.37329	-1.15967	-1.46484	-1.70898	-1.09863
38	-1.52588	-2.04468	-1.77002	-0.57983	-1.37329	-1.12915	-1.49536	-1.67847	-1.06812
39	-1.49536	-2.10571	-1.77002	-0.57983	-1.34277	-1.12915	-1.49536	-1.64795	-1.0376
40	-1.49536	-2.13623	-1.77002	-0.61035	-1.34277	-1.09863	-1.52588	-1.61743	-1.00708
41	-1.46484	-2.16675	-1.77002	-0.64087	-1.37329	-1.06812	-1.52588	-1.58691	-1.00708
42	-1.46484	-2.16675	-1.7395	-0.67139	-1.40381	-1.06812	-1.5564	-1.5564	-1.00708
43	-1.46484	-2.13623	-1.7395	-0.7019	-1.43433	-1.00708	-1.52588	-1.52588	-1.00708
44	-1.46484	-2.0752	-1.77002	-0.76294	-1.46484	-0.97656	-1.52588	-1.46484	-0.97656
45	-1.49536	-1.98364	-1.77002	-0.82397	-1.52588	-0.91553	-1.49536	-1.43433	-0.94604
46	-1.49536	-1.86157	-1.77002	-0.91553	-1.5564	-0.85449	-1.46484	-1.37329	-0.91553
47	-1.49536	-1.77002	-1.80054	-0.97656	-1.58691	-0.76294	-1.40381	-1.31226	-0.85449
48	-1.49536	-1.64795	-1.83105	-1.06812	-1.58691	-0.7019	-1.37329	-1.25122	-0.79346
49	-1.46484	-1.5564	-1.83105	-1.15967	-1.58691	-0.64087	-1.31226	-1.19019	-0.73242
50	-1.40381	-1.49536	-1.86157	-1.2207	-1.5564	-0.57983	-1.25122	-1.15967	-0.64087
51	-1.37329	-1.46484	-1.86157	-1.31226	-1.52588	-0.5188	-1.2207	-1.12915	-0.61035
52	-1.31226	-1.43433	-1.86157	-1.40381	-1.49536	-0.48828	-1.15967	-1.12915	-0.57983
53	-1.2207	-1.46484	-1.86157	-1.46484	-1.46484	-0.48828	-1.12915	-1.12915	-0.54932
54	-1.15967	-1.49536	-1.83105	-1.52588	-1.40381	-0.48828	-1.09863	-1.15967	-0.54932
55	-1.06812	-1.5564	-1.83105	-1.58691	-1.37329	-0.48828	-1.06812	-1.19019	-0.57983
56	-1.00708	-1.64795	-1.77002	-1.64795	-1.34277	-0.5188	-1.06812	-1.25122	-0.61035
57	-0.97656	-1.77002	-1.7395	-1.67847	-1.28174	-0.54932	-1.06812	-1.31226	-0.67139
58	-0.91553	-1.89209	-1.70898	-1.70898	-1.25122	-0.61035	-1.06812	-1.34277	-0.7019
59	-0.91553	-2.01416	-1.67847	-1.70898	-1.19019	-0.67139	-1.09863	-1.40381	-0.76294
60	-0.88501	-2.13623	-1.61743	-1.70898	-1.09863	-0.76294	-1.15967	-1.43433	-0.82397
61	-0.88501	-2.2583	-1.61743	-1.70898	-1.0376	-0.85449	-1.2207	-1.46484	-0.85449
62	-0.88501	-2.38037	-1.58691	-1.70898	-0.97656	-0.94604	-1.28174	-1.49536	-0.91553
63	-0.88501	-2.50244	-1.58691	-1.70898	-0.88501	-1.06812	-1.34277	-1.52588	-0.97656
64	-0.88501	-2.59399	-1.58691	-1.70898	-0.85449	-1.15967	-1.40381	-1.52588	-1.00708
65	-0.85449	-2.68555	-1.58691	-1.7395	-0.82397	-1.25122	-1.49536	-1.52588	-1.0376
66	-0.85449	-2.7771	-1.58691	-1.77002	-0.82397	-1.34277	-1.5564	-1.49536	-1.09863
67	-0.85449	-2.86865	-1.58691	-1.77002	-0.85449	-1.40381	-1.58691	-1.46484	-1.12915
68	-0.82397	-2.92969	-1.58691	-1.80054	-0.88501	-1.43433	-1.64795	-1.43433	-1.15967
69	-0.82397	-2.99072	-1.58691	-1.80054	-0.97656	-1.46484	-1.67847	-1.37329	-1.15967
70	-0.82397	-3.02124	-1.58691	-1.80054	-1.06812	-1.46484	-1.70898	-1.34277	-1.19019
71	-0.82397	-3.02124	-1.58691	-1.77002	-1.15967	-1.43433	-1.70898	-1.28174	-1.19019
72	-0.85449	-2.99072	-1.58691	-1.7395	-1.25122	-1.40381	-1.70898	-1.2207	-1.2207
73	-0.88501	-2.92969	-1.58691	-1.67847	-1.34277	-1.37329	-1.70898	-1.19019	-1.2207
74	-0.91553	-2.86865	-1.58691	-1.58691	-1.40381	-1.31226	-1.67847	-1.12915	-1.25122
75	-0.94604	-2.7771	-1.5564	-1.46484	-1.43433	-1.28174	-1.67847	-1.09863	-1.25122
76	-1.00708	-2.65503	-1.5564	-1.37329	-1.46484	-1.2207	-1.64795	-1.06812	-1.28174
77	-1.0376	-2.50244	-1.5564	-1.25122	-1.46484	-1.19019	-1.61743	-1.0376	-1.28174
78	-1.06812	-2.38037	-1.5564	-1.12915	-1.43433	-1.12915	-1.61743	-1.00708	-1.31226
79	-1.09863	-2.22778	-1.52588	-1.0376	-1.40381	-1.09863	-1.58691	-0.97656	-1.34277
80	-1.09863	-2.0752	-1.52588	-0.97656	-1.34277	-1.06812	-1.58691	-0.97656	-1.37329
81	-1.09863	-1.92261	-1.52588	-0.94604	-1.28174	-1.0376	-1.58691	-0.94604	-1.37329
82	-1.09863	-1.80054	-1.52588	-0.91553	-1.2207	-1.00708	-1.58691	-0.91553	-1.40381
83	-1.06812	-1.70898	-1.52588	-0.88501	-1.15967	-0.97656	-1.58691	-0.91553	-1.43433
84	-1.06812	-1.61743	-1.52588	-0.88501	-1.09863	-0.94604	-1.5564	-0.88501	-1.43433
85	-1.06812	-1.5564	-1.5564	-0.91553	-1.0376	-0.94604	-1.5564	-0.85449	-1.46484
86	-1.09863	-1.52588	-1.5564	-0.94604	-0.97656	-0.91553	-1.52588	-0.82397	-1.46484
87	-1.12915	-1.52588	-1.58691	-0.97656	-0.94604	-0.91553	-1.52588	-0.82397	-1.46484
88	-1.19019	-1.5564	-1.58691	-1.00708	-0.91553	-0.91553	-1.46484	-0.79346	-1.46484
89	-1.25122	-1.58691	-1.58691	-1.06812	-0.88501	-0.91553	-1.43433	-0.79346	-1.43433
90	-1.31226	-1.61743	-1.61743	-1.12915	-0.88501	-0.94604	-1.40381	-0.79346	-1.43433
91	-1.37329	-1.64795	-1.61743	-1.15967	-0.88501	-0.94604	-1.34277	-0.79346	-1.40381
92	-1.40381	-1.70898	-1.61743	-1.2207	-0.91553	-0.97656	-1.28174	-0.82397	-1.37329
93	-1.43433	-1.7395	-1.58691	-1.31226	-0.97656	-0.97656	-1.2207	-0.85449	-1.34277
94	-1.43433	-1.7395	-1.58691	-1.37329	-1.0376	-0.97656	-1.15967	-0.88501	-1.28174
95	-1.43433	-1.77002	-1.61743	-1.43433	-1.09863	-0.97656	-1.09863	-0.88501	-1.25122
96	-1.40381	-1.7395	-1.61743	-1.46484	-1.15967	-0.94604	-1.0376	-0.91553	-1.2207
97	-1.37329	-1.7395	-1.64795	-1.52588	-1.2207	-0.94604	-0.97656	-0.88501	-1.2207
98	-1.34277	-1.67847	-1.67847	-1.5564	-1.28174	-0.91553	-0.91553	-0.88501	-1.2207
99	-1.28174	-1.64795	-1.70898	-1.58691	-1.31226	-0.88501	-0.85449	-0.82397	-1.2207
100	-1.25122	-1.58691	-1.7395	-1.58691	-1.34277	-0.88501	-0.82397	-0.79346	-1.2207
101	-1.25122	-1.5564	-1.77002	-1.58691	-1.34277	-0.85449	-0.79346	-0.76294	-1.25122
102	-1.2207	-1.49536	-1.80054	-1.58691	-1.34277	-0.85449	-0.79346	-0.7019	-1.28174
103	-1.2207	-1.46484	-1.80054	-1.5564	-1.34277	-0.85449	-0.82397	-0.67139	-1.28174
104	-1.25122	-1.46484	-1.80054	-1.52588	-1.31226	-0.88501	-0.88501	-0.67139	-1.31226
105	-1.28174	-1.46484	-1.77002	-1.49536	-1.31226	-0.88501	-0.94604	-0.67139	-1.31226
106	-1.31226	-1.46484	-1.7395	-1.46484	-1.28174	-0.88501	-1.0376	-0.67139	-1.31226
107	-1.34277	-1.49536	-1.70898	-1.40381	-1.25122	-0.91553	-1.09863	-0.7019	-1.31226
108	-1.37329	-1.52588	-1.67847	-1.37329	-1.25122	-0.91553	-1.19019	-0.76294	-1.31226
109	-1.40381	-1.5564	-1.64795	-1.31226	-1.2207	-0.91553	-1.25122	-0.79346	-1.34277
110	-1.43433	-1.58691	-1.61743	-1.25122	-1.2207	-0.91553	-1.28174	-0.85449	-1.34277
111	-1.46484	-1.64795	-1.61743	-1.19019	-1.2207	-0.91553	-1.31226	-0.91553	-1.34277
112	-1.46484	-1.67847	-1.61743	-1.12915	-1.25122	-0.88501	-1.31226	-0.97656	-1.37329
113	-1.46484	-1.7395	-1.64795	-1.0376	-1.25122	-0.88501	-1.28174	-1.00708	-1.37329
114	-1.46484	-1.80054	-1.67847	-1.00708	-1.28174	-0.88501	-1.25122	-1.0376	-1.40381
115	-1.46484	-1.86157	-1.70898	-0.94604	-1.31226	-0.85449	-1.19019	-1.0376	-1.40381
116	-1.46484	-1.89209	-1.77002	-0.91553	-1.31226	-0.85449	-1.12915	-1.0376	-1.40381
117	-1.49536	-1.95312	-1.80054	-0.88501	-1.31226	-0.85449	-1.09863	-1.00708	-1.43433
118	-1.49536	-1.98364	-1.83105	-0.85449	-1.31226	-0.85449	-1.0376	-0.97656	-1.40381
119	-1.52588	-2.01416	-1.86157	-0.85449	-1.31226	-0.85449	-0.97656	-0.94604	-1.40381
120	-1.52588	-2.01416	-1.86157	-0.82397	-1.28174	-0.88501	-0.94604	-0.88501	-1.40381
121	-1.5564	-1.98364	-1.83105	-0.82397	-1.25122	-0.91553	-0.91553	-0.82397	-1.37329
122	-1.5564	-1.92261	-1.80054	-0.82397	-1.2207	-0.97656	-0.91553	-0.76294	-1.34277
123	-1.5564	-1.89209	-1.7395	-0.85449	-1.19019	-1.00708	-0.88501	-0.7019	-1.34277
124	-1.5564	-1.83105	-1.67847	-0.85449	-1.12915	-1.06812	-0.85449	-0.64087	-1.31226
125	-1.5564	-1.77002	-1.61743	-0.85449	-1.09863	-1.09863	-0.85449	-0.57983	-1.31226
126	-1.52588	-1.7395	-1.52588	-0.85449	-1.06812	-1.09863	-0.85449	-0.54932	-1.28174
127	-1.49536	-1.70898	-1.46484	-0.85449	-1.06812	-1.09863	-0.82397	-0.54932	-1.28174
128	-1.46484	-1.70898	-1.40381	-0.85449	-1.0376	-1.09863	-0.79346	-0.54932	-1.25122
129	-1.43433	-1.70898	-1.34277	-0.85449	-1.0376	-1.09863	-0.79346	-0.54932	-1.2207
130	-1.40381	-1.70898	-1.31226	-0.85449	-1.0376	-1.09863	-0.79346	-0.57983	-1.19019
131	-1.34277	-1.7395	-1.28174	-0.85449	-1.06812	-1.09863	-0.76294	-0.61035	-1.12915
132	-1.31226	-1.80054	-1.25122	-0.85449	-1.06812	-1.09863	-0.76294	-0.64087	-1.09863
133	-1.28174	-1.83105	-1.25122	-0.88501	-1.09863	-1.09863	-0.76294	-0.67139	-1.0376
134	-1.25122	-1.89209	-1.2207	-0.88501	-1.12915	-1.12915	-0.79346	-0.7019	-1.00708
135	-1.2207	-1.95312	-1.2207	-0.91553	-1.15967	-1.15967	-0.79346	-0.7019	-0.97656
136	-1.2207	-2.01416	-1.15967	-0.94604	-1.19019	-1.19019	-0.82397	-0.7019	-0.97656
137	-1.2207	-2.0752	-1.12915	-0.94604	-1.19019	-1.2207	-0.82397	-0.67139	-0.97656
138	-1.2207	-2.13623	-1.06812	-0.97656	-1.2207	-1.28174	-0.85449	-0.64087	-1.00708
139	-1.2207	-2.19727	-1.0376	-1.00708	-1.2207	-1.34277	-0.88501	-0.57983	-1.06812
140	-1.25122	-2.2583	-0.97656	-1.00708	-1.2207	-1.40381	-0.88501	-0.54932	-1.12915
141	-1.28174	-2.31934	-0.91553	-1.0376	-1.19019	-1.49536	-0.91553	-0.48828	-1.2207
142	-1.31226	-2.31934	-0.85449	-1.06812	-1.19019	-1.58691	-0.91553	-0.45776	-1.28174
143	-1.34277	-2.34985	-0.82397	-1.12915	-1.2207	-1.64795	-0.91553	-0.45776	-1.34277
144	-1.37329	-2.34985	-0.79346	-1.15967	-1.2207	-1.7395	-0.91553	-0.42725	-1.40381
145	-1.40381	-2.31934	-0.76294	-1.19019	-1.25122	-1.83105	-0.91553	-0.42725	-1.43433
146	-1.40381	-2.28882	-0.76294	-1.25122	-1.25122	-1.92261	-0.88501	-0.45776	-1.43433
147	-1.43433	-2.2583	-0.76294	-1.25122	-1.28174	-1.98364	-0.88501	-0.45776	-1.43433
148	-1.43433	-2.22778	-0.76294	-1.28174	-1.28174	-2.04468	-0.88501	-0.45776	-1.40381
149	-1.40381	-2.22778	-0.79346	-1.28174	-1.28174	-2.10571	-0.88501	-0.48828	-1.34277
150	-1.40381	-2.19727	-0.82397	-1.28174	-1.28174	-2.13623	-0.88501	-0.48828	-1.31226
151	-1.37329	-2.19727	-0.88501	-1.25122	-1.25122	-2.16675	-0.88501	-0.5188	-1.25122
152	-1.37329	-2.16675	-0.94604	-1.2207	-1.2207	-2.19727	-0.88501	-0.54932	-1.2207
153	-1.34277	-2.16675	-1.00708	-1.19019	-1.19019	-2.22778	-0.91553	-0.57983	-1.19019
154	-1.31226	-2.16675	-1.06812	-1.12915	-1.15967	-2.22778	-0.91553	-0.61035	-1.19019
155	-1.28174	-2.16675	-1.09863	-1.06812	-1.12915	-2.22778	-0.94604	-0.67139	-1.19019
156	-1.25122	-2.13623	-1.15967	-1.00708	-1.12915	-2.22778	-0.97656	-0.73242	-1.19019
157	-1.25122	-2.10571	-1.19019	-0.94604	-1.09863	-2.22778	-1.00708	-0.76294	-1.2207
158	-1.25122	-2.10571	-1.2207	-0.91553	-1.06812	-2.19727	-1.0376	-0.82397	-1.25122
159	-1.25122	-2.04468	-1.2207	-0.85449	-1.06812	-2.16675	-1.06812	-0.85449	-1.28174
160	-1.25122	-2.01416	-1.2207	-0.82397	-1.0376	-2.10571	-1.12915	-0.85449	-1.31226
161	-1.28174	-1.98364	-1.19019	-0.79346	-1.00708	-2.01416	-1.15967	-0.85449	-1.37329
162	-1.28174	-1.95312	-1.15967	-0.76294	-0.97656	-1.92261	-1.25122	-0.85449	-1.40381
163	-1.31226	-1.92261	-1.12915	-0.73242	-0.94604	-1.83105	-1.31226	-0.85449	-1.46484
164	-1.31226	-1.89209	-1.09863	-0.73242	-0.91553	-1.7395	-1.37329	-0.82397	-1.52588
165	-1.31226	-1.89209	-1.06812	-0.73242	-0.88501	-1.64795	-1.43433	-0.82397	-1.58691
166	-1.31226	-1.89209	-1.0376	-0.7019	-0.82397	-1.58691	-1.49536	-0.82397	-1.61743
167	-1.31226	-1.92261	-1.0376	-0.7019	-0.79346	-1.52588	-1.52588	-0.79346	-1.67847
168	-1.31226	-1.95312	-1.0376	-0.7019	-0.76294	-1.46484	-1.5564	-0.79346	-1.7395
169	-1.28174	-1.98364	-1.0376	-0.7019	-0.73242	-1.43433	-1.52588	-0.79346	-1.80054
170	-1.28174	-2.04468	-1.0376	-0.73242	-0.7019	-1.40381	-1.49536	-0.79346	-1.83105
171	-1.28174	-2.10571	-1.06812	-0.73242	-0.7019	-1.40381	-1.46484	-0.76294	-1.86157
172	-1.31226	-2.13623	-1.09863	-0.76294	-0.7019	-1.37329	-1.40381	-0.73242	-1.89209
173	-1.31226	-2.19727	-1.12915	-0.79346	-0.7019	-1.37329	-1.34277	-0.67139	-1.89209
174	-1.34277	-2.22778	-1.15967	-0.82397	-0.73242	-1.37329	-1.31226	-0.61035	-1.89209
175	-1.37329	-2.2583	-1.2207	-0.85449	-0.73242	-1.34277	-1.25122	-0.54932	-1.89209
176	-1.40381	-2.2583	-1.25122	-0.88501	-0.76294	-1.34277	-1.2207	-0.48828	-1.89209
177	-1.43433	-2.2583	-1.28174	-0.91553	-0.76294	-1.34277	-1.2207	-0.42725	-1.89209
178	-1.46484	-2.22778	-1.28174	-0.94604	-0.79346	-1.31226	-1.2207	-0.39673	-1.86157
179	-1.49536	-2.22778	-1.31226	-1.00708	-0.79346	-1.28174	-1.2207	-0.36621	-1.86157
180	-1.49536	-2.22778	-1.31226	-1.0376	-0.82397	-1.28174	-1.2207	-0.33569	-1.86157
181	-1.52588	-2.19727	-1.31226	-1.09863	-0.82397	-1.25122	-1.19019	-0.33569	-1.86157
182	-1.52588	-2.19727	-1.31226	-1.15967	-0.82397	-1.2207	-1.19019	-0.36621	-1.83105
183	-1.52588	-2.22778	-1.34277	-1.2207	-0.82397	-1.19019	-1.19019	-0.36621	-1.80054
184	-1.52588	-2.2583	-1.37329	-1.25122	-0.82397	-1.19019	-1.15967	-0.39673	-1.77002
185	-1.52588	-2.2583	-1.40381	-1.31226	-0.82397	-1.19019	-1.12915	-0.39673	-1.70898
186	-1.52588	-2.28882	-1.43433	-1.34277	-0.82397	-1.19019	-1.09863	-0.39673	-1.64795
187	-1.52588	-2.28882	-1.49536	-1.40381	-0.82397	-1.2207	-1.06812	-0.36621	-1.58691
188	-1.52588	-2.28882	-1.52588	-1.43433	-0.82397	-1.25122	-1.0376	-0.36621	-1.49536
189	-1.49536	-2.28882	-1.58691	-1.46484	-0.79346	-1.28174	-1.00708	-0.33569	-1.43433
190	-1.49536	-2.2583	-1.64795	-1.49536	-0.79346	-1.28174	-0.97656	-0.30518	-1.34277
191	-1.52588	-2.22778	-1.70898	-1.52588	-0.79346	-1.31226	-0.94604	-0.30518	-1.31226
192	-1.52588	-2.19727	-1.7395	-1.52588	-0.82397	-1.34277	-0.91553	-0.30518	-1.28174
193	-1.5564	-2.13623	-1.80054	-1.5564	-0.82397	-1.37329	-0.88501	-0.30518	-1.28174
194	-1.61743	-2.10571	-1.86157	-1.58691	-0.85449	-1.40381	-0.85449	-0.33569	-1.28174
195	-1.64795	-2.0752	-1.92261	-1.58691	-0.91553	-1.40381	-0.85449	-0.36621	-1.31226
196	-1.70898	-2.0752	-1.95312	-1.61743	-0.97656	-1.43433	-0.85449	-0.39673	-1.34277
197	-1.77002	-2.0752	-1.98364	-1.61743	-1.06812	-1.49536	-0.85449	-0.45776	-1.40381
198	-1.80054	-2.10571	-2.01416	-1.61743	-1.12915	-1.52588	-0.88501	-0.48828	-1.43433
199	-1.83105	-2.16675	-2.04468	-1.61743	-1.19019	-1.52588	-0.91553	-0.5188	-1.49536
200	-1.83105	-2.22778	-2.0752	-1.58691	-1.25122	-1.5564	-0.91553	-0.5188	-1.5564
201	-1.83105	-2.31934	-2.0752	-1.58691	-1.28174	-1.5564	-0.94604	-0.54932	-1.58691
202	-1.80054	-2.41089	-2.10571	-1.5564	-1.31226	-1.5564	-0.94604	-0.54932	-1.61743
203	-1.77002	-2.47192	-2.10571	-1.5564	-1.31226	-1.5564	-0.91553	-0.54932	-1.64795
204	-1.70898	-2.53296	-2.10571	-1.5564	-1.28174	-1.5564	-0.91553	-0.5188	-1.64795
205	-1.67847	-2.56348	-2.10571	-1.58691	-1.25122	-1.52588	-0.91553	-0.48828	-1.67847
206	-1.61743	-2.56348	-2.10571	-1.61743	-1.2207	-1.52588	-0.91553	-0.45776	-1.67847
207	-1.5564	-2.53296	-2.0752	-1.64795	-1.19019	-1.52588	-0.94604	-0.42725	-1.67847
208	-1.49536	-2.50244	-2.01416	-1.67847	-1.19019	-1.52588	-0.97656	-0.39673	-1.67847
209	-1.46484	-2.44141	-1.95312	-1.7395	-1.15967	-1.52588	-1.00708	-0.39673	-1.70898
210	-1.40381	-2.38037	-1.86157	-1.80054	-1.15967	-1.5564	-1.06812	-0.36621	-1.7395
211	-1.34277	-2.28882	-1.77002	-1.86157	-1.15967	-1.5564	-1.09863	-0.36621	-1.80054
212	-1.28174	-2.22778	-1.67847	-1.92261	-1.15967	-1.5564	-1.15967	-0.39673	-1.86157
213	-1.2207	-2.13623	-1.58691	-1.95312	-1.15967	-1.58691	-1.19019	-0.42725	-1.92261
214	-1.15967	-2.0752	-1.52588	-1.98364	-1.15967	-1.58691	-1.2207	-0.48828	-1.98364
215	-1.12915	-2.01416	-1.49536	-2.01416	-1.09863	-1.58691	-1.25122	-0.5188	-2.04468
216	-1.06812	-1.98364	-1.46484	-2.04468	-1.06812	-1.58691	-1.28174	-0.57983	-2.0752
217	-1.0376	-1.95312	-1.43433	-2.0752	-1.00708	-1.58691	-1.28174	-0.64087	-2.10571
218	-1.00708	-1.95312	-1.43433	-2.10571	-0.94604	-1.61743	-1.31226	-0.67139	-2.13623
219	-0.97656	-1.92261	-1.46484	-2.16675	-0.88501	-1.61743	-1.34277	-0.7019	-2.16675
220	-0.94604	-1.92261	-1.46484	-2.22778	-0.82397	-1.61743	-1.37329	-0.73242	-2.16675
221	-0.94604	-1.92261	-1.49536	-2.28882	-0.76294	-1.64795	-1.40381	-0.73242	-2.13623
222	-0.97656	-1.92261	-1.52588	-2.34985	-0.73242	-1.64795	-1.40381	-0.73242	-2.13623
223	-0.97656	-1.92261	-1.5564	-2.41089	-0.7019	-1.67847	-1.43433	-0.73242	-2.0752
224	-1.00708	-1.89209	-1.58691	-2.47192	-0.67139	-1.67847	-1.40381	-0.73242	-2.04468
225	-1.0376	-1.89209	-1.61743	-2.50244	-0.67139	-1.70898	-1.40381	-0.73242	-1.98364
226	-1.06812	-1.86157	-1.64795	-2.53296	-0.64087	-1.70898	-1.37329	-0.73242	-1.92261
227	-1.09863	-1.83105	-1.67847	-2.56348	-0.64087	-1.70898	-1.31226	-0.76294	-1.86157
228	-1.12915	-1.80054	-1.7395	-2.59399	-0.61035	-1.70898	-1.25122	-0.79346	-1.80054
229	-1.15967	-1.77002	-1.80054	-2.59399	-0.61035	-1.70898	-1.19019	-0.82397	-1.70898
230	-1.19019	-1.7395	-1.83105	-2.62451	-0.57983	-1.67847	-1.15967	-0.85449	-1.61743
231	-1.2207	-1.67847	-1.89209	-2.65503	-0.54932	-1.64795	-1.09863	-0.88501	-1.5564
232	-1.25122	-1.61743	-1.92261	-2.68555	-0.54932	-1.61743	-1.0376	-0.91553	-1.49536
233	-1.28174	-1.5564	-1.92261	-2.71606	-0.54932	-1.61743	-1.00708	-0.94604	-1.43433
234	-1.31226	-1.46484	-1.95312	-2.74658	-0.57983	-1.58691	-0.94604	-0.94604	-1.37329
235	-1.34277	-1.37329	-1.92261	-2.80762	-0.61035	-1.58691	-0.91553	-0.97656	-1.34277
236	-1.40381	-1.28174	-1.89209	-2.83813	-0.64087	-1.5564	-0.88501	-1.00708	-1.34277
237	-1.43433	-1.19019	-1.83105	-2.86865	-0.67139	-1.5564	-0.85449	-1.0376	-1.34277
238	-1.46484	-1.12915	-1.7395	-2.86865	-0.73242	-1.52588	-0.82397	-1.06812	-1.34277
239	-1.52588	-1.06812	-1.64795	-2.83813	-0.76294	-1.52588	-0.79346	-1.06812	-1.37329
240	-1.5564	-1.06812	-1.5564	-2.80762	-0.82397	-1.52588	-0.79346	-1.06812	-1.37329
241	-1.5564	-1.06812	-1.43433	-2.74658	-0.85449	-1.52588	-0.76294	-1.06812	-1.40381
242	-1.58691	-1.06812	-1.34277	-2.65503	-0.91553	-1.52588	-0.76294	-1.06812	-1.40381
243	-1.58691	-1.12915	-1.28174	-2.59399	-0.94604	-1.5564	-0.76294	-1.0376	-1.43433
244	-1.58691	-1.19019	-1.2207	-2.53296	-1.00708	-1.5564	-0.76294	-1.00708	-1.43433
245	-1.58691	-1.25122	-1.19019	-2.47192	-1.0376	-1.58691	-0.76294	-0.97656	-1.46484
246	-1.5564	-1.34277	-1.19019	-2.44141	-1.09863	-1.58691	-0.76294	-0.97656	-1.49536
247	-1.5564	-1.43433	-1.2207	-2.41089	-1.15967	-1.58691	-0.79346	-0.94604	-1.52588
248	-1.52588	-1.52588	-1.25122	-2.44141	-1.2207	-1.58691	-0.79346	-0.94604	-1.5564
249	-1.49536	-1.61743	-1.31226	-2.47192	-1.28174	-1.58691	-0.79346	-0.94604	-1.58691
250	-1.43433	-1.70898	-1.34277	-2.53296	-1.31226	-1.5564	-0.79346	-0.97656	-1.61743
251	-1.37329	-1.80054	-1.37329	-2.56348	-1.37329	-1.52588	-0.79346	-0.97656	-1.64795
252	-1.28174	-1.89209	-1.40381	-2.62451	-1.40381	-1.46484	-0.79346	-1.00708	-1.70898
253	-1.2207	-1.98364	-1.43433	-2.65503	-1.40381	-1.43433	-0.79346	-1.00708	-1.7395
254	-1.09863	-2.04468	-1.46484	-2.65503	-1.40381	-1.40381	-0.79346	-1.0376	-1.80054
255	-1.00708	-2.10571	-1.46484	-2.62451	-1.40381	-1.34277	-0.79346	-1.0376	-1.83105
256	-0.91553	-2.13623	-1.46484	-2.59399	-1.40381	-1.31226	-0.79346	-1.0376	-1.89209
257	-0.85449	-2.16675	-1.49536	-2.50244	-1.37329	-1.28174	-0.79346	-1.06812	-1.95312
258	-0.76294	-2.16675	-1.52588	-2.41089	-1.34277	-1.25122	-0.82397	-1.06812	-2.01416
259	-0.73242	-2.13623	-1.5564	-2.28882	-1.31226	-1.2207	-0.82397	-1.09863	-2.0752
260	-0.7019	-2.10571	-1.58691	-2.16675	-1.31226	-1.19019	-0.85449	-1.12915	-2.16675
261	-0.7019	-2.04468	-1.64795	-2.04468	-1.28174	-1.19019	-0.88501	-1.15967	-2.22778
262	-0.7019	-1.98364	-1.67847	-1.92261	-1.28174	-1.2207	-0.88501	-1.15967	-2.28882
263	-0.7019	-1.92261	-1.70898	-1.83105	-1.25122	-1.25122	-0.91553	-1.19019	-2.31934
264	-0.7019	-1.83105	-1.7395	-1.7395	-1.25122	-1.28174	-0.94604	-1.2207	-2.38037
265	-0.7019	-1.7395	-1.77002	-1.67847	-1.25122	-1.37329	-0.94604	-1.2207	-2.41089
266	-0.73242	-1.64795	-1.80054	-1.61743	-1.25122	-1.43433	-0.94604	-1.25122	-2.41089
267	-0.73242	-1.58691	-1.83105	-1.58691	-1.2207	-1.52588	-0.94604	-1.25122	-2.41089
268	-0.73242	-1.52588	-1.83105	-1.58691	-1.2207	-1.61743	-0.91553	-1.2207	-2.41089
269	-0.76294	-1.46484	-1.86157	-1.5564	-1.19019	-1.70898	-0.91553	-1.2207	-2.38037
270	-0.76294	-1.40381	-1.86157	-1.5564	-1.19019	-1.77002	-0.91553	-1.2207	-2.31934
271	-0.79346	-1.37329	-1.89209	-1.58691	-1.15967	-1.83105	-0.91553	-1.19019	-2.2583
272	-0.82397	-1.34277	-1.92261	-1.61743	-1.15967	-1.83105	-0.88501	-1.19019	-2.16675
273	-0.85449	-1.31226	-1.95312	-1.64795	-1.19019	-1.86157	-0.88501	-1.15967	-2.0752
274	-0.88501	-1.31226	-1.98364	-1.70898	-1.19019	-1.83105	-0.85449	-1.15967	-1.98364
275	-0.88501	-1.31226	-2.01416	-1.77002	-1.25122	-1.80054	-0.85449	-1.12915	-1.89209
276	-0.88501	-1.31226	-2.04468	-1.86157	-1.28174	-1.7395	-0.82397	-1.12915	-1.80054
277	-0.88501	-1.31226	-2.04468	-1.92261	-1.37329	-1.67847	-0.82397	-1.12915	-1.7395
278	-0.85449	-1.34277	-2.0752	-2.01416	-1.43433	-1.58691	-0.82397	-1.12915	-1.70898
279	-0.82397	-1.37329	-2.04468	-2.04468	-1.49536	-1.52588	-0.85449	-1.12915	-1.67847
280	-0.79346	-1.37329	-2.01416	-2.10571	-1.5564	-1.46484	-0.88501	-1.12915	-1.67847
281	-0.79346	-1.40381	-1.95312	-2.10571	-1.58691	-1.40381	-0.94604	-1.15967	-1.67847
282	-0.76294	-1.43433	-1.89209	-2.13623	-1.61743	-1.37329	-0.97656	-1.15967	-1.64795
283	-0.73242	-1.46484	-1.80054	-2.10571	-1.64795	-1.34277	-1.0376	-1.15967	-1.64795
284	-0.73242	-1.46484	-1.70898	-2.0752	-1.64795	-1.34277	-1.12915	-1.15967	-1.61743
285	-0.7019	-1.49536	-1.61743	-2.04468	-1.61743	-1.34277	-1.15967	-1.15967	-1.58691
286	-0.7019	-1.46484	-1.52588	-2.01416	-1.58691	-1.34277	-1.2207	-1.15967	-1.5564
287	-0.7019	-1.46484	-1.46484	-1.95312	-1.5564	-1.37329	-1.28174	-1.15967	-1.5564
288	-0.73242	-1.46484	-1.40381	-1.92261	-1.52588	-1.37329	-1.31226	-1.12915	-1.52588
289	-0.76294	-1.43433	-1.37329	-1.89209	-1.49536	-1.40381	-1.31226	-1.12915	-1.5564
290	-0.79346	-1.43433	-1.34277	-1.89209	-1.46484	-1.40381	-1.34277	-1.12915	-1.5564
291	-0.85449	-1.40381	-1.31226	-1.86157	-1.40381	-1.40381	-1.34277	-1.12915	-1.58691
292	-0.88501	-1.37329	-1.31226	-1.83105	-1.37329	-1.37329	-1.34277	-1.09863	-1.58691
293	-0.94604	-1.37329	-1.28174	-1.80054	-1.31226	-1.37329	-1.31226	-1.09863	-1.61743
294	-1.00708	-1.37329	-1.28174	-1.77002	-1.25122	-1.31226	-1.31226	-1.12915	-1.64795
295	-1.0376	-1.40381	-1.25122	-1.7395	-1.19019	-1.28174	-1.31226	-1.12915	-1.64795
296	-1.09863	-1.43433	-1.2207	-1.70898	-1.12915	-1.2207	-1.28174	-1.15967	-1.64795
297	-1.12915	-1.46484	-1.2207	-1.67847	-1.06812	-1.15967	-1.28174	-1.15967	-1.64795
298	-1.15967	-1.5564	-1.15967	-1.64795	-1.0376	-1.09863	-1.25122	-1.19019	-1.64795
299	-1.15967	-1.64795	-1.12915	-1.64795	-1.00708	-1.0376	-1.25122	-1.19019	-1.64795
300	-1.19019	-1.77002	-1.09863	-1.64795	-0.97656	-0.97656	-1.25122	-1.2207	-1.64795
301	-1.19019	-1.89209	-1.06812	-1.64795	-0.97656	-0.94604	-1.2207	-1.2207	-1.64795
302	-1.19019	-2.01416	-1.0376	-1.64795	-1.00708	-0.91553	-1.2207	-1.2207	-1.64795
303	-1.15967	-2.16675	-1.00708	-1.67847	-1.0376	-0.91553	-1.2207	-1.19019	-1.64795
304	-1.15967	-2.2583	-0.97656	-1.67847	-1.09863	-0.91553	-1.2207	-1.19019	-1.64795
305	-1.12915	-2.38037	-0.97656	-1.67847	-1.15967	-0.91553	-1.25122	-1.19019	-1.67847
306	-1.09863	-2.44141	-0.97656	-1.64795	-1.25122	-0.94604	-1.25122	-1.15967	-1.67847
307	-1.09863	-2.47192	-0.97656	-1.61743	-1.34277	-0.94604	-1.25122	-1.15967	-1.70898
308	-1.06812	-2.47192	-0.97656	-1.5564	-1.43433	-0.97656	-1.25122	-1.15967	-1.70898
309	-1.0376	-2.44141	-0.97656	-1.49536	-1.52588	-0.97656	-1.25122	-1.15967	-1.7395
310	-1.00708	-2.38037	-0.97656	-1.40381	-1.58691	-1.00708	-1.25122	-1.15967	-1.7395
311	-0.97656	-2.28882	-0.97656	-1.31226	-1.64795	-1.0376	-1.25122	-1.15967	-1.77002
312	-0.94604	-2.19727	-0.97656	-1.25122	-1.64795	-1.0376	-1.2207	-1.15967	-1.77002
313	-0.88501	-2.10571	-1.00708	-1.19019	-1.64795	-1.06812	-1.19019	-1.15967	-1.7395
314	-0.85449	-2.01416	-1.0376	-1.12915	-1.61743	-1.06812	-1.15967	-1.15967	-1.7395
315	-0.79346	-1.95312	-1.09863	-1.09863	-1.5564	-1.09863	-1.12915	-1.15967	-1.67847
316	-0.73242	-1.92261	-1.12915	-1.06812	-1.46484	-1.12915	-1.09863	-1.15967	-1.64795
317	-0.7019	-1.89209	-1.2207	-1.06812	-1.34277	-1.15967	-1.06812	-1.19019	-1.58691
318	-0.67139	-1.92261	-1.28174	-1.06812	-1.25122	-1.15967	-1.06812	-1.2207	-1.52588
319	-0.64087	-1.98364	-1.34277	-1.06812	-1.12915	-1.19019	-1.06812	-1.2207	-1.46484
320	-0.64087	-2.04468	-1.40381	-1.09863	-1.0376	-1.19019	-1.06812	-1.25122	-1.40381
321	-0.64087	-2.13623	-1.43433	-1.12915	-0.97656	-1.2207	-1.06812	-1.28174	-1.34277
322	-0.64087	-2.22778	-1.46484	-1.15967	-0.91553	-1.2207	-1.06812	-1.31226	-1.28174
323	-0.67139	-2.31934	-1.49536	-1.2207	-0.91553	-1.2207	-1.06812	-1.31226	-1.2207
324	-0.67139	-2.38037	-1.49536	-1.28174	-0.91553	-1.2207	-1.06812	-1.31226	-1.15967
325	-0.7019	-2.44141	-1.49536	-1.37329	-0.94604	-1.25122	-1.06812	-1.31226	-1.09863
326	-0.73242	-2.44141	-1.49536	-1.43433	-0.97656	-1.28174	-1.0376	-1.28174	-1.06812
327	-0.73242	-2.44141	-1.49536	-1.49536	-1.0376	-1.28174	-1.00708	-1.28174	-1.00708
328	-0.76294	-2.41089	-1.49536	-1.5564	-1.06812	-1.31226	-0.97656	-1.25122	-0.97656
329	-0.79346	-2.38037	-1.46484	-1.61743	-1.12915	-1.34277	-0.94604	-1.19019	-0.94604
330	-0.79346	-2.31934	-1.43433	-1.61743	-1.19019	-1.37329	-0.88501	-1.15967	-0.91553
331	-0.79346	-2.28882	-1.43433	-1.61743	-1.25122	-1.40381	-0.85449	-1.12915	-0.91553
332	-0.79346	-2.22778	-1.40381	-1.61743	-1.28174	-1.40381	-0.82397	-1.09863	-0.91553
333	-0.79346	-2.22778	-1.37329	-1.58691	-1.34277	-1.43433	-0.79346	-1.06812	-0.94604
334	-0.76294	-2.2583	-1.37329	-1.5564	-1.37329	-1.46484	-0.76294	-1.06812	-0.97656
335	-0.73242	-2.28882	-1.34277	-1.52588	-1.43433	-1.46484	-0.76294	-1.06812	-1.0376
336	-0.73242	-2.34985	-1.31226	-1.49536	-1.46484	-1.49536	-0.76294	-1.06812	-1.06812
337	-0.7019	-2.41089	-1.28174	-1.49536	-1.49536	-1.52588	-0.79346	-1.09863	-1.15967
338	-0.67139	-2.50244	-1.25122	-1.49536	-1.52588	-1.5564	-0.82397	-1.09863	-1.2207
339	-0.67139	-2.56348	-1.25122	-1.49536	-1.52588	-1.58691	-0.85449	-1.12915	-1.31226
340	-0.64087	-2.62451	-1.2207	-1.49536	-1.52588	-1.61743	-0.88501	-1.15967	-1.40381
341	-0.64087	-2.65503	-1.19019	-1.46484	-1.49536	-1.61743	-0.91553	-1.19019	-1.49536
342	-0.61035	-2.68555	-1.19019	-1.46484	-1.43433	-1.64795	-0.97656	-1.19019	-1.58691
343	-0.61035	-2.68555	-1.19019	-1.43433	-1.37329	-1.64795	-1.00708	-1.19019	-1.64795
344	-0.57983	-2.65503	-1.19019	-1.40381	-1.31226	-1.61743	-1.0376	-1.19019	-1.70898
345	-0.54932	-2.62451	-1.2207	-1.37329	-1.25122	-1.61743	-1.0376	-1.15967	-1.7395
346	-0.5188	-2.59399	-1.25122	-1.34277	-1.19019	-1.58691	-1.06812	-1.15967	-1.77002
347	-0.48828	-2.56348	-1.31226	-1.31226	-1.12915	-1.58691	-1.06812	-1.12915	-1.77002
348	-0.48828	-2.53296	-1.37329	-1.31226	-1.09863	-1.5564	-1.0376	-1.12915	-1.7395
349	-0.45776	-2.50244	-1.43433	-1.31226	-1.09863	-1.52588	-1.0376	-1.12915	-1.70898
350	-0.42725	-2.47192	-1.46484	-1.34277	-1.09863	-1.49536	-1.00708	-1.12915	-1.67847
351	-0.42725	-2.47192	-1.49536	-1.37329	-1.09863	-1.49536	-1.00708	-1.12915	-1.64795
352	-0.45776	-2.47192	-1.52588	-1.40381	-1.12915	-1.49536	-1.00708	-1.15967	-1.58691
353	-0.45776	-2.47192	-1.52588	-1.43433	-1.15967	-1.49536	-1.00708	-1.19019	-1.5564
354	-0.48828	-2.50244	-1.49536	-1.43433	-1.19019	-1.52588	-1.0376	-1.2207	-1.52588
355	-0.48828	-2.56348	-1.49536	-1.43433	-1.2207	-1.5564	-1.09863	-1.28174	-1.49536
356	-0.5188	-2.59399	-1.49536	-1.37329	-1.2207	-1.58691	-1.15967	-1.34277	-1.49536
357	-0.5188	-2.59399	-1.49536	-1.31226	-1.2207	-1.61743	-1.2207	-1.40381	-1.52588
358	-0.5188	-2.59399	-1.49536	-1.2207	-1.25122	-1.61743	-1.28174	-1.46484	-1.5564
359	-0.5188	-2.59399	-1.52588	-1.09863	-1.25122	-1.64795	-1.34277	-1.52588	-1.58691
360	-0.5188	-2.53296	-1.58691	-0.97656	-1.2207	-1.67847	-1.40381	-1.58691	-1.58691
361	-0.48828	-2.47192	-1.64795	-0.88501	-1.2207	-1.70898	-1.46484	-1.61743	-1.61743
362	-0.48828	-2.38037	-1.7395	-0.76294	-1.2207	-1.7395	-1.52588	-1.64795	-1.61743
363	-0.48828	-2.2583	-1.80054	-0.67139	-1.19019	-1.77002	-1.5564	-1.64795	-1.58691
364	-0.48828	-2.16675	-1.89209	-0.61035	-1.15967	-1.80054	-1.58691	-1.61743	-1.5564
365	-0.5188	-2.04468	-1.95312	-0.54932	-1.12915	-1.83105	-1.58691	-1.5564	-1.49536
366	-0.57983	-1.92261	-2.01416	-0.48828	-1.09863	-1.86157	-1.5564	-1.46484	-1.43433
367	-0.64087	-1.80054	-2.04468	-0.45776	-1.09863	-1.89209	-1.49536	-1.40381	-1.37329
368	-0.73242	-1.70898	-2.04468	-0.45776	-1.06812	-1.95312	-1.43433	-1.28174	-1.28174
369	-0.82397	-1.61743	-2.04468	-0.45776	-1.06812	-1.95312	-1.34277	-1.19019	-1.2207
370	-0.91553	-1.5564	-2.04468	-0.45776	-1.06812	-1.98364	-1.25122	-1.12915	-1.19019
371	-1.0376	-1.46484	-2.01416	-0.48828	-1.09863	-1.95312	-1.15967	-1.0376	-1.15967
372	-1.12915	-1.43433	-1.95312	-0.48828	-1.12915	-1.95312	-1.09863	-1.00708	-1.15967
373	-1.2207	-1.40381	-1.89209	-0.5188	-1.12915	-1.92261	-1.0376	-0.94604	-1.15967
374	-1.31226	-1.37329	-1.83105	-0.54932	-1.15967	-1.89209	-1.00708	-0.94604	-1.19019
375	-1.40381	-1.34277	-1.77002	-0.57983	-1.15967	-1.86157	-1.00708	-0.94604	-1.25122
376	-1.46484	-1.34277	-1.7395	-0.61035	-1.15967	-1.83105	-1.0376	-0.97656	-1.31226
377	-1.49536	-1.31226	-1.67847	-0.67139	-1.12915	-1.83105	-1.06812	-1.0376	-1.34277
378	-1.49536	-1.31226	-1.64795	-0.73242	-1.09863	-1.83105	-1.12915	-1.09863	-1.37329
379	-1.49536	-1.28174	-1.61743	-0.82397	-1.06812	-1.86157	-1.19019	-1.15967	-1.40381
380	-1.46484	-1.25122	-1.61743	-0.88501	-1.00708	-1.89209	-1.2207	-1.25122	-1.40381
381	-1.37329	-1.2207	-1.61743	-0.97656	-0.97656	-1.92261	-1.28174	-1.34277	-1.40381
382	-1.31226	-1.19019	-1.61743	-1.06812	-0.91553	-1.95312	-1.31226	-1.43433	-1.40381
383	-1.2207	-1.12915	-1.64795	-1.12915	-0.88501	-1.98364	-1.37329	-1.5564	-1.37329
384	-1.12915	-1.09863	-1.67847	-1.19019	-0.85449	-2.01416	-1.40381	-1.64795	-1.37329
385	-1.0376	-1.06812	-1.67847	-1.25122	-0.82397	-2.01416	-1.40381	-1.7395	-1.37329
386	-0.97656	-1.00708	-1.70898	-1.28174	-0.82397	-2.01416	-1.43433	-1.80054	-1.37329
387	-0.94604	-1.00708	-1.70898	-1.31226	-0.82397	-2.01416	-1.43433	-1.86157	-1.40381
388	-0.94604	-0.97656	-1.67847	-1.31226	-0.82397	-2.01416	-1.43433	-1.92261	-1.40381
389	-0.97656	-0.97656	-1.64795	-1.34277	-0.82397	-1.98364	-1.43433	-1.92261	-1.40381
390	-1.0376	-1.00708	-1.61743	-1.34277	-0.85449	-1.98364	-1.46484	-1.95312	-1.40381
391	-1.09863	-1.00708	-1.58691	-1.37329	-0.85449	-1.98364	-1.46484	-1.92261	-1.40381
392	-1.15967	-1.0376	-1.52588	-1.37329	-0.88501	-1.95312	-1.46484	-1.92261	-1.40381
393	-1.2207	-1.06812	-1.46484	-1.40381	-0.88501	-1.95312	-1.49536	-1.86157	-1.37329
394	-1.28174	-1.06812	-1.40381	-1.40381	-0.88501	-1.92261	-1.49536	-1.83105	-1.34277
395	-1.31226	-1.09863	-1.34277	-1.43433	-0.91553	-1.89209	-1.5564	-1.77002	-1.28174
396	-1.34277	-1.09863	-1.28174	-1.46484	-0.88501	-1.86157	-1.58691	-1.70898	-1.2207
397	-1.37329	-1.06812	-1.2207	-1.49536	-0.88501	-1.80054	-1.64795	-1.61743	-1.15967
398	-1.37329	-1.06812	-1.19019	-1.52588	-0.88501	-1.7395	-1.70898	-1.5564	-1.06812
399	-1.40381	-1.06812	-1.15967	-1.5564	-0.85449	-1.64795	-1.7395	-1.46484	-1.00708
400	-1.40381	-1.0376	-1.12915	-1.58691	-0.85449	-1.58691	-1.7395	-1.40381	-0.94604
401	-1.40381	-1.0376	-1.09863	-1.61743	-0.85449	-1.49536	-1.7395	-1.31226	-0.88501
402	-1.43433	-1.06812	-1.09863	-1.64795	-0.88501	-1.43433	-1.7395	-1.25122	-0.82397
403	-1.43433	-1.09863	-1.09863	-1.64795	-0.88501	-1.37329	-1.67847	-1.2207	-0.79346
404	-1.43433	-1.12915	-1.09863	-1.64795	-0.88501	-1.31226	-1.61743	-1.19019	-0.79346
405	-1.43433	-1.2207	-1.09863	-1.61743	-0.91553	-1.28174	-1.5564	-1.19019	-0.79346
406	-1.43433	-1.28174	-1.09863	-1.58691	-0.91553	-1.28174	-1.49536	-1.19019	-0.79346
407	-1.43433	-1.40381	-1.06812	-1.5564	-0.91553	-1.31226	-1.46484	-1.2207	-0.82397
408	-1.40381	-1.49536	-1.06812	-1.52588	-0.91553	-1.37329	-1.43433	-1.25122	-0.88501
409	-1.34277	-1.61743	-1.09863	-1.52588	-0.88501	-1.43433	-1.43433	-1.28174	-0.91553
410	-1.28174	-1.70898	-1.09863	-1.52588	-0.88501	-1.52588	-1.46484	-1.31226	-0.94604
411	-1.2207	-1.80054	-1.09863	-1.5564	-0.85449	-1.58691	-1.49536	-1.31226	-1.00708
412	-1.15967	-1.86157	-1.09863	-1.5564	-0.85449	-1.67847	-1.5564	-1.34277	-1.0376
413	-1.06812	-1.92261	-1.12915	-1.58691	-0.82397	-1.7395	-1.64795	-1.37329	-1.0376
414	-1.00708	-1.95312	-1.15967	-1.61743	-0.79346	-1.77002	-1.7395	-1.37329	-1.06812
415	-0.91553	-1.95312	-1.15967	-1.64795	-0.79346	-1.80054	-1.80054	-1.40381	-1.06812
416	-0.85449	-1.92261	-1.19019	-1.64795	-0.76294	-1.80054	-1.89209	-1.40381	-1.0376
417	-0.76294	-1.89209	-1.2207	-1.61743	-0.76294	-1.80054	-1.92261	-1.43433	-1.0376
418	-0.7019	-1.86157	-1.28174	-1.61743	-0.76294	-1.77002	-1.98364	-1.43433	-1.0376
419	-0.67139	-1.83105	-1.31226	-1.58691	-0.73242	-1.7395	-2.01416	-1.43433	-1.0376
420	-0.61035	-1.80054	-1.31226	-1.5564	-0.73242	-1.70898	-2.01416	-1.43433	-1.0376
421	-0.57983	-1.77002	-1.34277	-1.5564	-0.73242	-1.70898	-2.01416	-1.40381	-1.06812
422	-0.57983	-1.77002	-1.37329	-1.52588	-0.76294	-1.70898	-1.98364	-1.40381	-1.09863
423	-0.54932	-1.77002	-1.37329	-1.52588	-0.76294	-1.70898	-1.98364	-1.37329	-1.09863
424	-0.54932	-1.77002	-1.37329	-1.5564	-0.79346	-1.7395	-1.95312	-1.34277	-1.12915
425	-0.54932	-1.77002	-1.34277	-1.5564	-0.79346	-1.77002	-1.92261	-1.34277	-1.12915
426	-0.54932	-1.7395	-1.31226	-1.58691	-0.82397	-1.83105	-1.92261	-1.31226	-1.12915
427	-0.54932	-1.70898	-1.28174	-1.58691	-0.85449	-1.86157	-1.89209	-1.31226	-1.12915
428	-0.54932	-1.67847	-1.25122	-1.61743	-0.85449	-1.89209	-1.86157	-1.31226	-1.09863
429	-0.57983	-1.64795	-1.2207	-1.61743	-0.88501	-1.95312	-1.86157	-1.28174	-1.0376
430	-0.61035	-1.58691	-1.19019	-1.61743	-0.91553	-1.98364	-1.83105	-1.28174	-0.97656
431	-0.64087	-1.49536	-1.15967	-1.58691	-0.94604	-2.01416	-1.77002	-1.28174	-0.91553
432	-0.67139	-1.43433	-1.15967	-1.5564	-0.94604	-2.04468	-1.7395	-1.25122	-0.88501
433	-0.7019	-1.34277	-1.12915	-1.52588	-0.97656	-2.04468	-1.67847	-1.25122	-0.82397
434	-0.76294	-1.25122	-1.12915	-1.49536	-1.00708	-2.04468	-1.61743	-1.2207	-0.76294
435	-0.79346	-1.15967	-1.12915	-1.43433	-1.00708	-2.04468	-1.5564	-1.19019	-0.73242
436	-0.82397	-1.06812	-1.09863	-1.40381	-1.00708	-2.01416	-1.49536	-1.15967	-0.7019
437	-0.85449	-1.00708	-1.09863	-1.34277	-1.0376	-1.95312	-1.43433	-1.09863	-0.7019
438	-0.88501	-0.94604	-1.09863	-1.31226	-1.0376	-1.92261	-1.37329	-1.0376	-0.7019
439	-0.91553	-0.91553	-1.09863	-1.28174	-1.0376	-1.86157	-1.31226	-1.00708	-0.73242
440	-0.94604	-0.85449	-1.09863	-1.28174	-1.06812	-1.77002	-1.25122	-0.94604	-0.73242
441	-0.97656	-0.82397	-1.09863	-1.28174	-1.06812	-1.70898	-1.2207	-0.88501	-0.76294
442	-1.00708	-0.82397	-1.09863	-1.31226	-1.09863	-1.61743	-1.15967	-0.82397	-0.79346
443	-1.0376	-0.82397	-1.12915	-1.34277	-1.09863	-1.5564	-1.15967	-0.79346	-0.82397
444	-1.06812	-0.82397	-1.19019	-1.37329	-1.12915	-1.49536	-1.12915	-0.73242	-0.85449
445	-1.06812	-0.82397	-1.2207	-1.43433	-1.12915	-1.43433	-1.09863	-0.7019	-0.85449
446	-1.09863	-0.88501	-1.31226	-1.46484	-1.12915	-1.37329	-1.09863	-0.67139	-0.88501
447	-1.06812	-0.94604	-1.37329	-1.46484	-1.12915	-1.34277	-1.09863	-0.61035	-0.91553
448	-1.06812	-1.00708	-1.43433	-1.49536	-1.09863	-1.31226	-1.06812	-0.57983	-0.94604
449	-1.0376	-1.09863	-1.49536	-1.46484	-1.06812	-1.31226	-1.06812	-0.5188	-1.00708
450	-0.97656	-1.19019	-1.5564	-1.43433	-1.00708	-1.31226	-1.0376	-0.48828	-1.0376
451	-0.94604	-1.28174	-1.61743	-1.40381	-0.94604	-1.31226	-1.00708	-0.45776	-1.06812
452	-0.91553	-1.37329	-1.64795	-1.37329	-0.88501	-1.34277	-0.97656	-0.42725	-1.12915
453	-0.88501	-1.46484	-1.67847	-1.34277	-0.85449	-1.34277	-0.94604	-0.42725	-1.15967
454	-0.85449	-1.5564	-1.70898	-1.31226	-0.82397	-1.37329	-0.91553	-0.42725	-1.15967
455	-0.85449	-1.61743	-1.70898	-1.31226	-0.82397	-1.40381	-0.88501	-0.42725	-1.19019
456	-0.88501	-1.67847	-1.70898	-1.31226	-0.85449	-1.40381	-0.85449	-0.42725	-1.19019
457	-0.91553	-1.70898	-1.70898	-1.34277	-0.88501	-1.43433	-0.85449	-0.42725	-1.19019
458	-0.94604	-1.7395	-1.67847	-1.37329	-0.94604	-1.43433	-0.82397	-0.42725	-1.19019
459	-0.97656	-1.7395	-1.67847	-1.40381	-1.0376	-1.46484	-0.82397	-0.39673	-1.19019
460	-1.0376	-1.77002	-1.64795	-1.46484	-1.09863	-1.46484	-0.85449	-0.36621	-1.15967
461	-1.0376	-1.77002	-1.64795	-1.52588	-1.19019	-1.49536	-0.85449	-0.33569	-1.15967
462	-1.06812	-1.80054	-1.64795	-1.5564	-1.2207	-1.52588	-0.88501	-0.30518	-1.15967
463	-1.0376	-1.80054	-1.64795	-1.58691	-1.25122	-1.5564	-0.91553	-0.27466	-1.15967
464	-1.0376	-1.83105	-1.64795	-1.61743	-1.28174	-1.58691	-0.97656	-0.24414	-1.15967
465	-1.00708	-1.86157	-1.64795	-1.64795	-1.28174	-1.61743	-1.0376	-0.21362	-1.15967
466	-0.94604	-1.92261	-1.67847	-1.64795	-1.25122	-1.64795	-1.09863	-0.21362	-1.15967
467	-0.91553	-1.95312	-1.70898	-1.64795	-1.2207	-1.67847	-1.12915	-0.18311	-1.15967
468	-0.85449	-1.95312	-1.70898	-1.61743	-1.2207	-1.70898	-1.19019	-0.18311	-1.15967
469	-0.82397	-1.98364	-1.7395	-1.61743	-1.2207	-1.70898	-1.25122	-0.18311	-1.15967
470	-0.79346	-1.95312	-1.7395	-1.58691	-1.2207	-1.7395	-1.28174	-0.21362	-1.19019
471	-0.79346	-1.95312	-1.70898	-1.5564	-1.2207	-1.77002	-1.31226	-0.24414	-1.19019
472	-0.79346	-1.92261	-1.67847	-1.52588	-1.25122	-1.77002	-1.31226	-0.27466	-1.2207
473	-0.79346	-1.89209	-1.61743	-1.49536	-1.28174	-1.80054	-1.34277	-0.30518	-1.25122
474	-0.79346	-1.83105	-1.52588	-1.46484	-1.28174	-1.86157	-1.34277	-0.36621	-1.28174
475	-0.79346	-1.80054	-1.43433	-1.46484	-1.31226	-1.89209	-1.34277	-0.39673	-1.34277
476	-0.82397	-1.77002	-1.34277	-1.43433	-1.31226	-1.95312	-1.34277	-0.45776	-1.37329
477	-0.85449	-1.7395	-1.25122	-1.43433	-1.34277	-2.04468	-1.37329	-0.5188	-1.43433
478	-0.91553	-1.70898	-1.15967	-1.43433	-1.34277	-2.10571	-1.37329	-0.54932	-1.46484
479	-0.94604	-1.67847	-1.0376	-1.46484	-1.34277	-2.16675	-1.37329	-0.57983	-1.49536
480	-1.00708	-1.64795	-0.97656	-1.49536	-1.34277	-2.22778	-1.37329	-0.61035	-1.52588
481	-1.06812	-1.58691	-0.91553	-1.52588	-1.31226	-2.28882	-1.40381	-0.64087	-1.52588
482	-1.09863	-1.52588	-0.85449	-1.58691	-1.28174	-2.31934	-1.40381	-0.64087	-1.52588
483	-1.15967	-1.46484	-0.82397	-1.61743	-1.2207	-2.34985	-1.40381	-0.64087	-1.52588
484	-1.19019	-1.43433	-0.82397	-1.67847	-1.19019	-2.34985	-1.43433	-0.61035	-1.49536
485	-1.25122	-1.37329	-0.82397	-1.7395	-1.12915	-2.31934	-1.46484	-0.57983	-1.46484
486	-1.25122	-1.34277	-0.85449	-1.80054	-1.06812	-2.28882	-1.52588	-0.54932	-1.43433
487	-1.28174	-1.31226	-0.88501	-1.86157	-1.00708	-2.2583	-1.58691	-0.5188	-1.40381
488	-1.28174	-1.28174	-0.94604	-1.92261	-0.97656	-2.22778	-1.64795	-0.48828	-1.34277
489	-1.28174	-1.28174	-0.97656	-1.98364	-0.94604	-2.19727	-1.7395	-0.42725	-1.31226
490	-1.28174	-1.25122	-1.0376	-2.0752	-0.94604	-2.13623	-1.83105	-0.39673	-1.28174
491	-1.25122	-1.25122	-1.09863	-2.10571	-0.94604	-2.10571	-1.92261	-0.36621	-1.28174
492	-1.2207	-1.25122	-1.19019	-2.16675	-0.97656	-2.0752	-1.98364	-0.33569	-1.28174
493	-1.19019	-1.25122	-1.2207	-2.22778	-1.00708	-2.0752	-2.04468	-0.33569	-1.28174
494	-1.15967	-1.25122	-1.28174	-2.2583	-1.0376	-2.04468	-2.10571	-0.33569	-1.28174
495	-1.09863	-1.28174	-1.31226	-2.28882	-1.06812	-2.04468	-2.10571	-0.33569	-1.31226
496	-1.06812	-1.28174	-1.34277	-2.28882	-1.12915	-2.01416	-2.10571	-0.33569	-1.34277
497	-1.0376	-1.28174	-1.34277	-2.28882	-1.15967	-1.98364	-2.0752	-0.33569	-1.40381
498	-1.0376	-1.28174	-1.37329	-2.2583	-1.15967	-1.95312	-2.01416	-0.36621	-1.43433
499	-1.00708	-1.28174	-1.37329	-2.22778	-1.19019	-1.92261	-1.95312	-0.39673	-1.49536
500	-1.00708	-1.28174	-1.37329	-2.19727	-1.19019	-1.89209	-1.86157	-0.42725	-1.52588
501	-1.00708	-1.25122	-1.34277	-2.16675	-1.19019	-1.86157	-1.80054	-0.48828	-1.5564
502	-1.0376	-1.2207	-1.34277	-2.10571	-1.19019	-1.83105	-1.77002	-0.5188	-1.58691
503	-1.0376	-1.15967	-1.34277	-2.0752	-1.15967	-1.80054	-1.7395	-0.57983	-1.61743
504	-1.06812	-1.09863	-1.34277	-2.01416	-1.15967	-1.80054	-1.7395	-0.64087	-1.64795
505	-1.09863	-1.0376	-1.31226	-1.98364	-1.15967	-1.77002	-1.7395	-0.7019	-1.64795
506	-1.09863	-0.97656	-1.31226	-1.92261	-1.15967	-1.77002	-1.7395	-0.73242	-1.64795
507	-1.12915	-0.94604	-1.28174	-1.89209	-1.15967	-1.77002	-1.7395	-0.76294	-1.67847
508	-1.15967	-0.88501	-1.25122	-1.86157	-1.15967	-1.80054	-1.7395	-0.79346	-1.67847
509	-1.19019	-0.85449	-1.2207	-1.83105	-1.19019	-1.80054	-1.7395	-0.82397	-1.67847
510	-1.2207	-0.85449	-1.19019	-1.83105	-1.25122	-1.80054	-1.70898	-0.82397	-1.70898
511	-1.2207	-0.85449	-1.12915	-1.83105	-1.28174	-1.80054	-1.67847	-0.79346	-1.7395
512	-1.25122	-0.85449	-1.09863	-1.86157	-1.34277	-1.80054	-1.64795	-0.76294	-1.7395
513	-1.28174	-0.88501	-1.06812	-1.86157	-1.40381	-1.83105	-1.58691	-0.73242	-1.77002
514	-1.28174	-0.88501	-1.06812	-1.89209	-1.43433	-1.83105	-1.5564	-0.7019	-1.80054
515	-1.31226	-0.91553	-1.06812	-1.89209	-1.49536	-1.83105	-1.52588	-0.64087	-1.80054
516	-1.34277	-0.91553	-1.09863	-1.89209	-1.49536	-1.86157	-1.46484	-0.57983	-1.80054
517	-1.34277	-0.94604	-1.12915	-1.86157	-1.52588	-1.86157	-1.43433	-0.54932	-1.77002
518	-1.37329	-0.94604	-1.19019	-1.83105	-1.52588	-1.89209	-1.40381	-0.48828	-1.77002
519	-1.34277	-0.94604	-1.25122	-1.80054	-1.52588	-1.89209	-1.37329	-0.45776	-1.7395
520	-1.31226	-0.94604	-1.34277	-1.80054	-1.49536	-1.92261	-1.34277	-0.42725	-1.70898
521	-1.28174	-0.97656	-1.40381	-1.77002	-1.46484	-1.95312	-1.31226	-0.42725	-1.64795
522	-1.25122	-1.00708	-1.49536	-1.77002	-1.43433	-1.95312	-1.28174	-0.39673	-1.61743
523	-1.2207	-1.06812	-1.58691	-1.80054	-1.40381	-1.95312	-1.25122	-0.36621	-1.58691
524	-1.2207	-1.12915	-1.64795	-1.83105	-1.34277	-1.95312	-1.25122	-0.36621	-1.5564
525	-1.2207	-1.2207	-1.70898	-1.89209	-1.31226	-1.95312	-1.2207	-0.33569	-1.52588
526	-1.25122	-1.31226	-1.7395	-1.98364	-1.25122	-1.92261	-1.2207	-0.33569	-1.49536
527	-1.31226	-1.40381	-1.7395	-2.04468	-1.2207	-1.92261	-1.2207	-0.30518	-1.46484
528	-1.43433	-1.46484	-1.70898	-2.13623	-1.19019	-1.92261	-1.2207	-0.33569	-1.46484
529	-1.5564	-1.52588	-1.64795	-2.22778	-1.15967	-1.92261	-1.25122	-0.33569	-1.46484
530	-1.67847	-1.5564	-1.58691	-2.31934	-1.12915	-1.92261	-1.25122	-0.39673	-1.46484
531	-1.80054	-1.58691	-1.49536	-2.41089	-1.09863	-1.89209	-1.28174	-0.42725	-1.46484
532	-1.92261	-1.58691	-1.40381	-2.44141	-1.06812	-1.89209	-1.31226	-0.48828	-1.46484
533	-2.01416	-1.58691	-1.34277	-2.50244	-1.06812	-1.89209	-1.31226	-0.54932	-1.43433
534	-2.0752	-1.58691	-1.28174	-2.50244	-1.0376	-1.92261	-1.34277	-0.61035	-1.43433
535	-2.10571	-1.58691	-1.2207	-2.47192	-1.0376	-1.92261	-1.37329	-0.67139	-1.40381
536	-2.10571	-1.58691	-1.19019	-2.41089	-1.0376	-1.95312	-1.37329	-0.73242	-1.34277
537	-2.10571	-1.5564	-1.15967	-2.34985	-1.0376	-2.01416	-1.37329	-0.76294	-1.28174
538	-2.0752	-1.58691	-1.15967	-2.22778	-1.00708	-2.04468	-1.40381	-0.76294	-1.2207
539	-2.01416	-1.58691	-1.15967	-2.13623	-1.00708	-2.10571	-1.40381	-0.79346	-1.15967
540	-1.98364	-1.58691	-1.15967	-2.01416	-1.00708	-2.16675	-1.37329	-0.79346	-1.06812
541	-1.95312	-1.58691	-1.15967	-1.92261	-1.00708	-2.22778	-1.37329	-0.79346	-0.97656
542	-1.92261	-1.58691	-1.15967	-1.80054	-1.00708	-2.28882	-1.34277	-0.79346	-0.91553
543	-1.92261	-1.58691	-1.19019	-1.7395	-1.00708	-2.31934	-1.34277	-0.82397	-0.82397
544	-1.89209	-1.58691	-1.19019	-1.64795	-1.0376	-2.31934	-1.31226	-0.82397	-0.76294
545	-1.89209	-1.5564	-1.2207	-1.61743	-1.0376	-2.28882	-1.28174	-0.82397	-0.7019
546	-1.89209	-1.5564	-1.2207	-1.5564	-1.0376	-2.2583	-1.25122	-0.85449	-0.64087
547	-1.89209	-1.52588	-1.25122	-1.52588	-1.0376	-2.16675	-1.25122	-0.88501	-0.61035
548	-1.86157	-1.49536	-1.25122	-1.46484	-1.0376	-2.0752	-1.2207	-0.91553	-0.57983
549	-1.86157	-1.46484	-1.2207	-1.43433	-1.00708	-1.98364	-1.2207	-0.94604	-0.57983
550	-1.83105	-1.43433	-1.19019	-1.37329	-0.94604	-1.86157	-1.25122	-0.97656	-0.57983
551	-1.80054	-1.40381	-1.15967	-1.34277	-0.91553	-1.7395	-1.25122	-1.0376	-0.61035
552	-1.80054	-1.37329	-1.12915	-1.31226	-0.85449	-1.64795	-1.28174	-1.09863	-0.64087
553	-1.80054	-1.34277	-1.09863	-1.25122	-0.79346	-1.5564	-1.31226	-1.15967	-0.67139
554	-1.80054	-1.31226	-1.0376	-1.25122	-0.73242	-1.46484	-1.34277	-1.2207	-0.7019
555	-1.80054	-1.28174	-1.00708	-1.2207	-0.67139	-1.40381	-1.37329	-1.28174	-0.73242
556	-1.80054	-1.25122	-0.97656	-1.25122	-0.64087	-1.34277	-1.43433	-1.31226	-0.76294
557	-1.80054	-1.2207	-0.94604	-1.28174	-0.64087	-1.31226	-1.43433	-1.31226	-0.82397
558	-1.83105	-1.19019	-0.94604	-1.31226	-0.61035	-1.28174	-1.46484	-1.31226	-0.85449
559	-1.83105	-1.15967	-0.91553	-1.37329	-0.64087	-1.25122	-1.49536	-1.28174	-0.88501
560	-1.83105	-1.09863	-0.91553	-1.46484	-0.64087	-1.2207	-1.49536	-1.25122	-0.91553
561	-1.83105	-1.06812	-0.91553	-1.52588	-0.67139	-1.19019	-1.49536	-1.15967	-0.94604
562	-1.80054	-1.0376	-0.91553	-1.61743	-0.7019	-1.15967	-1.52588	-1.09863	-1.00708
563	-1.80054	-1.00708	-0.94604	-1.70898	-0.73242	-1.12915	-1.52588	-1.00708	-1.0376
564	-1.80054	-0.97656	-0.97656	-1.80054	-0.76294	-1.09863	-1.5564	-0.91553	-1.09863
565	-1.77002	-0.97656	-1.0376	-1.89209	-0.79346	-1.06812	-1.58691	-0.85449	-1.15967
566	-1.77002	-0.94604	-1.09863	-1.95312	-0.82397	-1.0376	-1.58691	-0.79346	-1.2207
567	-1.7395	-0.97656	-1.12915	-2.04468	-0.82397	-1.00708	-1.61743	-0.76294	-1.31226
568	-1.67847	-0.97656	-1.19019	-2.10571	-0.85449	-0.97656	-1.61743	-0.76294	-1.37329
569	-1.64795	-0.97656	-1.25122	-2.16675	-0.85449	-0.97656	-1.61743	-0.76294	-1.46484
570	-1.58691	-1.00708	-1.28174	-2.19727	-0.82397	-1.00708	-1.61743	-0.79346	-1.5564
571	-1.52588	-1.00708	-1.31226	-2.22778	-0.82397	-1.0376	-1.61743	-0.82397	-1.64795
572	-1.46484	-1.00708	-1.34277	-2.2583	-0.79346	-1.06812	-1.58691	-0.85449	-1.70898
573	-1.40381	-1.00708	-1.37329	-2.2583	-0.79346	-1.15967	-1.5564	-0.85449	-1.80054
574	-1.34277	-1.00708	-1.37329	-2.2583	-0.79346	-1.2207	-1.49536	-0.88501	-1.86157
575	-1.31226	-1.00708	-1.40381	-2.2583	-0.76294	-1.28174	-1.46484	-0.88501	-1.92261
576	-1.28174	-1.00708	-1.40381	-2.22778	-0.76294	-1.37329	-1.40381	-0.88501	-1.95312
577	-1.25122	-1.0376	-1.43433	-2.22778	-0.79346	-1.43433	-1.34277	-0.88501	-1.98364
578	-1.2207	-1.0376	-1.43433	-2.22778	-0.79346	-1.49536	-1.31226	-0.85449	-2.01416
579	-1.2207	-1.0376	-1.46484	-2.22778	-0.82397	-1.5564	-1.28174	-0.82397	-2.01416
580	-1.2207	-1.06812	-1.46484	-2.22778	-0.82397	-1.58691	-1.28174	-0.79346	-2.01416
581	-1.25122	-1.06812	-1.46484	-2.22778	-0.85449	-1.58691	-1.28174	-0.79346	-1.98364
582	-1.25122	-1.09863	-1.46484	-2.22778	-0.88501	-1.58691	-1.31226	-0.76294	-1.95312
583	-1.25122	-1.09863	-1.46484	-2.19727	-0.91553	-1.58691	-1.34277	-0.76294	-1.92261
584	-1.25122	-1.09863	-1.43433	-2.16675	-0.97656	-1.5564	-1.37329	-0.76294	-1.89209
585	-1.25122	-1.09863	-1.43433	-2.16675	-1.00708	-1.52588	-1.40381	-0.76294	-1.83105
586	-1.25122	-1.09863	-1.43433	-2.13623	-1.06812	-1.49536	-1.40381	-0.76294	-1.80054
587	-1.25122	-1.09863	-1.43433	-2.10571	-1.12915	-1.46484	-1.43433	-0.76294	-1.77002
588	-1.25122	-1.09863	-1.43433	-2.0752	-1.19019	-1.46484	-1.43433	-0.79346	-1.7395
589	-1.2207	-1.06812	-1.46484	-2.04468	-1.25122	-1.43433	-1.40381	-0.79346	-1.7395
590	-1.2207	-1.06812	-1.52588	-2.04468	-1.31226	-1.43433	-1.37329	-0.82397	-1.7395
591	-1.2207	-1.0376	-1.5564	-2.01416	-1.37329	-1.46484	-1.37329	-0.88501	-1.7395
592	-1.2207	-1.0376	-1.61743	-2.01416	-1.40381	-1.46484	-1.34277	-0.91553	-1.77002
593	-1.2207	-1.0376	-1.64795	-1.98364	-1.43433	-1.49536	-1.31226	-0.97656	-1.80054
594	-1.2207	-1.0376	-1.70898	-1.95312	-1.46484	-1.52588	-1.28174	-1.06812	-1.83105
595	-1.2207	-1.00708	-1.7395	-1.92261	-1.46484	-1.5564	-1.25122	-1.12915	-1.83105
596	-1.2207	-1.00708	-1.77002	-1.89209	-1.46484	-1.58691	-1.28174	-1.19019	-1.80054
597	-1.25122	-1.00708	-1.77002	-1.86157	-1.43433	-1.61743	-1.28174	-1.2207	-1.80054
598	-1.25122	-0.97656	-1.7395	-1.80054	-1.37329	-1.64795	-1.31226	-1.25122	-1.7395
599	-1.28174	-0.97656	-1.7395	-1.77002	-1.31226	-1.70898	-1.34277	-1.25122	-1.70898
600	-1.28174	-0.94604	-1.70898	-1.7395	-1.25122	-1.7395	-1.37329	-1.2207	-1.67847
601	-1.28174	-0.94604	-1.64795	-1.70898	-1.15967	-1.80054	-1.40381	-1.15967	-1.61743
602	-1.28174	-0.94604	-1.61743	-1.67847	-1.06812	-1.86157	-1.40381	-1.06812	-1.61743
603	-1.25122	-0.94604	-1.58691	-1.67847	-1.00708	-1.95312	-1.43433	-0.97656	-1.58691
604	-1.2207	-0.97656	-1.5564	-1.64795	-0.94604	-2.04468	-1.43433	-0.88501	-1.58691
605	-1.19019	-0.97656	-1.52588	-1.64795	-0.91553	-2.10571	-1.40381	-0.79346	-1.58691
606	-1.15967	-1.00708	-1.52588	-1.64795	-0.88501	-2.19727	-1.37329	-0.7019	-1.58691
607	-1.09863	-1.0376	-1.52588	-1.64795	-0.88501	-2.2583	-1.34277	-0.64087	-1.58691
608	-1.06812	-1.09863	-1.52588	-1.64795	-0.88501	-2.28882	-1.31226	-0.57983	-1.58691
609	-1.0376	-1.12915	-1.52588	-1.64795	-0.91553	-2.28882	-1.25122	-0.54932	-1.58691
610	-1.00708	-1.15967	-1.5564	-1.61743	-0.94604	-2.2583	-1.2207	-0.5188	-1.58691
611	-0.97656	-1.2207	-1.5564	-1.58691	-0.94604	-2.19727	-1.19019	-0.48828	-1.61743
612	-0.94604	-1.25122	-1.58691	-1.58691	-0.97656	-2.10571	-1.15967	-0.48828	-1.61743
613	-0.94604	-1.31226	-1.61743	-1.5564	-0.97656	-2.01416	-1.12915	-0.48828	-1.64795
614	-0.94604	-1.34277	-1.64795	-1.49536	-0.97656	-1.92261	-1.09863	-0.48828	-1.67847
615	-0.97656	-1.37329	-1.67847	-1.46484	-0.94604	-1.83105	-1.06812	-0.48828	-1.70898
616	-0.97656	-1.40381	-1.7395	-1.43433	-0.91553	-1.77002	-1.06812	-0.48828	-1.7395
617	-1.00708	-1.46484	-1.80054	-1.40381	-0.85449	-1.70898	-1.06812	-0.48828	-1.77002
618	-1.0376	-1.52588	-1.83105	-1.34277	-0.82397	-1.67847	-1.06812	-0.48828	-1.80054
619	-1.09863	-1.58691	-1.86157	-1.31226	-0.76294	-1.64795	-1.06812	-0.48828	-1.80054
620	-1.12915	-1.67847	-1.86157	-1.28174	-0.73242	-1.61743	-1.06812	-0.45776	-1.80054
621	-1.15967	-1.77002	-1.86157	-1.25122	-0.73242	-1.58691	-1.06812	-0.45776	-1.83105
622	-1.19019	-1.86157	-1.83105	-1.2207	-0.7019	-1.58691	-1.06812	-0.42725	-1.80054
623	-1.2207	-1.92261	-1.77002	-1.15967	-0.7019	-1.5564	-1.09863	-0.39673	-1.80054
624	-1.25122	-1.98364	-1.70898	-1.12915	-0.73242	-1.5564	-1.12915	-0.36621	-1.80054
625	-1.28174	-2.01416	-1.61743	-1.06812	-0.73242	-1.52588	-1.15967	-0.33569	-1.83105
626	-1.28174	-2.04468	-1.5564	-1.0376	-0.73242	-1.52588	-1.19019	-0.30518	-1.83105
627	-1.31226	-2.01416	-1.46484	-0.97656	-0.76294	-1.49536	-1.19019	-0.27466	-1.83105
628	-1.28174	-1.98364	-1.40381	-0.91553	-0.76294	-1.49536	-1.2207	-0.24414	-1.86157
629	-1.28174	-1.92261	-1.34277	-0.88501	-0.73242	-1.49536	-1.25122	-0.21362	-1.89209
630	-1.25122	-1.86157	-1.31226	-0.85449	-0.73242	-1.46484	-1.25122	-0.21362	-1.92261
631	-1.25122	-1.83105	-1.28174	-0.85449	-0.7019	-1.46484	-1.25122	-0.21362	-1.92261
632	-1.2207	-1.77002	-1.31226	-0.85449	-0.7019	-1.43433	-1.2207	-0.24414	-1.95312
633	-1.19019	-1.7395	-1.31226	-0.88501	-0.7019	-1.43433	-1.2207	-0.27466	-1.95312
634	-1.19019	-1.70898	-1.34277	-0.91553	-0.67139	-1.40381	-1.2207	-0.30518	-1.98364
635	-1.19019	-1.70898	-1.40381	-0.97656	-0.67139	-1.40381	-1.19019	-0.33569	-1.98364
636	-1.19019	-1.70898	-1.43433	-1.0376	-0.67139	-1.40381	-1.19019	-0.33569	-1.98364
637	-1.2207	-1.70898	-1.43433	-1.09863	-0.7019	-1.40381	-1.19019	-0.36621	-1.98364
638	-1.25122	-1.70898	-1.43433	-1.15967	-0.7019	-1.43433	-1.19019	-0.36621	-1.98364
639	-1.28174	-1.70898	-1.43433	-1.2207	-0.73242	-1.46484	-1.2207	-0.33569	-1.95312
640	-1.31226	-1.67847	-1.37329	-1.28174	-0.73242	-1.46484	-1.2207	-0.30518	-1.95312
641	-1.34277	-1.64795	-1.34277	-1.31226	-0.76294	-1.49536	-1.2207	-0.30518	-1.95312
642	-1.37329	-1.58691	-1.31226	-1.37329	-0.79346	-1.52588	-1.2207	-0.27466	-1.92261
643	-1.40381	-1.52588	-1.25122	-1.40381	-0.82397	-1.5564	-1.2207	-0.24414	-1.92261
644	-1.40381	-1.46484	-1.2207	-1.46484	-0.85449	-1.5564	-1.2207	-0.24414	-1.89209
645	-1.43433	-1.40381	-1.2207	-1.52588	-0.88501	-1.5564	-1.19019	-0.27466	-1.86157
646	-1.43433	-1.37329	-1.2207	-1.58691	-0.88501	-1.5564	-1.15967	-0.30518	-1.83105
647	-1.43433	-1.37329	-1.25122	-1.64795	-0.91553	-1.5564	-1.12915	-0.36621	-1.77002
648	-1.46484	-1.40381	-1.34277	-1.67847	-0.91553	-1.52588	-1.09863	-0.45776	-1.7395
649	-1.46484	-1.46484	-1.40381	-1.7395	-0.94604	-1.49536	-1.06812	-0.5188	-1.70898
650	-1.46484	-1.52588	-1.49536	-1.77002	-0.94604	-1.43433	-1.06812	-0.57983	-1.64795
651	-1.46484	-1.61743	-1.61743	-1.77002	-0.94604	-1.40381	-1.0376	-0.64087	-1.61743
652	-1.49536	-1.7395	-1.70898	-1.7395	-0.91553	-1.34277	-1.0376	-0.7019	-1.61743
653	-1.49536	-1.83105	-1.80054	-1.70898	-0.94604	-1.28174	-1.06812	-0.73242	-1.58691
654	-1.52588	-1.92261	-1.89209	-1.64795	-0.94604	-1.25122	-1.06812	-0.73242	-1.58691
655	-1.52588	-2.01416	-1.92261	-1.58691	-0.97656	-1.2207	-1.09863	-0.73242	-1.61743
656	-1.5564	-2.0752	-1.98364	-1.52588	-1.00708	-1.2207	-1.15967	-0.73242	-1.61743
657	-1.58691	-2.13623	-1.98364	-1.43433	-1.0376	-1.2207	-1.19019	-0.7019	-1.64795
658	-1.61743	-2.16675	-1.98364	-1.37329	-1.06812	-1.25122	-1.25122	-0.67139	-1.67847
659	-1.64795	-2.19727	-1.98364	-1.31226	-1.12915	-1.28174	-1.31226	-0.64087	-1.70898
660	-1.67847	-2.22778	-1.95312	-1.2207	-1.15967	-1.34277	-1.37329	-0.61035	-1.7395
661	-1.67847	-2.22778	-1.92261	-1.15967	-1.15967	-1.37329	-1.43433	-0.57983	-1.80054
662	-1.67847	-2.22778	-1.89209	-1.09863	-1.19019	-1.40381	-1.46484	-0.54932	-1.86157
663	-1.67847	-2.16675	-1.86157	-1.00708	-1.19019	-1.40381	-1.49536	-0.54932	-1.92261
664	-1.64795	-2.13623	-1.80054	-0.94604	-1.19019	-1.40381	-1.52588	-0.54932	-1.98364
665	-1.61743	-2.04468	-1.77002	-0.91553	-1.19019	-1.37329	-1.52588	-0.54932	-2.0752
666	-1.5564	-1.92261	-1.7395	-0.88501	-1.19019	-1.37329	-1.52588	-0.57983	-2.13623
667	-1.46484	-1.80054	-1.67847	-0.85449	-1.19019	-1.34277	-1.49536	-0.64087	-2.22778
668	-1.37329	-1.67847	-1.64795	-0.85449	-1.2207	-1.34277	-1.46484	-0.67139	-2.28882
669	-1.28174	-1.52588	-1.61743	-0.85449	-1.2207	-1.34277	-1.43433	-0.73242	-2.31934
670	-1.19019	-1.40381	-1.58691	-0.88501	-1.28174	-1.34277	-1.40381	-0.76294	-2.38037
671	-1.12915	-1.28174	-1.58691	-0.94604	-1.31226	-1.37329	-1.34277	-0.79346	-2.38037
672	-1.06812	-1.15967	-1.5564	-1.00708	-1.34277	-1.40381	-1.31226	-0.82397	-2.38037
673	-1.06812	-1.06812	-1.5564	-1.06812	-1.37329	-1.40381	-1.25122	-0.82397	-2.38037
674	-1.0376	-1.00708	-1.5564	-1.15967	-1.40381	-1.43433	-1.2207	-0.82397	-2.38037
675	-1.06812	-0.94604	-1.58691	-1.2207	-1.40381	-1.43433	-1.15967	-0.82397	-2.34985
676	-1.09863	-0.88501	-1.61743	-1.28174	-1.40381	-1.43433	-1.12915	-0.82397	-2.31934
677	-1.12915	-0.88501	-1.64795	-1.34277	-1.40381	-1.40381	-1.12915	-0.82397	-2.31934
678	-1.15967	-0.85449	-1.67847	-1.37329	-1.40381	-1.37329	-1.12915	-0.82397	-2.28882
679	-1.19019	-0.85449	-1.70898	-1.43433	-1.37329	-1.34277	-1.12915	-0.85449	-2.2583
680	-1.2207	-0.85449	-1.7395	-1.46484	-1.34277	-1.31226	-1.12915	-0.91553	-2.22778
681	-1.25122	-0.88501	-1.7395	-1.46484	-1.31226	-1.28174	-1.15967	-0.97656	-2.22778
682	-1.28174	-0.91553	-1.7395	-1.49536	-1.25122	-1.25122	-1.19019	-1.0376	-2.16675
683	-1.31226	-0.97656	-1.7395	-1.52588	-1.2207	-1.2207	-1.19019	-1.12915	-2.13623
684	-1.34277	-1.0376	-1.7395	-1.5564	-1.19019	-1.19019	-1.2207	-1.19019	-2.10571
685	-1.37329	-1.12915	-1.7395	-1.58691	-1.15967	-1.15967	-1.2207	-1.28174	-2.04468
686	-1.40381	-1.2207	-1.7395	-1.64795	-1.09863	-1.12915	-1.19019	-1.34277	-1.98364
687	-1.40381	-1.34277	-1.7395	-1.67847	-1.06812	-1.09863	-1.15967	-1.37329	-1.92261
688	-1.40381	-1.46484	-1.70898	-1.70898	-1.00708	-1.06812	-1.12915	-1.40381	-1.89209
689	-1.40381	-1.58691	-1.70898	-1.70898	-0.97656	-1.06812	-1.06812	-1.43433	-1.83105
690	-1.40381	-1.7395	-1.70898	-1.70898	-0.91553	-1.06812	-1.0376	-1.40381	-1.77002
691	-1.37329	-1.86157	-1.67847	-1.67847	-0.88501	-1.06812	-1.00708	-1.40381	-1.70898
692	-1.37329	-1.98364	-1.67847	-1.61743	-0.85449	-1.06812	-0.97656	-1.37329	-1.64795
693	-1.34277	-2.10571	-1.67847	-1.52588	-0.82397	-1.09863	-0.97656	-1.34277	-1.58691
694	-1.31226	-2.19727	-1.67847	-1.40381	-0.82397	-1.09863	-0.97656	-1.31226	-1.52588
695	-1.28174	-2.28882	-1.67847	-1.31226	-0.82397	-1.12915	-0.97656	-1.28174	-1.43433
696	-1.25122	-2.38037	-1.70898	-1.19019	-0.82397	-1.15967	-1.00708	-1.28174	-1.34277
697	-1.2207	-2.44141	-1.7395	-1.06812	-0.82397	-1.15967	-1.00708	-1.31226	-1.2207
698	-1.19019	-2.47192	-1.77002	-0.97656	-0.82397	-1.19019	-1.0376	-1.31226	-1.12915
699	-1.19019	-2.50244	-1.80054	-0.91553	-0.85449	-1.19019	-1.06812	-1.37329	-1.00708
700	-1.19019	-2.47192	-1.83105	-0.88501	-0.85449	-1.19019	-1.09863	-1.40381	-0.88501
701	-1.19019	-2.44141	-1.83105	-0.85449	-0.85449	-1.19019	-1.09863	-1.43433	-0.79346
702	-1.19019	-2.38037	-1.83105	-0.85449	-0.85449	-1.15967	-1.12915	-1.49536	-0.7019
703	-1.2207	-2.31934	-1.80054	-0.85449	-0.88501	-1.15967	-1.12915	-1.49536	-0.64087
704	-1.2207	-2.2583	-1.7395	-0.85449	-0.88501	-1.12915	-1.12915	-1.52588	-0.57983
705	-1.25122	-2.19727	-1.67847	-0.88501	-0.91553	-1.09863	-1.12915	-1.52588	-0.54932
706	-1.25122	-2.13623	-1.58691	-0.88501	-0.91553	-1.0376	-1.15967	-1.52588	-0.54932
707	-1.28174	-2.0752	-1.52588	-0.88501	-0.94604	-1.0376	-1.15967	-1.52588	-0.54932
708	-1.28174	-2.01416	-1.46484	-0.85449	-0.97656	-1.00708	-1.15967	-1.52588	-0.57983
709	-1.31226	-1.95312	-1.43433	-0.85449	-1.00708	-1.00708	-1.12915	-1.5564	-0.61035
710	-1.31226	-1.89209	-1.40381	-0.82397	-1.0376	-1.0376	-1.12915	-1.58691	-0.67139
711	-1.34277	-1.86157	-1.40381	-0.79346	-1.0376	-1.06812	-1.06812	-1.61743	-0.73242
712	-1.37329	-1.80054	-1.43433	-0.79346	-1.06812	-1.12915	-1.0376	-1.64795	-0.82397
713	-1.40381	-1.7395	-1.43433	-0.76294	-1.06812	-1.19019	-0.97656	-1.70898	-0.91553
714	-1.40381	-1.67847	-1.43433	-0.73242	-1.06812	-1.2207	-0.91553	-1.7395	-0.97656
715	-1.43433	-1.61743	-1.43433	-0.73242	-1.06812	-1.28174	-0.85449	-1.77002	-1.06812
716	-1.46484	-1.52588	-1.43433	-0.73242	-1.06812	-1.28174	-0.79346	-1.80054	-1.15967
717	-1.49536	-1.46484	-1.43433	-0.73242	-1.06812	-1.28174	-0.73242	-1.83105	-1.25122
718	-1.49536	-1.37329	-1.43433	-0.73242	-1.06812	-1.25122	-0.7019	-1.80054	-1.31226
719	-1.52588	-1.31226	-1.43433	-0.76294	-1.0376	-1.19019	-0.64087	-1.80054	-1.37329
720	-1.52588	-1.25122	-1.46484	-0.76294	-1.0376	-1.09863	-0.64087	-1.7395	-1.43433
721	-1.52588	-1.19019	-1.49536	-0.79346	-1.00708	-1.0376	-0.61035	-1.70898	-1.46484
722	-1.5564	-1.15967	-1.52588	-0.82397	-1.00708	-0.94604	-0.61035	-1.64795	-1.49536
723	-1.5564	-1.12915	-1.58691	-0.82397	-0.97656	-0.85449	-0.61035	-1.58691	-1.52588
724	-1.5564	-1.09863	-1.64795	-0.85449	-0.97656	-0.79346	-0.61035	-1.52588	-1.52588
725	-1.5564	-1.06812	-1.70898	-0.85449	-0.94604	-0.73242	-0.61035	-1.43433	-1.52588
726	-1.5564	-1.0376	-1.77002	-0.85449	-0.91553	-0.7019	-0.61035	-1.37329	-1.52588
727	-1.52588	-1.00708	-1.80054	-0.85449	-0.91553	-0.67139	-0.61035	-1.31226	-1.49536
728	-1.49536	-1.00708	-1.83105	-0.88501	-0.91553	-0.64087	-0.61035	-1.2207	-1.46484
729	-1.43433	-0.97656	-1.83105	-0.88501	-0.91553	-0.64087	-0.57983	-1.12915	-1.43433
730	-1.37329	-0.94604	-1.83105	-0.91553	-0.91553	-0.64087	-0.57983	-1.0376	-1.40381
731	-1.28174	-0.94604	-1.80054	-0.94604	-0.88501	-0.67139	-0.57983	-0.94604	-1.34277
732	-1.19019	-0.94604	-1.7395	-1.00708	-0.88501	-0.7019	-0.61035	-0.82397	-1.31226
733	-1.09863	-0.94604	-1.70898	-1.06812	-0.88501	-0.73242	-0.61035	-0.7019	-1.25122
734	-1.00708	-0.94604	-1.61743	-1.12915	-0.85449	-0.76294	-0.64087	-0.57983	-1.2207
735	-0.94604	-1.00708	-1.5564	-1.2207	-0.85449	-0.82397	-0.67139	-0.48828	-1.19019
736	-0.85449	-1.0376	-1.49536	-1.28174	-0.82397	-0.88501	-0.7019	-0.39673	-1.15967
737	-0.82397	-1.06812	-1.43433	-1.37329	-0.76294	-0.97656	-0.73242	-0.33569	-1.15967
738	-0.79346	-1.12915	-1.40381	-1.43433	-0.73242	-1.0376	-0.76294	-0.30518	-1.12915
739	-0.79346	-1.15967	-1.34277	-1.46484	-0.7019	-1.09863	-0.79346	-0.30518	-1.12915
740	-0.82397	-1.2207	-1.31226	-1.52588	-0.67139	-1.19019	-0.82397	-0.33569	-1.12915
741	-0.88501	-1.2207	-1.31226	-1.5564	-0.64087	-1.25122	-0.85449	-0.39673	-1.09863
742	-0.94604	-1.25122	-1.31226	-1.58691	-0.64087	-1.31226	-0.88501	-0.45776	-1.06812
743	-1.0376	-1.25122	-1.31226	-1.58691	-0.64087	-1.34277	-0.91553	-0.54932	-1.0376
744	-1.12915	-1.2207	-1.31226	-1.58691	-0.67139	-1.37329	-0.94604	-0.67139	-1.00708
745	-1.19019	-1.19019	-1.31226	-1.58691	-0.7019	-1.40381	-0.97656	-0.76294	-0.97656
746	-1.25122	-1.12915	-1.31226	-1.58691	-0.73242	-1.40381	-1.00708	-0.88501	-0.94604
747	-1.31226	-1.09863	-1.31226	-1.58691	-0.76294	-1.37329	-1.06812	-0.94604	-0.91553
748	-1.34277	-1.0376	-1.31226	-1.58691	-0.79346	-1.37329	-1.09863	-1.00708	-0.88501
749	-1.37329	-1.00708	-1.34277	-1.61743	-0.82397	-1.31226	-1.12915	-1.06812	-0.88501
750	-1.40381	-0.97656	-1.34277	-1.61743	-0.82397	-1.28174	-1.15967	-1.06812	-0.91553
751	-1.40381	-0.97656	-1.37329	-1.64795	-0.85449	-1.2207	-1.19019	-1.0376	-0.94604
752	-1.37329	-0.97656	-1.37329	-1.64795	-0.85449	-1.15967	-1.25122	-0.97656	-1.00708
753	-1.37329	-0.97656	-1.40381	-1.67847	-0.85449	-1.09863	-1.31226	-0.91553	-1.06812
754	-1.34277	-1.00708	-1.40381	-1.67847	-0.82397	-1.06812	-1.37329	-0.85449	-1.12915
755	-1.28174	-1.00708	-1.43433	-1.70898	-0.82397	-1.0376	-1.43433	-0.79346	-1.2207
756	-1.25122	-1.0376	-1.43433	-1.70898	-0.85449	-1.0376	-1.49536	-0.73242	-1.31226
757	-1.25122	-1.0376	-1.43433	-1.70898	-0.85449	-1.0376	-1.5564	-0.7019	-1.40381
758	-1.25122	-1.06812	-1.40381	-1.70898	-0.88501	-1.09863	-1.58691	-0.7019	-1.46484
759	-1.25122	-1.09863	-1.40381	-1.67847	-0.91553	-1.12915	-1.61743	-0.73242	-1.5564
760	-1.28174	-1.12915	-1.40381	-1.67847	-0.94604	-1.19019	-1.64795	-0.76294	-1.61743
761	-1.31226	-1.19019	-1.40381	-1.64795	-1.00708	-1.28174	-1.64795	-0.82397	-1.67847
762	-1.34277	-1.25122	-1.40381	-1.58691	-1.0376	-1.34277	-1.64795	-0.85449	-1.7395
763	-1.37329	-1.34277	-1.43433	-1.52588	-1.09863	-1.37329	-1.61743	-0.91553	-1.77002
764	-1.40381	-1.43433	-1.43433	-1.46484	-1.12915	-1.43433	-1.61743	-0.94604	-1.80054
765	-1.40381	-1.52588	-1.43433	-1.40381	-1.15967	-1.46484	-1.58691	-0.94604	-1.80054
766	-1.43433	-1.61743	-1.43433	-1.34277	-1.19019	-1.46484	-1.5564	-0.94604	-1.80054
767	-1.40381	-1.70898	-1.43433	-1.28174	-1.2207	-1.49536	-1.52588	-0.91553	-1.77002
768	-1.40381	-1.80054	-1.43433	-1.2207	-1.2207	-1.49536	-1.46484	-0.88501	-1.70898
769	-1.40381	-1.86157	-1.40381	-1.19019	-1.25122	-1.46484	-1.43433	-0.85449	-1.64795
770	-1.40381	-1.95312	-1.37329	-1.19019	-1.25122	-1.46484	-1.37329	-0.79346	-1.5564
771	-1.43433	-2.01416	-1.31226	-1.19019	-1.28174	-1.46484	-1.34277	-0.76294	-1.46484
772	-1.46484	-2.10571	-1.28174	-1.2207	-1.31226	-1.46484	-1.31226	-0.73242	-1.37329
773	-1.49536	-2.19727	-1.2207	-1.28174	-1.34277	-1.43433	-1.25122	-0.73242	-1.28174
774	-1.52588	-2.28882	-1.19019	-1.34277	-1.37329	-1.43433	-1.2207	-0.73242	-1.2207
775	-1.58691	-2.38037	-1.15967	-1.40381	-1.40381	-1.40381	-1.19019	-0.7019	-1.15967
776	-1.61743	-2.44141	-1.09863	-1.46484	-1.40381	-1.40381	-1.15967	-0.7019	-1.09863
777	-1.64795	-2.53296	-1.06812	-1.49536	-1.40381	-1.37329	-1.12915	-0.73242	-1.06812
778	-1.64795	-2.59399	-1.0376	-1.52588	-1.40381	-1.34277	-1.12915	-0.73242	-1.06812
779	-1.64795	-2.62451	-1.0376	-1.52588	-1.40381	-1.28174	-1.09863	-0.73242	-1.0376
780	-1.61743	-2.65503	-1.0376	-1.49536	-1.37329	-1.25122	-1.09863	-0.73242	-1.0376
781	-1.58691	-2.65503	-1.0376	-1.46484	-1.31226	-1.19019	-1.09863	-0.76294	-1.00708
782	-1.52588	-2.62451	-1.0376	-1.40381	-1.28174	-1.12915	-1.09863	-0.79346	-1.00708
783	-1.43433	-2.59399	-1.06812	-1.31226	-1.25122	-1.09863	-1.09863	-0.82397	-0.97656
784	-1.34277	-2.53296	-1.09863	-1.25122	-1.2207	-1.0376	-1.12915	-0.85449	-0.97656
785	-1.25122	-2.47192	-1.15967	-1.15967	-1.15967	-1.00708	-1.15967	-0.88501	-0.94604
786	-1.15967	-2.41089	-1.19019	-1.09863	-1.12915	-0.97656	-1.2207	-0.94604	-0.91553
787	-1.09863	-2.34985	-1.2207	-1.00708	-1.09863	-0.97656	-1.25122	-0.97656	-0.88501
788	-1.00708	-2.28882	-1.2207	-0.94604	-1.0376	-0.94604	-1.31226	-1.0376	-0.85449
789	-0.97656	-2.2583	-1.2207	-0.85449	-1.00708	-0.97656	-1.34277	-1.06812	-0.82397
790	-0.94604	-2.22778	-1.2207	-0.79346	-0.97656	-0.97656	-1.37329	-1.06812	-0.79346
791	-0.94604	-2.22778	-1.19019	-0.76294	-0.91553	-1.00708	-1.40381	-1.09863	-0.79346
792	-0.97656	-2.22778	-1.19019	-0.7019	-0.88501	-1.0376	-1.40381	-1.09863	-0.79346
793	-1.0376	-2.22778	-1.15967	-0.67139	-0.85449	-1.06812	-1.40381	-1.09863	-0.82397
794	-1.09863	-2.22778	-1.12915	-0.64087	-0.82397	-1.12915	-1.40381	-1.09863	-0.88501
795	-1.19019	-2.22778	-1.09863	-0.61035	-0.82397	-1.15967	-1.40381	-1.09863	-0.94604
796	-1.28174	-2.22778	-1.06812	-0.61035	-0.82397	-1.19019	-1.43433	-1.09863	-1.00708
797	-1.34277	-2.22778	-1.0376	-0.61035	-0.82397	-1.25122	-1.43433	-1.06812	-1.09863
798	-1.40381	-2.19727	-1.0376	-0.61035	-0.85449	-1.25122	-1.46484	-1.06812	-1.19019
799	-1.46484	-2.19727	-1.0376	-0.61035	-0.85449	-1.28174	-1.52588	-1.0376	-1.28174
800	-1.49536	-2.19727	-1.0376	-0.64087	-0.88501	-1.28174	-1.5564	-1.00708	-1.37329
801	-1.52588	-2.22778	-1.06812	-0.67139	-0.88501	-1.25122	-1.58691	-0.94604	-1.46484
802	-1.5564	-2.2583	-1.06812	-0.7019	-0.85449	-1.25122	-1.61743	-0.88501	-1.52588
803	-1.5564	-2.28882	-1.09863	-0.73242	-0.82397	-1.2207	-1.61743	-0.82397	-1.61743
804	-1.58691	-2.34985	-1.12915	-0.79346	-0.79346	-1.2207	-1.61743	-0.76294	-1.67847
805	-1.58691	-2.41089	-1.12915	-0.82397	-0.76294	-1.19019	-1.61743	-0.73242	-1.70898
806	-1.58691	-2.50244	-1.15967	-0.85449	-0.7019	-1.19019	-1.5564	-0.7019	-1.7395
807	-1.58691	-2.56348	-1.19019	-0.85449	-0.67139	-1.19019	-1.49536	-0.73242	-1.77002
808	-1.5564	-2.59399	-1.19019	-0.88501	-0.61035	-1.19019	-1.43433	-0.76294	-1.77002
809	-1.5564	-2.65503	-1.2207	-0.88501	-0.57983	-1.2207	-1.34277	-0.82397	-1.77002
810	-1.52588	-2.65503	-1.2207	-0.91553	-0.54932	-1.25122	-1.28174	-0.91553	-1.7395
811	-1.49536	-2.65503	-1.2207	-0.91553	-0.54932	-1.28174	-1.2207	-1.0376	-1.7395
812	-1.43433	-2.65503	-1.2207	-0.91553	-0.54932	-1.34277	-1.15967	-1.15967	-1.70898
813	-1.40381	-2.59399	-1.25122	-0.91553	-0.57983	-1.40381	-1.12915	-1.28174	-1.67847
814	-1.34277	-2.53296	-1.25122	-0.94604	-0.61035	-1.46484	-1.06812	-1.37329	-1.64795
815	-1.31226	-2.44141	-1.28174	-0.94604	-0.64087	-1.52588	-1.0376	-1.46484	-1.58691
816	-1.28174	-2.31934	-1.28174	-0.94604	-0.67139	-1.61743	-1.0376	-1.52588	-1.5564
817	-1.25122	-2.19727	-1.34277	-0.97656	-0.7019	-1.7395	-1.0376	-1.5564	-1.52588
818	-1.2207	-2.0752	-1.37329	-0.97656	-0.73242	-1.83105	-1.0376	-1.58691	-1.52588
819	-1.19019	-1.92261	-1.40381	-1.00708	-0.79346	-1.95312	-1.0376	-1.58691	-1.49536
820	-1.15967	-1.80054	-1.43433	-1.00708	-0.82397	-2.0752	-1.06812	-1.5564	-1.49536
821	-1.15967	-1.70898	-1.46484	-1.0376	-0.82397	-2.16675	-1.09863	-1.49536	-1.49536
822	-1.12915	-1.61743	-1.46484	-1.0376	-0.85449	-2.22778	-1.09863	-1.43433	-1.46484
823	-1.12915	-1.5564	-1.46484	-1.06812	-0.88501	-2.28882	-1.12915	-1.40381	-1.43433
824	-1.09863	-1.52588	-1.43433	-1.06812	-0.88501	-2.31934	-1.15967	-1.34277	-1.40381
825	-1.09863	-1.52588	-1.40381	-1.06812	-0.85449	-2.34985	-1.15967	-1.28174	-1.37329
826	-1.09863	-1.52588	-1.37329	-1.06812	-0.85449	-2.31934	-1.12915	-1.25122	-1.34277
827	-1.09863	-1.52588	-1.31226	-1.09863	-0.79346	-2.31934	-1.12915	-1.2207	-1.31226
828	-1.09863	-1.5564	-1.28174	-1.09863	-0.73242	-2.2583	-1.09863	-1.19019	-1.28174
829	-1.12915	-1.58691	-1.25122	-1.12915	-0.67139	-2.22778	-1.06812	-1.19019	-1.25122
830	-1.12915	-1.61743	-1.25122	-1.12915	-0.61035	-2.16675	-1.0376	-1.19019	-1.25122
831	-1.15967	-1.64795	-1.25122	-1.12915	-0.5188	-2.10571	-1.00708	-1.19019	-1.25122
832	-1.15967	-1.67847	-1.25122	-1.12915	-0.45776	-2.04468	-0.97656	-1.19019	-1.25122
833	-1.19019	-1.7395	-1.25122	-1.12915	-0.39673	-1.98364	-0.97656	-1.2207	-1.28174
834	-1.2207	-1.77002	-1.28174	-1.12915	-0.33569	-1.95312	-0.97656	-1.19019	-1.31226
835	-1.25122	-1.83105	-1.28174	-1.12915	-0.30518	-1.89209	-1.00708	-1.19019	-1.37329
836	-1.28174	-1.89209	-1.28174	-1.12915	-0.30518	-1.86157	-1.00708	-1.15967	-1.40381
837	-1.34277	-1.92261	-1.28174	-1.09863	-0.30518	-1.80054	-1.0376	-1.09863	-1.43433
838	-1.37329	-1.98364	-1.31226	-1.09863	-0.33569	-1.77002	-1.0376	-1.06812	-1.49536
839	-1.40381	-2.01416	-1.31226	-1.09863	-0.36621	-1.70898	-1.06812	-0.97656	-1.52588
840	-1.43433	-2.04468	-1.31226	-1.09863	-0.42725	-1.67847	-1.09863	-0.91553	-1.5564
841	-1.46484	-2.04468	-1.31226	-1.09863	-0.48828	-1.61743	-1.12915	-0.85449	-1.58691
842	-1.49536	-2.04468	-1.31226	-1.09863	-0.54932	-1.58691	-1.19019	-0.82397	-1.61743
843	-1.49536	-2.04468	-1.31226	-1.09863	-0.61035	-1.52588	-1.2207	-0.76294	-1.61743
844	-1.52588	-2.04468	-1.31226	-1.12915	-0.7019	-1.46484	-1.25122	-0.76294	-1.61743
845	-1.52588	-2.01416	-1.31226	-1.12915	-0.76294	-1.43433	-1.31226	-0.73242	-1.58691
846	-1.5564	-2.01416	-1.31226	-1.12915	-0.85449	-1.40381	-1.34277	-0.73242	-1.58691
847	-1.58691	-1.98364	-1.34277	-1.15967	-0.91553	-1.40381	-1.34277	-0.76294	-1.5564
848	-1.61743	-1.95312	-1.37329	-1.15967	-0.97656	-1.40381	-1.37329	-0.76294	-1.5564
849	-1.67847	-1.92261	-1.40381	-1.15967	-1.0376	-1.43433	-1.37329	-0.79346	-1.52588
850	-1.70898	-1.89209	-1.43433	-1.15967	-1.06812	-1.43433	-1.37329	-0.82397	-1.52588
851	-1.7395	-1.89209	-1.46484	-1.12915	-1.09863	-1.46484	-1.34277	-0.82397	-1.52588
852	-1.77002	-1.86157	-1.49536	-1.12915	-1.09863	-1.49536	-1.34277	-0.85449	-1.52588
853	-1.80054	-1.83105	-1.52588	-1.09863	-1.09863	-1.49536	-1.31226	-0.85449	-1.5564
854	-1.80054	-1.83105	-1.5564	-1.09863	-1.09863	-1.49536	-1.28174	-0.85449	-1.58691
855	-1.77002	-1.80054	-1.5564	-1.06812	-1.09863	-1.46484	-1.25122	-0.85449	-1.61743
856	-1.77002	-1.77002	-1.52588	-1.00708	-1.09863	-1.43433	-1.2207	-0.85449	-1.64795
857	-1.7395	-1.7395	-1.52588	-0.97656	-1.09863	-1.37329	-1.19019	-0.85449	-1.67847
858	-1.67847	-1.67847	-1.46484	-0.91553	-1.06812	-1.28174	-1.15967	-0.85449	-1.70898
859	-1.64795	-1.64795	-1.43433	-0.88501	-1.06812	-1.2207	-1.12915	-0.85449	-1.70898
860	-1.58691	-1.58691	-1.37329	-0.82397	-1.0376	-1.12915	-1.09863	-0.85449	-1.67847
861	-1.5564	-1.52588	-1.34277	-0.79346	-1.0376	-1.0376	-1.06812	-0.82397	-1.64795
862	-1.52588	-1.49536	-1.25122	-0.79346	-1.00708	-0.94604	-1.06812	-0.82397	-1.58691
863	-1.49536	-1.43433	-1.19019	-0.79346	-1.00708	-0.88501	-1.0376	-0.79346	-1.49536
864	-1.49536	-1.40381	-1.09863	-0.82397	-1.00708	-0.79346	-1.0376	-0.76294	-1.43433
865	-1.46484	-1.37329	-1.0376	-0.88501	-1.00708	-0.73242	-1.0376	-0.73242	-1.34277
866	-1.46484	-1.37329	-0.94604	-0.94604	-1.0376	-0.67139	-1.06812	-0.7019	-1.28174
867	-1.43433	-1.37329	-0.88501	-1.00708	-1.06812	-0.67139	-1.06812	-0.67139	-1.2207
868	-1.43433	-1.37329	-0.82397	-1.09863	-1.09863	-0.67139	-1.09863	-0.67139	-1.19019
869	-1.40381	-1.37329	-0.79346	-1.19019	-1.12915	-0.67139	-1.12915	-0.64087	-1.15967
870	-1.37329	-1.40381	-0.76294	-1.25122	-1.15967	-0.7019	-1.15967	-0.64087	-1.12915
871	-1.34277	-1.43433	-0.79346	-1.34277	-1.15967	-0.76294	-1.19019	-0.64087	-1.09863
872	-1.28174	-1.46484	-0.82397	-1.40381	-1.19019	-0.82397	-1.19019	-0.64087	-1.09863
873	-1.25122	-1.52588	-0.88501	-1.49536	-1.19019	-0.88501	-1.2207	-0.64087	-1.06812
874	-1.2207	-1.58691	-0.94604	-1.5564	-1.15967	-0.91553	-1.2207	-0.64087	-1.06812
875	-1.19019	-1.64795	-1.00708	-1.61743	-1.12915	-0.94604	-1.2207	-0.64087	-1.0376
876	-1.19019	-1.7395	-1.06812	-1.70898	-1.09863	-0.94604	-1.2207	-0.64087	-1.00708
877	-1.19019	-1.80054	-1.09863	-1.77002	-1.06812	-0.91553	-1.19019	-0.61035	-1.00708
878	-1.19019	-1.86157	-1.12915	-1.83105	-1.00708	-0.88501	-1.19019	-0.61035	-1.00708
879	-1.19019	-1.89209	-1.12915	-1.89209	-0.97656	-0.85449	-1.15967	-0.57983	-1.00708
880	-1.2207	-1.92261	-1.12915	-1.92261	-0.94604	-0.85449	-1.12915	-0.57983	-0.97656
881	-1.2207	-1.95312	-1.12915	-1.95312	-0.91553	-0.82397	-1.12915	-0.54932	-0.97656
882	-1.2207	-1.98364	-1.12915	-1.98364	-0.88501	-0.82397	-1.09863	-0.54932	-0.97656
883	-1.19019	-1.98364	-1.12915	-1.98364	-0.91553	-0.85449	-1.09863	-0.54932	-0.97656
884	-1.19019	-2.01416	-1.12915	-1.98364	-0.91553	-0.88501	-1.09863	-0.57983	-0.94604
885	-1.15967	-2.04468	-1.12915	-1.95312	-0.97656	-0.91553	-1.09863	-0.61035	-0.91553
886	-1.12915	-2.10571	-1.15967	-1.92261	-1.00708	-0.94604	-1.12915	-0.64087	-0.88501
887	-1.12915	-2.16675	-1.19019	-1.89209	-1.06812	-0.97656	-1.15967	-0.67139	-0.82397
888	-1.12915	-2.22778	-1.2207	-1.83105	-1.09863	-1.00708	-1.19019	-0.7019	-0.79346
889	-1.12915	-2.31934	-1.28174	-1.77002	-1.15967	-1.00708	-1.2207	-0.73242	-0.79346
890	-1.12915	-2.38037	-1.31226	-1.70898	-1.19019	-1.0376	-1.28174	-0.76294	-0.76294
891	-1.15967	-2.44141	-1.37329	-1.61743	-1.2207	-1.00708	-1.34277	-0.76294	-0.76294
892	-1.19019	-2.47192	-1.40381	-1.52588	-1.25122	-1.00708	-1.40381	-0.76294	-0.76294
893	-1.2207	-2.47192	-1.43433	-1.43433	-1.25122	-1.00708	-1.46484	-0.76294	-0.79346
894	-1.25122	-2.47192	-1.46484	-1.34277	-1.25122	-0.97656	-1.49536	-0.7019	-0.79346
895	-1.28174	-2.47192	-1.46484	-1.25122	-1.28174	-0.97656	-1.5564	-0.67139	-0.82397
896	-1.31226	-2.44141	-1.43433	-1.15967	-1.28174	-0.94604	-1.58691	-0.61035	-0.82397
897	-1.34277	-2.38037	-1.40381	-1.09863	-1.31226	-0.94604	-1.61743	-0.57983	-0.82397
898	-1.37329	-2.34985	-1.37329	-1.0376	-1.34277	-0.97656	-1.61743	-0.54932	-0.79346
899	-1.43433	-2.31934	-1.34277	-0.97656	-1.34277	-0.97656	-1.64795	-0.5188	-0.79346
900	-1.46484	-2.28882	-1.28174	-0.94604	-1.37329	-1.00708	-1.64795	-0.5188	-0.76294
901	-1.49536	-2.28882	-1.2207	-0.88501	-1.40381	-1.0376	-1.64795	-0.5188	-0.73242
902	-1.52588	-2.28882	-1.19019	-0.85449	-1.43433	-1.09863	-1.67847	-0.54932	-0.7019
903	-1.5564	-2.31934	-1.15967	-0.82397	-1.43433	-1.09863	-1.70898	-0.61035	-0.7019
904	-1.5564	-2.31934	-1.12915	-0.82397	-1.46484	-1.12915	-1.70898	-0.7019	-0.67139
905	-1.58691	-2.34985	-1.12915	-0.79346	-1.43433	-1.12915	-1.7395	-0.76294	-0.67139
906	-1.58691	-2.38037	-1.12915	-0.79346	-1.43433	-1.12915	-1.77002	-0.85449	-0.64087
907	-1.58691	-2.38037	-1.15967	-0.82397	-1.40381	-1.12915	-1.77002	-0.94604	-0.64087
908	-1.5564	-2.34985	-1.15967	-0.85449	-1.37329	-1.12915	-1.77002	-1.0376	-0.64087
909	-1.5564	-2.31934	-1.15967	-0.88501	-1.34277	-1.09863	-1.77002	-1.12915	-0.67139
910	-1.52588	-2.2583	-1.19019	-0.91553	-1.34277	-1.12915	-1.77002	-1.19019	-0.67139
911	-1.52588	-2.19727	-1.15967	-0.97656	-1.31226	-1.12915	-1.7395	-1.2207	-0.7019
912	-1.49536	-2.0752	-1.15967	-1.0376	-1.28174	-1.19019	-1.67847	-1.25122	-0.76294
913	-1.46484	-1.98364	-1.15967	-1.09863	-1.28174	-1.25122	-1.64795	-1.25122	-0.79346
914	-1.46484	-1.83105	-1.15967	-1.12915	-1.25122	-1.31226	-1.58691	-1.2207	-0.85449
915	-1.46484	-1.70898	-1.15967	-1.15967	-1.2207	-1.40381	-1.5564	-1.19019	-0.91553
916	-1.46484	-1.61743	-1.15967	-1.19019	-1.19019	-1.49536	-1.49536	-1.15967	-0.97656
917	-1.46484	-1.49536	-1.15967	-1.2207	-1.15967	-1.58691	-1.49536	-1.09863	-1.00708
918	-1.49536	-1.43433	-1.15967	-1.2207	-1.09863	-1.70898	-1.46484	-1.0376	-1.0376
919	-1.5564	-1.40381	-1.19019	-1.2207	-1.06812	-1.77002	-1.46484	-0.97656	-1.0376
920	-1.58691	-1.40381	-1.2207	-1.19019	-1.00708	-1.86157	-1.46484	-0.91553	-1.06812
921	-1.64795	-1.46484	-1.2207	-1.15967	-0.97656	-1.89209	-1.46484	-0.85449	-1.0376
922	-1.70898	-1.5564	-1.25122	-1.12915	-0.91553	-1.92261	-1.49536	-0.82397	-1.0376
923	-1.77002	-1.67847	-1.28174	-1.09863	-0.88501	-1.95312	-1.49536	-0.79346	-1.06812
924	-1.83105	-1.83105	-1.31226	-1.06812	-0.85449	-1.95312	-1.49536	-0.76294	-1.06812
925	-1.86157	-2.01416	-1.34277	-1.06812	-0.85449	-1.95312	-1.46484	-0.73242	-1.09863
926	-1.89209	-2.13623	-1.34277	-1.06812	-0.85449	-1.92261	-1.46484	-0.7019	-1.12915
927	-1.89209	-2.28882	-1.37329	-1.06812	-0.88501	-1.92261	-1.43433	-0.7019	-1.19019
928	-1.89209	-2.38037	-1.40381	-1.06812	-0.91553	-1.89209	-1.43433	-0.67139	-1.25122
929	-1.89209	-2.47192	-1.43433	-1.09863	-0.94604	-1.86157	-1.40381	-0.67139	-1.31226
930	-1.89209	-2.53296	-1.46484	-1.12915	-0.97656	-1.83105	-1.37329	-0.64087	-1.37329
931	-1.86157	-2.59399	-1.49536	-1.15967	-1.0376	-1.80054	-1.37329	-0.64087	-1.43433
932	-1.86157	-2.59399	-1.49536	-1.19019	-1.06812	-1.77002	-1.37329	-0.61035	-1.46484
933	-1.86157	-2.59399	-1.52588	-1.2207	-1.09863	-1.7395	-1.37329	-0.61035	-1.46484
934	-1.83105	-2.59399	-1.52588	-1.25122	-1.12915	-1.70898	-1.40381	-0.61035	-1.46484
935	-1.83105	-2.59399	-1.52588	-1.28174	-1.12915	-1.67847	-1.40381	-0.64087	-1.43433
936	-1.80054	-2.53296	-1.49536	-1.28174	-1.12915	-1.64795	-1.43433	-0.64087	-1.37329
937	-1.77002	-2.50244	-1.43433	-1.31226	-1.09863	-1.64795	-1.46484	-0.67139	-1.31226
938	-1.7395	-2.44141	-1.40381	-1.31226	-1.0376	-1.61743	-1.49536	-0.7019	-1.28174
939	-1.67847	-2.38037	-1.31226	-1.31226	-0.97656	-1.61743	-1.52588	-0.73242	-1.2207
940	-1.58691	-2.31934	-1.25122	-1.34277	-0.91553	-1.58691	-1.5564	-0.76294	-1.19019
941	-1.52588	-2.2583	-1.15967	-1.31226	-0.82397	-1.58691	-1.5564	-0.76294	-1.15967
942	-1.43433	-2.22778	-1.06812	-1.31226	-0.76294	-1.58691	-1.5564	-0.79346	-1.12915
943	-1.34277	-2.19727	-0.97656	-1.31226	-0.7019	-1.61743	-1.5564	-0.82397	-1.12915
944	-1.25122	-2.16675	-0.91553	-1.28174	-0.67139	-1.61743	-1.5564	-0.82397	-1.12915
945	-1.19019	-2.19727	-0.85449	-1.28174	-0.64087	-1.61743	-1.52588	-0.85449	-1.12915
946	-1.15967	-2.19727	-0.79346	-1.25122	-0.61035	-1.64795	-1.49536	-0.85449	-1.12915
947	-1.12915	-2.22778	-0.73242	-1.2207	-0.61035	-1.64795	-1.46484	-0.85449	-1.15967
948	-1.15967	-2.2583	-0.7019	-1.19019	-0.61035	-1.61743	-1.43433	-0.85449	-1.19019
949	-1.19019	-2.28882	-0.7019	-1.12915	-0.64087	-1.61743	-1.40381	-0.88501	-1.19019
950	-1.2207	-2.31934	-0.67139	-1.09863	-0.64087	-1.58691	-1.34277	-0.88501	-1.19019
951	-1.28174	-2.34985	-0.64087	-1.0376	-0.67139	-1.52588	-1.31226	-0.88501	-1.19019
952	-1.34277	-2.34985	-0.61035	-0.97656	-0.7019	-1.49536	-1.31226	-0.91553	-1.19019
953	-1.40381	-2.38037	-0.57983	-0.91553	-0.73242	-1.43433	-1.28174	-0.91553	-1.15967
954	-1.46484	-2.38037	-0.54932	-0.88501	-0.76294	-1.37329	-1.25122	-0.91553	-1.12915
955	-1.49536	-2.34985	-0.5188	-0.85449	-0.79346	-1.34277	-1.25122	-0.91553	-1.09863
956	-1.52588	-2.34985	-0.48828	-0.82397	-0.85449	-1.28174	-1.28174	-0.94604	-1.06812
957	-1.52588	-2.31934	-0.45776	-0.82397	-0.91553	-1.25122	-1.28174	-0.94604	-1.0376
958	-1.52588	-2.28882	-0.42725	-0.85449	-0.97656	-1.25122	-1.28174	-0.94604	-1.00708
959	-1.52588	-2.2583	-0.39673	-0.88501	-1.06812	-1.28174	-1.31226	-0.97656	-1.00708
960	-1.49536	-2.22778	-0.36621	-0.91553	-1.12915	-1.31226	-1.34277	-0.97656	-0.97656
961	-1.46484	-2.19727	-0.36621	-0.94604	-1.2207	-1.34277	-1.34277	-1.00708	-0.97656
962	-1.43433	-2.19727	-0.36621	-1.00708	-1.31226	-1.40381	-1.37329	-1.0376	-0.97656
963	-1.43433	-2.19727	-0.36621	-1.0376	-1.37329	-1.46484	-1.37329	-1.06812	-1.00708
964	-1.43433	-2.19727	-0.36621	-1.06812	-1.43433	-1.5564	-1.40381	-1.09863	-1.00708
965	-1.43433	-2.22778	-0.39673	-1.09863	-1.49536	-1.58691	-1.43433	-1.12915	-1.00708
966	-1.46484	-2.2583	-0.39673	-1.12915	-1.52588	-1.64795	-1.46484	-1.15967	-1.0376
967	-1.49536	-2.31934	-0.42725	-1.15967	-1.52588	-1.67847	-1.49536	-1.15967	-1.0376
968	-1.52588	-2.38037	-0.45776	-1.19019	-1.52588	-1.67847	-1.52588	-1.19019	-1.06812
969	-1.5564	-2.44141	-0.48828	-1.2207	-1.49536	-1.67847	-1.5564	-1.2207	-1.06812
970	-1.61743	-2.50244	-0.5188	-1.28174	-1.46484	-1.64795	-1.61743	-1.2207	-1.09863
971	-1.64795	-2.56348	-0.54932	-1.31226	-1.43433	-1.61743	-1.64795	-1.25122	-1.12915
972	-1.67847	-2.62451	-0.57983	-1.37329	-1.37329	-1.58691	-1.64795	-1.25122	-1.15967
973	-1.7395	-2.71606	-0.61035	-1.43433	-1.34277	-1.5564	-1.64795	-1.25122	-1.15967
974	-1.77002	-2.74658	-0.64087	-1.46484	-1.28174	-1.52588	-1.64795	-1.28174	-1.19019
975	-1.83105	-2.80762	-0.67139	-1.49536	-1.25122	-1.49536	-1.61743	-1.25122	-1.2207
976	-1.89209	-2.83813	-0.7019	-1.52588	-1.2207	-1.46484	-1.58691	-1.25122	-1.25122
977	-1.95312	-2.83813	-0.73242	-1.52588	-1.19019	-1.40381	-1.5564	-1.2207	-1.28174
978	-2.01416	-2.80762	-0.79346	-1.52588	-1.19019	-1.37329	-1.52588	-1.19019	-1.28174
979	-2.0752	-2.7771	-0.82397	-1.49536	-1.19019	-1.34277	-1.49536	-1.12915	-1.28174
980	-2.10571	-2.71606	-0.88501	-1.43433	-1.2207	-1.31226	-1.49536	-1.09863	-1.28174
981	-2.16675	-2.62451	-0.91553	-1.37329	-1.25122	-1.28174	-1.49536	-1.06812	-1.28174
982	-2.19727	-2.50244	-0.97656	-1.31226	-1.28174	-1.25122	-1.49536	-1.0376	-1.25122
983	-2.19727	-2.38037	-1.00708	-1.2207	-1.34277	-1.25122	-1.49536	-1.00708	-1.25122
984	-2.19727	-2.2583	-1.0376	-1.12915	-1.37329	-1.25122	-1.52588	-1.00708	-1.28174
985	-2.16675	-2.13623	-1.09863	-1.00708	-1.43433	-1.28174	-1.5564	-0.97656	-1.31226
986	-2.10571	-2.01416	-1.12915	-0.91553	-1.49536	-1.31226	-1.5564	-0.97656	-1.34277
987	-2.04468	-1.89209	-1.15967	-0.82397	-1.52588	-1.34277	-1.58691	-0.94604	-1.40381
988	-1.95312	-1.80054	-1.19019	-0.73242	-1.5564	-1.37329	-1.58691	-0.94604	-1.43433
989	-1.83105	-1.7395	-1.2207	-0.67139	-1.5564	-1.40381	-1.58691	-0.91553	-1.49536
990	-1.70898	-1.67847	-1.25122	-0.61035	-1.5564	-1.40381	-1.58691	-0.88501	-1.58691
991	-1.58691	-1.61743	-1.25122	-0.57983	-1.52588	-1.43433	-1.5564	-0.85449	-1.61743
992	-1.46484	-1.58691	-1.28174	-0.54932	-1.46484	-1.40381	-1.5564	-0.79346	-1.67847
993	-1.37329	-1.58691	-1.28174	-0.54932	-1.43433	-1.37329	-1.52588	-0.76294	-1.70898
994	-1.31226	-1.58691	-1.28174	-0.54932	-1.40381	-1.37329	-1.49536	-0.76294	-1.7395
995	-1.25122	-1.58691	-1.25122	-0.54932	-1.34277	-1.34277	-1.46484	-0.73242	-1.7395
996	-1.2207	-1.58691	-1.25122	-0.57983	-1.31226	-1.31226	-1.43433	-0.73242	-1.70898
997	-1.19019	-1.58691	-1.2207	-0.57983	-1.28174	-1.28174	-1.40381	-0.73242	-1.70898
998	-1.19019	-1.58691	-1.19019	-0.61035	-1.28174	-1.28174	-1.34277	-0.73242	-1.64795
999	-1.2207	-1.5564	-1.15967	-0.64087	-1.28174	-1.28174	-1.31226	-0.73242	-1.61743
1000	-1.2207	-1.52588	-1.09863	-0.64087	-1.25122	-1.28174	-1.28174	-0.73242	-1.5564
1001	-1.25122	-1.52588	-1.0376	-0.67139	-1.25122	-1.25122	-1.25122	-0.7019	-1.49536
1002	-1.28174	-1.46484	-0.97656	-0.67139	-1.25122	-1.25122	-1.25122	-0.7019	-1.43433
1003	-1.31226	-1.43433	-0.91553	-0.67139	-1.2207	-1.25122	-1.2207	-0.7019	-1.37329
1004	-1.31226	-1.40381	-0.88501	-0.67139	-1.2207	-1.2207	-1.2207	-0.67139	-1.34277
1005	-1.31226	-1.34277	-0.85449	-0.67139	-1.19019	-1.19019	-1.2207	-0.67139	-1.31226
1006	-1.34277	-1.31226	-0.82397	-0.64087	-1.19019	-1.12915	-1.2207	-0.67139	-1.28174
1007	-1.31226	-1.28174	-0.82397	-0.61035	-1.19019	-1.09863	-1.25122	-0.67139	-1.25122
1008	-1.31226	-1.25122	-0.82397	-0.57983	-1.2207	-1.0376	-1.25122	-0.67139	-1.25122
1009	-1.28174	-1.25122	-0.85449	-0.54932	-1.25122	-1.00708	-1.25122	-0.7019	-1.25122
1010	-1.25122	-1.25122	-0.88501	-0.48828	-1.28174	-0.97656	-1.28174	-0.73242	-1.28174
1011	-1.2207	-1.28174	-0.91553	-0.45776	-1.34277	-0.94604	-1.28174	-0.76294	-1.28174
1012	-1.19019	-1.31226	-0.94604	-0.42725	-1.40381	-0.91553	-1.28174	-0.82397	-1.31226
1013	-1.12915	-1.34277	-0.97656	-0.42725	-1.43433	-0.91553	-1.28174	-0.85449	-1.34277
1014	-1.06812	-1.40381	-1.00708	-0.45776	-1.49536	-0.94604	-1.31226	-0.88501	-1.40381
1015	-1.0376	-1.46484	-1.0376	-0.48828	-1.52588	-0.97656	-1.31226	-0.91553	-1.43433
1016	-0.97656	-1.52588	-1.0376	-0.5188	-1.5564	-1.0376	-1.28174	-0.94604	-1.46484
1017	-0.91553	-1.58691	-1.0376	-0.57983	-1.58691	-1.09863	-1.28174	-0.94604	-1.49536
1018	-0.88501	-1.61743	-1.0376	-0.67139	-1.61743	-1.19019	-1.28174	-0.94604	-1.52588
1019	-0.82397	-1.64795	-1.00708	-0.76294	-1.64795	-1.28174	-1.25122	-0.94604	-1.58691
1020	-0.82397	-1.67847	-1.00708	-0.82397	-1.67847	-1.40381	-1.25122	-0.94604	-1.61743
1021	-0.79346	-1.67847	-0.97656	-0.88501	-1.70898	-1.52588	-1.2207	-0.94604	-1.67847
1022	-0.79346	-1.70898	-0.97656	-0.94604	-1.7395	-1.64795	-1.2207	-0.94604	-1.70898
1023	-0.79346	-1.70898	-0.94604	-0.97656	-1.77002	-1.77002	-1.2207	-0.94604	-1.77002
1024	-0.82397	-1.70898	-0.94604	-1.00708	-1.80054	-1.92261	-1.2207	-0.94604	-1.77002
1025	-0.85449	-1.70898	-0.94604	-1.00708	-1.83105	-2.04468	-1.25122	-0.94604	-1.80054
1026	-0.85449	-1.7395	-0.94604	-0.97656	-1.83105	-2.16675	-1.25122	-0.97656	-1.80054
1027	-0.88501	-1.77002	-0.94604	-0.94604	-1.86157	-2.2583	-1.28174	-0.97656	-1.80054
1028	-0.91553	-1.80054	-0.97656	-0.91553	-1.86157	-2.34985	-1.31226	-1.0376	-1.77002
1029	-0.91553	-1.83105	-0.97656	-0.88501	-1.86157	-2.41089	-1.31226	-1.06812	-1.77002
1030	-0.88501	-1.89209	-1.00708	-0.85449	-1.86157	-2.47192	-1.31226	-1.12915	-1.7395
1031	-0.88501	-1.95312	-1.00708	-0.85449	-1.89209	-2.47192	-1.31226	-1.15967	-1.7395
1032	-0.85449	-2.04468	-1.0376	-0.85449	-1.89209	-2.47192	-1.31226	-1.2207	-1.70898
1033	-0.79346	-2.10571	-1.0376	-0.85449	-1.92261	-2.47192	-1.28174	-1.25122	-1.7395
1034	-0.73242	-2.16675	-1.00708	-0.88501	-1.95312	-2.44141	-1.25122	-1.28174	-1.7395
1035	-0.7019	-2.22778	-0.97656	-0.91553	-2.01416	-2.38037	-1.2207	-1.28174	-1.77002
1036	-0.64087	-2.28882	-0.94604	-0.94604	-2.0752	-2.34985	-1.19019	-1.28174	-1.80054
1037	-0.61035	-2.34985	-0.88501	-0.97656	-2.10571	-2.31934	-1.15967	-1.25122	-1.86157
1038	-0.54932	-2.38037	-0.82397	-1.00708	-2.16675	-2.2583	-1.12915	-1.2207	-1.89209
1039	-0.5188	-2.38037	-0.76294	-1.0376	-2.19727	-2.22778	-1.12915	-1.15967	-1.95312
1040	-0.5188	-2.38037	-0.73242	-1.0376	-2.19727	-2.16675	-1.12915	-1.12915	-1.98364
1041	-0.5188	-2.38037	-0.7019	-1.06812	-2.19727	-2.13623	-1.15967	-1.06812	-2.01416
1042	-0.5188	-2.31934	-0.67139	-1.09863	-2.19727	-2.0752	-1.19019	-1.00708	-2.04468
1043	-0.5188	-2.28882	-0.67139	-1.12915	-2.13623	-2.04468	-1.25122	-0.94604	-2.01416
1044	-0.54932	-2.22778	-0.7019	-1.19019	-2.10571	-1.98364	-1.28174	-0.88501	-2.01416
1045	-0.57983	-2.16675	-0.76294	-1.2207	-2.04468	-1.95312	-1.34277	-0.79346	-1.98364
1046	-0.64087	-2.10571	-0.82397	-1.25122	-2.01416	-1.89209	-1.37329	-0.73242	-1.95312
1047	-0.67139	-2.01416	-0.91553	-1.31226	-1.98364	-1.86157	-1.37329	-0.67139	-1.92261
1048	-0.73242	-1.95312	-1.00708	-1.34277	-1.92261	-1.83105	-1.37329	-0.61035	-1.92261
1049	-0.76294	-1.92261	-1.09863	-1.37329	-1.92261	-1.80054	-1.37329	-0.57983	-1.89209
1050	-0.79346	-1.89209	-1.15967	-1.40381	-1.89209	-1.80054	-1.34277	-0.57983	-1.86157
1051	-0.82397	-1.89209	-1.2207	-1.43433	-1.89209	-1.77002	-1.28174	-0.57983	-1.83105
1052	-0.85449	-1.89209	-1.25122	-1.46484	-1.89209	-1.70898	-1.25122	-0.57983	-1.83105
1053	-0.85449	-1.92261	-1.25122	-1.49536	-1.92261	-1.67847	-1.2207	-0.64087	-1.77002
1054	-0.85449	-1.95312	-1.2207	-1.49536	-1.95312	-1.61743	-1.19019	-0.7019	-1.7395
1055	-0.85449	-2.01416	-1.19019	-1.49536	-1.98364	-1.58691	-1.15967	-0.76294	-1.67847
1056	-0.85449	-2.04468	-1.12915	-1.49536	-2.01416	-1.52588	-1.15967	-0.85449	-1.58691
1057	-0.85449	-2.0752	-1.06812	-1.49536	-2.0752	-1.46484	-1.19019	-0.91553	-1.49536
1058	-0.85449	-2.0752	-1.00708	-1.46484	-2.10571	-1.43433	-1.19019	-0.97656	-1.40381
1059	-0.88501	-2.0752	-0.94604	-1.46484	-2.13623	-1.37329	-1.2207	-1.00708	-1.31226
1060	-0.88501	-2.04468	-0.88501	-1.43433	-2.16675	-1.34277	-1.25122	-1.00708	-1.2207
1061	-0.91553	-1.98364	-0.85449	-1.40381	-2.16675	-1.31226	-1.28174	-1.00708	-1.12915
1062	-0.97656	-1.89209	-0.82397	-1.37329	-2.19727	-1.31226	-1.31226	-0.97656	-1.0376
1063	-1.0376	-1.83105	-0.85449	-1.37329	-2.19727	-1.28174	-1.34277	-0.94604	-0.94604
1064	-1.09863	-1.70898	-0.94604	-1.37329	-2.19727	-1.25122	-1.34277	-0.91553	-0.88501
1065	-1.19019	-1.61743	-1.06812	-1.37329	-2.16675	-1.25122	-1.37329	-0.85449	-0.82397
1066	-1.25122	-1.52588	-1.2207	-1.40381	-2.16675	-1.2207	-1.37329	-0.82397	-0.76294
1067	-1.34277	-1.43433	-1.46484	-1.46484	-2.13623	-1.2207	-1.37329	-0.76294	-0.76294
1068	-1.43433	-1.37329	-1.77002	-1.58691	-2.13623	-1.2207	-1.37329	-0.76294	-0.79346
1069	-1.52588	-1.31226	-2.13623	-1.70898	-2.16675	-1.2207	-1.37329	-0.76294	-0.85449
1070	-1.61743	-1.31226	-2.53296	-1.89209	-2.22778	-1.25122	-1.37329	-0.76294	-0.97656
1071	-1.67847	-1.34277	-3.02124	-2.10571	-2.31934	-1.28174	-1.37329	-0.79346	-1.15967
1072	-1.77002	-1.43433	-3.54004	-2.34985	-2.44141	-1.31226	-1.40381	-0.85449	-1.37329
1073	-1.83105	-1.58691	-4.11987	-2.65503	-2.59399	-1.37329	-1.43433	-0.94604	-1.64795
1074	-1.92261	-1.80054	-4.73022	-2.99072	-2.80762	-1.43433	-1.46484	-1.00708	-1.95312
1075	-1.98364	-2.10571	-5.40161	-3.35693	-3.05176	-1.49536	-1.52588	-1.09863	-2.2583
1076	-2.0752	-2.50244	-6.13403	-3.75366	-3.32642	-1.58691	-1.61743	-1.19019	-2.56348
1077	-2.19727	-3.02124	-6.92749	-4.18091	-3.66211	-1.70898	-1.70898	-1.28174	-2.86865
1078	-2.31934	-3.66211	-7.78198	-4.63867	-3.9978	-1.86157	-1.83105	-1.37329	-3.14331
1079	-2.44141	-4.42505	-8.66699	-5.12695	-4.39453	-2.04468	-1.98364	-1.43433	-3.35693
1080	-2.62451	-5.34058	-9.61304	-5.64575	-4.79126	-2.2583	-2.13623	-1.49536	-3.54004
1081	-2.80762	-6.37817	-10.5896	-6.16455	-5.24902	-2.53296	-2.34985	-1.5564	-3.66211
1082	-3.02124	-7.53784	-11.5662	-6.68335	-5.7373	-2.86865	-2.62451	-1.61743	-3.75366
1083	-3.23486	-8.78906	-12.5427	-7.23267	-6.2561	-3.23486	-2.89917	-1.70898	-3.8147
1084	-3.41797	-10.1318	-13.4888	-7.78198	-6.80542	-3.63159	-3.23486	-1.80054	-3.84521
1085	-3.63159	-11.5051	-14.4043	-8.3313	-7.38525	-4.05884	-3.60107	-1.92261	-3.84521
1086	-3.78418	-12.9089	-15.2588	-8.91113	-7.9956	-4.5166	-3.9978	-2.0752	-3.87573
1087	-3.93677	-14.2822	-16.0828	-9.49097	-8.60596	-4.94385	-4.36401	-2.2583	-3.90625
1088	-4.05884	-15.625	-16.8152	-10.1013	-9.24683	-5.34058	-4.76074	-2.47192	-3.93677
1089	-4.15039	-16.8762	-17.4866	-10.6812	-9.91821	-5.7373	-5.12695	-2.74658	-3.9978
1090	-4.18091	-18.0969	-18.0664	-11.2915	-10.5896	-6.073	-5.49316	-3.05176	-4.05884
1091	-4.21143	-19.2261	-18.5852	-11.9018	-11.2915	-6.40869	-5.82886	-3.38745	-4.15039
1092	-4.18091	-20.2637	-19.0125	-12.5427	-11.9934	-6.68335	-6.19507	-3.75366	-4.27246
1093	-4.15039	-21.2402	-19.3787	-13.1531	-12.6648	-6.95801	-6.5918	-4.15039	-4.42505
1094	-4.08935	-22.1558	-19.6838	-13.7329	-13.3667	-7.20215	-7.01904	-4.54712	-4.60815
1095	-3.9978	-23.0408	-19.9585	-14.3433	-14.0381	-7.44629	-7.53784	-4.94385	-4.82178
1096	-3.93677	-23.8647	-20.2331	-14.9231	-14.679	-7.72095	-8.11767	-5.34058	-5.06592
1097	-3.87573	-24.6887	-20.4773	-15.5029	-15.2283	-8.02612	-8.75854	-5.7373	-5.34058
1098	-3.84521	-25.5127	-20.752	-16.1133	-15.7471	-8.36182	-9.42993	-6.073	-5.64575
1099	-3.84521	-26.3061	-21.0266	-16.6931	-16.2048	-8.75854	-10.1318	-6.37817	-5.98144
1100	-3.87573	-27.1301	-21.3013	-17.334	-16.6321	-9.18579	-10.8337	-6.62231	-6.31714
1101	-3.96728	-27.9846	-21.5759	-17.9748	-16.9983	-9.70459	-11.5051	-6.80542	-6.65283
1102	-4.15039	-28.8086	-21.8201	-18.6157	-17.395	-10.2539	-12.146	-6.95801	-6.98852
1103	-4.36401	-29.602	-22.0337	-19.3176	-17.8223	-10.8643	-12.6648	-7.04956	-7.2937
1104	-4.60815	-30.365	-22.2778	-20.0195	-18.3105	-11.5662	-13.1226	-7.1106	-7.59888
1105	-4.91333	-31.0974	-22.4609	-20.7214	-18.8599	-12.2986	-13.4888	-7.17163	-7.87353
1106	-5.24902	-31.7383	-22.644	-21.4233	-19.4702	-13.092	-13.7939	-7.23267	-8.14819
1107	-5.58472	-32.2876	-22.8577	-22.1252	-20.2026	-13.9465	-14.0686	-7.2937	-8.39233
1108	-5.95093	-32.7759	-23.0408	-22.8271	-20.9656	-14.8621	-14.3127	-7.41577	-8.63647
1109	-6.28662	-33.1421	-23.2544	-23.5291	-21.8201	-15.8386	-14.5874	-7.59888	-8.91113
1110	-6.62231	-33.3862	-23.4375	-24.231	-22.7051	-16.8457	-14.8926	-7.8125	-9.18579
1111	-6.95801	-33.5693	-23.5901	-24.9634	-23.6206	-17.8833	-15.2588	-8.08716	-9.49097
1112	-7.26318	-33.6609	-23.7122	-25.6653	-24.5056	-18.9209	-15.7165	-8.42285	-9.82666
1113	-7.56836	-33.6914	-23.8037	-26.3977	-25.4211	-19.989	-16.2659	-8.81958	-10.1929
1114	-7.84302	-33.6304	-23.8647	-27.1606	-26.3061	-21.0266	-16.8762	-9.24683	-10.5591
1115	-8.08716	-33.5388	-23.8953	-27.8931	-27.1301	-22.0337	-17.6086	-9.70459	-10.9253
1116	-8.30078	-33.3862	-23.9258	-28.656	-27.9236	-23.0102	-18.4021	-10.2234	-11.322
1117	-8.48389	-33.1726	-23.9563	-29.3579	-28.656	-23.9563	-19.2566	-10.7422	-11.7188
1118	-8.63647	-32.9285	-24.0173	-30.0598	-29.3579	-24.8718	-20.1721	-11.2915	-12.146
1119	-8.78906	-32.6233	-24.1394	-30.7312	-29.9377	-25.7568	-21.0876	-11.8713	-12.5732
1120	-8.94165	-32.2571	-24.3225	-31.3721	-30.4871	-26.6724	-22.0337	-12.4817	-13.0005
1121	-9.12475	-31.8298	-24.5666	-31.9519	-31.0059	-27.5879	-22.9797	-13.092	-13.4888
1122	-9.33838	-31.3721	-24.8413	-32.5012	-31.4636	-28.5645	-23.8953	-13.7329	-14.0076
1123	-9.58252	-30.8533	-25.116	-32.9895	-31.9214	-29.5715	-24.8108	-14.3738	-14.5569
1124	-9.85718	-30.304	-25.4211	-33.4473	-32.3792	-30.6091	-25.6653	-14.9841	-15.1672
1125	-10.1929	-29.7546	-25.6653	-33.844	-32.8369	-31.6772	-26.4587	-15.625	-15.8081
1126	-10.5591	-29.1748	-25.8789	-34.2102	-33.3252	-32.6843	-27.2217	-16.2354	-16.4795
1127	-10.9558	-28.595	-26.062	-34.5154	-33.8745	-33.6609	-27.9541	-16.8152	-17.2119
1128	-11.3525	-28.0456	-26.1841	-34.8205	-34.4238	-34.5154	-28.595	-17.334	-18.0054
1129	-11.7188	-27.5574	-26.2756	-35.0647	-34.9731	-35.2173	-29.1443	-17.8528	-18.8293
1130	-12.085	-27.0996	-26.3367	-35.2783	-35.5225	-35.7361	-29.6631	-18.3105	-19.7143
1131	-12.4512	-26.7029	-26.4282	-35.4309	-36.0718	-36.0718	-30.0903	-18.7378	-20.6604
1132	-12.8174	-26.3672	-26.4893	-35.5835	-36.56	-36.2244	-30.426	-19.104	-21.637
1133	-13.1836	-26.123	-26.6113	-35.6445	-36.9873	-36.1633	-30.7312	-19.4702	-22.644
1134	-13.6108	-25.9094	-26.7639	-35.675	-37.323	-35.8887	-30.9448	-19.8059	-23.6816
1135	-14.0991	-25.7263	-26.947	-35.614	-37.5671	-35.4614	-31.1279	-20.2026	-24.7192
1136	-14.679	-25.6043	-27.1912	-35.5225	-37.7502	-34.9121	-31.2805	-20.6604	-25.7873
1137	-15.3503	-25.5432	-27.4963	-35.3699	-37.8418	-34.2712	-31.4331	-21.2097	-26.825
1138	-16.1438	-25.4822	-27.832	-35.1562	-37.8418	-33.5999	-31.5552	-21.8811	-27.832
1139	-17.0288	-25.4517	-28.2288	-34.9121	-37.8418	-32.898	-31.6467	-22.6746	-28.8696
1140	-18.0359	-25.4517	-28.717	-34.6375	-37.8113	-32.196	-31.7688	-23.5901	-29.8462
1141	-19.0735	-25.4822	-29.2053	-34.3628	-37.7502	-31.4941	-31.8604	-24.6277	-30.8533
1142	-20.1416	-25.5127	-29.7852	-34.0576	-37.7197	-30.8533	-31.9519	-25.6958	-31.7993
1143	-21.1792	-25.5737	-30.365	-33.6914	-37.6892	-30.1819	-32.0129	-26.825	-32.7454
1144	-22.1252	-25.6348	-30.9753	-33.3252	-37.7197	-29.541	-32.074	-27.9236	-33.6304
1145	-22.9797	-25.6958	-31.5552	-32.898	-37.7502	-28.9001	-32.135	-28.9612	-34.4849
1146	-23.6816	-25.6958	-32.135	-32.4097	-37.7808	-28.2288	-32.196	-29.8767	-35.2783
1147	-24.2004	-25.6348	-32.6538	-31.9214	-37.8418	-27.5879	-32.2571	-30.7007	-35.9802
1148	-24.6277	-25.5432	-33.1116	-31.4331	-37.9028	-26.947	-32.3181	-31.4331	-36.56
1149	-24.9023	-25.3601	-33.5083	-30.9448	-37.9333	-26.3367	-32.3486	-32.0129	-37.0483
1150	-25.116	-25.116	-33.8745	-30.5176	-37.9333	-25.7568	-32.3792	-32.4707	-37.4451
1151	-25.2991	-24.8108	-34.2102	-30.1209	-37.9028	-25.2686	-32.3181	-32.8369	-37.7197
1152	-25.4211	-24.4141	-34.5459	-29.7546	-37.8113	-24.8413	-32.2266	-33.1116	-37.9028
1153	-25.6043	-23.9563	-34.8816	-29.4495	-37.7197	-24.4751	-32.0434	-33.2947	-38.0249
1154	-25.8179	-23.468	-35.2478	-29.2053	-37.5671	-24.1699	-31.8298	-33.3862	-38.1165
1155	-26.0315	-22.9492	-35.6445	-28.9917	-37.4145	-23.8953	-31.5552	-33.3862	-38.147
1156	-26.3061	-22.3999	-36.0413	-28.8086	-37.2314	-23.6511	-31.25	-33.2642	-38.147
1157	-26.6113	-21.8811	-36.499	-28.595	-37.1094	-23.468	-30.9448	-33.081	-38.147
1158	-26.9165	-21.3928	-36.9568	-28.3814	-37.0178	-23.3154	-30.7007	-32.7759	-38.147
1159	-27.2217	-20.9656	-37.4145	-28.1677	-36.9568	-23.1628	-30.5176	-32.4097	-38.1165
1160	-27.4963	-20.6299	-37.8723	-27.9541	-36.9873	-23.0713	-30.3955	-31.9824	-38.0859
1161	-27.7405	-20.3552	-38.2996	-27.71	-37.0483	-23.0408	-30.3345	-31.5552	-38.0554
1162	-27.9541	-20.1721	-38.6658	-27.4963	-37.1704	-23.0408	-30.365	-31.0974	-38.0554
1163	-28.1372	-20.0806	-38.9709	-27.2827	-37.2925	-23.1018	-30.4565	-30.6702	-38.0554
1164	-28.3203	-20.05	-39.2151	-27.1301	-37.4451	-23.2239	-30.5481	-30.304	-38.0554
1165	-28.4729	-20.05	-39.3677	-27.0081	-37.5671	-23.3459	-30.7007	-29.9988	-38.0859
1166	-28.6255	-20.0806	-39.4592	-26.9775	-37.6892	-23.5291	-30.8227	-29.7852	-38.147
1167	-28.7781	-20.1111	-39.4592	-27.0081	-37.7502	-23.7122	-30.9143	-29.6631	-38.208
1168	-28.9612	-20.1111	-39.3677	-27.0996	-37.7808	-23.8647	-30.9753	-29.6326	-38.2385
1169	-29.1748	-20.1111	-39.2456	-27.2522	-37.7808	-24.0173	-31.0059	-29.6631	-38.2385
1170	-29.3884	-20.0806	-39.093	-27.4658	-37.7808	-24.1394	-31.0059	-29.7546	-38.1775
1171	-29.602	-20.0195	-38.8794	-27.71	-37.7502	-24.2004	-30.9753	-29.9072	-38.0554
1172	-29.8462	-19.9585	-38.6047	-27.9846	-37.7197	-24.231	-30.9448	-30.0903	-37.8418
1173	-30.0293	-19.8669	-38.3301	-28.2288	-37.6892	-24.231	-30.8838	-30.2734	-37.5671
1174	-30.2429	-19.7754	-37.9639	-28.4424	-37.6892	-24.1699	-30.8533	-30.4871	-37.262
1175	-30.426	-19.6838	-37.5977	-28.6255	-37.7197	-24.0784	-30.8227	-30.7007	-36.9568
1176	-30.5786	-19.5618	-37.1704	-28.7476	-37.7502	-23.9868	-30.7922	-30.8838	-36.6211
1177	-30.7007	-19.4397	-36.7126	-28.8696	-37.8113	-23.8647	-30.7617	-31.0669	-36.3464
1178	-30.8227	-19.3176	-36.2244	-28.9307	-37.8723	-23.7732	-30.7617	-31.189	-36.1023
1179	-30.9143	-19.165	-35.7056	-29.0222	-37.9028	-23.7122	-30.7312	-31.2805	-35.9192
1180	-30.9753	-19.0125	-35.1868	-29.0832	-37.9333	-23.6816	-30.7007	-31.3721	-35.7971
1181	-31.0364	-18.8293	-34.6985	-29.1443	-37.9639	-23.6816	-30.6396	-31.4026	-35.7056
1182	-31.0669	-18.7073	-34.2712	-29.2358	-37.9639	-23.7122	-30.5786	-31.4636	-35.614
1183	-31.0669	-18.5852	-33.905	-29.3274	-37.9333	-23.7427	-30.4565	-31.4941	-35.553
1184	-31.0669	-18.5242	-33.5999	-29.4495	-37.9028	-23.8037	-30.304	-31.5552	-35.4309
1185	-31.0669	-18.5242	-33.4167	-29.541	-37.8418	-23.8342	-30.1209	-31.6162	-35.2478
1186	-31.0364	-18.6157	-33.2947	-29.6326	-37.7808	-23.8342	-29.9072	-31.6772	-35.0342
1187	-31.0059	-18.7683	-33.2642	-29.7241	-37.7197	-23.8037	-29.7241	-31.7078	-34.7595
1188	-31.0059	-18.9514	-33.2947	-29.7852	-37.6282	-23.7427	-29.5105	-31.7383	-34.4238
1189	-31.0364	-19.1956	-33.3862	-29.8157	-37.5671	-23.6511	-29.3274	-31.7078	-34.0881
1190	-31.0974	-19.3787	-33.5083	-29.7852	-37.4756	-23.4985	-29.2053	-31.6772	-33.7524
1191	-31.189	-19.5618	-33.6609	-29.7546	-37.4145	-23.3154	-29.0832	-31.6162	-33.4473
1192	-31.311	-19.6838	-33.783	-29.6631	-37.323	-23.1323	-29.0222	-31.5552	-33.1421
1193	-31.4331	-19.7449	-33.9355	-29.541	-37.2314	-22.8882	-28.9917	-31.5247	-32.898
1194	-31.5552	-19.7449	-34.0576	-29.3884	-37.1094	-22.644	-29.0222	-31.5552	-32.7148
1195	-31.7078	-19.6838	-34.1492	-29.2053	-36.9873	-22.3694	-29.0832	-31.6467	-32.5622
1196	-31.7993	-19.5618	-34.2102	-29.0222	-36.8347	-22.0947	-29.1443	-31.8298	-32.4402
1197	-31.8298	-19.4702	-34.2102	-28.8086	-36.6516	-21.8811	-29.2053	-32.1045	-32.3181
1198	-31.8298	-19.3787	-34.1492	-28.595	-36.438	-21.6675	-29.2969	-32.4707	-32.2266
1199	-31.7688	-19.3176	-34.0271	-28.3814	-36.1633	-21.5149	-29.3579	-32.898	-32.135
1200	-31.6162	-19.2871	-33.8135	-28.1677	-35.8887	-21.3928	-29.4189	-33.3252	-32.0434
1201	-31.4331	-19.2566	-33.5388	-27.9846	-35.553	-21.3013	-29.5105	-33.8135	-31.9824
1202	-31.1584	-19.2871	-33.1726	-27.8015	-35.2173	-21.2707	-29.5715	-34.2712	-31.9519
1203	-30.8838	-19.2871	-32.7454	-27.6184	-34.8816	-21.2097	-29.6631	-34.6985	-31.9519
1204	-30.5481	-19.3176	-32.2876	-27.4353	-34.5459	-21.1792	-29.7852	-35.0952	-31.9824
1205	-30.2124	-19.3176	-31.7688	-27.2827	-34.2407	-21.1182	-29.9072	-35.4614	-32.074
1206	-29.8767	-19.3176	-31.25	-27.0996	-33.9966	-21.0266	-30.0293	-35.8276	-32.196
1207	-29.541	-19.2871	-30.7312	-26.9165	-33.783	-20.9351	-30.1514	-36.1328	-32.3486
1208	-29.2664	-19.2261	-30.2734	-26.7334	-33.6609	-20.813	-30.2734	-36.4075	-32.5622
1209	-28.9917	-19.165	-29.8767	-26.5503	-33.5999	-20.6909	-30.365	-36.5906	-32.7759
1210	-28.7781	-19.0735	-29.541	-26.3672	-33.5388	-20.5383	-30.3955	-36.7432	-33.02
1211	-28.595	-18.9819	-29.3274	-26.2146	-33.5388	-20.3552	-30.426	-36.7737	-33.2336
1212	-28.4729	-18.8904	-29.1748	-26.0315	-33.5388	-20.1721	-30.426	-36.7126	-33.4167
1213	-28.3814	-18.7988	-29.0832	-25.8789	-33.5693	-19.9585	-30.426	-36.5295	-33.5693
1214	-28.3203	-18.7073	-29.0527	-25.7263	-33.5388	-19.7143	-30.3955	-36.2549	-33.6914
1215	-28.2898	-18.5852	-29.0527	-25.6348	-33.5083	-19.4397	-30.365	-35.8887	-33.7219
1216	-28.2898	-18.4936	-29.0527	-25.5127	-33.4473	-19.165	-30.3345	-35.4309	-33.7524
1217	-28.3203	-18.3716	-29.0222	-25.4517	-33.3557	-18.8904	-30.304	-34.9426	-33.6914
1218	-28.4119	-18.28	-28.9307	-25.3906	-33.2336	-18.6157	-30.304	-34.3933	-33.5999
1219	-28.5339	-18.1885	-28.8086	-25.3906	-33.081	-18.3411	-30.304	-33.844	-33.4778
1220	-28.717	-18.0969	-28.6255	-25.3906	-32.898	-18.0969	-30.3345	-33.2947	-33.3252
1221	-28.9307	-18.0054	-28.4119	-25.4211	-32.7454	-17.9138	-30.365	-32.7148	-33.1421
1222	-29.1443	-17.9443	-28.1677	-25.5127	-32.5622	-17.7307	-30.3955	-32.1655	-32.9895
1223	-29.4189	-17.8833	-27.8931	-25.6043	-32.4402	-17.6086	-30.4565	-31.6467	-32.8369
1224	-29.6631	-17.8223	-27.6184	-25.6958	-32.3181	-17.5171	-30.5176	-31.1584	-32.7454
1225	-29.9072	-17.7612	-27.3438	-25.8179	-32.2571	-17.4561	-30.5786	-30.7312	-32.6538
1226	-30.1514	-17.6697	-27.0996	-25.9705	-32.196	-17.4255	-30.6702	-30.365	-32.5928
1227	-30.3345	-17.5781	-26.8555	-26.123	-32.196	-17.395	-30.7312	-30.0903	-32.5622
1228	-30.4565	-17.4561	-26.6418	-26.3061	-32.1655	-17.395	-30.8227	-29.8767	-32.5012
1229	-30.5481	-17.334	-26.4893	-26.4587	-32.1655	-17.395	-30.8838	-29.7241	-32.4707
1230	-30.5786	-17.1509	-26.3367	-26.6418	-32.1045	-17.3645	-30.9448	-29.6326	-32.4097
1231	-30.5481	-16.9678	-26.2756	-26.825	-32.0129	-17.3645	-31.0059	-29.541	-32.2876
1232	-30.4871	-16.7847	-26.2146	-27.0081	-31.8604	-17.3645	-31.0669	-29.4495	-32.135
1233	-30.365	-16.6016	-26.2146	-27.1912	-31.6772	-17.3645	-31.0974	-29.3274	-31.9824
1234	-30.2124	-16.449	-26.2451	-27.3438	-31.4026	-17.395	-31.1279	-29.1443	-31.7688
1235	-30.0598	-16.3269	-26.3061	-27.4963	-31.0974	-17.4561	-31.1584	-28.9307	-31.5857
1236	-29.8767	-16.2354	-26.3672	-27.6184	-30.7617	-17.5781	-31.1584	-28.6865	-31.4026
1237	-29.6936	-16.1743	-26.4587	-27.771	-30.426	-17.7307	-31.1279	-28.4424	-31.25
1238	-29.541	-16.1438	-26.5503	-27.8931	-30.0598	-17.9138	-31.0974	-28.1982	-31.1279
1239	-29.3884	-16.1743	-26.6418	-28.0456	-29.6936	-18.1274	-31.0669	-28.0456	-31.0364
1240	-29.2664	-16.1743	-26.7639	-28.1982	-29.3884	-18.3411	-31.0364	-27.9541	-31.0059
1241	-29.1748	-16.2048	-26.8555	-28.3508	-29.0832	-18.5547	-31.0059	-27.9541	-31.0059
1242	-29.0832	-16.2659	-26.9775	-28.5339	-28.8696	-18.7378	-31.0059	-28.0456	-31.0669
1243	-28.9917	-16.2659	-27.0691	-28.717	-28.6865	-18.8904	-30.9753	-28.1982	-31.1584
1244	-28.9001	-16.2964	-27.1912	-28.8696	-28.5339	-19.043	-30.9448	-28.4424	-31.25
1245	-28.7781	-16.2964	-27.2827	-29.0222	-28.4424	-19.165	-30.8838	-28.6865	-31.3721
1246	-28.6255	-16.2659	-27.4048	-29.1138	-28.3814	-19.2566	-30.8533	-28.9612	-31.5247
1247	-28.4729	-16.2354	-27.5574	-29.1443	-28.3203	-19.3481	-30.7922	-29.2053	-31.6772
1248	-28.2593	-16.2048	-27.71	-29.1138	-28.2898	-19.4397	-30.7617	-29.3884	-31.7993
1249	-28.0456	-16.1438	-27.8625	-29.0832	-28.2593	-19.5618	-30.7007	-29.5105	-31.9214
1250	-27.832	-16.0828	-28.0151	-28.9917	-28.2288	-19.6533	-30.6396	-29.541	-32.0129
1251	-27.5879	-16.0522	-28.1982	-28.9001	-28.1982	-19.7754	-30.6091	-29.48	-32.074
1252	-27.4048	-15.9912	-28.3508	-28.8086	-28.1982	-19.8975	-30.5481	-29.3274	-32.1045
1253	-27.2217	-15.9912	-28.5034	-28.6865	-28.1982	-20.0195	-30.5176	-29.1138	-32.0434
1254	-27.0691	-16.0217	-28.6255	-28.595	-28.1982	-20.1416	-30.4565	-28.8391	-31.9824
1255	-26.947	-16.0828	-28.717	-28.5034	-28.2593	-20.2637	-30.3955	-28.5034	-31.8604
1256	-26.8555	-16.1743	-28.7476	-28.3814	-28.3203	-20.3857	-30.3345	-28.1677	-31.7078
1257	-26.7334	-16.2964	-28.7476	-28.2593	-28.3814	-20.5078	-30.2429	-27.832	-31.5552
1258	-26.6418	-16.449	-28.6865	-28.1067	-28.4424	-20.6604	-30.1514	-27.4963	-31.3721
1259	-26.5198	-16.6016	-28.5645	-27.9541	-28.5034	-20.813	-30.0293	-27.2217	-31.189
1260	-26.3672	-16.7236	-28.4119	-27.7405	-28.5339	-20.9351	-29.9072	-26.9775	-31.0364
1261	-26.2146	-16.8457	-28.2288	-27.4963	-28.5339	-21.0876	-29.7546	-26.7639	-30.9143
1262	-26.001	-16.9372	-28.0151	-27.2217	-28.5034	-21.2707	-29.6326	-26.6418	-30.7617
1263	-25.7873	-16.9983	-27.7405	-26.9165	-28.4119	-21.4233	-29.48	-26.5503	-30.6396
1264	-25.5432	-16.9678	-27.4353	-26.5503	-28.3203	-21.5759	-29.3274	-26.4893	-30.5176
1265	-25.3296	-16.9067	-27.1301	-26.1841	-28.1677	-21.7285	-29.2053	-26.4587	-30.3955
1266	-25.1465	-16.7541	-26.825	-25.7873	-28.0151	-21.8506	-29.0527	-26.4587	-30.2734
1267	-24.9939	-16.571	-26.4893	-25.3601	-27.771	-21.9727	-28.9001	-26.4282	-30.1514
1268	-24.8718	-16.3269	-26.1841	-24.9634	-27.4963	-22.0642	-28.7781	-26.3672	-29.9988
1269	-24.8413	-16.0217	-25.9094	-24.5361	-27.1912	-22.0947	-28.6255	-26.2756	-29.8462
1270	-24.8413	-15.6555	-25.6653	-24.1089	-26.825	-22.1252	-28.4424	-26.123	-29.6631
1271	-24.8718	-15.2893	-25.4517	-23.7427	-26.4587	-22.1558	-28.2593	-25.8789	-29.4495
1272	-24.9634	-14.8926	-25.2991	-23.3765	-26.0315	-22.1558	-28.0456	-25.5737	-29.2053
1273	-25.0855	-14.4959	-25.177	-23.0713	-25.6348	-22.1558	-27.771	-25.2075	-28.9612
1274	-25.238	-14.1296	-25.116	-22.7661	-25.2075	-22.1558	-27.4963	-24.7497	-28.6865
1275	-25.4211	-13.8245	-25.0549	-22.522	-24.8413	-22.1863	-27.1606	-24.292	-28.4424
1276	-25.6043	-13.5803	-24.9939	-22.3084	-24.4751	-22.1863	-26.825	-23.7732	-28.1677
1277	-25.7568	-13.4277	-24.9634	-22.0947	-24.1699	-22.1863	-26.4893	-23.2849	-27.9541
1278	-25.9094	-13.3362	-24.8718	-21.9421	-23.9258	-22.1558	-26.123	-22.7966	-27.7405
1279	-26.062	-13.3057	-24.7803	-21.7895	-23.7122	-22.0947	-25.7873	-22.3389	-27.5574
1280	-26.1536	-13.3057	-24.6277	-21.698	-23.5596	-21.9727	-25.4822	-21.9421	-27.4353
1281	-26.2451	-13.3667	-24.4446	-21.637	-23.4375	-21.8201	-25.2075	-21.637	-27.3438
1282	-26.2756	-13.4277	-24.231	-21.6064	-23.3765	-21.6064	-24.9634	-21.3928	-27.2827
1283	-26.3061	-13.4582	-23.9868	-21.6064	-23.3459	-21.3623	-24.7803	-21.2097	-27.2827
1284	-26.3367	-13.4888	-23.7732	-21.6675	-23.3154	-21.0876	-24.5972	-21.1487	-27.3132
1285	-26.3367	-13.4582	-23.5291	-21.7285	-23.3154	-20.7825	-24.4141	-21.1487	-27.3743
1286	-26.3367	-13.3972	-23.2849	-21.7895	-23.2849	-20.5383	-24.2615	-21.1792	-27.4658
1287	-26.3367	-13.2752	-23.0713	-21.8506	-23.2544	-20.2942	-24.1089	-21.3013	-27.5574
1288	-26.3367	-13.1531	-22.8577	-21.9116	-23.2239	-20.0806	-23.9563	-21.4233	-27.71
1289	-26.3061	-12.97	-22.644	-21.9727	-23.1323	-19.928	-23.8037	-21.5454	-27.8625
1290	-26.3061	-12.7869	-22.4609	-21.9727	-23.0102	-19.8059	-23.6816	-21.6675	-28.0151
1291	-26.3061	-12.6038	-22.2473	-21.9727	-22.8882	-19.7143	-23.5596	-21.7895	-28.2288
1292	-26.3061	-12.4207	-22.0642	-21.9727	-22.7051	-19.6533	-23.4985	-21.8811	-28.4729
1293	-26.3061	-12.2681	-21.8811	-21.9727	-22.522	-19.6228	-23.468	-21.9421	-28.7781
1294	-26.3061	-12.1155	-21.6675	-21.9727	-22.3389	-19.6228	-23.4985	-21.9727	-29.0832
1295	-26.3061	-11.9629	-21.4844	-21.9727	-22.1558	-19.6533	-23.5291	-21.9727	-29.4495
1296	-26.3061	-11.8408	-21.2707	-21.9727	-21.9727	-19.6838	-23.6206	-21.9421	-29.7852
1297	-26.3061	-11.6882	-21.0876	-22.0032	-21.7895	-19.7449	-23.7427	-21.9116	-30.1514
1298	-26.3061	-11.5051	-20.9045	-22.0337	-21.637	-19.8364	-23.8953	-21.8506	-30.5176
1299	-26.2756	-11.2915	-20.7214	-22.0337	-21.5149	-19.9585	-24.0479	-21.759	-30.8533
1300	-26.2756	-11.0474	-20.5383	-22.0337	-21.4233	-20.1111	-24.2004	-21.698	-31.1279
1301	-26.2146	-10.7727	-20.3857	-22.0337	-21.3623	-20.2637	-24.3225	-21.637	-31.3721
1302	-26.123	-10.5286	-20.2331	-22.0032	-21.3013	-20.4468	-24.4446	-21.6064	-31.5857
1303	-26.0315	-10.2539	-20.0806	-21.9727	-21.2402	-20.6299	-24.5666	-21.5759	-31.7688
1304	-25.8789	-10.0098	-19.9585	-21.9116	-21.2097	-20.7825	-24.6277	-21.5759	-31.8909
1305	-25.7263	-9.82666	-19.8669	-21.8201	-21.1487	-20.9045	-24.6582	-21.6064	-31.9824
1306	-25.5432	-9.64355	-19.7754	-21.7285	-21.0571	-20.9656	-24.6582	-21.637	-32.0129
1307	-25.3601	-9.49097	-19.6838	-21.5759	-20.9656	-20.9351	-24.6277	-21.698	-32.0129
1308	-25.177	-9.3689	-19.6533	-21.4233	-20.813	-20.8435	-24.5666	-21.7285	-31.9824
1309	-25.0244	-9.27734	-19.6228	-21.2097	-20.6604	-20.6604	-24.4751	-21.7285	-31.9214
1310	-24.9023	-9.21631	-19.6228	-20.9961	-20.5078	-20.3857	-24.353	-21.7285	-31.8298
1311	-24.8108	-9.15527	-19.6533	-20.7825	-20.3247	-20.0806	-24.2615	-21.698	-31.7078
1312	-24.7192	-9.15527	-19.7143	-20.5383	-20.1416	-19.7449	-24.1699	-21.6064	-31.5857
1313	-24.6582	-9.15527	-19.8364	-20.2942	-19.989	-19.3787	-24.1089	-21.5149	-31.4636
1314	-24.6277	-9.21631	-19.9585	-20.05	-19.8669	-19.0735	-24.1089	-21.3928	-31.3416
1315	-24.5361	-9.27734	-20.1111	-19.8059	-19.7754	-18.7988	-24.1089	-21.2097	-31.2195
1316	-24.4751	-9.39941	-20.2942	-19.5923	-19.7143	-18.5852	-24.1394	-20.9961	-31.0974
1317	-24.3835	-9.52148	-20.4773	-19.3787	-19.7143	-18.4021	-24.2004	-20.7214	-30.9753
1318	-24.231	-9.67407	-20.6299	-19.165	-19.7449	-18.3105	-24.231	-20.3857	-30.8838
1319	-24.1089	-9.79614	-20.752	-18.9819	-19.8364	-18.219	-24.231	-20.05	-30.7617
1320	-23.9563	-9.94873	-20.8435	-18.8293	-19.9585	-18.1885	-24.2004	-19.6533	-30.6702
1321	-23.8037	-10.0708	-20.9045	-18.7073	-20.1111	-18.1274	-24.1394	-19.2566	-30.6091
1322	-23.6511	-10.1929	-20.9351	-18.6462	-20.2331	-18.0359	-24.0173	-18.8599	-30.5481
1323	-23.5291	-10.2844	-20.9351	-18.5852	-20.3552	-17.9443	-23.8647	-18.4936	-30.4871
1324	-23.407	-10.3455	-20.9045	-18.5547	-20.4468	-17.8223	-23.6816	-18.1885	-30.4565
1325	-23.3154	-10.376	-20.9045	-18.5852	-20.4773	-17.6392	-23.468	-17.9443	-30.4565
1326	-23.2544	-10.4065	-20.874	-18.6157	-20.4468	-17.4561	-23.2849	-17.7612	-30.426
1327	-23.2239	-10.4065	-20.8435	-18.6768	-20.3552	-17.273	-23.1018	-17.6697	-30.3955
1328	-23.1934	-10.376	-20.8435	-18.7683	-20.2331	-17.0898	-22.9492	-17.6086	-30.3345
1329	-23.2239	-10.376	-20.8435	-18.8904	-20.0195	-16.9067	-22.7966	-17.6086	-30.2429
1330	-23.2239	-10.3455	-20.813	-19.0735	-19.8059	-16.7236	-22.7051	-17.6392	-30.1209
1331	-23.2544	-10.2844	-20.7825	-19.2871	-19.5618	-16.571	-22.6135	-17.7002	-29.9072
1332	-23.2849	-10.2539	-20.7214	-19.5312	-19.3481	-16.4185	-22.522	-17.7612	-29.6326
1333	-23.3154	-10.2234	-20.6299	-19.8059	-19.1345	-16.2964	-22.4304	-17.8223	-29.3274
1334	-23.3459	-10.1623	-20.5078	-20.1416	-18.9209	-16.1743	-22.3389	-17.9138	-28.9917
1335	-23.3459	-10.1318	-20.3552	-20.4773	-18.7683	-16.0828	-22.2473	-18.0054	-28.656
1336	-23.3154	-10.0708	-20.1416	-20.813	-18.6157	-15.9912	-22.1252	-18.0969	-28.2898
1337	-23.2544	-10.0098	-19.928	-21.1182	-18.4936	-15.8997	-21.9727	-18.1885	-27.9846
1338	-23.1934	-9.94873	-19.7143	-21.3623	-18.4021	-15.8386	-21.8201	-18.28	-27.7405
1339	-23.1323	-9.88769	-19.5007	-21.5759	-18.3411	-15.7776	-21.698	-18.3716	-27.5268
1340	-23.0408	-9.82666	-19.2871	-21.6675	-18.28	-15.7471	-21.5454	-18.4326	-27.4048
1341	-22.9492	-9.73511	-19.104	-21.698	-18.219	-15.7165	-21.4233	-18.4631	-27.3438
1342	-22.8577	-9.67407	-18.9209	-21.637	-18.158	-15.6555	-21.3318	-18.4631	-27.3132
1343	-22.7661	-9.58252	-18.7988	-21.5149	-18.0969	-15.625	-21.2402	-18.4326	-27.3743
1344	-22.6746	-9.49097	-18.7073	-21.3623	-18.0359	-15.5945	-21.2097	-18.3411	-27.4353
1345	-22.583	-9.42993	-18.6462	-21.1487	-17.9748	-15.5945	-21.1792	-18.2495	-27.5268
1346	-22.4304	-9.33838	-18.5852	-20.9656	-17.9138	-15.564	-21.1487	-18.1274	-27.6184
1347	-22.3084	-9.24683	-18.5547	-20.752	-17.8528	-15.5335	-21.1487	-18.0359	-27.7405
1348	-22.1252	-9.15527	-18.5547	-20.5994	-17.7612	-15.5335	-21.1487	-17.9443	-27.832
1349	-21.9421	-9.12475	-18.5242	-20.4468	-17.7002	-15.5029	-21.1487	-17.8528	-27.8931
1350	-21.759	-9.09424	-18.5547	-20.3552	-17.6086	-15.4419	-21.1182	-17.8223	-27.9541
1351	-21.5759	-9.06372	-18.5547	-20.2942	-17.5171	-15.3809	-21.0876	-17.7612	-27.9846
1352	-21.3928	-9.09424	-18.5852	-20.2942	-17.4255	-15.2893	-21.0571	-17.7612	-27.9846
1353	-21.2707	-9.15527	-18.6462	-20.3247	-17.334	-15.1977	-20.9656	-17.7307	-27.9236
1354	-21.1487	-9.21631	-18.7378	-20.3857	-17.2424	-15.0757	-20.874	-17.7307	-27.8931
1355	-21.0266	-9.30786	-18.8599	-20.4468	-17.1204	-14.9536	-20.752	-17.7002	-27.8015
1356	-20.9656	-9.33838	-19.0125	-20.5689	-17.0288	-14.8315	-20.6299	-17.6697	-27.71
1357	-20.874	-9.39941	-19.165	-20.6604	-16.9678	-14.7095	-20.4773	-17.6392	-27.5879
1358	-20.813	-9.39941	-19.3176	-20.7825	-16.9067	-14.5874	-20.3247	-17.6086	-27.4658
1359	-20.752	-9.3689	-19.5007	-20.9045	-16.9067	-14.4653	-20.2026	-17.5781	-27.3438
1360	-20.7214	-9.30786	-19.6533	-21.0266	-16.9067	-14.4043	-20.0806	-17.5171	-27.2217
1361	-20.6604	-9.21631	-19.7449	-21.1182	-16.9372	-14.3433	-19.989	-17.4866	-27.0691
1362	-20.6299	-9.12475	-19.8364	-21.1792	-16.9678	-14.3127	-19.9585	-17.4561	-26.947
1363	-20.5994	-9.0332	-19.8364	-21.2402	-16.9983	-14.3127	-19.9585	-17.4255	-26.7944
1364	-20.5383	-8.97217	-19.8059	-21.2402	-17.0593	-14.3433	-19.989	-17.395	-26.6418
1365	-20.5078	-8.91113	-19.7143	-21.2097	-17.0898	-14.4043	-20.05	-17.3645	-26.4893
1366	-20.4773	-8.8501	-19.5312	-21.1487	-17.1509	-14.4959	-20.1416	-17.334	-26.3367
1367	-20.4163	-8.81958	-19.3481	-21.0571	-17.1814	-14.6179	-20.2331	-17.3035	-26.2146
1368	-20.3552	-8.78906	-19.0735	-20.9351	-17.2119	-14.74	-20.3552	-17.273	-26.0925
1369	-20.2942	-8.78906	-18.7988	-20.8435	-17.2424	-14.8926	-20.4468	-17.2119	-25.9705
1370	-20.2026	-8.78906	-18.5242	-20.752	-17.2424	-15.0757	-20.5689	-17.0898	-25.8789
1371	-20.1111	-8.81958	-18.28	-20.6909	-17.2424	-15.2283	-20.6604	-16.9983	-25.8179
1372	-19.989	-8.8501	-18.0359	-20.6299	-17.2424	-15.4114	-20.7825	-16.8457	-25.7568
1373	-19.8975	-8.91113	-17.8528	-20.6299	-17.2424	-15.564	-20.874	-16.7236	-25.6958
1374	-19.8059	-8.97217	-17.7002	-20.6299	-17.2424	-15.7165	-20.9351	-16.6016	-25.6043
1375	-19.6838	-9.0332	-17.6086	-20.6299	-17.2119	-15.8691	-20.9961	-16.51	-25.4822
1376	-19.5923	-9.06372	-17.5476	-20.6299	-17.2119	-15.9912	-21.0571	-16.4185	-25.3601
1377	-19.4702	-9.12475	-17.5171	-20.6299	-17.1814	-16.0828	-21.0876	-16.3879	-25.177
1378	-19.3787	-9.15527	-17.5171	-20.5994	-17.1509	-16.1438	-21.0876	-16.3879	-24.9939
1379	-19.2261	-9.21631	-17.4866	-20.5078	-17.1204	-16.1743	-21.0876	-16.4185	-24.8108
1380	-19.0735	-9.24683	-17.4866	-20.3552	-17.1204	-16.2048	-21.0266	-16.449	-24.6277
1381	-18.8904	-9.30786	-17.4561	-20.1721	-17.0593	-16.2048	-20.9656	-16.51	-24.4751
1382	-18.6768	-9.3689	-17.395	-19.928	-17.0288	-16.1743	-20.8435	-16.51	-24.353
1383	-18.4326	-9.42993	-17.3645	-19.6838	-16.9983	-16.1438	-20.7214	-16.51	-24.2615
1384	-18.1885	-9.52148	-17.3035	-19.4092	-16.9372	-16.0828	-20.5689	-16.4795	-24.2615
1385	-17.9138	-9.64355	-17.2119	-19.1956	-16.8457	-16.0217	-20.4468	-16.3879	-24.2615
1386	-17.6392	-9.79614	-17.1509	-19.0125	-16.7847	-15.8997	-20.2942	-16.2659	-24.353
1387	-17.3645	-9.94873	-17.0593	-18.8904	-16.6931	-15.8081	-20.1721	-16.1133	-24.4446
1388	-17.0898	-10.1013	-16.9678	-18.8293	-16.6016	-15.6555	-20.0806	-15.9607	-24.5972
1389	-16.8152	-10.2844	-16.8762	-18.7988	-16.4795	-15.5335	-20.05	-15.7471	-24.7497
1390	-16.571	-10.4675	-16.7847	-18.7988	-16.3879	-15.3809	-20.05	-15.564	-24.9329
1391	-16.3574	-10.6506	-16.6931	-18.8293	-16.2964	-15.2588	-20.1111	-15.3809	-25.116
1392	-16.1438	-10.8337	-16.6016	-18.8293	-16.2354	-15.1672	-20.2026	-15.2588	-25.2991
1393	-15.9302	-10.9863	-16.5405	-18.7988	-16.1743	-15.1062	-20.3552	-15.1367	-25.4517
1394	-15.7471	-11.1084	-16.4795	-18.7378	-16.1438	-15.0757	-20.5078	-15.0452	-25.5737
1395	-15.5335	-11.2305	-16.3879	-18.6157	-16.1133	-15.0757	-20.6604	-15.0146	-25.6958
1396	-15.3809	-11.2915	-16.3269	-18.4631	-16.1133	-15.0757	-20.813	-15.0452	-25.7568
1397	-15.1977	-11.2915	-16.2659	-18.3105	-16.1438	-15.1062	-20.9656	-15.0757	-25.7873
1398	-15.0146	-11.261	-16.2048	-18.0969	-16.1438	-15.1367	-21.0571	-15.1367	-25.8179
1399	-14.8621	-11.1999	-16.1438	-17.8833	-16.1743	-15.1367	-21.1182	-15.2283	-25.8179
1400	-14.7095	-11.1084	-16.1133	-17.6697	-16.1743	-15.1672	-21.1182	-15.2893	-25.8179
1401	-14.5874	-10.9558	-16.0522	-17.4255	-16.2048	-15.1672	-21.0571	-15.3503	-25.8179
1402	-14.4959	-10.8032	-16.0217	-17.2119	-16.2048	-15.1672	-20.9656	-15.3809	-25.8789
1403	-14.4043	-10.5896	-15.9912	-16.9983	-16.2048	-15.1672	-20.8435	-15.3503	-25.9399
1404	-14.3433	-10.3455	-15.9607	-16.7847	-16.2048	-15.1977	-20.6604	-15.2893	-26.062
1405	-14.3127	-10.1013	-15.8997	-16.5405	-16.2048	-15.2283	-20.4773	-15.1977	-26.2451
1406	-14.3127	-9.85718	-15.8691	-16.3269	-16.1743	-15.2588	-20.2637	-15.0757	-26.4282
1407	-14.3127	-9.58252	-15.8081	-16.0828	-16.1438	-15.3198	-20.0195	-14.8926	-26.6724
1408	-14.3433	-9.30786	-15.7471	-15.8386	-16.0828	-15.4114	-19.8059	-14.74	-26.9165
1409	-14.3433	-9.0332	-15.625	-15.625	-16.0217	-15.5029	-19.5923	-14.5569	-27.1912
1410	-14.3433	-8.81958	-15.5029	-15.4114	-15.9607	-15.5945	-19.4092	-14.3433	-27.4658
1411	-14.3127	-8.60596	-15.3809	-15.1977	-15.8997	-15.6555	-19.2566	-14.1602	-27.7405
1412	-14.2212	-8.42285	-15.2283	-15.0146	-15.8386	-15.7471	-19.1345	-13.9771	-27.9846
1413	-14.0991	-8.30078	-15.0452	-14.8621	-15.7776	-15.8081	-19.0125	-13.7939	-28.2288
1414	-13.916	-8.20923	-14.8621	-14.7705	-15.7471	-15.8081	-18.9209	-13.6108	-28.4119
1415	-13.6719	-8.14819	-14.7095	-14.679	-15.7165	-15.8386	-18.8293	-13.4582	-28.595
1416	-13.3972	-8.08716	-14.5264	-14.6179	-15.7165	-15.8081	-18.7378	-13.2752	-28.717
1417	-13.0615	-8.05664	-14.3738	-14.5874	-15.7165	-15.7776	-18.6157	-13.1226	-28.7781
1418	-12.7258	-8.05664	-14.2517	-14.5874	-15.7471	-15.7165	-18.4631	-13.0005	-28.8391
1419	-12.3901	-8.02612	-14.1296	-14.6179	-15.8081	-15.6555	-18.3105	-12.8784	-28.8391
1420	-12.085	-7.96509	-14.0686	-14.679	-15.8691	-15.5945	-18.158	-12.8174	-28.8086
1421	-11.7798	-7.93457	-14.0076	-14.74	-15.9302	-15.5335	-18.0054	-12.7563	-28.7476
1422	-11.5051	-7.84302	-14.0076	-14.8315	-16.0217	-15.4724	-17.8833	-12.7869	-28.6865
1423	-11.2915	-7.78198	-14.0076	-14.9231	-16.0522	-15.3809	-17.7918	-12.8174	-28.595
1424	-11.0779	-7.69043	-14.0381	-15.0146	-16.0828	-15.3198	-17.7307	-12.9089	-28.4729
1425	-10.9253	-7.59888	-14.0686	-15.1367	-16.1133	-15.2283	-17.7002	-13.0615	-28.3203
1426	-10.7727	-7.50732	-14.1296	-15.2283	-16.0828	-15.1367	-17.7307	-13.2141	-28.1677
1427	-10.6201	-7.41577	-14.1907	-15.3198	-16.0217	-15.0452	-17.7307	-13.3667	-27.9541
1428	-10.498	-7.35474	-14.2212	-15.4114	-15.8997	-15.0146	-17.7307	-13.5193	-27.71
1429	-10.376	-7.2937	-14.2822	-15.5029	-15.7776	-14.9536	-17.7307	-13.6414	-27.4048
1430	-10.2539	-7.26318	-14.2822	-15.564	-15.625	-14.9536	-17.7002	-13.7634	-27.0996
1431	-10.1318	-7.23267	-14.2822	-15.5945	-15.4724	-14.9536	-17.6392	-13.8245	-26.7334
1432	-10.0098	-7.20215	-14.2822	-15.625	-15.2893	-14.9841	-17.5171	-13.8855	-26.3672
1433	-9.85718	-7.20215	-14.2822	-15.625	-15.1062	-15.0452	-17.4255	-13.8855	-26.001
1434	-9.70459	-7.20215	-14.2517	-15.625	-14.9536	-15.0757	-17.3035	-13.916	-25.6348
1435	-9.552	-7.17163	-14.2212	-15.5945	-14.801	-15.1062	-17.1814	-13.916	-25.3296
1436	-9.39941	-7.17163	-14.2212	-15.5945	-14.6484	-15.1672	-17.0593	-13.916	-25.0855
1437	-9.24683	-7.17163	-14.2212	-15.564	-14.5264	-15.1977	-16.9678	-13.9465	-24.9023
1438	-9.06372	-7.17163	-14.2212	-15.5335	-14.4348	-15.2588	-16.8762	-14.0076	-24.7803
1439	-8.88061	-7.17163	-14.2212	-15.5335	-14.3738	-15.2893	-16.8152	-14.0686	-24.7497
1440	-8.69751	-7.17163	-14.2212	-15.5335	-14.3127	-15.3503	-16.7541	-14.1602	-24.7497
1441	-8.5144	-7.17163	-14.2212	-15.5335	-14.2517	-15.3809	-16.7236	-14.2212	-24.7803
1442	-8.30078	-7.14111	-14.2212	-15.5335	-14.1907	-15.4419	-16.6931	-14.2822	-24.8718
1443	-8.14819	-7.14111	-14.2212	-15.5029	-14.1602	-15.4724	-16.6626	-14.3433	-24.9329
1444	-7.96509	-7.1106	-14.2517	-15.4419	-14.1296	-15.5335	-16.6321	-14.3433	-24.9939
1445	-7.8125	-7.1106	-14.2517	-15.3809	-14.0686	-15.5335	-16.6016	-14.3127	-25.0244
1446	-7.65991	-7.08008	-14.2517	-15.2893	-14.0381	-15.5335	-16.571	-14.2517	-25.0244
1447	-7.53784	-7.08008	-14.2517	-15.1367	-14.0076	-15.4724	-16.51	-14.1602	-25.0244
1448	-7.44629	-7.08008	-14.2822	-15.0146	-13.9465	-15.4114	-16.4795	-14.0686	-24.9939
1449	-7.35474	-7.1106	-14.2822	-14.8621	-13.916	-15.2893	-16.4185	-13.9465	-24.9329
1450	-7.2937	-7.14111	-14.2517	-14.7095	-13.8855	-15.1672	-16.3574	-13.855	-24.8718
1451	-7.23267	-7.20215	-14.2517	-14.5569	-13.855	-15.0146	-16.2964	-13.7939	-24.7803
1452	-7.20215	-7.2937	-14.2212	-14.4348	-13.7939	-14.8315	-16.2354	-13.7329	-24.7192
1453	-7.20215	-7.35474	-14.1907	-14.3433	-13.7329	-14.7095	-16.1743	-13.7024	-24.6582
1454	-7.17163	-7.44629	-14.1602	-14.3127	-13.6414	-14.5874	-16.1133	-13.7024	-24.5972
1455	-7.17163	-7.50732	-14.1296	-14.3127	-13.5803	-14.4959	-16.0828	-13.7024	-24.5972
1456	-7.20215	-7.56836	-14.0991	-14.3738	-13.4888	-14.4348	-16.0217	-13.7329	-24.5666
1457	-7.20215	-7.62939	-14.0991	-14.4959	-13.3972	-14.4043	-16.0217	-13.7329	-24.5972
1458	-7.20215	-7.62939	-14.0991	-14.6484	-13.3057	-14.4348	-16.0217	-13.7634	-24.6277
1459	-7.17163	-7.59888	-14.1296	-14.8315	-13.2141	-14.4959	-16.0217	-13.7939	-24.6582
1460	-7.14111	-7.56836	-14.1907	-15.0452	-13.1531	-14.5874	-16.0828	-13.7939	-24.7192
1461	-7.1106	-7.50732	-14.2517	-15.2588	-13.1226	-14.679	-16.1133	-13.8245	-24.7497
1462	-7.04956	-7.41577	-14.3127	-15.4724	-13.0615	-14.7705	-16.1743	-13.855	-24.8108
1463	-6.98852	-7.32422	-14.3433	-15.686	-13.0615	-14.8621	-16.2354	-13.8855	-24.8718
1464	-6.92749	-7.20215	-14.4043	-15.8386	-13.0615	-14.9231	-16.2659	-13.9771	-24.9023
1465	-6.89697	-7.1106	-14.4043	-15.9912	-13.0615	-14.9841	-16.2964	-14.0381	-24.9329
1466	-6.83594	-6.95801	-14.4043	-16.0522	-13.0615	-14.9841	-16.3269	-14.1602	-24.9939
1467	-6.80542	-6.83594	-14.3433	-16.1133	-13.092	-14.9536	-16.3269	-14.2822	-25.0244
1468	-6.7749	-6.68335	-14.2822	-16.0828	-13.092	-14.8621	-16.3269	-14.4348	-25.0549
1469	-6.74438	-6.53076	-14.2212	-16.0217	-13.092	-14.74	-16.3269	-14.5874	-25.0855
1470	-6.68335	-6.40869	-14.1296	-15.8997	-13.1226	-14.5569	-16.3269	-14.7095	-25.1465
1471	-6.65283	-6.28662	-14.0381	-15.7471	-13.092	-14.3738	-16.2964	-14.8315	-25.2075
1472	-6.56128	-6.16455	-13.9465	-15.564	-13.092	-14.1602	-16.2964	-14.9231	-25.2991
1473	-6.50024	-6.073	-13.8855	-15.3809	-13.0615	-13.9465	-16.2659	-14.9841	-25.3906
1474	-6.40869	-6.04248	-13.8245	-15.1367	-13.0005	-13.7329	-16.2659	-15.0452	-25.4822
1475	-6.28662	-6.04248	-13.7634	-14.9231	-12.9089	-13.5193	-16.2354	-15.0452	-25.6043
1476	-6.16455	-6.10352	-13.7634	-14.7095	-12.8174	-13.3057	-16.2354	-15.0146	-25.7263
1477	-6.04248	-6.22559	-13.7329	-14.4959	-12.7258	-13.1226	-16.2048	-14.9536	-25.8179
1478	-5.92041	-6.37817	-13.7634	-14.3127	-12.6038	-12.97	-16.2048	-14.8926	-25.9094
1479	-5.82886	-6.5918	-13.7634	-14.1602	-12.4512	-12.8174	-16.2048	-14.8315	-26.001
1480	-5.70679	-6.83594	-13.7939	-13.9771	-12.3291	-12.6953	-16.2048	-14.801	-26.062
1481	-5.58472	-7.1106	-13.8245	-13.855	-12.1765	-12.6038	-16.2354	-14.7705	-26.062
1482	-5.49316	-7.38525	-13.855	-13.7024	-12.0544	-12.5427	-16.2354	-14.7705	-26.062
1483	-5.40161	-7.69043	-13.916	-13.5803	-11.9324	-12.5427	-16.2659	-14.801	-26.0315
1484	-5.31006	-7.93457	-13.9465	-13.4888	-11.8103	-12.5427	-16.3269	-14.8621	-25.9399
1485	-5.21851	-8.17871	-14.0076	-13.3972	-11.7188	-12.5732	-16.3879	-14.8926	-25.8179
1486	-5.12695	-8.39233	-14.0686	-13.3362	-11.6577	-12.6343	-16.4795	-14.9536	-25.6958
1487	-5.06592	-8.57544	-14.0991	-13.2752	-11.5967	-12.6953	-16.571	-14.9841	-25.5432
1488	-4.97436	-8.72803	-14.1296	-13.2141	-11.5967	-12.7563	-16.6931	-15.0146	-25.3601
1489	-4.88281	-8.81958	-14.1296	-13.1836	-11.5967	-12.7563	-16.8152	-14.9841	-25.177
1490	-4.82178	-8.91113	-14.0991	-13.1836	-11.5967	-12.7563	-16.9678	-14.9536	-24.9939
1491	-4.73022	-8.94165	-14.0381	-13.1531	-11.5967	-12.7258	-17.0898	-14.8926	-24.8413
1492	-4.63867	-8.97217	-13.9465	-13.1531	-11.6272	-12.6343	-17.2424	-14.801	-24.6582
1493	-4.54712	-8.97217	-13.8245	-13.1531	-11.6272	-12.5122	-17.395	-14.7095	-24.5056
1494	-4.45557	-8.97217	-13.7024	-13.1226	-11.6272	-12.3901	-17.5171	-14.6179	-24.353
1495	-4.39453	-8.91113	-13.5498	-13.092	-11.5967	-12.2376	-17.6086	-14.5264	-24.231
1496	-4.30298	-8.88061	-13.3972	-13.0005	-11.5356	-12.0544	-17.7002	-14.4653	-24.1089
1497	-4.21143	-8.81958	-13.2752	-12.9089	-11.4136	-11.9018	-17.7307	-14.4043	-24.0173
1498	-4.15039	-8.75854	-13.1226	-12.7869	-11.322	-11.7493	-17.7307	-14.3433	-23.9258
1499	-4.08935	-8.72803	-13.031	-12.6648	-11.1694	-11.5967	-17.6697	-14.3127	-23.8647
1500	-4.02832	-8.69751	-12.9089	-12.5122	-11.0168	-11.4441	-17.6086	-14.3127	-23.8037
1501	-3.96728	-8.69751	-12.8479	-12.3596	-10.8948	-11.322	-17.4866	-14.2822	-23.7732
1502	-3.90625	-8.72803	-12.7869	-12.207	-10.7727	-11.2305	-17.3645	-14.2822	-23.7122
1503	-3.87573	-8.78906	-12.7563	-12.085	-10.6506	-11.1389	-17.273	-14.2517	-23.6511
1504	-3.8147	-8.88061	-12.7563	-11.9629	-10.5896	-11.0474	-17.1509	-14.2212	-23.5596
1505	-3.75366	-9.0332	-12.7258	-11.8408	-10.5286	-10.9863	-17.0898	-14.1602	-23.4375
1506	-3.66211	-9.15527	-12.7563	-11.7493	-10.498	-10.9253	-17.0288	-14.0991	-23.3459
1507	-3.54004	-9.30786	-12.7563	-11.6882	-10.498	-10.8948	-16.9983	-14.0076	-23.2239
1508	-3.41797	-9.46045	-12.7869	-11.5967	-10.5286	-10.8948	-16.9983	-13.916	-23.1323
1509	-3.26538	-9.58252	-12.8174	-11.5356	-10.5591	-10.9253	-17.0288	-13.7939	-23.0408
1510	-3.11279	-9.67407	-12.8479	-11.4746	-10.6201	-10.9558	-17.0288	-13.6719	-22.9797
1511	-2.9602	-9.76562	-12.8784	-11.4441	-10.6506	-11.0168	-17.0288	-13.5498	-22.9187
1512	-2.80762	-9.82666	-12.9395	-11.4136	-10.7117	-11.1084	-17.0593	-13.4582	-22.9187
1513	-2.65503	-9.88769	-12.97	-11.3831	-10.7727	-11.2305	-17.0288	-13.3667	-22.9187
1514	-2.50244	-9.91821	-13.0005	-11.3525	-10.8337	-11.3525	-17.0288	-13.3057	-22.9492
1515	-2.38037	-9.94873	-13.031	-11.322	-10.8643	-11.5051	-16.9983	-13.2446	-22.9492
1516	-2.2583	-10.0098	-13.031	-11.2915	-10.9253	-11.6577	-16.9372	-13.2141	-22.9492
1517	-2.16675	-10.0403	-13.031	-11.261	-10.9863	-11.8103	-16.9067	-13.1836	-22.9492
1518	-2.0752	-10.0708	-13.031	-11.261	-11.0474	-11.9324	-16.8457	-13.1531	-22.9187
1519	-2.01416	-10.1013	-13.031	-11.2305	-11.1084	-12.085	-16.7847	-13.1531	-22.8882
1520	-1.92261	-10.1013	-13.0005	-11.2305	-11.1694	-12.207	-16.7236	-13.1531	-22.8577
1521	-1.86157	-10.1013	-13.0005	-11.2305	-11.2305	-12.3291	-16.6626	-13.1531	-22.7966
1522	-1.83105	-10.0403	-13.0005	-11.2305	-11.261	-12.4207	-16.6016	-13.1836	-22.7661
1523	-1.80054	-9.94873	-12.97	-11.261	-11.322	-12.5427	-16.51	-13.2141	-22.7356
1524	-1.80054	-9.85718	-12.97	-11.322	-11.3525	-12.6648	-16.4185	-13.2446	-22.7356
1525	-1.80054	-9.73511	-12.97	-11.4136	-11.3831	-12.7869	-16.3269	-13.3057	-22.7661
1526	-1.83105	-9.58252	-13.0005	-11.5051	-11.3831	-12.9089	-16.2659	-13.3667	-22.8577
1527	-1.92261	-9.46045	-13.0005	-11.5967	-11.4136	-13.031	-16.2354	-13.4582	-23.0102
1528	-1.98364	-9.30786	-13.031	-11.7188	-11.4746	-13.1531	-16.2659	-13.5498	-23.1934
1529	-2.10571	-9.21631	-13.092	-11.8103	-11.5051	-13.2752	-16.3574	-13.6414	-23.407
1530	-2.22778	-9.12475	-13.1226	-11.9324	-11.5356	-13.3667	-16.51	-13.7329	-23.6511
1531	-2.34985	-9.06372	-13.1531	-12.0544	-11.5967	-13.4277	-16.7236	-13.8245	-23.8647
1532	-2.47192	-9.0332	-13.1836	-12.1765	-11.6577	-13.4888	-16.9372	-13.8855	-24.0784
1533	-2.59399	-9.00268	-13.2141	-12.2681	-11.6882	-13.4888	-17.1814	-13.9465	-24.231
1534	-2.71606	-9.00268	-13.2141	-12.3291	-11.7493	-13.4582	-17.4255	-13.9771	-24.3225
1535	-2.80762	-9.00268	-13.2141	-12.3596	-11.7798	-13.4277	-17.6392	-14.0076	-24.353
1536	-2.92969	-9.00268	-13.1836	-12.3596	-11.8103	-13.3667	-17.8223	-14.0686	-24.292
1537	-3.02124	-9.0332	-13.1226	-12.3291	-11.8103	-13.3057	-17.9443	-14.0991	-24.2004
1538	-3.11279	-9.06372	-13.0615	-12.2681	-11.8103	-13.2141	-18.0054	-14.1296	-24.0173
1539	-3.20435	-9.12475	-13.0005	-12.207	-11.8103	-13.1531	-18.0054	-14.1296	-23.8037
1540	-3.26538	-9.15527	-12.9395	-12.1155	-11.7798	-13.0615	-17.9748	-14.1602	-23.5596
1541	-3.35693	-9.21631	-12.8479	-12.0544	-11.7493	-12.97	-17.8833	-14.1907	-23.2849
1542	-3.38745	-9.24683	-12.7563	-11.9934	-11.7188	-12.9089	-17.7612	-14.2212	-23.0408
1543	-3.44849	-9.24683	-12.6648	-11.9629	-11.6577	-12.8174	-17.6086	-14.2517	-22.7661
1544	-3.479	-9.21631	-12.5732	-11.9324	-11.6272	-12.7258	-17.4561	-14.3127	-22.522
1545	-3.50952	-9.15527	-12.4817	-11.9324	-11.5967	-12.6648	-17.273	-14.4043	-22.3084
1546	-3.50952	-9.0332	-12.3901	-11.9629	-11.5662	-12.5732	-17.1204	-14.5264	-22.1558
1547	-3.54004	-8.88061	-12.3291	-11.9934	-11.5356	-12.4817	-16.9983	-14.679	-22.0642
1548	-3.54004	-8.72803	-12.2376	-12.0544	-11.5051	-12.4207	-16.8762	-14.8621	-21.9727
1549	-3.57056	-8.54492	-12.1765	-12.1155	-11.4746	-12.3901	-16.8152	-15.0452	-21.9727
1550	-3.57056	-8.36182	-12.146	-12.207	-11.4441	-12.3596	-16.7541	-15.2893	-21.9727
1551	-3.57056	-8.20923	-12.085	-12.2986	-11.4136	-12.3596	-16.7236	-15.5029	-22.0337
1552	-3.57056	-8.05664	-12.0544	-12.3901	-11.3831	-12.3901	-16.7236	-15.7165	-22.0947
1553	-3.60107	-7.96509	-11.9934	-12.5122	-11.3831	-12.4512	-16.7541	-15.8997	-22.1558
1554	-3.57056	-7.87353	-11.9629	-12.6038	-11.3831	-12.5122	-16.7541	-16.1133	-22.2473
1555	-3.57056	-7.8125	-11.9018	-12.6953	-11.4136	-12.5427	-16.7847	-16.2659	-22.3084
1556	-3.54004	-7.75146	-11.8713	-12.7869	-11.4136	-12.5732	-16.7847	-16.4185	-22.3694
1557	-3.479	-7.65991	-11.8103	-12.8479	-11.4441	-12.5732	-16.7847	-16.571	-22.4304
1558	-3.44849	-7.56836	-11.7798	-12.8784	-11.4746	-12.5732	-16.7541	-16.6931	-22.4609
1559	-3.38745	-7.47681	-11.7798	-12.9089	-11.4746	-12.5122	-16.7236	-16.8457	-22.4915
1560	-3.2959	-7.32422	-11.7798	-12.9395	-11.4746	-12.4817	-16.6626	-16.9372	-22.522
1561	-3.23486	-7.17163	-11.7798	-12.9395	-11.4441	-12.4207	-16.6016	-17.0288	-22.522
1562	-3.17383	-6.98852	-11.8103	-12.9395	-11.4441	-12.3901	-16.5405	-17.1204	-22.4915
1563	-3.14331	-6.80542	-11.8103	-12.9089	-11.4136	-12.3596	-16.4795	-17.1509	-22.4304
1564	-3.08228	-6.62231	-11.8408	-12.8784	-11.3831	-12.3596	-16.4185	-17.1814	-22.3694
1565	-3.05176	-6.46973	-11.8408	-12.8174	-11.3525	-12.4207	-16.3879	-17.2119	-22.2778
1566	-3.02124	-6.28662	-11.8408	-12.7258	-11.3525	-12.4817	-16.3269	-17.1814	-22.1863
1567	-3.02124	-6.13403	-11.8713	-12.6038	-11.3525	-12.5427	-16.2659	-17.1814	-22.0947
1568	-3.02124	-5.98144	-11.8713	-12.4512	-11.3525	-12.6343	-16.2354	-17.1509	-22.0032
1569	-3.02124	-5.82886	-11.8713	-12.2681	-11.322	-12.6953	-16.1743	-17.1204	-21.9116
1570	-2.99072	-5.64575	-11.8713	-12.0544	-11.322	-12.7563	-16.1133	-17.1204	-21.8506
1571	-2.99072	-5.49316	-11.8713	-11.8408	-11.2915	-12.7563	-16.0217	-17.0898	-21.7895
1572	-2.99072	-5.34058	-11.9018	-11.6272	-11.261	-12.7563	-15.9607	-17.0898	-21.759
1573	-2.99072	-5.21851	-11.9018	-11.4136	-11.2305	-12.7258	-15.8691	-17.0898	-21.7285
1574	-2.9602	-5.09644	-11.9324	-11.2305	-11.1694	-12.6343	-15.7776	-17.0898	-21.759
1575	-2.9602	-5.00488	-11.9629	-11.0474	-11.1084	-12.5427	-15.686	-17.0898	-21.759
1576	-2.92969	-4.94385	-11.9934	-10.8948	-11.0474	-12.4207	-15.5945	-17.0898	-21.8201
1577	-2.89917	-4.88281	-12.0239	-10.7727	-10.9863	-12.2986	-15.5335	-17.0593	-21.8811
1578	-2.89917	-4.88281	-12.0544	-10.6201	-10.9253	-12.1765	-15.4724	-17.0288	-22.0032
1579	-2.86865	-4.91333	-12.0544	-10.498	-10.8643	-12.085	-15.4114	-16.9983	-22.1252
1580	-2.83813	-4.94385	-12.0239	-10.376	-10.8337	-11.9934	-15.3809	-16.9372	-22.2778
1581	-2.83813	-4.97436	-11.9934	-10.2234	-10.8032	-11.9934	-15.3503	-16.9067	-22.4915
1582	-2.80762	-5.0354	-11.9324	-10.0708	-10.7727	-11.9934	-15.3198	-16.8457	-22.7051
1583	-2.7771	-5.06592	-11.8713	-9.88769	-10.7727	-12.0239	-15.2588	-16.7847	-22.9187
1584	-2.7771	-5.12695	-11.7798	-9.73511	-10.7422	-12.0544	-15.1977	-16.7236	-23.1628
1585	-2.74658	-5.12695	-11.7188	-9.58252	-10.7422	-12.085	-15.1367	-16.6626	-23.3765
1586	-2.71606	-5.12695	-11.6272	-9.49097	-10.7422	-12.1155	-15.0146	-16.6016	-23.5901
1587	-2.71606	-5.12695	-11.5662	-9.42993	-10.7117	-12.146	-14.8926	-16.5405	-23.7427
1588	-2.68555	-5.06592	-11.5051	-9.46045	-10.7117	-12.1155	-14.7705	-16.4795	-23.8953
1589	-2.65503	-4.97436	-11.4746	-9.52148	-10.7117	-12.085	-14.5874	-16.449	-24.0173
1590	-2.65503	-4.88281	-11.4746	-9.70459	-10.6812	-11.9934	-14.4043	-16.3879	-24.0784
1591	-2.62451	-4.76074	-11.5051	-9.94873	-10.6812	-11.9018	-14.2212	-16.3269	-24.1089
1592	-2.62451	-4.63867	-11.5356	-10.2234	-10.6506	-11.7798	-14.0076	-16.2964	-24.1089
1593	-2.62451	-4.54712	-11.5967	-10.5591	-10.6201	-11.6272	-13.7634	-16.2354	-24.0784
1594	-2.65503	-4.45557	-11.6577	-10.8948	-10.5896	-11.5051	-13.5498	-16.1743	-24.0173
1595	-2.68555	-4.36401	-11.7188	-11.261	-10.5591	-11.3831	-13.3057	-16.1133	-23.9563
1596	-2.71606	-4.30298	-11.7188	-11.5967	-10.498	-11.261	-13.0615	-16.0522	-23.8647
1597	-2.74658	-4.24194	-11.7188	-11.9018	-10.437	-11.1694	-12.8479	-16.0217	-23.7427
1598	-2.80762	-4.18091	-11.6882	-12.1765	-10.376	-11.0779	-12.6038	-16.0217	-23.6206
1599	-2.83813	-4.11987	-11.5967	-12.3901	-10.2844	-11.0168	-12.4207	-16.0522	-23.4985
1600	-2.89917	-4.05884	-11.5051	-12.5427	-10.2234	-10.9558	-12.2376	-16.1438	-23.3765
1601	-2.92969	-4.02832	-11.4136	-12.6953	-10.1623	-10.9253	-12.0544	-16.2964	-23.2239
1602	-2.99072	-3.9978	-11.322	-12.7869	-10.1013	-10.8643	-11.9324	-16.5405	-23.1018
1603	-3.02124	-3.96728	-11.2305	-12.8784	-10.1013	-10.8032	-11.7798	-16.8152	-22.9797
1604	-3.08228	-3.96728	-11.1694	-12.9395	-10.1013	-10.7117	-11.6882	-17.1509	-22.8882
1605	-3.11279	-3.96728	-11.1084	-13.031	-10.1013	-10.5896	-11.5662	-17.5171	-22.8271
1606	-3.17383	-3.93677	-11.0779	-13.1531	-10.1623	-10.4675	-11.4746	-17.8833	-22.7661
1607	-3.23486	-3.87573	-11.0474	-13.2752	-10.2234	-10.3149	-11.4136	-18.2495	-22.7051
1608	-3.2959	-3.78418	-8.78906	-13.4277	-10.2539	-10.1623	-11.3525	-18.5852	-22.6746
1609	-3.35693	-3.66211	-8.78906	-13.5498	-10.3149	-9.97925	-11.2915	-18.8599	-22.6746
1610	-3.41797	-3.50952	-8.8501	-13.6719	-10.376	-9.79614	-11.261	-19.043	-22.6746
1611	-3.44849	-3.32642	-8.88061	-13.7634	-10.4065	-9.64355	-11.2305	-19.165	-22.6746
1612	-3.479	-3.11279	-8.97217	-13.7939	-10.437	-9.49097	-11.1999	-19.1956	-22.6746
1613	-3.50952	-2.89917	-9.06372	-13.7939	-10.437	-9.3689	-11.1999	-19.1345	-22.6746
1614	-3.479	-2.71606	-9.15527	-13.7329	-10.4065	-9.27734	-11.1999	-18.9819	-22.6746
1615	-3.479	-2.53296	-9.24683	-13.6108	-10.4065	-9.21631	-11.2305	-18.7683	-22.644
1616	-3.41797	-2.38037	-9.33838	-13.4582	-10.376	-9.18579	-11.322	-18.5242	-22.644
1617	-3.38745	-2.28882	-9.39941	-13.3057	-10.3455	-9.18579	-11.4136	-18.2495	-22.6135
1618	-3.2959	-2.22778	-9.42993	-13.092	-10.3149	-9.18579	-11.5662	-17.9443	-22.583
1619	-3.23486	-2.16675	-9.46045	-12.8784	-10.2844	-9.18579	-11.7493	-17.7002	-22.5525
1620	-3.14331	-2.13623	-9.46045	-12.6648	-10.2844	-9.18579	-11.9629	-17.4561	-22.4915
1621	-3.08228	-2.13623	-9.46045	-12.4207	-10.2844	-9.18579	-12.1765	-17.273	-22.4609
1622	-3.02124	-2.13623	-9.42993	-12.2376	-10.2844	-9.18579	-12.4207	-17.1204	-22.3999
1623	-2.9602	-2.16675	-9.42993	-12.0239	-10.3149	-9.15527	-12.6648	-17.0288	-22.3084
1624	-2.89917	-2.19727	-9.42993	-11.8713	-10.376	-9.12475	-12.8479	-16.9372	-22.2168
1625	-2.86865	-2.22778	-9.42993	-11.7188	-10.4065	-9.06372	-13.031	-16.8762	-22.1252
1626	-2.83813	-2.28882	-9.46045	-11.6272	-10.4675	-9.00268	-13.1836	-16.8152	-22.0032
1627	-2.80762	-2.34985	-9.52148	-11.5662	-10.5286	-8.91113	-13.3057	-16.7236	-21.8811
1628	-2.80762	-2.44141	-9.58252	-11.5356	-10.5591	-8.81958	-13.4277	-16.6016	-21.759
1629	-2.7771	-2.53296	-9.64355	-11.5662	-10.6201	-8.75854	-13.5498	-16.449	-21.637
1630	-2.74658	-2.62451	-9.73511	-11.5967	-10.6506	-8.66699	-13.6414	-16.2354	-21.5454
1631	-2.68555	-2.68555	-9.82666	-11.6882	-10.6812	-8.60596	-13.7939	-16.0217	-21.4539
1632	-2.65503	-2.74658	-9.91821	-11.7493	-10.6812	-8.54492	-13.9465	-15.8081	-21.3928
1633	-2.62451	-2.7771	-9.97925	-11.8103	-10.6506	-8.5144	-14.1296	-15.5945	-21.3318
1634	-2.62451	-2.74658	-10.0403	-11.8408	-10.6201	-8.5144	-14.3127	-15.4114	-21.2707
1635	-2.65503	-2.71606	-10.0403	-11.8713	-10.5896	-8.5144	-14.5264	-15.2283	-21.2402
1636	-2.68555	-2.62451	-10.0403	-11.8713	-10.5591	-8.54492	-14.74	-15.0757	-21.2097
1637	-2.74658	-2.53296	-9.97925	-11.8408	-10.5286	-8.57544	-14.9536	-14.9536	-21.1487
1638	-2.83813	-2.38037	-9.88769	-11.7798	-10.498	-8.60596	-15.1367	-14.8315	-21.1182
1639	-2.92969	-2.2583	-9.79614	-11.7188	-10.4675	-8.66699	-15.2893	-14.74	-21.0571
1640	-3.05176	-2.10571	-9.64355	-11.6272	-10.4065	-8.75854	-15.4114	-14.679	-20.9961
1641	-3.14331	-1.95312	-9.52148	-11.5662	-10.376	-8.81958	-15.4724	-14.6179	-20.9351
1642	-3.23486	-1.83105	-9.3689	-11.4746	-10.3149	-8.94165	-15.5335	-14.5874	-20.8435
1643	-3.32642	-1.70898	-9.21631	-11.3831	-10.2844	-9.0332	-15.5335	-14.5874	-20.7825
1644	-3.38745	-1.58691	-9.09424	-11.2915	-10.2234	-9.15527	-15.5335	-14.5874	-20.7214
1645	-3.41797	-1.52588	-8.97217	-11.1999	-10.1929	-9.30786	-15.5335	-14.6179	-20.6604
1646	-3.41797	-1.46484	-8.88061	-11.1084	-10.1623	-9.46045	-15.5335	-14.6484	-20.6299
1647	-3.41797	-1.40381	-8.81958	-10.9863	-10.1623	-9.64355	-15.564	-14.7095	-20.5994
1648	-3.35693	-1.37329	-8.75854	-10.8948	-10.1929	-9.82666	-15.5945	-14.7705	-20.5994
1649	-3.2959	-1.34277	-8.75854	-10.8032	-10.2539	-10.0098	-15.6555	-14.8315	-20.5994
1650	-3.20435	-1.34277	-8.75854	-10.7117	-10.3455	-10.1929	-15.7776	-14.9231	-20.6299
1651	-3.08228	-1.34277	-8.78906	-10.6506	-10.4675	-10.3455	-15.8691	-14.9841	-20.6604
1652	-2.9602	-1.34277	-8.8501	-10.5896	-10.5591	-10.498	-15.9912	-15.0757	-20.6604
1653	-2.86865	-1.34277	-8.94165	-10.5286	-10.6506	-10.6201	-16.0828	-15.1672	-20.6604
1654	-2.74658	-1.34277	-9.00268	-10.498	-10.7422	-10.7117	-16.1743	-15.2588	-20.6299
1655	-2.68555	-1.37329	-9.09424	-10.4675	-10.8337	-10.7422	-16.2659	-15.3809	-20.5994
1656	-2.62451	-1.40381	-9.15527	-10.4675	-10.8948	-10.7727	-16.2964	-15.4724	-20.5383
1657	-2.59399	-1.46484	-9.21631	-10.437	-10.8948	-10.7727	-16.3269	-15.5945	-20.4468
1658	-2.56348	-1.52588	-9.24683	-10.4065	-10.9253	-10.7422	-16.3269	-15.686	-20.3552
1659	-2.56348	-1.64795	-9.27734	-10.376	-10.8948	-10.7117	-16.2964	-15.7776	-20.2637
1660	-2.59399	-1.77002	-9.27734	-10.3149	-10.8948	-10.6812	-16.2354	-15.8691	-20.1721
1661	-2.59399	-1.92261	-9.30786	-10.2234	-10.8337	-10.6506	-16.1743	-15.9607	-20.0806
1662	-2.62451	-2.0752	-9.30786	-10.1013	-10.8032	-10.6506	-16.1133	-16.0217	-19.989
1663	-2.62451	-2.19727	-9.30786	-9.97925	-10.7727	-10.6506	-16.0217	-16.0828	-19.9585
1664	-2.62451	-2.31934	-9.33838	-9.85718	-10.7422	-10.6812	-15.9302	-16.1133	-19.9585
1665	-2.62451	-2.41089	-9.3689	-9.70459	-10.6812	-10.7117	-15.8691	-16.1133	-19.9585
1666	-2.62451	-2.47192	-9.39941	-9.61304	-10.6506	-10.7422	-15.8081	-16.1133	-20.0195
1667	-2.59399	-2.47192	-9.46045	-9.52148	-10.5896	-10.8032	-15.7776	-16.0522	-20.0806
1668	-2.53296	-2.44141	-9.552	-9.46045	-10.5286	-10.8643	-15.7471	-16.0217	-20.1416
1669	-2.47192	-2.38037	-9.61304	-9.39941	-10.4675	-10.9253	-15.7471	-15.9607	-20.1721
1670	-2.41089	-2.28882	-9.70459	-9.39941	-10.4065	-10.9863	-15.7471	-15.8997	-20.2026
1671	-2.34985	-2.22778	-9.76562	-9.42993	-10.3149	-11.0779	-15.7471	-15.8386	-20.2026
1672	-2.2583	-2.13623	-9.82666	-9.46045	-10.2539	-11.1694	-15.7776	-15.8081	-20.1721
1673	-2.16675	-2.0752	-9.85718	-9.552	-10.1623	-11.261	-15.8081	-15.7776	-20.0806
1674	-2.0752	-2.0752	-9.88769	-9.64355	-10.0708	-11.3525	-15.8691	-15.7776	-19.989
1675	-1.98364	-2.0752	-9.91821	-9.76562	-10.0098	-11.4441	-15.8997	-15.7776	-19.8975
1676	-1.89209	-2.13623	-9.91821	-9.91821	-9.94873	-11.5356	-15.9912	-15.8081	-19.8059
1677	-1.80054	-2.19727	-9.88769	-10.0708	-9.91821	-11.6272	-16.0828	-15.8386	-19.6838
1678	-1.70898	-2.28882	-9.85718	-10.2234	-9.88769	-11.6882	-16.2048	-15.8997	-19.5923
1679	-1.64795	-2.41089	-9.82666	-10.3455	-9.85718	-11.7493	-16.3574	-15.9912	-19.5007
1680	-1.58691	-2.53296	-9.76562	-10.4675	-9.85718	-11.8103	-16.51	-16.0828	-19.4092
1681	-1.52588	-2.62451	-9.73511	-10.5286	-9.85718	-11.8713	-16.6321	-16.2354	-19.2871
1682	-1.46484	-2.71606	-9.67407	-10.5896	-9.85718	-11.9324	-16.7847	-16.3879	-19.1956
1683	-1.43433	-2.7771	-9.64355	-10.6201	-9.82666	-11.9629	-16.8762	-16.571	-19.0735
1684	-1.40381	-2.80762	-9.61304	-10.5896	-9.82666	-11.9934	-16.9678	-16.7541	-18.9819
1685	-1.40381	-2.80762	-9.58252	-10.5286	-9.82666	-12.0544	-17.0288	-16.9372	-18.8599
1686	-1.40381	-2.80762	-9.58252	-10.4675	-9.79614	-12.0544	-17.0288	-17.0898	-18.7683
1687	-1.40381	-2.7771	-9.552	-10.376	-9.79614	-12.085	-16.9983	-17.1814	-18.6768
1688	-1.40381	-2.74658	-9.552	-10.2539	-9.82666	-12.1155	-16.9372	-17.2119	-18.5852
1689	-1.40381	-2.71606	-9.52148	-10.1318	-9.85718	-12.1155	-16.8762	-17.1814	-18.5242
1690	-1.43433	-2.68555	-9.49097	-10.0098	-9.88769	-12.1155	-16.7847	-17.1204	-18.4936
1691	-1.43433	-2.68555	-9.46045	-9.91821	-9.94873	-12.146	-16.6931	-16.9678	-18.4936
1692	-1.43433	-2.65503	-9.42993	-9.82666	-10.0098	-12.146	-16.6016	-16.7847	-18.4936
1693	-1.46484	-2.65503	-9.3689	-9.76562	-10.0708	-12.1765	-16.51	-16.571	-18.5547
1694	-1.46484	-2.68555	-9.33838	-9.76562	-10.1013	-12.207	-16.4185	-16.3574	-18.5852
1695	-1.46484	-2.68555	-9.27734	-9.79614	-10.1318	-12.207	-16.3574	-16.1438	-18.6462
1696	-1.46484	-2.71606	-9.24683	-9.88769	-10.1623	-12.2376	-16.2964	-15.9607	-18.7378
1697	-1.49536	-2.74658	-9.18579	-9.97925	-10.1623	-12.2681	-16.2659	-15.8081	-18.7988
1698	-1.49536	-2.80762	-9.15527	-10.1318	-10.1623	-12.2681	-16.2659	-15.686	-18.8293
1699	-1.52588	-2.83813	-9.12475	-10.2844	-10.1623	-12.2681	-16.2659	-15.5945	-18.8599
1700	-1.52588	-2.89917	-9.06372	-10.437	-10.1929	-12.207	-16.2964	-15.5335	-18.8599
1701	-1.5564	-2.92969	-9.0332	-10.5896	-10.1929	-12.146	-16.3269	-15.4724	-18.8293
1702	-1.58691	-2.9602	-8.97217	-10.7117	-10.2234	-12.0544	-16.3574	-15.4419	-18.7988
1703	-1.61743	-2.9602	-8.91113	-10.8643	-10.2539	-11.9324	-16.4185	-15.3809	-18.7378
1704	-1.61743	-2.92969	-8.88061	-10.9863	-10.3149	-11.7798	-16.4185	-15.3198	-18.6768
1705	-1.64795	-2.89917	-8.81958	-11.0779	-10.3455	-11.6577	-16.4185	-15.2588	-18.6157
1706	-1.64795	-2.86865	-8.78906	-11.1694	-10.376	-11.5051	-16.4185	-15.1977	-18.5852
1707	-1.64795	-2.7771	-8.75854	-11.2305	-10.4065	-11.3525	-16.3574	-15.1367	-18.5547
1708	-1.64795	-2.71606	-8.75854	-11.2915	-10.4065	-11.2305	-16.2964	-15.1062	-18.5547
1709	-1.64795	-2.62451	-8.78906	-11.322	-10.4065	-11.1389	-16.1743	-15.1367	-18.5547
1710	-1.64795	-2.50244	-8.81958	-11.3525	-10.376	-11.0779	-16.0217	-15.1977	-18.5547
1711	-1.64795	-2.44141	-8.91113	-11.3525	-10.3455	-11.0168	-15.8691	-15.2893	-18.5852
1712	-1.64795	-2.34985	-8.97217	-11.322	-10.2844	-10.9863	-15.686	-15.4724	-18.5852
1713	-1.64795	-2.31934	-9.06372	-11.261	-10.2539	-10.9558	-15.4419	-15.686	-18.5852
1714	-1.64795	-2.28882	-9.18579	-11.1999	-10.1929	-10.9253	-15.2283	-15.9302	-18.5852
1715	-1.61743	-2.31934	-9.27734	-11.0779	-10.1623	-10.8643	-14.9536	-16.2048	-18.5242
1716	-1.61743	-2.34985	-9.3689	-10.9558	-10.1318	-10.8032	-14.7095	-16.51	-18.4936
1717	-1.58691	-2.38037	-9.42993	-10.8337	-10.1013	-10.7117	-14.4653	-16.7847	-18.4021
1718	-1.58691	-2.44141	-9.49097	-10.6506	-10.1013	-10.5896	-14.2212	-17.0593	-18.3411
1719	-1.58691	-2.50244	-9.52148	-10.4675	-10.1013	-10.4675	-14.0076	-17.3035	-18.2495
1720	-1.58691	-2.53296	-9.52148	-10.2844	-10.1318	-10.2844	-13.8245	-17.4866	-18.1885
1721	-1.5564	-2.59399	-9.49097	-10.0708	-10.1318	-10.1318	-13.6719	-17.6392	-18.158
1722	-1.5564	-2.62451	-9.42993	-9.88769	-10.1318	-9.97925	-13.5803	-17.7612	-18.1274
1723	-1.5564	-2.65503	-9.39941	-9.67407	-10.1318	-9.82666	-13.5193	-17.8528	-18.158
1724	-1.5564	-2.68555	-9.33838	-9.46045	-10.1318	-9.67407	-13.5193	-17.8833	-18.158
1725	-1.5564	-2.71606	-9.27734	-9.24683	-10.1013	-9.552	-13.5193	-17.8833	-18.219
1726	-1.5564	-2.7771	-9.24683	-9.06372	-10.0708	-9.46045	-13.5498	-17.8528	-18.28
1727	-1.5564	-2.83813	-9.21631	-8.8501	-10.0098	-9.3689	-13.5498	-17.7918	-18.3411
1728	-1.58691	-2.89917	-9.21631	-8.66699	-9.97925	-9.33838	-13.5803	-17.6697	-18.4021
1729	-1.61743	-2.9602	-9.27734	-8.45337	-9.91821	-9.30786	-13.5498	-17.5171	-18.4326
1730	-1.64795	-3.02124	-9.33838	-8.27026	-9.88769	-9.30786	-13.4888	-17.3645	-18.4631
1731	-1.67847	-3.11279	-9.42993	-8.11767	-9.85718	-9.33838	-13.3972	-17.1814	-18.4936
1732	-1.7395	-3.17383	-9.52148	-7.96509	-9.82666	-9.3689	-13.2752	-16.9678	-18.4631
1733	-1.80054	-3.20435	-9.61304	-7.84302	-9.82666	-9.46045	-13.1836	-16.7847	-18.4326
1734	-1.83105	-3.26538	-9.70459	-7.75146	-9.82666	-9.552	-13.0615	-16.6016	-18.3716
1735	-1.86157	-3.32642	-9.76562	-7.69043	-9.85718	-9.64355	-12.97	-16.4795	-18.28
1736	-1.86157	-3.38745	-9.82666	-7.65991	-9.88769	-9.70459	-12.9089	-16.3574	-18.158
1737	-1.86157	-3.41797	-9.85718	-7.65991	-9.91821	-9.79614	-12.8784	-16.2659	-18.0054
1738	-1.86157	-3.44849	-9.88769	-7.65991	-9.97925	-9.82666	-12.8784	-16.2354	-17.8833
1739	-1.83105	-3.479	-9.91821	-7.69043	-10.0403	-9.82666	-12.9089	-16.2354	-17.7307
1740	-1.80054	-3.479	-9.91821	-7.69043	-10.1318	-9.82666	-12.9395	-16.2354	-17.6392
1741	-1.77002	-3.44849	-9.91821	-7.69043	-10.2234	-9.76562	-12.97	-16.2659	-17.5476
1742	-1.7395	-3.38745	-9.88769	-7.69043	-10.3455	-9.67407	-12.97	-16.3269	-17.4866
1743	-1.70898	-3.32642	-9.88769	-7.72095	-10.4675	-9.58252	-12.9395	-16.3574	-17.4561
1744	-1.70898	-3.20435	-9.88769	-7.72095	-10.5896	-9.46045	-12.8784	-16.3574	-17.4561
1745	-1.67847	-3.08228	-9.88769	-7.75146	-10.6812	-9.30786	-12.7869	-16.3574	-17.4866
1746	-1.64795	-2.9602	-9.88769	-7.78198	-10.8032	-9.18579	-12.6953	-16.3269	-17.5171
1747	-1.61743	-2.83813	-9.85718	-7.8125	-10.9253	-9.09424	-12.5732	-16.2659	-17.5781
1748	-1.58691	-2.71606	-9.85718	-7.87353	-11.0168	-8.97217	-12.4512	-16.2048	-17.6392
1749	-1.5564	-2.59399	-9.82666	-7.90405	-11.1084	-8.88061	-12.3596	-16.1133	-17.7002
1750	-1.5564	-2.47192	-9.76562	-7.96509	-11.1999	-8.81958	-12.2681	-16.0217	-17.7307
1751	-1.5564	-2.34985	-9.70459	-7.96509	-11.2305	-8.75854	-12.207	-15.9607	-17.7307
1752	-1.5564	-2.22778	-9.61304	-7.9956	-11.261	-8.69751	-12.1765	-15.8997	-17.7307
1753	-1.5564	-2.13623	-9.52148	-7.9956	-11.261	-8.63647	-12.1765	-15.8691	-17.7002
1754	-1.5564	-2.04468	-9.42993	-7.96509	-11.261	-8.60596	-12.146	-15.8691	-17.6392
1755	-1.5564	-1.95312	-9.33838	-7.93457	-11.2305	-8.57544	-12.1765	-15.8997	-17.6086
1756	-1.58691	-1.89209	-9.21631	-7.93457	-11.1999	-8.54492	-12.1765	-15.9912	-17.5476
1757	-1.58691	-1.83105	-9.09424	-7.90405	-11.1389	-8.5144	-12.146	-16.1438	-17.5171
1758	-1.58691	-1.80054	-9.00268	-7.90405	-11.1084	-8.48389	-12.146	-16.3269	-17.5171
1759	-1.58691	-1.80054	-8.91113	-7.93457	-11.0474	-8.42285	-12.146	-16.51	-17.5476
1760	-1.58691	-1.83105	-8.78906	-7.96509	-10.9863	-8.36182	-12.1155	-16.7541	-17.5781
1761	-1.58691	-1.86157	-8.69751	-8.02612	-10.9558	-8.3313	-12.1155	-16.9983	-17.6392
1762	-1.58691	-1.89209	-8.57544	-8.08716	-10.8948	-8.27026	-12.1155	-17.2424	-17.7002
1763	-1.61743	-1.95312	-8.45337	-8.20923	-10.8337	-8.20923	-12.085	-17.4561	-17.7612
1764	-1.61743	-2.01416	-8.3313	-8.3313	-10.7422	-8.14819	-12.0544	-17.6392	-17.8223
1765	-1.64795	-2.0752	-8.20923	-8.45337	-10.6812	-8.11767	-12.0239	-17.7612	-17.8833
1766	-1.64795	-2.13623	-8.08716	-8.60596	-10.5896	-8.08716	-11.9934	-17.8528	-17.8833
1767	-1.64795	-2.16675	-7.96509	-8.72803	-10.4675	-8.08716	-11.9324	-17.9138	-17.9138
1768	-1.64795	-2.19727	-7.87353	-8.88061	-10.376	-8.08716	-11.9018	-17.9443	-17.8833
1769	-1.61743	-2.22778	-7.8125	-8.97217	-10.2844	-8.11767	-11.9018	-17.9443	-17.8528
1770	-1.58691	-2.19727	-7.78198	-9.09424	-10.1929	-8.11767	-11.9018	-17.9138	-17.8223
1771	-1.58691	-2.19727	-7.75146	-9.15527	-10.1013	-8.11767	-11.9629	-17.8833	-17.7918
1772	-1.5564	-2.16675	-7.78198	-9.24683	-10.0403	-8.11767	-12.0544	-17.8528	-17.7307
1773	-1.52588	-2.13623	-7.8125	-9.30786	-10.0098	-8.11767	-12.207	-17.8223	-17.6697
1774	-1.52588	-2.10571	-7.87353	-9.3689	-9.97925	-8.08716	-12.3901	-17.7918	-17.6086
1775	-1.52588	-2.10571	-7.93457	-9.42993	-9.97925	-8.05664	-12.6038	-17.7002	-17.5171
1776	-1.5564	-2.10571	-7.9956	-9.52148	-9.97925	-7.9956	-12.8174	-17.6086	-17.4255
1777	-1.61743	-2.10571	-8.05664	-9.58252	-10.0098	-7.96509	-13.0005	-17.4866	-17.334
1778	-1.64795	-2.13623	-8.08716	-9.64355	-10.0098	-7.90405	-13.1226	-17.3035	-17.2424
1779	-1.70898	-2.16675	-8.11767	-9.67407	-9.97925	-7.87353	-13.2141	-17.1204	-17.1204
1780	-1.77002	-2.22778	-8.11767	-9.70459	-9.97925	-7.87353	-13.2446	-16.9067	-17.0288
1781	-1.80054	-2.31934	-8.11767	-9.70459	-9.94873	-7.90405	-13.2446	-16.6626	-16.9067
1782	-1.83105	-2.41089	-8.11767	-9.67407	-9.88769	-7.93457	-13.1836	-16.4185	-16.7847
1783	-1.86157	-2.50244	-8.11767	-9.61304	-9.85718	-8.02612	-13.092	-16.2048	-16.6626
1784	-1.89209	-2.59399	-8.11767	-9.552	-9.79614	-8.11767	-12.97	-16.0217	-16.5405
1785	-1.92261	-2.65503	-8.08716	-9.46045	-9.73511	-8.23975	-12.8479	-15.8691	-16.449
1786	-1.92261	-2.71606	-8.05664	-9.39941	-9.70459	-8.36182	-12.7258	-15.7165	-16.3879
1787	-1.95312	-2.74658	-8.05664	-9.30786	-9.64355	-8.5144	-12.6038	-15.5945	-16.3269
1788	-1.98364	-2.74658	-8.02612	-9.24683	-9.61304	-8.66699	-12.5427	-15.5029	-16.2964
1789	-2.01416	-2.74658	-7.9956	-9.18579	-9.552	-8.78906	-12.4817	-15.4114	-16.2659
1790	-2.04468	-2.71606	-7.96509	-9.12475	-9.52148	-8.94165	-12.4512	-15.3198	-16.2964
1791	-2.0752	-2.65503	-7.96509	-9.09424	-9.49097	-9.06372	-12.4817	-15.2283	-16.3269
1792	-2.10571	-2.59399	-7.96509	-9.09424	-9.49097	-9.15527	-12.5122	-15.1367	-16.3879
1793	-2.13623	-2.56348	-7.96509	-9.09424	-9.46045	-9.24683	-12.6038	-15.0452	-16.449
1794	-2.16675	-2.50244	-7.96509	-9.09424	-9.46045	-9.30786	-12.6953	-14.9536	-16.51
1795	-2.16675	-2.50244	-7.9956	-9.12475	-9.46045	-9.3689	-12.8174	-14.8926	-16.571
1796	-2.19727	-2.47192	-7.9956	-9.15527	-9.42993	-9.39941	-12.9395	-14.8621	-16.6016
1797	-2.19727	-2.47192	-7.96509	-9.24683	-9.42993	-9.42993	-13.092	-14.8315	-16.6016
1798	-2.16675	-2.50244	-7.96509	-9.33838	-9.39941	-9.46045	-13.2141	-14.8315	-16.6016
1799	-2.13623	-2.56348	-7.93457	-9.46045	-9.3689	-9.49097	-13.3362	-14.8621	-16.6016
1800	-2.10571	-2.59399	-7.87353	-9.58252	-9.33838	-9.52148	-13.4582	-14.8926	-16.6016
1801	-2.0752	-2.65503	-7.8125	-9.76562	-9.30786	-9.552	-13.5803	-14.9231	-16.571
1802	-2.04468	-2.71606	-7.78198	-9.91821	-9.27734	-9.61304	-13.6719	-14.9841	-16.571
1803	-2.01416	-2.74658	-7.75146	-10.0403	-9.24683	-9.64355	-13.7329	-15.0146	-16.571
1804	-1.98364	-2.80762	-7.72095	-10.1318	-9.18579	-9.70459	-13.7634	-15.0452	-16.571
1805	-1.95312	-2.80762	-7.75146	-10.1929	-9.18579	-9.73511	-13.7329	-15.0757	-16.571
1806	-1.92261	-2.80762	-7.78198	-10.1929	-9.15527	-9.79614	-13.6414	-15.1062	-16.5405
1807	-1.89209	-2.80762	-7.87353	-10.1623	-9.15527	-9.82666	-13.5193	-15.1672	-16.51
1808	-1.86157	-2.7771	-7.96509	-10.0708	-9.12475	-9.82666	-13.3057	-15.1977	-16.449
1809	-1.80054	-2.71606	-8.11767	-9.94873	-9.12475	-9.82666	-13.0615	-15.2588	-16.3879
1810	-1.77002	-2.62451	-8.30078	-9.79614	-9.12475	-9.82666	-12.7869	-15.3198	-16.3574
1811	-1.7395	-2.56348	-8.48389	-9.64355	-9.09424	-9.76562	-12.5122	-15.4114	-16.2964
1812	-1.67847	-2.47192	-8.66699	-9.49097	-9.09424	-9.73511	-12.2681	-15.4724	-16.2964
1813	-1.64795	-2.34985	-8.81958	-9.3689	-9.06372	-9.67407	-12.0239	-15.5335	-16.2964
1814	-1.61743	-2.2583	-8.97217	-9.24683	-9.06372	-9.64355	-11.8408	-15.5945	-16.3269
1815	-1.58691	-2.16675	-9.06372	-9.15527	-9.06372	-9.61304	-11.7188	-15.625	-16.3574
1816	-1.5564	-2.0752	-9.15527	-9.09424	-9.06372	-9.58252	-11.6272	-15.686	-16.4185
1817	-1.52588	-2.01416	-9.15527	-9.0332	-9.06372	-9.58252	-11.6272	-15.7165	-16.51
1818	-1.52588	-1.95312	-9.15527	-8.97217	-9.06372	-9.58252	-11.6577	-15.7471	-16.6016
1819	-1.52588	-1.89209	-9.12475	-8.94165	-9.06372	-9.58252	-11.7798	-15.8081	-16.6626
1820	-1.52588	-1.86157	-9.09424	-8.91113	-9.06372	-9.58252	-11.9018	-15.8386	-16.7541
1821	-1.52588	-1.83105	-9.0332	-8.91113	-9.06372	-9.58252	-12.085	-15.8691	-16.7847
1822	-1.52588	-1.83105	-8.97217	-8.88061	-9.0332	-9.552	-12.2986	-15.8691	-16.8457
1823	-1.5564	-1.86157	-8.91113	-8.88061	-8.97217	-9.49097	-12.5122	-15.8691	-16.8762
1824	-1.58691	-1.92261	-8.88061	-8.88061	-8.91113	-9.42993	-12.6953	-15.8691	-16.9067
1825	-1.64795	-1.98364	-8.78906	-8.91113	-8.8501	-9.30786	-12.8784	-15.8081	-16.9372
1826	-1.70898	-2.0752	-8.72803	-8.94165	-8.78906	-9.21631	-13.031	-15.7165	-16.9678
1827	-1.77002	-2.16675	-8.60596	-8.94165	-8.72803	-9.09424	-13.1226	-15.625	-17.0288
1828	-1.83105	-2.22778	-8.48389	-8.97217	-8.66699	-9.00268	-13.1836	-15.4724	-17.0898
1829	-1.89209	-2.2583	-8.36182	-9.00268	-8.60596	-8.88061	-13.2141	-15.3503	-17.1814
1830	-1.95312	-2.2583	-8.23975	-9.00268	-8.54492	-8.81958	-13.1836	-15.1672	-17.273
1831	-1.98364	-2.2583	-8.11767	-8.97217	-8.5144	-8.75854	-13.1226	-15.0146	-17.3645
1832	-2.04468	-2.19727	-7.9956	-8.97217	-8.45337	-8.69751	-13.0615	-14.8621	-17.4561
1833	-2.04468	-2.10571	-7.93457	-8.94165	-8.42285	-8.66699	-12.97	-14.7095	-17.5171
1834	-2.04468	-2.01416	-7.87353	-8.94165	-8.39233	-8.63647	-12.9089	-14.5874	-17.5781
1835	-2.04468	-1.92261	-7.87353	-8.94165	-8.39233	-8.57544	-12.8479	-14.4959	-17.5781
1836	-2.04468	-1.80054	-7.87353	-9.00268	-8.36182	-8.54492	-12.7869	-14.4043	-17.5781
1837	-2.01416	-1.7395	-7.90405	-9.06372	-8.36182	-8.5144	-12.7563	-14.3738	-17.5476
1838	-1.98364	-1.64795	-7.96509	-9.15527	-8.36182	-8.48389	-12.7258	-14.3433	-17.5171
1839	-1.92261	-1.58691	-7.9956	-9.27734	-8.36182	-8.48389	-12.7563	-14.3433	-17.4561
1840	-1.89209	-1.5564	-8.05664	-9.42993	-8.39233	-8.48389	-12.7869	-14.3433	-17.395
1841	-1.83105	-1.52588	-8.08716	-9.552	-8.42285	-8.5144	-12.8174	-14.3433	-17.3035
1842	-1.80054	-1.52588	-8.11767	-9.67407	-8.45337	-8.57544	-12.8784	-14.3738	-17.2424
1843	-1.7395	-1.5564	-8.08716	-9.76562	-8.45337	-8.66699	-12.97	-14.3738	-17.1509
1844	-1.70898	-1.5564	-8.05664	-9.82666	-8.48389	-8.72803	-13.0615	-14.3738	-17.0593
1845	-1.67847	-1.58691	-7.9956	-9.85718	-8.5144	-8.8501	-13.1531	-14.3738	-16.9983
1846	-1.67847	-1.64795	-7.93457	-9.88769	-8.5144	-8.94165	-13.2446	-14.3738	-16.9067
1847	-1.64795	-1.67847	-7.8125	-9.85718	-8.48389	-9.00268	-13.3362	-14.3738	-16.8152
1848	-1.64795	-1.7395	-7.69043	-9.85718	-8.45337	-9.06372	-13.3972	-14.3738	-16.7236
1849	-1.64795	-1.80054	-7.56836	-9.85718	-8.42285	-9.09424	-13.4277	-14.4043	-16.6321
1850	-1.64795	-1.86157	-7.44629	-9.85718	-8.36182	-9.09424	-13.4277	-14.4348	-16.5405
1851	-1.64795	-1.92261	-7.35474	-9.85718	-8.30078	-9.06372	-13.3667	-14.4959	-16.449
1852	-1.64795	-1.98364	-7.26318	-9.88769	-8.20923	-9.0332	-13.3057	-14.5569	-16.3269
1853	-1.61743	-2.04468	-7.20215	-9.91821	-8.11767	-8.97217	-13.1836	-14.6484	-16.2354
1854	-1.61743	-2.0752	-7.14111	-9.94873	-8.02612	-8.88061	-13.031	-14.74	-16.1438
1855	-1.58691	-2.13623	-7.14111	-9.97925	-7.93457	-8.78906	-12.8784	-14.8621	-16.0522
1856	-1.5564	-2.16675	-7.1106	-10.0098	-7.84302	-8.69751	-12.7258	-14.9841	-15.9912
1857	-1.52588	-2.16675	-7.14111	-10.0403	-7.75146	-8.60596	-12.5732	-15.1367	-15.8997
1858	-1.49536	-2.16675	-7.17163	-10.0708	-7.69043	-8.54492	-12.4207	-15.2588	-15.8386
1859	-1.49536	-2.19727	-7.17163	-10.0708	-7.65991	-8.48389	-12.2986	-15.3809	-15.7776
1860	-1.46484	-2.16675	-7.23267	-10.0403	-7.62939	-8.42285	-12.207	-15.5029	-15.7471
1861	-1.46484	-2.16675	-7.26318	-9.97925	-7.59888	-8.42285	-12.1155	-15.5945	-15.686
1862	-1.46484	-2.16675	-7.2937	-9.88769	-7.59888	-8.42285	-12.0239	-15.6555	-15.6555
1863	-1.43433	-2.13623	-7.32422	-9.79614	-7.59888	-8.45337	-11.9629	-15.686	-15.625
1864	-1.46484	-2.10571	-7.38525	-9.67407	-7.59888	-8.48389	-11.8713	-15.7165	-15.5945
1865	-1.46484	-2.0752	-7.41577	-9.52148	-7.59888	-8.48389	-11.8103	-15.686	-15.625
1866	-1.46484	-2.01416	-7.41577	-9.3689	-7.59888	-8.5144	-11.7493	-15.6555	-15.6555
1867	-1.49536	-1.92261	-7.44629	-9.21631	-7.59888	-8.48389	-11.6882	-15.5945	-15.7471
1868	-1.5564	-1.86157	-7.41577	-9.06372	-7.56836	-8.42285	-11.5967	-15.5335	-15.8386
1869	-1.58691	-1.77002	-7.38525	-8.91113	-7.50732	-8.3313	-11.5356	-15.4419	-15.9912
1870	-1.64795	-1.64795	-7.35474	-8.75854	-7.44629	-8.20923	-11.4441	-15.3809	-16.1438
1871	-1.70898	-1.58691	-7.2937	-8.60596	-7.38525	-8.02612	-11.3831	-15.2893	-16.3269
1872	-1.77002	-1.49536	-7.23267	-8.45337	-7.32422	-7.84302	-11.322	-15.1977	-16.51
1873	-1.83105	-1.46484	-7.17163	-8.30078	-7.23267	-7.62939	-11.261	-15.1367	-16.6626
1874	-1.89209	-1.43433	-7.1106	-8.11767	-7.14111	-7.38525	-11.1999	-15.0452	-16.8152
1875	-1.95312	-1.40381	-7.04956	-7.96509	-7.08008	-7.20215	-11.1389	-14.9536	-16.9678
1876	-1.98364	-1.43433	-7.01904	-7.8125	-6.98852	-7.01904	-11.0474	-14.8926	-17.0898
1877	-2.01416	-1.43433	-6.98852	-7.65991	-6.95801	-6.86645	-10.9863	-14.8621	-17.1814
1878	-2.04468	-1.46484	-6.95801	-7.53784	-6.92749	-6.80542	-10.8948	-14.8315	-17.2424
1879	-2.04468	-1.49536	-6.95801	-7.47681	-6.92749	-6.7749	-10.7727	-14.8315	-17.3035
1880	-2.0752	-1.52588	-6.95801	-7.41577	-6.92749	-6.7749	-10.6812	-14.8315	-17.3645
1881	-2.10571	-1.58691	-6.95801	-7.41577	-6.95801	-6.86645	-10.5591	-14.8315	-17.395
1882	-2.13623	-1.61743	-6.95801	-7.44629	-6.98852	-6.95801	-10.437	-14.8315	-17.4255
1883	-2.16675	-1.67847	-6.98852	-7.53784	-7.04956	-7.1106	-10.3149	-14.8315	-17.4561
1884	-2.19727	-1.77002	-6.98852	-7.62939	-7.08008	-7.26318	-10.2234	-14.8315	-17.4561
1885	-2.22778	-1.83105	-7.01904	-7.72095	-7.1106	-7.38525	-10.1318	-14.8315	-17.4561
1886	-2.2583	-1.89209	-7.04956	-7.87353	-7.1106	-7.53784	-10.0403	-14.801	-17.4561
1887	-2.2583	-1.95312	-7.08008	-7.9956	-7.14111	-7.62939	-10.0098	-14.801	-17.4255
1888	-2.28882	-2.01416	-7.14111	-8.11767	-7.1106	-7.72095	-9.97925	-14.801	-17.395
1889	-2.2583	-2.0752	-7.23267	-8.20923	-7.08008	-7.75146	-9.97925	-14.801	-17.3645
1890	-2.2583	-2.13623	-7.32422	-8.27026	-7.04956	-7.78198	-10.0098	-14.801	-17.334
1891	-2.22778	-2.16675	-7.41577	-8.3313	-6.98852	-7.78198	-10.0708	-14.801	-17.334
1892	-2.19727	-2.19727	-7.53784	-8.3313	-6.95801	-7.75146	-10.1318	-14.801	-17.334
1893	-2.16675	-2.22778	-7.65991	-8.3313	-6.89697	-7.72095	-10.2234	-14.801	-17.3645
1894	-2.13623	-2.2583	-7.8125	-8.3313	-6.89697	-7.65991	-10.3455	-14.74	-17.395
1895	-2.10571	-2.2583	-7.93457	-8.30078	-6.86645	-7.62939	-10.437	-14.6484	-17.4561
1896	-2.10571	-2.28882	-8.02612	-8.30078	-6.89697	-7.59888	-10.5591	-14.5264	-17.5171
1897	-2.10571	-2.28882	-8.11767	-8.3313	-6.92749	-7.56836	-10.6506	-14.3433	-17.5781
1898	-2.10571	-2.28882	-8.20923	-8.39233	-6.95801	-7.53784	-10.7422	-14.1296	-17.6086
1899	-2.10571	-2.28882	-8.23975	-8.48389	-7.01904	-7.50732	-10.8032	-13.916	-17.6697
1900	-2.13623	-2.2583	-8.27026	-8.60596	-7.1106	-7.47681	-10.8337	-13.6719	-17.7307
1901	-2.13623	-2.2583	-8.30078	-8.72803	-7.17163	-7.44629	-10.8948	-13.4277	-17.7612
1902	-2.13623	-2.2583	-8.27026	-8.8501	-7.23267	-7.41577	-10.9558	-13.1836	-17.7918
1903	-2.10571	-2.2583	-8.23975	-8.97217	-7.26318	-7.35474	-11.0168	-13.0005	-17.8223
1904	-2.10571	-2.2583	-8.20923	-9.09424	-7.32422	-7.32422	-11.1084	-12.8174	-17.8528
1905	-2.10571	-2.22778	-8.11767	-9.15527	-7.35474	-7.26318	-11.1999	-12.7258	-17.8528
1906	-2.10571	-2.19727	-8.05664	-9.18579	-7.38525	-7.20215	-11.322	-12.6343	-17.8528
1907	-2.13623	-2.16675	-7.93457	-9.18579	-7.41577	-7.14111	-11.4746	-12.6038	-17.8528
1908	-2.13623	-2.10571	-7.8125	-9.12475	-7.44629	-7.1106	-11.6272	-12.6038	-17.8223
1909	-2.16675	-2.01416	-7.72095	-9.0332	-7.47681	-7.08008	-11.7493	-12.6343	-17.8223
1910	-2.19727	-1.92261	-7.59888	-8.94165	-7.53784	-7.08008	-11.9018	-12.6648	-17.7918
1911	-2.2583	-1.83105	-7.47681	-8.78906	-7.56836	-7.1106	-12.0239	-12.7258	-17.7918
1912	-2.28882	-1.7395	-7.35474	-8.66699	-7.62939	-7.14111	-12.1155	-12.7869	-17.7918
1913	-2.31934	-1.64795	-7.2937	-8.57544	-7.69043	-7.17163	-12.207	-12.8174	-17.7918
1914	-2.34985	-1.5564	-7.20215	-8.45337	-7.75146	-7.23267	-12.2986	-12.8479	-17.8223
1915	-2.38037	-1.46484	-7.17163	-8.39233	-7.8125	-7.26318	-12.3596	-12.8784	-17.8223
1916	-2.41089	-1.37329	-7.17163	-8.3313	-7.87353	-7.32422	-12.4207	-12.8784	-17.8528
1917	-2.44141	-1.28174	-7.17163	-8.30078	-7.93457	-7.32422	-12.4512	-12.8784	-17.8223
1918	-2.50244	-1.19019	-7.20215	-8.27026	-7.9956	-7.35474	-12.4817	-12.8479	-17.7918
1919	-2.53296	-1.09863	-7.26318	-8.27026	-8.02612	-7.32422	-12.5122	-12.8174	-17.7307
1920	-2.56348	-1.0376	-7.2937	-8.23975	-8.05664	-7.32422	-12.5122	-12.7869	-17.6392
1921	-2.56348	-0.94604	-7.35474	-8.23975	-8.05664	-7.2937	-12.5122	-12.7563	-17.5171
1922	-2.59399	-0.88501	-7.38525	-8.20923	-8.08716	-7.26318	-12.4817	-12.7258	-17.3645
1923	-2.59399	-0.82397	-7.35474	-8.17871	-8.08716	-7.23267	-12.4512	-12.6953	-17.2424
1924	-2.56348	-0.76294	-7.32422	-8.14819	-8.11767	-7.20215	-12.3901	-12.6953	-17.1204
1925	-2.56348	-0.76294	-7.26318	-8.08716	-8.11767	-7.14111	-12.3596	-12.7258	-17.0593
1926	-2.53296	-0.76294	-7.20215	-7.9956	-8.14819	-7.1106	-12.3596	-12.7563	-16.9983
1927	-2.50244	-0.79346	-7.1106	-7.90405	-8.14819	-7.04956	-12.3291	-12.7869	-16.9678
1928	-2.47192	-0.85449	-7.01904	-7.8125	-8.17871	-7.01904	-12.3291	-12.8479	-16.9983
1929	-2.44141	-0.91553	-6.92749	-7.69043	-8.17871	-6.95801	-12.3291	-12.8784	-17.0288
1930	-2.41089	-1.00708	-6.83594	-7.59888	-8.17871	-6.86645	-12.3596	-12.97	-17.0898
1931	-2.34985	-1.09863	-6.7749	-7.50732	-8.17871	-6.80542	-12.3596	-13.031	-17.1204
1932	-2.31934	-1.19019	-6.71387	-7.44629	-8.17871	-6.74438	-12.3291	-13.1226	-17.1814
1933	-2.28882	-1.28174	-6.68335	-7.41577	-8.17871	-6.65283	-12.3291	-13.2141	-17.2119
1934	-2.2583	-1.34277	-6.62231	-7.41577	-8.14819	-6.5918	-12.2986	-13.3057	-17.2424
1935	-2.22778	-1.40381	-6.5918	-7.41577	-8.11767	-6.56128	-12.2681	-13.4277	-17.273
1936	-2.19727	-1.46484	-6.56128	-7.44629	-8.11767	-6.53076	-12.2376	-13.5193	-17.3035
1937	-2.19727	-1.49536	-6.53076	-7.44629	-8.05664	-6.50024	-12.207	-13.6108	-17.3035
1938	-2.19727	-1.52588	-6.46973	-7.44629	-8.02612	-6.50024	-12.1765	-13.6414	-17.334
1939	-2.22778	-1.5564	-6.40869	-7.41577	-7.96509	-6.46973	-12.146	-13.6719	-17.334
1940	-2.2583	-1.5564	-6.34766	-7.38525	-7.93457	-6.46973	-12.146	-13.6414	-17.334
1941	-2.28882	-1.5564	-6.2561	-7.32422	-7.87353	-6.43921	-12.146	-13.5498	-17.334
1942	-2.31934	-1.5564	-6.19507	-7.23267	-7.8125	-6.40869	-12.1155	-13.4582	-17.3035
1943	-2.38037	-1.52588	-6.10352	-7.14111	-7.75146	-6.37817	-12.085	-13.3057	-17.273
1944	-2.41089	-1.49536	-6.04248	-7.04956	-7.69043	-6.34766	-12.0239	-13.1531	-17.2424
1945	-2.44141	-1.49536	-5.95093	-6.92749	-7.65991	-6.31714	-11.9629	-12.97	-17.1814
1946	-2.47192	-1.46484	-5.88989	-6.83594	-7.62939	-6.28662	-11.8713	-12.8174	-17.1204
1947	-2.50244	-1.43433	-5.79834	-6.74438	-7.59888	-6.2561	-11.7493	-12.6343	-17.0288
1948	-2.50244	-1.40381	-5.7373	-6.62231	-7.59888	-6.22559	-11.6577	-12.5122	-16.9678
1949	-2.47192	-1.40381	-5.70679	-6.50024	-7.59888	-6.22559	-11.5356	-12.3901	-16.8762
1950	-2.41089	-1.37329	-5.64575	-6.40869	-7.62939	-6.19507	-11.4746	-12.3291	-16.7847
1951	-2.34985	-1.37329	-5.58472	-6.28662	-7.62939	-6.19507	-11.4136	-12.2681	-16.7236
1952	-2.2583	-1.37329	-5.52368	-6.19507	-7.65991	-6.19507	-11.4136	-12.2681	-16.6321
1953	-2.16675	-1.34277	-5.49316	-6.073	-7.65991	-6.19507	-11.4746	-12.2681	-16.571
1954	-2.0752	-1.34277	-5.46265	-5.98144	-7.65991	-6.16455	-11.5662	-12.2986	-16.5405
1955	-1.98364	-1.34277	-5.43213	-5.88989	-7.65991	-6.19507	-11.6882	-12.2986	-16.51
1956	-1.92261	-1.31226	-5.43213	-5.79834	-7.62939	-6.19507	-11.8408	-12.2986	-16.4795
1957	-1.83105	-1.31226	-5.43213	-5.67627	-7.59888	-6.2561	-12.0544	-12.2681	-16.4795
1958	-1.80054	-1.28174	-5.43213	-5.58472	-7.56836	-6.31714	-12.2376	-12.1765	-16.4795
1959	-1.77002	-1.28174	-5.46265	-5.49316	-7.53784	-6.40869	-12.4512	-12.085	-16.4795
1960	-1.7395	-1.28174	-5.46265	-5.37109	-7.50732	-6.53076	-12.6038	-11.9629	-16.4795
1961	-1.7395	-1.28174	-5.49316	-5.24902	-7.47681	-6.65283	-12.7563	-11.8408	-16.449
1962	-1.77002	-1.28174	-5.49316	-5.12695	-7.44629	-6.80542	-12.8784	-11.7188	-16.4185
1963	-1.80054	-1.31226	-5.49316	-5.0354	-7.44629	-6.98852	-12.9395	-11.5967	-16.3879
1964	-1.83105	-1.34277	-5.49316	-4.94385	-7.44629	-7.14111	-12.9395	-11.5051	-16.3269
1965	-1.86157	-1.34277	-5.43213	-4.91333	-7.47681	-7.26318	-12.9395	-11.4136	-16.2659
1966	-1.89209	-1.37329	-5.37109	-4.88281	-7.47681	-7.41577	-12.8784	-11.3831	-16.2048
1967	-1.92261	-1.40381	-5.31006	-4.88281	-7.50732	-7.50732	-12.7869	-11.322	-16.1438
1968	-1.92261	-1.40381	-5.21851	-4.91333	-7.53784	-7.59888	-12.6953	-11.2915	-16.0828
1969	-1.89209	-1.40381	-5.09644	-4.97436	-7.53784	-7.65991	-12.5732	-11.261	-16.0522
1970	-1.86157	-1.37329	-5.00488	-5.00488	-7.56836	-7.69043	-12.4817	-11.1999	-16.0522
1971	-1.83105	-1.37329	-4.88281	-5.06592	-7.56836	-7.69043	-12.3596	-11.1389	-16.0828
1972	-1.77002	-1.34277	-4.79126	-5.12695	-7.56836	-7.65991	-12.2376	-11.0779	-16.1133
1973	-1.7395	-1.31226	-4.69971	-5.18799	-7.56836	-7.65991	-12.146	-11.0168	-16.1743
1974	-1.67847	-1.28174	-4.60815	-5.21851	-7.56836	-7.62939	-12.0544	-10.9863	-16.2659
1975	-1.61743	-1.28174	-4.54712	-5.21851	-7.53784	-7.59888	-11.9934	-10.9558	-16.3269
1976	-1.5564	-1.25122	-4.45557	-5.18799	-7.53784	-7.59888	-11.9324	-10.9253	-16.4185
1977	-1.49536	-1.25122	-4.36401	-5.15747	-7.50732	-7.59888	-11.8408	-10.9558	-16.4795
1978	-1.40381	-1.25122	-4.30298	-5.09644	-7.44629	-7.59888	-11.7798	-10.9863	-16.51
1979	-1.34277	-1.25122	-4.21143	-5.06592	-7.41577	-7.62939	-11.7493	-11.0168	-16.5405
1980	-1.28174	-1.25122	-4.15039	-5.00488	-7.35474	-7.62939	-11.6882	-11.0779	-16.5405
1981	-1.25122	-1.28174	-4.08935	-4.94385	-7.2937	-7.65991	-11.6577	-11.1389	-16.51
1982	-1.2207	-1.28174	-4.02832	-4.88281	-7.26318	-7.65991	-11.6577	-11.2305	-16.4795
1983	-1.19019	-1.31226	-3.96728	-4.82178	-7.20215	-7.65991	-11.6577	-11.2915	-16.4185
1984	-1.19019	-1.31226	-3.93677	-4.79126	-7.17163	-7.65991	-11.6882	-11.4136	-16.3879
1985	-1.2207	-1.34277	-3.87573	-4.76074	-7.17163	-7.65991	-11.7493	-11.5051	-16.3269
1986	-1.25122	-1.40381	-3.84521	-4.73022	-7.17163	-7.62939	-11.8408	-11.6272	-16.2964
1987	-1.31226	-1.46484	-3.78418	-4.76074	-7.17163	-7.59888	-11.9018	-11.7493	-16.2659
1988	-1.34277	-1.52588	-3.75366	-4.76074	-7.20215	-7.59888	-12.0239	-11.8713	-16.2354
1989	-1.37329	-1.58691	-3.69263	-4.82178	-7.20215	-7.56836	-12.1155	-11.9934	-16.2354
1990	-1.43433	-1.67847	-3.66211	-4.85229	-7.23267	-7.56836	-12.207	-12.1155	-16.2354
1991	-1.46484	-1.7395	-3.63159	-4.91333	-7.23267	-7.53784	-12.2681	-12.2376	-16.2354
1992	-1.49536	-1.80054	-3.60107	-4.94385	-7.26318	-7.53784	-12.2986	-12.3291	-16.2354
1993	-1.52588	-1.86157	-3.60107	-4.97436	-7.26318	-7.50732	-12.3291	-12.4207	-16.2659
1994	-1.52588	-1.92261	-3.57056	-4.97436	-7.23267	-7.47681	-12.2986	-12.5122	-16.2659
1995	-1.5564	-1.95312	-3.57056	-4.94385	-7.23267	-7.44629	-12.2376	-12.5732	-16.2659
1996	-1.58691	-1.98364	-3.57056	-4.91333	-7.20215	-7.41577	-12.146	-12.6038	-16.2354
1997	-1.61743	-2.01416	-3.57056	-4.85229	-7.20215	-7.38525	-12.0544	-12.6343	-16.2354
1998	-1.64795	-2.04468	-3.57056	-4.76074	-7.20215	-7.2937	-11.9324	-12.6343	-16.2354
1999	-1.67847	-2.0752	-3.54004	-4.69971	-7.17163	-7.23267	-11.8408	-12.6343	-16.2659
[truncated: 10,001 more rows]

## Sheet: Panel_b_data
MRC duration (s)
	Stimulus duration 30 ms	50 ms	80 ms	100 ms	150 ms	200 ms	300 ms	500 ms	1 s
1	60.8	74	105.5	176.3	194.7	298.3	315.5	540.15	1196.6
2	44.15	81.45	118.25	121.55	163.1	219.15	330.75	490.05	1223.65
3	73.5	81.6	107.3	123.15	171.05	206.5	320.3	513.9	952.7
4	52.9	75.7	94.4	124.1	184.85	279.25	346.7	527	1000.5
5	51.35	62.55	110.8	118.7	171.1	222.7	325.3	539.3	1033.9
6	44.55	67.95	102.7	123.4	171.1	214.7	345.85	579.3	836.2
7	57.05			133.6			324.95		893
mean	54.9	73.875	106.492	131.543	175.983	240.1	329.907	531.617	1019.51
SEM	3.8566	3.07551	3.26109	7.66	4.71502	15.7435	4.584	12.2045	55.1348
Peak MRC (pA)
	Stimulus duration 30 ms	50 ms	80 ms	100 ms	150 ms	200 ms	300 ms	500 ms	1 s
1	64.2524	48.6845	24.0451	42.3594	38.1162	34.3866	33.3839	37.6004	45.2351
2	28.5578	23.0264	53.8099	46.5444	22.4034	25.9378	30.4404	29.8672	36.2661
3	54.5253	29.3929	46.4851	54.2807	22.5718	46.7767	39.4809	36.5726	43.9719
4	34.2675	40.2488	42.4068	40.9083	15.7837	30.9339	39.6078	31.1448	29.0122
5	33.4052	32.7201	49.5805	40.727	47.6605	51.0839	34.8187	44.5988	43.0255
6	23.6036	53.4112	24.5551	22.2999	64.2524	25.0142	43.0455	37.2677	25.5419
7	15.183			20.5551			39.5799		46.0418
mean	36.2564	37.914	40.1471	38.2393	35.1313	35.6888	37.1938	36.1752	38.4421
SEM	6.53392	4.77089	5.23871	4.68885	7.54542	4.44704	1.66733	2.15588	3.14552

## Sheet: Panel_c_trace
	Interval: 30 ms	500 ms	2 s
1	-1.98364	-1.34277	-2.2583
2	-1.46484	-0.97656	-2.74658
3	-1.95312	-1.43433	-2.89917
4	-2.31934	-2.53296	-2.47192
5	-2.19727	-2.16675	-1.06812
6	-3.20435	-2.04468	-0.88501
7	-2.68555	-2.01416	-1.46484
8	-2.65503	-2.59399	-1.43433
9	-2.16675	-2.68555	-0.97656
10	-1.83105	-2.10571	-0.85449
11	-2.13623	-1.52588	-0.42725
12	-1.86157	-1.12915	-1.15967
13	-1.5564	-2.28882	-1.12915
14	-1.58691	-1.92261	-0.82397
15	-1.19019	-1.7395	-1.64795
16	-1.37329	-1.5564	-2.16675
17	-1.40381	-1.64795	-2.31934
18	-1.00708	-1.58691	-0.57983
19	-1.19019	-1.80054	-0.79346
20	-1.40381	-1.52588	-1.12915
21	-0.61035	-1.77002	-1.12915
22	-1.7395	-1.43433	-1.98364
23	-2.68555	-1.12915	-1.80054
24	-2.34985	-1.64795	-0.5188
25	-1.09863	-2.13623	-0.09155
26	-1.25122	-2.19727	-0.88501
27	-2.28882	-1.89209	-1.83105
28	-1.98364	-1.49536	-2.89917
29	-0.88501	-1.61743	-2.71606
30	-1.37329	-2.01416	-2.34985
31	-1.25122	-1.70898	-1.49536
32	-0.91553	-2.10571	-0.42725
33	-1.34277	-2.50244	-0.5188
34	-1.49536	-1.77002	-0.76294
35	-1.64795	-1.09863	-1.06812
36	-1.70898	-1.2207	-0.85449
37	-1.80054	-1.67847	-1.09863
38	-0.61035	-1.83105	-1.70898
39	-1.06812	-1.58691	-2.04468
40	-2.2583	-1.80054	-1.40381
41	-1.86157	-1.7395	-0.88501
42	-2.38037	-2.01416	-1.25122
43	-2.10571	-1.49536	-1.40381
44	-1.80054	-1.89209	-1.64795
45	-0.97656	-2.47192	-2.99072
46	-0.7019	-1.61743	-2.92969
47	-0.94604	-2.0752	-1.28174
48	-1.64795	-1.98364	-2.01416
49	-1.34277	-2.44141	-2.83813
50	-2.28882	-1.46484	-1.89209
51	-2.41089	-1.89209	-1.40381
52	-2.47192	-2.80762	-2.0752
53	-1.58691	-1.67847	-1.5564
54	-0.67139	-1.83105	-1.92261
55	-0.85449	-1.70898	-1.86157
56	-0.97656	-2.19727	-1.95312
57	-1.12915	-2.2583	-1.86157
58	-1.5564	-1.46484	-2.31934
59	-1.77002	-1.46484	-2.74658
60	-2.10571	-1.2207	-1.86157
61	-1.52588	-1.37329	-1.7395
62	-0.91553	-0.82397	-2.04468
63	-0.94604	-1.49536	-2.31934
64	-1.40381	-1.7395	-2.01416
65	-1.95312	-2.10571	-1.61743
66	-2.50244	-2.16675	-0.97656
67	-1.92261	-1.28174	-1.34277
68	-2.10571	-1.98364	-1.28174
69	-2.31934	-2.47192	-0.79346
70	-2.34985	-1.12915	-1.28174
71	-2.19727	-1.28174	-1.67847
72	-2.68555	-1.64795	-1.12915
73	-3.26538	-1.92261	-1.77002
74	-2.92969	-1.80054	-1.95312
75	-1.43433	-1.89209	-1.86157
76	-2.10571	-2.19727	-2.44141
77	-2.62451	-2.80762	-1.98364
78	-1.92261	-3.44849	-1.61743
79	-0.73242	-2.50244	-2.56348
80	-1.5564	-1.67847	-2.13623
81	-2.01416	-3.14331	-1.5564
82	-2.31934	-2.65503	-1.28174
83	-2.04468	-1.5564	-1.86157
84	-0.97656	-1.15967	-1.64795
85	-1.19019	-1.49536	-2.47192
86	-2.89917	-2.34985	-2.10571
87	-2.28882	-3.05176	-1.61743
88	-1.80054	-3.35693	-1.86157
89	-0.82397	-2.44141	-2.0752
90	-0.57983	-1.12915	-1.37329
91	-2.28882	-2.01416	-1.7395
92	-2.56348	-1.77002	-2.28882
93	-2.56348	-0.88501	-2.50244
94	-2.62451	-1.0376	-2.80762
95	-2.22778	-1.31226	-2.59399
96	-1.58691	-1.15967	-1.5564
97	-0.82397	-1.43433	-1.19019
98	-1.28174	-1.98364	-1.15967
99	-1.46484	-2.34985	-2.10571
100	-0.67139	-2.28882	-2.92969
101	-0.91553	-2.44141	-1.98364
102	-1.46484	-2.7771	-1.46484
103	-1.86157	-2.83813	-1.70898
104	-1.5564	-2.7771	-1.58691
105	-0.73242	-2.19727	-1.95312
106	-1.34277	-3.08228	-1.70898
107	-1.92261	-3.14331	-2.59399
108	-0.54932	-1.89209	-2.38037
109	-0.85449	-1.80054	-0.85449
110	-1.37329	-1.92261	-0.73242
111	-1.34277	-2.22778	-0.45776
112	-0.97656	-2.89917	-0.24414
113	-1.09863	-2.9602	-1.15967
114	-0.76294	-1.77002	-1.49536
115	-1.06812	-1.46484	-2.44141
116	-1.52588	-1.77002	-0.97656
117	-0.67139	-2.44141	-0.24414
118	-0.15259	-3.44849	-1.25122
119	-0.48828	-3.57056	-2.04468
120	0.03052	-2.62451	-2.04468
121	0.45776	-1.98364	-2.56348
122	-0.21362	-1.95312	-2.0752
123	-1.15967	-1.5564	-2.89917
124	-1.5564	-1.61743	-2.44141
125	-0.88501	-2.59399	-1.12915
126	-0.91553	-2.68555	-0.7019
127	-1.58691	-1.80054	-1.80054
128	-1.61743	-2.04468	-2.7771
129	-0.82397	-1.7395	-2.28882
130	-0.73242	-1.34277	-2.83813
131	-1.2207	-2.34985	-2.71606
132	-0.88501	-2.41089	-2.01416
133	-1.86157	-2.2583	-1.64795
134	-1.70898	-1.98364	-1.12915
135	-1.37329	-1.89209	-1.15967
136	-0.57983	-1.28174	-1.37329
137	0.24414	-1.00708	-2.44141
138	-1.06812	-1.37329	-2.62451
139	-1.5564	-2.13623	-1.58691
140	-1.92261	-2.44141	-1.12915
141	-0.97656	-1.52588	-1.92261
142	-1.67847	-1.86157	-1.95312
143	-1.49536	-2.0752	-1.70898
144	-0.76294	-1.95312	-1.86157
145	-0.33569	-1.43433	-1.70898
146	-0.64087	-1.49536	-1.83105
147	-0.5188	-2.22778	-1.64795
148	-1.49536	-2.10571	-2.22778
149	-1.31226	-1.40381	-2.74658
150	-1.09863	-2.31934	-1.98364
151	-1.12915	-2.10571	-1.28174
152	-0.79346	-1.5564	-1.77002
153	-1.12915	-2.13623	-2.65503
154	-0.76294	-2.01416	-2.80762
155	-2.13623	-0.97656	-2.01416
156	-1.98364	-1.46484	-1.12915
157	-1.09863	-2.13623	-1.5564
158	-1.12915	-1.40381	-1.46484
159	-0.97656	-0.82397	-0.94604
160	-1.15967	-1.64795	-1.06812
161	-1.40381	-1.86157	-1.15967
162	-0.76294	-1.70898	-1.31226
163	-0.24414	-2.28882	-1.70898
164	-0.54932	-2.13623	-1.19019
165	-0.94604	-2.19727	-1.31226
166	-0.97656	-2.56348	-1.61743
167	-1.09863	-2.34985	-1.83105
168	-1.58691	-1.64795	-2.13623
169	-1.98364	-1.12915	-3.32642
170	-2.22778	-1.49536	-1.86157
171	-1.40381	-1.83105	-1.00708
172	-1.25122	-2.2583	-1.0376
173	-1.49536	-2.13623	-1.34277
174	-1.70898	-1.7395	-2.16675
175	-0.97656	-1.70898	-2.56348
176	-0.7019	-1.43433	-1.52588
177	-0.85449	-0.85449	-1.37329
178	-0.85449	-0.39673	-1.89209
179	-1.37329	-0.97656	-2.19727
180	-1.58691	-1.40381	-1.43433
181	-1.12915	-1.7395	-1.34277
182	-0.94604	-2.68555	-1.7395
183	-1.2207	-2.22778	-1.64795
184	-2.19727	-1.37329	-1.46484
185	-2.01416	-1.19019	-2.2583
186	-1.64795	-1.77002	-1.67847
187	-0.82397	-1.58691	-0.82397
188	-1.06812	-1.34277	-1.98364
189	-2.13623	-1.25122	-2.34985
190	-2.0752	-1.86157	-1.98364
191	-1.09863	-2.56348	-2.16675
192	-0.45776	-2.9602	-2.10571
193	-1.7395	-1.89209	-1.83105
194	-2.2583	-1.95312	-2.19727
195	-1.49536	-1.77002	-1.19019
196	-0.64087	-1.83105	-1.31226
197	-0.39673	-1.09863	-1.64795
198	-1.31226	-1.67847	-2.10571
199	-1.58691	-1.58691	-2.16675
200	-1.67847	-1.31226	-2.86865
201	-1.7395	-1.37329	-2.38037
202	-1.37329	-1.61743	-1.06812
203	-0.94604	-2.44141	-0.97656
204	-1.09863	-2.28882	-2.04468
205	-1.12915	-1.92261	-1.83105
206	-1.7395	-1.12915	-1.52588
207	-1.92261	-0.85449	-2.59399
208	-1.0376	-1.43433	-2.56348
209	0.5188	-1.2207	-2.68555
210	-0.27466	-1.7395	-2.89917
211	-1.09863	-1.46484	-2.68555
212	-0.79346	-1.61743	-2.83813
213	-0.48828	-1.80054	-3.38745
214	-1.0376	-0.88501	-2.86865
215	-1.25122	-0.85449	-3.05176
216	-1.15967	-1.15967	-2.89917
217	-1.2207	-1.37329	-2.31934
218	-2.10571	-2.0752	-2.22778
219	-1.12915	-2.01416	-2.71606
220	-1.52588	-1.2207	-2.68555
221	-1.7395	-1.34277	-3.17383
222	-1.31226	-2.01416	-2.86865
223	-1.46484	-2.38037	-1.98364
224	-1.92261	-2.10571	-2.19727
225	-1.46484	-1.77002	-2.22778
226	-1.19019	-1.28174	-1.67847
227	-0.85449	-1.2207	-2.19727
228	-1.15967	-1.86157	-2.68555
229	-1.80054	-2.7771	-3.17383
230	-2.16675	-1.80054	-2.62451
231	-1.98364	-0.73242	-2.34985
232	-0.97656	-1.58691	-1.52588
233	-0.42725	-2.38037	-1.19019
234	-0.97656	-1.7395	-1.31226
235	-0.97656	-2.44141	-1.43433
236	-0.67139	-2.47192	-1.98364
237	-1.00708	-1.70898	-2.10571
238	-1.0376	-1.58691	-2.56348
239	-0.5188	-1.92261	-1.61743
240	-1.5564	-1.98364	-1.28174
241	-1.25122	-2.53296	-1.64795
242	-1.37329	-2.59399	-1.46484
243	-0.88501	-3.14331	-1.86157
244	-0.67139	-2.47192	-1.5564
245	-0.97656	-3.05176	-1.28174
246	-0.27466	-2.9602	-1.5564
247	-0.79346	-2.0752	-1.98364
248	-1.40381	-2.59399	-2.38037
249	-0.88501	-3.41797	-2.19727
250	-1.25122	-2.53296	-2.31934
251	-1.06812	-1.34277	-1.7395
252	-1.15967	-1.5564	-1.09863
253	-0.94604	-0.85449	-1.49536
254	-1.34277	-2.13623	-1.61743
255	-1.28174	-3.08228	-1.40381
256	-1.49536	-2.13623	-1.89209
257	-1.49536	-1.92261	-1.77002
258	-0.5188	-2.0752	-1.61743
259	-0.61035	-2.13623	-1.09863
260	-1.52588	-1.61743	-1.19019
261	-1.09863	-0.54932	-2.04468
262	-0.82397	-0.45776	-2.22778
263	-1.46484	-1.31226	-1.98364
264	-1.80054	-1.49536	-1.95312
265	-2.16675	-1.12915	-2.16675
266	-1.86157	-1.06812	-0.82397
267	-2.19727	-0.79346	-0.42725
268	-2.16675	-1.12915	-1.86157
269	-1.7395	-1.7395	-1.95312
270	-2.04468	-1.58691	-1.89209
271	-2.34985	-1.67847	-2.74658
272	-1.0376	-2.31934	-2.34985
273	-0.36621	-1.89209	-1.58691
274	-1.25122	-1.61743	-1.52588
275	-0.76294	-1.58691	-1.34277
276	-0.15259	-1.43433	-1.52588
277	-0.85449	-1.77002	-2.80762
278	-0.91553	-1.83105	-2.62451
279	-0.85449	-1.70898	-2.19727
280	-0.61035	-1.5564	-2.10571
281	-1.00708	-1.61743	-1.58691
282	-1.61743	-2.13623	-1.40381
283	-1.61743	-2.56348	-2.28882
284	-0.73242	-1.7395	-1.83105
285	-1.34277	-1.98364	-2.10571
286	-2.2583	-1.89209	-1.80054
287	-2.71606	-1.95312	-1.43433
288	-1.19019	-1.5564	-0.73242
289	-0.39673	-2.10571	-0.64087
290	-1.83105	-1.77002	-0.61035
291	-2.47192	-1.00708	-1.77002
292	-1.31226	-0.54932	-1.92261
293	-0.30518	-1.25122	-1.00708
294	-1.64795	-1.67847	-1.25122
295	-0.97656	-2.13623	-1.86157
296	-1.00708	-1.86157	-1.86157
297	-1.70898	-2.44141	-1.43433
298	-0.73242	-2.53296	-1.34277
299	-0.24414	-2.2583	-1.46484
300	-1.12915	-1.61743	-2.47192
301	-1.46484	-1.67847	-2.71606
302	-1.19019	-1.86157	-1.80054
303	-1.43433	-1.77002	-0.76294
304	-1.52588	-2.16675	-0.5188
305	-2.01416	-1.86157	-0.97656
306	-1.86157	-1.5564	-0.85449
307	-2.13623	-1.25122	-1.64795
308	-2.2583	-1.0376	-1.77002
309	-3.38745	-1.2207	-1.52588
310	-2.99072	-1.19019	-1.70898
311	-1.98364	-0.64087	-1.46484
312	-2.68555	-0.94604	-1.19019
313	-2.38037	-1.61743	-1.15967
314	-1.83105	-1.2207	-1.09863
315	-1.40381	-0.57983	-1.61743
316	-2.04468	-1.0376	-1.2207
317	-1.7395	-1.83105	-1.09863
318	-1.89209	-1.89209	-1.28174
319	-2.01416	-1.95312	-1.09863
320	-2.38037	-1.00708	-0.94604
321	-2.7771	-2.50244	-1.67847
322	-3.14331	-3.54004	-1.67847
323	-3.2959	-2.28882	-2.04468
324	-3.44849	-1.64795	-0.85449
325	-3.17383	-1.77002	-1.61743
326	-2.53296	-1.86157	-2.2583
327	-2.28882	-1.61743	-2.19727
328	-2.47192	-1.61743	-2.31934
329	-1.40381	-2.01416	-2.7771
330	-2.0752	-2.22778	-1.52588
331	-2.01416	-1.46484	-1.52588
332	-1.67847	-1.64795	-1.43433
333	-1.67847	-1.5564	-1.2207
334	-2.0752	-2.2583	-1.77002
335	-1.70898	-2.80762	-2.53296
336	-1.83105	-2.01416	-2.65503
337	-1.25122	-1.15967	-2.19727
338	-2.16675	-1.31226	-1.61743
339	-1.98364	-2.31934	-3.9978
340	-2.56348	-2.04468	-5.24902
341	-2.19727	-0.85449	-4.15039
342	-2.50244	-0.39673	-2.65503
343	-2.31934	-0.7019	-1.89209
344	-1.98364	-1.70898	-2.50244
345	-2.13623	-1.86157	-2.01416
346	-1.31226	-1.7395	-1.98364
347	-0.88501	-1.83105	-2.0752
348	-0.39673	-0.94604	-1.28174
349	-1.46484	-0.09155	-0.94604
350	-2.22778	-1.25122	-1.95312
351	-2.53296	-1.06812	-2.10571
352	-1.77002	-0.45776	-1.64795
353	-1.09863	-0.79346	-1.43433
354	-0.73242	-1.64795	-1.00708
355	-1.7395	-1.80054	-1.2207
356	-2.34985	-2.10571	-0.82397
357	-1.64795	-1.28174	-0.88501
358	-1.98364	-2.04468	-1.61743
359	-2.38037	-1.19019	-2.04468
360	-2.01416	-1.09863	-2.16675
361	-2.47192	-2.38037	-1.15967
362	-2.41089	-2.04468	-0.5188
363	-2.89917	-2.01416	-1.06812
364	-1.95312	-1.83105	-1.67847
365	-1.09863	-2.13623	-1.37329
366	-1.40381	-2.16675	-0.91553
367	-1.28174	-1.64795	-1.7395
368	-1.28174	-1.64795	-2.41089
369	-1.64795	-1.34277	-1.80054
370	-1.67847	-1.46484	-1.2207
371	-2.83813	-1.92261	-1.43433
372	-3.32642	-2.68555	-1.19019
373	-1.46484	-2.0752	-0.64087
374	-0.36621	-1.64795	-1.28174
375	-1.15967	-1.52588	-1.06812
376	-2.16675	-1.83105	-0.30518
377	-1.67847	-2.10571	-0.64087
378	-1.28174	-2.22778	-0.5188
379	-1.52588	-1.2207	-0.7019
380	-0.82397	-2.56348	-1.0376
381	-1.19019	-3.08228	-1.15967
382	-2.28882	-2.92969	-0.97656
383	-1.37329	-2.13623	-1.25122
384	-1.19019	-1.12915	-1.37329
385	-1.58691	-1.28174	-0.7019
386	-1.00708	-1.12915	-0.42725
387	-1.43433	-1.5564	-1.19019
388	-1.86157	-2.56348	-1.64795
389	-1.77002	-2.19727	-1.83105
390	-1.58691	-2.22778	-1.15967
391	-0.97656	-2.13623	-0.33569
392	-1.5564	-1.92261	-0.5188
393	-2.04468	-2.04468	-1.34277
394	-1.5564	-1.40381	-0.94604
395	-1.70898	-0.88501	-1.31226
396	-2.38037	-2.31934	-1.28174
397	-3.2959	-2.59399	-2.16675
398	-3.87573	-1.92261	-2.34985
399	-2.28882	-1.37329	-0.82397
400	-1.2207	-0.61035	-0.91553
401	-1.43433	-1.31226	-1.37329
402	-2.34985	-1.34277	-1.95312
403	-2.22778	-1.64795	-2.28882
404	-1.37329	-1.83105	-2.19727
405	-1.12915	-2.47192	-2.41089
406	-0.97656	-2.50244	-1.89209
407	-1.61743	-0.88501	-0.97656
408	-2.0752	-1.58691	-2.68555
409	-1.61743	-1.70898	-3.26538
410	-1.64795	-2.28882	-2.31934
411	-2.22778	-2.50244	-2.71606
412	-0.85449	-1.89209	-2.31934
413	-1.89209	-1.70898	-2.13623
414	-2.34985	-2.74658	-2.34985
415	-2.50244	-1.86157	-1.61743
416	-1.7395	-1.58691	-2.74658
417	-1.19019	-2.28882	-3.20435
418	-2.2583	-2.50244	-2.50244
419	-2.44141	-2.38037	-2.31934
420	-2.50244	-2.74658	-2.28882
421	-2.01416	-2.74658	-2.44141
422	-1.89209	-2.65503	-1.7395
423	-2.44141	-2.62451	-1.40381
424	-3.17383	-1.83105	-1.77002
425	-2.80762	-1.00708	-2.04468
426	-2.86865	-1.2207	-1.92261
427	-2.83813	-2.04468	-1.52588
428	-2.41089	-1.80054	-1.31226
429	-2.10571	-2.28882	-1.49536
430	-2.13623	-2.41089	-1.40381
431	-1.83105	-2.0752	-0.61035
432	-1.98364	-2.16675	-0.82397
433	-1.98364	-2.38037	-1.49536
434	-2.50244	-2.44141	-2.01416
435	-2.34985	-2.22778	-1.80054
436	-2.41089	-2.19727	-1.95312
437	-2.53296	-1.52588	-2.71606
438	-2.22778	-1.64795	-2.16675
439	-2.38037	-2.22778	-1.2207
440	-1.92261	-0.57983	-1.40381
441	-1.86157	-1.25122	-2.34985
442	-2.31934	-1.43433	-2.28882
443	-1.89209	-1.0376	-1.49536
444	-1.37329	-1.80054	-1.61743
445	-1.15967	-1.83105	-2.38037
446	-1.46484	-1.61743	-2.22778
447	-2.19727	-1.64795	-2.68555
448	-2.0752	-2.50244	-2.68555
449	-1.7395	-2.04468	-1.89209
450	-1.34277	-0.91553	-1.77002
451	-0.97656	-1.70898	-1.98364
452	-1.64795	-1.15967	-2.47192
453	-2.13623	-1.43433	-2.01416
454	-2.53296	-1.43433	-1.12915
455	-1.0376	-1.77002	-0.61035
456	-0.27466	-1.43433	-0.30518
457	-0.85449	-1.83105	-1.25122
458	-2.59399	-2.13623	-1.19019
459	-2.04468	-2.28882	-1.0376
460	-1.92261	-1.92261	-2.2583
461	-0.85449	-1.34277	-1.89209
462	-0.36621	-1.34277	-1.31226
463	-1.19019	-2.04468	-1.98364
464	-1.5564	-2.71606	-2.47192
465	-1.46484	-2.16675	-1.83105
466	-1.67847	-1.06812	-1.7395
467	-1.2207	-1.40381	-1.67847
468	-0.48828	-1.7395	-1.77002
469	-1.61743	-1.89209	-1.80054
470	-2.10571	-2.04468	-1.06812
471	-2.2583	-1.83105	-0.85449
472	-1.95312	-1.12915	-1.83105
473	-0.64087	-2.13623	-1.25122
474	-1.46484	-2.10571	-1.67847
475	-1.92261	-1.67847	-1.09863
476	-1.77002	-1.09863	-1.25122
477	-1.40381	-0.7019	-1.52588
478	-1.77002	-0.18311	-2.47192
479	-1.86157	-0.54932	-1.19019
480	-2.31934	-1.15967	-1.2207
481	-2.65503	-1.46484	-1.34277
482	-2.01416	-1.40381	-1.37329
483	-1.95312	-1.46484	-1.15967
484	-1.7395	-1.0376	-0.85449
485	-2.34985	-1.19019	-0.67139
486	-2.65503	-1.83105	-1.5564
487	-2.16675	-1.86157	-1.89209
488	-1.80054	-1.31226	-2.31934
489	-1.98364	-1.25122	-2.92969
490	-2.34985	-1.49536	-2.0752
491	-2.89917	-1.34277	-2.2583
492	-2.89917	-1.86157	-2.44141
493	-2.71606	-1.7395	-1.67847
494	-2.0752	-1.46484	-2.28882
495	-2.56348	-1.25122	-2.38037
496	-3.2959	-0.54932	-1.80054
497	-3.02124	-0.85449	-1.86157
498	-2.2583	-1.70898	-2.59399
499	-2.31934	-1.86157	-1.70898
500	-2.99072	-1.49536	-1.34277
501	-2.59399	-1.37329	-1.00708
502	-1.98364	-1.46484	-0.54932
503	-1.70898	-0.94604	-0.45776
504	-2.74658	-1.92261	-1.7395
505	-2.38037	-1.95312	-1.52588
506	-1.83105	-1.19019	-1.0376
507	-1.0376	-1.7395	-2.68555
508	-1.37329	-2.22778	-2.38037
509	-1.89209	-1.77002	-1.77002
510	-1.52588	-1.40381	-1.92261
511	-2.13623	-1.67847	-2.2583
512	-3.14331	-1.40381	-2.04468
513	-2.41089	-2.01416	-0.88501
514	-1.89209	-2.71606	-1.83105
515	-1.80054	-2.50244	-2.47192
516	-2.04468	-0.91553	-1.83105
517	-2.44141	-0.73242	-1.19019
518	-2.10571	-1.46484	-2.0752
519	-2.7771	-1.43433	-1.43433
520	-3.02124	-1.67847	-1.37329
521	-2.0752	-0.94604	-1.61743
522	-1.95312	-0.88501	-1.89209
523	-2.83813	-0.79346	-1.31226
524	-1.95312	-0.45776	-1.2207
525	-1.80054	-1.2207	-1.80054
526	-2.38037	-1.37329	-2.04468
527	-1.92261	-0.97656	-1.49536
528	-2.41089	-2.28882	-1.2207
529	-2.56348	-2.71606	-0.73242
530	-1.7395	-1.49536	-0.85449
531	-1.58691	-1.19019	-0.67139
532	-1.09863	-1.46484	-1.70898
533	-0.54932	-1.34277	-2.86865
534	-1.31226	-1.89209	-2.22778
535	-2.01416	-1.43433	-0.82397
536	-2.01416	-2.10571	-1.58691
537	-0.97656	-2.53296	-2.34985
538	-1.31226	-1.25122	-1.80054
539	-2.28882	-1.40381	-2.22778
540	-1.5564	-2.47192	-3.02124
541	-0.54932	-2.41089	-2.13623
542	-1.40381	-1.15967	-1.25122
543	-1.83105	-0.54932	-1.37329
544	-1.95312	-1.58691	-1.09863
545	-1.83105	-2.19727	-1.77002
546	-1.09863	-1.80054	-1.43433
547	-0.03052	-2.38037	-1.67847
548	-0.97656	-1.89209	-1.67847
549	-1.52588	-1.67847	-2.10571
550	-2.41089	-2.0752	-1.37329
551	-1.86157	-2.04468	-2.2583
552	-1.89209	-1.98364	-2.44141
553	-2.38037	-1.98364	-1.80054
554	-2.83813	-2.19727	-1.70898
555	-2.68555	-1.95312	-2.0752
556	-2.04468	-1.64795	-2.16675
557	-1.0376	-2.50244	-1.7395
558	-0.21362	-2.80762	-1.5564
559	-1.92261	-1.37329	-1.92261
560	-2.59399	-1.5564	-2.38037
561	-2.62451	-1.80054	-2.01416
562	-2.0752	-1.19019	-1.19019
563	-1.7395	-1.7395	-1.7395
564	-1.86157	-2.65503	-2.10571
565	-1.2207	-2.53296	-1.28174
566	-1.61743	-2.62451	-1.67847
567	-1.83105	-2.31934	-2.41089
568	-1.2207	-1.31226	-1.67847
569	-1.28174	-1.49536	-1.09863
570	-2.28882	-1.06812	-1.40381
571	-2.34985	-0.91553	-1.46484
572	-1.77002	-1.52588	-1.28174
573	-1.37329	-1.52588	-1.06812
574	-1.15967	-1.37329	-1.31226
575	-1.0376	-1.09863	-0.82397
576	-1.5564	-1.12915	-0.85449
577	-1.80054	-2.19727	-1.31226
578	-1.77002	-2.01416	-1.49536
579	-0.67139	-2.0752	-1.95312
580	-1.09863	-1.64795	-1.43433
581	-1.2207	-1.61743	-1.31226
582	-0.33569	-1.92261	-2.44141
583	-0.79346	-2.13623	-2.65503
584	-1.43433	-2.71606	-2.47192
585	-0.73242	-2.99072	-2.13623
586	-1.06812	-2.83813	-1.5564
587	-1.25122	-1.98364	-1.7395
588	-1.37329	-1.64795	-2.34985
589	-1.2207	-1.95312	-2.80762
590	-0.5188	-2.50244	-2.10571
591	-0.94604	-1.31226	-2.50244
592	-2.56348	-1.2207	-3.20435
593	-2.19727	-0.76294	-2.71606
594	-1.40381	-0.82397	-2.13623
595	-2.62451	-0.88501	-2.22778
596	-3.32642	-1.2207	-2.04468
597	-3.08228	-1.2207	-2.62451
598	-2.44141	-2.28882	-2.19727
599	-2.34985	-1.80054	-1.83105
600	-3.26538	-2.2583	-2.0752
601	-3.57056	-1.77002	-1.49536
602	-3.96728	-1.0376	-1.83105
603	-5.06592	-1.31226	-2.0752
604	-5.31006	-2.10571	-2.04468
605	-5.7373	-2.04468	-1.80054
606	-7.72095	-1.40381	-1.80054
607	-9.21631	-0.97656	-2.31934
608	-9.12475	-1.28174	-1.49536
609	-8.60596	-0.7019	-1.25122
610	-10.6506	-1.19019	-1.34277
611	-12.1155	-1.5564	-2.19727
612	-12.1765	-1.98364	-2.0752
613	-11.1084	-1.61743	-1.92261
614	-10.5591	-2.34985	-2.2583
615	-9.76562	-2.31934	-2.22778
616	-10.4675	-2.38037	-2.47192
617	-11.1694	-2.0752	-1.28174
618	-12.1765	-2.0752	-0.7019
619	-13.1836	-1.37329	-0.30518
620	-14.7705	-1.49536	-1.34277
621	-15.4114	-1.7395	-1.25122
622	-15.564	-0.97656	-1.61743
623	-15.5029	-1.34277	-1.83105
624	-15.6555	-1.89209	-1.92261
625	-16.7541	-2.31934	-2.34985
626	-17.4255	-2.19727	-2.56348
627	-17.9138	-1.37329	-1.89209
628	-18.7988	-0.91553	-2.13623
629	-19.0735	-1.43433	-2.01416
630	-19.989	-1.2207	-2.13623
631	-20.9045	-1.15967	-2.0752
632	-20.9656	-2.10571	-3.20435
633	-20.7214	-2.34985	-2.86865
634	-19.6838	-2.04468	-2.86865
635	-20.874	-1.64795	-3.02124
636	-22.2473	-1.2207	-3.57056
637	-24.5361	-1.58691	-3.84521
638	-25.4517	-2.53296	-3.26538
639	-25.1465	-1.70898	-1.80054
640	-24.1699	-1.98364	-2.2583
641	-23.4985	-1.77002	-3.14331
642	-26.6113	-0.67139	-1.34277
643	-28.3814	-1.58691	-0.7019
644	-29.0222	-2.41089	-2.38037
645	-28.9612	-2.16675	-2.83813
646	-28.1067	-2.10571	-1.77002
647	-28.9307	-1.98364	-2.10571
648	-30.5786	-1.86157	-2.2583
649	-30.9753	-2.34985	-2.10571
650	-30.9143	-2.53296	-2.31934
651	-30.9753	-1.83105	-1.52588
652	-31.9519	-1.77002	-2.13623
653	-31.6772	-1.98364	-3.26538
654	-30.7617	-1.34277	-2.68555
655	-31.4636	-1.40381	-1.43433
656	-32.6843	-2.19727	-1.40381
657	-33.3862	-1.5564	-1.00708
658	-33.4167	-1.46484	-0.85449
659	-33.2031	-1.58691	-1.34277
660	-32.4402	-1.43433	-2.22778
661	-31.3721	-2.22778	-2.92969
662	-30.8838	-1.7395	-3.11279
663	-30.7312	-1.83105	-2.47192
664	-29.602	-2.0752	-2.0752
665	-29.1138	-1.49536	-2.65503
666	-29.0832	-1.34277	-2.89917
667	-29.7546	-1.98364	-2.89917
668	-30.8227	-2.13623	-2.10571
669	-29.9377	-1.49536	-1.67847
670	-29.1443	-1.70898	-2.31934
671	-28.3814	-2.65503	-2.10571
672	-28.0762	-2.04468	-2.28882
673	-28.2593	-1.58691	-0.97656
674	-30.0293	-2.13623	-0.88501
675	-29.9377	-2.01416	-0.82397
676	-29.5105	-1.0376	-1.12915
677	-29.7852	-1.06812	-1.92261
678	-29.3274	-1.83105	-1.5564
679	-27.6184	-1.77002	-2.22778
680	-27.5574	-2.2583	-3.2959
681	-27.771	-2.47192	-2.56348
682	-28.1677	-2.22778	-2.13623
683	-28.7476	-1.7395	-2.0752
684	-28.8391	-2.2583	-1.67847
685	-27.5574	-2.38037	-1.5564
686	-26.7029	-2.34985	-1.52588
687	-26.8555	-2.44141	-1.25122
688	-26.7334	-1.67847	-1.25122
689	-26.3977	-2.01416	-1.77002
690	-25.4517	-1.64795	-1.86157
691	-25.6653	-1.37329	-2.38037
692	-25.7873	-1.00708	-1.40381
693	-26.4893	-1.46484	-0.64087
694	-27.3743	-1.95312	-0.97656
695	-27.1912	-1.89209	-2.0752
696	-26.3672	-1.19019	-2.28882
697	-25.2686	-1.2207	-2.34985
698	-26.4587	-2.31934	-3.44849
699	-27.1912	-2.83813	-3.32642
700	-26.0315	-1.95312	-3.26538
701	-25.6653	-1.49536	-1.49536
702	-26.5808	-0.97656	-1.64795
703	-27.2217	-2.47192	-2.50244
704	-26.886	-3.20435	-2.89917
705	-25.7873	-1.70898	-3.14331
706	-25.6958	-1.67847	-2.59399
707	-25.9399	-1.95312	-2.10571
708	-26.886	-1.77002	-1.98364
709	-26.062	-1.43433	-2.41089
710	-25.5127	-0.91553	-1.58691
711	-25.4517	-0.97656	-1.52588
712	-23.7732	-0.85449	-2.19727
713	-23.0408	-1.09863	-1.89209
714	-23.468	-2.71606	-1.0376
715	-23.5596	-1.61743	-1.00708
716	-23.6511	-0.82397	-2.04468
717	-23.3154	-0.21362	-2.38037
718	-21.8506	-1.64795	-2.38037
719	-22.2473	-1.86157	-1.92261
720	-23.4375	-1.28174	-1.61743
721	-22.7966	-1.46484	-1.15967
722	-22.7051	-1.92261	-0.67139
723	-23.6511	-2.38037	-2.13623
724	-23.9258	-2.04468	-2.71606
725	-23.3765	-1.61743	-2.83813
726	-23.6511	-0.94604	-2.31934
727	-24.9634	-0.39673	-1.49536
728	-24.0173	-1.61743	-1.64795
729	-22.8271	-2.56348	-1.61743
730	-22.0642	-1.67847	-1.80054
731	-22.2778	-1.40381	-1.89209
732	-21.4233	-1.49536	-1.98364
733	-21.2097	-1.92261	-2.16675
734	-22.7356	-0.79346	-1.92261
735	-22.8882	-0.94604	-1.89209
736	-21.6675	-1.7395	-2.59399
737	-20.5689	-1.80054	-3.23486
738	-20.7214	-1.46484	-3.14331
739	-20.6299	-0.73242	-2.74658
740	-20.9045	-0.82397	-2.83813
741	-20.813	-1.25122	-2.86865
742	-21.0266	-1.00708	-2.50244
743	-22.1863	-1.43433	-2.83813
744	-21.3623	-1.5564	-3.32642
745	-21.4539	-1.67847	-2.86865
746	-22.8577	-1.52588	-2.99072
747	-23.3459	-1.86157	-3.14331
748	-21.1182	-2.01416	-3.96728
749	-21.1487	-1.58691	-3.90625
750	-20.874	-1.31226	-3.23486
751	-20.6299	-1.80054	-3.69263
752	-22.3999	-1.83105	-3.2959
753	-22.3084	-1.83105	-2.10571
754	-22.0032	-1.98364	-1.80054
755	-21.7285	-2.31934	-1.67847
756	-20.9045	-2.62451	-2.44141
757	-20.6909	-3.17383	-2.41089
758	-20.813	-1.92261	-2.22778
759	-21.698	-0.94604	-1.64795
760	-22.3999	-1.2207	-2.44141
761	-22.4915	-1.43433	-2.28882
762	-22.1558	-0.97656	-2.0752
763	-21.9116	-0.85449	-1.37329
764	-21.0571	-1.37329	-1.89209
765	-19.989	-1.89209	-2.47192
766	-19.3176	-2.80762	-2.80762
767	-20.2331	-1.92261	-1.46484
768	-20.5994	-1.12915	-1.70898
769	-20.0195	-0.7019	-2.04468
770	-19.2261	-1.15967	-2.56348
771	-19.3176	-1.80054	-2.65503
772	-19.8059	-1.49536	-2.7771
773	-20.2942	-1.5564	-1.98364
774	-20.9045	-2.13623	-0.91553
775	-21.1792	-2.44141	-1.5564
776	-20.6299	-2.41089	-2.34985
777	-20.4468	-2.53296	-2.31934
778	-21.1792	-2.19727	-2.13623
779	-22.3694	-1.67847	-1.43433
780	-21.7285	-1.09863	-1.98364
781	-21.3928	-0.88501	-2.50244
782	-21.5149	-1.06812	-1.7395
783	-20.6909	-2.41089	-2.7771
784	-21.3013	-2.13623	-2.74658
785	-21.0571	-1.80054	-1.58691
786	-20.4468	-2.34985	-1.09863
787	-20.0806	-2.86865	-1.70898
788	-19.4702	-1.98364	-2.38037
789	-19.8975	-1.28174	-2.59399
790	-20.2331	-2.38037	-2.04468
791	-19.2261	-2.47192	-3.8147
792	-18.7378	-3.08228	-3.69263
793	-18.8904	-2.99072	-2.68555
794	-19.104	-2.71606	-3.17383
795	-20.05	-2.59399	-3.32642
796	-19.8975	-2.92969	-3.44849
797	-18.4021	-2.59399	-2.86865
798	-17.6697	-2.22778	-2.10571
799	-17.7002	-1.31226	-1.98364
800	-17.6392	-1.12915	-2.80762
801	-17.8223	-1.83105	-2.31934
802	-17.3645	-1.89209	-2.16675
803	-16.7541	-1.70898	-3.08228
804	-18.2495	-2.65503	-3.26538
805	-18.7378	-2.89917	-3.26538
806	-17.0593	-1.80054	-1.70898
807	-16.2354	-2.10571	-0.7019
808	-15.8081	-1.89209	-1.95312
809	-16.2659	-1.89209	-2.53296
810	-16.6016	-1.5564	-1.80054
811	-16.9067	-1.5564	-1.61743
812	-16.571	-2.04468	-2.2583
813	-16.9678	-2.2583	-1.46484
814	-17.5476	-2.01416	-0.48828
815	-18.0664	-1.28174	-0.7019
816	-17.8223	-2.16675	-2.44141
817	-18.28	-3.02124	-2.50244
818	-18.4936	-3.479	-2.71606
819	-17.395	-3.17383	-3.11279
820	-18.5547	-2.31934	-2.44141
821	-18.7988	-2.50244	-1.7395
822	-18.7378	-2.71606	-1.7395
823	-17.7612	-2.71606	-1.83105
824	-17.7918	-2.7771	-2.28882
825	-17.9138	-2.04468	-1.46484
826	-18.158	-2.16675	-0.61035
827	-18.0969	-1.70898	-1.12915
828	-17.9748	-1.77002	-2.01416
829	-18.4021	-2.65503	-3.2959
830	-17.8833	-3.05176	-2.65503
831	-17.395	-1.92261	-2.13623
832	-17.9443	-2.34985	-3.08228
833	-17.6697	-2.59399	-3.14331
834	-17.273	-2.7771	-1.64795
835	-17.0593	-2.92969	-2.86865
836	-17.2119	-2.65503	-3.17383
837	-16.9067	-1.64795	-2.22778
838	-16.2048	-1.86157	-1.83105
839	-15.6555	-1.2207	-1.2207
840	-15.0757	-2.31934	-1.06812
841	-16.4185	-2.68555	-2.22778
842	-16.51	-2.28882	-1.67847
843	-16.1133	-2.50244	-1.61743
844	-16.3879	-2.44141	-1.80054
845	-15.8386	-1.83105	-1.49536
846	-15.2283	-2.0752	-2.04468
847	-14.8621	-2.13623	-2.10571
848	-14.9841	-1.86157	-2.04468
849	-14.9841	-1.12915	-1.92261
850	-13.5498	-1.77002	-1.46484
851	-13.4277	-2.65503	-1.46484
852	-13.916	-2.01416	-1.0376
853	-14.1602	-2.44141	-0.85449
854	-14.3127	-2.19727	-1.86157
855	-14.801	-1.12915	-1.95312
856	-14.4653	-1.77002	-2.10571
857	-14.3127	-2.10571	-1.89209
858	-14.8621	-1.34277	-3.05176
859	-14.9841	-0.57983	-2.59399
860	-14.7705	-0.67139	-2.22778
861	-13.8245	-0.94604	-2.10571
862	-13.3667	-1.70898	-3.26538
863	-13.6108	-1.49536	-2.38037
864	-14.0381	-1.64795	-1.40381
865	-13.8855	-2.22778	-1.83105
866	-13.6108	-1.61743	-1.7395
867	-13.7939	-2.01416	-1.46484
868	-13.6108	-2.0752	-3.02124
869	-13.5803	-2.2583	-3.02124
870	-14.1602	-1.83105	-1.95312
871	-14.3433	-1.25122	-1.58691
872	-13.3972	-1.58691	-1.67847
873	-12.97	-1.28174	-2.04468
874	-13.1531	-1.67847	-1.37329
875	-13.5498	-2.01416	-1.49536
876	-13.5498	-1.70898	-1.12915
877	-13.3362	-1.7395	-1.7395
878	-13.7329	-1.67847	-1.89209
879	-14.4043	-1.92261	-1.67847
880	-14.2212	-1.58691	-1.37329
881	-13.1226	-2.19727	-0.88501
882	-12.6343	-2.2583	-0.91553
883	-12.97	-1.58691	-1.64795
884	-12.9089	-1.77002	-2.50244
885	-12.97	-1.80054	-1.95312
886	-13.5498	-1.34277	-1.67847
887	-14.3738	-1.34277	-0.82397
888	-13.3667	-2.31934	-1.15967
889	-13.3057	-2.86865	-1.86157
890	-13.7634	-2.16675	-1.83105
891	-13.4582	-1.43433	-2.0752
892	-12.7869	-1.80054	-1.77002
893	-12.8479	-1.43433	-1.67847
894	-13.3057	-1.15967	-2.22778
895	-13.3972	-1.46484	-1.70898
896	-12.8784	-1.15967	-1.89209
897	-12.2681	-1.00708	-1.40381
898	-11.7188	-1.34277	-1.77002
899	-11.4441	-2.28882	-2.16675
900	-11.5967	-1.70898	-2.10571
901	-11.7188	-1.46484	-2.01416
902	-11.8408	-1.89209	-1.61743
903	-11.7493	-1.28174	-1.95312
904	-11.8103	-1.34277	-1.28174
905	-11.8713	-0.5188	-1.5564
906	-12.4817	-0.85449	-1.2207
907	-12.3291	-1.2207	-1.2207
908	-12.7563	-0.45776	-1.89209
909	-12.2986	-0.48828	-2.0752
910	-12.4207	-1.49536	-2.19727
911	-12.6648	-2.16675	-2.47192
912	-12.9089	-1.40381	-2.41089
913	-13.1531	-1.52588	-2.44141
914	-12.5122	-2.0752	-1.92261
915	-11.2915	-2.01416	-1.40381
916	-11.4441	-1.92261	-2.56348
917	-11.4746	-2.16675	-2.92969
918	-10.9863	-1.25122	-1.25122
919	-10.4675	-0.94604	-0.91553
920	-9.76562	-0.88501	-1.89209
921	-9.82666	-0.67139	-2.56348
922	-10.0098	-1.92261	-2.10571
923	-9.82666	-1.5564	-2.47192
924	-9.88769	-1.25122	-2.53296
925	-9.0332	-1.00708	-1.49536
926	-9.15527	-0.85449	-2.2583
927	-9.82666	-1.34277	-2.34985
928	-9.85718	-2.50244	-2.31934
929	-8.45337	-1.98364	-1.40381
930	-8.60596	-1.12915	-1.2207
931	-8.63647	-1.67847	-2.38037
932	-8.66699	-1.52588	-2.47192
933	-8.69751	-1.80054	-3.479
934	-8.72803	-1.64795	-3.23486
935	-8.72803	-1.52588	-2.31934
936	-8.05664	-0.97656	-2.10571
937	-8.88061	-0.76294	-2.0752
938	-9.52148	-0.82397	-2.34985
939	-8.88061	-1.28174	-2.50244
940	-9.33838	-2.10571	-2.13623
941	-9.33838	-2.19727	-1.98364
942	-8.66699	-1.83105	-1.46484
943	-8.57544	-1.19019	-1.67847
944	-8.30078	-1.00708	-2.47192
945	-7.04956	-1.15967	-2.53296
946	-7.35474	-2.38037	-1.80054
947	-7.59888	-2.28882	-1.92261
948	-7.72095	-0.97656	-1.0376
949	-7.53784	-1.34277	-0.94604
950	-7.26318	-1.25122	-2.01416
951	-7.2937	-0.7019	-2.59399
952	-5.52368	-0.5188	-2.7771
953	-5.85937	-1.09863	-2.38037
954	-7.1106	-0.91553	-2.28882
955	-7.62939	-0.57983	-2.31934
956	-8.02612	-0.36621	-1.7395
957	-8.11767	-1.06812	-2.0752
958	-8.14819	-1.52588	-1.7395
959	-7.72095	-1.49536	-1.43433
960	-6.89697	-1.25122	-1.37329
961	-5.95093	-1.37329	-1.61743
962	-6.46973	-1.06812	-2.01416
963	-5.95093	-1.09863	-2.44141
964	-5.52368	-2.50244	-2.22778
965	-5.58472	-2.04468	-2.22778
966	-6.19507	-0.85449	-2.41089
967	-6.86645	-1.37329	-3.23486
968	-7.47681	-1.64795	-2.59399
969	-6.37817	-1.43433	-1.31226
970	-5.70679	-2.16675	-1.0376
971	-5.76782	-2.2583	-0.67139
972	-6.22559	-2.01416	-1.64795
973	-6.01196	-1.34277	-1.83105
974	-7.32422	-1.31226	-2.71606
975	-6.10352	-1.89209	-2.56348
976	-5.37109	-2.0752	-1.89209
977	-6.2561	-1.89209	-2.19727
978	-6.16455	-2.53296	-2.7771
979	-5.31006	-2.16675	-2.99072
980	-5.5542	-2.16675	-2.41089
981	-5.88989	-2.44141	-2.31934
982	-5.40161	-2.47192	-2.62451
983	-5.21851	-1.83105	-2.16675
984	-5.98144	-0.27466	-2.22778
985	-5.82886	-1.25122	-2.62451
986	-5.52368	-1.98364	-2.92969
987	-6.01196	-2.0752	-2.38037
988	-5.31006	-2.53296	-3.23486
989	-4.85229	-2.68555	-2.92969
990	-4.73022	-2.74658	-2.16675
991	-5.49316	-2.13623	-2.2583
992	-5.70679	-1.09863	-2.41089
993	-5.37109	-1.46484	-2.22778
994	-4.39453	-2.19727	-2.22778
995	-4.63867	-1.89209	-2.0752
996	-4.73022	-1.43433	-2.92969
997	-4.24194	-1.77002	-2.41089
998	-3.69263	-2.83813	-1.64795
999	-3.60107	-2.65503	-1.86157
1000	-4.54712	-2.31934	-2.13623
1001	-3.9978	-2.22778	-2.86865
1002	-4.76074	-1.89209	-2.86865
1003	-5.06592	-1.40381	-2.92969
1004	-4.27246	-1.80054	-2.80762
1005	-4.3335	-1.95312	-2.50244
1006	-4.85229	-2.0752	-2.74658
1007	-3.87573	-2.2583	-2.83813
1008	-2.71606	-2.74658	-1.70898
1009	-3.11279	-2.04468	-1.25122
1010	-3.38745	-1.92261	-1.58691
1011	-3.87573	-1.40381	-1.80054
1012	-2.92969	-0.54932	-1.83105
1013	-3.02124	-1.46484	-2.04468
1014	-3.08228	-2.13623	-2.31934
1015	-2.83813	-1.28174	-2.47192
1016	-3.44849	-0.91553	-2.2583
1017	-3.44849	-0.67139	-2.62451
1018	-3.63159	-1.61743	-2.83813
1019	-2.80762	-2.65503	-2.19727
1020	-2.01416	-2.59399	-2.83813
1021	-2.53296	-2.74658	-2.56348
1022	-2.50244	-2.50244	-2.83813
1023	-2.2583	-2.50244	-2.50244
1024	-2.31934	-2.89917	-2.80762
1025	-2.65503	-2.7771	-2.01416
1026	-3.479	-1.92261	-1.77002
1027	-3.54004	-2.80762	-2.10571
1028	-3.50952	-3.35693	-2.89917
1029	-3.66211	-2.80762	-2.74658
1030	-3.02124	-2.56348	-2.31934
1031	-1.98364	-3.05176	-2.22778
1032	-1.70898	-2.80762	-2.53296
1033	-2.22778	-1.67847	-2.04468
1034	-2.10571	-2.0752	-2.53296
1035	-2.50244	-1.80054	-2.53296
1036	-2.22778	-1.83105	-2.65503
1037	-2.47192	-1.52588	-2.65503
1038	-1.83105	-2.7771	-2.74658
1039	-1.89209	-2.59399	-2.89917
1040	-2.50244	-1.49536	-3.75366
1041	-2.22778	-1.7395	-3.05176
1042	-2.10571	-1.7395	-1.40381
1043	-2.83813	-2.16675	-1.77002
1044	-2.2583	-2.10571	-1.89209
1045	-1.06812	-1.98364	-2.19727
1046	-0.57983	-2.74658	-2.65503
1047	-1.5564	-3.2959	-2.41089
1048	-1.46484	-2.04468	-2.19727
1049	-1.58691	-1.86157	-1.67847
1050	-1.67847	-2.86865	-1.89209
1051	-1.86157	-2.7771	-1.83105
1052	-2.68555	-2.47192	-1.06812
1053	-2.9602	-2.86865	-1.7395
1054	-1.89209	-2.04468	-0.57983
1055	-2.01416	-1.12915	-1.37329
1056	-2.83813	-1.09863	-1.92261
1057	-2.80762	-0.73242	-0.79346
1058	-2.41089	-1.5564	-2.01416
1059	-3.02124	-1.70898	-2.89917
1060	-2.7771	-1.86157	-2.86865
1061	-1.86157	-2.19727	-2.47192
1062	-1.34277	-2.0752	-1.95312
1063	-2.10571	-1.28174	-2.34985
1064	-2.62451	-2.47192	-1.98364
1065	-2.59399	-2.2583	-2.04468
1066	-2.10571	-1.58691	-2.2583
1067	-1.61743	-2.2583	-1.86157
1068	-0.64087	-2.0752	-1.58691
1069	-1.06812	-1.49536	-2.0752
1070	-1.46484	-1.06812	-2.56348
1071	-2.28882	-1.67847	-3.2959
1072	-3.32642	-2.59399	-3.17383
1073	-2.99072	-3.02124	-2.62451
1074	-3.38745	-3.66211	-2.22778
1075	-3.41797	-3.38745	-2.38037
1076	-4.21143	-2.50244	-2.99072
1077	-3.63159	-2.99072	-2.86865
1078	-2.10571	-3.78418	-2.80762
1079	-2.13623	-5.12695	-2.80762
1080	-2.9602	-4.85229	-2.0752
1081	-2.56348	-5.37109	-2.89917
1082	-1.40381	-6.16455	-3.02124
1083	-1.61743	-6.19507	-3.05176
1084	-1.86157	-6.62231	-1.86157
1085	-2.65503	-5.98144	-2.41089
1086	-2.22778	-6.22559	-3.11279
1087	-2.34985	-7.47681	-2.7771
1088	-3.05176	-7.17163	-2.80762
1089	-2.92969	-7.17163	-2.86865
1090	-2.19727	-7.08008	-2.9602
1091	-2.34985	-6.50024	-2.9602
1092	-1.98364	-6.28662	-2.56348
1093	-2.22778	-7.2937	-2.31934
1094	-2.56348	-8.81958	-3.23486
1095	-2.71606	-9.52148	-3.02124
1096	-1.86157	-8.5144	-1.7395
1097	-2.38037	-8.17871	-1.67847
1098	-1.86157	-9.46045	-2.2583
1099	-1.43433	-10.437	-2.89917
1100	-2.86865	-10.8337	-2.34985
1101	-2.89917	-11.0779	-1.95312
1102	-1.2207	-11.6272	-2.71606
1103	-2.47192	-13.031	-2.38037
1104	-2.68555	-15.3198	-2.28882
1105	-2.01416	-16.2659	-2.04468
1106	-2.34985	-16.9678	-2.19727
1107	-2.01416	-16.6626	-1.49536
1108	-1.64795	-15.7165	-2.28882
1109	-1.40381	-15.7471	-1.98364
1110	-1.40381	-16.4185	-2.50244
1111	-2.50244	-17.7002	-1.86157
1112	-3.02124	-20.3247	-1.77002
1113	-1.98364	-22.3389	-0.88501
1114	-1.70898	-22.7356	-1.12915
1115	-1.52588	-23.1018	-1.67847
1116	-2.2583	-23.2239	-2.41089
1117	-2.99072	-24.1699	-2.50244
1118	-2.16675	-25.238	-1.40381
1119	-1.95312	-24.8108	-1.31226
1120	-2.31934	-23.468	-1.61743
1121	-2.47192	-23.5901	-2.44141
1122	-2.59399	-24.2004	-2.13623
1123	-1.95312	-24.8413	-1.80054
1124	-1.58691	-25.177	-2.0752
1125	-0.21362	-25.7568	-2.2583
1126	-0.64087	-26.886	-1.52588
1127	-1.09863	-28.8391	-1.00708
1128	-1.7395	-30.1819	-1.31226
1129	-1.83105	-31.6467	-1.64795
1130	-1.86157	-30.7617	-1.2207
1131	-2.04468	-29.4495	-1.25122
1132	-1.67847	-30.2429	-1.09863
1133	-0.97656	-31.8604	-2.34985
1134	-1.52588	-32.3181	-3.41797
1135	-2.89917	-32.0434	-2.34985
1136	-2.80762	-31.8909	-1.98364
1137	-2.34985	-33.9966	-2.68555
1138	-2.41089	-36.9263	-3.11279
1139	-1.49536	-39.3372	-3.2959
1140	-1.95312	-40.4663	-2.62451
1141	-2.62451	-39.6118	-1.86157
1142	-2.13623	-38.7878	-2.19727
1143	-2.34985	-37.9333	-2.38037
1144	-2.01416	-37.7197	-1.49536
1145	-1.80054	-37.4451	-1.25122
1146	-2.01416	-36.7737	-2.04468
1147	-2.86865	-36.7737	-1.83105
1148	-2.38037	-36.6821	-2.19727
1149	-1.70898	-36.7737	-1.46484
1150	-1.70898	-34.8205	-2.16675
1151	-1.64795	-33.5693	-2.53296
1152	-1.2207	-34.3323	-2.53296
1153	-1.19019	-35.7361	-2.0752
1154	-1.06812	-36.7737	-1.98364
1155	-0.88501	-36.3464	-2.31934
1156	-0.85449	-36.2549	-1.83105
1157	-0.67139	-37.5061	-0.61035
1158	-0.88501	-37.1399	-1.06812
1159	-1.34277	-36.2244	-1.0376
1160	-2.53296	-36.7432	-1.0376
1161	-1.86157	-35.614	-1.7395
1162	-0.97656	-34.1492	-1.31226
1163	-0.12207	-34.2712	-0.82397
1164	-0.79346	-33.3862	-1.19019
1165	-1.0376	-33.3557	-1.09863
1166	-1.77002	-32.9895	-1.86157
1167	-1.34277	-33.3252	-2.01416
1168	-0.88501	-34.3933	-1.15967
1169	-1.43433	-33.844	-0.57983
1170	-1.19019	-33.1726	-2.34985
1171	-1.28174	-33.1421	-2.50244
1172	-1.15967	-32.7148	-2.28882
1173	-0.7019	-33.5083	-2.19727
1174	-1.09863	-35.5835	-1.49536
1175	-1.58691	-35.675	-1.67847
1176	-1.43433	-34.9426	-1.46484
1177	-1.43433	-36.2549	-1.34277
1178	-1.80054	-36.2549	-2.22778
1179	-0.76294	-35.2478	-2.13623
1180	-1.40381	-35.8276	-2.10571
1181	-0.94604	-36.1023	-2.34985
1182	-0.12207	-36.4685	-2.2583
1183	-1.7395	-37.0178	-1.19019
1184	-2.50244	-37.1704	-0.82397
1185	-2.0752	-36.6821	-1.25122
1186	-1.83105	-36.1328	-1.52588
1187	-1.09863	-37.2925	-2.19727
1188	-0.76294	-36.7126	-1.52588
1189	-1.19019	-35.3088	-1.2207
1190	-1.7395	-34.7595	-1.89209
1191	-1.52588	-34.2407	-1.49536
1192	-1.7395	-33.7524	-1.06812
1193	-1.25122	-34.5154	-1.15967
1194	-0.48828	-34.4849	-1.43433
1195	-1.61743	-33.4473	-1.92261
1196	-2.04468	-33.9355	-1.49536
1197	-1.2207	-35.3088	-1.80054
1198	-1.06812	-35.1562	-1.28174
1199	-1.67847	-33.5999	-1.25122
1200	-1.5564	-33.4473	-1.70898
1201	-1.92261	-33.3862	-1.19019
1202	-3.05176	-33.1116	-1.37329
1203	-3.02124	-34.4238	-2.10571
1204	-3.75366	-35.7666	-2.10571
1205	-4.05884	-35.7056	-2.38037
1206	-3.90625	-35.553	-2.04468
1207	-4.82178	-35.3394	-1.2207
1208	-4.42505	-35.1868	-1.25122
1209	-5.0354	-33.6914	-1.43433
1210	-4.30298	-34.2102	-2.44141
1211	-5.82886	-34.9731	-2.0752
1212	-6.95801	-34.3323	-1.46484
1213	-6.95801	-33.905	-1.2207
1214	-7.1106	-33.1421	-1.64795
1215	-6.53076	-32.7148	-1.67847
1216	-6.50024	-32.1655	-2.19727
1217	-5.92041	-31.6467	-2.44141
1218	-6.83594	-30.5176	-2.31934
1219	-8.5144	-30.6702	-2.99072
1220	-9.27734	-31.5247	-2.38037
1221	-9.76562	-32.196	-1.77002
1222	-8.75854	-31.189	-2.10571
1223	-7.35474	-30.5481	-1.52588
1224	-8.08716	-31.0364	-1.37329
1225	-9.06372	-30.9753	-2.59399
1226	-9.39941	-31.9214	-3.17383
1227	-9.24683	-33.5083	-3.78418
1228	-10.3455	-32.7759	-3.38745
1229	-11.5051	-31.9214	-3.11279
1230	-11.7798	-31.8604	-3.479
1231	-10.3149	-31.4636	-2.13623
1232	-10.0403	-31.7078	-1.49536
1233	-9.61304	-32.0129	-2.16675
1234	-11.5051	-31.3721	-2.53296
1235	-13.031	-32.5622	-2.47192
1236	-13.6414	-33.7219	-2.31934
1237	-14.5569	-32.8674	-2.34985
1238	-14.0686	-31.8604	-2.68555
1239	-13.3057	-32.3486	-2.62451
1240	-12.4512	-32.9285	-2.80762
1241	-13.8245	-32.959	-2.2583
1242	-13.9465	-33.2947	-1.92261
1243	-12.9089	-32.5622	-1.95312
1244	-12.4512	-32.4402	-2.71606
1245	-12.2681	-32.5012	-2.62451
1246	-12.9395	-32.5622	-2.59399
1247	-13.1226	-33.3862	-1.7395
1248	-13.5803	-33.4778	-1.61743
1249	-13.855	-33.905	-1.67847
1250	-14.1907	-33.7524	-1.12915
1251	-14.5569	-32.5317	-0.5188
1252	-14.4959	-32.6538	-2.2583
1253	-14.8621	-32.7454	-3.23486
1254	-14.801	-34.5764	-2.50244
1255	-14.8926	-35.4919	-2.56348
1256	-15.3809	-34.1187	-2.80762
1257	-16.2354	-33.02	-3.11279
1258	-17.5781	-32.8674	-3.17383
1259	-17.7612	-33.2336	-3.479
1260	-16.9372	-33.4473	-3.38745
1261	-16.1438	-34.5154	-3.38745
1262	-14.9536	-34.668	-2.10571
1263	-14.74	-35.4614	-0.33569
1264	-14.7095	-34.6985	-1.34277
1265	-14.9841	-33.5388	-2.0752
1266	-14.6484	-32.5928	-2.71606
1267	-14.8315	-31.8604	-2.34985
1268	-16.2964	-32.0129	-2.01416
1269	-16.2048	-31.7078	-2.99072
1270	-14.9231	-31.8604	-2.28882
1271	-14.2517	-31.3721	-1.70898
1272	-14.1296	-30.7617	-1.61743
1273	-14.1296	-31.311	-2.13623
1274	-15.8386	-31.6467	-2.38037
1275	-16.8457	-30.9143	-1.89209
1276	-17.2119	-31.8604	-1.77002
1277	-16.8762	-31.3721	-1.46484
1278	-16.0522	-29.9988	-1.06812
1279	-15.3809	-30.4871	-1.80054
1280	-15.1977	-30.9143	-1.83105
1281	-16.2354	-30.3345	-1.83105
1282	-18.3411	-30.426	-2.53296
1283	-18.6768	-30.0293	-2.10571
1284	-18.28	-30.2429	-1.83105
1285	-16.4795	-31.1279	-1.67847
1286	-15.2893	-31.4636	-1.5564
1287	-15.1672	-31.7383	-2.19727
1288	-16.2354	-30.5786	-2.13623
1289	-17.1204	-30.7312	-2.28882
1290	-17.0593	-31.4941	-1.98364
1291	-17.9443	-30.9448	-1.98364
1292	-18.219	-29.9683	-2.04468
1293	-18.4631	-29.8767	-1.5564
1294	-16.9372	-30.0293	-1.40381
1295	-15.1672	-29.2358	-1.64795
1296	-15.625	-27.2522	-1.58691
1297	-15.5029	-27.9236	-1.92261
1298	-14.3738	-27.771	-1.86157
1299	-15.4114	-27.9541	-1.89209
1300	-15.9302	-28.4729	-1.40381
1301	-16.3879	-28.5034	-1.09863
1302	-16.8152	-28.656	-0.64087
1303	-16.2964	-28.3203	-2.44141
1304	-14.9536	-28.3203	-1.64795
1305	-14.3738	-28.4729	-1.31226
1306	-15.2588	-27.8015	-1.67847
1307	-15.6555	-27.1301	-1.28174
1308	-15.625	-27.0081	-0.45776
1309	-15.3809	-28.656	-1.2207
1310	-14.3738	-29.9683	-1.98364
1311	-14.7705	-30.1514	-1.77002
1312	-15.4114	-31.5247	-1.67847
1313	-15.7471	-31.7383	-1.34277
1314	-16.4795	-31.7078	-1.5564
1315	-16.3879	-31.5247	-2.10571
1316	-17.6697	-30.5786	-2.68555
1317	-17.8833	-29.8157	-1.95312
1318	-16.6321	-28.9612	-1.09863
1319	-16.449	-28.8086	-1.7395
1320	-15.7471	-29.0527	-2.80762
1321	-15.5335	-28.595	-2.65503
1322	-15.7776	-28.3203	-1.80054
1323	-15.1062	-26.7944	-1.49536
1324	-15.8691	-27.0386	-2.04468
1325	-16.4795	-27.2217	-1.92261
1326	-15.625	-27.0996	-1.92261
1327	-14.9536	-26.3061	-1.70898
1328	-15.4419	-26.7334	-2.13623
1329	-15.9912	-27.5879	-2.44141
1330	-15.9912	-28.1372	-2.9602
1331	-15.1977	-26.886	-2.01416
1332	-14.6484	-26.7334	-1.80054
1333	-14.3127	-28.1982	-1.89209
1334	-15.5335	-27.6794	-2.34985
1335	-15.8997	-26.5808	-1.49536
1336	-14.7095	-26.7944	-0.82397
1337	-13.0615	-27.9541	-1.83105
1338	-14.4043	-27.6794	-1.89209
1339	-16.4185	-27.0081	-0.91553
1340	-16.51	-26.947	-0.97656
1341	-15.6555	-25.2686	-2.04468
1342	-15.3198	-25.9094	-2.50244
1343	-14.679	-28.0456	-2.68555
1344	-14.5874	-28.0762	-2.47192
1345	-14.2212	-27.3438	-2.31934
1346	-14.0686	-27.0691	-2.62451
1347	-14.0076	-27.3743	-2.62451
1348	-13.4888	-29.1443	-1.80054
1349	-14.5264	-28.4424	-2.28882
1350	-14.9536	-27.0996	-2.28882
1351	-14.5874	-25.7568	-2.10571
1352	-13.031	-26.001	-1.86157
1353	-12.1155	-25.6958	-2.01416
1354	-13.031	-26.5503	-2.01416
1355	-12.9395	-27.6489	-1.70898
1356	-11.9018	-27.3438	-1.19019
1357	-12.2376	-25.7873	-1.49536
1358	-13.3667	-27.1606	-2.65503
1359	-12.3291	-25.7873	-2.47192
1360	-11.5967	-26.5503	-2.16675
1361	-12.6953	-26.3977	-2.2583
1362	-13.3057	-26.1841	-2.68555
1363	-12.4207	-25.7568	-4.11987
1364	-12.3901	-24.5666	-3.54004
1365	-12.9089	-24.3835	-2.80762
1366	-12.9395	-25.4211	-2.62451
1367	-12.1765	-26.3977	-2.13623
1368	-11.4136	-27.2827	-2.0752
1369	-11.8103	-26.4587	-2.71606
1370	-12.207	-23.3154	-3.11279
1371	-11.5967	-22.6135	-2.2583
1372	-11.322	-22.9187	-2.04468
1373	-10.8032	-21.3623	-1.86157
1374	-10.6506	-20.1111	-1.61743
1375	-11.2305	-20.7825	-1.31226
1376	-10.5286	-20.0806	-2.04468
1377	-9.88769	-19.2871	-1.98364
1378	-10.1013	-20.1721	-2.2583
1379	-9.94873	-21.4539	-2.59399
1380	-10.8643	-22.7356	-2.2583
1381	-12.2376	-22.4609	-2.2583
1382	-12.9089	-21.3318	-3.14331
1383	-12.4817	-20.1111	-2.31934
1384	-12.146	-18.7988	-1.7395
1385	-12.4207	-18.3411	-1.12915
1386	-12.4512	-19.928	-0.5188
1387	-12.7258	-20.9045	-0.18311
1388	-12.0239	-20.1111	-0.5188
1389	-10.5896	-20.2637	-0.48828
1390	-10.4065	-20.7825	-1.67847
1391	-9.85718	-19.8975	-1.28174
1392	-9.42993	-19.165	-2.74658
1393	-9.21631	-19.1345	-3.02124
1394	-9.39941	-17.6392	-1.89209
1395	-10.0708	-18.5547	-1.37329
1396	-10.437	-18.3411	-0.42725
1397	-10.5591	-17.5781	-0.48828
1398	-10.3149	-17.7307	-1.19019
1399	-10.2844	-17.4561	-0.97656
1400	-10.3455	-17.273	-0.88501
1401	-10.0708	-16.0828	-1.09863
1402	-10.3149	-15.1672	-2.01416
1403	-11.8103	-13.7939	-1.89209
1404	-12.1765	-13.4277	-1.49536
1405	-10.7727	-14.1296	-1.58691
1406	-9.61304	-15.4724	-1.5564
1407	-10.5286	-15.8081	-1.86157
1408	-10.498	-15.0146	-1.77002
1409	-10.0098	-15.7776	-1.46484
1410	-9.46045	-16.449	-1.09863
1411	-8.81958	-15.8386	-1.43433
1412	-8.72803	-14.74	-1.64795
1413	-8.23975	-16.2354	-1.80054
1414	-7.65991	-15.686	-2.13623
1415	-6.89697	-14.2822	-1.37329
1416	-6.62231	-15.4724	-1.09863
1417	-7.59888	-16.6931	-1.28174
1418	-7.50732	-16.3574	-1.09863
1419	-7.14111	-15.7776	-1.15967
1420	-6.89697	-15.5945	-1.92261
1421	-7.53784	-14.0686	-2.47192
1422	-8.11767	-13.1836	-2.80762
1423	-8.08716	-12.5427	-2.62451
1424	-7.59888	-11.6577	-2.31934
1425	-7.08008	-11.7188	-2.2583
1426	-6.95801	-12.7869	-2.13623
1427	-6.50024	-11.9018	-2.19727
1428	-6.71387	-11.261	-2.0752
1429	-6.073	-10.6812	-2.2583
1430	-7.41577	-12.0239	-2.71606
1431	-8.27026	-13.2141	-2.41089
1432	-8.60596	-12.6953	-2.22778
1433	-9.21631	-12.7258	-1.49536
1434	-8.42285	-11.7493	-1.40381
1435	-7.87353	-11.0474	-2.71606
1436	-8.14819	-11.9934	-3.05176
1437	-8.08716	-12.4512	-2.41089
1438	-8.63647	-10.8032	-1.34277
1439	-9.21631	-10.3149	-1.52588
1440	-8.72803	-10.7727	-2.44141
1441	-7.96509	-9.73511	-2.83813
1442	-7.59888	-9.73511	-2.38037
1443	-8.23975	-8.42285	-2.34985
1444	-8.48389	-7.50732	-2.68555
1445	-7.9956	-8.02612	-2.80762
1446	-7.84302	-8.27026	-2.89917
1447	-6.71387	-9.33838	-1.80054
1448	-7.35474	-9.49097	-1.7395
1449	-8.54492	-9.64355	-2.38037
1450	-7.96509	-10.0098	-2.0752
1451	-7.20215	-9.52148	-1.12915
1452	-8.05664	-9.552	-1.80054
1453	-7.41577	-9.09424	-1.64795
1454	-7.26318	-9.91821	-2.28882
1455	-7.50732	-10.498	-2.13623
1456	-8.66699	-10.2539	-2.28882
1457	-8.91113	-8.57544	-2.34985
1458	-9.21631	-9.15527	-2.68555
1459	-9.52148	-9.73511	-2.44141
1460	-9.0332	-9.21631	-2.19727
1461	-8.02612	-8.39233	-2.13623
1462	-7.14111	-7.87353	-1.34277
1463	-6.22559	-8.27026	-1.2207
1464	-5.95093	-7.84302	-1.86157
1465	-6.073	-7.87353	-2.74658
1466	-6.80542	-6.68335	-2.83813
1467	-6.92749	-7.14111	-1.83105
1468	-7.75146	-8.75854	-2.01416
1469	-8.5144	-8.57544	-2.41089
1470	-8.17871	-7.56836	-2.41089
1471	-7.44629	-8.17871	-2.28882
1472	-7.75146	-8.23975	-2.71606
1473	-8.3313	-7.32422	-2.19727
1474	-7.78198	-6.74438	-2.13623
1475	-6.28662	-6.74438	-2.28882
1476	-8.11767	-7.32422	-2.19727
1477	-8.42285	-8.30078	-1.58691
1478	-7.38525	-8.48389	-2.62451
1479	-6.95801	-8.08716	-3.57056
1480	-7.01904	-5.88989	-2.62451
1481	-7.47681	-6.40869	-1.7395
1482	-8.20923	-5.43213	-2.2583
1483	-7.62939	-4.82178	-2.71606
1484	-6.98852	-6.04248	-2.41089
1485	-7.75146	-5.76782	-1.61743
1486	-7.44629	-5.06592	-0.85449
1487	-6.83594	-5.76782	-1.15967
1488	-6.40869	-5.52368	-0.82397
1489	-6.10352	-5.61523	-1.40381
1490	-5.79834	-5.70679	-1.46484
1491	-6.92749	-5.49316	-0.94604
1492	-6.83594	-5.43213	-0.45776
1493	-6.16455	-5.95093	-1.34277
1494	-6.89697	-5.79834	-1.49536
1495	-8.02612	-5.0354	-1.25122
1496	-8.08716	-4.97436	-1.31226
1497	-7.53784	-4.94385	-1.83105
1498	-6.86645	-4.76074	-2.31934
1499	-6.5918	-4.54712	-1.98364
1500	-5.79834	-4.85229	-2.47192
1501	-5.52368	-4.79126	-3.11279
1502	-6.073	-5.12695	-2.28882
1503	-6.80542	-5.12695	-1.46484
1504	-6.98852	-4.54712	-2.28882
1505	-6.98852	-4.66919	-1.58691
1506	-6.56128	-5.09644	-1.70898
1507	-6.37817	-4.73022	-2.04468
1508	-6.56128	-4.3335	-0.97656
1509	-6.68335	-4.57764	-0.73242
1510	-6.56128	-4.91333	-2.41089
1511	-6.46973	-5.0354	-2.65503
1512	-7.01904	-4.85229	-2.13623
1513	-7.53784	-3.9978	-1.77002
1514	-7.65991	-4.36401	-2.53296
1515	-7.50732	-4.76074	-2.10571
1516	-7.78198	-4.30298	-1.70898
1517	-7.44629	-4.45557	-0.76294
1518	-7.17163	-5.61523	-1.09863
1519	-7.44629	-5.76782	-1.25122
1520	-7.72095	-5.09644	-0.57983
1521	-8.05664	-4.24194	-0.7019
1522	-8.63647	-4.39453	-1.34277
1523	-8.23975	-4.79126	-1.52588
1524	-7.53784	-4.08935	-1.64795
1525	-7.04956	-3.11279	-0.82397
1526	-7.08008	-3.17383	-1.00708
1527	-6.89697	-3.9978	-1.83105
1528	-5.92041	-4.02832	-1.64795
1529	-5.06592	-4.45557	-1.19019
1530	-5.67627	-3.9978	-1.25122
1531	-6.073	-3.9978	-0.91553
1532	-6.46973	-4.76074	-0.39673
1533	-6.5918	-4.11987	-0.61035
1534	-6.92749	-4.79126	-0.85449
1535	-6.2561	-5.12695	-0.85449
1536	-5.52368	-3.9978	-1.52588
1537	-5.79834	-3.57056	-1.15967
1538	-6.62231	-3.90625	-1.2207
1539	-6.68335	-5.12695	-0.64087
1540	-6.37817	-4.94385	-0.5188
1541	-6.46973	-4.18091	-0.5188
1542	-6.31714	-4.08935	-0.42725
1543	-6.31714	-3.41797	0.12207
1544	-6.13403	-3.32642	0.09155
1545	-5.5542	-2.68555	-1.58691
1546	-4.66919	-4.11987	-1.31226
1547	-4.18091	-4.18091	-1.49536
1548	-4.45557	-3.60107	-1.86157
1549	-4.54712	-2.9602	-1.49536
1550	-4.02832	-3.63159	-0.82397
1551	-4.30298	-4.27246	-1.89209
1552	-4.54712	-4.18091	-1.89209
1553	-4.54712	-4.21143	-1.37329
1554	-4.39453	-3.78418	-1.61743
1555	-3.96728	-3.72314	-2.28882
1556	-3.57056	-3.35693	-2.89917
1557	-4.18091	-2.99072	-2.53296
1558	-5.21851	-3.50952	-2.83813
1559	-4.21143	-3.50952	-2.28882
1560	-3.14331	-3.93677	-1.67847
1561	-3.8147	-3.84521	-1.77002
1562	-4.91333	-3.50952	-1.49536
1563	-4.15039	-2.89917	-2.04468
1564	-3.72314	-3.17383	-1.52588
1565	-4.3335	-3.50952	-1.00708
1566	-4.3335	-3.93677	-1.83105
1567	-4.30298	-3.78418	-2.28882
1568	-4.24194	-3.93677	-1.49536
1569	-3.479	-3.50952	-0.54932
1570	-3.14331	-3.8147	-1.67847
1571	-3.08228	-3.93677	-2.34985
1572	-3.02124	-4.15039	-2.47192
1573	-3.20435	-3.72314	-2.04468
1574	-2.86865	-3.479	-2.19727
1575	-2.7771	-3.14331	-2.74658
1576	-2.9602	-2.68555	-2.80762
1577	-3.54004	-3.02124	-1.67847
1578	-3.32642	-3.63159	-1.7395
1579	-3.32642	-4.08935	-1.80054
1580	-3.57056	-3.479	-1.28174
1581	-3.63159	-3.35693	-1.70898
1582	-3.50952	-3.72314	-1.5564
1583	-4.08935	-3.17383	-0.97656
1584	-4.69971	-3.02124	-0.7019
1585	-4.88281	-3.38745	-2.10571
1586	-5.49316	-4.24194	-1.43433
1587	-4.82178	-4.15039	-1.31226
1588	-4.57764	-3.78418	-1.25122
1589	-4.48608	-3.93677	-1.83105
1590	-3.90625	-3.72314	-2.47192
1591	-3.78418	-3.50952	-1.43433
1592	-5.0354	-2.62451	-1.7395
1593	-4.85229	-2.9602	-0.97656
1594	-3.78418	-3.2959	-1.37329
1595	-3.54004	-3.11279	-2.59399
1596	-3.57056	-2.22778	-2.38037
1597	-3.23486	-3.02124	-2.0752
1598	-3.17383	-3.87573	-1.49536
1599	-2.62451	-3.75366	-2.44141
1600	-2.92969	-3.35693	-2.86865
1601	-2.7771	-3.14331	-2.86865
1602	-2.83813	-3.41797	-1.98364
1603	-2.92969	-3.35693	-1.37329
1604	-3.57056	-3.72314	-2.0752
1605	-2.68555	-3.84521	-2.04468
1606	-1.61743	-4.05884	-2.01416
1607	-1.49536	-4.27246	-1.61743
1608	-2.10571	-4.18091	-0.97656
1609	-2.71606	-3.50952	-1.19019
1610	-3.20435	-2.9602	-2.71606
1611	-3.38745	-2.44141	-3.479
1612	-3.69263	-2.28882	-3.50952
1613	-2.71606	-2.2583	-1.58691
1614	-1.86157	-3.479	-0.7019
1615	-1.67847	-3.14331	-0.21362
1616	-1.5564	-3.38745	-0.7019
1617	-2.50244	-4.69971	-2.01416
1618	-3.14331	-4.3335	-1.98364
1619	-2.99072	-3.93677	-1.25122
1620	-2.04468	-3.90625	-1.0376
1621	-2.19727	-3.66211	-1.37329
1622	-2.7771	-2.89917	-1.67847
1623	-2.2583	-3.23486	-2.31934
1624	-2.10571	-3.69263	-2.13623
1625	-1.86157	-3.20435	-2.13623
1626	-2.99072	-2.47192	-2.28882
1627	-3.32642	-1.95312	-2.47192
1628	-2.71606	-2.47192	-2.71606
1629	-2.47192	-2.47192	-2.10571
1630	-2.47192	-2.9602	-2.62451
1631	-2.80762	-3.60107	-2.2583
1632	-2.71606	-3.23486	-2.59399
1633	-2.89917	-3.11279	-2.80762
1634	-3.35693	-2.74658	-1.67847
1635	-2.62451	-1.86157	-2.04468
1636	-3.2959	-2.59399	-2.50244
1637	-3.90625	-2.9602	-3.17383
1638	-3.9978	-3.38745	-2.65503
1639	-3.54004	-4.11987	-2.50244
1640	-2.68555	-4.27246	-3.02124
1641	-3.17383	-3.38745	-3.02124
1642	-3.78418	-3.72314	-2.62451
1643	-3.63159	-4.27246	-2.71606
1644	-2.89917	-3.9978	-3.32642
1645	-2.0752	-3.69263	-3.44849
1646	-1.95312	-4.85229	-4.63867
1647	-1.31226	-4.21143	-3.9978
1648	-1.61743	-3.14331	-3.11279
1649	-2.16675	-2.41089	-2.99072
1650	-2.31934	-3.11279	-2.7771
1651	-2.53296	-3.69263	-3.44849
1652	-2.2583	-3.02124	-3.23486
1653	-2.01416	-2.89917	-3.54004
1654	-2.2583	-3.93677	-3.87573
1655	-2.56348	-2.80762	-2.7771
1656	-2.22778	-2.53296	-2.92969
1657	-1.52588	-3.35693	-3.63159
1658	-1.37329	-2.80762	-3.08228
1659	-1.0376	-3.20435	-2.9602
1660	-1.5564	-3.32642	-3.23486
1661	-1.83105	-3.02124	-3.54004
1662	-1.61743	-3.479	-4.60815
1663	-1.43433	-3.63159	-3.90625
1664	-1.83105	-3.14331	-3.17383
1665	-1.06812	-2.65503	-3.17383
1666	-0.54932	-3.11279	-3.38745
1667	-1.49536	-2.74658	-2.86865
1668	-1.89209	-2.47192	-2.53296
1669	-1.31226	-2.80762	-2.68555
1670	-1.77002	-2.86865	-2.86865
1671	-1.95312	-3.23486	-2.59399
1672	-1.67847	-3.75366	-3.08228
1673	-1.49536	-3.69263	-3.87573
1674	-1.64795	-2.83813	-2.68555
1675	-1.92261	-2.80762	-2.7771
1676	-2.47192	-3.08228	-3.72314
1677	-1.28174	-2.34985	-3.69263
1678	-2.10571	-2.56348	-3.2959
1679	-3.44849	-3.32642	-1.92261
1680	-2.86865	-2.86865	-1.5564
1681	-1.7395	-2.13623	-2.65503
1682	-1.7395	-2.62451	-3.08228
1683	-2.99072	-3.17383	-2.99072
1684	-2.86865	-2.44141	-2.53296
1685	-2.16675	-2.22778	-1.80054
1686	-1.95312	-2.99072	-2.89917
1687	-1.92261	-2.89917	-2.50244
1688	-2.9602	-2.74658	-2.19727
1689	-3.08228	-3.08228	-1.95312
1690	-3.35693	-3.41797	-2.38037
1691	-2.71606	-3.69263	-1.95312
1692	-2.38037	-3.60107	-1.98364
1693	-3.50952	-4.05884	-2.9602
1694	-3.32642	-2.89917	-2.89917
1695	-2.9602	-2.53296	-2.16675
1696	-3.02124	-1.98364	-2.71606
1697	-3.54004	-1.34277	-3.08228
1698	-3.20435	-1.83105	-2.89917
1699	-2.2583	-2.80762	-2.44141
1700	-2.92969	-2.83813	-2.34985
1701	-3.8147	-2.22778	-2.56348
1702	-3.90625	-1.70898	-3.54004
1703	-3.41797	-1.92261	-3.44849
1704	-3.14331	-2.19727	-2.92969
1705	-2.50244	-2.10571	-3.14331
1706	-2.22778	-1.98364	-2.80762
1707	-2.16675	-1.00708	-2.80762
1708	-2.83813	-1.12915	-2.92969
1709	-2.50244	-1.98364	-3.57056
1710	-2.38037	-1.25122	-3.05176
1711	-2.86865	-1.92261	-2.68555
1712	-3.26538	-2.99072	-3.05176
1713	-3.32642	-2.47192	-3.08228
1714	-3.84521	-1.98364	-2.59399
1715	-3.87573	-2.56348	-2.74658
1716	-3.17383	-2.01416	-1.61743
1717	-3.17383	-2.16675	-1.95312
1718	-3.479	-2.38037	-3.32642
1719	-3.78418	-1.77002	-2.86865
1720	-3.479	-1.89209	-2.28882
1721	-3.26538	-2.83813	-2.50244
1722	-3.93677	-2.38037	-2.31934
1723	-3.9978	-2.92969	-2.31934
1724	-3.23486	-3.50952	-2.47192
1725	-2.71606	-3.05176	-2.9602
1726	-2.41089	-1.86157	-3.69263
1727	-2.38037	-1.98364	-3.78418
1728	-3.11279	-2.19727	-2.86865
1729	-3.60107	-1.49536	-2.7771
1730	-3.26538	-1.86157	-2.2583
1731	-3.69263	-2.41089	-2.10571
1732	-2.44141	-1.77002	-3.38745
1733	-3.17383	-2.65503	-3.84521
1734	-4.54712	-3.11279	-2.10571
1735	-4.15039	-3.02124	-2.0752
1736	-2.92969	-3.38745	-2.31934
1737	-2.74658	-4.02832	-1.61743
1738	-2.92969	-3.05176	-2.80762
1739	-3.75366	-2.10571	-2.99072
1740	-3.84521	-3.11279	-1.2207
1741	-4.21143	-4.11987	-0.67139
1742	-3.57056	-3.54004	-1.70898
1743	-3.66211	-3.20435	-1.52588
1744	-3.02124	-2.9602	-0.54932
1745	-2.59399	-3.14331	-0.82397
1746	-3.20435	-2.92969	-1.92261
1747	-4.30298	-2.9602	-1.80054
1748	-4.42505	-3.41797	-1.80054
1749	-4.54712	-3.35693	-2.89917
1750	-4.88281	-2.2583	-2.50244
1751	-3.50952	-3.17383	-1.34277
1752	-2.47192	-3.38745	-1.80054
1753	-2.56348	-3.26538	-2.50244
1754	-3.78418	-3.50952	-2.38037
1755	-3.50952	-3.479	-2.68555
1756	-2.99072	-3.17383	-1.95312
1757	-2.99072	-2.89917	-1.40381
1758	-2.89917	-2.62451	-1.46484
1759	-3.20435	-3.66211	-2.41089
1760	-2.9602	-4.39453	-1.28174
1761	-1.95312	-3.72314	-1.12915
1762	-1.86157	-2.50244	-1.98364
1763	-1.7395	-2.2583	-2.50244
1764	-1.37329	-2.80762	-2.22778
1765	-2.2583	-2.89917	-2.47192
1766	-2.47192	-1.80054	-2.31934
1767	-2.7771	-2.19727	-3.26538
1768	-2.28882	-2.68555	-3.35693
1769	-1.7395	-1.98364	-2.83813
1770	-2.62451	-2.65503	-2.62451
1771	-2.41089	-2.99072	-2.13623
1772	-2.41089	-3.11279	-2.13623
1773	-3.08228	-3.72314	-2.53296
1774	-2.71606	-2.7771	-2.47192
1775	-3.14331	-2.59399	-2.31934
1776	-2.44141	-2.47192	-1.46484
1777	-1.95312	-2.53296	-0.79346
1778	-3.23486	-3.05176	-0.88501
1779	-3.60107	-2.9602	-1.34277
1780	-2.38037	-2.44141	-1.80054
1781	-1.83105	-2.19727	-1.5564
1782	-3.54004	-3.60107	-1.25122
1783	-3.17383	-3.84521	-1.89209
1784	-2.86865	-2.9602	-1.89209
1785	-2.62451	-3.38745	-1.12915
1786	-3.05176	-3.63159	-1.09863
1787	-3.479	-3.23486	-0.94604
1788	-2.92969	-3.35693	-0.54932
1789	-3.11279	-2.92969	-1.67847
1790	-3.66211	-2.44141	-2.74658
1791	-3.63159	-2.34985	-2.19727
1792	-2.9602	-2.56348	-2.34985
1793	-2.22778	-2.71606	-1.89209
1794	-2.41089	-2.28882	-1.0376
1795	-2.65503	-2.13623	-1.83105
1796	-2.28882	-2.0752	-1.61743
1797	-2.16675	-2.0752	-1.2207
1798	-2.92969	-2.7771	-2.13623
1799	-3.75366	-2.9602	-3.08228
1800	-2.7771	-2.2583	-2.86865
1801	-1.80054	-1.77002	-1.80054
1802	-2.38037	-2.22778	-1.92261
1803	-1.67847	-2.71606	-1.95312
1804	-1.49536	-3.05176	-1.12915
1805	-1.98364	-3.05176	-1.5564
1806	-2.19727	-2.92969	-1.61743
1807	-2.0752	-2.71606	-1.5564
1808	-2.28882	-1.46484	-2.04468
1809	-1.43433	-1.83105	-1.80054
1810	-1.92261	-2.7771	-2.53296
1811	-3.35693	-2.38037	-2.86865
1812	-3.14331	-2.50244	-2.41089
1813	-2.01416	-1.5564	-2.31934
1814	-1.31226	-2.04468	-2.0752
1815	-1.92261	-2.22778	-1.77002
1816	-1.95312	-2.04468	-1.92261
1817	-2.19727	-2.50244	-2.13623
1818	-2.28882	-2.2583	-2.83813
1819	-2.47192	-2.2583	-3.75366
1820	-2.92969	-2.41089	-3.60107
1821	-2.92969	-2.65503	-2.34985
1822	-2.74658	-3.14331	-1.83105
1823	-3.38745	-4.05884	-1.64795
1824	-2.9602	-3.66211	-2.0752
1825	-2.0752	-3.50952	-2.59399
1826	-1.67847	-3.02124	-2.92969
1827	-1.34277	-3.14331	-2.19727
1828	-1.89209	-2.86865	-2.68555
1829	-1.83105	-2.68555	-2.38037
1830	-2.56348	-1.86157	-1.67847
1831	-2.99072	-2.74658	-1.34277
1832	-2.04468	-3.69263	-1.19019
1833	-2.16675	-2.16675	-2.04468
1834	-2.38037	-1.92261	-1.80054
1835	-2.92969	-3.32642	-1.67847
1836	-2.9602	-3.50952	-2.13623
1837	-3.05176	-2.31934	-2.16675
1838	-2.99072	-2.28882	-2.71606
1839	-3.57056	-3.41797	-3.23486
1840	-3.41797	-3.08228	-2.7771
1841	-1.92261	-3.2959	-2.47192
1842	-1.80054	-3.11279	-2.13623
1843	-1.43433	-2.89917	-1.52588
1844	-1.37329	-3.20435	-2.22778
1845	-0.42725	-3.44849	-2.89917
1846	-0.57983	-3.38745	-2.65503
1847	-1.83105	-3.17383	-3.05176
1848	-1.58691	-4.08935	-3.479
1849	-1.98364	-4.73022	-3.32642
1850	-2.47192	-3.63159	-2.59399
1851	-3.479	-3.08228	-1.61743
1852	-2.99072	-3.72314	-2.2583
1853	-2.13623	-2.9602	-3.23486
1854	-0.73242	-2.22778	-4.15039
1855	-1.58691	-2.9602	-4.05884
1856	-1.40381	-3.96728	-2.92969
1857	-2.13623	-4.42505	-2.59399
1858	-1.58691	-3.32642	-2.89917
1859	-1.28174	-2.34985	-2.53296
1860	-1.00708	-2.86865	-1.58691
1861	-2.19727	-3.54004	-2.10571
1862	-2.34985	-3.2959	-2.0752
1863	-2.10571	-4.05884	-2.04468
1864	-1.70898	-3.63159	-2.9602
1865	-1.2207	-2.89917	-3.2959
1866	-1.25122	-3.14331	-2.80762
1867	-2.34985	-4.11987	-2.34985
1868	-2.41089	-2.9602	-2.13623
1869	-1.40381	-3.14331	-2.80762
1870	-1.28174	-4.11987	-3.08228
1871	-1.77002	-4.48608	-4.39453
1872	-1.80054	-3.72314	-4.54712
1873	-1.61743	-3.38745	-4.18091
1874	-1.12915	-3.35693	-3.23486
1875	-0.79346	-4.15039	-2.59399
1876	-1.00708	-3.02124	-2.92969
1877	-1.95312	-2.41089	-3.38745
1878	-1.12915	-2.89917	-3.9978
1879	-1.00708	-3.50952	-2.65503
1880	-1.12915	-3.72314	-1.64795
1881	-2.01416	-3.20435	-2.71606
1882	-3.11279	-2.80762	-3.41797
1883	-1.58691	-2.7771	-3.41797
1884	-1.37329	-3.2959	-3.72314
1885	-2.68555	-2.13623	-3.41797
1886	-2.92969	-1.64795	-2.41089
1887	-2.10571	-2.10571	-2.41089
1888	-2.22778	-1.86157	-2.7771
1889	-1.58691	-2.2583	-2.99072
1890	-1.28174	-2.10571	-3.63159
1891	-1.09863	-2.83813	-3.78418
1892	-1.49536	-3.14331	-3.26538
1893	-2.22778	-3.60107	-3.50952
1894	-2.65503	-3.479	-3.75366
1895	-2.44141	-2.92969	-3.63159
1896	-2.7771	-3.35693	-3.66211
1897	-2.34985	-3.02124	-3.32642
1898	-2.16675	-2.65503	-3.2959
1899	-2.62451	-3.69263	-3.23486
1900	-1.7395	-2.86865	-2.71606
1901	-1.67847	-2.68555	-2.83813
1902	-2.44141	-2.56348	-3.2959
1903	-2.22778	-2.47192	-4.36401
1904	-2.28882	-3.08228	-3.41797
1905	-2.44141	-2.31934	-2.38037
1906	-1.89209	-1.70898	-2.41089
1907	-1.64795	-2.19727	-3.11279
1908	-1.86157	-2.04468	-2.86865
1909	-2.41089	-1.7395	-3.38745
1910	-2.50244	-1.70898	-3.66211
1911	-1.83105	-2.62451	-2.7771
1912	-1.86157	-2.9602	-3.26538
1913	-3.35693	-3.17383	-2.47192
1914	-1.80054	-3.20435	-1.7395
1915	-1.19019	-3.14331	-2.44141
1916	-1.95312	-3.32642	-2.9602
1917	-1.37329	-3.63159	-3.38745
1918	-1.28174	-3.60107	-3.11279
1919	-0.97656	-3.66211	-2.99072
1920	-1.7395	-2.80762	-3.05176
1921	-2.0752	-3.11279	-2.44141
1922	-2.19727	-3.05176	-3.14331
1923	-2.80762	-3.26538	-3.08228
1924	-2.65503	-2.28882	-2.10571
1925	-1.98364	-2.19727	-2.04468
1926	-1.61743	-3.05176	-3.08228
1927	-1.98364	-4.42505	-2.31934
1928	-1.58691	-4.11987	-2.34985
1929	-1.67847	-3.14331	-3.02124
1930	-1.7395	-2.62451	-2.7771
1931	-1.70898	-2.31934	-3.05176
1932	-1.70898	-2.41089	-3.35693
1933	-1.28174	-2.0752	-3.08228
1934	-0.88501	-2.62451	-3.2959
1935	-0.57983	-1.64795	-2.50244
1936	-0.97656	-2.28882	-1.25122
1937	-0.82397	-3.14331	-1.37329
1938	-1.12915	-2.80762	-1.77002
1939	-1.25122	-2.2583	-1.83105
1940	-1.2207	-2.19727	-2.22778
1941	-1.5564	-1.64795	-1.46484
1942	-1.06812	-2.19727	-1.92261
1943	-0.64087	-2.99072	-2.92969
1944	-1.31226	-3.78418	-2.44141
1945	-1.0376	-2.56348	-1.46484
1946	-1.09863	-3.23486	-1.12915
1947	-1.58691	-3.63159	-1.15967
1948	-1.83105	-3.08228	-1.98364
1949	-1.89209	-2.47192	-2.68555
1950	-1.49536	-2.99072	-1.86157
1951	-1.67847	-3.11279	-1.95312
1952	-2.10571	-3.54004	-2.28882
1953	-1.25122	-3.479	-2.47192
1954	-2.13623	-2.83813	-2.47192
1955	-2.28882	-2.86865	-2.31934
1956	-1.46484	-3.32642	-2.74658
1957	-1.06812	-3.479	-2.2583
1958	-1.5564	-2.7771	-1.67847
1959	-1.83105	-2.47192	-1.92261
1960	-1.95312	-2.83813	-1.86157
1961	-2.47192	-2.86865	-1.95312
1962	-1.52588	-2.13623	-2.10571
1963	-1.31226	-2.65503	-2.53296
1964	-2.13623	-2.7771	-1.61743
1965	-2.16675	-3.35693	-0.94604
1966	-2.2583	-2.80762	-1.95312
1967	-1.95312	-2.50244	-1.92261
1968	-2.56348	-2.86865	-0.97656
1969	-2.34985	-3.2959	-1.98364
1970	-2.86865	-3.11279	-1.67847
1971	-2.86865	-2.31934	-1.70898
1972	-2.62451	-2.04468	-2.04468
1973	-2.44141	-3.20435	-1.58691
1974	-2.31934	-2.99072	-1.98364
1975	-2.28882	-2.65503	-1.64795
1976	-2.44141	-3.2959	-1.46484
1977	-1.89209	-3.26538	-2.10571
1978	-2.53296	-2.44141	-2.7771
1979	-2.47192	-2.34985	-2.53296
1980	-2.53296	-2.92969	-2.34985
1981	-2.28882	-2.7771	-3.14331
1982	-2.53296	-2.9602	-2.9602
1983	-2.59399	-3.2959	-1.31226
1984	-2.62451	-4.02832	-1.98364
1985	-3.08228	-3.41797	-1.67847
1986	-3.75366	-3.32642	-0.97656
1987	-3.26538	-2.31934	-0.88501
1988	-3.14331	-1.83105	-1.67847
1989	-2.41089	-1.92261	-1.28174
1990	-2.41089	-2.89917	-0.94604
1991	-3.26538	-2.13623	-0.97656
1992	-3.35693	-1.58691	-1.61743
1993	-2.34985	-1.2207	-1.58691
1994	-2.86865	-2.31934	-1.52588
1995	-3.75366	-3.02124	-1.61743
1996	-2.74658	-2.68555	-1.58691
1997	-1.89209	-1.92261	-1.34277
1998	-2.47192	-2.83813	-0.64087
1999	-3.44849	-3.479	-0.24414
[truncated: 24,001 more rows]

## Sheet: Panel_c_data
Normalized peak current (Peak 2/Peak 1)
	Interval: 30 ms	50 ms	100 ms	150 ms	200 ms	250 ms	300 ms	400 ms	500 ms	600 ms	800 ms	1000 ms	1500 ms	2000 ms
1	0.469191	0.498926	0.813517	0.756998	0.864117	0.747346	0.615658	0.832393	0.806581	0.887171	0.870076	0.986163	0.920874	0.885451
2	0.511364	0.670435	0.763479	0.679822	0.712125	0.855144	0.545771	0.630717	0.643873	0.774076	0.807942	0.998281	0.89219	1.16857
3	0.618561	0.364141	0.66065	0.811584	0.653658	0.652118	0.530859	0.572681	0.549874	0.560814	0.566597	0.685215	1.24871	1.02951
4	0.479004	0.686746	0.857512	0.647042	0.696035	0.602148	0.694418	0.771118	0.807658	0.658315	0.9596	0.936006	1.03865	0.820835
5	0.603047	0.362936	0.465945	0.482614	0.702202	0.485624	0.841025	0.834718	0.66624	0.607501	0.870014	0.6549	1.03054	0.809882
6	0.374829	0.723459	0.512449	0.476279	0.342707	0.529604	0.726951	0.654811	0.755014	0.919596	0.786187	0.657064	0.916876	1.10591
7	0.448569	0.512866	0.365246	0.614294	0.59794								0.848116	0.991096
8		0.519477	0.498856	0.648966
9		0.572988
mean	0.50065	0.54577	0.61721	0.6397	0.65268	0.64533	0.65911	0.71607	0.70487	0.73458	0.81007	0.8196	0.98514	0.97304
SEM	0.03255	0.0438	0.06421	0.04164	0.06009	0.05634	0.04835	0.04555	0.0419	0.06089	0.05459	0.06948	0.05132	0.05275
