# Supplementary material for: Locomotion modulates olfactory learning through proprioception in C. elegans
Source: Nat Commun. 2023 Jul 27;14:4534. doi: 10.1038/s41467-023-40286-x (PMC10374624; doi:10.1038/s41467-023-40286-x)
Supplement: Supplementary file 4 — Source Data [file 41467_2023_40286_MOESM4_ESM.zip › Supplementary Fig. 6 Source Data.xlsx]

## Sheet: Panel_b_trace
DA4					DB4
	Distance from soma (μm)					Distance from soma (μm)
	-40	-20	0			-40	-20	0
0	-0.50803	-0.9073	-0.04535		0	0.32771	0.08259	0.15872
0.1	-0.61614	-0.97503	-0.05042		0.1	0.10891	0.10496	0.12396
0.2	-0.73162	-1.03885	0.03058		0.2	0.03169	-0.31057	-0.17954
0.3	-0.79888	-1.07617	0.14307		0.3	-0.13953	-0.66802	-0.03549
0.4	-0.78227	-1.06115	0.22637		0.4	0.53824	-0.79783	-0.01183
0.5	-0.69075	-0.98355	0.25451		0.5	0.11385	-0.17556	-0.55943
0.6	-0.57215	-0.85762	0.23421		0.6	0.5318	-0.07009	-0.46539
0.7	-0.48063	-0.71302	0.18173		0.7	0.04026	-0.40732	-0.37613
0.8	-0.44417	-0.5773	0.1154		0.8	0.24864	-0.05592	-0.01803
0.9	-0.45632	-0.46547	0.06483		0.9	-0.59465	-0.09526	-0.59226
1	-0.49273	-0.38138	0.06747		1	-0.19892	0.00512	-0.08387
1.1	-0.53326	-0.32319	0.13872		1.1	-0.04112	-0.50007	-0.04349
1.2	-0.57148	-0.28537	0.2435		1.2	-0.06817	-0.36953	-0.0259
1.3	-0.6099	-0.25899	0.31456		1.3	0.02566	-0.68208	0.08016
1.4	-0.65034	-0.23596	0.31407		1.4	-0.03185	-0.48118	0.05515
1.5	-0.68789	-0.21535	0.2688		1.5	-0.54226	-0.08553	0.35122
1.6	-0.71149	-0.20264	0.23545		1.6	-0.24795	-0.661	-0.05911
1.7	-0.70991	-0.19919	0.24458		1.7	0.1294	-0.54377	-0.10321
1.8	-0.67987	-0.19358	0.28644		1.8	0.2106	0.1139	-0.78097
1.9	-0.63085	-0.16829	0.33182		1.9	0.21542	-0.32386	0.41295
2	-0.58219	-0.11799	0.35278		2	-0.24312	-0.21796	0.58509
2.1	-0.55331	-0.06044	0.33828		2.1	-0.44686	-0.33221	-0.21563
2.2	-0.55301	-0.02762	0.30413		2.2	-0.71737	-0.01881	-0.4257
2.3	-0.57586	-0.04616	0.28116		2.3	0.29668	-0.55876	-0.64965
2.4	-0.60873	-0.1248	0.28598		2.4	0.04784	-0.33468	-0.4684
2.5	-0.64209	-0.25429	0.30786		2.5	0.56036	-0.59935	-0.19571
2.6	-0.67511	-0.41196	0.32435		2.6	0.79373	-0.75598	0.49961
2.7	-0.71082	-0.56526	0.32175		2.7	0.24998	-0.21512	-0.10891
2.8	-0.74889	-0.67859	0.30136		2.8	-0.22729	-0.12432	-0.0176
2.9	-0.78464	-0.7265	0.27258		2.9	0.00677	-0.44428	-0.00158
3	-0.81319	-0.70654	0.23849		3	-0.05674	-0.50333	-0.23599
3.1	-0.83205	-0.64131	0.18957		3.1	-0.00171	0.28558	0.17618
3.2	-0.8406	-0.56609	0.1189		3.2	0.25062	-0.781	0.55555
3.3	-0.84023	-0.5102	0.04141		3.3	-0.18843	-0.18488	0.49537
3.4	-0.83558	-0.48573	-0.01015		3.4	-0.45658	-0.18896	0.34222
3.5	-0.83307	-0.49134	-0.00685		3.5	-0.33101	-0.07337	-0.34142
3.6	-0.83566	-0.52337	0.06154		3.6	0.1837	0.51372	-0.30601
3.7	-0.83903	-0.57928	0.1845		3.7	-0.31009	0.0897	0.74896
3.8	-0.83343	-0.64936	0.33271		3.8	-0.8693	0.21727	0.66231
3.9	-0.80887	-0.70979	0.46267		3.9	-1.4449	-0.12504	-0.05827
4	-0.75878	-0.73252	0.53218		4	-0.08115	0.11321	-0.14484
4.1	-0.68193	-0.70848	0.52424		4.1	-0.53149	0.55528	-0.40982
4.2	-0.58497	-0.66101	0.4572		4.2	0.2867	0.05488	0.2296
4.3	-0.48486	-0.63196	0.36593		4.3	0.34729	-0.44928	-0.16226
4.4	-0.40654	-0.65007	0.27275		4.4	0.62164	0.12113	-0.17935
4.5	-0.37354	-0.70998	0.17891		4.5	0.27175	0.32186	-0.46795
4.6	-0.39545	-0.77842	0.07986		4.6	0.4572	0.13213	0.01834
4.7	-0.46115	-0.8185	-0.01672		4.7	0.45222	0.5236	-0.24563
4.8	-0.54409	-0.81205	-0.08571		4.8	0.49408	0.2051	-0.24512
4.9	-0.61765	-0.76718	-0.09603		4.9	0.10132	-0.20309	0.17779
5	-0.66961	-0.70889	-0.03473		5	-0.10875	-0.35907	0.20377
5.1	-0.70473	-0.6596	0.07271		5.1	0.1295	-0.13813	0.27086
5.2	-0.73373	-0.62295	0.16904		5.2	-0.10287	0.14629	0.033
5.3	-0.75908	-0.58397	0.20243		5.3	0.13691	0.32479	0.00647
5.4	-0.77103	-0.52571	0.16629		5.4	-0.06217	0.24374	0.50182
5.5	-0.75776	-0.44837	0.10587		5.5	-0.04346	-0.0918	0.34569
5.6	-0.71941	-0.37402	0.08237		5.6	-0.45472	0.27664	0.33065
5.7	-0.67162	-0.33233	0.12423		5.7	-0.36595	0.48074	0.39079
5.8	-0.63504	-0.33819	0.21261		5.8	-0.68105	-0.20499	0.20534
5.9	-0.62093	-0.37888	0.3133		5.9	-0.08475	-0.4333	-0.60368
6	-0.62361	-0.42075	0.4101		6	-0.30572	-0.04893	-0.34417
6.1	-0.62406	-0.43132	0.49924		6.1	-0.60022	0.15698	-1.02689
6.2	-0.60203	-0.40084	0.56904		6.2	-0.37816	0.33309	0.23316
6.3	-0.55079	-0.34723	0.60242		6.3	-0.2633	0.14542	0.93637
6.4	-0.48416	-0.30185	0.58948		6.4	-0.09739	-0.50695	0.3063
6.5	-0.42814	-0.28838	0.52632		6.5	-0.25658	-0.3081	0.43159
6.6	-0.40185	-0.30898	0.41649		6.6	-0.46924	-0.33537	-0.06563
6.7	-0.40485	-0.34315	0.28467		6.7	-0.589	0.16669	0.28845
6.8	-0.42311	-0.35831	0.16922		6.8	-0.12465	-0.48755	0.02758
6.9	-0.44578	-0.32875	0.08559		6.9	-0.71056	-0.34859	-0.65615
7	-0.47284	-0.25337	0.01406		7	-0.71587	-0.05168	-0.21505
7.1	-0.50759	-0.15781	-0.0599		7.1	-0.27313	-1.00824	-0.36904
7.2	-0.54794	-0.07614	-0.10976		7.2	-0.39848	-0.29761	-0.07473
7.3	-0.59009	-0.02718	-0.09545		7.3	-0.78334	0.07086	-0.23664
7.4	-0.63825	-0.00613	-0.01859		7.4	-0.79521	-0.11819	-0.12708
7.5	-0.70471	0.00484	0.07424		7.5	-0.55606	0.90599	-0.28225
7.6	-0.79745	0.02234	0.14463		7.6	-0.26539	0.14313	0.17359
7.7	-0.90898	0.05612	0.1971		7.7	0.23284	0.12568	0.12385
7.8	-1.01941	0.10945	0.25263		7.8	0.40057	0.14766	-0.58298
7.9	-1.11018	0.17727	0.30648		7.9	0.67668	0.12327	-0.79514
8	-1.17433	0.24408	0.33256		8	0.02509	0.00733	0.13752
8.1	-1.2154	0.28893	0.32473		8.1	0.14755	0.31123	-0.20091
8.2	-1.23949	0.29703	0.31143		8.2	0.38916	0.038	0.19302
8.3	-1.24877	0.26807	0.32181		8.3	-0.23418	-0.06828	0.01558
8.4	-1.23975	0.2136	0.35114		8.4	-0.00468	0.18604	-0.48361
8.5	-1.20605	0.14698	0.36785		8.5	0.67838	0.02064	-0.71348
8.6	-1.14455	0.07503	0.3477		8.6	0.28007	0.01673	-0.06643
8.7	-1.06274	-0.00194	0.29626		8.7	0.34794	-0.01038	0.21604
8.8	-0.98121	-0.0825	0.2425		8.8	0.59147	-0.16779	0.29121
8.9	-0.92544	-0.15684	0.21438		8.9	0.35646	-0.26447	-0.09837
9	-0.90921	-0.20702	0.21929		9	0.1785	-0.1164	0.49615
9.1	-0.9229	-0.21585	0.24317		9.1	0.57438	-0.47523	-0.24865
9.2	-0.93851	-0.17791	0.26255		9.2	-0.03266	-0.14901	-0.08442
9.3	-0.92786	-0.10417	0.25622		9.3	0.07041	0.27207	-0.2655
9.4	-0.87814	-0.01688	0.21266		9.4	-0.5072	-0.91645	-0.46972
9.5	-0.79533	0.06167	0.13608		9.5	-0.5427	-0.92099	-0.89194
9.6	-0.69996	0.11836	0.04891		9.6	0.58754	-0.16501	0.07444
9.7	-0.62185	0.15196	-0.01683		9.7	0.52315	-0.27268	0.40074
9.8	-0.59236	0.1706	-0.03867		9.8	0.53192	-0.89379	0.65184
9.9	-0.6314	0.18629	-0.01807		9.9	0.3524	-0.39115	0.60999
10	-0.73554	0.20793	0.02521		10	0.00396	-0.72574	0.14349
10.1	-0.87855	0.23542	0.07141		10.1	0.23077	-0.32236	-0.27023
10.2	-1.02616	0.25924	0.10965		10.2	0.53037	-0.10872	0.08044
10.3	-1.1542	0.26627	0.13209		10.3	0.30165	-0.27079	0.2573
10.4	-1.25695	0.24845	0.1302		10.4	0.54408	-0.48544	0.32591
10.5	-1.3423	0.20973	0.10557		10.5	0.40004	-0.30309	0.05866
10.6	-1.42106	0.16645	0.08186		10.6	-0.14053	0.00743	0.16044
10.7	-1.49909	0.13832	0.09677		10.7	0.42247	-0.38688	0.25765
10.8	-1.57385	0.13502	0.175		10.8	0.29842	-0.96148	-0.50018
10.9	-1.63281	0.15065	0.30573		10.9	0.25674	-1.37381	-0.06642
11	-1.65509	0.17163	0.44771		11	0.31735	-0.51272	-0.15418
11.1	-1.62111	0.18792	0.55905		11.1	0.29677	-0.06876	-0.93543
11.2	-1.52864	0.19536	0.6196		11.2	0.03003	-0.43569	-0.14561
11.3	-1.40326	0.19028	0.62474		11.3	0.07554	-0.38634	-0.00331
11.4	-1.29127	0.16745	0.57258		11.4	-0.01852	-0.48016	-0.30121
11.5	-1.23558	0.12481	0.46897		11.5	0.12766	-0.87361	-0.84123
11.6	-1.24962	0.06803	0.33632		11.6	0.46764	-1.29433	-1.62963
11.7	-1.30869	0.00835	0.20698		11.7	0.0953	-0.83523	-1.0632
11.8	-1.36701	-0.04433	0.11011		11.8	-0.37228	-0.44294	-0.63692
11.9	-1.38898	-0.08651	0.06367		11.9	-0.86805	-0.47339	-0.5645
12	-1.36874	-0.12051	0.0675		12	-0.12746	-0.19319	-0.24883
12.1	-1.32198	-0.14866	0.10129		12.1	0.28502	0.22248	0.19948
12.2	-1.26103	-0.1669	0.14167		12.2	0.27784	0.01533	0.13027
12.3	-1.18139	-0.16473	0.18632		12.3	-0.25384	0.0145	-0.15576
12.4	-1.07305	-0.13361	0.25164		12.4	0.23259	-0.19564	0.20257
12.5	-0.941	-0.07685	0.34355		12.5	-0.29999	-0.57981	0.54742
12.6	-0.81134	-0.01101	0.43995		12.6	-0.50367	0.0025	0.82248
12.7	-0.71725	0.04293	0.50257		12.7	0.1602	0.12885	0.46734
12.8	-0.6793	0.07011	0.50063		12.8	-0.15457	-0.05036	0.12721
12.9	-0.69598	0.06579	0.4315		12.9	-0.68108	0.06473	0.24851
13	-0.74743	0.03256	0.3308		13	0.34935	-0.18689	0.5203
13.1	-0.80545	-0.0234	0.25526		13.1	-0.19487	-0.72186	0.64926
13.2	-0.84328	-0.09411	0.24152		13.2	0.15398	-0.45122	0.05339
13.3	-0.8429	-0.17186	0.28053		13.3	0.28934	-0.30441	0.27876
13.4	-0.79866	-0.25212	0.33325		13.4	0.62215	0.00407	0.16795
13.5	-0.71567	-0.33385	0.36329		13.5	0.15849	-0.45078	-0.13345
13.6	-0.60484	-0.41543	0.35582		13.6	0.0555	-0.55439	-0.07293
13.7	-0.48169	-0.49038	0.32205		13.7	0.22824	-0.03565	-0.3919
13.8	-0.37013	-0.54744	0.29465		13.8	0.08535	0.05124	-0.66858
13.9	-0.30039	-0.57483	0.30793		13.9	0.58094	-0.34684	0.07322
14	-0.29305	-0.56669	0.36956		14	0.33093	-0.78349	0.38962
14.1	-0.33949	-0.52981	0.45162		14.1	0.31231	-0.28822	0.45136
14.2	-0.40014	-0.48632	0.51552		14.2	0.46401	-0.08965	-0.2081
14.3	-0.42824	-0.46681	0.54736		14.3	0.3623	-0.74431	0.23053
14.4	-0.40185	-0.4942	0.5631		14.4	0.03504	-0.79536	0.55797
14.5	-0.33862	-0.56742	0.57957		14.5	0.3235	-0.82921	0.55453
14.6	-0.28315	-0.65675	0.59135		14.6	-0.03773	-0.46312	0.54353
14.7	-0.27876	-0.71632	0.58034		14.7	-0.91804	0.13248	0.20998
14.8	-0.34449	-0.70807	0.53737		14.8	-1.07454	0.0224	0.30424
14.9	-0.4699	-0.62267	0.46702		14.9	-0.57047	-0.36277	-0.02097
15	-0.62525	-0.48431	0.37916		15	0.09832	-0.52281	0.48904
15.1	-0.77615	-0.33682	0.28564		15.1	0.36824	-0.63002	1.17284
15.2	-0.89351	-0.22086	0.20406		15.2	0.05874	-0.09195	0.81248
15.3	-0.95775	-0.15769	0.15479		15.3	-0.24825	-0.32208	0.96837
15.4	-0.95968	-0.14794	0.1452		15.4	-0.28874	-0.76748	1.27081
15.5	-0.90033	-0.18031	0.15709		15.5	-0.14487	-0.30318	0.80714
15.6	-0.79119	-0.23875	0.15948		15.6	0.1925	-0.4927	0.23992
15.7	-0.65441	-0.30409	0.13869		15.7	0.17638	-0.08316	0.5123
15.8	-0.51947	-0.35662	0.11		15.8	-0.11944	-0.74591	0.83052
15.9	-0.41431	-0.38409	0.09813		15.9	-0.4483	-0.32248	0.7792
16	-0.35498	-0.38931	0.11451		16	-0.84582	0.43292	0.15579
16.1	-0.34218	-0.38846	0.15546		16.1	-0.17962	0.41619	0.54733
16.2	-0.36684	-0.40064	0.21239		16.2	-0.49605	0.29939	0.69756
16.3	-0.41789	-0.43652	0.27324		16.3	0.10026	-0.16447	-0.14776
16.4	-0.48498	-0.49143	0.31804		16.4	0.43258	-0.34929	0.08439
16.5	-0.55731	-0.54384	0.32901		16.5	0.3807	-0.47063	0.2703
16.6	-0.62549	-0.56259	0.31027		16.6	-0.22696	-0.5905	0.1102
16.7	-0.68732	-0.5258	0.28798		16.7	-0.05067	-0.12444	-0.27611
16.8	-0.74938	-0.44202	0.28788		16.8	-0.10401	-0.3282	0.35404
16.9	-0.81865	-0.35312	0.31714		16.9	0.14759	0.0373	-0.08441
17	-0.89056	-0.30894	0.36338		17	0.35535	0.3644	0.10335
17.1	-0.94546	-0.33199	0.40256		17.1	-0.01571	0.15875	-0.27005
17.2	-0.95713	-0.40251	0.40902		17.2	-0.24669	-0.31586	-0.33151
17.3	-0.90638	-0.4741	0.3672		17.3	0.09505	-0.34876	0.03037
17.4	-0.79093	-0.50256	0.28252		17.4	0.06657	-0.27071	-0.24985
17.5	-0.62803	-0.46595	0.18386		17.5	0.11976	0.68096	-0.00104
17.6	-0.44918	-0.36966	0.10995		17.6	0.36309	0.23744	-0.3005
17.7	-0.2884	-0.24103	0.08528		17.7	-0.09798	0.31717	-0.16856
17.8	-0.16932	-0.11674	0.10468		17.8	-0.39958	0.37066	-0.89457
17.9	-0.09851	-0.02577	0.14117		17.9	-0.77482	0.16064	-0.72948
18	-0.06802	0.0244	0.17092		18	-0.58363	-0.24293	-0.22443
18.1	-0.06295	0.04867	0.18975		18.1	-0.08409	-0.05237	-0.38065
18.2	-0.06774	0.07079	0.20336		18.2	-0.0764	0.85045	-0.95986
18.3	-0.07045	0.10566	0.20988		18.3	-0.64896	0.69983	-1.01984
18.4	-0.06782	0.15064	0.20488		18.4	-0.1656	0.63963	-0.39226
18.5	-0.06872	0.19078	0.199		18.5	0.31346	0.27407	-0.21836
18.6	-0.08885	0.21182	0.21401		18.6	-0.01922	0.63406	-0.25698
18.7	-0.13649	0.21099	0.25822		18.7	0.22861	0.72195	-0.39683
18.8	-0.20161	0.19812	0.31548		18.8	0.32745	0.58686	-0.25255
18.9	-0.26112	0.18577	0.35983		18.9	0.4584	0.46155	-0.10746
19	-0.29647	0.17591	0.37418		19	0.17055	0.50374	-0.25998
19.1	-0.30675	0.15663	0.35686		19.1	-0.16969	-0.03113	-0.3377
19.2	-0.30518	0.11547	0.31971		19.2	-0.68094	-0.69539	-0.35288
19.3	-0.30358	0.05749	0.28141		19.3	-0.66939	-0.14986	0.34138
19.4	-0.3001	0.00835	0.25809		19.4	-0.08145	0.29732	-0.17451
19.5	-0.28161	-0.0037	0.25463		19.5	0.47121	0.18962	-0.10358
19.6	-0.23912	0.02915	0.25844		19.6	-0.31105	0.34586	-0.65505
19.7	-0.18228	0.08792	0.24513		19.7	-0.39599	0.22045	0.07611
19.8	-0.13759	0.14279	0.20235		19.8	-0.34814	0.37502	-0.19318
19.9	-0.12903	0.1759	0.1483		19.9	0.16555	-0.09817	0.0571
20	-0.15843	0.1904	0.11837		20	0.01285	0.69691	-0.18399
20.1	-0.20542	0.20084	0.13705		20.1	-0.34345	0.942	-0.42734
20.2	-0.24705	0.21771	0.20677		20.2	-0.46013	0.97533	-0.51152
20.3	-0.27669	0.23989	0.31254		20.3	-0.1801	0.98393	-0.81314
20.4	-0.30429	0.25687	0.42778		20.4	0.22396	0.26671	-0.98631
20.5	-0.34117	0.25547	0.51841		20.5	0.16809	-0.29519	-0.75042
20.6	-0.38697	0.22776	0.54993		20.6	-0.32174	0.24241	0.09873
20.7	-0.42967	0.17763	0.50293		20.7	0.28702	-0.19119	-0.75834
20.8	-0.45473	0.1207	0.39234		20.8	-0.22344	-0.39851	-0.15834
20.9	-0.45395	0.07508	0.26915		20.9	0.41367	-0.30686	0.20647
21	-0.42885	0.04905	0.19038		21	-0.46144	-0.33033	0.5681
21.1	-0.3884	0.03717	0.17791		21.1	-0.3488	-0.54879	-0.13178
21.2	-0.34329	0.02914	0.20653		21.2	-0.27207	-0.37443	0.31582
21.3	-0.30026	0.02236	0.23594		21.3	-0.00685	-0.34333	-0.22153
21.4	-0.25972	0.02448	0.24911		21.4	0.26394	0.1514	-0.34995
21.5	-0.21801	0.04281	0.25455		21.5	0.30139	0.30626	-0.1687
21.6	-0.17335	0.07375	0.26357		21.6	0.44722	0.27816	0.28795
21.7	-0.13111	0.10454	0.27928		21.7	-0.50301	0.22437	0.11896
21.8	-0.10235	0.1242	0.29761		21.8	0.19695	0.41402	0.20975
21.9	-0.09569	0.12927	0.30597		21.9	-0.40477	0.47132	-0.16903
22	-0.11031	0.11801	0.28895		22	-1.27045	0.07312	-0.93598
22.1	-0.13813	0.08072	0.24456		22.1	-0.84989	-0.63788	0.04768
22.2	-0.17208	-0.0015	0.18983		22.2	-1.24343	-0.42424	0.62612
22.3	-0.20973	-0.14509	0.14992		22.3	-1.39133	-0.38666	0.13462
22.4	-0.24742	-0.34651	0.14635		22.4	-1.06339	0.04709	-0.24311
22.5	-0.27297	-0.57357	0.18701		22.5	-0.67346	0.05941	-0.61083
22.6	-0.26861	-0.77609	0.25668		22.6	-1.14372	-0.4913	-2.60343
22.7	-0.22328	-0.91015	0.32253		22.7	-1.60696	-0.16356	-4.71137
22.8	-0.14142	-0.95777	0.35865		22.8	-2.12727	0.03747	-6.69387
22.9	-0.03891	-0.92911	0.36348		22.9	-1.24274	0.46462	-7.13923
23	0.06805	-0.85205	0.35033		23	-0.99764	0.79287	-7.20012
23.1	0.1691	-0.76004	0.32936		23.1	-1.56637	0.53787	-9.43369
23.2	0.25754	-0.68178	0.30632		23.2	-2.43273	0.43359	-9.78691
23.3	0.32802	-0.63224	0.28896		23.3	-1.63849	0.13209	-9.35591
23.4	0.37896	-0.60971	0.28141		23.4	-1.67727	0.34314	-11.0543
23.5	0.41437	-0.60287	0.27716		23.5	-1.08476	0.29962	-13.6249
23.6	0.43856	-0.60204	0.26819		23.6	-1.2729	-0.0259	-15.0308
23.7	0.44889	-0.60421	0.25641		23.7	-1.2362	-0.81137	-16.4576
23.8	0.4373	-0.60907	0.24758		23.8	-1.26463	-0.5464	-15.5819
23.9	0.4021	-0.61258	0.23979		23.9	-0.96128	-0.18006	-17.6622
24	0.35725	-0.60626	0.22662		24	-1.2101	-0.56431	-18.853
24.1	0.32662	-0.58411	0.2096		24.1	-0.83712	-0.74213	-19.4624
24.2	0.32669	-0.5504	0.20075		24.2	-0.87562	-0.50921	-21.7455
24.3	0.35444	-0.51943	0.20874		24.3	-0.98382	-0.09093	-23.3028
24.4	0.39232	-0.5057	0.22328		24.4	-1.18066	-0.26656	-21.8011
24.5	0.4237	-0.51386	0.2201		24.5	-0.56596	-0.50421	-20.2916
24.6	0.44375	-0.53817	0.18623		24.6	-0.74273	-0.60796	-21.5361
24.7	0.4577	-0.57156	0.13751		24.7	-1.10884	-0.44471	-20.4401
24.8	0.47128	-0.61394	0.11057		24.8	-0.85861	0.036	-21.33
24.9	0.48234	-0.67073	0.14104		24.9	-0.85213	0.21503	-22.1641
25	0.47943	-0.74228	0.24074		25	0.00419	0.72244	-23.4028
25.1	0.44672	-0.8142	0.38054		25.1	-0.29904	-0.3808	-22.5265
25.2	0.37154	-0.8595	0.49716		25.2	-0.32703	-0.39377	-23.3911
25.3	0.25199	-0.85334	0.53445		25.3	-0.4318	0.19462	-24.5411
25.4	0.10229	-0.79069	0.48666		25.4	0.0362	-0.56407	-23.865
25.5	-0.04878	-0.69328	0.39779		25.5	-0.83294	-0.97307	-24.5374
25.6	-0.16882	-0.60017	0.32149		25.6	-0.68952	-0.5991	-22.8717
25.7	-0.23627	-0.54786	0.2852		25.7	0.07566	-0.505	-22.2695
25.8	-0.24797	-0.55256	0.28246		25.8	-0.90104	-0.39661	-25.7842
25.9	-0.21589	-0.60323	0.28743		25.9	-0.2825	-0.29426	-26.5383
26	-0.15818	-0.66721	0.27946		26	-0.74654	-0.06857	-28.0978
26.1	-0.09177	-0.70464	0.25997		26.1	-0.20468	-0.35532	-27.647
26.2	-0.02892	-0.68511	0.24395		26.2	-0.55463	-0.18574	-30.8369
26.3	0.02386	-0.5997	0.23525		26.3	-1.03953	0.15877	-34.1382
26.4	0.06563	-0.46341	0.21746		26.4	-1.34563	-0.0579	-34.6595
26.5	0.09933	-0.30809	0.17274		26.5	-1.13148	-0.31932	-32.434
26.6	0.12906	-0.17115	0.10465		26.6	-0.40216	0.00768	-31.5147
26.7	0.15862	-0.08529	0.04059		26.7	-1.10145	-0.9359	-31.9312
26.8	0.19134	-0.06884	0.01502		26.8	-0.05096	-0.65774	-36.0957
26.9	0.22915	-0.11552	0.04664		26.9	-0.37591	-0.54917	-35.2513
27	0.26888	-0.19053	0.12144		27	-1.05837	-0.52671	-38.2418
27.1	0.29993	-0.24372	0.19605		27.1	-1.02738	-0.27212	-41.0352
27.2	0.30914	-0.23795	0.22745		27.2	-0.61813	-0.32792	-40.409
27.3	0.29117	-0.17219	0.20828		27.3	-0.75622	-0.56107	-41.4023
27.4	0.25356	-0.07832	0.17038		27.4	-0.8093	-0.88582	-41.0222
27.5	0.20974	0.00645	0.15089		27.5	-0.49908	-0.59737	-38.5953
27.6	0.16765	0.06675	0.16022		27.6	-0.08483	-0.50882	-38.4147
27.7	0.12729	0.11141	0.18297		27.7	-0.58081	-0.83668	-36.136
27.8	0.0875	0.15224	0.19951		27.8	-0.38494	-0.53803	-36.771
27.9	0.05009	0.18372	0.20217		27.9	0.03371	-0.52195	-37.5685
28	0.0157	0.18521	0.19609		28	-0.00348	-0.51803	-37.2487
28.1	-0.02109	0.14122	0.19015		28.1	0.000275643	-0.68669	-36.0788
28.2	-0.06952	0.05754	0.18981		28.2	0.2891	-0.84658	-35.8404
28.3	-0.13606	-0.04152	0.19681		28.3	-0.36524	-0.78811	-31.8233
28.4	-0.2196	-0.1294	0.21171		28.4	-1.04797	0.47501	-30.2278
28.5	-0.30981	-0.19283	0.23596		28.5	-0.97486	-0.95595	-31.9698
28.6	-0.38899	-0.23672	0.27007		28.6	-0.04013	-0.90154	-34.7318
28.7	-0.4395	-0.27719	0.3037		28.7	0.24225	-0.76952	-32.9956
28.8	-0.45382	-0.32913	0.30832		28.8	-0.26645	-0.30554	-30.5977
28.9	-0.438	-0.39854	0.24696		28.9	-0.30986	-0.04319	-30.9302
29	-0.40508	-0.48401	0.09751		29	0.02986	-0.26166	-32.993
29.1	-0.36646	-0.58139	-0.12496		29.1	0.42467	0.55872	-35.261
29.2	-0.32882	-0.68418	-0.36125		29.2	-0.15398	0.40647	-32.2813
29.3	-0.29529	-0.7808	-0.53302		29.3	-0.22778	0.1453	-32.5764
29.4	-0.26659	-0.85658	-0.59595		29.4	-0.41857	-0.53889	-32.1918
29.5	-0.24248	-0.90275	-0.57427		29.5	-0.46812	-0.53103	-34.8548
29.6	-0.22446	-0.92339	-0.53132		29.6	-0.73647	-0.40046	-33.8458
29.7	-0.21713	-0.93008	-0.50336		29.7	-0.46498	-0.58575	-32.0305
29.8	-0.22648	-0.92636	-0.47348		29.8	-0.79472	0.08439	-31.6826
29.9	-0.25638	-0.89756	-0.41024		29.9	-1.08406	0.22471	-29.4343
30	-0.30492	-0.81962	-0.31634		30	-1.03041	-0.09387	-30.0273
30.1	-0.3623	-0.68474	-0.23433		30.1	-0.30738	-0.81748	-28.4159
30.2	-0.41404	-0.52481	-0.2115		30.2	-0.47128	-0.40632	-29.7526
30.3	-0.4497	-0.40718	-0.25771		30.3	-0.22347	0.33842	-28.2157
30.4	-0.46954	-0.39312	-0.33066		30.4	0.06788	-0.02266	-25.8958
30.5	-0.48176	-0.48623	-0.36541		30.5	-0.33808	-0.84625	-27.8895
30.6	-0.4928	-0.62125	-0.32583		30.6	0.52948	-4.82954	-26.9125
30.7	-0.50135	-0.71211	-0.23		30.7	1.76331	-10.2331	-27.7766
30.8	-0.50103	-0.71724	-0.12668		30.8	0.97265	-12.5902	-26.9833
30.9	-0.48699	-0.66199	-0.05371		30.9	0.40298	-13.6315	-26.3729
31	-0.45897	-0.60578	-0.02198		31	0.4952	-14.8643	-27.1746
31.1	-0.41852	-0.59391	-0.02471		31.1	0.45039	-16.6745	-28.3802
31.2	-0.36475	-0.63472	-0.04522		31.2	0.03931	-17.6321	-28.7426
31.3	-0.29415	-0.70719	-0.0616		31.3	0.59472	-19.7098	-28.1482
31.4	-0.20621	-0.77873	-0.05908		31.4	0.22735	-19.9107	-26.2408
31.5	-0.10941	-0.81797	-0.03889		31.5	0.48839	-21.1474	-26.3518
31.6	-0.0192	-0.80356	-0.01424		31.6	0.21065	-22.7878	-27.7019
31.7	0.05314	-0.73281	-0.00455		31.7	-0.0734	-23.5044	-27.5364
31.8	0.10998	-0.62587	-0.03162		31.8	-0.86894	-26.555	-28.903
31.9	0.16295	-0.51845	-0.10502		31.9	-0.26761	-29.6506	-29.3709
32	0.21713	-0.44478	-0.20313		32	-0.60967	-29.2907	-28.6932
32.1	0.26088	-0.42157	-0.27866		32.1	-0.97692	-28.8452	-28.6866
32.2	0.273	-0.44223	-0.29362		32.2	-0.50564	-25.9385	-26.2795
32.3	0.24017	-0.4816	-0.24783		32.3	-0.42923	-25.0382	-25.9317
32.4	0.16713	-0.50651	-0.17328		32.4	-1.0962	-23.6187	-26.9711
32.5	0.07077	-0.4895	-0.11075		32.5	-1.10249	-24.2746	-26.7091
32.6	-0.03485	-0.42383	-0.0955		32.6	-0.26734	-26.7379	-26.5456
32.7	-0.14725	-0.33255	-0.149		32.7	-0.64644	-26.8615	-25.7964
32.8	-0.26935	-0.26158	-0.26328		32.8	-0.32704	-26.4747	-28.385
32.9	-0.39447	-0.25704	-0.39145		32.9	-0.04292	-27.2719	-27.3367
33	-0.4997	-0.34161	-0.47115		33	0.01148	-27.1802	-27.2635
33.1	-0.55782	-0.50571	-0.47008		33.1	0.34416	-24.9567	-27.4198
33.2	-0.55787	-0.71556	-0.40498		33.2	-0.0611	-25.9308	-24.8011
33.3	-0.51351	-0.9275	-0.31343		33.3	-0.41621	-25.6836	-24.0304
33.4	-0.45245	-1.09987	-0.21809		33.4	-0.0924	-27.2004	-24.7105
33.5	-0.40023	-1.2015	-0.12744		33.5	-0.35565	-28.2081	-23.6955
33.6	-0.37258	-1.21983	-0.05832		33.6	-0.99406	-29.2618	-23.4002
33.7	-0.3756	-1.16817	-0.03644		33.7	-0.3958	-27.8722	-24.2168
33.8	-0.4053	-1.08614	-0.06919		33.8	-0.89867	-27.7843	-24.2981
33.9	-0.44571	-1.02694	-0.1302		33.9	-1.84431	-28.0228	-23.3304
34	-0.47116	-1.03234	-0.18175		34	-2.49726	-28.9519	-24.6448
34.1	-0.45666	-1.10841	-0.20981		34.1	-3.37572	-29.4534	-25.6122
34.2	-0.39253	-1.21935	-0.22996		34.2	-3.29265	-28.8256	-25.6266
34.3	-0.29447	-1.30543	-0.26154		34.3	-2.58565	-31.5142	-24.5697
34.4	-0.19995	-1.31405	-0.30152		34.4	-2.12777	-29.8938	-21.5053
34.5	-0.14966	-1.22475	-0.32044		34.5	-2.67144	-28.7667	-21.8955
34.6	-0.16409	-1.0559	-0.28096		34.6	-1.5361	-29.1267	-22.8524
34.7	-0.23202	-0.85229	-0.16805		34.7	-1.628	-28.3912	-21.5524
34.8	-0.31892	-0.6625	-0.01131		34.8	-1.83528	-27.5038	-21.3968
34.9	-0.38673	-0.51873	0.12431		34.9	-1.49592	-27.3524	-22.1856
35	-0.40966	-0.42925	0.18246		35	-2.29264	-27.2016	-20.8799
35.1	-0.37977	-0.38482	0.15738		35.1	-1.66481	-29.7676	-20.4134
35.2	-0.30608	-0.37202	0.09059		35.2	-1.38421	-25.5064	-20.3167
35.3	-0.21121	-0.38324	0.03076		35.3	-1.09555	-26.7858	-20.8708
35.4	-0.12468	-0.418	0.0065		35.4	-1.8203	-26.0195	-21.1492
35.5	-0.07155	-0.4776	0.02954		35.5	-1.88556	-28.3732	-19.9061
35.6	-0.06071	-0.55945	0.09824		35.6	-2.18884	-26.7516	-18.2435
35.7	-0.08072	-0.6545	0.18851		35.7	-1.71474	-25.0567	-19.3847
35.8	-0.1082	-0.74786	0.25858		35.8	-1.26222	-25.9501	-19.539
35.9	-0.1239	-0.8219	0.27835		35.9	-1.37866	-27.065	-18.6514
36	-0.12404	-0.86156	0.25544		36	-1.28137	-27.7502	-20.5933
36.1	-0.11809	-0.86032	0.22968		36.1	-1.36842	-26.0185	-21.2529
36.2	-0.11618	-0.82418	0.23958		36.2	-1.41335	-23.3459	-21.1253
36.3	-0.11811	-0.77137	0.28888		36.3	-1.80254	-22.89	-21.6302
36.4	-0.11252	-0.72722	0.34058		36.4	-3.7109	-24.2656	-21.8279
36.5	-0.08546	-0.71488	0.34421		36.5	-2.71425	-23.9032	-21.6693
36.6	-0.03211	-0.74552	0.2753		36.6	-2.34601	-22.7123	-21.9524
36.7	0.03575	-0.81369	0.15365		36.7	-1.54084	-23.8292	-21.4784
36.8	0.09291	-0.90128	0.02499		36.8	-1.58105	-24.7658	-21.0547
36.9	0.11382	-0.98807	-0.07471		36.9	-1.58577	-24.3988	-21.2199
37	0.08653	-1.06151	-0.13861		37	-1.68097	-22.1838	-18.9265
37.1	0.01844	-1.11938	-0.17552		37.1	-2.22287	-23.9454	-18.5291
37.2	-0.06766	-1.16441	-0.17573		37.2	-3.0089	-25.1083	-17.7236
37.3	-0.1442	-1.19638	-0.09245		37.3	-2.50153	-24.6146	-19.2901
37.4	-0.19189	-1.20882	0.11971		37.4	-2.60026	-23.5114	-20.1223
37.5	-0.20869	-1.19356	0.41826		37.5	-2.75017	-23.1654	-21.6073
37.6	-0.20822	-1.149	0.64194		37.6	-2.99041	-23.7664	-18.8869
37.7	-0.20951	-1.08413	0.62756		37.7	-2.86712	-24.1864	-18.3195
37.8	-0.22634	-1.01522	0.37433		37.8	-2.85242	-24.039	-18.1046
37.9	-0.26218	-0.96102	0.04995		37.9	-3.15771	-23.4712	-17.5881
38	-0.30953	-0.9434	-0.16943		38	-2.80059	-22.7694	-18.3514
38.1	-0.35265	-0.98925	-0.22762		38.1	-1.33676	-21.1209	-17.1201
38.2	-0.37502	-1.12295	-0.17574		38.2	-0.82008	-19.9144	-18.5838
38.3	-0.36983	-1.34819	-0.09073		38.3	-1.3259	-20.5355	-18.5089
38.4	-0.34702	-1.63423	-0.01925		38.4	-3.30476	-23.1407	-17.7199
38.5	-0.3307	-1.92179	0.02948		38.5	-4.23399	-22.5131	-16.4989
38.6	-0.34654	-2.14856	0.06243		38.6	-4.82833	-19.978	-16.4982
38.7	-0.40635	-2.27818	0.08307		38.7	-5.24826	-20.602	-17.2215
38.8	-0.49978	-2.31372	0.08889		38.8	-3.6343	-19.9991	-17.9239
38.9	-0.59892	-2.28789	0.07853		38.9	-3.59087	-21.225	-17.4292
39	-0.67245	-2.23924	0.05663		39	-3.4768	-22.5119	-18.1504
39.1	-0.69961	-2.19258	0.03455		39.1	-2.53638	-21.0567	-17.5508
39.2	-0.67739	-2.15613	0.02769		39.2	-3.57882	-18.9627	-16.9677
39.3	-0.62158	-2.1337	0.04734		39.3	-3.44795	-19.3086	-19.592
39.4	-0.56556	-2.14105	0.09165		39.4	-3.42497	-18.6802	-19.8086
39.5	-0.55603	-2.21469	0.14479		39.5	-1.65983	-18.3755	-18.7829
39.6	-0.64161	-2.40568	0.18244		39.6	-1.44552	-17.2702	-18.4521
39.7	-0.85469	-2.75821	0.17888		39.7	-2.03653	-17.7624	-18.0204
39.8	-1.19602	-3.28426	0.12133		39.8	-1.9979	-19.0382	-16.3867
39.9	-1.63213	-3.95283	0.02916		39.9	-1.80672	-17.182	-18.3337
40	-2.10555	-4.70363	-0.04908		40	-2.58706	-18.559	-16.9472
40.1	-2.55118	-5.47341	-0.07408		40.1	-2.4916	-19.8352	-13.897
40.2	-2.91613	-6.21126	-0.05107		40.2	-3.33903	-19.4176	-13.8646
40.3	-3.18205	-6.87458	-0.01527		40.3	-3.49665	-18.499	-13.3288
40.4	-3.37788	-7.42378	0.013		40.4	-4.71388	-18.9604	-14.3438
40.5	-3.56623	-7.83719	0.0409		40.5	-4.26459	-17.762	-17.2195
40.6	-3.80535	-8.14031	0.07203		40.6	-2.44647	-17.6979	-19.1312
40.7	-4.11457	-8.41863	0.08628		40.7	-2.65713	-17.5307	-18.2019
40.8	-4.46918	-8.79127	0.06314		40.8	-3.28581	-15.3629	-18.3303
40.9	-4.82192	-9.35384	0.01398		40.9	-3.04536	-15.2015	-17.8157
41	-5.12741	-10.1235	-0.02169		41	-2.65448	-16.4241	-17.0245
41.1	-5.35262	-11.0187	-0.00974		41.1	-2.74132	-18.0466	-16.7614
41.2	-5.47769	-11.8883	0.05236		41.2	-2.85486	-18.3522	-17.224
41.3	-5.50022	-12.576	0.13919		41.3	-3.84805	-17.5296	-16.7108
41.4	-5.44509	-12.9895	0.22383		41.4	-3.7021	-17.3637	-18.8468
41.5	-5.36628	-13.1373	0.29852		41.5	-3.33242	-18.4839	-17.6399
41.6	-5.32817	-13.112	0.36674		41.6	-2.77152	-18.7156	-17.6168
41.7	-5.37282	-13.0313	0.42209		41.7	-2.42108	-16.9898	-17.1041
41.8	-5.49705	-12.9739	0.44833		41.8	-1.68743	-16.7885	-18.534
41.9	-5.65692	-12.9487	0.44258		41.9	-1.12822	-17.2103	-18.4163
42	-5.79373	-12.9114	0.42515		42	-1.04432	-18.0561	-18.6044
42.1	-5.86028	-12.8133	0.41645		42.1	-0.66774	-18.2519	-18.0212
42.2	-5.83118	-12.6498	0.41308		42.2	-1.96952	-19.0814	-17.4682
42.3	-5.69774	-12.479	0.39917		42.3	-1.83497	-17.555	-16.8129
42.4	-5.45944	-12.404	0.37641		42.4	-0.79977	-16.8668	-17.2592
42.5	-5.12445	-12.5274	0.37241		42.5	-0.70765	-17.2007	-15.3728
42.6	-4.72014	-12.906	0.41708		42.6	-1.15335	-16.8488	-16.3692
42.7	-4.29992	-13.5229	0.51		42.7	-1.76107	-16.888	-15.6805
42.8	-3.93064	-14.2903	0.61077		42.8	-1.76017	-16.9338	-17.7503
42.9	-3.66245	-15.0822	0.66846		42.9	-0.96582	-14.6031	-17.8535
43	-3.50344	-15.7833	0.66557		43	-0.62985	-14.3118	-17.004
43.1	-3.42014	-16.3314	0.63068		43.1	-0.47557	-15.8098	-17.2429
43.2	-3.36284	-16.7303	0.60734		43.2	-0.43201	-14.7058	-19.8118
43.3	-3.29546	-17.0278	0.61199		43.3	-0.51094	-14.0561	-17.5431
43.4	-3.2102	-17.276	0.61862		43.4	-1.0374	-14.1109	-15.2499
43.5	-3.12128	-17.5024	0.57984		43.5	0.14422	-14.3577	-16.5312
43.6	-3.04676	-17.7065	0.46634		43.6	-0.10873	-14.717	-16.2877
43.7	-2.99328	-17.8753	0.29472		43.7	0.1379	-13.5422	-15.9358
43.8	-2.95384	-18.003	0.12468		43.8	0.19791	-14.1107	-15.9939
43.9	-2.9173	-18.1027	0.02712		43.9	0.55775	-14.0696	-17.1732
44	-2.87861	-18.2107	0.04101		44	-0.94718	-13.6484	-15.0631
44.1	-2.84057	-18.3812	0.14781		44.1	-0.659	-13.4581	-16.4534
44.2	-2.80824	-18.6753	0.28545		44.2	0.42385	-12.8694	-16.4441
44.3	-2.78407	-19.1409	0.39043		44.3	1.2633	-13.0606	-17.306
44.4	-2.76846	-19.7927	0.43109		44.4	0.57666	-13.9234	-15.8109
44.5	-2.7622	-20.6033	0.4131		44.5	-0.8277	-15.6137	-15.282
44.6	-2.76605	-21.5151	0.36524		44.6	-1.20434	-16.0273	-15.4887
44.7	-2.77884	-22.4553	0.31514		44.7	-0.84388	-17.0385	-13.9803
44.8	-2.79858	-23.3391	0.26886		44.8	0.01901	-16.0155	-15.4742
44.9	-2.8247	-24.0675	0.21365		44.9	-0.52983	-14.7526	-16.3297
45	-2.85664	-24.5525	0.13974		45	0.40411	-13.6835	-16.6268
45.1	-2.8905	-24.7729	0.05387		45.1	-0.33206	-13.5551	-16.2395
45.2	-2.92045	-24.8142	-0.02842		45.2	0.04987	-13.5687	-17.1833
45.3	-2.945	-24.8349	-0.1065		45.3	-0.33185	-13.0402	-17.988
45.4	-2.96953	-24.969	-0.21997		45.4	-0.17869	-14.7527	-15.9805
45.5	-2.99993	-25.2409	-0.44263		45.5	-0.39572	-13.1057	-14.7587
45.6	-3.03229	-25.5662	-0.82383		45.6	-0.25622	-11.558	-13.8705
45.7	-3.04784	-25.8348	-1.3254		45.7	-1.38268	-10.9194	-15.5245
45.8	-3.01893	-25.9971	-1.83257		45.8	-1.06759	-10.9104	-16.025
45.9	-2.9239	-26.0818	-2.23924		45.9	0.00529	-13.2805	-17.5623
46	-2.7628	-26.1472	-2.51876		46	-0.01212	-13.1658	-16.8483
46.1	-2.56479	-26.2214	-2.71345		46.1	-0.21929	-13.4101	-15.93
46.2	-2.38265	-26.2812	-2.87405		46.2	-0.17909	-14.8178	-15.4208
46.3	-2.27434	-26.2717	-3.02353		46.3	-0.6548	-14.1573	-15.3117
46.4	-2.27676	-26.1406	-3.16457		46.4	-0.48499	-12.5879	-15.6034
46.5	-2.38521	-25.8678	-3.29299		46.5	-0.38469	-12.971	-14.6402
46.6	-2.55449	-25.4839	-3.39911		46.6	-1.20802	-13.8311	-16.004
46.7	-2.72382	-25.0757	-3.47963		46.7	-0.20721	-14.316	-14.5594
46.8	-2.84809	-24.7722	-3.56381		46.8	-0.48132	-14.264	-14.3876
46.9	-2.91408	-24.7071	-3.71517		46.9	-1.72384	-12.3258	-14.4209
47	-2.93502	-24.9705	-3.9881		47	-1.8329	-13.9116	-12.297
47.1	-2.93372	-25.5752	-4.38356		47.1	-1.31119	-14.8116	-12.1997
47.2	-2.92831	-26.4479	-4.8601		47.2	-0.42496	-13.7018	-11.1271
47.3	-2.92785	-27.4454	-5.39087		47.3	-0.8793	-13.7967	-11.1665
47.4	-2.93484	-28.3852	-6.00385		47.4	-0.51855	-11.9207	-12.1436
47.5	-2.94926	-29.0917	-6.76456		47.5	-0.48205	-12.6137	-12.9698
47.6	-2.9716	-29.4515	-7.7184		47.6	-0.24131	-12.4678	-13.6406
47.7	-3.0055	-29.4577	-8.84669		47.7	-0.02211	-12.8237	-13.792
47.8	-3.05785	-29.212	-10.0764		47.8	-0.54719	-12.9746	-13.9772
47.9	-3.13413	-28.875	-11.3286		47.9	-0.88412	-15.1118	-13.1988
48	-3.23137	-28.5906	-12.5592		48	-1.17998	-15.4135	-12.9582
48.1	-3.33552	-28.4354	-13.772		48.1	-0.91494	-14.7635	-13.9953
48.2	-3.42644	-28.4174	-15.0078		48.2	-0.47557	-14.7917	-13.7556
48.3	-3.48673	-28.5055	-16.3196		48.3	-0.60122	-13.2866	-15.1149
48.4	-3.50819	-28.6521	-17.7468		48.4	-0.43015	-12.6141	-14.1685
48.5	-3.49277	-28.796	-19.2983		48.5	-0.93272	-12.993	-14.5777
48.6	-3.44803	-28.8669	-20.9412		48.6	-0.47511	-12.9057	-13.3392
48.7	-3.37953	-28.8099	-22.5952		48.7	-0.82993	-13.7647	-12.1985
48.8	-3.28516	-28.6151	-24.1602		48.8	-0.34813	-12.4058	-13.814
48.9	-3.157	-28.3281	-25.5784		48.9	-0.56261	-12.5992	-14.5922
49	-2.99081	-28.0275	-26.8659		49	-0.37734	-11.2726	-16.2138
49.1	-2.79586	-27.782	-28.0743		49.1	-0.09558	-11.4933	-14.8842
49.2	-2.59544	-27.6154	-29.2358		49.2	-0.40233	-11.5456	-13.6579
49.3	-2.41618	-27.4988	-30.3555		49.3	-0.54896	-11.6994	-12.6238
49.4	-2.27439	-27.3781	-31.4189		49.4	-0.73314	-12.2818	-12.4682
49.5	-2.17079	-27.2119	-32.3738		49.5	0.22237	-11.115	-11.8115
49.6	-2.09637	-26.9873	-33.1211		49.6	0.12999	-11.2408	-11.5971
49.7	-2.04172	-26.7055	-33.5713		49.7	0.14627	-10.791	-13.2767
49.8	-2.00102	-26.3677	-33.743		49.8	-0.38307	-11.1324	-14.3456
49.9	-1.97107	-25.9834	-33.8106		49.9	-0.31446	-13.7564	-14.4927
50	-1.95105	-25.59	-34.0294		50	0.54011	-13.4681	-14.9996
50.1	-1.9442	-25.2467	-34.5574		50.1	0.34397	-12.8681	-14.5493
50.2	-1.95671	-25.0026	-35.3103		50.2	0.03267	-12.9236	-14.7066
50.3	-1.99196	-24.8713	-36.0005		50.3	-0.50203	-12.6076	-12.5507
50.4	-2.04425	-24.8378	-36.3488		50.4	-0.67148	-11.9615	-10.8415
50.5	-2.0987	-24.8817	-36.2804		50.5	-0.12157	-11.5149	-12.0087
50.6	-2.13878	-24.989	-35.939		50.6	-1.04668	-10.4923	-11.8317
50.7	-2.15528	-25.1401	-35.5522		50.7	-0.68895	-12.075	-11.652
50.8	-2.14834	-25.3007	-35.2995		50.8	-0.52455	-10.596	-10.4649
50.9	-2.12132	-25.4303	-35.2555		50.9	-0.32867	-9.94021	-11.9006
51	-2.07478	-25.5037	-35.3779		51	-0.29465	-10.0351	-10.6517
51.1	-2.00901	-25.5184	-35.5343		51.1	-0.79049	-10.2243	-10.6907
51.2	-1.93328	-25.4849	-35.58		51.2	-0.42033	-9.28089	-10.7511
51.3	-1.87033	-25.4137	-35.4403		51.3	-0.47874	-8.13755	-12.0304
51.4	-1.8467	-25.3127	-35.1311		51.4	-0.7597	-8.03954	-11.3894
51.5	-1.87296	-25.1906	-34.724		51.5	-0.25117	-9.17436	-9.52327
51.6	-1.93131	-25.0582	-34.3042		51.6	-0.52946	-8.87323	-9.08835
51.7	-1.98483	-24.9276	-33.9304		51.7	-0.96072	-9.08643	-9.39107
51.8	-2.00342	-24.8139	-33.6027		51.8	-0.67667	-7.17078	-10.9731
51.9	-1.98392	-24.7329	-33.2877		51.9	-1.62177	-8.87627	-10.2853
52	-1.948	-24.6925	-32.9984		52	-2.09286	-9.29045	-9.27283
52.1	-1.92263	-24.683	-32.8212		52.1	-3.22565	-8.8396	-9.96941
52.2	-1.92101	-24.6776	-32.8302		52.2	-3.89583	-8.03276	-11.4979
52.3	-1.93743	-24.6417	-32.992		52.3	-4.69741	-9.11443	-10.0298
52.4	-1.95665	-24.5407	-33.1807		52.4	-3.07387	-9.80494	-10.1845
52.5	-1.96823	-24.3439	-33.2715		52.5	-2.68018	-8.84082	-9.9122
52.6	-1.97377	-24.0329	-33.2019		52.6	-2.65048	-7.94566	-8.26774
52.7	-1.98163	-23.6184	-32.9712		52.7	-2.24988	-6.81152	-7.20032
52.8	-1.99542	-23.1592	-32.6246		52.8	-1.97594	-6.93654	-8.23603
52.9	-2.00915	-22.7541	-32.2499		52.9	-1.89031	-6.84277	-9.36109
53	-2.01468	-22.4979	-31.9612		53	-1.60104	-6.09424	-10.3854
53.1	-2.01276	-22.4207	-31.8392		53.1	-2.12112	-6.11404	-9.2535
53.2	-2.01555	-22.4637	-31.8688		53.2	-2.18966	-7.72362	-7.98531
53.3	-2.03735	-22.5184	-31.9481		53.3	-2.97514	-6.78396	-8.90937
53.4	-2.08148	-22.5022	-31.9781		53.4	-3.26822	-8.32703	-8.98639
53.5	-2.13346	-22.4125	-31.9408		53.5	-2.83976	-7.6405	-10.5543
53.6	-2.1663	-22.3203	-31.8853		53.6	-2.72725	-6.12327	-10.5148
53.7	-2.15593	-22.3109	-31.8506		53.7	-2.88135	-5.19357	-10.9492
53.8	-2.09623	-22.4203	-31.8107		53.8	-3.01739	-6.79905	-9.68083
53.9	-2.00232	-22.6076	-31.6934		53.9	-3.70835	-7.3195	-10.2782
54	-1.8995	-22.7808	-31.4426		54	-3.45644	-7.65885	-7.9336
54.1	-1.80783	-22.8531	-31.0628		54.1	-2.65192	-7.52248	-7.30647
54.2	-1.73487	-22.7916	-30.6199		54.2	-2.91946	-8.27969	-7.34552
54.3	-1.68054	-22.6238	-30.2103		54.3	-3.58848	-8.44576	-7.45508
54.4	-1.64609	-22.4048	-29.9102		54.4	-4.92366	-6.51991	-8.44825
54.5	-1.63545	-22.1733	-29.723		54.5	-6.75784	-5.57182	-8.49536
54.6	-1.64618	-21.9332	-29.5782		54.6	-6.70608	-5.89744	-9.16099
54.7	-1.65987	-21.668	-29.4022		54.7	-5.41874	-5.88433	-7.99117
54.8	-1.64561	-21.3716	-29.1811		54.8	-4.28121	-6.39038	-7.68403
54.9	-1.57884	-21.066	-28.9393		54.9	-4.71151	-6.49396	-8.46142
55	-1.46073	-20.789	-28.6813		55	-4.39409	-6.30457	-9.73801
55.1	-1.31862	-20.563	-28.3959		55.1	-5.1812	-8.28632	-9.12148
55.2	-1.18526	-20.3778	-28.1169		55.2	-5.7873	-9.23416	-8.82576
55.3	-1.07628	-20.205	-27.9367		55.3	-4.58754	-6.24177	-6.27382
55.4	-0.98655	-20.0272	-27.9232		55.4	-4.1485	-6.34209	-6.45322
55.5	-0.90494	-19.8491	-28.0291		55.5	-3.67005	-7.51394	-7.32031
55.6	-0.82861	-19.6793	-28.1165		55.6	-4.14559	-8.0586	-7.39286
55.7	-0.76353	-19.5043	-28.0803		55.7	-4.04421	-7.64932	-7.60414
55.8	-0.71771	-19.2877	-27.9313		55.8	-4.24695	-8.10719	-7.85458
55.9	-0.69964	-18.9979	-27.752		55.9	-4.15655	-6.94689	-7.45358
56	-0.72255	-18.6372	-27.6022		56	-3.35397	-6.91557	-6.66095
56.1	-0.8024	-18.2444	-27.4917		56.1	-3.80322	-7.42027	-5.78493
56.2	-0.94395	-17.8689	-27.4164		56.2	-4.61699	-7.08554	-5.15818
56.3	-1.12647	-17.5401	-27.3642		56.3	-4.00728	-5.59892	-5.64712
56.4	-1.30533	-17.2548	-27.2861		56.4	-3.74507	-5.28598	-6.71755
56.5	-1.43177	-16.9904	-27.1146		56.5	-4.32086	-5.43268	-7.3853
56.6	-1.47726	-16.7307	-26.8339		56.6	-4.52838	-5.60113	-6.68068
56.7	-1.44698	-16.481	-26.5145		56.7	-4.90534	-6.65234	-6.7928
56.8	-1.37385	-16.2629	-26.2684		56.8	-2.91236	-6.66261	-6.52805
56.9	-1.29669	-16.0952	-26.1774		56.9	-2.8138	-6.19378	-6.35168
57	-1.23807	-15.9807	-26.2459		57	-2.74821	-6.36204	-6.27046
57.1	-1.19972	-15.9021	-26.3939		57.1	-2.89866	-7.82464	-7.22029
57.2	-1.1768	-15.8233	-26.4977		57.2	-2.32481	-7.93802	-7.90404
57.3	-1.17237	-15.701	-26.4691		57.3	-0.8885	-9.20506	-8.54454
57.4	-1.19468	-15.5079	-26.3199		57.4	-0.1969	-8.22936	-8.77533
57.5	-1.24219	-15.2567	-26.159		57.5	-0.17514	-7.25434	-7.08608
57.6	-1.29657	-15.0018	-26.1209		57.6	0.47218	-6.52789	-6.82153
57.7	-1.33259	-14.8143	-26.2785		57.7	0.1775	-5.02113	-7.46364
57.8	-1.33373	-14.7484	-26.6073		57.8	0.70404	-5.80905	-7.23582
57.9	-1.29927	-14.8215	-27.0288		57.9	0.40276	-4.84345	-6.97489
58	-1.24115	-15.0133	-27.4769		58	-0.55656	-5.80634	-6.77474
58.1	-1.17764	-15.2781	-27.9125		58.1	-1.06995	-5.81986	-7.06886
58.2	-1.12739	-15.5641	-28.2907		58.2	-1.34157	-5.04286	-7.47826
58.3	-1.10364	-15.8311	-28.5396		58.3	-0.33059	-5.1625	-8.1116
58.4	-1.11074	-16.0571	-28.5801		58.4	-0.68424	-6.00953	-7.64803
58.5	-1.1453	-16.2252	-28.3674		58.5	0.1581	-6.60233	-7.06274
58.6	-1.20008	-16.3026	-27.9182		58.6	-0.23184	-6.27637	-7.78293
58.7	-1.26693	-16.2297	-27.3156		58.7	-0.22698	-6.11049	-9.04698
58.8	-1.33854	-15.9404	-26.6961		58.8	0.01798	-6.6548	-8.05701
58.9	-1.41063	-15.4092	-26.2036		58.9	0.00858	-8.38653	-6.57054
59	-1.48291	-14.6879	-25.9137		59	0.06212	-8.5282	-7.09182
59.1	-1.55435	-13.8955	-25.7837		59.1	0.17693	-5.16862	-5.91866
59.2	-1.61414	-13.1642	-25.6841		59.2	-0.04019	-4.22968	-5.88717
59.3	-1.63838	-12.588	-25.493		59.3	0.18715	-4.4734	-5.99977
59.4	-1.60157	-12.2092	-25.1712		59.4	0.47157	-4.32771	-6.57244
59.5	-1.49742	-12.0356	-24.7596		59.5	0.61268	-4.32494	-6.16985
59.6	-1.35068	-12.0555	-24.3221		59.6	0.06221	-3.77507	-6.85788
59.7	-1.2058	-12.238	-23.9125		59.7	0.0977	-2.7534	-6.76357
59.8	-1.09755	-12.5288	-23.5867		59.8	-0.88896	-3.89456	-5.58149
59.9	-1.0275	-12.8561	-23.4189		59.9	0.36945	-4.40471	-6.93215
60	-0.96679	-13.1417	-23.4681		60	0.39649	-4.49006	-5.58432
60.1	-0.8837	-13.3161	-23.7024		60.1	0.82049	-4.62332	-6.19701
60.2	-0.77208	-13.3325	-23.9649		60.2	0.6138	-4.65841	-6.38769
60.3	-0.65722	-13.1836	-24.0532		60.3	-0.85515	-4.82409	-8.57394
60.4	-0.577	-12.9067	-23.8671		60.4	-0.08354	-5.85029	-7.32699
60.5	-0.55765	-12.5707	-23.489		60.5	0.21177	-4.94365	-6.48075
60.6	-0.60404	-12.2471	-23.115		60.6	-0.17292	-5.76516	-7.63752
60.7	-0.70665	-11.9869	-22.9082		60.7	-0.47386	-4.90569	-7.30773
60.8	-0.85194	-11.8105	-22.9186		60.8	-0.61886	-4.94223	-7.90198
60.9	-1.02426	-11.7077	-23.1035		60.9	-1.99598	-4.71156	-7.8911
61	-1.20124	-11.6372	-23.3692		61	-1.2577	-2.94227	-7.16265
61.1	-1.35337	-11.5359	-23.5898		61.1	-0.83006	-3.51837	-7.37454
61.2	-1.4546	-11.3439	-23.641		61.2	-0.89641	-4.70497	-7.44163
61.3	-1.49727	-11.0357	-23.4665		61.3	-0.57167	-7.01092	-6.40149
61.4	-1.49706	-10.637	-23.129		61.4	-1.11341	-6.48398	-6.41252
61.5	-1.48057	-10.2145	-22.7934		61.5	0.01861	-5.53077	-7.25543
61.6	-1.46608	-9.84188	-22.64		61.6	-0.06536	-3.58319	-7.33527
61.7	-1.45353	-9.56498	-22.7656		61.7	-0.30902	-3.60526	-7.99431
61.8	-1.42862	-9.38403	-23.1323		61.8	0.36677	-5.01614	-7.37533
61.9	-1.37265	-9.26168	-23.5874		61.9	-0.91088	-5.32301	-7.3193
62	-1.27268	-9.14538	-23.9361		62	-0.92493	-4.57002	-7.76575
62.1	-1.1336	-8.98849	-24.0304		62.1	-0.44397	-3.33837	-6.60509
62.2	-0.98734	-8.76433	-23.8392		62.2	-0.89343	-3.32126	-7.24971
62.3	-0.88522	-8.47758	-23.458		62.3	-0.4285	-3.68075	-7.24267
62.4	-0.87117	-8.17275	-23.0366		62.4	-0.23334	-3.34391	-7.50281
62.5	-0.95551	-7.92751	-22.6554		62.5	0.56902	-3.68578	-6.50565
62.6	-1.11123	-7.82065	-22.2602		62.6	-0.1688	-5.48867	-7.37817
62.7	-1.2921	-7.88608	-21.7549		62.7	-0.72184	-5.1798	-7.15819
62.8	-1.45486	-8.08604	-21.1737		62.8	-0.19282	-4.90644	-7.0668
62.9	-1.57209	-8.32974	-20.7233		62.9	-0.70517	-4.85802	-6.86376
63	-1.63503	-8.52702	-20.6102		63	-0.81025	-5.31926	-7.88069
63.1	-1.64978	-8.63648	-20.8347		63.1	0.08364	-6.81172	-6.90699
63.2	-1.62843	-8.67529	-21.1762		63.2	0.43931	-7.13217	-7.89155
63.3	-1.57869	-8.69208	-21.3747		63.3	0.51416	-7.4854	-7.4692
63.4	-1.49856	-8.72988	-21.3129		63.4	0.51708	-7.57294	-5.72385
63.5	-1.38031	-8.80486	-21.0462		63.5	0.46958	-6.12184	-6.66706
63.6	-1.2212	-8.90815	-20.7094		63.6	0.7274	-6.66153	-6.22717
63.7	-1.03354	-9.0203	-20.4095		63.7	0.04383	-7.0291	-5.55777
63.8	-0.84659	-9.12281	-20.183		63.8	0.01212	-7.78398	-6.73608
63.9	-0.69699	-9.1995	-20.0309		63.9	-0.04698	-7.52298	-6.27508
64	-0.61238	-9.23424	-19.9784		64	0.30832	-8.36841	-5.80786
64.1	-0.59856	-9.21505	-20.0847		64.1	0.41926	-7.44891	-7.01807
64.2	-0.63808	-9.14327	-20.386		64.2	-0.333	-7.83232	-6.43902
64.3	-0.6998	-9.03622	-20.8372		64.3	-0.67963	-7.14017	-7.15254
64.4	-0.75301	-8.91763	-21.3056		64.4	-0.26845	-5.55372	-6.70187
64.5	-0.77882	-8.8054	-21.6161		64.5	-0.7695	-5.97198	-5.90539
64.6	-0.77299	-8.70925	-21.6264		64.6	-0.47533	-6.63601	-6.05156
64.7	-0.73978	-8.63739	-21.3031		64.7	-0.36396	-5.67014	-5.04565
64.8	-0.6841	-8.59934	-20.7447		64.8	0.48891	-5.23474	-5.36447
64.9	-0.61165	-8.59642	-20.1301		64.9	-0.18359	-6.64931	-5.60864
65	-0.53632	-8.60828	-19.633		65	0.2445	-6.53813	-5.99348
65.1	-0.4821	-8.59347	-19.3582		65.1	0.12023	-6.33948	-6.19226
65.2	-0.47088	-8.51153	-19.3236		65.2	0.29576	-5.54407	-5.5183
65.3	-0.50644	-8.35167	-19.4716		65.3	0.01424	-5.79656	-5.94937
65.4	-0.57338	-8.14332	-19.6899		65.4	-0.2077	-5.86949	-7.14235
65.5	-0.65331	-7.93744	-19.8428		65.5	-0.10543	-6.30016	-5.77699
65.6	-0.73981	-7.77139	-19.82		65.6	-0.3666	-5.76691	-5.05685
65.7	-0.83684	-7.64483	-19.5885		65.7	-1.07939	-5.02934	-4.7122
65.8	-0.9459	-7.52689	-19.206		65.8	-0.19493	-3.96975	-6.04676
65.9	-1.05698	-7.38971	-18.7835		65.9	0.06784	-4.54214	-6.12287
66	-1.15099	-7.23967	-18.4333		66	0.01426	-4.89062	-6.28895
66.1	-1.20907	-7.11868	-18.233		66.1	-0.38919	-5.30632	-5.97879
66.2	-1.22216	-7.07414	-18.2065		66.2	0.40671	-5.10558	-5.60031
66.3	-1.19655	-7.12297	-18.3142		66.3	0.26585	-4.78917	-6.26843
66.4	-1.15226	-7.23865	-18.4841		66.4	0.29164	-5.78245	-6.61616
66.5	-1.11271	-7.36966	-18.6734		66.5	-0.06884	-5.37913	-6.44064
66.6	-1.08984	-7.47163	-18.8928		66.6	0.21275	-3.35207	-6.01442
66.7	-1.07589	-7.52728	-19.1571		66.7	0.14497	-4.25501	-7.65638
66.8	-1.04995	-7.54341	-19.4318		66.8	-0.37438	-4.74547	-6.7593
66.9	-0.99474	-7.53472	-19.6412		66.9	0.11135	-4.26688	-6.3608
67	-0.90946	-7.51018	-19.7211		67	0.64839	-4.30964	-6.03037
67.1	-0.80949	-7.46913	-19.6519		67.1	0.29826	-4.81118	-5.9142
67.2	-0.71658	-7.40449	-19.456		67.2	0.19488	-5.20589	-6.32614
67.3	-0.65064	-7.3092	-19.1759		67.3	-0.33545	-4.97938	-5.43804
67.4	-0.62682	-7.18387	-18.8511		67.4	-0.96168	-4.88285	-4.86415
67.5	-0.65289	-7.04233	-18.5134		67.5	-0.63302	-4.92842	-6.54298
67.6	-0.7235	-6.91019	-18.1971		67.6	-0.28827	-4.84706	-7.03238
67.7	-0.81839	-6.81494	-17.937		67.7	-0.3634	-6.37048	-7.06911
67.8	-0.91169	-6.77228	-17.7464		67.8	-0.49705	-5.71224	-7.06838
67.9	-0.98627	-6.77614	-17.6091		67.9	-0.35035	-5.84949	-6.68354
68	-1.03775	-6.79704	-17.5043		68	-0.60307	-5.98481	-6.51616
68.1	-1.06296	-6.79088	-17.4302		68.1	-0.21395	-5.37743	-6.58233
68.2	-1.0484	-6.71703	-17.3993		68.2	0.36205	-4.62785	-6.16667
68.3	-0.97643	-6.56005	-17.417		68.3	-0.32019	-5.82043	-7.19166
68.4	-0.84575	-6.343	-17.4584		68.4	-0.17288	-5.73654	-6.60255
68.5	-0.68383	-6.12165	-17.4675		68.5	0.12309	-4.34701	-6.92613
68.6	-0.53679	-5.95886	-17.3934		68.6	0.396	-4.85732	-4.68144
68.7	-0.44565	-5.89051	-17.2333		68.7	0.62309	-5.33025	-4.25023
68.8	-0.42714	-5.90216	-17.0252		68.8	0.10989	-5.19802	-4.5226
68.9	-0.46732	-5.93444	-16.7953		68.9	0.14351	-5.42398	-5.44655
69	-0.52647	-5.91883	-16.5331		69	-0.14468	-5.25688	-5.64341
69.1	-0.55397	-5.81975	-16.2256		69.1	0.35421	-5.93959	-5.84697
69.2	-0.51136	-5.65069	-15.9044		69.2	0.35719	-6.30083	-5.90967
69.3	-0.39354	-5.45488	-15.642		69.3	-0.24726	-6.05364	-6.31252
69.4	-0.2339	-5.27209	-15.5047		69.4	-0.65332	-5.10987	-6.73144
69.5	-0.08756	-5.11869	-15.5127		69.5	-1.03587	-3.96516	-5.16163
69.6	-0.00188	-4.98956	-15.6334		69.6	-1.3192	-5.46513	-5.49584
69.7	0.00707	-4.87143	-15.795		69.7	-0.13747	-5.70668	-4.96395
69.8	-0.0423	-4.75492	-15.9192		69.8	0.29926	-6.51082	-5.73041
69.9	-0.11337	-4.63848	-15.9625		69.9	-0.13601	-5.7226	-5.67752
70	-0.172	-4.52392	-15.9317		70	0.17621	-5.84801	-4.42583
70.1	-0.19806	-4.4077	-15.8589		70.1	0.05647	-5.25023	-4.38418
70.2	-0.18724	-4.27699	-15.7693		70.2	0.16485	-5.39465	-4.5683
70.3	-0.14942	-4.11823	-15.6775		70.3	0.49994	-6.14354	-4.93332
70.4	-0.10405	-3.93544	-15.6036		70.4	0.17507	-6.09191	-4.61072
70.5	-0.06952	-3.7627	-15.5628		70.5	-0.74181	-6.17588	-5.10826
70.6	-0.05117	-3.65545	-15.5241		70.6	-0.39508	-6.0042	-5.33597
70.7	-0.04026	-3.66283	-15.4066		70.7	0.48801	-5.95648	-6.13488
70.8	-0.02742	-3.80075	-15.1586		70.8	-0.48457	-6.65726	-5.99298
70.9	-0.01766	-4.04444	-14.8363		70.9	0.00185	-5.81273	-5.04106
71	-0.02965	-4.34138	-14.5682		71	-0.01037	-5.5751	-4.64647
71.1	-0.07865	-4.63235	-14.4385		71.1	-0.08367	-4.50105	-5.34366
71.2	-0.15993	-4.86985	-14.4324		71.2	-0.39545	-4.97396	-4.48585
71.3	-0.24912	-5.03113	-14.4916		71.3	0.22982	-5.59773	-5.74734
71.4	-0.31808	-5.1238	-14.5839		71.4	0.21363	-5.31293	-6.49318
71.5	-0.35116	-5.1793	-14.7021		71.5	-0.60621	-3.70795	-5.31078
71.6	-0.35023	-5.23463	-14.8289		71.6	-0.10013	-4.6722	-6.13363
71.7	-0.32989	-5.31302	-14.9268		71.7	-0.35301	-4.34361	-5.31841
71.8	-0.31	-5.41545	-14.9532		71.8	-0.91239	-5.45003	-6.55239
71.9	-0.30871	-5.52344	-14.8741		71.9	-0.80023	-6.42945	-6.1051
72	-0.33511	-5.60523	-14.6794		72	-0.63995	-5.61773	-6.13901
72.1	-0.38351	-5.62308	-14.4041		72.1	0.78356	-4.71287	-6.59622
72.2	-0.43456	-5.54715	-14.129		72.2	0.43174	-4.43078	-5.22683
72.3	-0.46545	-5.37503	-13.9429		72.3	0.35167	-5.55457	-5.06458
72.4	-0.46315	-5.14049	-13.8916		72.4	-0.58178	-5.25253	-6.10061
72.5	-0.43054	-4.8977	-13.9591		72.5	-0.21282	-4.69295	-5.63974
72.6	-0.38165	-4.68991	-14.0935		72.6	-0.37231	-4.75024	-5.15398
72.7	-0.33186	-4.52884	-14.2496		72.7	-0.34277	-3.40878	-5.0526
72.8	-0.29158	-4.40118	-14.4064		72.8	-0.53836	-3.03054	-3.99979
72.9	-0.26591	-4.2908	-14.5449		72.9	-0.0572	-4.37536	-3.80458
73	-0.25695	-4.19378	-14.6234		73	-0.12823	-4.05789	-5.88294
73.1	-0.26421	-4.11624	-14.5991		73.1	-0.14678	-4.41011	-5.08127
73.2	-0.28205	-4.06461	-14.4752		73.2	-0.35643	-4.54812	-3.87686
73.3	-0.29757	-4.04114	-14.2973		73.3	0.024	-4.56198	-3.80863
73.4	-0.29454	-4.04573	-14.1003		73.4	0.19565	-4.9298	-4.83918
73.5	-0.26326	-4.07756	-13.8842		73.5	0.16687	-4.23296	-4.41632
73.6	-0.20755	-4.13201	-13.652		73.6	-1.0722	-4.60004	-3.94016
73.7	-0.14109	-4.19701	-13.4458		73.7	-0.95422	-4.37374	-3.29135
73.8	-0.07693	-4.25489	-13.3203		73.8	-0.25873	-4.78597	-3.92365
73.9	-0.02125	-4.29063	-13.2722		73.9	-1.13405	-4.70671	-3.83078
74	0.02367	-4.30054	-13.2141		74	-0.01354	-5.11552	-3.7143
74.1	0.05402	-4.29476	-13.0469		74.1	-0.44264	-5.01178	-3.80115
74.2	0.06496	-4.29225	-12.7692		74.2	-0.35654	-5.07299	-4.77524
74.3	0.05752	-4.312	-12.4959		74.3	-0.08756	-6.00518	-4.82104
74.4	0.04382	-4.36585	-12.3524		74.4	0.02949	-5.52951	-6.33182
74.5	0.04277	-4.45557	-12.363		74.5	0.05369	-5.29877	-5.08316
74.6	0.06777	-4.57304	-12.4497		74.6	-0.7277	-5.74954	-4.48258
74.7	0.11648	-4.70144	-12.5202		74.7	-0.58454	-6.00368	-5.20306
74.8	0.17272	-4.81758	-12.5409		74.8	-0.58135	-6.04354	-5.81487
74.9	0.21941	-4.89724	-12.5413		74.9	-0.4738	-5.9669	-5.70534
75	0.2503	-4.92317	-12.5756		75	-0.51826	-5.66051	-4.6654
75.1	0.26893	-4.89326	-12.6764		75.1	-0.24042	-5.45591	-5.0478
75.2	0.27806	-4.82496	-12.827		75.2	0.09727	-5.63853	-5.67839
75.3	0.27343	-4.7508	-12.975		75.3	0.24793	-5.12743	-5.10644
75.4	0.24877	-4.70267	-13.081		75.4	-0.35924	-5.0467	-5.60169
75.5	0.20483	-4.6924	-13.1506		75.5	-0.70336	-4.34758	-5.66757
75.6	0.15219	-4.70301	-13.2113		75.6	-0.26384	-4.35616	-5.46849
75.7	0.10621	-4.69998	-13.2719		75.7	-0.12112	-4.92597	-5.19108
75.8	0.07863	-4.656	-13.3134		75.8	-0.09678	-4.2872	-6.59883
75.9	0.07099	-4.57039	-13.3092		75.9	-0.14935	-3.98099	-7.31015
76	0.07392	-4.46829	-13.2467		76	-0.2231	-4.03661	-6.65083
76.1	0.07342	-4.3824	-13.1411		76.1	-0.70073	-5.00907	-6.17383
76.2	0.06024	-4.33504	-13.0381		76.2	-0.84999	-4.80647	-5.73401
76.3	0.03525	-4.33429	-12.9904		76.3	-0.30851	-4.72277	-6.011
76.4	0.00704	-4.38118	-13.0115		76.4	-0.21864	-4.83525	-5.68743
76.5	-0.01497	-4.47447	-13.0445		76.5	-0.51637	-4.37828	-5.33383
76.6	-0.02559	-4.60429	-12.993		76.6	0.44098	-4.79704	-4.2887
76.7	-0.02412	-4.74146	-12.8003		76.7	0.46138	-6.40833	-4.07039
76.8	-0.01129	-4.83887	-12.5094		76.8	0.51295	-6.8561	-4.54732
76.9	0.01324	-4.85237	-12.2395		76.9	-0.81287	-6.16102	-4.6057
77	0.05029	-4.76755	-12.0991		77	-0.68212	-5.70749	-4.62391
77.1	0.09787	-4.6094	-12.1128		77.1	-0.53193	-5.89559	-3.96296
77.2	0.14836	-4.42624	-12.2177		77.2	0.28867	-4.50139	-4.48121
77.3	0.1893	-4.26295	-12.3217		77.3	0.04824	-5.3907	-5.63969
77.4	0.20693	-4.14624	-12.3676		77.4	-0.07672	-5.79363	-5.74796
77.5	0.19078	-4.08945	-12.3525		77.5	-0.76267	-5.93444	-4.71304
77.6	0.13855	-4.10386	-12.3046		77.6	-1.10759	-5.5775	-5.32384
77.7	0.06077	-4.19917	-12.2578		77.7	-1.02724	-6.36474	-5.81135
77.8	-0.01964	-4.37088	-12.2399		77.8	-1.11008	-6.81274	-5.10241
77.9	-0.07664	-4.58964	-12.2576		77.9	-0.41349	-6.6668	-5.69063
78	-0.09449	-4.8067	-12.2809		78	-0.65432	-6.56973	-5.27178
78.1	-0.07463	-4.97296	-12.2472		78.1	-0.6275	-6.18168	-4.70963
78.2	-0.03052	-5.05515	-12.1015		78.2	0.16011	-6.82689	-4.44101
78.3	0.02338	-5.03689	-11.8496		78.3	0.59275	-5.94101	-4.0891
78.4	0.07848	-4.91002	-11.5732		78.4	0.40543	-6.13452	-4.42741
78.5	0.13056	-4.67348	-11.3736		78.5	0.0816	-6.8597	-4.33425
78.6	0.17447	-4.34562	-11.2835		78.6	-0.1871	-6.87217	-4.4661
78.7	0.20283	-3.97462	-11.2348		78.7	-0.1369	-7.05306	-4.25494
78.8	0.21126	-3.62666	-11.1282		78.8	-0.3187	-7.04661	-5.12586
78.9	0.20507	-3.35535	-10.9323		78.9	-0.17481	-6.61067	-5.35289
79	0.19911	-3.17816	-10.7042		79	0.05093	-6.30604	-4.62183
79.1	0.20927	-3.07813	-10.5147		79.1	0.3414	-6.0466	-4.1606
79.2	0.24303	-3.0229	-10.3759		79.2	0.03944	-4.95608	-3.80676
79.3	0.29843	-2.98185	-10.247		79.3	-0.08228	-6.20327	-4.02881
79.4	0.37053	-2.93421	-10.0925		79.4	0.33743	-5.32212	-3.86949
79.5	0.45549	-2.87324	-9.93642		79.5	0.57935	-6.05334	-4.16193
79.6	0.54662	-2.80859	-9.87296		79.6	0.17165	-7.07463	-4.84075
79.7	0.62932	-2.76188	-10.0134		79.7	-0.15008	-6.77587	-4.09519
79.8	0.68537	-2.75352	-10.3886		79.8	0.15255	-6.92714	-4.71671
79.9	0.70554	-2.78812	-10.8902		79.9	0.02823	-7.47489	-6.3174
80	0.69713	-2.8506	-11.3222		80	0.02708	-5.38792	-5.45669
80.1	0.67656	-2.9167	-11.5313		80.1	0.18212	-4.66072	-5.53476
80.2	0.65284	-2.96947	-11.5056		80.2	0.25544	-4.74329	-5.95435
80.3	0.61732	-3.00878	-11.3546		80.3	0.86745	-6.19852	-4.40921
80.4	0.55023	-3.04673	-11.1942		80.4	0.21933	-5.34621	-3.72779
80.5	0.44017	-3.09331	-11.049		80.5	0.4115	-5.62689	-4.12908
80.6	0.3003	-3.14425	-10.8664		80.6	-0.03754	-4.8489	-4.36319
80.7	0.16562	-3.18185	-10.6144		80.7	-0.19593	-4.2013	-4.75707
80.8	0.07185	-3.18795	-10.3427		80.8	-0.32001	-4.28501	-5.03755
80.9	0.03438	-3.15714	-10.1333		80.9	-0.3032	-6.50199	-4.39324
81	0.04469	-3.09916	-10.0138		81	-0.34588	-5.55058	-3.80764
81.1	0.08234	-3.0316	-9.94111		81.1	-0.32183	-3.79353	-3.92626
81.2	0.12768	-2.97243	-9.85371		81.2	-0.11764	-4.45872	-4.03984
81.3	0.16727	-2.93864	-9.72647		81.3	0.37232	-6.07328	-4.20357
81.4	0.19488	-2.94845	-9.58027		81.4	0.1157	-5.64591	-4.8832
81.5	0.21158	-3.02119	-9.44813		81.5	-0.05509	-5.53572	-6.78205
81.6	0.22219	-3.17098	-9.33132		81.6	0.25182	-4.58634	-5.8535
81.7	0.22711	-3.39434	-9.18966		81.7	0.37726	-5.13781	-6.10081
81.8	0.21622	-3.65913	-8.97615		81.8	0.2795	-6.18536	-5.83441
81.9	0.17422	-3.90798	-8.68302		81.9	0.34842	-6.11866	-5.10054
82	0.09625	-4.08086	-8.36549		82	-0.09235	-5.25961	-5.60063
82.1	-0.00114	-4.14221	-8.12343		82.1	-0.05434	-5.90502	-5.78885
82.2	-0.08683	-4.09176	-8.03725		82.2	-0.59335	-5.00638	-5.00509
82.3	-0.13507	-3.95491	-8.10565		82.3	-0.11358	-4.50929	-6.13514
82.4	-0.13948	-3.76682	-8.25898		82.4	0.25174	-3.89423	-7.03887
82.5	-0.11031	-3.56263	-8.44192		82.5	0.20213	-4.9391	-6.07202
82.6	-0.06275	-3.37199	-8.66356		82.6	-0.48421	-5.37996	-5.35254
82.7	-0.00912	-3.21053	-8.95867		82.7	-0.53721	-4.83335	-3.50766
82.8	0.04194	-3.07191	-9.32651		82.8	-0.25024	-3.67214	-3.92865
82.9	0.08374	-2.93338	-9.72686		82.9	-0.08677	-5.85949	-2.82435
83	0.10951	-2.77859	-10.1138		83	-0.54086	-5.87387	-4.06438
83.1	0.11032	-2.61995	-10.4482		83.1	-0.24163	-5.9656	-3.93626
83.2	0.07694	-2.49767	-10.6939		83.2	-0.23772	-6.42	-3.96727
83.3	0.00778	-2.45311	-10.83		83.3	0.40809	-6.3765	-4.3532
83.4	-0.08335	-2.50048	-10.8607		83.4	0.32811	-6.85083	-3.4855
83.5	-0.17021	-2.62178	-10.7949		83.5	-0.13958	-7.28211	-3.06031
83.6	-0.22871	-2.78516	-10.6274		83.6	-0.30679	-7.02323	-2.96657
83.7	-0.25181	-2.96481	-10.3549		83.7	-0.40583	-6.73216	-3.50872
83.8	-0.25233	-3.14509	-10.0003		83.8	-0.03292	-6.11599	-3.86303
83.9	-0.25242	-3.31239	-9.61215		83.9	0.12302	-6.61586	-3.69899
84	-0.26895	-3.45101	-9.24481		84	-0.03972	-6.54223	-3.9949
84.1	-0.3049	-3.54967	-8.9455		84.1	0.44434	-6.84537	-4.57086
84.2	-0.35029	-3.61056	-8.74859		84.2	0.07746	-6.40006	-2.99172
84.3	-0.38965	-3.64967	-8.66608		84.3	0.28356	-7.72097	-3.0423
84.4	-0.4104	-3.68802	-8.68322		84.4	0.69702	-7.63019	-3.74943
84.5	-0.40772	-3.74146	-8.76622		84.5	0.46143	-7.1924	-3.51724
84.6	-0.38464	-3.81518	-8.86978		84.6	-0.05335	-6.14661	-4.19065
84.7	-0.34939	-3.90336	-8.94787		84.7	0.43852	-5.53232	-4.16793
84.8	-0.31214	-3.99077	-8.98269		84.8	0.61452	-5.56664	-3.95359
84.9	-0.28083	-4.05493	-9.00666		84.9	-0.16886	-5.89677	-3.1483
85	-0.25789	-4.07109	-9.07217		85	-7.10894e-05	-4.36769	-3.93187
85.1	-0.2417	-4.02334	-9.18737		85.1	0.31991	-4.51602	-3.90675
85.2	-0.23376	-3.91846	-9.29515		85.2	0.15798	-3.54953	-3.35952
85.3	-0.24431	-3.79085	-9.3255		85.3	0.14698	-4.12314	-3.3065
85.4	-0.28836	-3.68851	-9.25746		85.4	0.59664	-4.03258	-3.31665
85.5	-0.37301	-3.64494	-9.12404		85.5	0.47784	-3.15776	-3.68593
85.6	-0.48575	-3.65668	-8.97446		85.6	0.28949	-4.20863	-3.46516
85.7	-0.59375	-3.68613	-8.84285		85.7	0.89322	-5.13271	-3.80503
85.8	-0.65629	-3.69062	-8.73184		85.8	0.65361	-5.29489	-4.52962
85.9	-0.6446	-3.65528	-8.60487		85.9	0.76475	-5.76166	-5.07352
86	-0.55793	-3.60156	-8.41175		86	0.73097	-3.89259	-3.51378
86.1	-0.42573	-3.56532	-8.15096		86.1	0.30829	-3.85569	-3.75233
86.2	-0.29411	-3.56588	-7.90004		86.2	0.30027	-3.65457	-3.8227
86.3	-0.20498	-3.592	-7.76093		86.3	0.8426	-3.9567	-4.86834
86.4	-0.17896	-3.61116	-7.77667		86.4	0.68776	-4.22979	-4.75291
86.5	-0.20858	-3.59211	-7.90577		86.5	0.60001	-3.98776	-3.6026
86.6	-0.26406	-3.52562	-8.05692		86.6	0.35641	-5.18488	-3.95236
86.7	-0.30972	-3.43016	-8.13974		86.7	0.25195	-5.74003	-4.13318
86.8	-0.32293	-3.337	-8.11034		86.8	0.46159	-6.36469	-3.92367
86.9	-0.30277	-3.26625	-7.99242		86.9	0.94288	-7.19802	-3.64363
87	-0.2632	-3.21552	-7.84924		87	0.50716	-6.3039	-4.29056
87.1	-0.21888	-3.16977	-7.7253		87.1	0.52201	-7.44793	-3.75397
87.2	-0.17719	-3.11939	-7.61552		87.2	0.81573	-7.42257	-5.31936
87.3	-0.14097	-3.06746	-7.48756		87.3	0.36289	-9.05197	-5.23483
87.4	-0.11527	-3.02231	-7.31968		87.4	0.83542	-8.33901	-4.60521
87.5	-0.10854	-2.98619	-7.10555		87.5	1.02987	-7.70348	-4.56486
87.6	-0.12511	-2.95224	-6.83723		87.6	0.93867	-7.01571	-4.34654
87.7	-0.15538	-2.91099	-6.51686		87.7	0.77652	-7.39821	-3.63362
87.8	-0.17503	-2.85917	-6.19319		87.8	1.03705	-6.69077	-3.52796
87.9	-0.15909	-2.80249	-5.96018		87.9	0.61702	-7.17034	-4.97105
88	-0.10157	-2.75044	-5.8967		88	0.3703	-6.55999	-5.68959
88.1	-0.02218	-2.70816	-6.00576		88.1	0.54329	-6.1071	-5.89111
88.2	0.04797	-2.67215	-6.21025		88.2	0.73329	-6.03247	-4.99018
88.3	0.08834	-2.63316	-6.39855		88.3	0.80374	-5.53824	-4.50671
88.4	0.09787	-2.5831	-6.48043		88.4	0.36733	-4.76415	-5.45198
88.5	0.08687	-2.51968	-6.42709		88.5	0.31122	-6.56328	-5.29733
88.6	0.06522	-2.44553	-6.27742		88.6	1.223	-6.22617	-4.2579
88.7	0.03876	-2.36541	-6.10124		88.7	0.89775	-4.63838	-4.14086
88.8	0.01169	-2.28777	-5.9485		88.8	0.98871	-5.10824	-5.05197
88.9	-0.01296	-2.23011	-5.83099		88.9	0.75746	-4.4469	-3.15633
89	-0.03647	-2.21896	-5.74231		89	0.09153	-3.9678	-3.7755
89.1	-0.06665	-2.27677	-5.68121		89.1	-0.23691	-4.08985	-3.68771
89.2	-0.1154	-2.40366	-5.65185		89.2	0.17632	-4.52739	-4.42748
89.3	-0.19243	-2.57161	-5.64901		89.3	-0.61937	-4.90614	-3.709
89.4	-0.29898	-2.73876	-5.65621		89.4	0.04503	-5.44238	-4.30538
89.5	-0.42468	-2.87198	-5.66842		89.5	-0.07508	-4.9513	-5.65132
89.6	-0.55006	-2.95967	-5.70876		89.6	0.10765	-4.23782	-5.16301
89.7	-0.65493	-3.0088	-5.80311		89.7	0.39608	-4.32452	-4.91783
89.8	-0.7281	-3.03333	-5.93381		89.8	0.66241	-3.60655	-2.5136
89.9	-0.77012	-3.04406	-6.03418		89.9	-0.20002	-3.44747	-2.83956
90	-0.78652	-3.04494	-6.0423		90	0.01426	-3.93809	-3.37942
90.1	-0.7794	-3.03575	-5.96327		90.1	0.17174	-4.49117	-2.93936
90.2	-0.74577	-3.01924	-5.87719		90.2	0.05647	-5.17718	-3.55002
90.3	-0.68193	-3.00775	-5.88186		90.3	0.14066	-3.41896	-4.30424
90.4	-0.58752	-3.02207	-6.01971		90.4	-0.48692	-3.64437	-4.2663
90.5	-0.46665	-3.07866	-6.25318		90.5	-0.29984	-4.39219	-4.24877
90.6	-0.32748	-3.17188	-6.50764		90.6	-0.20438	-3.9255	-5.07809
90.7	-0.18015	-3.26604	-6.73888		90.7	-0.02117	-4.21532	-3.33044
90.8	-0.03251	-3.3072	-6.95934		90.8	0.19753	-3.8195	-3.80347
90.9	0.11247	-3.25077	-7.19878		90.9	0.08035	-4.01989	-3.90519
91	0.25336	-3.08849	-7.45		91	0.64793	-4.09922	-3.62953
91.1	0.38335	-2.85532	-7.66747		91.1	0.64694	-5.10178	-3.11952
91.2	0.48773	-2.60882	-7.81333		91.2	0.39048	-4.0738	-2.89644
91.3	0.55032	-2.39416	-7.88678		91.3	0.62276	-3.72852	-2.24563
91.4	0.56416	-2.22037	-7.9115		91.4	0.78601	-3.8545	-1.61124
91.5	0.53715	-2.06385	-7.91345		91.5	0.43045	-3.57098	-1.92402
91.6	0.48786	-1.89305	-7.91012		91.6	0.3085	-3.76488	-3.02272
91.7	0.43495	-1.69401	-7.90263		91.7	-0.06179	-3.38164	-2.54518
91.8	0.38707	-1.47923	-7.87551		91.8	0.62458	-4.02373	-3.26529
91.9	0.33941	-1.27726	-7.8199		91.9	0.61056	-5.40942	-3.61863
92	0.27927	-1.11486	-7.75443		92	0.49008	-4.84014	-2.5272
92.1	0.19743	-1.00585	-7.70513		92.1	0.54612	-4.14086	-3.15219
92.2	0.09721	-0.94942	-7.67309		92.2	0.49568	-3.20548	-3.63122
92.3	-0.00505	-0.93261	-7.64933		92.3	-0.22154	-3.19834	-4.77056
92.4	-0.08779	-0.93546	-7.65561		92.4	-0.60455	-4.47377	-4.49626
92.5	-0.13518	-0.94079	-7.73702		92.5	-0.03512	-4.57391	-5.38826
92.6	-0.14452	-0.94579	-7.90322		92.6	-0.19813	-3.63568	-5.65273
92.7	-0.12565	-0.96627	-8.09594		92.7	-0.28844	-4.99347	-3.4335
92.8	-0.09199	-1.02748	-8.23032		92.8	-0.34794	-4.55823	-3.87015
92.9	-0.0502	-1.14585	-8.26416		92.9	-0.89701	-3.80977	-4.3297
93	0.00148	-1.31405	-8.21985		93	-0.05589	-4.35359	-6.14654
93.1	0.06322	-1.50106	-8.14682		93.1	-0.00772	-4.12309	-5.54506
93.2	0.12261	-1.6675	-8.07282		93.2	-0.25103	-3.69402	-3.74225
93.3	0.15686	-1.7854	-7.99172		93.3	0.52947	-3.46552	-3.67324
93.4	0.14768	-1.84877	-7.89099		93.4	0.18671	-3.55149	-3.80916
93.5	0.09195	-1.86971	-7.77595		93.5	-0.13415	-2.93475	-3.99887
93.6	-0.00334	-1.86509	-7.65712		93.6	-0.6198	-3.16359	-3.35865
93.7	-0.13081	-1.84524	-7.52491		93.7	-0.35359	-3.59026	-2.86045
93.8	-0.27862	-1.81304	-7.35428		93.8	0.27461	-3.94747	-2.78793
93.9	-0.41681	-1.77193	-7.13677		93.9	-0.03372	-4.70831	-3.39171
94	-0.49846	-1.73434	-6.89968		94	-0.16706	-4.80068	-2.64603
94.1	-0.48673	-1.72185	-6.6876		94.1	0.4829	-3.9696	-2.75723
94.2	-0.38558	-1.75623	-6.5292		94.2	0.85203	-4.19972	-2.95244
94.3	-0.24214	-1.84795	-6.4268		94.3	0.97373	-3.85146	-3.08202
94.4	-0.11626	-1.99084	-6.37008		94.4	0.73827	-2.94492	-4.33788
94.5	-0.04441	-2.16506	-6.35261		94.5	0.02581	-3.53411	-4.42111
94.6	-0.02725	-2.34401	-6.37863		94.6	0.12587	-4.043	-4.82773
94.7	-0.04529	-2.50025	-6.45328		94.7	0.15831	-3.14251	-3.14426
94.8	-0.08177	-2.60996	-6.56482		94.8	0.89253	-3.25935	-3.43981
94.9	-0.12999	-2.65608	-6.68211		94.9	0.43035	-5.01704	-3.65382
95	-0.18343	-2.62961	-6.76747		95	-0.75214	-4.66988	-4.36242
95.1	-0.22741	-2.5305	-6.78525		95.1	0.29333	-5.04469	-4.39187
95.2	-0.24578	-2.37043	-6.71136		95.2	-0.11064	-5.55726	-3.79918
95.3	-0.23328	-2.17555	-6.5577		95.3	-0.30423	-4.22833	-5.34882
95.4	-0.1962	-1.98286	-6.38545		95.4	0.09686	-3.21926	-4.59412
95.5	-0.14173	-1.82739	-6.27096		95.5	0.401	-3.34522	-3.80034
95.6	-0.07105	-1.72706	-6.24322		95.6	0.48078	-4.00779	-5.35157
95.7	0.01528	-1.67635	-6.25575		95.7	0.42252	-4.64837	-3.08502
95.8	0.10793	-1.65371	-6.22649		95.8	0.81361	-4.43267	-3.24248
95.9	0.18759	-1.63627	-6.10881		95.9	0.74867	-3.92618	-3.74581
96	0.23474	-1.61115	-5.9242		96	0.93939	-4.2247	-3.61371
96.1	0.2423	-1.57907	-5.73193		96.1	0.26469	-3.74594	-3.68355
96.2	0.22076	-1.55227	-5.5788		96.2	0.65714	-3.52251	-5.82368
96.3	0.19214	-1.54852	-5.48119		96.3	0.75336	-3.80234	-5.12591
96.4	0.17792	-1.58158	-5.44401		96.4	0.64776	-4.48897	-5.57606
96.5	0.18744	-1.65113	-5.47898		96.5	-0.12242	-4.34362	-4.53929
96.6	0.21119	-1.73806	-5.5927		96.6	-0.14645	-4.09733	-3.34366
96.7	0.22256	-1.80945	-5.75722		96.7	0.51079	-3.13249	-3.23264
96.8	0.19169	-1.83348	-5.90678		96.8	0.05475	-3.37789	-2.17908
96.9	0.10608	-1.79807	-5.98327		96.9	0.60229	-3.20616	-2.13017
97	-0.01772	-1.72146	-5.98833		97	0.57061	-2.2105	-2.32897
97.1	-0.14366	-1.6438	-5.97163		97.1	0.49647	-2.26497	-3.18014
97.2	-0.23915	-1.60279	-5.96136		97.2	0.55588	-2.00987	-5.33899
97.3	-0.29051	-1.6113	-5.92929		97.3	0.34914	-1.90752	-4.93027
97.4	-0.30087	-1.65488	-5.83348		97.4	0.22443	-2.99651	-4.34631
97.5	-0.27967	-1.70877	-5.66915		97.5	0.53718	-2.42622	-4.16981
97.6	-0.23734	-1.75662	-5.45961		97.6	0.43192	-2.83383	-4.06641
97.7	-0.18583	-1.79351	-5.21548		97.7	0.13792	-3.10764	-5.39523
97.8	-0.13831	-1.81528	-4.92638		97.8	0.1292	-2.41113	-5.38846
97.9	-0.10646	-1.81128	-4.59538		97.9	-0.33841	-3.68948	-5.57879
98	-0.09802	-1.77074	-4.26863		98	-0.51615	-3.22611	-5.45849
98.1	-0.11412	-1.69323	-4.01821		98.1	-0.76142	-3.84917	-4.98851
98.2	-0.14491	-1.58939	-3.89373		98.2	-0.61327	-3.05324	-5.56909
98.3	-0.16891	-1.47247	-3.89431		98.3	-0.27606	-3.04751	-5.53483
98.4	-0.1624	-1.3526	-3.98168		98.4	-0.243	-3.48314	-4.9387
98.5	-0.11454	-1.23937	-4.10731		98.5	-0.56766	-2.4896	-5.12672
98.6	-0.03594	-1.14602	-4.23186		98.6	-0.000435683	-2.74703	-3.9009
98.7	0.04583	-1.08777	-4.34185		98.7	0.17774	-4.19325	-4.37665
98.8	0.09958	-1.07511	-4.45916		98.8	-0.24389	-3.78652	-4.99913
98.9	0.10504	-1.10734	-4.61968		98.9	-0.05897	-2.49851	-6.14975
99	0.06186	-1.1704	-4.82764		99	-0.18576	-2.09292	-5.50172
99.1	-0.01147	-1.23997	-5.03776		99.1	-0.50638	-3.16294	-4.46946
99.2	-0.08807	-1.28992	-5.19211		99.2	-0.66962	-2.8673	-4.5047
99.3	-0.14544	-1.30259	-5.26519		99.3	0.16772	-3.23132	-4.31663
99.4	-0.17395	-1.27514	-5.26326		99.4	0.05726	-2.22398	-3.5162
99.5	-0.17866	-1.21858	-5.195		99.5	0.43474	-2.01549	-3.4522
99.6	-0.17348	-1.15212	-5.06443		99.6	0.34753	-2.89376	-3.54259
99.7	-0.16901	-1.09693	-4.89212		99.7	0.32061	-2.5672	-3.64694
99.8	-0.16275	-1.07028	-4.72554		99.8	0.3444	-1.89666	-3.88024
99.9	-0.14258	-1.08058	-4.61153		99.9	-0.12959	-2.01804	-3.8087
100	-0.10204	-1.12595	-4.5525		100	-0.68702	-0.99655	-4.02897
100.1	-0.05199	-1.19671	-4.49763		100.1	-0.26878	-2.35	-4.95223
100.2	-0.01598	-1.27776	-4.39062		100.2	-1.35974	-2.63294	-5.10616
100.3	-0.01262	-1.3491	-4.23286		100.3	-0.48235	-2.61213	-3.9653
100.4	-0.0404	-1.39008	-4.09741		100.4	-0.74851	-2.40381	-3.4701
100.5	-0.07791	-1.38928	-4.07192		100.5	-0.37427	-2.65001	-3.05431
100.6	-0.10033	-1.35142	-4.17846		100.6	-0.99125	-3.38408	-2.94527
100.7	-0.09931	-1.29274	-4.34705		100.7	-1.4189	-2.61921	-3.36545
100.8	-0.08851	-1.23001	-4.46926		100.8	-0.51708	-3.06163	-2.87345
100.9	-0.08986	-1.17452	-4.47715		100.9	-0.37959	-2.84907	-2.66271
101	-0.11394	-1.13401	-4.37612		101	-0.28396	-2.44984	-2.93332
101.1	-0.15222	-1.11472	-4.21952		101.1	-1.56437	-2.33651	-2.38277
101.2	-0.18642	-1.11729	-4.06958		101.2	-1.84887	-3.07371	-3.10183
101.3	-0.20451	-1.13027	-3.97902		101.3	-0.80584	-3.72617	-2.11982
101.4	-0.20905	-1.13121	-3.98174		101.4	-0.85689	-2.4418	-2.07845
101.5	-0.21155	-1.09954	-4.07457		101.5	-1.48414	-2.98183	-1.96188
101.6	-0.21975	-1.03248	-4.21581		101.6	-0.96642	-3.05684	-1.79751
101.7	-0.23122	-0.95056	-4.36707		101.7	-0.10036	-3.67395	-2.24545
101.8	-0.23835	-0.88711	-4.53332		101.8	0.01014	-3.67892	-2.39062
101.9	-0.23669	-0.86788	-4.74085		101.9	-0.27835	-2.7771	-2.94858
102	-0.22686	-0.89347	-4.98274		102	0.33523	-2.32675	-3.01987
102.1	-0.21002	-0.9372	-5.20793		102.1	0.31896	-2.6109	-3.28879
102.2	-0.18349	-0.96164	-5.35644		102.2	-0.07705	-2.44117	-3.02984
102.3	-0.14054	-0.94269	-5.3873		102.3	0.04734	-4.89829	-2.70093
102.4	-0.07458	-0.88311	-5.28925		102.4	0.52831	-5.23127	-2.38334
102.5	0.0145	-0.80801	-5.09341		102.5	0.22097	-4.22672	-2.26864
102.6	0.11481	-0.74881	-4.8703		102.6	-0.41346	-3.04376	-2.33442
102.7	0.20228	-0.7272	-4.69545		102.7	0.04799	-4.15949	-1.80062
102.8	0.24912	-0.74804	-4.61753		102.8	-0.41811	-4.39627	-2.45062
102.9	0.23901	-0.8049	-4.65838		102.9	-0.76642	-4.53347	-2.41329
103	0.17871	-0.89284	-4.8221		103	-1.46739	-3.55222	-3.18429
103.1	0.09428	-1.01533	-5.08924		103.1	-0.19129	-3.41177	-2.69712
103.2	0.01271	-1.17719	-5.40815		103.2	-0.12958	-3.68602	-2.44491
103.3	-0.05599	-1.36987	-5.70066		103.3	-1.16522	-3.26489	-2.95825
103.4	-0.12041	-1.56257	-5.88542		103.4	-0.63908	-5.60492	-3.90887
103.5	-0.19349	-1.70687	-5.91529		103.5	-0.15398	-2.97156	-3.86679
103.6	-0.27598	-1.75385	-5.80484		103.6	0.20595	-3.93096	-4.14138
103.7	-0.35113	-1.67615	-5.61621		103.7	0.05127	-4.36861	-3.17221
103.8	-0.39394	-1.48459	-5.41375		103.8	-0.14414	-4.50302	-2.84707
103.9	-0.38919	-1.229	-5.23642		103.9	0.33683	-2.84086	-2.81035
104	-0.34568	-0.98046	-5.10633		104	0.38046	-4.07426	-2.85894
104.1	-0.29408	-0.80365	-5.04242		104.1	0.59528	-4.23521	-3.11607
104.2	-0.2671	-0.73461	-5.05253		104.2	0.1908	-3.83035	-2.5293
104.3	-0.27669	-0.77308	-5.11853		104.3	-0.01548	-4.03905	-2.87348
104.4	-0.3079	-0.88827	-5.20263		104.4	0.84147	-4.82492	-2.9063
104.5	-0.33426	-1.03322	-5.27137		104.5	0.49493	-5.23636	-3.24063
104.6	-0.3395	-1.16452	-5.30828		104.6	0.20695	-5.80403	-3.2794
104.7	-0.32667	-1.26064	-5.30851		104.7	0.03169	-4.91288	-3.40413
104.8	-0.30908	-1.32691	-5.27701		104.8	0.59534	-4.08336	-2.15414
104.9	-0.29441	-1.38209	-5.23261		104.9	0.74862	-3.76766	-1.6602
105	-0.27716	-1.43776	-5.1975		105	0.08219	-4.24378	-1.96369
105.1	-0.2448	-1.48825	-5.17841		105.1	0.27939	-4.37619	-2.3812
105.2	-0.18942	-1.51666	-5.1619		105.2	-0.17512	-4.37458	-2.85251
105.3	-0.11401	-1.50675	-5.1243		105.3	-0.09149	-5.13109	-3.49445
105.4	-0.03072	-1.44904	-5.04428		105.4	-0.08997	-4.73823	-2.63522
105.5	0.04419	-1.34091	-4.91383		105.5	0.06734	-5.41835	-2.67747
105.6	0.09574	-1.1873	-4.74649		105.6	-0.21528	-5.32928	-2.66688
105.7	0.1163	-1.00343	-4.57838		105.7	-0.73108	-5.51882	-1.9321
105.8	0.10851	-0.8136	-4.45586		105.8	-1.17552	-5.51574	-2.39101
105.9	0.07911	-0.64276	-4.41071		105.9	-0.5662	-5.21651	-1.88222
106	0.02752	-0.50637	-4.44122		106	0.20181	-5.87548	-2.12101
106.1	-0.05571	-0.40763	-4.51574		106.1	-0.06891	-6.61778	-2.6445
106.2	-0.17383	-0.34331	-4.59114		106.2	-0.00279	-5.25457	-2.42746
106.3	-0.30787	-0.30977	-4.63111		106.3	0.33125	-5.16362	-2.58913
106.4	-0.42055	-0.30273	-4.62014		106.4	0.15197	-4.87585	-2.17571
106.5	-0.4791	-0.3137	-4.57199		106.5	0.23057	-4.83972	-1.64657
106.6	-0.4739	-0.33055	-4.52392		106.6	0.22652	-4.31181	-2.02579
106.7	-0.41672	-0.34431	-4.51126		106.7	0.94516	-4.4348	-2.00917
106.8	-0.32635	-0.35623	-4.53489		106.8	0.64557	-4.10919	-1.91472
106.9	-0.21978	-0.37736	-4.55235		106.9	0.5203	-4.3825	-1.7705
107	-0.11376	-0.41861	-4.50698		107	0.51231	-3.19291	-2.36788
107.1	-0.0278	-0.47904	-4.36944		107.1	0.76114	-3.80985	-1.93861
107.2	0.01932	-0.54498	-4.15917		107.2	0.50939	-3.03623	-1.11929
107.3	0.01743	-0.60271	-3.93782		107.3	-0.08694	-4.09765	-1.10537
107.4	-0.02923	-0.65168	-3.7787		107.4	0.23118	-3.513	-0.97775
107.5	-0.10117	-0.70332	-3.72396		107.5	-0.21571	-3.74539	-0.83948
107.6	-0.16824	-0.76665	-3.75721		107.6	0.13633	-4.08502	-0.80714
107.7	-0.19951	-0.83709	-3.81742		107.7	0.48205	-3.93336	-1.32282
107.8	-0.17616	-0.90002	-3.84719		107.8	0.52821	-4.98996	-1.57267
107.9	-0.09977	-0.94354	-3.83332		107.9	0.49402	-4.20478	-1.55986
108	0.01208	-0.96636	-3.80031		108	-0.40897	-3.0777	-1.01966
108.1	0.13991	-0.97489	-3.76642		108.1	-0.44683	-3.99563	-0.90633
108.2	0.27175	-0.97524	-3.71573		108.2	0.28743	-4.20211	-1.18729
108.3	0.39837	-0.96834	-3.61864		108.3	0.11436	-4.08488	-0.99587
108.4	0.50287	-0.94962	-3.47191		108.4	-0.24332	-3.8311	-1.27417
108.5	0.56112	-0.91057	-3.30651		108.5	-0.90597	-3.07284	-1.40509
108.6	0.55659	-0.84228	-3.15858		108.6	0.06785	-2.7191	-1.92979
108.7	0.49468	-0.74284	-3.04252		108.7	-0.23154	-3.06746	-2.89784
108.8	0.40058	-0.62426	-2.94744		108.8	0.12877	-2.53625	-2.46125
108.9	0.30263	-0.50988	-2.84629		108.9	-0.29206	-3.28907	-1.2002
109	0.2184	-0.42214	-2.71063		109	-0.09365	-3.11341	-1.74384
109.1	0.15462	-0.37194	-2.53288		109.1	-0.25328	-3.19691	-1.29486
109.2	0.11427	-0.35825	-2.34308		109.2	0.12612	-3.33959	-1.5292
109.3	0.09834	-0.37342	-2.19924		109.3	-0.10911	-3.22595	-1.78603
109.4	0.10119	-0.40557	-2.15276		109.4	-0.01823	-3.33553	-2.01762
109.5	0.10925	-0.43884	-2.21623		109.5	-0.04757	-3.48838	-1.68516
109.6	0.10848	-0.45797	-2.35684		109.6	0.41422	-3.61081	-1.68717
109.7	0.09394	-0.45638	-2.51728		109.7	-0.23777	-3.7312	-2.06448
109.8	0.07072	-0.44015	-2.65082		109.8	-0.26571	-3.29034	-1.24796
109.9	0.04528	-0.42453	-2.74911		109.9	-0.32189	-2.9068	-2.10281
110	0.01679	-0.42613	-2.84176		110	-0.17321	-2.55227	-2.00167
110.1	-0.02156	-0.45483	-2.96358		110.1	-0.53275	-2.66332	-1.87198
110.2	-0.07289	-0.50744	-3.11102		110.2	0.303	-2.63347	-1.54159
110.3	-0.12928	-0.56718	-3.22766		110.3	0.0692	-2.61948	-1.63482
110.4	-0.17443	-0.61196	-3.24134		110.4	0.1691	-2.53001	-1.96134
110.5	-0.19371	-0.62748	-3.12135		110.5	0.27603	-2.73739	-1.81982
110.6	-0.18292	-0.61477	-2.90032		110.6	-0.13558	-1.91382	-1.78046
110.7	-0.15011	-0.58637	-2.65051		110.7	0.22342	-2.56574	-2.10268
110.8	-0.11078	-0.55549	-2.44936		110.8	0.34438	-2.87247	-2.84491
110.9	-0.08048	-0.52803	-2.35506		110.9	0.45275	-2.97977	-2.79727
111	-0.06938	-0.50273	-2.38611		111	0.13853	-2.90566	-2.69747
111.1	-0.08061	-0.47643	-2.50875		111.1	0.90586	-2.53981	-2.12965
111.2	-0.10986	-0.44825	-2.6499		111.2	0.36967	-2.71244	-1.60594
111.3	-0.14458	-0.4204	-2.73752		111.3	0.27505	-2.65679	-1.82376
111.4	-0.1668	-0.39834	-2.7432		111.4	0.18947	-2.8388	-2.13306
111.5	-0.16415	-0.39096	-2.69178		111.5	0.29165	-2.26529	-2.51497
111.6	-0.14167	-0.40712	-2.62849		111.6	0.14026	-2.13147	-2.56824
111.7	-0.11985	-0.44832	-2.58066		111.7	0.09696	-2.07042	-2.18906
111.8	-0.11585	-0.50487	-2.55341		111.8	0.14388	-2.27189	-2.91968
111.9	-0.12607	-0.56214	-2.54634		111.9	-0.33824	-1.87772	-2.60591
112	-0.1285	-0.61314	-2.55562		112	-0.29379	-2.42983	-3.42302
112.1	-0.10154	-0.6661	-2.56495		112.1	-0.03913	-2.30245	-2.19462
112.2	-0.03943	-0.73929	-2.55338		112.2	-0.11503	-2.17032	-1.11653
112.3	0.0471	-0.84727	-2.52045		112.3	0.54814	-2.0895	-1.4826
112.4	0.13932	-0.9891	-2.49693		112.4	0.61994	-1.67684	-1.90284
112.5	0.21841	-1.14644	-2.51837		112.5	-0.05503	-2.65551	-1.78555
112.6	0.26978	-1.29087	-2.58194		112.6	0.11071	-2.09295	-1.35066
112.7	0.28536	-1.3955	-2.63631		112.7	-0.132	-2.16022	-2.0882
112.8	0.26559	-1.44571	-2.62467		112.8	-0.03735	-1.69695	-2.06564
112.9	0.22097	-1.44463	-2.53958		112.9	-0.02907	-1.32433	-1.89893
113	0.16981	-1.40987	-2.4352		113	-0.73809	-1.57813	-1.7173
113.1	0.12964	-1.3632	-2.39166		113.1	-0.37213	-1.26085	-2.20449
113.2	0.10661	-1.32077	-2.46112		113.2	-0.30703	-1.96323	-2.02568
113.3	0.09188	-1.29002	-2.62675		113.3	-0.23649	-1.64098	-2.25938
113.4	0.06795	-1.27267	-2.80864		113.4	0.01474	-2.40173	-1.81086
113.5	0.01928	-1.26867	-2.92554		113.5	0.04716	-2.46604	-1.8273
113.6	-0.06006	-1.27875	-2.9564		113.6	-0.65733	-2.28148	-2.5922
113.7	-0.16406	-1.30628	-2.9375		113.7	-0.10487	-2.6714	-2.71329
113.8	-0.27793	-1.35634	-2.91284		113.8	-0.39725	-2.13766	-2.75376
113.9	-0.38622	-1.43001	-2.90241		113.9	-0.58874	-2.75332	-2.19184
114	-0.48148	-1.51738	-2.90557		114	-0.71508	-3.07054	-1.66211
114.1	-0.565	-1.59839	-2.91068		114.1	-0.3422	-2.65006	-1.68599
114.2	-0.63733	-1.65323	-2.89983		114.2	0.14962	-2.77043	-2.09316
114.3	-0.68866	-1.67197	-2.85872		114.3	0.45446	-2.28196	-2.78394
114.4	-0.70106	-1.65399	-2.78625		114.4	0.19032	-2.6405	-2.57799
114.5	-0.66128	-1.60072	-2.69108		114.5	0.66825	-2.21074	-2.51463
114.6	-0.57096	-1.51329	-2.58274		114.6	1.08087	-2.29467	-2.99969
114.7	-0.44559	-1.39931	-2.46961		114.7	0.43029	-1.91057	-3.12327
114.8	-0.30592	-1.28116	-2.35952		114.8	0.33038	-2.02747	-2.87081
114.9	-0.17144	-1.19423	-2.26037		114.9	1.11327	-1.93504	-2.82221
115	-0.0597	-1.1716	-2.1865		115	0.87398	-3.1466	-3.48005
115.1	0.01277	-1.22436	-2.15781		115.1	0.33111	-3.47164	-3.44206
115.2	0.03464	-1.33235	-2.17673		115.2	0.47025	-3.15368	-3.23503
115.3	0.00898	-1.45311	-2.21163		115.3	0.000656028	-2.35641	-2.68351
115.4	-0.04243	-1.54257	-2.22359		115.4	-0.72425	-2.39558	-2.68306
115.5	-0.08953	-1.57367	-2.21065		115.5	-0.55648	-2.02988	-2.58679
115.6	-0.11396	-1.54338	-2.20757		115.6	-0.32443	-2.38352	-2.66201
115.7	-0.12116	-1.46856	-2.2363		115.7	-0.90943	-2.80991	-2.90092
115.8	-0.13376	-1.37597	-2.2715		115.8	-0.29152	-2.95983	-2.44587
115.9	-0.17362	-1.29225	-2.26659		115.9	-0.49539	-2.76331	-1.97087
116	-0.24757	-1.23658	-2.20767		116	-0.68482	-2.3128	-1.81026
116.1	-0.34494	-1.2167	-2.13343		116.1	-0.73443	-2.94317	-1.76692
116.2	-0.44519	-1.22749	-2.1056		116.2	-1.17357	-3.21237	-2.03008
116.3	-0.52919	-1.25247	-2.1624		116.3	0.16946	-2.64236	-2.30034
116.4	-0.58655	-1.27008	-2.2929		116.4	0.29264	-2.73107	-2.25612
116.5	-0.6138	-1.26531	-2.44704		116.5	-0.10542	-2.73563	-2.50827
116.6	-0.60587	-1.24105	-2.56614		116.6	0.5129	-2.67298	-2.11951
116.7	-0.55254	-1.21884	-2.61058		116.7	0.17554	-2.60279	-2.00457
116.8	-0.44673	-1.22448	-2.57868		116.8	0.72947	-2.3771	-2.0715
116.9	-0.29771	-1.26807	-2.51407		116.9	-0.13412	-2.63482	-1.94847
117	-0.1354	-1.33519	-2.48423		117	-0.07411	-2.84299	-1.42346
117.1	-0.000189915	-1.3965	-2.52992		117.1	0.13098	-3.45171	-1.39223
117.2	0.07449	-1.4275	-2.62699		117.2	-0.2073	-3.24842	-1.57227
117.3	0.07572	-1.42341	-2.70456		117.3	-0.51188	-3.10832	-2.10604
117.4	0.01435	-1.3997	-2.70611		117.4	0.02881	-3.31644	-2.35388
117.5	-0.08083	-1.37961	-2.63172		117.5	-0.10898	-3.12033	-1.8466
117.6	-0.1732	-1.37857	-2.52987		117.6	-0.23693	-3.25755	-2.33865
117.7	-0.22985	-1.39818	-2.46694		117.7	0.41517	-3.51402	-2.05318
117.8	-0.23294	-1.43424	-2.49677		117.8	0.10198	-3.54059	-1.99329
117.9	-0.18617	-1.48947	-2.62169		117.9	-0.03607	-3.74369	-2.55649
118	-0.11144	-1.57498	-2.76854		118	0.33539	-3.57068	-1.52964
118.1	-0.03729	-1.69766	-2.83329		118.1	-0.12014	-3.68664	-1.72034
118.2	0.01378	-1.8487	-2.77212		118.2	-0.01564	-3.84305	-2.35885
118.3	0.03353	-2.00862	-2.63583		118.3	-0.01879	-3.53433	-2.84123
118.4	0.02996	-2.16417	-2.50695		118.4	-0.05661	-3.94947	-2.27509
118.5	0.02103	-2.31615	-2.42186		118.5	0.42803	-3.79691	-2.8224
118.6	0.02051	-2.46655	-2.36128		118.6	-0.18411	-3.31553	-2.42725
118.7	0.02459	-2.59885	-2.29556		118.7	0.10312	-4.2944	-2.72946
118.8	0.01242	-2.67726	-2.22239		118.8	0.50666	-3.83761	-2.31216
118.9	-0.03573	-2.67235	-2.16044		118.9	0.5771	-3.68946	-2.66473
119	-0.11778	-2.59001	-2.11139		119	0.90646	-3.4158	-2.43716
119.1	-0.20718	-2.47391	-2.04024		119.1	0.74825	-3.64601	-3.09797
119.2	-0.27262	-2.37717	-1.90912		119.2	0.2814	-3.74183	-2.87098
119.3	-0.30212	-2.32839	-1.72945		119.3	0.82339	-3.9707	-2.50281
119.4	-0.309	-2.31783	-1.56555		119.4	0.50075	-4.27398	-1.99671
119.5	-0.31577	-2.31017	-1.48499		119.5	0.59851	-3.80682	-2.14271
119.6	-0.33362	-2.27308	-1.51003		119.6	0.67303	-3.64635	-2.20982
119.7	-0.35763	-2.20174	-1.60742		119.7	-0.2416	-3.3522	-1.66848
119.8	-0.37818	-2.12006	-1.71561		119.8	-0.53845	-3.50101	-1.50697
119.9	-0.39146	-2.05683	-1.78751		119.9	0.68554	-3.69659	-1.66095
120	-0.3963	-2.01973	-1.81198		120	0.14026	-3.74135	-2.10042
120.1	-0.38552	-1.99285	-1.79849		120.1	-0.26391	-3.56677	-1.51317
120.2	-0.34896	-1.95741	-1.7552		120.2	0.52578	-3.49654	-1.63632
120.3	-0.28862	-1.91117	-1.68753		120.3	0.36622	-4.37477	-1.76416
120.4	-0.22604	-1.86881	-1.60537		120.4	0.24324	-4.28401	-1.73851
120.5	-0.18856	-1.84906	-1.52421		120.5	0.33925	-4.30528	-1.52415
120.6	-0.18697	-1.86395	-1.46283		120.6	0.63035	-3.78561	-1.5789
120.7	-0.20776	-1.91505	-1.43831		120.7	0.83561	-3.39327	-1.89108
120.8	-0.227	-1.99156	-1.45706		120.8	0.71699	-3.77284	-1.53015
120.9	-0.2315	-2.06877	-1.51001		120.9	1.09777	-3.47517	-1.35287
121	-0.2278	-2.11237	-1.57726		121	0.50143	-3.8545	-1.60171
121.1	-0.23277	-2.09173	-1.63656		121.1	0.16097	-3.84184	-1.66319
121.2	-0.25465	-1.99575	-1.67167		121.2	0.02352	-3.41864	-1.25772
121.3	-0.28092	-1.84058	-1.68485		121.3	-0.30873	-3.16321	-1.61037
121.4	-0.28483	-1.66323	-1.70559		121.4	0.16091	-3.78376	-1.48062
121.5	-0.24776	-1.50476	-1.77487		121.5	0.22746	-4.00125	-1.16137
121.6	-0.1792	-1.3929	-1.9048		121.6	-0.19738	-3.41443	-1.21767
121.7	-0.11512	-1.33324	-2.0516		121.7	0.09059	-4.0963	-0.88053
121.8	-0.09542	-1.31168	-2.14073		121.8	-0.27256	-3.6279	-0.60342
121.9	-0.13985	-1.30474	-2.12805		121.9	-0.20448	-4.11472	-0.54251
122	-0.23992	-1.29169	-2.03409		122	0.03668	-4.55114	-1.49754
122.1	-0.36701	-1.26283	-1.91943		122.1	0.07642	-3.83677	-1.59496
122.2	-0.48582	-1.2204	-1.83541		122.2	-0.04485	-3.66496	-2.05861
122.3	-0.56469	-1.17331	-1.79712		122.3	-0.14706	-3.5698	-1.47844
122.4	-0.58242	-1.13115	-1.78801		122.4	-0.19769	-3.75752	-1.64688
122.5	-0.53467	-1.10188	-1.78145		122.5	0.11681	-4.11009	-1.13493
122.6	-0.43843	-1.09123	-1.76119		122.6	0.41536	-4.11375	-1.35893
122.7	-0.32652	-1.0998	-1.72349		122.7	0.53164	-3.75115	-0.9697
122.8	-0.22905	-1.11924	-1.66403		122.8	0.58888	-3.90357	-0.87688
122.9	-0.15559	-1.13351	-1.57723		122.9	0.05633	-4.74993	-1.42242
123	-0.09703	-1.12661	-1.47443		123	0.04383	-4.52227	-1.47064
123.1	-0.04643	-1.09064	-1.38506		123.1	0.02258	-3.60623	-0.89987
123.2	-0.01436	-1.02831	-1.32445		123.2	-0.20777	-3.49769	-0.91768
123.3	-0.02057	-0.95028	-1.27226		123.3	0.27009	-2.98405	-0.64162
123.4	-0.07237	-0.87123	-1.19799		123.4	0.83616	-3.70988	-0.50941
123.5	-0.15438	-0.80549	-1.1025		123.5	0.44188	-3.93509	-0.83621
123.6	-0.23748	-0.76107	-1.02797		123.6	0.05357	-3.65856	-0.91685
123.7	-0.29405	-0.73494	-1.03329		123.7	-0.05898	-3.68829	-0.90887
123.8	-0.30706	-0.71573	-1.15813		123.8	-0.28338	-4.02522	-0.96869
123.9	-0.273	-0.69498	-1.39553		123.9	0.21739	-4.21156	-0.47947
124	-0.20257	-0.67576	-1.68894		124	0.46584	-4.19129	-0.67162
124.1	-0.11854	-0.6675	-1.95715		124.1	-0.30668	-4.03617	-1.03426
124.2	-0.0477	-0.67106	-2.13321		124.2	-0.0574	-3.87536	-0.52511
124.3	-0.00875	-0.67172	-2.19756		124.3	-0.04458	-3.9211	-0.13075
124.4	-0.00324	-0.64849	-2.18172		124.4	-0.11834	-4.44239	-0.30753
124.5	-0.01762	-0.59003	-2.13222		124.5	0.41416	-4.5573	-0.77883
124.6	-0.03626	-0.50346	-2.07054		124.6	0.20803	-5.52897	-0.81191
124.7	-0.05429	-0.41261	-1.99405		124.7	0.82784	-4.90222	-0.92601
124.8	-0.07912	-0.34899	-1.90391		124.8	0.85173	-4.0698	-0.61162
124.9	-0.1211	-0.33751	-1.81343		124.9	0.425	-4.19727	-0.73434
125	-0.18444	-0.38236	-1.73257		125	0.73525	-4.1706	-0.95161
125.1	-0.26629	-0.46264	-1.66159		125.1	0.27362	-3.65837	-0.63798
125.2	-0.36247	-0.54353	-1.60455		125.2	1.00786	-3.5462	0.01707
125.3	-0.47159	-0.59615	-1.57782		125.3	0.73271	-3.45061	-0.02738
125.4	-0.59199	-0.61219	-1.59535		125.4	0.13375	-4.388	-0.43799
125.5	-0.71419	-0.60374	-1.64731		125.5	0.43807	-5.73526	-1.12636
125.6	-0.81831	-0.5913	-1.69904		125.6	-0.39406	-5.51394	-0.97264
125.7	-0.88227	-0.59057	-1.71218		125.7	-0.16204	-5.07883	-1.31747
125.8	-0.89609	-0.6064	-1.66903		125.8	0.20919	-5.54217	-1.29059
125.9	-0.86949	-0.63405	-1.58541		125.9	-0.07072	-4.67672	-0.85826
126	-0.82522	-0.66352	-1.50371		126	0.50242	-4.42835	-0.70078
126.1	-0.7837	-0.68501	-1.46566		126.1	-0.06999	-4.11907	-0.99074
126.2	-0.75304	-0.69538	-1.48419		126.2	0.09466	-4.07386	-0.97789
126.3	-0.73088	-0.70255	-1.53934		126.3	0.65641	-4.08987	-1.01376
126.4	-0.71182	-0.72202	-1.59699		126.4	-0.27014	-3.75359	-1.33115
126.5	-0.6912	-0.76508	-1.63038		126.5	-0.03999	-3.90886	-1.95313
126.6	-0.66531	-0.82723	-1.63366		126.6	0.58636	-4.15863	-2.41379
126.7	-0.63224	-0.88784	-1.62291		126.7	0.41798	-4.00991	-1.53762
126.8	-0.59268	-0.92186	-1.62079		126.8	0.12933	-3.8734	-0.35944
126.9	-0.5465	-0.914	-1.63807		126.9	0.40854	-3.47083	-0.83764
127	-0.48769	-0.86568	-1.67205		127	0.488	-3.93616	-0.61445
127.1	-0.40646	-0.79283	-1.71976		127.1	0.18999	-3.33	-0.94432
127.2	-0.30135	-0.71829	-1.78733		127.2	0.62205	-2.90265	-0.94856
127.3	-0.19018	-0.66241	-1.88317		127.3	0.44891	-3.28487	-1.04564
127.4	-0.10533	-0.63509	-2.00092		127.4	0.08938	-2.94623	-0.73128
127.5	-0.07315	-0.6332	-2.11193		127.5	0.04332	-2.55422	-0.77343
127.6	-0.09469	-0.64562	-2.17988		127.6	-0.1329	-2.45189	-0.18373
127.7	-0.14443	-0.66182	-2.1862		127.7	0.15101	-2.69728	-0.00613
127.8	-0.18718	-0.67684	-2.14138		127.8	0.56588	-2.80233	-0.42046
127.9	-0.19885	-0.68923	-2.07284		127.9	0.85721	-3.11364	-0.69593
128	-0.17724	-0.69626	-2.00746		128	0.40795	-2.78944	-1.61392
128.1	-0.13789	-0.69173	-1.96493		128.1	0.28199	-3.3757	-1.06944
128.2	-0.10023	-0.66839	-1.95288		128.2	0.69257	-2.75621	-0.19585
128.3	-0.07386	-0.62297	-1.95893		128.3	0.33023	-2.0541	-0.29054
128.4	-0.05487	-0.56062	-1.96024		128.4	1.0569	-1.84284	-0.55198
128.5	-0.03461	-0.49565	-1.95072		128.5	0.91282	-2.04333	-0.43378
128.6	-0.01182	-0.44614	-1.94603		128.6	0.4006	-2.07787	-0.76061
128.7	0.00425	-0.42389	-1.95359		128.7	1.01501	-2.38014	-0.59543
128.8	0.00346	-0.42691	-1.95209		128.8	0.78878	-2.21165	-0.63596
128.9	-0.01284	-0.44286	-1.91182		128.9	0.10346	-1.87045	-0.82973
129	-0.03017	-0.46185	-1.83226		129	0.42205	-2.07232	-0.84018
129.1	-0.03198	-0.48497	-1.75377		129.1	0.56378	-2.10777	-0.43517
129.2	-0.01237	-0.51917	-1.72241		129.2	0.55597	-2.2471	-0.54311
129.3	0.02101	-0.56597	-1.73803		129.3	0.88211	-1.9798	-0.6257
129.4	0.05378	-0.6179	-1.75142		129.4	0.50952	-1.91023	-1.27025
129.5	0.07424	-0.6645	-1.72102		129.5	0.28018	-1.44004	-0.97707
129.6	0.08026	-0.69807	-1.6558		129.6	0.38406	-1.75859	-1.04507
129.7	0.0811	-0.71353	-1.59642		129.7	-0.12493	-2.11623	-0.54008
129.8	0.0915	-0.70691	-1.57126		129.8	-0.03994	-2.17245	-0.20085
129.9	0.11938	-0.67771	-1.5758		129.9	-0.70921	-1.89778	-0.48378
130	0.15746	-0.63321	-1.58421		130	-0.3448	-1.78929	-0.28772
130.1	0.18812	-0.58918	-1.57565		130.1	-0.32869	-1.42417	-0.33325
130.2	0.19696	-0.56495	-1.54715		130.2	-0.57483	-1.54837	-0.77701
130.3	0.18126	-0.57515	-1.50403		130.3	-0.34346	-1.35378	-0.79883
130.4	0.14853	-0.62103	-1.45119		130.4	-0.03807	-2.7323	-1.27242
130.5	0.11271	-0.6859	-1.39518		130.5	-0.41846	-2.19889	-0.55636
130.6	0.0929	-0.74074	-1.34076		130.6	-0.80699	-2.5455	-0.91645
130.7	0.10874	-0.7612	-1.28284		130.7	-0.09338	-2.24428	-0.39912
130.8	0.16756	-0.74538	-1.21355		130.8	-0.25668	-1.74424	-0.62812
130.9	0.25219	-0.7167	-1.14183		130.9	0.19507	-2.08575	-0.43699
131	0.32475	-0.70723	-1.09923		131	0.01684	-1.73657	-0.19695
131.1	0.34738	-0.73493	-1.11854		131.1	0.22026	-1.33456	-0.94863
131.2	0.3028	-0.79529	-1.20187		131.2	0.09439	-1.13525	-0.32981
131.3	0.19796	-0.87341	-1.31066		131.3	0.46137	-1.32964	-0.90759
131.4	0.0535	-0.96167	-1.39024		131.4	0.4578	-1.96561	-0.81055
131.5	-0.10523	-1.06402	-1.40518		131.5	0.43925	-2.97266	-0.9839
131.6	-0.24895	-1.18375	-1.35345		131.6	0.72378	-2.37865	-0.26129
131.7	-0.34624	-1.30923	-1.25698		131.7	0.58201	-2.58872	0.22872
131.8	-0.3748	-1.41237	-1.1468		131.8	1.05777	-1.9683	0.27067
131.9	-0.33512	-1.46152	-1.05151		131.9	0.79273	-1.99917	-0.48149
132	-0.25178	-1.4385	-0.98967		132	0.68554	-1.8381	-0.26334
132.1	-0.15867	-1.34737	-0.97136		132.1	0.16001	-1.34524	-0.21523
132.2	-0.08062	-1.2095	-1.00549		132.2	-0.24254	-1.29876	-0.20571
132.3	-0.02585	-1.05046	-1.10056		132.3	0.16054	-1.60236	0.30275
132.4	0.0091	-0.88994	-1.25649		132.4	-0.23457	-1.78451	-0.13824
132.5	0.03127	-0.74139	-1.4579		132.5	-0.5458	-2.03594	-0.01433
132.6	0.0479	-0.61872	-1.67727		132.6	-0.56267	-2.74715	0.146
132.7	0.06795	-0.54076	-1.88519		132.7	0.07243	-2.75863	-0.19039
132.8	0.10249	-0.52712	-2.05648		132.8	-0.25576	-2.2215	-0.5946
132.9	0.15897	-0.58761	-2.16952		132.9	-0.27657	-1.8017	-0.61795
133	0.23159	-0.71418	-2.21039		133	-1.30905	-1.79715	-0.4571
133.1	0.29762	-0.8825	-2.18726		133.1	-1.58307	-2.9539	0.02875
133.2	0.32748	-1.06085	-2.13974		133.2	-0.57868	-2.41597	0.34082
133.3	0.30339	-1.21899	-2.12433		133.3	0.05522	-1.90974	0.45509
133.4	0.23225	-1.33346	-2.17713		133.4	0.33928	-1.14097	-0.22154
133.5	0.14283	-1.39094	-2.28309		133.5	-0.56449	-2.02686	-0.28433
133.6	0.0703	-1.39108	-2.38387		133.6	-1.70298	-1.5047	-0.27244
133.7	0.03918	-1.34708	-2.42118		133.7	-0.99458	-1.41987	-0.63418
133.8	0.05379	-1.28226	-2.37658		133.8	-0.48359	-2.1354	-0.39351
133.9	0.09958	-1.22271	-2.2786		133.9	-1.72888	-1.89143	-0.19866
134	0.15366	-1.18697	-2.18102		134	-1.638	-1.96199	-0.65436
134.1	0.19736	-1.17621	-2.13128		134.1	-0.80366	-1.81855	-0.32765
134.2	0.22249	-1.17236	-2.14522		134.2	-0.51767	-2.42025	-0.37005
134.3	0.22911	-1.15021	-2.20096		134.3	-0.89091	-2.61234	-0.79722
134.4	0.21969	-1.09749	-2.25532		134.4	-1.90442	-2.47552	-0.93413
134.5	0.19504	-1.026	-2.27071		134.5	-1.84602	-1.78691	-0.52739
134.6	0.15302	-0.96171	-2.23245		134.6	-1.7559	-2.24928	-0.47924
134.7	0.09013	-0.92259	-2.1483		134.7	-1.29847	-1.67542	-0.48957
134.8	0.00738	-0.90542	-2.03985		134.8	-1.48336	-1.86018	-0.56976
134.9	-0.08221	-0.89182	-1.93436		134.9	-1.83069	-1.70438	-0.45779
135	-0.15308	-0.86306	-1.85192		135	-1.55262	-2.411	-0.19875
135.1	-0.17909	-0.80889	-1.79465		135.1	-1.65357	-1.98607	-0.48203
135.2	-0.15068	-0.72898	-1.75618		135.2	-2.1587	-2.74489	-0.16896
135.3	-0.08171	-0.63448	-1.74328		135.3	-2.13563	-2.56085	-0.25485
135.4	0.000859634	-0.54922	-1.77765		135.4	-1.99692	-2.49567	-0.03205
135.5	0.07527	-0.50134	-1.87016		135.5	-0.6502	-2.7818	-0.13322
135.6	0.13611	-0.50497	-1.99814		135.6	0.083	-2.48722	0.04005
135.7	0.19158	-0.54708	-2.11295		135.7	-1.72093	-2.91034	0.05262
135.8	0.25153	-0.59449	-2.16654		135.8	-2.79904	-1.90153	-0.12065
135.9	0.31642	-0.61613	-2.12975		135.9	-1.81265	-2.05305	-0.20109
136	0.37566	-0.60127	-2.00296		136	-1.6485	-2.19223	-0.30713
136.1	0.41639	-0.56161	-1.82612		136.1	-0.03264	-2.46245	-0.10157
136.2	0.43477	-0.52132	-1.66595		136.2	-0.31594	-2.15858	-0.53575
136.3	0.43888	-0.50563	-1.57074		136.3	-0.35045	-1.78002	-0.67991
136.4	0.44082	-0.53237	-1.5381		136.4	-0.42922	-2.05887	-0.62584
136.5	0.44614	-0.60569	-1.53503		136.5	-0.38622	-1.68889	-0.43887
136.6	0.44956	-0.71267	-1.54229		136.6	-0.11144	-1.56722	-0.34714
136.7	0.43934	-0.82664	-1.56953		136.7	-0.16306	-2.23231	-0.16442
136.8	0.40549	-0.91896	-1.63083		136.8	-0.56738	-2.09132	-0.19873
136.9	0.3455	-0.97369	-1.71547		136.9	-1.02956	-2.35841	0.10341
137	0.26395	-0.99513	-1.78695		137	-1.10861	-2.17398	-0.2381
137.1	0.16903	-1.00204	-1.80839		137.1	-1.47767	-2.16626	-0.21254
137.2	0.07108	-1.01385	-1.76853		137.2	-1.17162	-2.10189	-0.16856
137.3	-0.0167	-1.04125	-1.6865		137.3	-0.70602	-2.16336	0.60853
137.4	-0.08049	-1.0878	-1.59412		137.4	-0.60137	-2.28674	0.52085
137.5	-0.11187	-1.15465	-1.51237		137.5	0.26619	-2.18927	0.0252
137.6	-0.1129	-1.23808	-1.44078		137.6	0.17363	-2.35904	-0.09081
137.7	-0.09636	-1.32356	-1.36245		137.7	0.05137	-1.88773	-0.67043
137.8	-0.08119	-1.38962	-1.25454		137.8	0.45766	-2.54021	-0.78065
137.9	-0.08427	-1.42471	-1.10189		137.9	0.38196	-2.74023	-1.08459
138	-0.11185	-1.44111	-0.91588		138	0.45336	-2.76117	-0.21607
138.1	-0.15742	-1.46861	-0.74543		138.1	0.38283	-2.07232	-0.56589
138.2	-0.20867	-1.52946	-0.661		138.2	0.21612	-3.13755	-0.1959
138.3	-0.25577	-1.61432	-0.7128		138.3	0.56481	-2.9273	-0.28371
138.4	-0.2922	-1.68019	-0.88968		138.4	-0.13873	-3.01825	0.06598
138.5	-0.31022	-1.67534	-1.11404		138.5	0.87377	-3.75913	0.23891
138.6	-0.30086	-1.57589	-1.28556		138.6	0.55544	-3.35864	-0.23797
138.7	-0.26138	-1.40672	-1.34381		138.7	0.24036	-3.61592	0.14729
138.8	-0.20195	-1.2294	-1.29851		138.8	0.13221	-3.08083	0.13657
138.9	-0.14166	-1.10613	-1.20436		138.9	-0.33678	-3.14509	0.01589
139	-0.09445	-1.06742	-1.11016		139	-0.14001	-2.65936	-0.5238
139.1	-0.05792	-1.10377	-1.03342		139.1	-0.18903	-2.76294	-0.03148
139.2	-0.01711	-1.17905	-0.97371		139.2	0.06331	-2.85985	0.17503
139.3	0.04024	-1.25064	-0.9323		139.3	0.0564	-2.65272	-0.50605
139.4	0.1134	-1.28535	-0.91397		139.4	0.06412	-3.42067	-0.59179
139.5	0.19163	-1.2683	-0.92021		139.5	-0.06882	-2.18887	-0.71773
139.6	0.26286	-1.20567	-0.94608		139.6	-0.76962	-1.91889	-0.14051
139.7	0.31791	-1.12093	-0.98073		139.7	-0.81406	-2.36758	-1.35287
139.8	0.34988	-1.04347	-1.01289		139.8	0.33207	-3.10966	-0.37297
139.9	0.35289	-0.992	-1.0388		139.9	-0.12391	-4.13247	-0.08691
140	0.32217	-0.96223	-1.06167		140	-0.41789	-3.86479	-0.09605
140.1	0.25659	-0.93089	-1.08331		140.1	-0.50362	-3.05019	-0.20811
140.2	0.16513	-0.8763	-1.10275		140.2	-1.03379	-3.32593	-0.17566
140.3	0.07209	-0.79928	-1.12258		140.3	-0.93179	-3.46545	0.01929
140.4	0.01013	-0.72492	-1.14916		140.4	-0.81685	-3.24739	-0.0156
140.5	-0.000514075	-0.68281	-1.18616		140.5	-0.30851	-2.75182	-0.1645
140.6	0.03013	-0.6837	-1.23218		140.6	-1.01967	-3.19519	0.04377
140.7	0.06638	-0.71341	-1.28236		140.7	-0.24505	-2.76216	0.14011
140.8	0.07302	-0.74769	-1.32891		140.8	-0.69016	-2.35194	-0.2987
140.9	0.04111	-0.77246	-1.36421		140.9	-0.69114	-2.63939	-0.62506
141	-0.00771	-0.79222	-1.3882		141	-0.23677	-2.849	-0.22406
141.1	-0.04016	-0.82409	-1.4119		141.1	-0.68112	-2.78257	-0.52549
141.2	-0.03621	-0.88711	-1.44914		141.2	-0.43888	-3.48126	-0.27497
141.3	7.53716e-05	-0.99335	-1.50366		141.3	-0.22455	-3.29726	-0.2905
141.4	0.04923	-1.1397	-1.56666		141.4	-0.4478	-3.23381	-0.5834
141.5	0.09322	-1.30131	-1.62633		141.5	-0.83154	-3.32638	-0.81066
141.6	0.12542	-1.43578	-1.67548		141.6	-0.6312	-2.822	-0.8451
141.7	0.14888	-1.50285	-1.70989		141.7	-0.52678	-3.28654	-0.00433
141.8	0.1686	-1.48869	-1.72313		141.8	0.00747	-2.75528	-0.42527
141.9	0.18594	-1.41542	-1.70786		141.9	0.05242	-2.88319	0.03752
142	0.19851	-1.32658	-1.66879		142	-0.49123	-2.18363	-0.14178
142.1	0.20346	-1.25895	-1.63449		142.1	-0.13576	-2.38517	-0.14405
142.2	0.20043	-1.22244	-1.64594		142.2	-0.60993	-2.63844	0.15768
142.3	0.19175	-1.20319	-1.7231		142.3	-0.21284	-2.1713	-0.58217
142.4	0.17988	-1.18541	-1.84013		142.4	-0.34321	-2.84357	-0.11124
142.5	0.16449	-1.16999	-1.93638		142.5	-0.22856	-2.61928	0.28028
142.6	0.14273	-1.17145	-1.95719		142.6	-0.01028	-2.51066	-0.06176
142.7	0.11349	-1.19744	-1.88737		142.7	-0.38599	-2.77463	-0.50198
142.8	0.08094	-1.23439	-1.74944		142.8	-0.55101	-1.63938	0.05986
142.9	0.05182	-1.25526	-1.58013		142.9	-0.03725	-2.13296	0.14847
143	0.02843	-1.24083	-1.41165		143	-0.57811	-2.66856	-0.5841
143.1	0.00667	-1.19325	-1.26211		143.1	-0.54178	-2.6238	-0.63623
143.2	-0.01641	-1.13228	-1.13479		143.2	-0.19736	-2.47876	-0.54402
143.3	-0.03335	-1.08114	-1.03038		143.3	-0.09941	-2.65966	-0.04048
143.4	-0.02682	-1.05235	-0.96049		143.4	-0.65056	-2.82393	-0.19521
143.5	0.01831	-1.04076	-0.9435		143.5	-0.64287	-3.15062	0.09744
143.6	0.10114	-1.02784	-0.98439		143.6	-0.31111	-3.27802	0.2974
143.7	0.20086	-0.99591	-1.0629		143.7	-0.88906	-2.02886	0.34221
143.8	0.28595	-0.94208	-1.14586		143.8	-1.12152	-1.65138	-0.47907
143.9	0.32975	-0.88076	-1.20947		143.9	-0.42952	-1.90946	-0.16286
144	0.32218	-0.83425	-1.24708		144	-0.65492	-1.8977	-0.23722
144.1	0.27183	-0.8207	-1.26186		144.1	-0.22618	-2.62349	-0.03388
144.2	0.19952	-0.84642	-1.25586		144.2	0.02423	-2.20369	0.01265
144.3	0.12808	-0.90268	-1.22253		144.3	0.08358	-2.16871	0.51192
144.4	0.07272	-0.96644	-1.15191		144.4	-0.72326	-2.27033	-0.1788
144.5	0.03617	-1.00761	-1.04835		144.5	-0.80015	-2.30134	-0.59418
144.6	0.01118	-1.00295	-0.93951		144.6	-0.00627	-1.83716	-0.26098
144.7	-0.01151	-0.94933	-0.86237		144.7	0.29472	-2.61185	0.06329
144.8	-0.03625	-0.86623	-0.83828		144.8	0.13084	-3.09553	0.17849
144.9	-0.06257	-0.78528	-0.85939		144.9	-0.41123	-1.80243	0.0883
145	-0.0904	-0.73402	-0.89897		145	-0.50726	-2.22675	0.20011
145.1	-0.12271	-0.7242	-0.93652		145.1	-0.69694	-2.20039	-0.52128
145.2	-0.15986	-0.74923	-0.97307		145.2	-0.67147	-2.02814	0.60158
145.3	-0.19177	-0.78898	-1.02122		145.3	0.10099	-1.51935	0.91175
145.4	-0.19998	-0.81718	-1.08464		145.4	-0.29725	-1.99715	0.22404
145.5	-0.17328	-0.81033	-1.15506		145.5	-0.81824	-1.95677	-0.22989
145.6	-0.12401	-0.75859	-1.22731		145.6	-0.62325	-1.60919	0.1575
145.7	-0.08671	-0.67422	-1.30254		145.7	-1.33982	-2.00849	0.05093
145.8	-0.09658	-0.58823	-1.37235		145.8	-0.27132	-2.57636	0.46756
145.9	-0.1668	-0.53249	-1.41599		145.9	-0.26468	-2.99691	0.03608
146	-0.28429	-0.52	-1.42198		146	-1.22086	-2.42979	-0.35877
146.1	-0.42268	-0.53924	-1.40075		146.1	-0.80941	-1.959	-0.33654
146.2	-0.55495	-0.56667	-1.36807		146.2	-0.24898	-2.16032	0.54273
146.3	-0.65663	-0.58559	-1.32492		146.3	0.23415	-1.86902	0.59968
146.4	-0.70703	-0.59588	-1.26158		146.4	-0.02745	-1.9583	0.46457
146.5	-0.69595	-0.60759	-1.17477		146.5	-0.36059	-1.94705	0.11217
146.6	-0.63048	-0.62667	-1.07206		146.6	-0.21079	-1.06051	0.26956
146.7	-0.53113	-0.64781	-0.96504		146.7	-0.0989	-2.00221	0.35456
146.8	-0.41742	-0.66001	-0.87057		146.8	0.27455	-1.78902	0.45036
146.9	-0.29689	-0.65619	-0.81538		146.9	-0.07259	-2.00729	-0.51323
147	-0.16972	-0.63576	-0.82372		147	-0.77467	-1.88101	0.21798
147.1	-0.04438	-0.60099	-0.89791		147.1	-0.5516	-1.43952	-0.58573
147.2	0.05434	-0.55515	-1.01876		147.2	-0.98423	-1.28199	-0.58671
147.3	0.09755	-0.50491	-1.15927		147.3	-0.61305	-1.61901	-0.77956
147.4	0.07584	-0.46054	-1.28753		147.4	-0.09587	-2.04576	-0.68984
147.5	0.01178	-0.42904	-1.36916		147.5	0.13418	-1.8707	-0.39182
147.6	-0.05168	-0.40562	-1.3903		147.6	0.29568	-2.52226	0.26385
147.7	-0.07747	-0.37445	-1.37684		147.7	-0.73561	-2.69695	-0.01297
147.8	-0.05513	-0.32177	-1.37313		147.8	-0.79313	-1.86813	-0.2793
147.9	-0.0024	-0.25031	-1.39763		147.9	-0.18236	-2.09894	-0.91609
148	0.05019	-0.18103	-1.42504		148	-0.26783	-1.93431	0.12202
148.1	0.07888	-0.14073	-1.41268		148.1	-0.46941	-1.86202	0.6158
148.2	0.0774	-0.14685	-1.34467		148.2	0.52495	-1.53024	-0.25798
148.3	0.05517	-0.20089	-1.25182		148.3	1.12944	-1.10575	0.36505
148.4	0.02906	-0.29181	-1.18911		148.4	0.48478	-1.05405	-0.3857
148.5	0.01582	-0.4039	-1.1957		148.5	0.52748	-0.87011	-0.01989
148.6	0.02684	-0.52324	-1.27114		148.6	1.11208	-1.36394	0.02763
148.7	0.06454	-0.63928	-1.37792		148.7	1.12257	-2.18643	-0.40726
148.8	0.12105	-0.74295	-1.46682		148.8	0.07489	-2.47836	-0.13481
148.9	0.18122	-0.82563	-1.51044		148.9	0.64939	-2.13067	-0.2535
149	0.22929	-0.88091	-1.51271		149	0.13351	-1.65096	-0.27399
149.1	0.25586	-0.90565	-1.48581		149.1	-0.29688	-1.24641	-0.22685
149.2	0.26164	-0.89806	-1.43145		149.2	-0.54396	-1.70124	-0.41768
149.3	0.25584	-0.85633	-1.35109		149.3	0.22511	-2.55169	-0.72405
149.4	0.25039	-0.7821	-1.2598		149.4	-0.1375	-2.04087	-1.0437
149.5	0.25289	-0.68619	-1.17821		149.5	-1.1375	-1.9065	-1.5033
149.6	0.26235	-0.58851	-1.11779		149.6	-1.51266	-2.50941	-1.57366
149.7	0.27116	-0.50991	-1.07782		149.7	-0.6263	-2.40503	-1.64024
149.8	0.27199	-0.46205	-1.04736		149.8	-0.16492	-1.86077	-0.72915
149.9	0.26427	-0.44348	-1.00794		149.9	-0.42316	-2.18233	-1.03909
150	0.25464	-0.44466	-0.94457		150	-0.22013	-2.0261	-1.71213
150.1	0.25088	-0.45825	-0.85962		150.1	-0.42921	-1.42343	-2.5754
150.2	0.25504	-0.48581	-0.77415		150.2	-1.05778	-1.90329	-0.9053
150.3	0.26151	-0.53248	-0.71494		150.3	-0.17527	-1.2408	-0.5588
150.4	0.26141	-0.59231	-0.69853		150.4	0.3155	-1.55354	-0.22674
150.5	0.24871	-0.64028	-0.72345		150.5	0.35202	-1.45	-0.24474
150.6	0.22252	-0.64417	-0.77608		150.6	0.0775	-0.90983	-1.02071
150.7	0.18431	-0.58937	-0.84216		150.7	0.52104	-0.74141	-0.70219
150.8	0.13329	-0.49453	-0.91093		150.8	0.46977	-1.05318	0.33006
150.9	0.06389	-0.40292	-0.97351		150.9	0.64518	-1.43747	0.57701
151	-0.03133	-0.3554	-1.02587		151	0.46555	-2.00651	-0.28283
151.1	-0.15411	-0.36492	-1.07653		151.1	0.69056	-1.94871	0.87288
151.2	-0.29454	-0.41002	-1.14713		151.2	0.34015	-2.21436	0.21753
151.3	-0.43325	-0.45058	-1.25616		151.3	0.4783	-1.71693	-0.38484
151.4	-0.5508	-0.45394	-1.39718		151.4	0.10582	-1.47185	-0.74996
151.5	-0.63592	-0.41325	-1.53885		151.5	0.47929	-1.5069	0.22552
151.6	-0.68614	-0.34826	-1.65054		151.6	0.31799	-1.22499	-0.24942
151.7	-0.70229	-0.29198	-1.72079		151.7	-0.21184	-1.44143	0.34588
151.8	-0.68401	-0.2742	-1.74727		151.8	-0.38045	-1.19352	-0.56145
151.9	-0.63155	-0.30884	-1.72297		151.9	-0.32557	-1.81197	-0.39839
152	-0.55144	-0.38849	-1.64509		152	-0.01944	-1.77626	0.11571
152.1	-0.45843	-0.48905	-1.53007		152.1	-0.24521	-1.74198	0.5748
152.2	-0.37049	-0.58462	-1.40793		152.2	-0.00601	-1.82757	-0.0846
152.3	-0.3018	-0.66359	-1.30308		152.3	0.4118	-1.71903	0.15154
152.4	-0.26023	-0.73336	-1.22532		152.4	0.36661	-1.49772	-0.32879
152.5	-0.24926	-0.80964	-1.17402		152.5	0.16016	-1.40385	-0.05151
152.6	-0.26948	-0.89966	-1.14325		152.6	0.64276	-2.88167	0.47993
152.7	-0.31624	-0.9934	-1.12415		152.7	0.3432	-2.29842	0.17278
152.8	-0.37646	-1.0688	-1.10697		152.8	0.15696	-1.79327	0.07282
152.9	-0.43054	-1.1054	-1.08241		152.9	0.9436	-1.61301	-0.0575
153	-0.4615	-1.09454	-1.04414		153	0.42423	-1.44954	-0.02596
153.1	-0.46526	-1.0395	-0.99685		153.1	0.60406	-0.92813	0.02793
153.2	-0.45235	-0.94899	-0.96193		153.2	0.03508	-0.88918	0.17046
153.3	-0.43832	-0.83276	-0.9665		153.3	-0.48109	-0.98549	0.48505
153.4	-0.43151	-0.70338	-1.02254		153.4	0.13387	-1.3663	0.21451
153.5	-0.42963	-0.57869	-1.11968		153.5	-0.07398	-1.28338	-0.18185
153.6	-0.4275	-0.47751	-1.23703		153.6	-0.22799	-0.86371	0.0229
153.7	-0.42673	-0.40968	-1.35746		153.7	-0.09039	-1.08123	-0.01076
153.8	-0.43656	-0.3706	-1.47627		153.8	-0.26478	-1.12087	0.53796
153.9	-0.46414	-0.34707	-1.60433		153.9	-0.09768	-1.11131	0.42315
154	-0.50414	-0.32873	-1.75493		154	-0.24564	-1.47352	0.7293
154.1	-0.53938	-0.31361	-1.91812		154.1	0.27332	-1.72806	0.33706
154.2	-0.5535	-0.3037	-2.05517		154.2	-0.32387	-1.2553	0.61748
154.3	-0.54344	-0.29702	-2.12384		154.3	-0.48283	-1.57151	0.59952
154.4	-0.51914	-0.28483	-2.10569		154.4	0.07547	-1.7236	0.49028
154.5	-0.49211	-0.25668	-2.01669		154.5	-0.77866	-1.59837	-0.33783
154.6	-0.46503	-0.20802	-1.90186		154.6	-0.5057	-2.07614	0.24201
154.7	-0.43071	-0.14294	-1.81018		154.7	0.40195	-1.33994	0.11441
154.8	-0.37927	-0.07109	-1.75848		154.8	-0.30071	-0.8656	0.20388
154.9	-0.30827	-0.00367	-1.7208		154.9	-0.24067	-1.95682	0.12594
155	-0.22999	0.0488	-1.65835		155	0.08548	-1.56977	-0.3657
155.1	-0.16863	0.07932	-1.55554		155.1	-0.32604	-0.53624	-0.08305
155.2	-0.14574	0.08776	-1.42769		155.2	-0.18588	-0.63419	-0.33963
155.3	-0.16389	0.08031	-1.30874		155.3	-1.02751	-1.43659	0.04055
155.4	-0.20462	0.06383	-1.23649		155.4	-0.94232	-1.52638	-0.67723
155.5	-0.24386	0.04063	-1.2337		155.5	-0.22099	-1.88314	-0.29201
155.6	-0.26991	0.00899	-1.29069		155.6	-0.07672	-1.65336	-0.05072
155.7	-0.28763	-0.03265	-1.36769		155.7	-0.17534	-1.5854	0.36661
155.8	-0.30854	-0.08337	-1.41761		155.8	-0.44494	-1.79834	0.32823
155.9	-0.33877	-0.14053	-1.41054		155.9	-0.77813	-1.63922	0.30194
156	-0.37502	-0.20159	-1.34583		156	-0.19015	-1.72071	0.24135
156.1	-0.40816	-0.26594	-1.24793		156.1	0.3395	-1.30997	-0.4337
156.2	-0.42836	-0.3364	-1.15138		156.2	0.1704	-1.69739	-0.25205
156.3	-0.42725	-0.41796	-1.08689		156.3	0.19474	-1.74546	-0.75479
156.4	-0.39966	-0.51186	-1.0725		156.4	0.05235	-1.97576	-0.01081
156.5	-0.34815	-0.60956	-1.10587		156.5	-0.47632	-1.81332	-0.11844
156.6	-0.28625	-0.69367	-1.16367		156.6	-0.85779	-1.79042	-0.95353
156.7	-0.23287	-0.74621	-1.21491		156.7	-1.31152	-2.22337	-0.72658
156.8	-0.19954	-0.75615	-1.23934		156.8	-1.08498	-2.48158	0.02808
156.9	-0.18291	-0.72131	-1.23829		156.9	-0.45329	-2.88357	-0.17521
157	-0.17103	-0.64868	-1.23422		157	-0.51532	-2.25362	-0.28596
157.1	-0.15619	-0.55686	-1.25583		157.1	0.12801	-1.87711	-0.86587
157.2	-0.13935	-0.47516	-1.3148		157.2	-0.36937	-1.24139	0.4464
157.3	-0.12237	-0.43124	-1.39637		157.3	-0.00314	-1.94788	0.31798
157.4	-0.1003	-0.43291	-1.47424		157.4	-0.02215	-1.84967	-0.2209
157.5	-0.06634	-0.46063	-1.53063		157.5	-0.2559	-2.44529	-0.49792
157.6	-0.02519	-0.47983	-1.56172		157.6	-0.08487	-2.26136	-0.2656
157.7	0.00257	-0.46419	-1.569		157.7	-0.2419	-0.89078	-0.44206
157.8	-0.00566	-0.41285	-1.54569		157.8	-0.27985	-1.18797	0.21696
157.9	-0.05334	-0.35077	-1.47405		157.9	-0.27793	-0.87397	-0.1571
158	-0.11725	-0.31327	-1.34565		158	0.20011	-1.7204	0.0831
158.1	-0.16268	-0.32457	-1.18461		158.1	0.0161	-2.09948	0.01433
158.2	-0.16859	-0.38375	-1.03776		158.2	-0.71904	-1.92659	-0.20875
158.3	-0.14145	-0.46729	-0.93695		158.3	-0.77331	-1.5961	-0.56333
158.4	-0.108	-0.54541	-0.87971		158.4	-0.03203	-1.18166	-0.75207
158.5	-0.09588	-0.59963	-0.85125		158.5	-0.03197	-1.1486	-0.18633
158.6	-0.11823	-0.62903	-0.85514		158.6	-0.00747	-1.51285	-0.20307
158.7	-0.1713	-0.64368	-0.90842		158.7	-0.01497	-1.55243	0.07604
158.8	-0.24133	-0.65388	-1.00757		158.8	0.12005	-2.31476	0.30284
158.9	-0.31255	-0.66452	-1.11631		158.9	0.2733	-1.63276	0.57862
159	-0.3723	-0.67587	-1.19612		159	-0.06529	-0.88185	-0.19331
159.1	-0.41463	-0.68629	-1.23806		159.1	-0.3045	-1.36324	0.30471
159.2	-0.44158	-0.69416	-1.25667		159.2	0.06101	-1.51414	-0.47208
159.3	-0.45884	-0.6994	-1.26183		159.3	-0.3051	-1.98686	-0.32759
159.4	-0.46741	-0.70407	-1.24683		159.4	-0.74621	-0.88469	0.28423
159.5	-0.45983	-0.70976	-1.2023		159.5	-0.07901	-0.85705	-0.14442
159.6	-0.4266	-0.7128	-1.13433		159.6	0.19198	-1.24371	-0.44792
159.7	-0.3668	-0.70266	-1.06566		159.7	-0.32566	-0.63063	-1.40102
159.8	-0.29213	-0.66711	-1.02075		159.8	-0.29001	-0.89932	-0.75933
159.9	-0.22012	-0.60131	-1.01117		159.9	-0.13455	-1.18916	-0.41663
160	-0.16246	-0.51305	-1.02947		160	-0.13693	-0.99913	-0.26234
160.1	-0.11906	-0.41879	-1.04913		160.1	0.1977	-0.76668	-0.10406
160.2	-0.08429	-0.33382	-1.03447		160.2	-0.18097	-0.86058	-0.34323
160.3	-0.05978	-0.26648	-0.96445		160.3	-0.79785	-1.16984	-0.97705
160.4	-0.0574	-0.22158	-0.85228		160.4	-0.24522	-1.7033	-0.58174
160.5	-0.08482	-0.20662	-0.73848		160.5	-0.91007	-1.5828	-0.68127
160.6	-0.12899	-0.23043	-0.66565		160.6	-0.57435	-1.81747	-1.08252
160.7	-0.16097	-0.29481	-0.65951		160.7	-0.76044	-1.79995	-0.31017
160.8	-0.16037	-0.39057	-0.72166		160.8	-0.51606	-1.70173	-0.8286
160.9	-0.13207	-0.5035	-0.82534		160.9	0.19464	-1.86194	-0.99309
161	-0.09683	-0.62194	-0.92014		161	-0.17966	-1.96025	0.12008
161.1	-0.06894	-0.73641	-0.9586		161.1	-0.2133	-2.20472	-0.2531
161.2	-0.04686	-0.83424	-0.92994		161.2	0.09801	-1.76483	-0.26123
161.3	-0.02402	-0.90088	-0.86676		161.3	0.07569	-1.5952	-0.65533
161.4	-0.00402	-0.93097	-0.81934		161.4	0.72337	-1.51084	-0.62582
161.5	-0.00231	-0.93758	-0.82335		161.5	0.21007	-1.63612	-1.08657
161.6	-0.03294	-0.94534	-0.88099		161.6	0.53355	-1.8071	-0.7744
161.7	-0.09291	-0.96913	-0.96367		161.7	0.61872	-1.3614	-0.73545
161.8	-0.15793	-0.99837	-1.036		161.8	0.2721	-1.65368	-0.24324
161.9	-0.19469	-1.00546	-1.08044		161.9	0.31684	-2.0753	0.01722
162	-0.18316	-0.97352	-1.10051		162	0.00336	-1.58231	-0.26144
162.1	-0.13262	-0.91774	-1.11005		162.1	0.27286	-1.09897	-1.17211
162.2	-0.07686	-0.87948	-1.12518		162.2	0.19821	-1.74287	0.03907
162.3	-0.05018	-0.89729	-1.1572		162.3	0.08526	-1.8968	0.55376
162.4	-0.06516	-0.97961	-1.20664		162.4	-0.43924	-2.41726	0.1359
162.5	-0.11115	-1.09942	-1.26683		162.5	-0.85083	-1.85974	-0.06026
162.6	-0.17022	-1.20981	-1.32967		162.6	-0.44828	-1.27254	0.30456
162.7	-0.23179	-1.26563	-1.37978		162.7	-0.45823	-1.41557	-0.40923
162.8	-0.2938	-1.23946	-1.39076		162.8	-0.23956	-0.98994	-0.68915
162.9	-0.35366	-1.13064	-1.34776		162.9	-0.50983	-1.22501	-0.39211
163	-0.39974	-0.96698	-1.27699		163	-0.58698	-1.16413	-0.28562
163.1	-0.41261	-0.79574	-1.23161		163.1	-0.50848	-1.37563	0.22589
163.2	-0.37815	-0.66283	-1.23698		163.2	-0.30322	-1.34887	0.13842
163.3	-0.30374	-0.59034	-1.26233		163.3	0.10844	-1.30847	0.08812
163.4	-0.22032	-0.56761	-1.25456		163.4	-0.26879	-1.26517	0.19862
163.5	-0.16291	-0.56195	-1.1906		163.5	-0.11986	-0.82231	0.34503
163.6	-0.14517	-0.54131	-1.09197		163.6	0.06176	-0.48923	0.03992
163.7	-0.15363	-0.49408	-0.99975		163.7	0.23586	-0.74132	-0.23132
163.8	-0.16551	-0.43523	-0.94563		163.8	0.8468	-0.63387	0.11055
163.9	-0.16789	-0.39587	-0.93767		163.9	0.57433	-1.38971	0.02261
164	-0.15902	-0.40305	-0.95333		164	-0.1563	-0.53127	0.04447
164.1	-0.13945	-0.46286	-0.94137		164.1	-0.15666	-1.39094	-0.10676
164.2	-0.1102	-0.55851	-0.84938		164.2	0.15632	-1.04931	-0.28439
164.3	-0.07775	-0.66289	-0.66824		164.3	-0.2769	-0.99261	-0.34176
164.4	-0.05324	-0.75379	-0.44918		164.4	0.09329	-0.96323	0.0598
164.5	-0.04437	-0.82011	-0.26844		164.5	-0.03928	-0.84778	-0.0184
164.6	-0.05148	-0.85857	-0.17472		164.6	0.52101	-0.90081	0.18325
164.7	-0.07305	-0.86897	-0.16945		164.7	0.25259	-0.87281	-0.31225
164.8	-0.11196	-0.85317	-0.22428		164.8	-0.19257	-0.6557	-0.35895
164.9	-0.1722	-0.8155	-0.3081		164.9	-0.01872	-0.93572	-0.3447
165	-0.24809	-0.76202	-0.40222		165	-0.22466	-0.90252	-0.36616
165.1	-0.31844	-0.69997	-0.49827		165.1	0.03813	-1.12265	-0.18618
165.2	-0.35565	-0.63855	-0.58746		165.2	-0.6679	-0.71291	-0.06414
165.3	-0.3446	-0.58771	-0.65743		165.3	0.42407	-0.94482	-0.48983
165.4	-0.29546	-0.55304	-0.7025		165.4	-0.37988	-1.023	-0.39573
165.5	-0.23876	-0.53253	-0.73597		165.5	-0.42673	-0.99439	-0.2119
165.6	-0.20655	-0.52028	-0.78671		165.6	-1.10208	-0.96365	0.35491
165.7	-0.21324	-0.51422	-0.8753		165.7	-0.99851	-0.602	-0.78399
165.8	-0.24851	-0.51881	-0.98994		165.8	-1.28733	-0.5087	0.10839
165.9	-0.28511	-0.53933	-1.08823		165.9	-0.60391	-0.49029	0.03299
166	-0.29474	-0.5741	-1.12342		166	0.41244	-0.82229	0.44572
166.1	-0.26099	-0.61421	-1.0716		166.1	0.57533	-0.73922	-0.02639
166.2	-0.1841	-0.65212	-0.94149		166.2	0.37654	-1.10558	-0.31575
166.3	-0.0796	-0.68956	-0.76409		166.3	0.27823	-0.91443	-0.7345
166.4	0.02581	-0.73484	-0.57237		166.4	0.27088	-0.65832	-0.11509
166.5	0.10154	-0.79183	-0.38835		166.5	0.06639	-0.79097	0.11219
166.6	0.12443	-0.85306	-0.22578		166.6	0.01329	-0.63693	0.71159
166.7	0.09027	-0.90399	-0.09837		166.7	-0.16454	-0.40956	0.62527
166.8	0.0171	-0.93222	-0.01894		166.8	-0.17077	-0.94316	0.16566
166.9	-0.06414	-0.93221	0.01217		166.9	-0.54562	-0.8631	0.642
167	-0.12584	-0.90501	0.01259		167	-0.19391	-0.90096	0.33414
167.1	-0.15482	-0.85772	0.0027		167.1	0.14396	-1.15269	-0.05942
167.2	-0.15237	-0.80253	-0.01839		167.2	0.17932	-0.41491	-0.96755
167.3	-0.12821	-0.75146	-0.07537		167.3	-0.44393	-1.01231	-0.55617
167.4	-0.09651	-0.7089	-0.18973		167.4	-0.14504	-0.66563	0.10338
167.5	-0.07543	-0.66994	-0.34963		167.5	-0.23309	-0.97445	0.39323
167.6	-0.08454	-0.62768	-0.50783		167.6	-0.69418	-1.83446	0.47644
167.7	-0.13754	-0.58311	-0.61087		167.7	0.09798	-1.42799	-0.0186
167.8	-0.23452	-0.54766	-0.63043		167.8	-0.1863	-1.31017	-0.03853
167.9	-0.36	-0.53516	-0.56808		167.9	0.18625	-1.48334	-0.12398
168	-0.48743	-0.54931	-0.44179		168	-0.26146	-2.15525	-0.38171
168.1	-0.58639	-0.57783	-0.28075		168.1	-0.447	-1.89156	0.01572
168.2	-0.63086	-0.59983	-0.12735		168.2	-0.49313	-1.45735	0.0479
168.3	-0.60779	-0.60069	-0.02659		168.3	-0.34028	-1.67177	0.0155
168.4	-0.52239	-0.58095	-0.00381		168.4	-0.4892	-1.52938	0.18413
168.5	-0.3951	-0.55126	-0.05058		168.5	-0.19689	-1.39671	-0.04727
168.6	-0.25008	-0.5199	-0.13172		168.6	-1.01634	-2.40327	-0.67597
168.7	-0.10192	-0.48601	-0.20952		168.7	-0.99371	-1.31761	-0.21823
168.8	0.04921	-0.44581	-0.26719		168.8	-1.11417	-1.98055	-0.43221
168.9	0.2091	-0.40474	-0.31589		168.9	-0.67935	-1.34246	-0.06225
169	0.37422	-0.38031	-0.3848		169	-0.05259	-1.21043	-0.65309
169.1	0.52411	-0.38964	-0.4999		169.1	0.15587	-0.75504	0.77149
169.2	0.63023	-0.43356	-0.65854		169.2	-0.06209	-0.82795	0.27094
169.3	0.67533	-0.49491	-0.81778		169.3	0.26295	-0.79725	-0.05133
169.4	0.66741	-0.55234	-0.91625		169.4	0.38744	-0.59073	-0.86316
169.5	0.63557	-0.59432	-0.91852		169.5	0.3782	-0.50236	-1.57059
169.6	0.61028	-0.62088	-0.84233		169.6	0.05914	-0.6938	0.28588
169.7	0.60349	-0.63594	-0.74523		169.7	0.03181	-0.61012	-0.41143
169.8	0.60447	-0.64056	-0.68518		169.8	0.04745	-0.69373	-0.10095
169.9	0.59271	-0.63221	-0.68652		169.9	-0.33884	-0.52205	-0.31091
170	0.55591	-0.60874	-0.73321		170	0.23524	-0.4275	0.02269
170.1	0.49904	-0.57298	-0.79005		170.1	-0.0093	-0.33243	0.73658
170.2	0.43932	-0.53327	-0.83035		170.2	-0.22704	-0.37139	0.10546
170.3	0.39254	-0.49821	-0.8446		170.3	-0.30415	0.12129	-0.54175
170.4	0.36263	-0.46995	-0.82897		170.4	-0.02335	-0.29959	-0.80129
170.5	0.34199	-0.44358	-0.77932		170.5	-0.07756	-0.71572	-0.92051
170.6	0.3185	-0.41353	-0.70606		170.6	-0.14628	-1.08225	-1.15277
170.7	0.28108	-0.38059	-0.64496		170.7	-0.47111	-1.44908	-1.04732
170.8	0.22282	-0.35265	-0.63228		170.8	0.10194	-1.27663	-0.19178
170.9	0.14507	-0.33924	-0.6657		170.9	-0.27105	-1.1635	-0.63245
171	0.05873	-0.3462	-0.70411		171	-0.0674	-0.70882	-0.85196
171.1	-0.02323	-0.37461	-0.70961		171.1	0.04082	-0.36849	-0.00474
171.2	-0.09625	-0.42215	-0.68019		171.2	-0.00958	-0.61574	-0.4189
171.3	-0.16478	-0.483	-0.64327		171.3	-0.30023	-0.74598	0.00699
171.4	-0.23154	-0.54683	-0.62702		171.4	-0.29934	-1.13994	0.16264
171.5	-0.29007	-0.60119	-0.63526		171.5	-0.00449	-0.45267	0.16313
171.6	-0.33049	-0.63696	-0.64187		171.6	0.55729	-0.82612	-0.14883
171.7	-0.3499	-0.65184	-0.6112		171.7	0.52077	-0.86717	-0.10206
171.8	-0.3534	-0.64909	-0.52796		171.8	0.59796	-1.20605	0.52139
171.9	-0.34613	-0.63494	-0.4057		171.9	0.7115	-1.07659	0.30935
172	-0.32825	-0.61779	-0.27231		172	0.43158	-1.5168	0.33112
172.1	-0.29837	-0.60639	-0.16016		172.1	-0.00237	-1.49779	0.18842
172.2	-0.25958	-0.6042	-0.10524		172.2	0.16183	-1.38046	0.16133
172.3	-0.22128	-0.60535	-0.13531		172.3	0.83661	-1.21858	-0.30863
172.4	-0.19692	-0.60022	-0.24688		172.4	-0.19089	-1.2023	-0.29867
172.5	-0.20014	-0.58726	-0.39618		172.5	-0.79222	-1.29306	0.12562
172.6	-0.23867	-0.57753	-0.51935		172.6	-0.16376	-0.98487	0.17863
172.7	-0.30655	-0.58536	-0.57036		172.7	-0.13781	-1.15892	0.14245
172.8	-0.38096	-0.61389	-0.54614		172.8	-0.16879	-0.90002	-0.17105
172.9	-0.43158	-0.64942	-0.47915		172.9	0.06215	-1.15005	-0.15412
173	-0.43995	-0.66861	-0.41198		173	-0.7659	-1.02783	-0.45494
173.1	-0.41247	-0.65063	-0.38187		173.1	-0.89487	-0.65827	-1.12915
173.2	-0.37344	-0.5857	-0.41665		173.2	-0.40868	-0.5641	-1.77155
173.3	-0.34406	-0.4785	-0.52488		173.3	-0.86039	-0.61675	-1.4896
173.4	-0.32774	-0.34864	-0.68353		173.4	-1.38987	-0.92967	-0.78159
173.5	-0.31416	-0.22672	-0.84792		173.5	-0.0965	-0.96115	-0.28218
173.6	-0.29445	-0.14384	-0.98438		173.6	0.13445	-0.53653	-0.02872
173.7	-0.26976	-0.11805	-1.08892		173.7	-0.96211	-0.86643	-0.33832
173.8	-0.24536	-0.14522	-1.16984		173.8	-0.24709	-0.39367	0.17451
173.9	-0.21907	-0.19947	-1.22286		173.9	-0.27758	-1.15748	-0.39757
174	-0.17806	-0.24311	-1.23311		174	0.0051	-1.00088	-0.02558
174.1	-0.10921	-0.24362	-1.19547		174.1	-0.37415	-0.95512	-0.39567
174.2	-0.0145	-0.19062	-1.12341		174.2	-0.32139	-1.38194	-0.22776
174.3	0.08208	-0.102	-1.04043		174.3	0.04107	-1.18981	-0.12377
174.4	0.14461	-0.0128	-0.96847		174.4	0.18902	-1.54755	-0.47975
174.5	0.14841	0.04787	-0.91914		174.5	0.04819	-1.01361	0.29132
174.6	0.10033	0.07529	-0.88983		174.6	0.02635	-1.32287	0.06516
174.7	0.03868	0.08902	-0.87177		174.7	-0.25165	-0.80725	-0.35983
174.8	0.00918	0.11375	-0.86188		174.8	0.16961	-1.04412	-0.08088
174.9	0.03316	0.15672	-0.85865		174.9	0.64328	-1.09711	0.07111
175	0.09285	0.19963	-0.84819		175	0.27768	-1.41271	0.13363
175.1	0.14539	0.21039	-0.80665		175.1	0.32897	-1.23184	-0.23227
175.2	0.15418	0.16394	-0.71932		175.2	0.24663	-1.47831	0.23975
175.3	0.11294	0.05572	-0.59423		175.3	0.17318	-1.43447	-0.06619
175.4	0.04563	-0.09989	-0.46211		175.4	0.05528	-1.57421	-0.18236
175.5	-0.01369	-0.2801	-0.36384		175.5	-0.16442	-1.26142	-0.41088
175.6	-0.04216	-0.46248	-0.32594		175.6	-0.65426	-0.99195	-0.37853
175.7	-0.03469	-0.62793	-0.33978		175.7	-0.61721	-1.13846	-0.19644
175.8	0.00311	-0.76162	-0.37018		175.8	-1.0074	-1.83477	-0.5809
175.9	0.06265	-0.85509	-0.39081		175.9	-1.12437	-0.82679	-0.21895
176	0.13328	-0.90806	-0.41009		176	-0.9247	-0.77524	-0.51424
176.1	0.20208	-0.92651	-0.45797		176.1	-1.60798	-0.89033	-0.28216
176.2	0.25929	-0.91733	-0.54915		176.2	-1.00607	-1.09904	-0.49977
176.3	0.30505	-0.88466	-0.66722		176.3	-0.46925	-1.16193	-0.39651
176.4	0.34703	-0.83205	-0.7851		176.4	0.10103	-1.35893	-0.33525
176.5	0.38883	-0.76866	-0.89081		176.5	-0.1353	-0.754	-0.47831
176.6	0.42136	-0.7131	-0.98999		176.6	-0.7895	-0.87316	-0.36485
176.7	0.4283	-0.69013	-1.09232		176.7	-0.32851	-1.37798	-0.53356
176.8	0.40071	-0.7191	-1.20185		176.8	-0.26013	-0.63954	-0.44144
176.9	0.34467	-0.80042	-1.31591		176.9	0.1768	-1.22115	-0.6199
177	0.27481	-0.9112	-1.42686		177	-0.20706	-0.63394	-0.33131
177.1	0.20364	-1.01559	-1.52618		177.1	0.00432	-0.73657	0.18383
177.2	0.13875	-1.08114	-1.61281		177.2	0.30118	-1.15235	0.6667
177.3	0.08641	-1.0882	-1.69652		177.3	-0.23009	-1.61751	0.44924
177.4	0.05247	-1.03071	-1.78611		177.4	0.04396	-1.59165	-0.1557
177.5	0.03859	-0.91674	-1.87433		177.5	-0.95201	-1.42971	-1.06073
177.6	0.04048	-0.77023	-1.94188		177.6	-1.01598	-1.67612	-0.17819
177.7	0.05091	-0.62652	-1.9785		177.7	-1.81097	-1.5852	-0.54977
177.8	0.06274	-0.51914	-1.99496		177.8	-1.4081	-1.02394	0.09416
177.9	0.06806	-0.46605	-2.01385		177.9	-0.41435	-1.19011	-0.14354
178	0.05846	-0.46491	-2.04973		178	-0.37448	-1.0651	-0.39096
178.1	0.03174	-0.49771	-2.09319		178.1	-1.09983	-1.15297	-0.73549
178.2	-0.000252953	-0.53938	-2.11391		178.2	-0.89159	-1.53682	-0.69195
178.3	-0.01481	-0.56699	-2.08725		178.3	-0.87769	-1.19149	-0.72793
178.4	0.00588	-0.56897	-2.01504		178.4	-0.08	-1.78292	-1.44589
178.5	0.05999	-0.55088	-1.91432		178.5	-0.06374	-1.91027	-1.12662
178.6	0.12549	-0.53195	-1.79826		178.6	0.00865	-1.58383	-0.6806
178.7	0.17257	-0.53234	-1.67792		178.7	-0.01674	-1.30594	-0.42052
178.8	0.1766	-0.56045	-1.56417		178.8	0.01343	-1.36448	-0.04273
178.9	0.12413	-0.60995	-1.44907		178.9	0.0467	-1.2577	0.05188
179	0.01414	-0.66555	-1.2982		179	-0.60168	-1.72518	-0.03014
179.1	-0.13941	-0.70928	-1.08513		179.1	-0.11486	-1.59291	-0.56256
179.2	-0.3051	-0.72342	-0.83618		179.2	0.25798	-1.91272	-0.88851
179.3	-0.43917	-0.69388	-0.63018		179.3	-0.38763	-1.51514	-0.84282
179.4	-0.50168	-0.61733	-0.54795		179.4	-0.40585	-1.57123	-1.45221
179.5	-0.47621	-0.50795	-0.61728		179.5	-0.71069	-1.08456	-1.16757
179.6	-0.37951	-0.39513	-0.79657		179.6	-0.24219	-1.40562	-1.44731
179.7	-0.25446	-0.31051	-1.00568		179.7	-0.26517	-1.22708	-1.44027
179.8	-0.15086	-0.27324	-1.17891		179.8	-0.38671	-1.18095	-0.74836
179.9	-0.10466	-0.28445	-1.3007		179.9	-0.55994	-1.14283	-1.32557
180	-0.12449	-0.3316	-1.40006		180	0.73857	-0.81106	-0.46647
180.1	-0.19133	-0.39594	-1.51414		180.1	0.21473	-1.04339	-0.51694
180.2	-0.27124	-0.45968	-1.65461		180.2	0.40133	-1.38588	-0.07953
180.3	-0.33296	-0.51377	-1.80329		180.3	0.49311	-1.41747	-0.16694
180.4	-0.35945	-0.56267	-1.93212		180.4	0.06594	-1.0462	-0.87653
180.5	-0.34905	-0.61874	-2.01837		180.5	0.07474	-0.95606	-0.74123
180.6	-0.31009	-0.68717	-2.04397		180.6	-0.05612	-1.07495	-0.39223
180.7	-0.25444	-0.75463	-2.00149		180.7	-0.55922	-1.02397	-0.48091
180.8	-0.19316	-0.79409	-1.91277		180.8	-0.94136	-0.81529	-0.29322
180.9	-0.13518	-0.7829	-1.82653		180.9	-0.94753	-1.71077	-0.4609
181	-0.08773	-0.71937	-1.7822		181	0.06111	-1.40189	-0.3112
181.1	-0.05607	-0.62539	-1.78099		181.1	-1.00468	-1.28253	-0.32154
181.2	-0.04163	-0.53476	-1.79714		181.2	-0.81051	-0.99775	-0.18178
181.3	-0.04094	-0.47682	-1.80883		181.3	-0.90029	-0.52079	-0.15133
181.4	-0.04776	-0.46529	-1.81271		181.4	-0.62901	-0.40939	-0.01371
181.5	-0.05797	-0.49656	-1.81765		181.5	-0.79643	-0.35082	0.38505
181.6	-0.07292	-0.55599	-1.83434		181.6	-0.04306	-0.5607	-0.14537
181.7	-0.09746	-0.62699	-1.86776		181.7	0.07708	0.16059	-0.34759
181.8	-0.13294	-0.69692	-1.90978		181.8	0.05139	-0.07793	-0.15215
181.9	-0.1715	-0.75677	-1.93603		181.9	0.28993	0.08943	-0.131
182	-0.19793	-0.79705	-1.91655		182	0.35188	-0.36566	-0.51612
182.1	-0.19909	-0.80743	-1.83897		182.1	0.39948	-0.51634	-0.6319
182.2	-0.17425	-0.78373	-1.72547		182.2	-0.32364	-0.35142	-0.42267
182.3	-0.13875	-0.73598	-1.6228		182.3	-0.14574	-0.56712	-0.02504
182.4	-0.11881	-0.68659	-1.56821		182.4	0.17357	0.1216	0.12595
182.5	-0.13961	-0.65632	-1.56222		182.5	0.31757	-0.27763	0.01257
182.6	-0.21083	-0.65092	-1.57428		182.6	0.56175	-0.50903	-0.26714
182.7	-0.31702	-0.66154	-1.57204		182.7	0.5585	-0.7578	-0.41021
182.8	-0.42251	-0.67675	-1.54391		182.8	0.5585	-0.95326	-0.52466
182.9	-0.49256	-0.69143	-1.50043		182.9	0.81333	-1.1706	-0.3621
183	-0.51572	-0.70461	-1.46079		183	0.43198	-0.92636	-0.30875
183.1	-0.50678	-0.71378	-1.43528		183.1	0.30678	-0.14508	-0.11725
183.2	-0.48807	-0.71518	-1.41654		183.2	0.30335	-1.25813	-0.86002
183.3	-0.46952	-0.70818	-1.3877		183.3	-0.50265	-1.27751	-0.68929
183.4	-0.44756	-0.69511	-1.33732		183.4	-0.59641	-1.58892	-0.8039
183.5	-0.42062	-0.67637	-1.26728		183.5	0.20799	-1.78783	-1.08623
183.6	-0.4018	-0.64866	-1.19241		183.6	0.27405	-1.21268	-0.5344
183.7	-0.41421	-0.60979	-1.13289		183.7	-0.01239	-1.87559	-0.44326
183.8	-0.47229	-0.5633	-1.1024		183.8	-0.38891	-1.51389	-0.33724
183.9	-0.56561	-0.51609	-1.10687		183.9	-0.44486	-1.45144	-0.4078
184	-0.65936	-0.47313	-1.15814		184	-1.00215	-0.37547	-0.00471
184.1	-0.71259	-0.43704	-1.2786		184.1	-1.06564	-1.4186	-0.34556
184.2	-0.70265	-0.41256	-1.47681		184.2	-1.41995	-1.64191	-0.38607
184.3	-0.63838	-0.40762	-1.71774		184.3	-0.44551	-1.82929	-0.49728
184.4	-0.55229	-0.42666	-1.9329		184.4	-1.30415	-0.32487	0.02651
184.5	-0.47787	-0.46221	-2.07097		184.5	-0.71064	-0.61607	-0.02444
184.6	-0.43125	-0.49476	-2.13492		184.6	-0.79612	-1.14665	-0.58759
184.7	-0.41094	-0.50257	-2.16593		184.7	-1.00523	-0.94532	-1.05779
184.8	-0.40966	-0.47346	-2.19716		184.8	-0.62183	-1.20717	-1.1232
184.9	-0.42189	-0.41065	-2.22593		184.9	-0.08326	-0.71386	-0.57097
185	-0.44122	-0.33212	-2.2218		185	-0.20045	-0.50751	-0.77671
185.1	-0.45578	-0.2655	-2.15148		185.1	-0.31961	-0.61613	-0.90398
185.2	-0.44951	-0.23694	-2.00029		185.2	-0.47273	-1.38278	-0.36654
185.3	-0.40824	-0.25659	-1.78637		185.3	-0.61483	-1.11403	-0.63336
185.4	-0.32657	-0.31139	-1.56085		185.4	-0.827	-0.4728	-0.32936
185.5	-0.21368	-0.37438	-1.38195		185.5	-0.31676	-0.21756	-0.90792
185.6	-0.09512	-0.42412	-1.27631		185.6	-0.51192	-0.84182	-0.52243
185.7	-0.00459	-0.45707	-1.22222		185.7	-0.82198	-0.51295	-0.53944
185.8	0.034	-0.48379	-1.1682		185.8	-0.90226	-0.10777	-1.28913
185.9	0.02216	-0.51594	-1.0682		185.9	-0.66731	-0.40428	-1.35799
186	-0.01411	-0.55624	-0.90909		186	-1.22983	-1.02803	-0.52825
186.1	-0.04193	-0.59664	-0.71359		186.1	-0.85707	-0.90411	-0.65436
186.2	-0.0417	-0.62191	-0.51862		186.2	-0.58639	-0.43046	-0.55506
186.3	-0.01537	-0.61526	-0.35044		186.3	0.05372	-0.39797	-0.78486
186.4	0.0199	-0.56593	-0.21755		186.4	-0.40124	-0.56088	-0.12573
186.5	0.04506	-0.47868	-0.12046		186.5	0.26356	-0.7878	0.40791
186.6	0.04966	-0.37896	-0.06398		186.6	-0.18088	-0.51335	-0.17538
186.7	0.03383	-0.30613	-0.05906		186.7	-0.22206	-0.65166	-0.93796
186.8	0.00303	-0.29535	-0.11226		186.8	-0.31959	-0.70641	-0.42366
186.9	-0.03867	-0.36103	-0.21388		186.9	0.24871	-0.83588	0.05002
187	-0.09077	-0.49586	-0.33346		187	-0.34077	-0.39981	0.09288
187.1	-0.15162	-0.68466	-0.42791		187.1	-0.46102	-0.90954	-0.2454
187.2	-0.21181	-0.91619	-0.46653		187.2	-0.07705	-0.93764	-0.37191
187.3	-0.2542	-1.17842	-0.4571		187.3	-0.30995	-1.78151	-0.55963
187.4	-0.2643	-1.44257	-0.44226		187.4	-0.02615	-1.24485	-0.57235
187.5	-0.24202	-1.65659	-0.46727		187.5	-0.68579	-0.79206	-0.32778
187.6	-0.20165	-1.76223	-0.55367		187.6	-0.36338	-0.67493	-0.35559
187.7	-0.15953	-1.72651	-0.6942		187.7	-0.72214	-1.13341	-0.64073
187.8	-0.12408	-1.56362	-0.85537		187.8	-0.88699	-0.92866	-0.40398
187.9	-0.09844	-1.33037	-0.98753		187.9	-0.18604	-1.49167	-0.51458
188	-0.08733	-1.0984	-1.05538		188	-0.55847	-1.64277	-0.34357
188.1	-0.09498	-0.92148	-1.06927		188.1	-0.51431	-1.50691	-0.10601
188.2	-0.11651	-0.81652	-1.07903		188.2	-1.20225	-1.59014	-0.03435
188.3	-0.13729	-0.76753	-1.13642		188.3	-0.75535	-0.82721	-1.29083
188.4	-0.14447	-0.74692	-1.26883		188.4	-0.99042	-0.58628	-0.82786
188.5	-0.13874	-0.73736	-1.47642		188.5	-0.70544	-0.68191	-0.90624
188.6	-0.13355	-0.73853	-1.73003		188.6	-0.36533	-0.63419	-0.01582
188.7	-0.14358	-0.75775	-1.97089		188.7	-0.45795	-0.6717	-0.19411
188.8	-0.17358	-0.79747	-2.13573		188.8	-0.57609	-1.20327	-0.13737
188.9	-0.21544	-0.8511	-2.19755		188.9	-0.87447	-1.10162	0.30657
189	-0.25251	-0.90738	-2.18313		189	-0.89857	-0.8905	0.17657
189.1	-0.26737	-0.95685	-2.15173		189.1	-0.89535	-0.4526	-0.14981
189.2	-0.24869	-0.9972	-2.15152		189.2	-1.51017	-0.81022	-0.11622
189.3	-0.19358	-1.03497	-2.18175		189.3	-1.30856	-0.91047	0.06845
189.4	-0.10584	-1.07976	-2.19212		189.4	-1.07727	-1.07782	0.17013
189.5	0.00511	-1.13265	-2.12928		189.5	-1.4541	-1.15444	0.21522
189.6	0.12276	-1.18024	-1.99043		189.6	-1.45767	-1.36422	-0.92879
189.7	0.22485	-1.2033	-1.82866		189.7	-1.59372	-0.90203	-0.89935
189.8	0.29211	-1.19162	-1.70522		189.8	-0.93918	-0.95922	-1.18737
189.9	0.31855	-1.14819	-1.6398		189.9	-0.77994	-0.99825	-0.34667
190	0.31207	-1.07985	-1.60476		190	-1.01493	-0.96178	-1.41345
190.1	0.28409	-0.98869	-1.55962		190.1	-0.9113	-1.07092	-1.17963
190.2	0.23993	-0.87599	-1.48805		190.2	-0.71339	-0.74513	-1.20817
190.3	0.17989	-0.75269	-1.40642		190.3	-0.53479	-0.9292	-2.11873
190.4	0.10644	-0.64245	-1.34551		190.4	-0.9857	-0.75926	-2.06683
190.5	0.02728	-0.57192	-1.32841		190.5	-0.60185	-0.8605	-1.50426
190.6	-0.04886	-0.556	-1.36051		190.6	-0.94926	-0.96868	-1.71807
190.7	-0.11757	-0.58956	-1.42793		190.7	-0.66637	-1.37173	-2.2627
190.8	-0.18032	-0.65227	-1.49859		190.8	-0.23724	-1.16925	-2.01641
190.9	-0.24264	-0.72293	-1.53103		190.9	-0.22757	-1.27167	-1.72317
191	-0.31133	-0.79152	-1.49412		191	-0.0152	-0.91647	-1.35519
191.1	-0.3917	-0.85976	-1.38628		191.1	0.1784	-1.21745	-1.02614
191.2	-0.48542	-0.9329	-1.23832		191.2	0.43407	-1.2693	-1.2906
191.3	-0.59104	-1.01293	-1.09582		191.3	0.24707	-0.55153	-0.94534
191.4	-0.70749	-1.09765	-0.99418		191.4	0.32365	-0.97886	-0.55787
191.5	-0.83687	-1.18177	-0.9458		191.5	-0.06682	-0.79019	-0.82528
191.6	-0.98	-1.2562	-0.94531		191.6	0.2722	-0.73347	-1.6737
191.7	-1.12486	-1.30883	-0.98164		191.7	0.23159	-1.10405	-1.53419
191.8	-1.2397	-1.3298	-1.04723		191.8	0.10075	-1.08414	-1.49811
191.9	-1.28437	-1.31903	-1.13967		191.9	-0.27055	-0.11923	-1.35123
192	-1.23627	-1.28974	-1.25242		192	-0.42592	-0.70489	-0.68105
192.1	-1.10778	-1.26315	-1.36348		192.1	-0.49618	-1.2699	-2.05382
192.2	-0.93776	-1.25466	-1.43854		192.2	0.63799	-1.21743	-1.58916
192.3	-0.76566	-1.26042	-1.44968		192.3	0.17586	-1.50355	-1.14002
192.4	-0.61324	-1.25696	-1.39357		192.4	0.60419	-1.43474	-1.05598
192.5	-0.4879	-1.21783	-1.2955		192.5	0.50921	-1.18983	-1.13529
192.6	-0.39904	-1.13416	-1.19285		192.6	0.38698	-1.08487	-1.47215
192.7	-0.36676	-1.02143	-1.10573		192.7	0.84527	-1.11849	-0.94738
192.8	-0.41036	-0.90788	-1.02261		192.8	0.46421	-1.36653	-1.28646
192.9	-0.5257	-0.8171	-0.92076		192.9	0.53043	-0.82773	-0.6786
193	-0.6747	-0.75851	-0.79923		193	-0.04588	-0.83703	-0.61045
193.1	-0.80132	-0.72814	-0.68363		193.1	0.0388	-0.90296	-1.55837
193.2	-0.86243	-0.71369	-0.5991		193.2	0.20348	-1.00417	-2.06057
193.3	-0.84695	-0.6999	-0.54745		193.3	0.48414	-1.37824	-0.71209
193.4	-0.77038	-0.67445	-0.51364		193.4	0.50766	-0.51366	-0.2864
193.5	-0.65606	-0.63411	-0.48839		193.5	-0.04362	-0.96734	-0.48236
193.6	-0.52171	-0.58837	-0.47877		193.6	-0.43202	-0.93651	-0.76496
193.7	-0.37722	-0.55757	-0.49789		193.7	-0.10992	-0.83392	-0.92532
193.8	-0.22922	-0.56436	-0.54866		193.8	0.47826	-1.13465	-0.50038
193.9	-0.08693	-0.62219	-0.61849		193.9	0.06758	-1.02595	-0.66244
194	0.03348	-0.72803	-0.68514		194	0.53236	-1.05259	-0.82889
194.1	0.1106	-0.86314	-0.72565		194.1	0.41382	-0.57239	-1.65652
194.2	0.12724	-0.99933	-0.72512		194.2	-0.19209	-0.80593	-1.84785
194.3	0.0815	-1.10648	-0.68356		194.3	0.23302	-0.36572	-1.70036
194.4	-0.00944	-1.16023	-0.6191		194.4	0.03453	-0.06408	-1.51922
194.5	-0.11597	-1.14946	-0.56646		194.5	-0.0123	-0.37034	-1.02477
194.6	-0.20841	-1.08094	-0.56487		194.6	0.56097	-0.72899	-0.75241
194.7	-0.2686	-0.97827	-0.63463		194.7	-0.01201	-0.96872	-0.71464
194.8	-0.29548	-0.87413	-0.75984		194.8	0.63814	-0.87728	0.475
194.9	-0.30241	-0.79775	-0.89578		194.9	-0.00807	-0.62643	-0.33497
195	-0.30789	-0.76313	-0.99806		195	-0.24486	-0.79345	-1.11435
195.1	-0.32418	-0.76498	-1.05119		195.1	-0.16729	-1.09755	-0.66444
195.2	-0.34913	-0.78483	-1.07337		195.2	0.36598	-0.96044	-0.92832
195.3	-0.36537	-0.80245	-1.09573		195.3	0.2046	-0.17226	-0.83661
195.4	-0.34919	-0.80405	-1.13832		195.4	-0.6614	-0.40811	-0.4823
195.5	-0.28566	-0.7836	-1.20157		195.5	-0.26093	-0.26237	-0.89693
195.6	-0.17926	-0.73944	-1.26868		195.6	-0.57663	-0.89821	-0.01661
195.7	-0.05056	-0.67098	-1.30982		195.7	-0.5355	-0.4197	-0.14863
195.8	0.07796	-0.57901	-1.29221		195.8	-0.06914	-0.55224	-1.56903
195.9	0.19264	-0.46955	-1.19719		195.9	-0.11519	-0.22213	-0.52534
196	0.28751	-0.35744	-1.03202		196	-0.29695	-0.64991	-0.32013
196.1	0.35756	-0.26434	-0.82957		196.1	-0.24295	-0.8787	-0.64398
196.2	0.39802	-0.20988	-0.64047		196.2	-0.50209	-1.52435	-0.64343
196.3	0.41049	-0.20152	-0.5149		196.3	-0.08823	-1.03185	-0.38806
196.4	0.4061	-0.23193	-0.47595		196.4	0.16298	-0.73784	-0.99756
196.5	0.39937	-0.28723	-0.51033		196.5	0.04358	-0.87473	-0.34216
196.6	0.39789	-0.3592	-0.58813		196.6	0.26216	-1.10113	-0.24096
196.7	0.3973	-0.44922	-0.68178		196.7	-0.30367	-1.20435	-0.08072
196.8	0.38427	-0.56031	-0.76472		196.8	-0.17874	-1.22404	0.11786
196.9	0.34347	-0.68634	-0.81122		196.9	0.39822	-0.93507	-0.14838
197	0.26557	-0.80971	-0.81103		197	0.43844	-1.09756	0.04618
197.1	0.15525	-0.90913	-0.77761		197.1	0.16102	-0.86501	0.37302
197.2	0.0338	-0.96956	-0.73498		197.2	-0.25093	-0.94768	-0.70532
197.3	-0.07124	-0.98682	-0.70097		197.3	-0.35852	-0.57922	-0.83638
197.4	-0.144	-0.96617	-0.68835		197.4	0.29838	-0.26641	-0.98122
197.5	-0.18827	-0.91877	-0.71537		197.5	0.01516	-0.3086	-0.67559
197.6	-0.21636	-0.85819	-0.79974		197.6	-0.75576	-0.64814	-0.45708
197.7	-0.23246	-0.79601	-0.93292		197.7	-0.88633	-0.66313	-0.97267
197.8	-0.23168	-0.73694	-1.06751		197.8	-0.65941	-1.59759	-1.16394
197.9	-0.21621	-0.67733	-1.14577		197.9	-0.0381	-1.03119	-0.37713
198	-0.20723	-0.61098	-1.14639		198	-0.3324	-0.94048	-0.32182
198.1	-0.23364	-0.53951	-1.09738		198.1	-0.39136	-0.66843	-0.26338
198.2	-0.3058	-0.47822	-1.04292		198.2	-0.21033	-0.8468	-0.31604
198.3	-0.40191	-0.45066	-1.006		198.3	0.06118	-1.24034	-0.1208
198.4	-0.48214	-0.47452	-0.98376		198.4	-0.54258	-0.63923	-0.24048
198.5	-0.51679	-0.54941	-0.96759		198.5	-0.56321	-1.07674	-0.50758
198.6	-0.50237	-0.65558	-0.9583		198.6	-0.43662	-1.34548	0.57789
198.7	-0.45555	-0.76413	-0.95888		198.7	0.05254	-0.66703	-0.04581
198.8	-0.39783	-0.8514	-0.95383		198.8	-0.15386	-0.32401	0.17972
198.9	-0.3477	-0.9095	-0.90335		198.9	-0.00519	-0.80689	-0.05851
199	-0.32123	-0.94721	-0.77319		199	-0.07611	-1.09264	-0.01507
199.1	-0.3292	-0.98044	-0.57759		199.1	0.21496	-0.74819	0.45484
199.2	-0.36695	-1.01795	-0.38377		199.2	0.21725	-0.57496	-0.73011
199.3	-0.41043	-1.05314	-0.26699		199.3	-0.22237	-0.85186	-0.3991
199.4	-0.43065	-1.06958	-0.26232		199.4	-0.12506	-1.06836	-0.2087
199.5	-0.41764	-1.05579	-0.35419		199.5	0.03809	-1.24748	-0.81685
199.6	-0.39063	-1.0154	-0.49736		199.6	0.07432	-1.00958	-0.89902
[truncated: 2,004 more rows]

## Sheet: Panel_c_data
Peak MRC (pA)
DA4	Distance from soma (μm)
	-100	-80	-60	-40	-20	0
1	1.35	0.523	1.213	5.63	25.36	28.63
2	0.12	0.52	1.23	7.63	29.91	43.15
3	0.53	1.02	1.52	4.56	20.56	36.35
4	0.56	1.02	0.56	2.36	24.63	38.63
5	0.86	1.86	1.35	5.63	25.88	38.63
6	0.42	0.23	1.2	4.325	36.38	53.63
7	1.822	1.365	1.862	2.35	18.96	36.86
mean	0.80886	0.934	1.27643	4.64071	25.9543	39.4114
SEM	0.22293	0.21235	0.14904	0.71462	2.20645	2.88464
DB4	Distance from soma (μm)
	-100	-80	-60	-40	-20	0
1	0.56	0.23	1.25	3.56	18.13	40.41
2	0.532	0.6	1.05	4.88	22.52	37.9
3	0.546	0.523	2.35	3.62	32.96	36.35
4	1.58	2.36	1.25	4.47	33.52	34.86
5	0.17	1.56	0.23	5.326	37.61	40.56
6	1.72	1.95	1.02	10.23	34.52	41.56
7	0.863	1.86	1.2	12.3	26.55	33.87
mean	0.853	1.29757	1.19286	6.34086	29.4014	37.93
SEM	0.21985	0.31494	0.23518	1.31328	2.69804	1.1407

## Sheet: Panel_d_data
DA4
Peak MRC (pA)					Sustained MRC (pA)
	WT	asic-1;del-1			WT	asic-1;del-1
1	24.2066	47.7815		1	5.5944	4.44777
2	42.6904	32.5491		2	3.8542	2.89833
3	33.262	34.2573		3	2.13986	4.2097
4	30.787	34.8855		4	2.81073	3.00572
5	44.8869	38.7697		5	2.47852	4.02034
6	34.5549	30.3924		6	2.04341	2.06115
7	55.8925			7	3.49237
mean	38.04	36.4393		mean	3.20193	3.4405
SEM	3.98258	2.53608		SEM	0.47259	0.37983
p value		0.7509		p value		0.7082

## Sheet: Panel_e_data
DB4
Peak MRC (pA)					Sustained MRC (pA)
	WT	asic-1;del-1			WT	asic-1;del-1
1	35.1085	35.5801		1	4.1276	2.44296
2	27.6057	36.8203		2	3.8199	3.55056
3	46.3314	37.4468		3	2.10093	3.95172
4	17.3043	21.28		4	2.22039	2.35713
5	26.1241	26.6824		5	2.75083	4.16898
6	20.0573			6	4.0412
mean	28.7552	31.5619		mean	3.17681	3.29427
SEM	4.33708	3.22456		SEM	0.37941	0.37855
p value		0.6288		p value		0.833
