# Supplementary material for: Locomotion modulates olfactory learning through proprioception in C. elegans
Source: Nat Commun. 2023 Jul 27;14:4534. doi: 10.1038/s41467-023-40286-x (PMC10374624; doi:10.1038/s41467-023-40286-x)
Supplement: Supplementary file 4 — Source Data [file 41467_2023_40286_MOESM4_ESM.zip › Supplementary Fig. 7 Source Data.xlsx]

## Sheet: Panel_a_data
Peak MRC (pA)
	WT	acd-2(ok1237)	acd-3(ok1335)	acd-4(ok1508)	acd-5(ok2657)	asic-2(ok289)	deg-1(u38)	degt-1(ok3307)	del-3(ok2613)	del-4(ok1014)	del-7(ok1187)	del-8(ok1357)	del-9(ok2353)	del-10(ok1705)	delm-1(ok1226)	delm-2(ok1822)	egas-1(ok3497)	egas-2(ok1477)	egas-3(ok1522)	flr-1(ut11)	mec-4(u253)	mec-10(tm1552)	unc-8(tm2071)	unc-105(ok1432)
1	33.3839	27.3526	12.6232	22.2905	46.9929	53.5967	52.3104	53.1235	35.188	45.6088	52.5219	50.0176	31.3745	30.6727	31.3957	68.1827	63.5429	16.9423	40.2011	27.5756	36.7258	38.974	45.0876	34.9792
2	23.5185	37.9955	17.6455	45.1265	24.8294	59.5953	42.67	26.7368	13.8118	34.0376	34.3793	28.76	29.5133	25.4589	60.2546	23.8329	38.907	50.455	39.9748	42.2915	32.0614	28.9205	22.2693	40.8801
3	21.1839	60.3253	24.3219	38.8609	37.734	36.6039	35.1818	36.8045	36.7853	53.8723	30.2992	35.7819	54.0768	40.4063	52.0764	20.4897	34.5735	53.7089	21.7958	21.3915	29.198	32.018	26.2208	23.0861
4	29.7452	22.809	43.6905	28.9554	39.6073	35.6455	38.395	42.3973	20.229	38.488	32.7032	33.2442	30.4127	27.1562	34.5698	32.8302	60.4475	24.4218	36.2244	40.128	41.2618	51.8177	50.291	36.9936
5	30.4404	37.5555	52.9038	34.3217	31.2129	31.5775	36.5185	35.5996	55.5936	25.433	28.9864	50.9918	42.1744	46.5773	38.8706	50.0369	24.3842	53.6418	32.1715	52.5018	41.104	42.7624	44.3685	30.4202
6	52.4102	32.1837	57.1372			38.2616	27.5094	39.8258	46.0911	33.9621		32.1747					29.1938	40.3438			37.711	23.0561	42.2518
7	64.9238		39.1718			33.022																	40.9254
8	43.2019					24.9269
9	39.6078
10	34.8187
11	43.0455
12	39.5799
mean	37.9883	36.3703	35.3563	33.911	36.0753	39.1537	38.7642	39.0812	34.6165	38.567	35.778	38.495	37.5104	34.0543	43.4334	39.0745	41.8415	39.919	34.0735	36.7777	36.3437	36.2581	38.7735	33.2719
SEM	3.52411	5.35612	6.58021	3.93733	3.77183	4.10458	3.38349	3.55165	6.36808	4.07459	4.28901	3.90976	4.73381	4.06248	5.48608	8.89987	6.6915	6.47496	3.40117	5.52398	1.98547	4.23436	3.93553	3.05396
p value		1	1	1	1	1	1	1	1	1	1	1	1	1	1	1	1	1	1	1	1	1	1	1
Sustained MRC (pA)
	WT	acd-2(ok1237)	acd-3(ok1335)	acd-4(ok1508)	acd-5(ok2657)	asic-2(ok289)	deg-1(u38)	degt-1(ok3307)	del-3(ok2613)	del-4(ok1014)	del-7(ok1187)	del-8(ok1357)	del-9(ok2353)	del-10(ok1705)	delm-1(ok1226)	delm-2(ok1822)	egas-1(ok3497)	egas-2(ok1477)	egas-3(ok1522)	flr-1(ut11)	mec-4(u253)	mec-10(tm1552)	unc-8(tm2071)	unc-105(ok1432)
1	8.34014	10.1122	10.1937	6.5336	15.8117	10.9313	6.62086	10.1805	11.6198	8.85653	10.6407	9.54172	8.39663	11.0755	6.93692	13.947	13.4851	2.73873	8.78392	6.53585	6.37339	13.3777	9.93051	9.896
2	7.54696	9.32137	7.02692	13.1553	6.40473	18.0342	8.3773	8.04363	4.27802	15.1132	8.58047	9.08019	14.9282	6.18397	8.12483	7.84208	11.9294	12.5645	9.12265	9.6901	9.34458	13.4017	9.27838	9.46597
3	7.80607	10.7068	8.4288	10.7117	10.6369	11.6553	8.1695	11.1481	5.04966	12.6612	7.16943	11.6209	12.7271	6.6797	7.59487	4.76953	13.6817	16.4285	10.1988	9.95863	10.6866	7.30833	8.54189	11.866
4	7.99193	7.9632	7.64586	9.36973	11.374	11.6483	11.8777	10.7432	2.96379	8.25628	11.2967	6.05261	3.24126	4.60864	9.84717	8.8465	19.417	10.4112	9.93898	11.3947	16.6885	17.2443	10.014	6.6207
5	6.06977	8.69492	9.57795	7.78102	7.40055	11.2828	8.04948	12.463	10.7101	10.4318	6.80661	6.9117	9.95856	14.3968	13.2894	9.28325	11.2442	10.2902	8.6181	13.1501	17.6838	12.7735	9.65186	14.0203
6	15.0708	8.85335	13.5703			5.12535	9.87197	9.16736	14.8113	9.65402		7.83117					6.16348	10.215			15.3526	10.5665	14.124
7	14.8461		11.2205			13.4088																	11.6495
8	13.8178					7.44473
9	11.1539
10	10.738
11	13.7127
12	9.1967
mean	10.5242	9.27531	9.66629	9.51028	10.3256	11.1913	8.8278	10.291	8.23877	10.8288	8.89879	8.50639	9.85035	8.58893	9.15863	8.93767	12.6535	10.4414	9.33248	10.1459	12.6882	12.4453	10.4557	10.3738
SEM	0.91223	0.40777	0.85249	1.15327	1.66166	1.3567	0.74173	0.63198	1.95295	1.0608	0.90149	0.81897	1.99831	1.80536	1.13989	1.47978	1.75238	1.82354	0.31413	1.09225	1.854	1.35204	0.7079	1.23818
p value		1	1	1	1	1	1	1	1	1	1	1	1	1	1	1	1	1	1	1	1	1	1	1

## Sheet: Panel_b_trace
VB6																VB6																VA5																VA5
WT																asic-1;del-1																WT																asic-1;del-1
	-60 mV	-50 mV	-40 mV	-30 mV	-20 mV	-10 mV	0 mV	10 mV	20 mV	30 mV	40 mV	50 mV	60 mV	70 mV			-60 mV	-50 mV	-40 mV	-30 mV	-20 mV	-10 mV	0 mV	10 mV	20 mV	30 mV	40 mV	50 mV	60 mV	70 mV			-60 mV	-50 mV	-40 mV	-30 mV	-20 mV	-10 mV	0 mV	10 mV	20 mV	30 mV	40 mV	50 mV	60 mV	70 mV			-60 mV
1	-4.21143	-3.96728	-4.30298	-4.91333	-6.80542	-7.47681	-7.65991	-8.17871	-8.45337	-8.60596	-9.97925	-10.2234	-11.322	-10.0403		1	-7.23267	-7.65991	-7.26318	-6.95801	-8.54492	-11.1999	-9.552	-11.3525	-11.6577	-11.2305	-13.2752	-11.3525	-12.085	-10.9253		1	-9.15527	-9.64355	-9.64355	-15.3503	-8.63647	-9.79614	-9.58252	-9.82666	-9.3689	-10.376	-11.1694	-9.85718	-10.6506	-11.2915		1	-5.40161
2	-4.30298	-4.05884	-4.27246	-4.94385	-6.80542	-7.47681	-7.59888	-8.23975	-8.48389	-8.60596	-9.91821	-10.1929	-11.322	-10.1013		2	-7.26318	-7.62939	-7.23267	-6.98852	-8.60596	-11.1694	-9.52148	-11.3525	-11.5967	-11.1389	-13.2141	-11.3525	-12.085	-10.8643		2	-9.18579	-9.67407	-9.64355	-15.3503	-8.66699	-9.76562	-9.61304	-9.85718	-9.39941	-10.376	-11.1389	-9.79614	-10.6201	-11.2915		2	-5.37109
3	-4.36401	-4.15039	-4.27246	-4.97436	-6.7749	-7.50732	-7.53784	-8.27026	-8.54492	-8.60596	-9.88769	-10.1623	-11.3525	-10.1318		3	-7.2937	-7.56836	-7.17163	-7.01904	-8.63647	-11.1694	-9.49097	-11.3525	-11.5356	-11.0779	-13.1531	-11.3525	-12.0544	-10.7727		3	-9.24683	-9.70459	-9.64355	-15.3809	-8.72803	-9.73511	-9.64355	-9.91821	-9.42993	-10.376	-11.0779	-9.73511	-10.5896	-11.2915		3	-5.37109
4	-4.42505	-4.24194	-4.24194	-5.00488	-6.7749	-7.50732	-7.47681	-8.3313	-8.57544	-8.57544	-9.82666	-10.1013	-11.3525	-10.1929		4	-7.32422	-7.50732	-7.14111	-7.08008	-8.69751	-11.1694	-9.42993	-11.322	-11.4441	-10.9863	-13.0615	-11.322	-12.085	-10.6812		4	-9.30786	-9.73511	-9.64355	-15.4114	-8.78906	-9.70459	-9.67407	-9.97925	-9.46045	-10.376	-11.0168	-9.67407	-10.5591	-11.322		4	-5.34058
5	-4.45557	-4.3335	-4.21143	-5.06592	-6.7749	-7.50732	-7.41577	-8.36182	-8.60596	-8.57544	-9.76562	-10.0403	-11.3831	-10.2234		5	-7.32422	-7.44629	-7.14111	-7.14111	-8.72803	-11.1694	-9.3689	-11.2915	-11.3525	-10.8948	-12.97	-11.2915	-12.1155	-10.5591		5	-9.3689	-9.79614	-9.64355	-15.4114	-8.81958	-9.64355	-9.67407	-10.0403	-9.49097	-10.4065	-10.9253	-9.64355	-10.5286	-11.322		5	-5.27954
6	-4.5166	-4.42505	-4.21143	-5.12695	-6.7749	-7.50732	-7.38525	-8.42285	-8.63647	-8.57544	-9.70459	-9.97925	-11.3831	-10.2539		6	-7.35474	-7.38525	-7.1106	-7.20215	-8.75854	-11.1694	-9.27734	-11.261	-11.261	-10.8337	-12.8479	-11.261	-12.1765	-10.437		6	-9.42993	-9.82666	-9.67407	-15.4419	-8.88061	-9.61304	-9.70459	-10.1318	-9.52148	-10.4065	-10.8032	-9.58252	-10.4675	-11.322		6	-5.24902
7	-4.54712	-4.48608	-4.18091	-5.18799	-6.7749	-7.50732	-7.35474	-8.48389	-8.66699	-8.54492	-9.64355	-9.88769	-11.4136	-10.2539		7	-7.32422	-7.35474	-7.14111	-7.26318	-8.78906	-11.1694	-9.18579	-11.1999	-11.1389	-10.7422	-12.7258	-11.1999	-12.2681	-10.2844		7	-9.52148	-9.88769	-9.70459	-15.4419	-8.94165	-9.552	-9.73511	-10.1929	-9.552	-10.437	-10.7117	-9.52148	-10.437	-11.2915		7	-5.18799
8	-4.57764	-4.57764	-4.18091	-5.27954	-6.7749	-7.47681	-7.2937	-8.54492	-8.66699	-8.54492	-9.58252	-9.79614	-11.4441	-10.2539		8	-7.32422	-7.2937	-7.14111	-7.32422	-8.81958	-11.1999	-9.12475	-11.1389	-11.0168	-10.7117	-12.6038	-11.1389	-12.4207	-10.1623		8	-9.58252	-9.91821	-9.73511	-15.4724	-8.97217	-9.49097	-9.76562	-10.2539	-9.552	-10.4675	-10.5896	-9.49097	-10.4065	-11.261		8	-5.15747
9	-4.54712	-4.63867	-4.18091	-5.37109	-6.80542	-7.47681	-7.2937	-8.60596	-8.66699	-8.5144	-9.552	-9.70459	-11.4746	-10.2234		9	-7.2937	-7.26318	-7.17163	-7.38525	-8.81958	-11.1999	-9.06372	-11.0779	-10.8948	-10.6506	-12.4817	-11.0474	-12.6038	-10.0403		9	-9.64355	-9.97925	-9.79614	-15.4724	-9.00268	-9.42993	-9.79614	-10.3149	-9.552	-10.498	-10.498	-9.46045	-10.3455	-11.2305		9	-5.09644
10	-4.5166	-4.69971	-4.18091	-5.46265	-6.7749	-7.44629	-7.26318	-8.63647	-8.66699	-8.5144	-9.52148	-9.61304	-11.5051	-10.1929		10	-7.23267	-7.23267	-7.20215	-7.44629	-8.81958	-11.1999	-9.00268	-10.9863	-10.8032	-10.6506	-12.3291	-10.9863	-12.8174	-9.91821		10	-9.67407	-10.0098	-9.85718	-15.4419	-9.0332	-9.39941	-9.85718	-10.376	-9.552	-10.498	-10.4065	-9.42993	-10.2844	-11.1999		10	-5.06592
11	-4.45557	-4.73022	-4.21143	-5.5542	-6.7749	-7.41577	-7.26318	-8.69751	-8.63647	-8.54492	-9.49097	-9.52148	-11.5356	-10.1623		11	-7.17163	-7.23267	-7.23267	-7.50732	-8.81958	-11.1999	-8.94165	-10.8948	-10.7117	-10.6201	-12.2376	-10.9253	-13.031	-9.85718		11	-9.67407	-10.0098	-9.91821	-15.4419	-9.0332	-9.33838	-9.88769	-10.376	-9.52148	-10.498	-10.3149	-9.39941	-10.2234	-11.1389		11	-5.0354
12	-4.36401	-4.73022	-4.21143	-5.61523	-6.74438	-7.38525	-7.2937	-8.69751	-8.57544	-8.54492	-9.49097	-9.42993	-11.5662	-10.1013		12	-7.14111	-7.23267	-7.26318	-7.53784	-8.81958	-11.1694	-8.94165	-10.8032	-10.6506	-10.6201	-12.1155	-10.8337	-13.2446	-9.79614		12	-9.64355	-10.0098	-9.97925	-15.3809	-9.0332	-9.30786	-9.91821	-10.4065	-9.46045	-10.4675	-10.2844	-9.39941	-10.1929	-11.0779		12	-5.0354
13	-4.27246	-4.73022	-4.21143	-5.70679	-6.74438	-7.35474	-7.2937	-8.72803	-8.54492	-8.60596	-9.49097	-9.33838	-11.5967	-10.0403		13	-7.08008	-7.26318	-7.2937	-7.56836	-8.8501	-11.1084	-8.94165	-10.7422	-10.6201	-10.6201	-12.0544	-10.8032	-13.4277	-9.79614		13	-9.58252	-10.0098	-10.0403	-15.3503	-9.0332	-9.30786	-9.91821	-10.376	-9.42993	-10.437	-10.2539	-9.3689	-10.1318	-11.0168		13	-5.0354
14	-4.15039	-4.73022	-4.21143	-5.7373	-6.71387	-7.32422	-7.32422	-8.75854	-8.5144	-8.66699	-9.52148	-9.27734	-11.6272	-9.97925		14	-7.01904	-7.2937	-7.2937	-7.59888	-8.8501	-11.0474	-8.97217	-10.6812	-10.6201	-10.6201	-11.9934	-10.7422	-13.5498	-9.79614		14	-9.52148	-10.0098	-10.0708	-15.2588	-9.00268	-9.27734	-9.94873	-10.3455	-9.3689	-10.376	-10.2539	-9.33838	-10.0708	-10.9558		14	-5.0354
15	-4.05884	-4.69971	-4.21143	-5.7373	-6.65283	-7.2937	-7.35474	-8.75854	-8.5144	-8.75854	-9.552	-9.21631	-11.6272	-9.94873		15	-6.95801	-7.35474	-7.2937	-7.62939	-8.88061	-10.9558	-9.0332	-10.6201	-10.6201	-10.6201	-11.9934	-10.7117	-13.6414	-9.82666		15	-9.46045	-10.0098	-10.1318	-15.1977	-9.00268	-9.27734	-9.94873	-10.2844	-9.30786	-10.3149	-10.2539	-9.33838	-10.0403	-10.8948		15	-5.06592
16	-3.93677	-4.66919	-4.18091	-5.7373	-6.62231	-7.2937	-7.41577	-8.78906	-8.5144	-8.88061	-9.61304	-9.18579	-11.5967	-9.88769		16	-6.89697	-7.41577	-7.26318	-7.62939	-8.94165	-10.8643	-9.09424	-10.5896	-10.6506	-10.5896	-12.0239	-10.7117	-13.6414	-9.85718		16	-9.39941	-9.97925	-10.1623	-15.1062	-8.97217	-9.27734	-9.94873	-10.2234	-9.24683	-10.2234	-10.2844	-9.30786	-10.0403	-10.8337		16	-5.06592
17	-3.84521	-4.63867	-4.15039	-5.70679	-6.62231	-7.26318	-7.47681	-8.81958	-8.54492	-9.00268	-9.64355	-9.21631	-11.5662	-9.85718		17	-6.86645	-7.47681	-7.23267	-7.59888	-8.97217	-10.8032	-9.15527	-10.5591	-10.7117	-10.5896	-12.085	-10.7117	-13.6108	-9.91821		17	-9.33838	-9.94873	-10.1929	-14.9841	-8.97217	-9.27734	-9.94873	-10.1623	-9.18579	-10.1623	-10.3149	-9.27734	-10.0403	-10.8032		17	-5.09644
18	-3.78418	-4.60815	-4.11987	-5.64575	-6.5918	-7.23267	-7.50732	-8.81958	-8.57544	-9.12475	-9.73511	-9.21631	-11.5051	-9.82666		18	-6.83594	-7.53784	-7.20215	-7.56836	-9.00268	-10.7117	-9.21631	-10.5591	-10.7727	-10.5591	-12.1765	-10.7117	-13.5193	-9.97925		18	-9.30786	-9.94873	-10.2234	-14.8926	-8.94165	-9.24683	-9.91821	-10.1013	-9.15527	-10.0708	-10.3455	-9.27734	-10.0403	-10.7422		18	-5.12695
19	-3.75366	-4.57764	-4.08935	-5.58472	-6.56128	-7.23267	-7.56836	-8.8501	-8.60596	-9.24683	-9.79614	-9.27734	-11.4441	-9.82666		19	-6.80542	-7.56836	-7.14111	-7.50732	-9.06372	-10.6812	-9.27734	-10.5591	-10.8337	-10.5591	-12.2986	-10.7422	-13.4582	-10.0403		19	-9.27734	-9.91821	-10.2539	-14.801	-8.94165	-9.24683	-9.88769	-10.0403	-9.12475	-10.0098	-10.4065	-9.24683	-10.0708	-10.7117		19	-5.12695
20	-3.72314	-4.54712	-4.05884	-5.52368	-6.56128	-7.20215	-7.59888	-8.88061	-8.69751	-9.3689	-9.88769	-9.30786	-11.3525	-9.82666		20	-6.80542	-7.59888	-7.1106	-7.47681	-9.06372	-10.6506	-9.33838	-10.5591	-10.9253	-10.5286	-12.4207	-10.7727	-13.3667	-10.1013		20	-9.27734	-9.88769	-10.2539	-14.7095	-8.94165	-9.21631	-9.88769	-9.97925	-9.09424	-9.97925	-10.4065	-9.21631	-10.1318	-10.6506		20	-5.15747
21	-3.72314	-4.5166	-4.05884	-5.43213	-6.56128	-7.20215	-7.59888	-8.91113	-8.75854	-9.46045	-9.97925	-9.3689	-11.261	-9.82666		21	-6.80542	-7.62939	-7.04956	-7.41577	-9.09424	-10.6506	-9.39941	-10.5591	-10.9863	-10.498	-12.5732	-10.8032	-13.2752	-10.1623		21	-9.30786	-9.85718	-10.2539	-14.6484	-8.91113	-9.18579	-9.85718	-9.91821	-9.09424	-9.94873	-10.437	-9.18579	-10.1623	-10.6201		21	-5.15747
22	-3.75366	-4.48608	-4.05884	-5.37109	-6.53076	-7.20215	-7.56836	-8.91113	-8.81958	-9.52148	-10.0403	-9.39941	-11.1999	-9.82666		22	-6.80542	-7.62939	-6.98852	-7.35474	-9.09424	-10.6812	-9.46045	-10.5591	-11.0168	-10.498	-12.6648	-10.8337	-13.2446	-10.1929		22	-9.33838	-9.82666	-10.2539	-14.5874	-8.91113	-9.18579	-9.82666	-9.88769	-9.09424	-9.91821	-10.437	-9.15527	-10.2234	-10.5896		22	-5.15747
23	-3.8147	-4.45557	-4.05884	-5.34058	-6.53076	-7.17163	-7.53784	-8.91113	-8.88061	-9.552	-10.1013	-9.39941	-11.1389	-9.82666		23	-6.83594	-7.65991	-6.92749	-7.2937	-9.06372	-10.7422	-9.49097	-10.5286	-11.0779	-10.4675	-12.7869	-10.8948	-13.2141	-10.2234		23	-9.3689	-9.79614	-10.2539	-14.5569	-8.91113	-9.15527	-9.79614	-9.85718	-9.09424	-9.91821	-10.437	-9.15527	-10.2539	-10.5286		23	-5.15747
24	-3.84521	-4.42505	-4.08935	-5.27954	-6.53076	-7.17163	-7.44629	-8.91113	-8.91113	-9.552	-10.1318	-9.39941	-11.0779	-9.82666		24	-6.83594	-7.65991	-6.86645	-7.23267	-9.06372	-10.8032	-9.52148	-10.498	-11.0779	-10.4675	-12.8479	-10.9558	-13.1836	-10.2539		24	-9.39941	-9.73511	-10.1929	-14.5264	-8.88061	-9.12475	-9.76562	-9.82666	-9.12475	-9.94873	-10.4065	-9.12475	-10.2844	-10.5286		24	-5.18799
25	-3.87573	-4.39453	-4.15039	-5.27954	-6.50024	-7.14111	-7.35474	-8.91113	-8.94165	-9.552	-10.1318	-9.3689	-11.0474	-9.79614		25	-6.86645	-7.65991	-6.83594	-7.17163	-9.0332	-10.8643	-9.52148	-10.4675	-11.1084	-10.4675	-12.9089	-11.0168	-13.1531	-10.2234		25	-9.42993	-9.70459	-10.1623	-14.5569	-8.88061	-9.09424	-9.70459	-9.79614	-9.15527	-9.97925	-10.4065	-9.12475	-10.3149	-10.498		25	-5.18799
26	-3.93677	-4.39453	-4.18091	-5.27954	-6.50024	-7.14111	-7.23267	-8.88061	-8.97217	-9.52148	-10.1318	-9.33838	-11.0474	-9.76562		26	-6.86645	-7.69043	-6.80542	-7.14111	-9.00268	-10.9253	-9.52148	-10.4675	-11.1084	-10.4675	-12.9395	-11.1084	-13.1226	-10.1929		26	-9.49097	-9.64355	-10.0708	-14.5874	-8.8501	-9.06372	-9.67407	-9.76562	-9.15527	-10.0098	-10.376	-9.09424	-10.3149	-10.4675		26	-5.24902
27	-3.96728	-4.39453	-4.21143	-5.27954	-6.46973	-7.1106	-7.14111	-8.88061	-9.00268	-9.49097	-10.0708	-9.27734	-11.1084	-9.70459		27	-6.89697	-7.72095	-6.7749	-7.1106	-8.97217	-10.9558	-9.52148	-10.437	-11.0779	-10.4675	-12.97	-11.1389	-13.0615	-10.1623		27	-9.52148	-9.58252	-9.97925	-14.6179	-8.8501	-9.06372	-9.64355	-9.76562	-9.18579	-10.0708	-10.3455	-9.09424	-10.3149	-10.4675		27	-5.27954
28	-3.96728	-4.39453	-4.24194	-5.31006	-6.46973	-7.08008	-7.04956	-8.8501	-9.0332	-9.46045	-10.0098	-9.24683	-11.1389	-9.64355		28	-6.89697	-7.75146	-6.7749	-7.08008	-8.97217	-10.9863	-9.52148	-10.437	-11.0779	-10.498	-12.97	-11.1999	-12.97	-10.0708		28	-9.58252	-9.52148	-9.88769	-14.6484	-8.8501	-9.0332	-9.58252	-9.73511	-9.21631	-10.1318	-10.3149	-9.09424	-10.2844	-10.4675		28	-5.34058
29	-3.96728	-4.42505	-4.27246	-5.31006	-6.43921	-7.08008	-6.95801	-8.81958	-9.0332	-9.3689	-9.91821	-9.18579	-11.2305	-9.552		29	-6.92749	-7.8125	-6.80542	-7.04956	-8.97217	-11.0168	-9.49097	-10.437	-11.0474	-10.5591	-12.97	-11.2305	-12.8784	-10.0098		29	-9.61304	-9.46045	-9.79614	-14.679	-8.8501	-9.00268	-9.552	-9.73511	-9.21631	-10.1929	-10.3149	-9.06372	-10.2844	-10.4675		29	-5.40161
30	-3.96728	-4.42505	-4.30298	-5.34058	-6.43921	-7.08008	-6.89697	-8.78906	-9.06372	-9.30786	-9.82666	-9.15527	-11.3525	-9.49097		30	-6.95801	-7.84302	-6.83594	-7.01904	-8.97217	-11.0168	-9.49097	-10.437	-11.0168	-10.6201	-12.97	-11.2305	-12.7869	-9.91821		30	-9.67407	-9.39941	-9.70459	-14.7095	-8.8501	-8.97217	-9.52148	-9.73511	-9.18579	-10.2539	-10.3149	-9.06372	-10.2844	-10.4675		30	-5.43213
31	-3.96728	-4.45557	-4.30298	-5.31006	-6.40869	-7.04956	-6.83594	-8.78906	-9.09424	-9.21631	-9.73511	-9.15527	-11.4441	-9.42993		31	-6.95801	-7.87353	-6.86645	-7.01904	-9.00268	-11.0168	-9.46045	-10.4675	-11.0168	-10.6812	-12.97	-11.1999	-12.6648	-9.82666		31	-9.73511	-9.3689	-9.61304	-14.7095	-8.88061	-8.94165	-9.49097	-9.73511	-9.15527	-10.3149	-10.3149	-9.0332	-10.3149	-10.4675		31	-5.49316
32	-3.96728	-4.45557	-4.30298	-5.31006	-6.40869	-7.08008	-6.80542	-8.75854	-9.12475	-9.12475	-9.61304	-9.15527	-11.5662	-9.3689		32	-6.98852	-7.87353	-6.89697	-6.98852	-9.0332	-11.0474	-9.42993	-10.498	-10.9863	-10.7727	-12.97	-11.1694	-12.5427	-9.76562		32	-9.76562	-9.33838	-9.552	-14.679	-8.91113	-8.91113	-9.46045	-9.73511	-9.12475	-10.376	-10.3149	-9.00268	-10.3149	-10.437		32	-5.52368
33	-3.96728	-4.45557	-4.30298	-5.27954	-6.37817	-7.08008	-6.80542	-8.69751	-9.12475	-9.06372	-9.52148	-9.15527	-11.6882	-9.33838		33	-6.98852	-7.87353	-6.92749	-6.95801	-9.09424	-11.0779	-9.3689	-10.5591	-10.9863	-10.8643	-12.9395	-11.1084	-12.4512	-9.70459		33	-9.82666	-9.33838	-9.52148	-14.6484	-8.94165	-8.8501	-9.42993	-9.76562	-9.09424	-10.437	-10.3455	-8.97217	-10.3455	-10.437		33	-5.52368
34	-3.93677	-4.45557	-4.30298	-5.21851	-6.34766	-7.1106	-6.80542	-8.66699	-9.15527	-9.00268	-9.42993	-9.15527	-11.8103	-9.33838		34	-6.95801	-7.87353	-6.92749	-6.92749	-9.15527	-11.1084	-9.33838	-10.6201	-10.9863	-10.9558	-12.9089	-11.0474	-12.3596	-9.67407		34	-9.85718	-9.33838	-9.49097	-14.6179	-8.97217	-8.81958	-9.42993	-9.79614	-9.06372	-10.498	-10.3455	-8.94165	-10.3455	-10.4065		34	-5.52368
35	-3.90625	-4.45557	-4.3335	-5.15747	-6.34766	-7.17163	-6.80542	-8.60596	-9.12475	-8.97217	-9.3689	-9.18579	-11.9018	-9.3689		35	-6.92749	-7.87353	-6.92749	-6.89697	-9.21631	-11.1389	-9.27734	-10.6812	-10.9863	-11.0779	-12.8784	-10.9863	-12.2986	-9.64355		35	-9.88769	-9.3689	-9.49097	-14.5569	-9.0332	-8.81958	-9.39941	-9.79614	-9.0332	-10.5591	-10.376	-8.94165	-10.376	-10.3455		35	-5.52368
36	-3.90625	-4.45557	-4.3335	-5.09644	-6.34766	-7.23267	-6.80542	-8.54492	-9.12475	-8.97217	-9.30786	-9.18579	-11.9629	-9.39941		36	-6.89697	-7.84302	-6.92749	-6.86645	-9.30786	-11.1694	-9.21631	-10.7422	-11.0168	-11.1389	-12.7869	-10.8948	-12.2376	-9.64355		36	-9.88769	-9.39941	-9.552	-14.4959	-9.06372	-8.78906	-9.39941	-9.82666	-9.00268	-10.5896	-10.376	-8.94165	-10.376	-10.3149		36	-5.52368
37	-3.87573	-4.45557	-4.39453	-5.00488	-6.34766	-7.2937	-6.80542	-8.48389	-9.09424	-9.00268	-9.24683	-9.21631	-11.9934	-9.46045		37	-6.83594	-7.78198	-6.89697	-6.83594	-9.3689	-11.1999	-9.15527	-10.7727	-11.0168	-11.2305	-12.7258	-10.8337	-12.2376	-9.64355		37	-9.88769	-9.42993	-9.61304	-14.4653	-9.09424	-8.78906	-9.3689	-9.82666	-8.97217	-10.6201	-10.376	-8.97217	-10.376	-10.2844		37	-5.49316
38	-3.84521	-4.45557	-4.42505	-4.94385	-6.37817	-7.35474	-6.80542	-8.42285	-9.06372	-9.06372	-9.21631	-9.21631	-11.9934	-9.58252		38	-6.80542	-7.75146	-6.89697	-6.80542	-9.42993	-11.261	-9.09424	-10.8032	-11.0474	-11.261	-12.6343	-10.7422	-12.207	-9.64355		38	-9.88769	-9.46045	-9.67407	-14.4043	-9.12475	-8.78906	-9.3689	-9.82666	-8.97217	-10.6506	-10.376	-9.00268	-10.376	-10.2539		38	-5.46265
39	-3.8147	-4.48608	-4.48608	-4.88281	-6.37817	-7.41577	-6.80542	-8.3313	-9.06372	-9.12475	-9.18579	-9.24683	-11.9934	-9.67407		39	-6.74438	-7.69043	-6.86645	-6.7749	-9.49097	-11.322	-9.0332	-10.8032	-11.0779	-11.2915	-12.5427	-10.6812	-12.207	-9.64355		39	-9.85718	-9.49097	-9.76562	-14.3738	-9.12475	-8.81958	-9.3689	-9.82666	-8.97217	-10.6506	-10.3455	-9.06372	-10.376	-10.2234		39	-5.46265
40	-3.78418	-4.48608	-4.5166	-4.82178	-6.40869	-7.50732	-6.83594	-8.27026	-9.0332	-9.18579	-9.18579	-9.27734	-11.9324	-9.79614		40	-6.71387	-7.65991	-6.83594	-6.7749	-9.52148	-11.3831	-9.00268	-10.8032	-11.1084	-11.322	-12.4512	-10.5896	-12.1765	-9.67407		40	-9.79614	-9.52148	-9.85718	-14.3738	-9.15527	-8.81958	-9.3689	-9.79614	-8.97217	-10.6506	-10.3455	-9.12475	-10.3455	-10.2234		40	-5.43213
41	-3.75366	-4.5166	-4.57764	-4.79126	-6.43921	-7.56836	-6.86645	-8.17871	-9.0332	-9.24683	-9.15527	-9.30786	-11.8713	-9.91821		41	-6.71387	-7.59888	-6.80542	-6.74438	-9.552	-11.4441	-8.97217	-10.7727	-11.1084	-11.2915	-12.3596	-10.5286	-12.1765	-9.70459		41	-9.76562	-9.552	-9.91821	-14.3738	-9.18579	-8.8501	-9.39941	-9.79614	-8.97217	-10.6506	-10.3455	-9.21631	-10.3149	-10.2234		41	-5.40161
42	-3.72314	-4.57764	-4.60815	-4.73022	-6.46973	-7.62939	-6.89697	-8.11767	-9.06372	-9.30786	-9.12475	-9.3689	-11.8103	-10.0708		42	-6.71387	-7.53784	-6.80542	-6.74438	-9.52148	-11.5356	-8.94165	-10.7117	-11.1389	-11.261	-12.2986	-10.4675	-12.146	-9.76562		42	-9.73511	-9.58252	-10.0098	-14.3738	-9.21631	-8.8501	-9.42993	-9.79614	-8.97217	-10.6201	-10.3149	-9.27734	-10.2539	-10.2539		42	-5.34058
43	-3.69263	-4.60815	-4.63867	-4.73022	-6.50024	-7.69043	-6.92749	-8.02612	-9.09424	-9.3689	-9.09424	-9.42993	-11.7188	-10.2234		43	-6.74438	-7.47681	-6.7749	-6.7749	-9.52148	-11.6272	-8.94165	-10.6506	-11.1389	-11.2305	-12.2376	-10.4065	-12.1155	-9.82666		43	-9.67407	-9.58252	-10.0708	-14.3738	-9.21631	-8.88061	-9.46045	-9.79614	-8.97217	-10.6201	-10.3149	-9.3689	-10.1929	-10.3149		43	-5.31006
44	-3.66211	-4.66919	-4.66919	-4.73022	-6.53076	-7.72095	-6.92749	-7.96509	-9.12475	-9.39941	-9.06372	-9.49097	-11.6272	-10.376		44	-6.7749	-7.44629	-6.7749	-6.7749	-9.49097	-11.7188	-8.94165	-10.5896	-11.1389	-11.1694	-12.1765	-10.3455	-12.085	-9.91821		44	-9.64355	-9.58252	-10.1013	-14.3738	-9.24683	-8.88061	-9.49097	-9.82666	-9.00268	-10.5896	-10.3149	-9.42993	-10.1623	-10.376		44	-5.24902
45	-3.66211	-4.73022	-4.69971	-4.73022	-6.53076	-7.72095	-6.95801	-7.93457	-9.15527	-9.42993	-9.00268	-9.58252	-11.5051	-10.5286		45	-6.83594	-7.41577	-6.7749	-6.80542	-9.46045	-11.8408	-8.97217	-10.5286	-11.1389	-11.1084	-12.1155	-10.3455	-12.0544	-10.0098		45	-9.61304	-9.552	-10.1318	-14.3738	-9.27734	-8.8501	-9.52148	-9.82666	-9.00268	-10.5591	-10.3149	-9.46045	-10.1013	-10.437		45	-5.21851
46	-3.66211	-4.76074	-4.69971	-4.73022	-6.53076	-7.72095	-6.95801	-7.87353	-9.18579	-9.42993	-8.97217	-9.61304	-11.4136	-10.6812		46	-6.89697	-7.38525	-6.7749	-6.86645	-9.42993	-11.9324	-9.00268	-10.437	-11.1389	-11.0168	-12.085	-10.3455	-11.9934	-10.1013		46	-9.58252	-9.552	-10.1623	-14.3738	-9.30786	-8.8501	-9.58252	-9.85718	-9.0332	-10.5286	-10.3455	-9.49097	-10.0708	-10.498		46	-5.15747
47	-3.66211	-4.82178	-4.69971	-4.73022	-6.53076	-7.69043	-6.95801	-7.87353	-9.21631	-9.39941	-8.94165	-9.67407	-11.3525	-10.8337		47	-6.98852	-7.38525	-6.7749	-6.92749	-9.39941	-12.0544	-9.0332	-10.376	-11.1694	-10.9253	-12.0544	-10.376	-11.9934	-10.1929		47	-9.552	-9.52148	-10.1929	-14.3738	-9.33838	-8.81958	-9.61304	-9.88769	-9.0332	-10.498	-10.376	-9.52148	-10.0403	-10.5591		47	-5.09644
48	-3.66211	-4.85229	-4.66919	-4.76074	-6.53076	-7.62939	-6.95801	-7.87353	-9.24683	-9.39941	-8.91113	-9.67407	-11.2915	-10.9863		48	-7.04956	-7.38525	-6.7749	-6.98852	-9.3689	-12.1155	-9.0332	-10.3149	-11.1694	-10.8337	-12.0239	-10.437	-11.9629	-10.3149		48	-9.552	-9.49097	-10.1929	-14.4043	-9.3689	-8.78906	-9.67407	-9.94873	-9.06372	-10.437	-10.4065	-9.52148	-10.0403	-10.6201		48	-5.06592
49	-3.66211	-4.85229	-4.66919	-4.76074	-6.50024	-7.53784	-6.92749	-7.87353	-9.24683	-9.33838	-8.88061	-9.70459	-11.2305	-11.1084		49	-7.14111	-7.41577	-6.80542	-7.01904	-9.33838	-12.1765	-9.06372	-10.2539	-11.1999	-10.7422	-12.0239	-10.5286	-11.9324	-10.4065		49	-9.52148	-9.46045	-10.1929	-14.4043	-9.3689	-8.75854	-9.70459	-9.97925	-9.09424	-10.4065	-10.437	-9.52148	-10.0403	-10.6506		49	-5.0354
50	-3.66211	-4.85229	-4.63867	-4.76074	-6.46973	-7.47681	-6.89697	-7.90405	-9.27734	-9.30786	-8.88061	-9.67407	-11.1999	-11.1999		50	-7.23267	-7.41577	-6.80542	-7.08008	-9.30786	-12.2376	-9.06372	-10.1929	-11.261	-10.6812	-11.9934	-10.6201	-11.9018	-10.4675		50	-9.49097	-9.42993	-10.1623	-14.4348	-9.39941	-8.69751	-9.76562	-10.0098	-9.12475	-10.3455	-10.4675	-9.49097	-10.0708	-10.6812		50	-5.0354
51	-3.63159	-4.82178	-4.63867	-4.76074	-6.46973	-7.38525	-6.89697	-7.93457	-9.27734	-9.24683	-8.88061	-9.64355	-11.1999	-11.2915		51	-7.2937	-7.41577	-6.80542	-7.1106	-9.27734	-12.2376	-9.06372	-10.1623	-11.2915	-10.5896	-11.9934	-10.7422	-11.8408	-10.5286		51	-9.49097	-9.42993	-10.1623	-14.4653	-9.39941	-8.66699	-9.82666	-10.0403	-9.15527	-10.3149	-10.5286	-9.49097	-10.1318	-10.6812		51	-5.06592
52	-3.60107	-4.79126	-4.60815	-4.76074	-6.43921	-7.2937	-6.86645	-7.96509	-9.27734	-9.18579	-8.91113	-9.61304	-11.2305	-11.322		52	-7.38525	-7.44629	-6.80542	-7.14111	-9.27734	-12.2376	-9.06372	-10.1013	-11.3525	-10.5286	-12.0239	-10.8337	-11.7798	-10.5286		52	-9.46045	-9.39941	-10.1623	-14.4959	-9.39941	-8.63647	-9.85718	-10.0708	-9.21631	-10.2539	-10.5591	-9.46045	-10.2234	-10.6506		52	-5.12695
53	-3.50952	-4.73022	-4.57764	-4.76074	-6.43921	-7.20215	-6.89697	-8.02612	-9.27734	-9.09424	-8.97217	-9.58252	-11.261	-11.2915		53	-7.44629	-7.44629	-6.80542	-7.14111	-9.27734	-12.1765	-9.06372	-10.0708	-11.4136	-10.4675	-12.0544	-10.9253	-11.7188	-10.5286		53	-9.46045	-9.39941	-10.1623	-14.5569	-9.39941	-8.60596	-9.94873	-10.1013	-9.24683	-10.2234	-10.5896	-9.42993	-10.2844	-10.6201		53	-5.18799
54	-3.41797	-4.63867	-4.57764	-4.73022	-6.40869	-7.1106	-6.89697	-8.08716	-9.27734	-9.0332	-9.0332	-9.552	-11.2915	-11.261		54	-7.53784	-7.44629	-6.7749	-7.14111	-9.24683	-12.1155	-9.06372	-10.0708	-11.4746	-10.437	-12.085	-11.0168	-11.6272	-10.498		54	-9.49097	-9.42993	-10.1929	-14.5874	-9.39941	-8.60596	-10.0098	-10.1013	-9.27734	-10.2234	-10.5896	-9.3689	-10.3455	-10.5591		54	-5.27954
55	-3.32642	-4.54712	-4.54712	-4.73022	-6.40869	-7.04956	-6.92749	-8.14819	-9.27734	-8.97217	-9.09424	-9.49097	-11.3525	-11.1999		55	-7.59888	-7.44629	-6.7749	-7.1106	-9.24683	-12.0544	-9.06372	-10.0708	-11.5356	-10.4065	-12.1155	-11.1084	-11.5662	-10.437		55	-9.49097	-9.42993	-10.1929	-14.6484	-9.42993	-8.60596	-10.0708	-10.1013	-9.27734	-10.2234	-10.5896	-9.33838	-10.4065	-10.498		55	-5.37109
56	-3.20435	-4.48608	-4.5166	-4.69971	-6.40869	-6.95801	-6.98852	-8.20923	-9.27734	-8.91113	-9.18579	-9.46045	-11.3831	-11.0779		56	-7.65991	-7.41577	-6.7749	-7.1106	-9.24683	-11.9629	-9.06372	-10.1013	-11.5967	-10.4065	-12.1765	-11.1694	-11.5051	-10.4065		56	-9.52148	-9.42993	-10.1929	-14.679	-9.42993	-8.60596	-10.1623	-10.0708	-9.27734	-10.2234	-10.5896	-9.27734	-10.437	-10.437		56	-5.46265
57	-3.08228	-4.42505	-4.48608	-4.66919	-6.37817	-6.89697	-7.04956	-8.27026	-9.27734	-8.8501	-9.24683	-9.42993	-11.4136	-10.9863		57	-7.72095	-7.38525	-6.74438	-7.08008	-9.24683	-11.8713	-9.06372	-10.1318	-11.6577	-10.437	-12.2376	-11.2305	-11.4441	-10.3455		57	-9.58252	-9.42993	-10.2234	-14.679	-9.46045	-8.63647	-10.2539	-10.0403	-9.27734	-10.2539	-10.5591	-9.21631	-10.4675	-10.376		57	-5.5542
58	-2.9602	-4.39453	-4.42505	-4.66919	-6.40869	-6.83594	-7.08008	-8.3313	-9.24683	-8.81958	-9.33838	-9.39941	-11.4441	-10.8643		58	-7.78198	-7.35474	-6.74438	-7.04956	-9.27734	-11.7493	-9.0332	-10.1929	-11.7188	-10.4675	-12.2681	-11.261	-11.4441	-10.3149		58	-9.64355	-9.42993	-10.2234	-14.679	-9.46045	-8.66699	-10.3149	-10.0098	-9.24683	-10.2844	-10.5286	-9.15527	-10.437	-10.3455		58	-5.61523
59	-2.86865	-4.36401	-4.39453	-4.63867	-6.40869	-6.7749	-7.14111	-8.39233	-9.21631	-8.78906	-9.3689	-9.3689	-11.4441	-10.7727		59	-7.78198	-7.2937	-6.7749	-7.04956	-9.27734	-11.6577	-9.0332	-10.2539	-11.7798	-10.5286	-12.3291	-11.322	-11.4136	-10.3455		59	-9.67407	-9.42993	-10.2234	-14.679	-9.49097	-8.69751	-10.4065	-9.97925	-9.18579	-10.3149	-10.4675	-9.09424	-10.376	-10.3149		59	-5.67627
60	-2.80762	-4.39453	-4.3335	-4.63867	-6.40869	-6.71387	-7.14111	-8.42285	-9.21631	-8.75854	-9.39941	-9.33838	-11.4441	-10.6812		60	-7.78198	-7.23267	-6.80542	-7.01904	-9.27734	-11.5356	-9.0332	-10.3455	-11.8103	-10.5896	-12.4207	-11.3525	-11.4441	-10.376		60	-9.73511	-9.39941	-10.2234	-14.6484	-9.49097	-8.72803	-10.4675	-9.97925	-9.15527	-10.3455	-10.437	-9.0332	-10.3455	-10.3149		60	-5.70679
61	-2.74658	-4.42505	-4.30298	-4.60815	-6.43921	-6.68335	-7.14111	-8.45337	-9.18579	-8.75854	-9.42993	-9.27734	-11.4136	-10.6201		61	-7.78198	-7.14111	-6.86645	-6.98852	-9.27734	-11.4441	-9.00268	-10.437	-11.8408	-10.6506	-12.4817	-11.4136	-11.4746	-10.437		61	-9.76562	-9.3689	-10.1929	-14.6179	-9.46045	-8.75854	-10.5286	-9.94873	-9.09424	-10.3455	-10.376	-9.00268	-10.2539	-10.3149		61	-5.7373
62	-2.74658	-4.48608	-4.27246	-4.60815	-6.46973	-6.65283	-7.14111	-8.48389	-9.18579	-8.78906	-9.42993	-9.24683	-11.3831	-10.5896		62	-7.72095	-7.08008	-6.92749	-6.95801	-9.24683	-11.322	-8.97217	-10.498	-11.8713	-10.7117	-12.5427	-11.4441	-11.5051	-10.498		62	-9.79614	-9.3689	-10.1623	-14.5874	-9.42993	-8.78906	-10.5591	-9.94873	-9.0332	-10.3149	-10.3149	-9.00268	-10.1929	-10.3149		62	-5.7373
63	-2.74658	-4.54712	-4.27246	-4.63867	-6.53076	-6.65283	-7.1106	-8.48389	-9.18579	-8.81958	-9.39941	-9.21631	-11.322	-10.5896		63	-7.65991	-7.01904	-6.98852	-6.92749	-9.24683	-11.2305	-8.91113	-10.5896	-11.9018	-10.7727	-12.6343	-11.5051	-11.5356	-10.5896		63	-9.82666	-9.33838	-10.1318	-14.5569	-9.39941	-8.78906	-10.5591	-9.94873	-9.0332	-10.2844	-10.2844	-9.00268	-10.1318	-10.3455		63	-5.70679
64	-2.7771	-4.63867	-4.24194	-4.66919	-6.56128	-6.68335	-7.04956	-8.5144	-9.18579	-8.88061	-9.3689	-9.18579	-11.2915	-10.6201		64	-7.59888	-6.95801	-7.04956	-6.92749	-9.21631	-11.1389	-8.88061	-10.6812	-11.9324	-10.8337	-12.7258	-11.5662	-11.5967	-10.7117		64	-9.82666	-9.33838	-10.1013	-14.5569	-9.33838	-8.78906	-10.5591	-9.97925	-9.00268	-10.2539	-10.2539	-9.00268	-10.1013	-10.3455		64	-5.70679
65	-2.83813	-4.69971	-4.27246	-4.73022	-6.62231	-6.71387	-6.98852	-8.5144	-9.21631	-8.94165	-9.3689	-9.15527	-11.2915	-10.6506		65	-7.47681	-6.89697	-7.1106	-6.89697	-9.18579	-11.0474	-8.81958	-10.7422	-11.9324	-10.8643	-12.8174	-11.5967	-11.6577	-10.8032		65	-9.82666	-9.33838	-10.0708	-14.5264	-9.30786	-8.78906	-10.5286	-10.0098	-9.0332	-10.2234	-10.2234	-9.0332	-10.0708	-10.376		65	-5.64575
66	-2.89917	-4.79126	-4.30298	-4.79126	-6.65283	-6.7749	-6.95801	-8.54492	-9.24683	-9.00268	-9.33838	-9.15527	-11.2915	-10.6812		66	-7.38525	-6.83594	-7.14111	-6.89697	-9.18579	-10.9863	-8.78906	-10.8032	-11.9324	-10.8948	-12.8784	-11.6577	-11.7188	-10.8643		66	-9.82666	-9.33838	-10.0098	-14.5264	-9.27734	-8.81958	-10.4675	-10.0403	-9.06372	-10.1623	-10.2234	-9.06372	-10.0403	-10.437		66	-5.58472
67	-2.9602	-4.85229	-4.36401	-4.85229	-6.71387	-6.86645	-6.89697	-8.57544	-9.30786	-9.06372	-9.3689	-9.15527	-11.3525	-10.7422		67	-7.26318	-6.7749	-7.17163	-6.92749	-9.15527	-10.8948	-8.72803	-10.8643	-11.9629	-10.9253	-12.9395	-11.6882	-11.7798	-10.9558		67	-9.79614	-9.3689	-9.97925	-14.5264	-9.24683	-8.81958	-10.4065	-10.1013	-9.12475	-10.1318	-10.1929	-9.09424	-10.0403	-10.4675		67	-5.52368
68	-3.02124	-4.91333	-4.42505	-4.94385	-6.74438	-6.92749	-6.86645	-8.60596	-9.3689	-9.12475	-9.39941	-9.18579	-11.4136	-10.7727		68	-7.1106	-6.71387	-7.20215	-6.92749	-9.12475	-10.8337	-8.69751	-10.9253	-11.9629	-10.9253	-12.97	-11.6882	-11.8408	-10.9863		68	-9.79614	-9.3689	-9.94873	-14.5569	-9.21631	-8.8501	-10.3149	-10.1318	-9.18579	-10.0708	-10.1929	-9.15527	-10.0403	-10.498		68	-5.43213
69	-3.11279	-4.97436	-4.5166	-5.00488	-6.7749	-6.98852	-6.86645	-8.63647	-9.42993	-9.15527	-9.42993	-9.21631	-11.5051	-10.7727		69	-6.98852	-6.68335	-7.20215	-6.98852	-9.09424	-10.7727	-8.63647	-10.9558	-11.9629	-10.9558	-13.0005	-11.6882	-11.9018	-11.0168		69	-9.76562	-9.3689	-9.88769	-14.5569	-9.18579	-8.8501	-10.2234	-10.1929	-9.27734	-10.0403	-10.1929	-9.18579	-10.0403	-10.5591		69	-5.37109
70	-3.17383	-5.00488	-4.60815	-5.09644	-6.7749	-7.04956	-6.89697	-8.66699	-9.49097	-9.15527	-9.49097	-9.21631	-11.5967	-10.8032		70	-6.86645	-6.65283	-7.20215	-7.04956	-9.09424	-10.7117	-8.60596	-10.9863	-11.9629	-10.9558	-13.0005	-11.6577	-11.9629	-11.0474		70	-9.76562	-9.3689	-9.85718	-14.5264	-9.15527	-8.91113	-10.1318	-10.2234	-9.3689	-10.0098	-10.1929	-9.21631	-10.0403	-10.6201		70	-5.27954
71	-3.23486	-5.00488	-4.69971	-5.12695	-6.7749	-7.08008	-6.95801	-8.69751	-9.52148	-9.18579	-9.52148	-9.24683	-11.6882	-10.7727		71	-6.74438	-6.62231	-7.17163	-7.1106	-9.06372	-10.6506	-8.60596	-10.9863	-11.9629	-10.9558	-13.0005	-11.6272	-11.9934	-11.0474		71	-9.76562	-9.3689	-9.79614	-14.5264	-9.12475	-8.94165	-10.0708	-10.2234	-9.42993	-9.97925	-10.2234	-9.24683	-10.0098	-10.6506		71	-5.21851
72	-3.26538	-5.00488	-4.76074	-5.15747	-6.7749	-7.08008	-7.01904	-8.72803	-9.52148	-9.18579	-9.58252	-9.24683	-11.7493	-10.7422		72	-6.65283	-6.5918	-7.17163	-7.20215	-9.0332	-10.6201	-8.57544	-10.9863	-11.9629	-10.9863	-12.97	-11.5662	-12.0239	-11.0474		72	-9.76562	-9.33838	-9.70459	-14.4959	-9.09424	-9.00268	-9.97925	-10.2539	-9.49097	-9.94873	-10.2539	-9.24683	-9.97925	-10.6812		72	-5.12695
73	-3.2959	-4.97436	-4.82178	-5.15747	-6.74438	-7.08008	-7.1106	-8.75854	-9.52148	-9.15527	-9.64355	-9.24683	-11.7798	-10.7117		73	-6.5918	-6.5918	-7.14111	-7.26318	-9.00268	-10.5896	-8.57544	-10.9863	-11.9324	-10.9863	-12.97	-11.4746	-12.0544	-11.0168		73	-9.76562	-9.30786	-9.64355	-14.4959	-9.06372	-9.0332	-9.94873	-10.2234	-9.52148	-9.91821	-10.2844	-9.24683	-9.94873	-10.7117		73	-5.06592
74	-3.32642	-4.94385	-4.85229	-5.15747	-6.68335	-7.04956	-7.17163	-8.75854	-9.49097	-9.18579	-9.70459	-9.21631	-11.8103	-10.6812		74	-6.56128	-6.5918	-7.14111	-7.2937	-9.00268	-10.5896	-8.57544	-10.9558	-11.9018	-10.9863	-12.9395	-11.4136	-12.0544	-11.0168		74	-9.79614	-9.27734	-9.58252	-14.4653	-9.0332	-9.09424	-9.91821	-10.1929	-9.552	-9.88769	-10.3149	-9.24683	-9.88769	-10.7117		74	-5.00488
75	-3.35693	-4.91333	-4.85229	-5.12695	-6.65283	-6.98852	-7.26318	-8.75854	-9.42993	-9.18579	-9.73511	-9.15527	-11.8103	-10.6506		75	-6.56128	-6.62231	-7.14111	-7.32422	-8.97217	-10.5896	-8.57544	-10.9253	-11.8713	-10.9863	-12.9395	-11.3525	-12.0544	-10.9558		75	-9.82666	-9.24683	-9.52148	-14.4653	-9.0332	-9.15527	-9.88769	-10.1623	-9.552	-9.85718	-10.3149	-9.21631	-9.82666	-10.7117		75	-4.97436
76	-3.38745	-4.88281	-4.82178	-5.09644	-6.5918	-6.92749	-7.35474	-8.75854	-9.33838	-9.21631	-9.76562	-9.12475	-11.7798	-10.6201		76	-6.56128	-6.68335	-7.14111	-7.35474	-8.97217	-10.5896	-8.60596	-10.8948	-11.8408	-10.9558	-12.9089	-11.2915	-12.0544	-10.9253		76	-9.85718	-9.24683	-9.46045	-14.4653	-9.0332	-9.21631	-9.88769	-10.1013	-9.52148	-9.82666	-10.3455	-9.18579	-9.73511	-10.6812		76	-4.91333
77	-3.38745	-4.82178	-4.79126	-5.06592	-6.56128	-6.83594	-7.41577	-8.75854	-9.24683	-9.24683	-9.79614	-9.06372	-11.7493	-10.5896		77	-6.5918	-6.74438	-7.17163	-7.35474	-8.97217	-10.6201	-8.66699	-10.8643	-11.7493	-10.9253	-12.9395	-11.2305	-12.0544	-10.8643		77	-9.91821	-9.21631	-9.39941	-14.4959	-9.0332	-9.27734	-9.88769	-10.0403	-9.52148	-9.82666	-10.3149	-9.15527	-9.67407	-10.6812		77	-4.88281
78	-3.44849	-4.76074	-4.73022	-5.0354	-6.50024	-6.7749	-7.50732	-8.72803	-9.15527	-9.27734	-9.82666	-9.0332	-11.7188	-10.5896		78	-6.62231	-6.83594	-7.20215	-7.32422	-8.94165	-10.6506	-8.72803	-10.8337	-11.6577	-10.8948	-12.9395	-11.1999	-12.0544	-10.8337		78	-9.94873	-9.18579	-9.3689	-14.5569	-9.06372	-9.33838	-9.88769	-9.97925	-9.52148	-9.82666	-10.3149	-9.12475	-9.61304	-10.6506		78	-4.85229
79	-3.479	-4.69971	-4.66919	-5.00488	-6.43921	-6.71387	-7.56836	-8.72803	-9.09424	-9.30786	-9.82666	-8.97217	-11.6882	-10.5591		79	-6.68335	-6.95801	-7.26318	-7.2937	-8.94165	-10.6812	-8.78906	-10.7727	-11.5662	-10.8337	-12.97	-11.1999	-12.085	-10.8032		79	-9.97925	-9.18579	-9.30786	-14.6179	-9.12475	-9.42993	-9.88769	-9.91821	-9.52148	-9.82666	-10.2539	-9.12475	-9.552	-10.5896		79	-4.85229
80	-3.54004	-4.63867	-4.60815	-4.97436	-6.40869	-6.65283	-7.59888	-8.72803	-9.00268	-9.3689	-9.82666	-8.94165	-11.6882	-10.5591		80	-6.74438	-7.08008	-7.2937	-7.2937	-8.94165	-10.7117	-8.88061	-10.7422	-11.4441	-10.7422	-13.0005	-11.1999	-12.1155	-10.7727		80	-9.97925	-9.15527	-9.27734	-14.679	-9.15527	-9.49097	-9.88769	-9.85718	-9.52148	-9.85718	-10.2234	-9.09424	-9.52148	-10.5591		80	-4.85229
81	-3.63159	-4.57764	-4.54712	-4.94385	-6.37817	-6.5918	-7.65991	-8.69751	-8.97217	-9.39941	-9.82666	-8.94165	-11.6882	-10.5591		81	-6.80542	-7.20215	-7.35474	-7.26318	-8.94165	-10.7422	-8.97217	-10.7117	-11.322	-10.6506	-13.0005	-11.1999	-12.146	-10.7727		81	-10.0098	-9.15527	-9.24683	-14.74	-9.18579	-9.58252	-9.88769	-9.85718	-9.552	-9.88769	-10.1623	-9.09424	-9.49097	-10.5286		81	-4.85229
82	-3.69263	-4.54712	-4.48608	-4.94385	-6.34766	-6.56128	-7.69043	-8.69751	-8.91113	-9.46045	-9.79614	-8.94165	-11.6882	-10.5591		82	-6.83594	-7.32422	-7.41577	-7.23267	-8.91113	-10.7727	-9.09424	-10.6812	-11.1999	-10.5591	-13.0005	-11.2305	-12.1765	-10.7727		82	-10.0098	-9.12475	-9.21631	-14.8315	-9.24683	-9.64355	-9.85718	-9.82666	-9.58252	-9.94873	-10.1013	-9.09424	-9.49097	-10.4675		82	-4.85229
83	-3.78418	-4.5166	-4.42505	-4.94385	-6.34766	-6.53076	-7.75146	-8.69751	-8.91113	-9.49097	-9.76562	-8.97217	-11.7188	-10.5591		83	-6.89697	-7.44629	-7.50732	-7.23267	-8.91113	-10.7727	-9.18579	-10.6201	-11.1084	-10.437	-13.0005	-11.2305	-12.2376	-10.8032		83	-9.97925	-9.12475	-9.18579	-14.8926	-9.27734	-9.67407	-9.82666	-9.85718	-9.64355	-10.0098	-10.0403	-9.09424	-9.49097	-10.437		83	-4.88281
84	-3.87573	-4.5166	-4.39453	-4.94385	-6.34766	-6.53076	-7.78198	-8.66699	-8.91113	-9.552	-9.73511	-9.00268	-11.7188	-10.5591		84	-6.92749	-7.53784	-7.59888	-7.20215	-8.91113	-10.7727	-9.27734	-10.5896	-11.0168	-10.3149	-13.0005	-11.2305	-12.2986	-10.8337		84	-9.94873	-9.09424	-9.15527	-14.9231	-9.33838	-9.70459	-9.79614	-9.88769	-9.70459	-10.0403	-9.97925	-9.06372	-9.52148	-10.376		84	-4.91333
85	-3.93677	-4.5166	-4.3335	-4.94385	-6.34766	-6.53076	-7.84302	-8.63647	-8.91113	-9.58252	-9.70459	-9.06372	-11.7493	-10.5591		85	-6.92749	-7.59888	-7.65991	-7.17163	-8.91113	-10.7727	-9.33838	-10.5286	-10.9558	-10.2234	-12.97	-11.1999	-12.3596	-10.8337		85	-9.91821	-9.12475	-9.12475	-14.9231	-9.3689	-9.70459	-9.76562	-9.94873	-9.76562	-10.1013	-9.94873	-9.06372	-9.52148	-10.3455		85	-4.91333
86	-3.96728	-4.5166	-4.30298	-4.94385	-6.37817	-6.53076	-7.87353	-8.60596	-8.91113	-9.61304	-9.67407	-9.09424	-11.7493	-10.5591		86	-6.92749	-7.62939	-7.75146	-7.17163	-8.91113	-10.7422	-9.42993	-10.437	-10.9558	-10.1318	-12.9395	-11.1999	-12.4207	-10.8643		86	-9.85718	-9.12475	-9.09424	-14.9231	-9.39941	-9.70459	-9.70459	-9.97925	-9.82666	-10.1318	-9.88769	-9.00268	-9.552	-10.3149		86	-4.94385
87	-3.9978	-4.5166	-4.27246	-4.94385	-6.40869	-6.56128	-7.90405	-8.57544	-8.94165	-9.64355	-9.64355	-9.12475	-11.7798	-10.5286		87	-6.92749	-7.62939	-7.84302	-7.14111	-8.91113	-10.7117	-9.49097	-10.376	-10.9863	-10.0403	-12.9089	-11.1694	-12.4817	-10.8948		87	-9.79614	-9.18579	-9.06372	-14.8621	-9.42993	-9.67407	-9.64355	-10.0403	-9.88769	-10.1318	-9.85718	-8.97217	-9.58252	-10.2539		87	-4.94385
88	-3.96728	-4.54712	-4.24194	-4.97436	-6.40869	-6.5918	-7.90405	-8.54492	-8.94165	-9.64355	-9.61304	-9.15527	-11.8103	-10.498		88	-6.92749	-7.56836	-7.90405	-7.1106	-8.94165	-10.6812	-9.552	-10.2844	-11.0474	-9.94873	-12.8784	-11.1084	-12.5122	-10.9253		88	-9.73511	-9.24683	-9.0332	-14.801	-9.42993	-9.64355	-9.58252	-10.1013	-9.94873	-10.1623	-9.82666	-8.91113	-9.58252	-10.2234		88	-4.94385
89	-3.93677	-4.54712	-4.24194	-4.97436	-6.43921	-6.62231	-7.90405	-8.5144	-8.97217	-9.61304	-9.58252	-9.18579	-11.8408	-10.498		89	-6.92749	-7.50732	-7.9956	-7.08008	-9.00268	-10.6506	-9.61304	-10.1929	-11.1389	-9.88769	-12.8174	-11.0779	-12.5122	-10.9253		89	-9.67407	-9.30786	-9.0332	-14.7095	-9.42993	-9.58252	-9.52148	-10.1318	-9.97925	-10.1623	-9.79614	-8.8501	-9.58252	-10.1929		89	-4.94385
90	-3.90625	-4.54712	-4.24194	-5.00488	-6.43921	-6.65283	-7.90405	-8.5144	-8.97217	-9.58252	-9.552	-9.18579	-11.9018	-10.4675		90	-6.92749	-7.44629	-8.05664	-7.01904	-9.06372	-10.6506	-9.67407	-10.1318	-11.2305	-9.85718	-12.7869	-11.0474	-12.5122	-10.9558		90	-9.61304	-9.39941	-9.0332	-14.6484	-9.42993	-9.52148	-9.49097	-10.1623	-10.0098	-10.1318	-9.76562	-8.78906	-9.58252	-10.1929		90	-4.97436
91	-3.84521	-4.57764	-4.24194	-5.0354	-6.46973	-6.68335	-7.87353	-8.5144	-9.00268	-9.52148	-9.552	-9.18579	-11.9629	-10.437		91	-6.92749	-7.35474	-8.11767	-6.98852	-9.09424	-10.6506	-9.70459	-10.1013	-11.3525	-9.85718	-12.7563	-11.0168	-12.4512	-10.9558		91	-9.552	-9.49097	-9.06372	-14.5569	-9.42993	-9.46045	-9.46045	-10.1623	-10.0403	-10.1013	-9.73511	-8.72803	-9.552	-10.2234		91	-4.97436
92	-3.78418	-4.57764	-4.27246	-5.06592	-6.46973	-6.71387	-7.8125	-8.5144	-9.00268	-9.46045	-9.49097	-9.15527	-12.0239	-10.4065		92	-6.95801	-7.26318	-8.14819	-6.95801	-9.18579	-10.6506	-9.73511	-10.0708	-11.4746	-9.85718	-12.7258	-10.9863	-12.3901	-10.9558		92	-9.49097	-9.552	-9.09424	-14.5264	-9.46045	-9.42993	-9.46045	-10.1929	-10.0403	-10.0708	-9.73511	-8.69751	-9.552	-10.2539		92	-4.97436
93	-3.75366	-4.57764	-4.3335	-5.09644	-6.46973	-6.74438	-7.72095	-8.5144	-8.97217	-9.39941	-9.46045	-9.15527	-12.085	-10.376		93	-6.98852	-7.20215	-8.20923	-6.92749	-9.24683	-10.6812	-9.76562	-10.0403	-11.5967	-9.88769	-12.6953	-10.9863	-12.2986	-10.9558		93	-9.42993	-9.64355	-9.12475	-14.4959	-9.49097	-9.3689	-9.46045	-10.1623	-10.0098	-10.0403	-9.73511	-8.66699	-9.58252	-10.3149		93	-4.97436
94	-3.69263	-4.54712	-4.36401	-5.12695	-6.46973	-6.7749	-7.62939	-8.54492	-8.94165	-9.33838	-9.39941	-9.12475	-12.146	-10.3455		94	-7.01904	-7.14111	-8.23975	-6.89697	-9.30786	-10.6812	-9.79614	-10.0708	-11.7188	-9.94873	-12.6648	-10.9863	-12.1765	-10.9253		94	-9.3689	-9.67407	-9.15527	-14.4959	-9.52148	-9.33838	-9.49097	-10.1623	-9.97925	-9.97925	-9.73511	-8.63647	-9.58252	-10.4065		94	-5.00488
95	-3.69263	-4.5166	-4.45557	-5.15747	-6.46973	-6.80542	-7.53784	-8.57544	-8.91113	-9.27734	-9.33838	-9.12475	-12.1765	-10.3149		95	-7.01904	-7.08008	-8.30078	-6.89697	-9.33838	-10.7117	-9.79614	-10.0708	-11.8103	-10.0098	-12.6648	-10.9863	-12.0239	-10.9253		95	-9.30786	-9.73511	-9.18579	-14.5264	-9.58252	-9.33838	-9.52148	-10.1623	-9.94873	-9.91821	-9.73511	-8.63647	-9.61304	-10.498		95	-5.00488
96	-3.69263	-4.45557	-4.5166	-5.21851	-6.46973	-6.80542	-7.44629	-8.60596	-8.8501	-9.24683	-9.27734	-9.09424	-12.207	-10.2844		96	-7.04956	-7.08008	-8.3313	-6.89697	-9.39941	-10.7422	-9.82666	-10.0708	-11.8713	-10.1013	-12.6343	-10.9863	-11.8713	-10.8948		96	-9.27734	-9.73511	-9.24683	-14.5874	-9.67407	-9.33838	-9.552	-10.1318	-9.91821	-9.85718	-9.76562	-8.66699	-9.64355	-10.5896		96	-4.97436
97	-3.72314	-4.42505	-4.60815	-5.24902	-6.43921	-6.83594	-7.32422	-8.66699	-8.78906	-9.24683	-9.21631	-9.09424	-12.207	-10.2539		97	-7.08008	-7.04956	-8.39233	-6.89697	-9.42993	-10.7422	-9.79614	-10.0708	-11.9324	-10.1929	-12.6038	-10.9863	-11.7493	-10.8948		97	-9.21631	-9.76562	-9.30786	-14.679	-9.76562	-9.33838	-9.552	-10.1013	-9.88769	-9.79614	-9.76562	-8.72803	-9.70459	-10.6506		97	-4.94385
98	-3.75366	-4.36401	-4.66919	-5.27954	-6.43921	-6.83594	-7.23267	-8.72803	-8.69751	-9.24683	-9.15527	-9.09424	-12.1765	-10.2234		98	-7.08008	-7.04956	-8.42285	-6.89697	-9.42993	-10.7727	-9.79614	-10.0708	-11.9934	-10.2539	-12.5732	-10.9863	-11.5967	-10.8948		98	-9.15527	-9.76562	-9.3689	-14.74	-9.88769	-9.33838	-9.552	-10.0708	-9.85718	-9.70459	-9.82666	-8.78906	-9.76562	-10.7117		98	-4.91333
99	-3.8147	-4.30298	-4.73022	-5.34058	-6.40869	-6.80542	-7.17163	-8.78906	-8.60596	-9.27734	-9.09424	-9.12475	-12.1155	-10.1929		99	-7.08008	-7.08008	-8.45337	-6.92749	-9.46045	-10.7727	-9.76562	-10.0403	-12.0239	-10.3149	-12.5427	-10.9863	-11.4746	-10.8948		99	-9.12475	-9.73511	-9.39941	-14.8315	-9.97925	-9.3689	-9.52148	-10.0403	-9.79614	-9.64355	-9.85718	-8.88061	-9.79614	-10.7727		99	-4.88281
100	-3.90625	-4.27246	-4.76074	-5.37109	-6.37817	-6.80542	-7.08008	-8.8501	-8.54492	-9.27734	-9.06372	-9.12475	-12.0239	-10.1623		100	-7.08008	-7.08008	-8.45337	-6.95801	-9.46045	-10.8032	-9.76562	-10.0098	-12.0239	-10.376	-12.5427	-10.9863	-11.3525	-10.9253		100	-9.09424	-9.73511	-9.46045	-14.8926	-10.0708	-9.39941	-9.49097	-9.97925	-9.76562	-9.58252	-9.91821	-9.00268	-9.85718	-10.7727		100	-4.82178
101	-3.96728	-4.24194	-4.76074	-5.43213	-6.34766	-6.7749	-7.01904	-8.91113	-8.48389	-9.30786	-9.06372	-9.15527	-11.9324	-10.1318		101	-7.1106	-7.14111	-8.48389	-6.98852	-9.46045	-10.8032	-9.73511	-9.94873	-12.0239	-10.437	-12.5122	-10.9863	-11.2305	-10.9558		101	-9.09424	-9.70459	-9.52148	-14.9536	-10.1318	-9.42993	-9.42993	-9.94873	-9.73511	-9.52148	-9.97925	-9.12475	-9.91821	-10.7727		101	-4.79126
102	-3.9978	-4.24194	-4.76074	-5.46265	-6.34766	-6.74438	-6.98852	-8.97217	-8.42285	-9.33838	-9.06372	-9.18579	-11.8103	-10.1013		102	-7.1106	-7.17163	-8.45337	-6.98852	-9.49097	-10.8337	-9.70459	-9.88769	-12.0239	-10.4675	-12.5427	-10.9863	-11.1389	-10.9863		102	-9.12475	-9.67407	-9.58252	-14.9841	-10.1929	-9.46045	-9.3689	-9.88769	-9.73511	-9.49097	-10.0403	-9.24683	-9.94873	-10.7422		102	-4.76074
103	-4.02832	-4.24194	-4.73022	-5.52368	-6.31714	-6.68335	-6.92749	-9.0332	-8.42285	-9.3689	-9.06372	-9.18579	-11.7188	-10.0708		103	-7.14111	-7.20215	-8.42285	-7.01904	-9.49097	-10.8337	-9.67407	-9.82666	-11.9934	-10.4675	-12.5732	-11.0168	-11.0474	-11.0474		103	-9.15527	-9.67407	-9.64355	-15.0146	-10.1929	-9.49097	-9.27734	-9.82666	-9.70459	-9.46045	-10.1318	-9.33838	-10.0098	-10.7117		103	-4.73022
104	-3.9978	-4.24194	-4.69971	-5.58472	-6.28662	-6.62231	-6.89697	-9.06372	-8.42285	-9.3689	-9.06372	-9.21631	-11.5967	-10.0098		104	-7.17163	-7.26318	-8.39233	-7.01904	-9.49097	-10.8337	-9.64355	-9.79614	-11.9629	-10.437	-12.6343	-11.0168	-10.9863	-11.1084		104	-9.21631	-9.64355	-9.70459	-14.9841	-10.1929	-9.52148	-9.18579	-9.73511	-9.70459	-9.46045	-10.1929	-9.46045	-10.0403	-10.6812		104	-4.69971
105	-3.93677	-4.27246	-4.66919	-5.61523	-6.28662	-6.56128	-6.86645	-9.09424	-8.45337	-9.39941	-9.06372	-9.24683	-11.5051	-9.94873		105	-7.23267	-7.2937	-8.36182	-7.01904	-9.49097	-10.8337	-9.61304	-9.76562	-11.9324	-10.4065	-12.6953	-11.0168	-10.9253	-11.1694		105	-9.27734	-9.64355	-9.73511	-14.9536	-10.1623	-9.52148	-9.09424	-9.67407	-9.70459	-9.49097	-10.2844	-9.552	-10.1013	-10.6506		105	-4.69971
106	-3.84521	-4.30298	-4.66919	-5.67627	-6.28662	-6.50024	-6.83594	-9.09424	-8.48389	-9.39941	-9.0332	-9.24683	-11.3831	-9.88769		106	-7.26318	-7.35474	-8.30078	-6.98852	-9.46045	-10.8643	-9.58252	-9.73511	-11.9018	-10.376	-12.7869	-11.0474	-10.8643	-11.2305		106	-9.33838	-9.61304	-9.79614	-14.8926	-10.1013	-9.552	-9.00268	-9.61304	-9.70459	-9.52148	-10.376	-9.61304	-10.1318	-10.6506		106	-4.73022
107	-3.72314	-4.30298	-4.66919	-5.7373	-6.2561	-6.43921	-6.80542	-9.12475	-8.5144	-9.39941	-9.0332	-9.21631	-11.322	-9.79614		107	-7.2937	-7.41577	-8.27026	-6.98852	-9.46045	-10.8643	-9.552	-9.73511	-11.8713	-10.3149	-12.8784	-11.0474	-10.8032	-11.2915		107	-9.39941	-9.61304	-9.82666	-14.8315	-10.0098	-9.552	-8.91113	-9.552	-9.70459	-9.552	-10.4675	-9.67407	-10.1623	-10.6506		107	-4.76074
108	-3.60107	-4.3335	-4.66919	-5.79834	-6.2561	-6.40869	-6.7749	-9.12475	-8.54492	-9.3689	-9.00268	-9.15527	-11.2305	-9.73511		108	-7.32422	-7.44629	-8.20923	-6.95801	-9.42993	-10.8337	-9.52148	-9.73511	-11.8713	-10.2539	-12.97	-11.0779	-10.7422	-11.322		108	-9.42993	-9.61304	-9.85718	-14.7705	-9.91821	-9.52148	-8.8501	-9.52148	-9.76562	-9.61304	-10.5591	-9.70459	-10.1623	-10.6812		108	-4.79126
109	-3.479	-4.3335	-4.69971	-5.85937	-6.22559	-6.37817	-6.74438	-9.15527	-8.57544	-9.3689	-8.97217	-9.09424	-11.1694	-9.64355		109	-7.35474	-7.50732	-8.17871	-6.95801	-9.39941	-10.8337	-9.49097	-9.70459	-11.8408	-10.1929	-13.0615	-11.0779	-10.6812	-11.3525		109	-9.49097	-9.61304	-9.85718	-14.679	-9.82666	-9.52148	-8.78906	-9.49097	-9.79614	-9.64355	-10.6506	-9.76562	-10.1929	-10.7422		109	-4.85229
110	-3.35693	-4.3335	-4.73022	-5.92041	-6.19507	-6.40869	-6.71387	-9.18579	-8.57544	-9.39941	-8.94165	-9.0332	-11.1084	-9.552		110	-7.35474	-7.53784	-8.11767	-6.92749	-9.3689	-10.8337	-9.46045	-9.70459	-11.8408	-10.1318	-13.1226	-11.1084	-10.6506	-11.3525		110	-9.52148	-9.61304	-9.88769	-14.6179	-9.73511	-9.49097	-8.75854	-9.46045	-9.85718	-9.70459	-10.7422	-9.76562	-10.1929	-10.8032		110	-4.88281
111	-3.2959	-4.30298	-4.76074	-6.01196	-6.19507	-6.40869	-6.71387	-9.21631	-8.57544	-9.39941	-8.91113	-8.91113	-11.0779	-9.49097		111	-7.35474	-7.56836	-8.05664	-6.92749	-9.33838	-10.8032	-9.42993	-9.64355	-11.8103	-10.0403	-13.2141	-11.1084	-10.6201	-11.322		111	-9.52148	-9.61304	-9.88769	-14.5569	-9.64355	-9.46045	-8.75854	-9.42993	-9.91821	-9.76562	-10.8337	-9.79614	-10.1929	-10.8948		111	-4.91333
112	-3.23486	-4.27246	-4.76074	-6.073	-6.16455	-6.46973	-6.71387	-9.24683	-8.60596	-9.42993	-8.88061	-8.78906	-11.0779	-9.42993		112	-7.32422	-7.59888	-7.9956	-6.92749	-9.27734	-10.8032	-9.39941	-9.61304	-11.8103	-10.0098	-13.2446	-11.0779	-10.5896	-11.2915		112	-9.52148	-9.64355	-9.88769	-14.5264	-9.552	-9.39941	-8.78906	-9.42993	-9.97925	-9.82666	-10.8948	-9.79614	-10.2234	-10.9863		112	-4.94385
113	-3.23486	-4.21143	-4.76074	-6.13403	-6.13403	-6.53076	-6.71387	-9.30786	-8.60596	-9.46045	-8.8501	-8.69751	-11.0779	-9.3689		113	-7.2937	-7.62939	-7.93457	-6.89697	-9.24683	-10.7727	-9.39941	-9.552	-11.8408	-9.94873	-13.3057	-11.0779	-10.5896	-11.2305		113	-9.52148	-9.67407	-9.88769	-14.4959	-9.49097	-9.3689	-8.8501	-9.42993	-10.0403	-9.88769	-10.9558	-9.82666	-10.2539	-11.0779		113	-4.94385
114	-3.23486	-4.18091	-4.76074	-6.19507	-6.13403	-6.56128	-6.74438	-9.30786	-8.57544	-9.49097	-8.8501	-8.57544	-11.1084	-9.33838		114	-7.26318	-7.65991	-7.87353	-6.89697	-9.21631	-10.7727	-9.39941	-9.49097	-11.8408	-9.88769	-13.3057	-11.0168	-10.5591	-11.1694		114	-9.49097	-9.67407	-9.88769	-14.4653	-9.42993	-9.30786	-8.91113	-9.46045	-10.1013	-9.94873	-10.9863	-9.82666	-10.2844	-11.1694		114	-4.94385
115	-3.26538	-4.11987	-4.73022	-6.22559	-6.10352	-6.62231	-6.7749	-9.33838	-8.57544	-9.552	-8.8501	-8.48389	-11.1389	-9.30786		115	-7.23267	-7.69043	-7.78198	-6.89697	-9.18579	-10.7422	-9.39941	-9.42993	-11.8408	-9.85718	-13.3362	-10.9558	-10.5591	-11.0779		115	-9.49097	-9.70459	-9.91821	-14.4653	-9.39941	-9.27734	-8.97217	-9.46045	-10.1318	-9.97925	-11.0168	-9.82666	-10.3149	-11.261		115	-4.94385
116	-3.2959	-4.08935	-4.66919	-6.2561	-6.10352	-6.68335	-6.80542	-9.33838	-8.57544	-9.58252	-8.88061	-8.42285	-11.1694	-9.27734		116	-7.20215	-7.69043	-7.72095	-6.92749	-9.18579	-10.7422	-9.42993	-9.3689	-11.8713	-9.82666	-13.3362	-10.8948	-10.5591	-11.0168		116	-9.46045	-9.73511	-9.94873	-14.4653	-9.33838	-9.24683	-9.06372	-9.46045	-10.1318	-10.0098	-11.0168	-9.82666	-10.3455	-11.322		116	-4.88281
117	-3.35693	-4.08935	-4.60815	-6.2561	-6.13403	-6.71387	-6.86645	-9.33838	-8.57544	-9.64355	-8.91113	-8.36182	-11.2305	-9.27734		117	-7.17163	-7.69043	-7.62939	-6.92749	-9.18579	-10.7422	-9.46045	-9.30786	-11.9018	-9.79614	-13.3362	-10.8032	-10.5896	-10.9558		117	-9.42993	-9.76562	-10.0098	-14.4959	-9.30786	-9.18579	-9.15527	-9.46045	-10.1318	-10.0708	-10.9863	-9.82666	-10.376	-11.3525		117	-4.85229
118	-3.38745	-4.05884	-4.54712	-6.22559	-6.13403	-6.74438	-6.92749	-9.33838	-8.57544	-9.67407	-9.00268	-8.36182	-11.2915	-9.30786		118	-7.14111	-7.69043	-7.56836	-6.92749	-9.18579	-10.7422	-9.49097	-9.27734	-11.9018	-9.76562	-13.3057	-10.7117	-10.5896	-10.8948		118	-9.42993	-9.76562	-10.0708	-14.4959	-9.27734	-9.15527	-9.24683	-9.46045	-10.1318	-10.0708	-10.9558	-9.82666	-10.376	-11.3831		118	-4.79126
119	-3.41797	-4.05884	-4.45557	-6.19507	-6.16455	-6.74438	-6.98852	-9.33838	-8.57544	-9.70459	-9.09424	-8.39233	-11.322	-9.33838		119	-7.1106	-7.69043	-7.50732	-6.92749	-9.21631	-10.7422	-9.552	-9.24683	-11.9324	-9.76562	-13.2752	-10.6506	-10.5896	-10.8337		119	-9.39941	-9.76562	-10.1623	-14.4959	-9.24683	-9.15527	-9.33838	-9.42993	-10.1013	-10.1013	-10.9253	-9.82666	-10.376	-11.3831		119	-4.73022
120	-3.44849	-4.05884	-4.39453	-6.10352	-6.19507	-6.74438	-7.08008	-9.33838	-8.57544	-9.70459	-9.18579	-8.45337	-11.3525	-9.39941		120	-7.1106	-7.65991	-7.47681	-6.89697	-9.24683	-10.7422	-9.61304	-9.21631	-11.9629	-9.76562	-13.2141	-10.5896	-10.6201	-10.8337		120	-9.39941	-9.76562	-10.2234	-14.4959	-9.18579	-9.15527	-9.42993	-9.42993	-10.0708	-10.1318	-10.8948	-9.82666	-10.3455	-11.322		120	-4.66919
121	-3.479	-4.05884	-4.3335	-6.01196	-6.22559	-6.71387	-7.14111	-9.3689	-8.57544	-9.70459	-9.33838	-8.54492	-11.3831	-9.42993		121	-7.08008	-7.65991	-7.41577	-6.89697	-9.27734	-10.7727	-9.67407	-9.18579	-11.9629	-9.76562	-13.1531	-10.5286	-10.6201	-10.8032		121	-9.39941	-9.73511	-10.2844	-14.4959	-9.15527	-9.15527	-9.552	-9.39941	-10.0708	-10.1623	-10.8948	-9.82666	-10.3149	-11.261		121	-4.60815
122	-3.54004	-4.05884	-4.27246	-5.92041	-6.2561	-6.68335	-7.23267	-9.3689	-8.57544	-9.67407	-9.46045	-8.63647	-11.3525	-9.49097		122	-7.08008	-7.65991	-7.38525	-6.89697	-9.33838	-10.7727	-9.73511	-9.18579	-11.9934	-9.76562	-13.092	-10.5286	-10.6201	-10.8337		122	-9.39941	-9.67407	-10.3455	-14.4959	-9.12475	-9.18579	-9.64355	-9.39941	-10.0708	-10.1623	-10.8948	-9.82666	-10.2539	-11.1999		122	-4.54712
123	-3.60107	-4.08935	-4.21143	-5.82886	-6.31714	-6.65283	-7.2937	-9.39941	-8.57544	-9.64355	-9.61304	-8.72803	-11.3525	-9.552		123	-7.08008	-7.65991	-7.35474	-6.86645	-9.39941	-10.7727	-9.79614	-9.18579	-11.9934	-9.79614	-13.0005	-10.5286	-10.6506	-10.8643		123	-9.39941	-9.64355	-10.376	-14.4653	-9.12475	-9.24683	-9.70459	-9.3689	-10.1013	-10.1623	-10.9253	-9.82666	-10.2234	-11.1084		123	-4.48608
124	-3.69263	-4.08935	-4.18091	-5.7373	-6.34766	-6.62231	-7.32422	-9.42993	-8.60596	-9.58252	-9.76562	-8.81958	-11.322	-9.61304		124	-7.08008	-7.69043	-7.35474	-6.86645	-9.46045	-10.8032	-9.88769	-9.21631	-11.9934	-9.82666	-12.9089	-10.5591	-10.6506	-10.8948		124	-9.39941	-9.61304	-10.4065	-14.4043	-9.12475	-9.30786	-9.79614	-9.3689	-10.1318	-10.1623	-10.9863	-9.79614	-10.2234	-10.9863		124	-4.45557
125	-3.78418	-4.11987	-4.15039	-5.64575	-6.40869	-6.5918	-7.38525	-9.46045	-8.63647	-9.52148	-9.91821	-8.91113	-11.261	-9.67407		125	-7.08008	-7.72095	-7.35474	-6.86645	-9.52148	-10.8032	-9.94873	-9.27734	-11.9934	-9.88769	-12.8479	-10.6201	-10.6506	-10.9253		125	-9.42993	-9.552	-10.376	-14.3433	-9.15527	-9.33838	-9.88769	-9.3689	-10.1623	-10.1318	-11.0779	-9.79614	-10.2234	-10.8948		125	-4.42505
126	-3.87573	-4.11987	-4.15039	-5.58472	-6.46973	-6.56128	-7.38525	-9.46045	-8.66699	-9.46045	-10.0403	-9.00268	-11.2305	-9.73511		126	-7.08008	-7.75146	-7.35474	-6.89697	-9.58252	-10.8032	-10.0098	-9.33838	-11.9629	-9.94873	-12.7869	-10.6812	-10.6506	-10.9863		126	-9.46045	-9.552	-10.3149	-14.2822	-9.18579	-9.39941	-9.94873	-9.33838	-10.1929	-10.0708	-11.1694	-9.76562	-10.2539	-10.8337		126	-4.39453
127	-3.96728	-4.15039	-4.15039	-5.52368	-6.53076	-6.53076	-7.41577	-9.46045	-8.72803	-9.42993	-10.1623	-9.0332	-11.1694	-9.76562		127	-7.1106	-7.78198	-7.35474	-6.89697	-9.61304	-10.8032	-10.0403	-9.42993	-11.9629	-10.0098	-12.7563	-10.7727	-10.6506	-10.9863		127	-9.52148	-9.52148	-10.2234	-14.2212	-9.24683	-9.46045	-9.97925	-9.33838	-10.2539	-10.0098	-11.261	-9.73511	-10.3149	-10.7727		127	-4.36401
128	-4.05884	-4.15039	-4.18091	-5.49316	-6.56128	-6.50024	-7.41577	-9.46045	-8.75854	-9.39941	-10.2539	-9.06372	-11.1389	-9.76562		128	-7.1106	-7.8125	-7.32422	-6.92749	-9.61304	-10.8032	-10.1013	-9.52148	-11.9629	-10.1013	-12.7563	-10.8643	-10.6506	-11.0168		128	-9.552	-9.552	-10.1318	-14.1296	-9.33838	-9.49097	-10.0098	-9.33838	-10.2844	-9.94873	-11.3525	-9.70459	-10.4065	-10.7422		128	-4.3335
129	-4.15039	-4.15039	-4.18091	-5.49316	-6.62231	-6.50024	-7.38525	-9.42993	-8.81958	-9.3689	-10.3149	-9.06372	-11.1084	-9.76562		129	-7.14111	-7.84302	-7.32422	-6.95801	-9.61304	-10.8032	-10.1013	-9.61304	-11.9629	-10.1623	-12.7869	-10.9863	-10.6812	-10.9863		129	-9.61304	-9.552	-10.0403	-14.0381	-9.42993	-9.49097	-10.0098	-9.33838	-10.2844	-9.85718	-11.4136	-9.70459	-10.4675	-10.7422		129	-4.27246
130	-4.18091	-4.18091	-4.21143	-5.49316	-6.65283	-6.46973	-7.38525	-9.42993	-8.8501	-9.3689	-10.3455	-9.06372	-11.1084	-9.76562		130	-7.17163	-7.87353	-7.32422	-6.98852	-9.58252	-10.8032	-10.1013	-9.73511	-11.9324	-10.2539	-12.8174	-11.0779	-10.6812	-10.9863		130	-9.64355	-9.61304	-9.94873	-13.916	-9.52148	-9.52148	-10.0098	-9.33838	-10.3149	-9.76562	-11.4441	-9.67407	-10.5591	-10.7422		130	-4.24194
131	-4.21143	-4.18091	-4.21143	-5.49316	-6.65283	-6.43921	-7.35474	-9.39941	-8.88061	-9.39941	-10.3455	-9.00268	-11.1389	-9.73511		131	-7.23267	-7.84302	-7.35474	-7.01904	-9.552	-10.7727	-10.0708	-9.88769	-11.9629	-10.3455	-12.8479	-11.1694	-10.7117	-10.9558		131	-9.70459	-9.64355	-9.85718	-13.7939	-9.61304	-9.52148	-9.97925	-9.33838	-10.2844	-9.67407	-11.4441	-9.64355	-10.6201	-10.8032		131	-4.21143
132	-4.21143	-4.18091	-4.24194	-5.52368	-6.65283	-6.40869	-7.32422	-9.3689	-8.91113	-9.39941	-10.3149	-8.97217	-11.1694	-9.73511		132	-7.2937	-7.84302	-7.35474	-7.04956	-9.49097	-10.7727	-10.0098	-10.0098	-11.9629	-10.437	-12.8479	-11.261	-10.7422	-10.8948		132	-9.73511	-9.70459	-9.79614	-13.6719	-9.67407	-9.52148	-9.91821	-9.33838	-10.2844	-9.58252	-11.4136	-9.64355	-10.6812	-10.8337		132	-4.18091
133	-4.18091	-4.21143	-4.24194	-5.52368	-6.65283	-6.40869	-7.2937	-9.33838	-8.94165	-9.42993	-10.2539	-8.91113	-11.261	-9.70459		133	-7.32422	-7.8125	-7.38525	-7.04956	-9.46045	-10.7422	-9.91821	-10.1013	-11.9629	-10.498	-12.8479	-11.322	-10.7422	-10.8643		133	-9.76562	-9.73511	-9.73511	-13.5498	-9.73511	-9.52148	-9.85718	-9.33838	-10.2539	-9.52148	-11.3831	-9.61304	-10.6812	-10.8643		133	-4.15039
134	-4.11987	-4.21143	-4.27246	-5.5542	-6.65283	-6.40869	-7.23267	-9.30786	-8.97217	-9.46045	-10.1623	-8.8501	-11.322	-9.67407		134	-7.38525	-7.78198	-7.44629	-7.04956	-9.39941	-10.7117	-9.82666	-10.2234	-11.9324	-10.5591	-12.8174	-11.3525	-10.7727	-10.8643		134	-9.76562	-9.76562	-9.70459	-13.3972	-9.79614	-9.52148	-9.79614	-9.33838	-10.2234	-9.49097	-11.322	-9.552	-10.6812	-10.8948		134	-4.15039
135	-4.05884	-4.24194	-4.27246	-5.5542	-6.65283	-6.40869	-7.20215	-9.27734	-9.0332	-9.46045	-10.0708	-8.81958	-11.4441	-9.64355		135	-7.44629	-7.78198	-7.50732	-7.04956	-9.33838	-10.6812	-9.70459	-10.3149	-11.9018	-10.6201	-12.7258	-11.3831	-10.7727	-10.8337		135	-9.79614	-9.79614	-9.67407	-13.2446	-9.82666	-9.552	-9.73511	-9.30786	-10.1929	-9.46045	-11.2305	-9.52148	-10.6506	-10.9253		135	-4.15039
136	-3.9978	-4.27246	-4.27246	-5.5542	-6.65283	-6.43921	-7.20215	-9.24683	-9.09424	-9.46045	-9.97925	-8.78906	-11.5356	-9.61304		136	-7.47681	-7.75146	-7.56836	-7.04956	-9.30786	-10.6506	-9.58252	-10.4065	-11.8408	-10.6812	-12.6343	-11.4136	-10.8032	-10.8337		136	-9.79614	-9.76562	-9.64355	-13.092	-9.85718	-9.552	-9.64355	-9.30786	-10.1929	-9.42993	-11.1694	-9.46045	-10.6201	-10.9253		136	-4.18091
137	-3.93677	-4.27246	-4.30298	-5.52368	-6.68335	-6.43921	-7.17163	-9.21631	-9.15527	-9.42993	-9.88769	-8.75854	-11.5967	-9.61304		137	-7.47681	-7.75146	-7.65991	-7.01904	-9.27734	-10.6201	-9.46045	-10.498	-11.7798	-10.7422	-12.5427	-11.4136	-10.8032	-10.8337		137	-9.82666	-9.76562	-9.61304	-12.9395	-9.88769	-9.552	-9.58252	-9.27734	-10.1929	-9.42993	-11.1389	-9.42993	-10.5591	-10.8948		137	-4.21143
138	-3.90625	-4.30298	-4.3335	-5.52368	-6.68335	-6.50024	-7.20215	-9.21631	-9.24683	-9.3689	-9.79614	-8.75854	-11.6882	-9.58252		138	-7.47681	-7.75146	-7.75146	-7.01904	-9.24683	-10.6201	-9.3689	-10.5591	-11.6577	-10.7727	-12.4512	-11.3831	-10.8032	-10.8337		138	-9.85718	-9.70459	-9.58252	-12.7563	-9.91821	-9.552	-9.52148	-9.24683	-10.1623	-9.42993	-11.1084	-9.3689	-10.498	-10.8337		138	-4.27246
139	-3.87573	-4.30298	-4.36401	-5.49316	-6.71387	-6.53076	-7.20215	-9.18579	-9.33838	-9.27734	-9.70459	-8.75854	-11.7188	-9.58252		139	-7.44629	-7.75146	-7.8125	-7.01904	-9.24683	-10.6201	-9.24683	-10.5896	-11.5356	-10.8032	-12.3596	-11.3525	-10.8337	-10.8032		139	-9.88769	-9.67407	-9.552	-12.6038	-9.94873	-9.552	-9.46045	-9.21631	-10.1929	-9.46045	-11.1084	-9.33838	-10.437	-10.7727		139	-4.36401
140	-3.87573	-4.3335	-4.39453	-5.49316	-6.74438	-6.5918	-7.26318	-9.15527	-9.42993	-9.18579	-9.64355	-8.75854	-11.7493	-9.552		140	-7.38525	-7.75146	-7.87353	-7.01904	-9.21631	-10.6201	-9.15527	-10.6506	-11.4136	-10.8337	-12.3291	-11.322	-10.8337	-10.8032		140	-9.91821	-9.61304	-9.49097	-12.4512	-9.97925	-9.552	-9.42993	-9.21631	-10.1929	-9.49097	-11.1389	-9.30786	-10.3455	-10.6812		140	-4.42505
141	-3.84521	-4.3335	-4.42505	-5.46265	-6.7749	-6.62231	-7.32422	-9.15527	-9.52148	-9.09424	-9.61304	-8.75854	-11.7493	-9.52148		141	-7.2937	-7.72095	-7.93457	-7.01904	-9.21631	-10.6506	-9.06372	-10.6812	-11.2915	-10.8337	-12.2986	-11.261	-10.8643	-10.8032		141	-9.94873	-9.552	-9.46045	-12.2986	-10.0403	-9.552	-9.42993	-9.18579	-10.1929	-9.52148	-11.1694	-9.24683	-10.2844	-10.6201		141	-4.5166
142	-3.84521	-4.3335	-4.45557	-5.43213	-6.7749	-6.68335	-7.41577	-9.15527	-9.58252	-9.00268	-9.58252	-8.72803	-11.7493	-9.49097		142	-7.20215	-7.69043	-7.96509	-7.01904	-9.18579	-10.6812	-9.00268	-10.7117	-11.1999	-10.8643	-12.2986	-11.1999	-10.8643	-10.7727		142	-10.0098	-9.49097	-9.42993	-12.207	-10.0708	-9.552	-9.46045	-9.21631	-10.1929	-9.552	-11.2305	-9.21631	-10.2234	-10.5286		142	-4.60815
143	-3.87573	-4.3335	-4.45557	-5.40161	-6.80542	-6.71387	-7.47681	-9.12475	-9.64355	-8.91113	-9.552	-8.69751	-11.7188	-9.42993		143	-7.1106	-7.62939	-7.96509	-7.01904	-9.15527	-10.7422	-8.94165	-10.7422	-11.1084	-10.8643	-12.3291	-11.1389	-10.8948	-10.7422		143	-10.0098	-9.42993	-9.42993	-12.146	-10.1318	-9.552	-9.49097	-9.24683	-10.1929	-9.58252	-11.2915	-9.18579	-10.1318	-10.4675		143	-4.66919
144	-3.87573	-4.30298	-4.48608	-5.37109	-6.7749	-6.74438	-7.56836	-9.12475	-9.64355	-8.81958	-9.552	-8.69751	-11.6882	-9.39941		144	-7.01904	-7.56836	-7.96509	-7.01904	-9.15527	-10.8032	-8.88061	-10.8032	-11.0474	-10.8643	-12.3596	-11.0779	-10.9253	-10.6812		144	-10.0403	-9.39941	-9.42993	-12.146	-10.1929	-9.58252	-9.552	-9.33838	-10.1623	-9.61304	-11.3525	-9.18579	-10.0708	-10.437		144	-4.73022
145	-3.90625	-4.30298	-4.45557	-5.34058	-6.7749	-6.7749	-7.62939	-9.12475	-9.64355	-8.75854	-9.552	-8.66699	-11.6272	-9.33838		145	-6.92749	-7.47681	-7.96509	-7.01904	-9.09424	-10.8337	-8.8501	-10.8337	-11.0168	-10.8948	-12.3901	-11.0168	-10.9253	-10.6506		145	-10.0403	-9.3689	-9.46045	-12.146	-10.2539	-9.61304	-9.64355	-9.42993	-10.1318	-9.64355	-11.3831	-9.18579	-9.97925	-10.4065		145	-4.79126
146	-3.93677	-4.27246	-4.45557	-5.31006	-6.71387	-6.80542	-7.69043	-9.09424	-9.61304	-8.72803	-9.552	-8.63647	-11.5967	-9.30786		146	-6.83594	-7.38525	-7.96509	-7.01904	-9.06372	-10.8948	-8.78906	-10.8948	-11.0168	-10.8948	-12.4512	-10.9558	-10.9253	-10.5896		146	-10.0403	-9.33838	-9.46045	-12.207	-10.2844	-9.64355	-9.70459	-9.52148	-10.0708	-9.70459	-11.3831	-9.18579	-9.91821	-10.4065		146	-4.82178
147	-3.96728	-4.27246	-4.42505	-5.27954	-6.65283	-6.83594	-7.72095	-9.06372	-9.552	-8.66699	-9.552	-8.63647	-11.5967	-9.30786		147	-6.80542	-7.2937	-7.96509	-6.98852	-9.0332	-10.9558	-8.75854	-10.9558	-11.0168	-10.9253	-12.4817	-10.9253	-10.9253	-10.5286		147	-10.0403	-9.33838	-9.52148	-12.2681	-10.3455	-9.70459	-9.76562	-9.64355	-10.0098	-9.73511	-11.3831	-9.21631	-9.85718	-10.4065		147	-4.85229
148	-4.02832	-4.27246	-4.39453	-5.21851	-6.5918	-6.83594	-7.75146	-9.0332	-9.49097	-8.66699	-9.552	-8.63647	-11.5967	-9.30786		148	-6.7749	-7.20215	-7.96509	-6.98852	-8.97217	-10.9863	-8.72803	-11.0168	-11.0474	-10.9253	-12.5122	-10.8948	-10.8643	-10.498		148	-10.0403	-9.33838	-9.552	-12.3596	-10.376	-9.76562	-9.82666	-9.73511	-9.94873	-9.76562	-11.322	-9.24683	-9.82666	-10.437		148	-4.85229
149	-4.05884	-4.27246	-4.36401	-5.15747	-6.50024	-6.86645	-7.75146	-8.97217	-9.42993	-8.66699	-9.552	-8.66699	-11.5967	-9.33838		149	-6.74438	-7.14111	-7.96509	-6.98852	-8.91113	-11.0168	-8.69751	-11.0779	-11.0779	-10.9253	-12.5427	-10.8948	-10.8032	-10.437		149	-10.0403	-9.3689	-9.58252	-12.4207	-10.4065	-9.82666	-9.88769	-9.85718	-9.88769	-9.82666	-11.261	-9.30786	-9.79614	-10.4675		149	-4.88281
150	-4.08935	-4.27246	-4.30298	-5.09644	-6.43921	-6.86645	-7.75146	-8.91113	-9.33838	-8.66699	-9.552	-8.69751	-11.5967	-9.3689		150	-6.74438	-7.04956	-7.96509	-6.98852	-8.88061	-11.0168	-8.66699	-11.1084	-11.1084	-10.9558	-12.5427	-10.9253	-10.6812	-10.4065		150	-10.0403	-9.3689	-9.58252	-12.5122	-10.4065	-9.88769	-9.91821	-9.91821	-9.79614	-9.85718	-11.1389	-9.3689	-9.82666	-10.498		150	-4.88281
151	-4.11987	-4.27246	-4.27246	-5.0354	-6.37817	-6.86645	-7.72095	-8.81958	-9.27734	-8.69751	-9.552	-8.75854	-11.5967	-9.46045		151	-6.74438	-7.01904	-7.96509	-6.98852	-8.81958	-11.0168	-8.63647	-11.1389	-11.1694	-10.9558	-12.5732	-10.9253	-10.5896	-10.4065		151	-10.0403	-9.39941	-9.58252	-12.5732	-10.4065	-9.91821	-9.91821	-9.94873	-9.73511	-9.88769	-11.0168	-9.42993	-9.85718	-10.5286		151	-4.88281
152	-4.11987	-4.30298	-4.24194	-4.97436	-6.31714	-6.86645	-7.65991	-8.72803	-9.18579	-8.72803	-9.52148	-8.78906	-11.5967	-9.552		152	-6.7749	-6.95801	-7.93457	-6.98852	-8.78906	-11.0168	-8.63647	-11.1389	-11.2305	-10.9558	-12.6343	-10.9253	-10.4675	-10.4065		152	-10.0403	-9.39941	-9.58252	-12.6343	-10.4065	-9.97925	-9.94873	-9.94873	-9.67407	-9.88769	-10.8948	-9.46045	-9.91821	-10.5591		152	-4.85229
153	-4.08935	-4.30298	-4.21143	-4.91333	-6.28662	-6.89697	-7.62939	-8.60596	-9.12475	-8.78906	-9.52148	-8.81958	-11.5967	-9.70459		153	-6.80542	-6.92749	-7.90405	-7.01904	-8.78906	-10.9863	-8.60596	-11.1389	-11.261	-10.9558	-12.6648	-10.9253	-10.3455	-10.437		153	-10.0708	-9.39941	-9.552	-12.6648	-10.4065	-9.97925	-9.91821	-9.94873	-9.64355	-9.88769	-10.7727	-9.49097	-9.97925	-10.5591		153	-4.85229
154	-4.05884	-4.30298	-4.21143	-4.85229	-6.28662	-6.89697	-7.56836	-8.5144	-9.06372	-8.8501	-9.46045	-8.81958	-11.5967	-9.85718		154	-6.83594	-6.89697	-7.84302	-7.01904	-8.75854	-10.9558	-8.60596	-11.1389	-11.322	-10.9558	-12.7258	-10.8948	-10.2539	-10.4675		154	-10.1013	-9.42993	-9.49097	-12.6953	-10.4065	-9.97925	-9.88769	-9.91821	-9.61304	-9.88769	-10.6506	-9.49097	-10.0403	-10.5591		154	-4.82178
155	-3.96728	-4.30298	-4.18091	-4.79126	-6.31714	-6.89697	-7.53784	-8.39233	-8.97217	-8.94165	-9.42993	-8.81958	-11.5662	-10.0098		155	-6.83594	-6.89697	-7.78198	-7.04956	-8.78906	-10.9253	-8.63647	-11.1084	-11.4136	-10.9558	-12.7869	-10.8643	-10.1929	-10.5286		155	-10.1318	-9.46045	-9.42993	-12.6953	-10.376	-9.94873	-9.85718	-9.85718	-9.61304	-9.85718	-10.5591	-9.46045	-10.1318	-10.5591		155	-4.82178
156	-3.90625	-4.27246	-4.18091	-4.73022	-6.34766	-6.89697	-7.50732	-8.30078	-8.91113	-9.0332	-9.3689	-8.81958	-11.5356	-10.1623		156	-6.86645	-6.86645	-7.65991	-7.04956	-8.81958	-10.8948	-8.66699	-11.1084	-11.4746	-10.9253	-12.8479	-10.8032	-10.1623	-10.5896		156	-10.1623	-9.49097	-9.3689	-12.6953	-10.376	-9.88769	-9.82666	-9.79614	-9.61304	-9.82666	-10.4675	-9.39941	-10.1929	-10.5286		156	-4.82178
157	-3.8147	-4.27246	-4.18091	-4.69971	-6.40869	-6.89697	-7.47681	-8.23975	-8.8501	-9.09424	-9.27734	-8.81958	-11.5051	-10.3455		157	-6.86645	-6.86645	-7.53784	-7.08008	-8.8501	-10.8948	-8.69751	-11.0779	-11.5356	-10.9253	-12.9089	-10.7422	-10.1623	-10.6506		157	-10.2234	-9.52148	-9.30786	-12.6648	-10.3455	-9.82666	-9.76562	-9.73511	-9.61304	-9.79614	-10.437	-9.33838	-10.2539	-10.5286		157	-4.82178
158	-3.72314	-4.24194	-4.18091	-4.63867	-6.50024	-6.89697	-7.47681	-8.17871	-8.78906	-9.18579	-9.21631	-8.81958	-11.4746	-10.4675		158	-6.86645	-6.86645	-7.41577	-7.08008	-8.88061	-10.8948	-8.75854	-11.0779	-11.5967	-10.8948	-12.9395	-10.6812	-10.2234	-10.6812		158	-10.2844	-9.58252	-9.27734	-12.6648	-10.3149	-9.73511	-9.70459	-9.70459	-9.61304	-9.76562	-10.4065	-9.27734	-10.2844	-10.498		158	-4.82178
159	-3.66211	-4.21143	-4.18091	-4.63867	-6.56128	-6.89697	-7.50732	-8.14819	-8.69751	-9.24683	-9.15527	-8.81958	-11.4441	-10.5896		159	-6.86645	-6.86645	-7.2937	-7.08008	-8.94165	-10.9253	-8.81958	-11.0779	-11.6577	-10.8948	-13.0005	-10.6506	-10.3149	-10.7422		159	-10.3455	-9.67407	-9.21631	-12.6648	-10.2844	-9.64355	-9.67407	-9.64355	-9.61304	-9.73511	-10.4065	-9.21631	-10.2844	-10.498		159	-4.85229
160	-3.57056	-4.18091	-4.18091	-4.60815	-6.65283	-6.89697	-7.53784	-8.11767	-8.63647	-9.30786	-9.09424	-8.8501	-11.4136	-10.6812		160	-6.83594	-6.86645	-7.17163	-7.1106	-9.00268	-10.9863	-8.88061	-11.0779	-11.6882	-10.8948	-13.0615	-10.5896	-10.437	-10.7422		160	-10.4065	-9.76562	-9.18579	-12.6648	-10.2539	-9.552	-9.61304	-9.61304	-9.64355	-9.70459	-10.4065	-9.18579	-10.2844	-10.498		160	-4.85229
161	-3.54004	-4.15039	-4.21143	-4.60815	-6.74438	-6.89697	-7.59888	-8.11767	-8.57544	-9.33838	-9.06372	-8.88061	-11.3831	-10.7117		161	-6.80542	-6.86645	-7.04956	-7.1106	-9.06372	-11.0168	-8.94165	-11.0779	-11.7188	-10.9253	-13.1226	-10.5896	-10.5591	-10.7727		161	-10.4675	-9.82666	-9.18579	-12.6953	-10.2234	-9.46045	-9.58252	-9.61304	-9.64355	-9.70459	-10.437	-9.15527	-10.2844	-10.5286		161	-4.88281
162	-3.50952	-4.15039	-4.24194	-4.60815	-6.80542	-6.89697	-7.65991	-8.14819	-8.5144	-9.3689	-9.0332	-8.94165	-11.3831	-10.7422		162	-6.80542	-6.86645	-6.98852	-7.1106	-9.09424	-11.0779	-8.97217	-11.0474	-11.7493	-10.9558	-13.1836	-10.5896	-10.6812	-10.7422		162	-10.498	-9.91821	-9.18579	-12.6953	-10.2234	-9.39941	-9.552	-9.58252	-9.64355	-9.73511	-10.498	-9.15527	-10.2539	-10.5896		162	-4.88281
163	-3.50952	-4.15039	-4.27246	-4.60815	-6.86645	-6.89697	-7.72095	-8.14819	-8.45337	-9.33838	-9.0332	-9.0332	-11.3525	-10.7117		163	-6.7749	-6.89697	-6.92749	-7.14111	-9.12475	-11.1084	-8.97217	-11.0474	-11.7493	-10.9863	-13.2446	-10.6201	-10.8032	-10.7422		163	-10.5286	-10.0098	-9.21631	-12.7258	-10.1929	-9.30786	-9.552	-9.58252	-9.64355	-9.76562	-10.5286	-9.18579	-10.2539	-10.6506		163	-4.88281
164	-3.50952	-4.15039	-4.30298	-4.63867	-6.89697	-6.89697	-7.8125	-8.14819	-8.39233	-9.33838	-9.06372	-9.09424	-11.3525	-10.6506		164	-6.7749	-6.89697	-6.89697	-7.17163	-9.15527	-11.1389	-8.97217	-11.0168	-11.7493	-11.0474	-13.3057	-10.6812	-10.8948	-10.7117		164	-10.5286	-10.1013	-9.21631	-12.7563	-10.1623	-9.27734	-9.52148	-9.552	-9.67407	-9.79614	-10.5896	-9.18579	-10.2234	-10.7422		164	-4.88281
165	-3.54004	-4.15039	-4.3335	-4.66919	-6.92749	-6.89697	-7.87353	-8.17871	-8.36182	-9.30786	-9.09424	-9.18579	-11.3525	-10.5896		165	-6.7749	-6.92749	-6.86645	-7.20215	-9.18579	-11.1694	-8.94165	-10.9863	-11.7493	-11.1084	-13.3667	-10.7422	-10.9253	-10.6812		165	-10.498	-10.1929	-9.24683	-12.7563	-10.1318	-9.24683	-9.52148	-9.552	-9.67407	-9.85718	-10.6506	-9.21631	-10.1929	-10.8337		165	-4.88281
166	-3.57056	-4.15039	-4.36401	-4.69971	-6.95801	-6.89697	-7.90405	-8.17871	-8.3313	-9.27734	-9.12475	-9.24683	-11.322	-10.498		166	-6.7749	-6.92749	-6.86645	-7.23267	-9.18579	-11.1389	-8.88061	-10.9558	-11.7188	-11.1999	-13.3667	-10.8032	-10.9558	-10.6506		166	-10.4675	-10.2539	-9.27734	-12.7563	-10.1318	-9.21631	-9.49097	-9.52148	-9.67407	-9.88769	-10.7117	-9.24683	-10.1623	-10.9253		166	-4.88281
167	-3.57056	-4.15039	-4.39453	-4.69971	-6.95801	-6.89697	-7.93457	-8.17871	-8.3313	-9.21631	-9.18579	-9.30786	-11.322	-10.4065		167	-6.80542	-6.92749	-6.83594	-7.26318	-9.18579	-11.1084	-8.81958	-10.9253	-11.6882	-11.2915	-13.3667	-10.8643	-10.9558	-10.6201		167	-10.4065	-10.3149	-9.27734	-12.7258	-10.1013	-9.21631	-9.49097	-9.52148	-9.70459	-9.94873	-10.7727	-9.24683	-10.1318	-11.0168		167	-4.88281
168	-3.60107	-4.15039	-4.42505	-4.73022	-6.92749	-6.89697	-7.93457	-8.17871	-8.30078	-9.18579	-9.24683	-9.33838	-11.2915	-10.2844		168	-6.80542	-6.89697	-6.83594	-7.2937	-9.18579	-11.0474	-8.75854	-10.9253	-11.6577	-11.3525	-13.3057	-10.9253	-10.9253	-10.5591		168	-10.3455	-10.3455	-9.30786	-12.6648	-10.1013	-9.24683	-9.46045	-9.52148	-9.70459	-9.97925	-10.8337	-9.24683	-10.0708	-11.1084		168	-4.88281
169	-3.60107	-4.15039	-4.42505	-4.76074	-6.89697	-6.92749	-7.93457	-8.17871	-8.3313	-9.12475	-9.30786	-9.3689	-11.261	-10.1929		169	-6.83594	-6.89697	-6.83594	-7.2937	-9.21631	-10.9558	-8.69751	-10.9253	-11.5967	-11.4441	-13.2446	-10.9558	-10.8948	-10.5286		169	-10.2539	-10.4065	-9.30786	-12.5732	-10.0708	-9.24683	-9.42993	-9.52148	-9.70459	-10.0098	-10.8643	-9.24683	-10.0098	-11.1694		169	-4.91333
170	-3.60107	-4.11987	-4.45557	-4.76074	-6.83594	-6.92749	-7.87353	-8.17871	-8.3313	-9.09424	-9.33838	-9.3689	-11.2305	-10.1013		170	-6.83594	-6.86645	-6.83594	-7.2937	-9.21631	-10.8643	-8.63647	-10.9558	-11.5662	-11.5051	-13.1226	-11.0168	-10.8337	-10.498		170	-10.1929	-10.437	-9.30786	-12.5122	-10.0403	-9.27734	-9.39941	-9.52148	-9.67407	-10.0098	-10.8948	-9.24683	-9.94873	-11.2305		170	-4.91333
171	-3.60107	-4.08935	-4.48608	-4.76074	-6.7749	-6.95801	-7.84302	-8.17871	-8.36182	-9.06372	-9.3689	-9.3689	-11.2305	-10.0403		171	-6.86645	-6.83594	-6.86645	-7.2937	-9.27734	-10.7727	-8.57544	-10.9863	-11.4746	-11.5662	-12.97	-11.0474	-10.8032	-10.4675		171	-10.1013	-10.4675	-9.30786	-12.3901	-10.0403	-9.30786	-9.3689	-9.552	-9.67407	-10.0098	-10.9253	-9.21631	-9.88769	-11.261		171	-4.94385
172	-3.60107	-4.02832	-4.54712	-4.76074	-6.74438	-6.95801	-7.78198	-8.17871	-8.39233	-9.0332	-9.39941	-9.3689	-11.1999	-9.97925		172	-6.86645	-6.80542	-6.89697	-7.2937	-9.30786	-10.7117	-8.57544	-11.0474	-11.4136	-11.5967	-12.8174	-11.0779	-10.7422	-10.437		172	-10.0098	-10.498	-9.27734	-12.3291	-10.0403	-9.33838	-9.33838	-9.61304	-9.64355	-9.97925	-10.9253	-9.21631	-9.82666	-11.2915		172	-4.94385
173	-3.60107	-3.9978	-4.57764	-4.73022	-6.68335	-6.95801	-7.72095	-8.20923	-8.39233	-9.0332	-9.39941	-9.3689	-11.1999	-9.91821		173	-6.86645	-6.80542	-6.95801	-7.2937	-9.3689	-10.6201	-8.57544	-11.0779	-11.322	-11.6577	-12.6648	-11.0779	-10.7117	-10.437		173	-9.94873	-10.5286	-9.27734	-12.2376	-10.0098	-9.33838	-9.27734	-9.67407	-9.61304	-9.94873	-10.8948	-9.21631	-9.73511	-11.322		173	-4.97436
174	-3.57056	-3.93677	-4.60815	-4.73022	-6.62231	-6.95801	-7.69043	-8.27026	-8.42285	-9.00268	-9.39941	-9.33838	-11.1999	-9.85718		174	-6.86645	-6.80542	-7.01904	-7.26318	-9.42993	-10.5896	-8.57544	-11.1389	-11.1999	-11.6577	-12.5427	-11.1084	-10.6812	-10.4065		174	-9.88769	-10.5591	-9.27734	-12.207	-10.0098	-9.30786	-9.24683	-9.73511	-9.552	-9.91821	-10.8643	-9.18579	-9.67407	-11.3525		174	-5.00488
175	-3.57056	-3.90625	-4.63867	-4.76074	-6.5918	-6.92749	-7.65991	-8.36182	-8.42285	-9.00268	-9.3689	-9.33838	-11.1999	-9.82666		175	-6.83594	-6.80542	-7.08008	-7.2937	-9.46045	-10.5591	-8.60596	-11.1694	-11.1084	-11.6882	-12.4512	-11.1389	-10.6812	-10.4065		175	-9.85718	-10.5896	-9.27734	-12.1765	-10.0098	-9.30786	-9.21631	-9.79614	-9.49097	-9.88769	-10.8337	-9.18579	-9.58252	-11.3831		175	-5.0354
176	-3.57056	-3.87573	-4.66919	-4.76074	-6.56128	-6.92749	-7.62939	-8.42285	-8.45337	-8.97217	-9.33838	-9.33838	-11.1999	-9.79614		176	-6.83594	-6.80542	-7.17163	-7.2937	-9.52148	-10.5591	-8.63647	-11.1694	-10.9863	-11.7188	-12.3901	-11.1694	-10.7117	-10.376		176	-9.82666	-10.5896	-9.27734	-12.207	-10.0098	-9.30786	-9.15527	-9.85718	-9.42993	-9.82666	-10.7727	-9.18579	-9.52148	-11.3831		176	-5.06592
177	-3.60107	-3.84521	-4.66919	-4.79126	-6.56128	-6.89697	-7.59888	-8.54492	-8.48389	-8.94165	-9.30786	-9.33838	-11.2305	-9.76562		177	-6.80542	-6.83594	-7.23267	-7.32422	-9.552	-10.5591	-8.69751	-11.1694	-10.8643	-11.7188	-12.3291	-11.1999	-10.7422	-10.376		177	-9.82666	-10.5896	-9.27734	-12.2376	-10.0098	-9.27734	-9.12475	-9.91821	-9.3689	-9.76562	-10.7117	-9.18579	-9.46045	-11.3525		177	-5.09644
178	-3.60107	-3.84521	-4.69971	-4.82178	-6.53076	-6.89697	-7.59888	-8.63647	-8.48389	-8.94165	-9.24683	-9.33838	-11.2305	-9.73511		178	-6.7749	-6.86645	-7.2937	-7.35474	-9.58252	-10.5896	-8.72803	-11.1694	-10.7422	-11.7493	-12.2986	-11.2305	-10.8032	-10.3455		178	-9.85718	-10.5896	-9.27734	-12.3291	-9.97925	-9.27734	-9.09424	-9.97925	-9.27734	-9.70459	-10.6812	-9.18579	-9.39941	-11.322		178	-5.09644
179	-3.63159	-3.87573	-4.69971	-4.88281	-6.53076	-6.86645	-7.56836	-8.72803	-8.5144	-8.91113	-9.21631	-9.3689	-11.261	-9.70459		179	-6.74438	-6.86645	-7.32422	-7.38525	-9.58252	-10.6506	-8.75854	-11.1389	-10.6201	-11.7493	-12.2681	-11.261	-10.8948	-10.3455		179	-9.88769	-10.5591	-9.30786	-12.4207	-9.94873	-9.30786	-9.06372	-10.0403	-9.21631	-9.64355	-10.5896	-9.18579	-9.3689	-11.2915		179	-5.12695
180	-3.69263	-3.90625	-4.69971	-4.91333	-6.50024	-6.86645	-7.53784	-8.81958	-8.54492	-8.91113	-9.15527	-9.3689	-11.261	-9.67407		180	-6.68335	-6.89697	-7.35474	-7.41577	-9.552	-10.7117	-8.78906	-11.0779	-10.498	-11.7493	-12.207	-11.2915	-10.9558	-10.3149		180	-9.91821	-10.5286	-9.30786	-12.5427	-9.94873	-9.33838	-9.0332	-10.0708	-9.18579	-9.58252	-10.5286	-9.21631	-9.33838	-11.2305		180	-5.15747
181	-3.72314	-3.96728	-4.73022	-4.97436	-6.43921	-6.83594	-7.50732	-8.91113	-8.57544	-8.94165	-9.12475	-9.39941	-11.2915	-9.64355		181	-6.65283	-6.92749	-7.38525	-7.47681	-9.552	-10.7422	-8.81958	-11.0168	-10.4065	-11.7798	-12.1765	-11.322	-11.0474	-10.3149		181	-9.94873	-10.4675	-9.30786	-12.6648	-9.91821	-9.3689	-9.0332	-10.1013	-9.15527	-9.52148	-10.4675	-9.21631	-9.33838	-11.1389		181	-5.15747
182	-3.78418	-4.05884	-4.73022	-5.00488	-6.37817	-6.83594	-7.47681	-8.97217	-8.57544	-8.97217	-9.06372	-9.39941	-11.2915	-9.64355		182	-6.5918	-6.92749	-7.41577	-7.50732	-9.49097	-10.8032	-8.8501	-10.9253	-10.3149	-11.7493	-12.1155	-11.322	-11.1389	-10.3149		182	-9.97925	-10.376	-9.30786	-12.7869	-9.88769	-9.42993	-9.0332	-10.1318	-9.12475	-9.46045	-10.4065	-9.24683	-9.3689	-11.0779		182	-5.18799
183	-3.8147	-4.11987	-4.76074	-5.06592	-6.31714	-6.80542	-7.41577	-9.00268	-8.57544	-9.00268	-9.0332	-9.3689	-11.2915	-9.61304		183	-6.53076	-6.95801	-7.44629	-7.53784	-9.46045	-10.8337	-8.8501	-10.8032	-10.2234	-11.7493	-12.0239	-11.2915	-11.2305	-10.2844		183	-10.0403	-10.2844	-9.27734	-12.9089	-9.85718	-9.49097	-9.0332	-10.1318	-9.12475	-9.39941	-10.376	-9.24683	-9.39941	-10.9863		183	-5.21851
184	-3.87573	-4.18091	-4.79126	-5.06592	-6.2561	-6.80542	-7.38525	-9.06372	-8.57544	-9.06372	-9.00268	-9.3689	-11.322	-9.61304		184	-6.46973	-6.95801	-7.47681	-7.53784	-9.39941	-10.8337	-8.88061	-10.7117	-10.1318	-11.7188	-11.9324	-11.2915	-11.2915	-10.2844		184	-10.0708	-10.1929	-9.24683	-13.031	-9.85718	-9.552	-9.06372	-10.1318	-9.18579	-9.3689	-10.3149	-9.27734	-9.46045	-10.9253		184	-5.24902
185	-3.90625	-4.24194	-4.85229	-5.09644	-6.16455	-6.80542	-7.32422	-9.09424	-8.54492	-9.12475	-9.00268	-9.30786	-11.322	-9.64355		185	-6.40869	-6.95801	-7.53784	-7.56836	-9.33838	-10.8337	-8.91113	-10.5896	-10.0708	-11.6882	-11.8408	-11.2305	-11.3831	-10.2539		185	-10.1013	-10.0708	-9.21631	-13.1226	-9.82666	-9.61304	-9.12475	-10.1623	-9.21631	-9.33838	-10.2539	-9.27734	-9.52148	-10.8643		185	-5.31006
186	-3.93677	-4.27246	-4.88281	-5.06592	-6.10352	-6.7749	-7.2937	-9.09424	-8.5144	-9.15527	-9.00268	-9.27734	-11.3525	-9.67407		186	-6.34766	-6.98852	-7.59888	-7.56836	-9.24683	-10.7727	-8.97217	-10.4675	-10.0403	-11.6272	-11.7188	-11.1694	-11.4441	-10.2234		186	-10.1318	-9.97925	-9.18579	-13.2446	-9.82666	-9.67407	-9.15527	-10.1623	-9.30786	-9.30786	-10.1929	-9.30786	-9.58252	-10.8032		186	-5.37109
187	-3.9978	-4.27246	-4.91333	-5.0354	-6.04248	-6.80542	-7.23267	-9.12475	-8.45337	-9.18579	-9.00268	-9.21631	-11.3831	-9.73511		187	-6.28662	-6.98852	-7.65991	-7.53784	-9.18579	-10.7117	-9.0332	-10.376	-9.97925	-11.5967	-11.6272	-11.1084	-11.5356	-10.1929		187	-10.1623	-9.85718	-9.12475	-13.3362	-9.82666	-9.73511	-9.21631	-10.1623	-9.3689	-9.30786	-10.1623	-9.30786	-9.64355	-10.7727		187	-5.46265
188	-4.02832	-4.24194	-4.94385	-5.00488	-6.01196	-6.80542	-7.20215	-9.12475	-8.39233	-9.21631	-9.00268	-9.15527	-11.4441	-9.79614		188	-6.22559	-6.98852	-7.72095	-7.53784	-9.12475	-10.6506	-9.09424	-10.3149	-9.94873	-11.5356	-11.5356	-11.0474	-11.5662	-10.1623		188	-10.1623	-9.76562	-9.09424	-13.4277	-9.82666	-9.79614	-9.24683	-10.1318	-9.42993	-9.33838	-10.1318	-9.27734	-9.67407	-10.7117		188	-5.5542
189	-4.05884	-4.18091	-4.94385	-4.94385	-6.01196	-6.80542	-7.17163	-9.12475	-8.30078	-9.18579	-9.00268	-9.09424	-11.4746	-9.85718		189	-6.19507	-6.98852	-7.75146	-7.50732	-9.0332	-10.5591	-9.15527	-10.2539	-9.91821	-11.4746	-11.4746	-10.9558	-11.5967	-10.1318		189	-10.1929	-9.67407	-9.06372	-13.4888	-9.85718	-9.85718	-9.27734	-10.1318	-9.49097	-9.3689	-10.1013	-9.24683	-9.73511	-10.6812		189	-5.64575
190	-4.08935	-4.11987	-4.94385	-4.85229	-6.04248	-6.80542	-7.1106	-9.09424	-8.23975	-9.18579	-9.00268	-9.00268	-11.5051	-9.94873		190	-6.16455	-6.95801	-7.78198	-7.50732	-9.00268	-10.498	-9.21631	-10.2234	-9.91821	-11.4136	-11.4136	-10.8948	-11.6272	-10.0708		190	-10.1929	-9.58252	-9.0332	-13.5498	-9.85718	-9.91821	-9.30786	-10.1013	-9.552	-9.39941	-10.1013	-9.21631	-9.76562	-10.6506		190	-5.70679
191	-4.15039	-4.05884	-4.91333	-4.79126	-6.10352	-6.80542	-7.08008	-9.09424	-8.20923	-9.15527	-9.00268	-8.97217	-11.5356	-10.0403		191	-6.10352	-6.95801	-7.75146	-7.50732	-8.97217	-10.4065	-9.24683	-10.2234	-9.88769	-11.3525	-11.3831	-10.8032	-11.6272	-10.0098		191	-10.1929	-9.52148	-9.00268	-13.5803	-9.85718	-9.94873	-9.30786	-10.1013	-9.58252	-9.42993	-10.1013	-9.18579	-9.79614	-10.6201		191	-5.7373
192	-4.18091	-3.9978	-4.88281	-4.69971	-6.16455	-6.80542	-7.01904	-9.06372	-8.17871	-9.12475	-8.97217	-8.94165	-11.5356	-10.1013		192	-6.10352	-6.95801	-7.72095	-7.47681	-8.94165	-10.376	-9.27734	-10.2234	-9.88769	-11.261	-11.3831	-10.7422	-11.5967	-9.97925		192	-10.1623	-9.49097	-9.00268	-13.5803	-9.88769	-10.0098	-9.30786	-10.0708	-9.58252	-9.46045	-10.1013	-9.15527	-9.82666	-10.5896		192	-5.76782
193	-4.24194	-3.90625	-4.82178	-4.57764	-6.2561	-6.7749	-6.98852	-9.0332	-8.14819	-9.06372	-8.97217	-8.91113	-11.5356	-10.1623		193	-6.073	-6.92749	-7.65991	-7.47681	-8.94165	-10.3149	-9.30786	-10.2844	-9.85718	-11.1999	-11.3831	-10.6812	-11.5356	-9.91821		193	-10.1013	-9.46045	-8.97217	-13.5498	-9.91821	-10.0403	-9.30786	-10.0403	-9.58252	-9.49097	-10.1318	-9.09424	-9.82666	-10.5896		193	-5.76782
194	-4.30298	-3.87573	-4.76074	-4.48608	-6.37817	-6.74438	-6.95801	-9.00268	-8.17871	-9.0332	-8.94165	-8.91113	-11.5356	-10.1929		194	-6.04248	-6.89697	-7.59888	-7.47681	-8.97217	-10.2844	-9.30786	-10.3149	-9.85718	-11.1084	-11.4136	-10.6201	-11.5051	-9.88769		194	-10.0403	-9.42993	-8.97217	-13.4888	-9.97925	-10.0708	-9.33838	-10.0403	-9.58252	-9.52148	-10.1623	-9.06372	-9.85718	-10.5896		194	-5.7373
195	-4.3335	-3.8147	-4.69971	-4.39453	-6.50024	-6.68335	-6.92749	-8.97217	-8.20923	-8.97217	-8.91113	-8.91113	-11.5051	-10.2234		195	-6.04248	-6.86645	-7.53784	-7.44629	-9.00268	-10.2539	-9.27734	-10.376	-9.88769	-11.0168	-11.4746	-10.5591	-11.4441	-9.85718		195	-9.94873	-9.42993	-8.97217	-13.3972	-10.0403	-10.1318	-9.33838	-10.0098	-9.552	-9.552	-10.1623	-9.0332	-9.85718	-10.5896		195	-5.70679
196	-4.39453	-3.8147	-4.63867	-4.30298	-6.62231	-6.65283	-6.89697	-8.94165	-8.23975	-8.94165	-8.88061	-8.94165	-11.5051	-10.2539		196	-6.04248	-6.83594	-7.44629	-7.44629	-9.0332	-10.2539	-9.21631	-10.437	-9.88769	-10.9253	-11.5051	-10.498	-11.3831	-9.82666		196	-9.85718	-9.42993	-8.97217	-13.2752	-10.1318	-10.1318	-9.3689	-10.0098	-9.552	-9.552	-10.1929	-9.00268	-9.85718	-10.5896		196	-5.67627
197	-4.45557	-3.8147	-4.57764	-4.21143	-6.71387	-6.62231	-6.86645	-8.91113	-8.30078	-8.88061	-8.8501	-8.97217	-11.4746	-10.2539		197	-6.073	-6.80542	-7.38525	-7.44629	-9.09424	-10.2234	-9.18579	-10.498	-9.91821	-10.8337	-11.5662	-10.4675	-11.3525	-9.82666		197	-9.76562	-9.42993	-8.97217	-13.1226	-10.2234	-10.1623	-9.39941	-9.97925	-9.52148	-9.58252	-10.1929	-9.00268	-9.88769	-10.5896		197	-5.64575
198	-4.5166	-3.84521	-4.54712	-4.15039	-6.7749	-6.5918	-6.86645	-8.91113	-8.36182	-8.81958	-8.81958	-9.00268	-11.5051	-10.2844		198	-6.073	-6.80542	-7.2937	-7.41577	-9.15527	-10.2234	-9.12475	-10.5591	-9.97925	-10.7422	-11.6272	-10.437	-11.322	-9.79614		198	-9.67407	-9.42993	-8.94165	-13.0005	-10.3149	-10.1623	-9.46045	-9.97925	-9.49097	-9.61304	-10.2234	-9.00268	-9.88769	-10.5591		198	-5.61523
199	-4.54712	-3.87573	-4.5166	-4.08935	-6.83594	-6.56128	-6.86645	-8.88061	-8.42285	-8.75854	-8.78906	-9.0332	-11.5051	-10.3149		199	-6.10352	-6.7749	-7.23267	-7.41577	-9.18579	-10.2234	-9.06372	-10.5896	-10.0708	-10.6506	-11.7188	-10.4065	-11.2915	-9.76562		199	-9.61304	-9.42993	-8.94165	-12.8479	-10.4065	-10.1318	-9.52148	-9.94873	-9.46045	-9.61304	-10.2234	-9.00268	-9.91821	-10.5591		199	-5.61523
200	-4.60815	-3.90625	-4.48608	-4.02832	-6.89697	-6.56128	-6.89697	-8.8501	-8.45337	-8.69751	-8.75854	-9.06372	-11.5356	-10.3149		200	-6.13403	-6.7749	-7.17163	-7.41577	-9.24683	-10.1929	-9.0332	-10.5896	-10.1623	-10.5896	-11.7798	-10.376	-11.2915	-9.73511		200	-9.552	-9.42993	-8.91113	-12.6953	-10.498	-10.1013	-9.61304	-9.91821	-9.42993	-9.67407	-10.1929	-9.0332	-9.97925	-10.5591		200	-5.61523
201	-4.63867	-3.93677	-4.45557	-3.9978	-6.89697	-6.5918	-6.92749	-8.8501	-8.5144	-8.66699	-8.75854	-9.09424	-11.5967	-10.3455		201	-6.19507	-6.7749	-7.1106	-7.41577	-9.27734	-10.1929	-9.00268	-10.5896	-10.2539	-10.5591	-11.8713	-10.3455	-11.2915	-9.70459		201	-9.49097	-9.42993	-8.91113	-12.5427	-10.5896	-10.0403	-9.70459	-9.88769	-9.39941	-9.70459	-10.1929	-9.06372	-10.0403	-10.5286		201	-5.61523
202	-4.63867	-3.9978	-4.42505	-3.9978	-6.92749	-6.62231	-6.95801	-8.8501	-8.54492	-8.63647	-8.75854	-9.12475	-11.6577	-10.376		202	-6.2561	-6.80542	-7.04956	-7.44629	-9.27734	-10.1929	-9.00268	-10.5896	-10.3455	-10.5286	-11.9629	-10.3149	-11.322	-9.64355		202	-9.46045	-9.39941	-8.91113	-12.4207	-10.6506	-9.97925	-9.79614	-9.85718	-9.3689	-9.76562	-10.1623	-9.09424	-10.1318	-10.5286		202	-5.58472
203	-4.63867	-3.9978	-4.42505	-3.9978	-6.92749	-6.65283	-6.98852	-8.8501	-8.54492	-8.66699	-8.75854	-9.15527	-11.7188	-10.376		203	-6.31714	-6.80542	-6.98852	-7.47681	-9.27734	-10.1623	-9.00268	-10.5591	-10.4675	-10.5286	-12.0544	-10.2844	-11.3525	-9.58252		203	-9.46045	-9.39941	-8.91113	-12.2986	-10.7117	-9.85718	-9.88769	-9.82666	-9.33838	-9.82666	-10.1318	-9.12475	-10.2234	-10.498		203	-5.5542
204	-4.60815	-3.9978	-4.42505	-3.9978	-6.92749	-6.68335	-7.04956	-8.8501	-8.54492	-8.66699	-8.78906	-9.18579	-11.7798	-10.4065		204	-6.40869	-6.83594	-6.92749	-7.50732	-9.27734	-10.1623	-9.0332	-10.5591	-10.5591	-10.5591	-12.146	-10.2539	-11.3831	-9.52148		204	-9.49097	-9.39941	-8.91113	-12.1765	-10.7117	-9.76562	-9.97925	-9.82666	-9.30786	-9.88769	-10.1013	-9.18579	-10.3149	-10.498		204	-5.49316
205	-4.57764	-3.96728	-4.39453	-3.9978	-6.92749	-6.71387	-7.08008	-8.88061	-8.54492	-8.72803	-8.81958	-9.21631	-11.8408	-10.4065		205	-6.50024	-6.86645	-6.89697	-7.53784	-9.24683	-10.1623	-9.09424	-10.5591	-10.6201	-10.5896	-12.2376	-10.2539	-11.4136	-9.46045		205	-9.52148	-9.3689	-8.91113	-12.085	-10.7117	-9.64355	-10.0708	-9.79614	-9.27734	-9.94873	-10.0403	-9.24683	-10.437	-10.5286		205	-5.40161
206	-4.54712	-3.93677	-4.39453	-3.9978	-6.92749	-6.71387	-7.14111	-8.88061	-8.48389	-8.75854	-8.88061	-9.27734	-11.9018	-10.4065		206	-6.62231	-6.86645	-6.89697	-7.56836	-9.24683	-10.1623	-9.15527	-10.5591	-10.6812	-10.6201	-12.2986	-10.2234	-11.4746	-9.39941		206	-9.58252	-9.3689	-8.91113	-11.9934	-10.6812	-9.552	-10.1318	-9.79614	-9.27734	-10.0098	-10.0098	-9.30786	-10.5591	-10.5591		206	-5.31006
207	-4.48608	-3.90625	-4.36401	-3.9978	-6.92749	-6.74438	-7.17163	-8.88061	-8.45337	-8.81958	-8.94165	-9.33838	-11.9324	-10.4065		207	-6.71387	-6.89697	-6.92749	-7.62939	-9.21631	-10.1929	-9.21631	-10.5591	-10.7117	-10.6506	-12.3291	-10.2234	-11.5051	-9.33838		207	-9.67407	-9.3689	-8.88061	-11.9018	-10.6201	-9.42993	-10.1623	-9.79614	-9.27734	-10.1013	-9.97925	-9.3689	-10.6506	-10.5896		207	-5.21851
208	-4.42505	-3.8147	-4.36401	-3.9978	-6.89697	-6.74438	-7.20215	-8.8501	-8.39233	-8.88061	-9.00268	-9.39941	-11.9324	-10.437		208	-6.80542	-6.89697	-6.95801	-7.65991	-9.21631	-10.1929	-9.30786	-10.5896	-10.7117	-10.6812	-12.3596	-10.2234	-11.5356	-9.30786		208	-9.73511	-9.33838	-8.88061	-11.8408	-10.5591	-9.3689	-10.1929	-9.82666	-9.30786	-10.1318	-9.91821	-9.39941	-10.7117	-10.6201		208	-5.12695
209	-4.39453	-3.75366	-4.36401	-3.9978	-6.86645	-6.74438	-7.20215	-8.81958	-8.3313	-8.94165	-9.09424	-9.46045	-11.9324	-10.437		209	-6.86645	-6.86645	-6.98852	-7.69043	-9.21631	-10.2234	-9.3689	-10.6201	-10.6812	-10.7117	-12.3596	-10.2234	-11.5662	-9.27734		209	-9.79614	-9.33838	-8.88061	-11.7798	-10.4675	-9.27734	-10.1929	-9.82666	-9.33838	-10.1929	-9.88769	-9.46045	-10.7727	-10.6506		209	-5.0354
210	-4.3335	-3.69263	-4.36401	-3.9978	-6.83594	-6.74438	-7.23267	-8.78906	-8.27026	-8.97217	-9.15527	-9.552	-11.9324	-10.437		210	-6.92749	-6.83594	-7.04956	-7.69043	-9.21631	-10.2844	-9.46045	-10.6201	-10.6506	-10.7727	-12.3291	-10.2234	-11.5662	-9.24683		210	-9.88769	-9.30786	-8.8501	-11.7188	-10.376	-9.24683	-10.1929	-9.88769	-9.3689	-10.1929	-9.85718	-9.49097	-10.8032	-10.7117		210	-4.97436
211	-4.30298	-3.60107	-4.36401	-3.9978	-6.7749	-6.74438	-7.23267	-8.69751	-8.20923	-9.00268	-9.18579	-9.61304	-11.9018	-10.437		211	-6.98852	-6.80542	-7.14111	-7.69043	-9.27734	-10.3149	-9.49097	-10.6506	-10.6201	-10.8032	-12.2986	-10.1929	-11.5662	-9.24683		211	-9.91821	-9.30786	-8.81958	-11.6577	-10.2844	-9.21631	-10.1623	-9.91821	-9.39941	-10.2234	-9.82666	-9.52148	-10.8032	-10.7422		211	-4.94385
212	-4.30298	-3.54004	-4.39453	-4.02832	-6.71387	-6.74438	-7.20215	-8.63647	-8.17871	-9.0332	-9.21631	-9.67407	-11.8713	-10.437		212	-7.04956	-6.7749	-7.20215	-7.65991	-9.33838	-10.3455	-9.52148	-10.6812	-10.5591	-10.8337	-12.2681	-10.1929	-11.5356	-9.24683		212	-9.97925	-9.27734	-8.78906	-11.5967	-10.1623	-9.18579	-10.1013	-9.94873	-9.39941	-10.1929	-9.82666	-9.552	-10.7727	-10.7727		212	-4.94385
213	-4.27246	-3.479	-4.39453	-4.02832	-6.62231	-6.74438	-7.20215	-8.54492	-8.14819	-9.0332	-9.21631	-9.73511	-11.8103	-10.437		213	-7.08008	-6.74438	-7.26318	-7.59888	-9.39941	-10.376	-9.552	-10.6812	-10.5286	-10.8643	-12.2376	-10.1623	-11.5051	-9.21631		213	-10.0098	-9.27734	-8.78906	-11.5356	-10.0708	-9.18579	-10.0403	-9.97925	-9.42993	-10.1929	-9.82666	-9.58252	-10.7422	-10.8032		213	-4.97436
214	-4.30298	-3.41797	-4.39453	-4.05884	-6.53076	-6.74438	-7.17163	-8.48389	-8.11767	-9.0332	-9.21631	-9.76562	-11.7798	-10.4065		214	-7.08008	-6.68335	-7.2937	-7.56836	-9.49097	-10.4065	-9.52148	-10.6812	-10.5286	-10.8948	-12.1765	-10.1318	-11.4441	-9.21631		214	-10.0098	-9.24683	-8.75854	-11.4746	-10.0098	-9.18579	-9.97925	-10.0403	-9.46045	-10.1318	-9.82666	-9.61304	-10.7117	-10.8032		214	-5.00488
215	-4.30298	-3.38745	-4.39453	-4.05884	-6.43921	-6.74438	-7.14111	-8.39233	-8.11767	-9.0332	-9.15527	-9.79614	-11.7188	-10.4065		215	-7.1106	-6.65283	-7.35474	-7.47681	-9.552	-10.4065	-9.52148	-10.6812	-10.5286	-10.9253	-12.146	-10.1013	-11.4136	-9.21631		215	-10.0098	-9.24683	-8.75854	-11.4136	-9.94873	-9.21631	-9.91821	-10.0708	-9.46045	-10.1013	-9.85718	-9.64355	-10.6812	-10.7727		215	-5.0354
216	-4.30298	-3.35693	-4.39453	-4.08935	-6.34766	-6.74438	-7.08008	-8.3313	-8.08716	-9.0332	-9.06372	-9.79614	-11.6882	-10.4065		216	-7.1106	-6.62231	-7.38525	-7.41577	-9.61304	-10.4065	-9.49097	-10.6812	-10.5286	-10.9558	-12.146	-10.0403	-11.3831	-9.21631		216	-9.97925	-9.21631	-8.75854	-11.3831	-9.88769	-9.21631	-9.85718	-10.1013	-9.49097	-10.0708	-9.88769	-9.67407	-10.6506	-10.7422		216	-5.09644
217	-4.30298	-3.35693	-4.39453	-4.08935	-6.2561	-6.74438	-7.04956	-8.23975	-8.08716	-9.00268	-8.97217	-9.79614	-11.6577	-10.4065		217	-7.1106	-6.5918	-7.38525	-7.35474	-9.64355	-10.4065	-9.42993	-10.6506	-10.5591	-10.9863	-12.1155	-10.0098	-11.322	-9.24683		217	-9.94873	-9.18579	-8.75854	-11.322	-9.85718	-9.24683	-9.79614	-10.1013	-9.52148	-10.0403	-9.91821	-9.70459	-10.6201	-10.7117		217	-5.15747
218	-4.30298	-3.35693	-4.42505	-4.08935	-6.19507	-6.71387	-6.98852	-8.20923	-8.05664	-8.97217	-8.88061	-9.79614	-11.6272	-10.376		218	-7.08008	-6.56128	-7.41577	-7.2937	-9.67407	-10.376	-9.39941	-10.5896	-10.5896	-11.0474	-12.1155	-9.97925	-11.2915	-9.27734		218	-9.91821	-9.18579	-8.78906	-11.322	-9.82666	-9.24683	-9.73511	-10.1318	-9.552	-10.0403	-9.97925	-9.73511	-10.6201	-10.6812		218	-5.21851
219	-4.30298	-3.35693	-4.42505	-4.11987	-6.13403	-6.71387	-6.89697	-8.14819	-8.05664	-8.94165	-8.78906	-9.76562	-11.6272	-10.376		219	-7.04956	-6.56128	-7.41577	-7.26318	-9.67407	-10.3455	-9.3689	-10.5286	-10.6506	-11.0779	-12.146	-9.94873	-11.261	-9.30786		219	-9.85718	-9.15527	-8.78906	-11.2915	-9.82666	-9.27734	-9.70459	-10.1318	-9.58252	-10.0403	-10.0403	-9.76562	-10.6201	-10.6506		219	-5.24902
220	-4.27246	-3.38745	-4.45557	-4.11987	-6.10352	-6.68335	-6.83594	-8.11767	-8.02612	-8.91113	-8.72803	-9.73511	-11.6272	-10.376		220	-7.01904	-6.56128	-7.41577	-7.20215	-9.64355	-10.3149	-9.30786	-10.4675	-10.7117	-11.1084	-12.146	-9.97925	-11.261	-9.39941		220	-9.79614	-9.15527	-8.81958	-11.2915	-9.85718	-9.30786	-9.67407	-10.1318	-9.61304	-10.0708	-10.1013	-9.76562	-10.6201	-10.6201		220	-5.27954
221	-4.21143	-3.41797	-4.48608	-4.15039	-6.073	-6.65283	-6.7749	-8.11767	-8.02612	-8.8501	-8.63647	-9.73511	-11.6577	-10.3455		221	-6.98852	-6.56128	-7.41577	-7.17163	-9.61304	-10.2539	-9.27734	-10.4065	-10.8032	-11.1389	-12.146	-10.0098	-11.261	-9.46045		221	-9.76562	-9.12475	-8.81958	-11.322	-9.88769	-9.30786	-9.67407	-10.1318	-9.67407	-10.1318	-10.1623	-9.79614	-10.6506	-10.5896		221	-5.31006
222	-4.18091	-3.44849	-4.54712	-4.18091	-6.073	-6.62231	-6.68335	-8.11767	-7.9956	-8.81958	-8.57544	-9.70459	-11.6882	-10.3455		222	-6.95801	-6.5918	-7.38525	-7.14111	-9.552	-10.2234	-9.24683	-10.3149	-10.8643	-11.1694	-12.1765	-10.0403	-11.2305	-9.58252		222	-9.70459	-9.09424	-8.8501	-11.3525	-9.91821	-9.33838	-9.70459	-10.1318	-9.70459	-10.2234	-10.1929	-9.79614	-10.6812	-10.5591		222	-5.34058
223	-4.11987	-3.479	-4.57764	-4.21143	-6.10352	-6.62231	-6.62231	-8.11767	-7.96509	-8.75854	-8.5144	-9.67407	-11.7188	-10.3149		223	-6.92749	-6.62231	-7.32422	-7.1106	-9.49097	-10.2234	-9.21631	-10.2539	-10.9558	-11.1694	-12.1765	-10.1318	-11.2305	-9.70459		223	-9.64355	-9.0332	-8.8501	-11.3831	-9.94873	-9.33838	-9.73511	-10.1318	-9.73511	-10.3149	-10.2539	-9.76562	-10.6812	-10.5286		223	-5.34058
224	-4.05884	-3.50952	-4.60815	-4.27246	-6.16455	-6.5918	-6.56128	-8.11767	-7.96509	-8.72803	-8.48389	-9.64355	-11.8103	-10.3149		224	-6.89697	-6.68335	-7.26318	-7.1106	-9.42993	-10.1929	-9.18579	-10.2234	-11.0779	-11.1389	-12.207	-10.2234	-11.2305	-9.82666		224	-9.61304	-8.97217	-8.88061	-11.4441	-10.0098	-9.3689	-9.76562	-10.1318	-9.73511	-10.4065	-10.2844	-9.73511	-10.6812	-10.498		224	-5.34058
225	-3.9978	-3.54004	-4.63867	-4.3335	-6.22559	-6.62231	-6.50024	-8.14819	-7.96509	-8.69751	-8.45337	-9.61304	-11.8713	-10.3149		225	-6.89697	-6.7749	-7.20215	-7.08008	-9.3689	-10.1929	-9.15527	-10.1929	-11.1694	-11.1084	-12.207	-10.3149	-11.261	-9.94873		225	-9.552	-8.91113	-8.91113	-11.5051	-10.0403	-9.3689	-9.82666	-10.1318	-9.73511	-10.4675	-10.3149	-9.70459	-10.6506	-10.498		225	-5.34058
226	-3.93677	-3.57056	-4.63867	-4.42505	-6.28662	-6.62231	-6.46973	-8.17871	-7.96509	-8.69751	-8.42285	-9.58252	-11.9324	-10.3149		226	-6.86645	-6.83594	-7.14111	-7.1106	-9.30786	-10.1929	-9.15527	-10.2234	-11.261	-11.0474	-12.1765	-10.4065	-11.261	-10.0403		226	-9.52148	-8.81958	-8.94165	-11.5662	-10.0708	-9.39941	-9.85718	-10.1318	-9.73511	-10.5286	-10.3149	-9.64355	-10.6201	-10.4675		226	-5.34058
227	-3.90625	-3.60107	-4.66919	-4.5166	-6.31714	-6.65283	-6.46973	-8.23975	-7.9956	-8.66699	-8.39233	-9.58252	-11.9934	-10.3149		227	-6.83594	-6.95801	-7.08008	-7.1106	-9.24683	-10.1929	-9.15527	-10.2539	-11.322	-10.9863	-12.146	-10.498	-11.2915	-10.1318		227	-9.49097	-8.75854	-8.97217	-11.6272	-10.0708	-9.42993	-9.91821	-10.1623	-9.70459	-10.5896	-10.3455	-9.61304	-10.5896	-10.4675		227	-5.31006
228	-3.90625	-3.60107	-4.63867	-4.60815	-6.34766	-6.71387	-6.46973	-8.30078	-8.02612	-8.66699	-8.39233	-9.552	-12.0239	-10.3455		228	-6.80542	-7.04956	-7.01904	-7.14111	-9.21631	-10.1929	-9.15527	-10.3149	-11.4136	-10.9253	-12.1155	-10.5591	-11.3525	-10.1929		228	-9.46045	-8.66699	-9.00268	-11.7188	-10.0708	-9.46045	-9.94873	-10.1929	-9.67407	-10.5896	-10.3455	-9.552	-10.5286	-10.498		228	-5.31006
229	-3.90625	-3.63159	-4.63867	-4.66919	-6.37817	-6.74438	-6.46973	-8.36182	-8.05664	-8.66699	-8.39233	-9.552	-12.0544	-10.376		229	-6.7749	-7.14111	-6.98852	-7.17163	-9.18579	-10.1929	-9.18579	-10.4065	-11.4441	-10.8643	-12.085	-10.6201	-11.3831	-10.2234		229	-9.46045	-8.60596	-9.0332	-11.7798	-10.0708	-9.49097	-10.0098	-10.2234	-9.64355	-10.5591	-10.3455	-9.49097	-10.4675	-10.5286		229	-5.31006
230	-3.93677	-3.63159	-4.63867	-4.76074	-6.37817	-6.80542	-6.53076	-8.45337	-8.11767	-8.66699	-8.42285	-9.552	-12.0544	-10.376		230	-6.71387	-7.23267	-6.95801	-7.23267	-9.15527	-10.2234	-9.18579	-10.4675	-11.5051	-10.8032	-12.0239	-10.6506	-11.4746	-10.2234		230	-9.46045	-8.54492	-9.06372	-11.8713	-10.0708	-9.52148	-10.0708	-10.2539	-9.61304	-10.5286	-10.3455	-9.42993	-10.4065	-10.5591		230	-5.27954
231	-3.93677	-3.66211	-4.63867	-4.79126	-6.37817	-6.83594	-6.56128	-8.5144	-8.14819	-8.69751	-8.45337	-9.58252	-12.0544	-10.4065		231	-6.65283	-7.2937	-6.95801	-7.2937	-9.12475	-10.2234	-9.21631	-10.5591	-11.5356	-10.7727	-11.9629	-10.6506	-11.5356	-10.1929		231	-9.46045	-8.5144	-9.06372	-11.9324	-10.0403	-9.552	-10.1013	-10.3149	-9.58252	-10.437	-10.3455	-9.42993	-10.3455	-10.5896		231	-5.27954
232	-3.96728	-3.66211	-4.63867	-4.82178	-6.34766	-6.89697	-6.65283	-8.60596	-8.20923	-8.69751	-8.48389	-9.58252	-12.0239	-10.437		232	-6.62231	-7.32422	-6.92749	-7.35474	-9.12475	-10.2234	-9.24683	-10.5896	-11.5356	-10.7117	-11.9018	-10.5896	-11.5967	-10.1318		232	-9.49097	-8.48389	-9.06372	-11.9629	-10.0403	-9.61304	-10.1318	-10.376	-9.58252	-10.3455	-10.3455	-9.42993	-10.2844	-10.6201		232	-5.31006
233	-3.9978	-3.63159	-4.60815	-4.85229	-6.31714	-6.92749	-6.71387	-8.69751	-8.23975	-8.69751	-8.5144	-9.61304	-11.9629	-10.4675		233	-6.5918	-7.35474	-6.92749	-7.41577	-9.09424	-10.2539	-9.27734	-10.6201	-11.5662	-10.6812	-11.8408	-10.5286	-11.6882	-10.0708		233	-9.52148	-8.48389	-9.0332	-11.9934	-10.0098	-9.64355	-10.1318	-10.437	-9.61304	-10.2539	-10.3455	-9.42993	-10.2539	-10.6506		233	-5.31006
234	-4.02832	-3.60107	-4.60815	-4.82178	-6.2561	-6.95801	-6.80542	-8.78906	-8.30078	-8.66699	-8.57544	-9.64355	-11.9324	-10.4675		234	-6.56128	-7.35474	-6.92749	-7.47681	-9.06372	-10.2234	-9.27734	-10.6201	-11.5662	-10.6812	-11.7493	-10.437	-11.7188	-10.0098		234	-9.58252	-8.48389	-9.00268	-12.0239	-10.0098	-9.67407	-10.1623	-10.498	-9.61304	-10.1623	-10.3149	-9.46045	-10.1929	-10.6506		234	-5.34058
235	-4.02832	-3.57056	-4.60815	-4.79126	-6.19507	-6.95801	-6.89697	-8.8501	-8.36182	-8.66699	-8.63647	-9.67407	-11.9324	-10.4675		235	-6.56128	-7.35474	-6.92749	-7.53784	-9.06372	-10.2234	-9.27734	-10.5591	-11.5662	-10.6506	-11.6882	-10.3149	-11.7798	-9.94873		235	-9.61304	-8.48389	-8.94165	-11.9934	-9.97925	-9.67407	-10.1318	-10.5591	-9.67407	-10.0403	-10.2844	-9.49097	-10.1623	-10.6506		235	-5.34058
236	-4.02832	-3.50952	-4.60815	-4.76074	-6.13403	-6.98852	-6.98852	-8.91113	-8.42285	-8.63647	-8.66699	-9.70459	-11.9324	-10.4675		236	-6.56128	-7.32422	-6.92749	-7.59888	-9.0332	-10.1929	-9.27734	-10.498	-11.5356	-10.6201	-11.5967	-10.1929	-11.8103	-9.88769		236	-9.67407	-8.5144	-8.88061	-11.9629	-9.97925	-9.67407	-10.1013	-10.5896	-9.70459	-9.97925	-10.2539	-9.552	-10.1318	-10.6506		236	-5.37109
237	-4.02832	-3.44849	-4.60815	-4.73022	-6.073	-6.98852	-7.1106	-8.97217	-8.45337	-8.60596	-8.72803	-9.73511	-11.9934	-10.437		237	-6.56128	-7.2937	-6.89697	-7.62939	-9.0332	-10.1623	-9.24683	-10.437	-11.5356	-10.6201	-11.5356	-10.0708	-11.8408	-9.88769		237	-9.70459	-8.5144	-8.81958	-11.9018	-9.94873	-9.67407	-10.0708	-10.6201	-9.76562	-9.91821	-10.1929	-9.58252	-10.1013	-10.6201		237	-5.40161
238	-3.9978	-3.38745	-4.60815	-4.73022	-6.04248	-6.98852	-7.20215	-9.0332	-8.5144	-8.60596	-8.78906	-9.76562	-12.0544	-10.4065		238	-6.62231	-7.23267	-6.89697	-7.65991	-9.0332	-10.1318	-9.21631	-10.3455	-11.5051	-10.5591	-11.4746	-9.97925	-11.8408	-9.88769		238	-9.70459	-8.54492	-8.78906	-11.8408	-9.88769	-9.61304	-10.0403	-10.6506	-9.79614	-9.88769	-10.1318	-9.58252	-10.1013	-10.5896		238	-5.43213
239	-3.96728	-3.35693	-4.57764	-4.69971	-6.01196	-6.98852	-7.2937	-9.06372	-8.60596	-8.57544	-8.8501	-9.76562	-12.146	-10.4065		239	-6.65283	-7.20215	-6.89697	-7.65991	-9.06372	-10.1013	-9.18579	-10.2844	-11.4746	-10.5286	-11.3831	-9.88769	-11.8103	-9.94873		239	-9.70459	-8.60596	-8.72803	-11.7493	-9.82666	-9.58252	-9.97925	-10.6506	-9.85718	-9.88769	-10.0708	-9.58252	-10.0708	-10.5286		239	-5.46265
240	-3.93677	-3.2959	-4.57764	-4.73022	-5.98144	-6.98852	-7.38525	-9.09424	-8.66699	-8.57544	-8.88061	-9.79614	-12.2376	-10.376		240	-6.68335	-7.17163	-6.86645	-7.65991	-9.09424	-10.0403	-9.15527	-10.2234	-11.4746	-10.4675	-11.322	-9.82666	-11.7798	-10.0098		240	-9.70459	-8.63647	-8.72803	-11.6882	-9.76562	-9.49097	-9.94873	-10.6506	-9.94873	-9.88769	-10.0098	-9.552	-10.0708	-10.4675		240	-5.46265
241	-3.90625	-3.2959	-4.57764	-4.76074	-5.95093	-6.98852	-7.47681	-9.09424	-8.72803	-8.57544	-8.94165	-9.79614	-12.3596	-10.376		241	-6.71387	-7.14111	-6.86645	-7.65991	-9.12475	-10.0098	-9.12475	-10.1929	-11.4441	-10.437	-11.261	-9.79614	-11.7493	-10.0708		241	-9.67407	-8.69751	-8.69751	-11.5967	-9.70459	-9.42993	-9.91821	-10.6201	-10.0098	-9.91821	-9.94873	-9.52148	-10.0403	-10.4065		241	-5.46265
242	-3.90625	-3.26538	-4.57764	-4.79126	-5.92041	-6.98852	-7.53784	-9.06372	-8.78906	-8.54492	-8.97217	-9.79614	-12.4512	-10.376		242	-6.74438	-7.1106	-6.89697	-7.62939	-9.15527	-10.0098	-9.09424	-10.1623	-11.4136	-10.376	-11.1694	-9.76562	-11.6882	-10.1623		242	-9.64355	-8.75854	-8.69751	-11.5356	-9.61304	-9.3689	-9.88769	-10.5896	-10.1013	-9.97925	-9.88769	-9.49097	-10.0098	-10.3455		242	-5.43213
243	-3.87573	-3.26538	-4.60815	-4.82178	-5.92041	-6.98852	-7.59888	-9.06372	-8.81958	-8.54492	-8.97217	-9.79614	-12.5732	-10.376		243	-6.7749	-7.08008	-6.89697	-7.59888	-9.21631	-9.97925	-9.06372	-10.1623	-11.3831	-10.3455	-11.1084	-9.79614	-11.5967	-10.2539		243	-9.58252	-8.81958	-8.72803	-11.5051	-9.552	-9.30786	-9.88769	-10.5286	-10.1929	-10.0403	-9.82666	-9.46045	-9.97925	-10.2844		243	-5.37109
244	-3.87573	-3.26538	-4.60815	-4.85229	-5.92041	-7.01904	-7.69043	-9.0332	-8.8501	-8.54492	-9.00268	-9.76562	-12.6648	-10.4065		244	-6.80542	-7.04956	-6.92749	-7.56836	-9.24683	-9.97925	-9.0332	-10.1318	-11.3831	-10.3149	-11.0168	-9.85718	-11.5051	-10.3455		244	-9.52148	-8.88061	-8.72803	-11.4746	-9.52148	-9.24683	-9.85718	-10.4675	-10.3149	-10.1013	-9.79614	-9.42993	-9.91821	-10.1929		244	-5.34058
245	-3.87573	-3.26538	-4.63867	-4.88281	-5.92041	-7.01904	-7.72095	-9.00268	-8.88061	-8.54492	-9.0332	-9.76562	-12.7563	-10.4675		245	-6.80542	-7.01904	-6.95801	-7.53784	-9.30786	-9.94873	-9.0332	-10.0708	-11.3525	-10.2844	-10.9558	-9.91821	-11.4136	-10.437		245	-9.46045	-8.91113	-8.75854	-11.4441	-9.49097	-9.21631	-9.85718	-10.4065	-10.4065	-10.1623	-9.73511	-9.42993	-9.88769	-10.1318		245	-5.27954
246	-3.90625	-3.26538	-4.66919	-4.88281	-5.92041	-7.04956	-7.78198	-9.00268	-8.88061	-8.54492	-9.06372	-9.76562	-12.8174	-10.5286		246	-6.83594	-7.01904	-6.98852	-7.47681	-9.33838	-9.94873	-9.00268	-10.0403	-11.3525	-10.2844	-10.8643	-10.0098	-11.2915	-10.498		246	-9.42993	-8.94165	-8.75854	-11.4136	-9.46045	-9.21631	-9.82666	-10.3149	-10.5286	-10.2234	-9.70459	-9.42993	-9.82666	-10.0708		246	-5.21851
247	-3.90625	-3.26538	-4.66919	-4.85229	-5.92041	-7.04956	-7.8125	-8.97217	-8.8501	-8.57544	-9.09424	-9.73511	-12.8784	-10.5896		247	-6.83594	-7.01904	-7.04956	-7.41577	-9.33838	-9.94873	-8.97217	-9.97925	-11.322	-10.2844	-10.8032	-10.1013	-11.1999	-10.5896		247	-9.39941	-8.94165	-8.78906	-11.4136	-9.46045	-9.18579	-9.79614	-10.2234	-10.5896	-10.2539	-9.64355	-9.42993	-9.76562	-10.0098		247	-5.15747
248	-3.93677	-3.23486	-4.66919	-4.82178	-5.95093	-7.08008	-7.87353	-8.94165	-8.8501	-8.57544	-9.12475	-9.73511	-12.9089	-10.6506		248	-6.89697	-7.01904	-7.1106	-7.38525	-9.3689	-9.94873	-8.94165	-9.91821	-11.2915	-10.2844	-10.7727	-10.1929	-11.0779	-10.6506		248	-9.3689	-8.91113	-8.78906	-11.4136	-9.46045	-9.21631	-9.76562	-10.1318	-10.6812	-10.3149	-9.58252	-9.46045	-9.73511	-9.94873		248	-5.12695
249	-3.96728	-3.20435	-4.66919	-4.79126	-5.95093	-7.08008	-7.90405	-8.91113	-8.81958	-8.60596	-9.18579	-9.70459	-12.9395	-10.7422		249	-6.92749	-7.01904	-7.17163	-7.32422	-9.3689	-9.94873	-8.91113	-9.85718	-11.261	-10.2844	-10.7422	-10.3149	-10.9863	-10.7117		249	-9.33838	-8.88061	-8.78906	-11.3831	-9.49097	-9.21631	-9.73511	-10.0403	-10.7117	-10.3149	-9.552	-9.46045	-9.70459	-9.88769		249	-5.09644
250	-4.02832	-3.14331	-4.66919	-4.76074	-5.98144	-7.1106	-7.90405	-8.88061	-8.81958	-8.66699	-9.21631	-9.67407	-12.97	-10.8032		250	-6.98852	-7.04956	-7.23267	-7.2937	-9.39941	-9.94873	-8.88061	-9.79614	-11.2305	-10.3149	-10.7422	-10.376	-10.8948	-10.7422		250	-9.30786	-8.8501	-8.78906	-11.3525	-9.49097	-9.24683	-9.70459	-9.94873	-10.7422	-10.3455	-9.49097	-9.49097	-9.73511	-9.85718		250	-5.06592
251	-4.05884	-3.08228	-4.66919	-4.73022	-6.01196	-7.1106	-7.90405	-8.8501	-8.81958	-8.72803	-9.24683	-9.67407	-12.97	-10.8643		251	-7.04956	-7.08008	-7.2937	-7.23267	-9.39941	-9.97925	-8.8501	-9.76562	-11.1999	-10.3149	-10.7727	-10.4675	-10.8337	-10.7727		251	-9.30786	-8.81958	-8.78906	-11.322	-9.52148	-9.27734	-9.64355	-9.88769	-10.7422	-10.3149	-9.42993	-9.49097	-9.73511	-9.82666		251	-5.0354
252	-4.08935	-3.02124	-4.66919	-4.66919	-6.04248	-7.14111	-7.90405	-8.81958	-8.81958	-8.78906	-9.27734	-9.64355	-12.97	-10.8948		252	-7.1106	-7.08008	-7.35474	-7.23267	-9.42993	-9.97925	-8.78906	-9.73511	-11.1694	-10.3455	-10.8032	-10.498	-10.7727	-10.7727		252	-9.27734	-8.78906	-8.78906	-11.2915	-9.552	-9.33838	-9.61304	-9.82666	-10.7117	-10.2844	-9.39941	-9.52148	-9.79614	-9.79614		252	-5.00488
253	-4.15039	-2.99072	-4.66919	-4.63867	-6.073	-7.14111	-7.87353	-8.78906	-8.8501	-8.8501	-9.30786	-9.61304	-12.9395	-10.9253		253	-7.14111	-7.1106	-7.41577	-7.20215	-9.46045	-10.0098	-8.75854	-9.70459	-11.1389	-10.3455	-10.8643	-10.5286	-10.7422	-10.7727		253	-9.21631	-8.75854	-8.78906	-11.261	-9.552	-9.3689	-9.552	-9.76562	-10.6812	-10.2539	-9.33838	-9.49097	-9.82666	-9.79614		253	-4.97436
254	-4.18091	-2.92969	-4.69971	-4.57764	-6.073	-7.14111	-7.8125	-8.75854	-8.91113	-8.91113	-9.30786	-9.58252	-12.9089	-10.9253		254	-7.20215	-7.1106	-7.47681	-7.20215	-9.49097	-10.0403	-8.72803	-9.70459	-11.1389	-10.3455	-10.9253	-10.5286	-10.7117	-10.7422		254	-9.18579	-8.75854	-8.78906	-11.1999	-9.52148	-9.42993	-9.52148	-9.73511	-10.6201	-10.2234	-9.27734	-9.46045	-9.88769	-9.79614		254	-4.91333
255	-4.21143	-2.92969	-4.69971	-4.54712	-6.10352	-7.14111	-7.75146	-8.72803	-8.94165	-8.94165	-9.27734	-9.552	-12.8479	-10.9253		255	-7.23267	-7.14111	-7.53784	-7.20215	-9.52148	-10.0708	-8.69751	-9.70459	-11.1389	-10.3455	-10.9558	-10.498	-10.6812	-10.7117		255	-9.12475	-8.75854	-8.81958	-11.1694	-9.52148	-9.49097	-9.49097	-9.70459	-10.5591	-10.1929	-9.24683	-9.39941	-9.91821	-9.82666		255	-4.88281
256	-4.24194	-2.92969	-4.69971	-4.48608	-6.13403	-7.1106	-7.69043	-8.72803	-8.97217	-8.97217	-9.24683	-9.49097	-12.7869	-10.8948		256	-7.26318	-7.14111	-7.59888	-7.23267	-9.552	-10.0708	-8.69751	-9.67407	-11.1389	-10.3149	-10.9863	-10.4675	-10.6812	-10.6812		256	-9.0332	-8.75854	-8.8501	-11.1084	-9.49097	-9.552	-9.42993	-9.70459	-10.498	-10.1318	-9.21631	-9.33838	-9.94873	-9.85718		256	-4.82178
257	-4.24194	-2.9602	-4.73022	-4.42505	-6.13403	-7.08008	-7.62939	-8.72803	-9.00268	-8.97217	-9.21631	-9.46045	-12.7258	-10.8337		257	-7.26318	-7.14111	-7.65991	-7.26318	-9.552	-10.0708	-8.69751	-9.67407	-11.1694	-10.3149	-11.0168	-10.4065	-10.6506	-10.6506		257	-8.97217	-8.78906	-8.88061	-11.0779	-9.46045	-9.61304	-9.39941	-9.67407	-10.437	-10.1013	-9.18579	-9.24683	-9.97925	-9.88769		257	-4.76074
258	-4.24194	-2.99072	-4.73022	-4.36401	-6.16455	-7.01904	-7.53784	-8.72803	-9.00268	-8.94165	-9.15527	-9.39941	-12.6343	-10.7422		258	-7.26318	-7.14111	-7.69043	-7.26318	-9.52148	-10.0708	-8.69751	-9.67407	-11.1999	-10.3149	-10.9863	-10.376	-10.6506	-10.5896		258	-8.88061	-8.78906	-8.94165	-11.0474	-9.46045	-9.64355	-9.3689	-9.67407	-10.4065	-10.0403	-9.18579	-9.18579	-9.94873	-9.91821		258	-4.69971
259	-4.24194	-3.05176	-4.73022	-4.30298	-6.19507	-6.95801	-7.47681	-8.72803	-9.00268	-8.91113	-9.09424	-9.33838	-12.5427	-10.6506		259	-7.26318	-7.14111	-7.72095	-7.2937	-9.46045	-10.0708	-8.72803	-9.67407	-11.2305	-10.3149	-10.9558	-10.376	-10.6812	-10.5591		259	-8.78906	-8.78906	-9.00268	-11.0168	-9.42993	-9.70459	-9.33838	-9.67407	-10.3455	-10.0098	-9.18579	-9.12475	-9.91821	-9.94873		259	-4.66919
260	-4.24194	-3.11279	-4.69971	-4.27246	-6.19507	-6.89697	-7.41577	-8.75854	-8.97217	-8.88061	-9.00268	-9.24683	-12.4207	-10.5286		260	-7.26318	-7.1106	-7.72095	-7.32422	-9.39941	-10.0403	-8.75854	-9.67407	-11.2915	-10.3149	-10.8643	-10.376	-10.6812	-10.5286		260	-8.72803	-8.81958	-9.06372	-10.9863	-9.42993	-9.76562	-9.33838	-9.67407	-10.3149	-9.97925	-9.21631	-9.06372	-9.88769	-10.0098		260	-4.66919
261	-4.21143	-3.20435	-4.66919	-4.24194	-6.22559	-6.80542	-7.32422	-8.75854	-8.94165	-8.8501	-8.94165	-9.18579	-12.2986	-10.4065		261	-7.26318	-7.1106	-7.72095	-7.35474	-9.27734	-9.97925	-8.81958	-9.67407	-11.322	-10.3149	-10.8032	-10.4065	-10.7422	-10.498		261	-8.66699	-8.81958	-9.09424	-11.0168	-9.42993	-9.79614	-9.33838	-9.67407	-10.3149	-9.94873	-9.24683	-9.0332	-9.85718	-10.0403		261	-4.66919
262	-4.21143	-3.26538	-4.63867	-4.21143	-6.2561	-6.7749	-7.26318	-8.78906	-8.88061	-8.78906	-8.88061	-9.09424	-12.146	-10.3149		262	-7.26318	-7.08008	-7.69043	-7.38525	-9.18579	-9.91821	-8.8501	-9.67407	-11.3525	-10.376	-10.7117	-10.4675	-10.7727	-10.498		262	-8.60596	-8.81958	-9.12475	-11.0168	-9.46045	-9.82666	-9.33838	-9.67407	-10.2844	-9.91821	-9.30786	-9.0332	-9.79614	-10.1013		262	-4.66919
263	-4.21143	-3.32642	-4.60815	-4.24194	-6.2561	-6.71387	-7.20215	-8.78906	-8.81958	-8.75854	-8.81958	-9.0332	-11.9934	-10.1929		263	-7.26318	-7.04956	-7.65991	-7.41577	-9.06372	-9.88769	-8.88061	-9.70459	-11.3831	-10.4065	-10.6506	-10.5591	-10.8032	-10.498		263	-8.57544	-8.8501	-9.15527	-11.0779	-9.49097	-9.85718	-9.33838	-9.64355	-10.2844	-9.88769	-9.3689	-9.0332	-9.76562	-10.1318		263	-4.73022
264	-4.18091	-3.35693	-4.57764	-4.27246	-6.28662	-6.68335	-7.14111	-8.78906	-8.78906	-8.72803	-8.78906	-8.97217	-11.8103	-10.1013		264	-7.2937	-6.98852	-7.62939	-7.44629	-8.97217	-9.82666	-8.91113	-9.76562	-11.4136	-10.4675	-10.5896	-10.6812	-10.8337	-10.4675		264	-8.54492	-8.8501	-9.15527	-11.1084	-9.552	-9.85718	-9.3689	-9.64355	-10.2844	-9.85718	-9.42993	-9.06372	-9.73511	-10.1929		264	-4.79126
265	-4.18091	-3.38745	-4.54712	-4.3335	-6.31714	-6.68335	-7.1106	-8.78906	-8.72803	-8.72803	-8.75854	-8.91113	-11.6577	-10.0403		265	-7.32422	-6.92749	-7.56836	-7.47681	-8.91113	-9.76562	-8.91113	-9.82666	-11.4136	-10.498	-10.5591	-10.8032	-10.8337	-10.4675		265	-8.54492	-8.88061	-9.15527	-11.1389	-9.61304	-9.88769	-9.39941	-9.61304	-10.3149	-9.85718	-9.49097	-9.09424	-9.73511	-10.2234		265	-4.85229
266	-4.18091	-3.38745	-4.5166	-4.42505	-6.34766	-6.65283	-7.08008	-8.75854	-8.69751	-8.72803	-8.75854	-8.8501	-11.4746	-9.97925		266	-7.35474	-6.89697	-7.50732	-7.50732	-8.8501	-9.73511	-8.91113	-9.88769	-11.4136	-10.5591	-10.5591	-10.9253	-10.8337	-10.437		266	-8.54492	-8.88061	-9.15527	-11.1999	-9.67407	-9.85718	-9.39941	-9.61304	-10.3149	-9.88769	-9.552	-9.15527	-9.73511	-10.2844		266	-4.91333
267	-4.18091	-3.38745	-4.5166	-4.54712	-6.37817	-6.65283	-7.08008	-8.72803	-8.66699	-8.75854	-8.75854	-8.8501	-11.322	-9.94873		267	-7.38525	-6.83594	-7.44629	-7.53784	-8.81958	-9.67407	-8.94165	-9.94873	-11.3831	-10.5896	-10.5591	-11.0779	-10.8032	-10.437		267	-8.54492	-8.91113	-9.15527	-11.2305	-9.73511	-9.85718	-9.39941	-9.58252	-10.3149	-9.88769	-9.61304	-9.18579	-9.76562	-10.3149		267	-4.94385
268	-4.18091	-3.38745	-4.5166	-4.69971	-6.40869	-6.65283	-7.1106	-8.69751	-8.63647	-8.75854	-8.75854	-8.8501	-11.1999	-9.94873		268	-7.41577	-6.80542	-7.38525	-7.53784	-8.81958	-9.64355	-8.94165	-9.97925	-11.3525	-10.6201	-10.5896	-11.1694	-10.7727	-10.4065		268	-8.57544	-8.91113	-9.12475	-11.261	-9.79614	-9.82666	-9.39941	-9.552	-10.3149	-9.91821	-9.67407	-9.24683	-9.82666	-10.376		268	-5.00488
269	-4.18091	-3.38745	-4.5166	-4.85229	-6.40869	-6.65283	-7.17163	-8.66699	-8.60596	-8.78906	-8.78906	-8.8501	-11.0779	-9.94873		269	-7.44629	-6.7749	-7.35474	-7.53784	-8.8501	-9.64355	-8.94165	-10.0403	-11.322	-10.6201	-10.6201	-11.2915	-10.7117	-10.437		269	-8.57544	-8.94165	-9.09424	-11.2915	-9.82666	-9.79614	-9.39941	-9.52148	-10.2844	-9.91821	-9.73511	-9.30786	-9.91821	-10.376		269	-5.0354
270	-4.15039	-3.38745	-4.5166	-5.00488	-6.40869	-6.65283	-7.23267	-8.63647	-8.60596	-8.78906	-8.78906	-8.88061	-11.0168	-9.97925		270	-7.44629	-6.7749	-7.32422	-7.56836	-8.88061	-9.61304	-8.94165	-10.0403	-11.261	-10.6201	-10.6506	-11.3525	-10.6812	-10.437		270	-8.60596	-8.94165	-9.09424	-11.2915	-9.88769	-9.73511	-9.3689	-9.52148	-10.2844	-9.91821	-9.76562	-9.3689	-9.97925	-10.4065		270	-5.0354
271	-4.11987	-3.38745	-4.5166	-5.15747	-6.40869	-6.62231	-7.32422	-8.60596	-8.57544	-8.81958	-8.81958	-8.91113	-10.9863	-10.0098		271	-7.47681	-6.7749	-7.32422	-7.53784	-8.94165	-9.64355	-8.94165	-10.0708	-11.1999	-10.5896	-10.6812	-11.4136	-10.6506	-10.4675		271	-8.63647	-8.97217	-9.06372	-11.322	-9.91821	-9.70459	-9.33838	-9.49097	-10.2539	-9.91821	-9.82666	-9.42993	-10.1013	-10.4065		271	-5.06592
272	-4.08935	-3.38745	-4.5166	-5.31006	-6.40869	-6.62231	-7.41577	-8.57544	-8.54492	-8.8501	-8.81958	-8.91113	-11.0168	-10.0403		272	-7.47681	-6.7749	-7.2937	-7.53784	-9.00268	-9.64355	-8.97217	-10.0708	-11.1694	-10.5591	-10.6506	-11.4441	-10.6201	-10.5286		272	-8.69751	-9.00268	-9.0332	-11.322	-9.94873	-9.64355	-9.30786	-9.49097	-10.1929	-9.91821	-9.85718	-9.46045	-10.2234	-10.4065		272	-5.06592
273	-4.05884	-3.41797	-4.5166	-5.43213	-6.37817	-6.62231	-7.50732	-8.54492	-8.48389	-8.8501	-8.81958	-8.88061	-11.0779	-10.0708		273	-7.50732	-6.7749	-7.2937	-7.50732	-9.06372	-9.67407	-9.00268	-10.0403	-11.1084	-10.498	-10.6201	-11.4136	-10.5896	-10.5896		273	-8.72803	-9.00268	-9.00268	-11.3525	-9.97925	-9.58252	-9.27734	-9.49097	-10.1623	-9.91821	-9.88769	-9.52148	-10.3455	-10.437		273	-5.06592
274	-4.02832	-3.44849	-4.5166	-5.52368	-6.34766	-6.62231	-7.59888	-8.5144	-8.45337	-8.8501	-8.81958	-8.8501	-11.1694	-10.0708		274	-7.53784	-6.80542	-7.2937	-7.47681	-9.12475	-9.70459	-9.0332	-10.0403	-11.0474	-10.437	-10.5896	-11.4136	-10.5591	-10.6506		274	-8.78906	-9.0332	-8.97217	-11.3525	-10.0098	-9.52148	-9.21631	-9.49097	-10.1013	-9.91821	-9.88769	-9.58252	-10.4675	-10.437		274	-5.06592
275	-3.9978	-3.479	-4.5166	-5.58472	-6.31714	-6.62231	-7.65991	-8.5144	-8.42285	-8.88061	-8.78906	-8.78906	-11.261	-10.0708		275	-7.56836	-6.80542	-7.26318	-7.44629	-9.15527	-9.73511	-9.06372	-10.0098	-10.9558	-10.376	-10.5286	-11.3525	-10.5591	-10.7422		275	-8.8501	-9.06372	-8.94165	-11.3831	-10.0098	-9.46045	-9.18579	-9.52148	-10.0708	-9.91821	-9.91821	-9.61304	-10.5896	-10.437		275	-5.09644
276	-3.9978	-3.479	-4.48608	-5.61523	-6.31714	-6.65283	-7.72095	-8.48389	-8.39233	-8.88061	-8.78906	-8.69751	-11.3831	-10.0708		276	-7.62939	-6.80542	-7.23267	-7.41577	-9.18579	-9.76562	-9.09424	-10.0098	-10.8948	-10.2844	-10.498	-11.2915	-10.5286	-10.8032		276	-8.91113	-9.09424	-8.91113	-11.4136	-10.0403	-9.39941	-9.12475	-9.552	-10.0098	-9.94873	-9.91821	-9.67407	-10.7117	-10.498		276	-5.09644
277	-3.96728	-3.479	-4.48608	-5.61523	-6.31714	-6.68335	-7.75146	-8.45337	-8.36182	-8.88061	-8.75854	-8.57544	-11.5051	-10.0403		277	-7.72095	-6.80542	-7.20215	-7.38525	-9.24683	-9.82666	-9.15527	-10.0098	-10.8032	-10.2234	-10.4675	-11.261	-10.5286	-10.8948		277	-8.97217	-9.09424	-8.88061	-11.4136	-10.0403	-9.3689	-9.09424	-9.58252	-9.94873	-9.97925	-9.91821	-9.70459	-10.8032	-10.5286		277	-5.12695
278	-3.96728	-3.479	-4.48608	-5.5542	-6.34766	-6.71387	-7.75146	-8.45337	-8.3313	-8.91113	-8.75854	-8.45337	-11.5967	-10.0098		278	-7.8125	-6.83594	-7.20215	-7.35474	-9.27734	-9.82666	-9.21631	-10.0403	-10.6812	-10.1318	-10.437	-11.1999	-10.5286	-10.9558		278	-9.0332	-9.12475	-8.8501	-11.4441	-10.0708	-9.33838	-9.06372	-9.61304	-9.88769	-10.0098	-9.88769	-9.76562	-10.8948	-10.5896		278	-5.15747
279	-3.93677	-3.479	-4.45557	-5.49316	-6.40869	-6.74438	-7.75146	-8.42285	-8.3313	-8.91113	-8.72803	-8.36182	-11.6577	-9.97925		279	-7.93457	-6.83594	-7.17163	-7.32422	-9.30786	-9.85718	-9.30786	-10.1013	-10.5896	-10.0708	-10.4675	-11.1694	-10.5591	-10.9863		279	-9.09424	-9.12475	-8.81958	-11.4746	-10.1013	-9.30786	-9.0332	-9.64355	-9.82666	-10.0708	-9.88769	-9.79614	-10.9558	-10.6812		279	-5.15747
280	-3.93677	-3.44849	-4.45557	-5.40161	-6.46973	-6.7749	-7.75146	-8.42285	-8.3313	-8.91113	-8.72803	-8.27026	-11.7188	-9.97925		280	-8.05664	-6.86645	-7.17163	-7.2937	-9.33838	-9.88769	-9.3689	-10.1318	-10.498	-10.0098	-10.498	-11.1694	-10.5896	-11.0168		280	-9.12475	-9.12475	-8.81958	-11.5051	-10.1013	-9.27734	-9.0332	-9.67407	-9.79614	-10.1013	-9.85718	-9.82666	-10.9863	-10.7422		280	-5.18799
281	-3.93677	-3.41797	-4.42505	-5.31006	-6.5918	-6.83594	-7.72095	-8.42285	-8.36182	-8.91113	-8.72803	-8.20923	-11.7188	-9.94873		281	-8.20923	-6.89697	-7.17163	-7.26318	-9.3689	-9.91821	-9.46045	-10.2234	-10.376	-9.94873	-10.5591	-11.1694	-10.6201	-11.0168		281	-9.18579	-9.12475	-8.78906	-11.5356	-10.1318	-9.27734	-9.0332	-9.70459	-9.73511	-10.1623	-9.79614	-9.85718	-10.9863	-10.8337		281	-5.18799
282	-3.93677	-3.38745	-4.39453	-5.21851	-6.68335	-6.86645	-7.69043	-8.45337	-8.39233	-8.88061	-8.72803	-8.17871	-11.7188	-9.94873		282	-8.30078	-6.92749	-7.17163	-7.23267	-9.3689	-9.91821	-9.552	-10.2844	-10.3149	-9.88769	-10.6506	-11.1999	-10.7117	-11.0168		282	-9.21631	-9.12475	-8.78906	-11.5662	-10.1318	-9.27734	-9.0332	-9.73511	-9.70459	-10.2234	-9.76562	-9.88769	-10.9863	-10.9253		282	-5.18799
283	-3.93677	-3.38745	-4.36401	-5.15747	-6.7749	-6.86645	-7.65991	-8.45337	-8.45337	-8.8501	-8.75854	-8.17871	-11.6882	-9.97925		283	-8.42285	-6.92749	-7.20215	-7.23267	-9.39941	-9.94873	-9.61304	-10.376	-10.2234	-9.82666	-10.7117	-11.2305	-10.7727	-10.9558		283	-9.21631	-9.15527	-8.78906	-11.6272	-10.1013	-9.27734	-9.06372	-9.73511	-9.67407	-10.2539	-9.70459	-9.88769	-10.9558	-10.9863		283	-5.18799
284	-3.93677	-3.35693	-4.3335	-5.09644	-6.83594	-6.89697	-7.65991	-8.45337	-8.48389	-8.8501	-8.78906	-8.20923	-11.6272	-10.0098		284	-8.48389	-6.95801	-7.23267	-7.20215	-9.42993	-9.97925	-9.67407	-10.4675	-10.1929	-9.79614	-10.7727	-11.261	-10.8643	-10.9253		284	-9.24683	-9.15527	-8.78906	-11.6577	-10.1013	-9.27734	-9.12475	-9.76562	-9.67407	-10.2844	-9.64355	-9.85718	-10.8948	-11.0168		284	-5.18799
285	-3.96728	-3.38745	-4.27246	-5.0354	-6.89697	-6.89697	-7.65991	-8.48389	-8.54492	-8.81958	-8.8501	-8.30078	-11.5662	-10.0708		285	-8.5144	-6.98852	-7.23267	-7.17163	-9.42993	-9.97925	-9.73511	-10.5591	-10.1623	-9.76562	-10.8337	-11.2915	-10.9558	-10.8643		285	-9.21631	-9.18579	-8.81958	-11.7493	-10.0708	-9.30786	-9.15527	-9.79614	-9.67407	-10.3149	-9.58252	-9.82666	-10.8643	-11.0474		285	-5.21851
286	-3.96728	-3.38745	-4.24194	-5.00488	-6.92749	-6.89697	-7.69043	-8.48389	-8.60596	-8.78906	-8.91113	-8.39233	-11.5051	-10.1318		286	-8.54492	-6.98852	-7.26318	-7.1106	-9.42993	-10.0098	-9.76562	-10.6506	-10.1623	-9.76562	-10.8337	-11.2915	-11.0779	-10.8032		286	-9.21631	-9.21631	-8.81958	-11.8103	-10.0708	-9.33838	-9.21631	-9.79614	-9.70459	-10.3455	-9.52148	-9.76562	-10.8032	-11.0168		286	-5.21851
287	-3.96728	-3.41797	-4.18091	-4.97436	-6.92749	-6.89697	-7.72095	-8.48389	-8.66699	-8.78906	-8.97217	-8.5144	-11.4746	-10.2234		287	-8.5144	-6.98852	-7.26318	-7.08008	-9.42993	-10.0708	-9.76562	-10.7117	-10.1929	-9.76562	-10.8337	-11.322	-11.1694	-10.7422		287	-9.18579	-9.24683	-8.78906	-11.8713	-10.0403	-9.39941	-9.27734	-9.82666	-9.76562	-10.376	-9.49097	-9.67407	-10.7422	-10.9863		287	-5.24902
288	-3.96728	-3.44849	-4.15039	-4.97436	-6.89697	-6.86645	-7.78198	-8.48389	-8.72803	-8.78906	-9.0332	-8.63647	-11.4441	-10.2844		288	-8.5144	-6.95801	-7.26318	-7.04956	-9.39941	-10.1013	-9.76562	-10.7727	-10.2234	-9.76562	-10.7727	-11.2915	-11.2915	-10.6506		288	-9.15527	-9.27734	-8.78906	-11.9324	-10.0403	-9.46045	-9.30786	-9.82666	-9.79614	-10.4065	-9.46045	-9.61304	-10.6506	-10.9253		288	-5.27954
289	-3.96728	-3.44849	-4.15039	-4.97436	-6.86645	-6.86645	-7.84302	-8.45337	-8.78906	-8.78906	-9.12475	-8.75854	-11.4441	-10.3455		289	-8.45337	-6.92749	-7.26318	-7.01904	-9.3689	-10.1318	-9.73511	-10.8032	-10.2844	-9.79614	-10.7117	-11.261	-11.4136	-10.5896		289	-9.15527	-9.30786	-8.75854	-11.9934	-10.0708	-9.552	-9.33838	-9.85718	-9.82666	-10.4065	-9.46045	-9.552	-10.5896	-10.8643		289	-5.31006
290	-3.96728	-3.479	-4.11987	-4.97436	-6.80542	-6.83594	-7.93457	-8.45337	-8.8501	-8.81958	-9.21631	-8.88061	-11.4746	-10.4065		290	-8.42285	-6.89697	-7.23267	-6.98852	-9.33838	-10.1929	-9.67407	-10.8032	-10.3149	-9.85718	-10.6201	-11.2305	-11.5662	-10.5286		290	-9.12475	-9.33838	-8.75854	-12.0544	-10.1013	-9.61304	-9.33838	-9.85718	-9.85718	-10.4065	-9.49097	-9.49097	-10.5286	-10.7727		290	-5.34058
291	-3.93677	-3.479	-4.11987	-5.00488	-6.7749	-6.83594	-7.9956	-8.42285	-8.88061	-8.8501	-9.30786	-9.00268	-11.5356	-10.4675		291	-8.36182	-6.86645	-7.23267	-6.98852	-9.33838	-10.2539	-9.61304	-10.7727	-10.376	-9.91821	-10.5286	-11.1694	-11.7188	-10.437		291	-9.12475	-9.33838	-8.72803	-12.085	-10.1318	-9.67407	-9.33838	-9.88769	-9.85718	-10.376	-9.52148	-9.42993	-10.4675	-10.7117		291	-5.37109
292	-3.90625	-3.479	-4.15039	-5.0354	-6.71387	-6.80542	-8.05664	-8.42285	-8.91113	-8.88061	-9.3689	-9.09424	-11.6272	-10.4675		292	-8.30078	-6.80542	-7.20215	-7.01904	-9.30786	-10.3149	-9.52148	-10.6812	-10.4065	-10.0098	-10.4065	-11.1084	-11.8713	-10.376		292	-9.12475	-9.33838	-8.69751	-12.085	-10.1929	-9.73511	-9.30786	-9.91821	-9.85718	-10.3455	-9.58252	-9.42993	-10.437	-10.6506		292	-5.37109
293	-3.87573	-3.479	-4.15039	-5.06592	-6.65283	-6.7749	-8.08716	-8.42285	-8.94165	-8.94165	-9.42993	-9.15527	-11.7188	-10.4675		293	-8.23975	-6.7749	-7.20215	-7.08008	-9.27734	-10.3455	-9.46045	-10.5896	-10.4065	-10.1013	-10.3149	-11.0168	-11.9934	-10.2844		293	-9.15527	-9.30786	-8.66699	-12.085	-10.2234	-9.79614	-9.27734	-9.91821	-9.82666	-10.3149	-9.61304	-9.39941	-10.437	-10.6201		293	-5.37109
294	-3.8147	-3.479	-4.18091	-5.09644	-6.62231	-6.74438	-8.11767	-8.39233	-8.94165	-8.97217	-9.49097	-9.21631	-11.8103	-10.4675		294	-8.17871	-6.74438	-7.20215	-7.14111	-9.27734	-10.376	-9.3689	-10.437	-10.4065	-10.1929	-10.2234	-10.9558	-12.146	-10.1929		294	-9.15527	-9.27734	-8.63647	-12.0544	-10.2844	-9.82666	-9.24683	-9.94873	-9.76562	-10.2539	-9.67407	-9.42993	-10.437	-10.6201		294	-5.34058
295	-3.75366	-3.479	-4.21143	-5.15747	-6.5918	-6.68335	-8.11767	-8.39233	-8.94165	-9.00268	-9.552	-9.21631	-11.9018	-10.4065		295	-8.08716	-6.71387	-7.20215	-7.20215	-9.27734	-10.376	-9.30786	-10.2844	-10.4065	-10.2539	-10.1623	-10.8643	-12.2376	-10.1318		295	-9.21631	-9.24683	-8.63647	-12.0239	-10.3455	-9.85718	-9.18579	-9.94873	-9.70459	-10.1929	-9.70459	-9.46045	-10.437	-10.6201		295	-5.34058
296	-3.72314	-3.50952	-4.21143	-5.21851	-6.53076	-6.65283	-8.11767	-8.39233	-8.94165	-9.0332	-9.58252	-9.21631	-11.9934	-10.376		296	-7.9956	-6.71387	-7.20215	-7.26318	-9.30786	-10.3455	-9.24683	-10.1318	-10.4065	-10.3149	-10.1318	-10.7727	-12.3291	-10.0403		296	-9.24683	-9.18579	-8.63647	-11.9629	-10.4065	-9.85718	-9.15527	-9.94873	-9.64355	-10.1318	-9.76562	-9.46045	-10.4675	-10.6506		296	-5.27954
297	-3.66211	-3.50952	-4.21143	-5.27954	-6.53076	-6.62231	-8.11767	-8.36182	-8.91113	-9.0332	-9.64355	-9.18579	-12.0544	-10.3149		297	-7.93457	-6.74438	-7.20215	-7.2937	-9.30786	-10.3149	-9.18579	-9.97925	-10.376	-10.3455	-10.1318	-10.6812	-12.3901	-9.97925		297	-9.30786	-9.15527	-8.63647	-11.9018	-10.4675	-9.82666	-9.12475	-9.91821	-9.552	-10.1013	-9.79614	-9.49097	-10.498	-10.7117		297	-5.24902
298	-3.60107	-3.57056	-4.21143	-5.34058	-6.50024	-6.5918	-8.08716	-8.36182	-8.88061	-9.0332	-9.67407	-9.15527	-12.085	-10.2539		298	-7.84302	-6.7749	-7.20215	-7.35474	-9.33838	-10.2234	-9.15527	-9.82666	-10.376	-10.3149	-10.1318	-10.5896	-12.4207	-9.88769		298	-9.33838	-9.09424	-8.69751	-11.8103	-10.498	-9.76562	-9.09424	-9.88769	-9.46045	-10.0708	-9.79614	-9.52148	-10.5286	-10.7422		298	-5.21851
299	-3.57056	-3.60107	-4.18091	-5.40161	-6.50024	-6.5918	-8.05664	-8.3313	-8.81958	-9.00268	-9.64355	-9.06372	-12.085	-10.1318		299	-7.75146	-6.83594	-7.17163	-7.35474	-9.33838	-10.1318	-9.09424	-9.67407	-10.3149	-10.2539	-10.1013	-10.437	-12.3596	-9.79614		299	-9.39941	-9.06372	-8.72803	-11.7188	-10.498	-9.73511	-9.06372	-9.85718	-9.39941	-10.0403	-9.79614	-9.49097	-10.498	-10.7727		299	-5.18799
300	-3.54004	-3.66211	-4.18091	-5.46265	-6.50024	-6.56128	-7.9956	-8.27026	-8.69751	-8.91113	-9.58252	-8.91113	-11.9934	-9.97925		300	-7.62939	-6.89697	-7.14111	-7.32422	-9.30786	-9.97925	-9.0332	-9.46045	-10.2539	-10.1013	-10.0708	-10.2234	-12.2376	-9.61304		300	-9.42993	-9.0332	-8.78906	-11.6272	-10.498	-9.64355	-9.0332	-9.79614	-9.30786	-10.0098	-9.79614	-9.49097	-10.4675	-10.7422		300	-5.15747
301	-3.50952	-3.72314	-4.11987	-5.49316	-6.50024	-6.53076	-7.90405	-8.17871	-8.5144	-8.72803	-9.42993	-8.69751	-11.7493	-9.73511		301	-7.53784	-6.95801	-7.08008	-7.26318	-9.21631	-9.79614	-8.91113	-9.21631	-10.1013	-9.85718	-9.91821	-9.88769	-11.9629	-9.27734		301	-9.46045	-9.00268	-8.8501	-11.5356	-10.498	-9.58252	-9.00268	-9.70459	-9.24683	-9.97925	-9.76562	-9.42993	-10.376	-10.6812		301	-5.12695
302	-3.50952	-3.78418	-4.08935	-5.49316	-6.43921	-6.46973	-7.75146	-7.9956	-8.17871	-8.42285	-9.12475	-8.27026	-11.2915	-9.24683		302	-7.41577	-6.98852	-6.98852	-7.14111	-9.06372	-9.552	-8.69751	-8.81958	-9.82666	-9.39941	-9.58252	-9.30786	-11.4136	-8.69751		302	-9.49097	-8.97217	-8.94165	-11.4441	-10.498	-9.52148	-8.97217	-9.61304	-9.18579	-9.94873	-9.70459	-9.33838	-10.2539	-10.5286		302	-5.12695
303	-3.54004	-3.84521	-4.02832	-5.40161	-6.31714	-6.28662	-7.47681	-7.62939	-7.65991	-7.84302	-8.48389	-7.56836	-10.4675	-8.36182		303	-7.32422	-6.95801	-6.80542	-6.92749	-8.78906	-9.12475	-8.27026	-8.20923	-9.27734	-8.66699	-8.8501	-8.3313	-10.4065	-7.65991		303	-9.49097	-8.97217	-8.97217	-11.322	-10.437	-9.42993	-8.94165	-9.52148	-9.09424	-9.85718	-9.61304	-9.18579	-10.0403	-10.2539		303	-5.09644
304	-3.54004	-3.87573	-3.90625	-5.21851	-6.04248	-5.92041	-6.95801	-6.98852	-6.7749	-6.83594	-7.38525	-6.31714	-9.0332	-6.83594		304	-7.23267	-6.86645	-6.53076	-6.53076	-8.30078	-8.48389	-7.53784	-7.20215	-8.27026	-7.38525	-7.53784	-6.68335	-8.66699	-5.82886		304	-9.49097	-8.97217	-9.0332	-11.2305	-10.376	-9.33838	-8.88061	-9.39941	-9.0332	-9.76562	-9.46045	-8.94165	-9.73511	-9.79614		304	-5.06592
305	-3.57056	-3.84521	-3.69263	-4.85229	-5.5542	-5.31006	-6.04248	-5.92041	-5.34058	-5.18799	-5.52368	-4.27246	-6.68335	-4.27246		305	-7.14111	-6.68335	-6.13403	-5.92041	-7.47681	-7.44629	-6.31714	-5.64575	-6.56128	-5.37109	-5.31006	-4.05884	-5.79834	-2.86865		305	-9.49097	-8.94165	-9.0332	-11.1084	-10.3149	-9.24683	-8.78906	-9.27734	-8.97217	-9.58252	-9.27734	-8.60596	-9.27734	-9.12475		305	-5.06592
306	-3.60107	-3.72314	-3.35693	-4.21143	-4.73022	-4.24194	-4.63867	-4.18091	-3.17383	-2.62451	-2.59399	-1.00708	-2.9602	-0.18311		306	-7.04956	-6.34766	-5.46265	-4.97436	-6.19507	-5.82886	-4.42505	-3.26538	-3.90625	-2.22778	-1.80054	0	-1.31226	1.77002		306	-9.46045	-8.94165	-9.0332	-11.0474	-10.2539	-9.18579	-8.75854	-9.15527	-8.94165	-9.39941	-9.0332	-8.20923	-8.69751	-8.23975		306	-5.0354
307	-3.63159	-3.54004	-2.80762	-3.26538	-3.41797	-2.62451	-2.50244	-1.58691	0.03052	1.12915	1.7395	3.84521	2.53296	5.92041		307	-6.98852	-5.85937	-4.54712	-3.60107	-4.3335	-3.479	-1.58691	0.15259	0.03052	2.31934	3.35693	5.92041	5.27954	8.69751		307	-9.42993	-8.97217	-9.0332	-10.9863	-10.2234	-9.12475	-8.72803	-9.09424	-8.94165	-9.21631	-8.78906	-7.69043	-7.96509	-7.1106		307	-5.00488
308	-3.66211	-3.17383	-2.04468	-1.86157	-1.5564	-0.24414	0.54932	2.10571	4.60815	6.53076	7.9956	10.8337	10.376	14.74		308	-6.95801	-5.18799	-3.26538	-1.67847	-1.77002	-0.24414	2.31934	4.91333	5.5542	8.72803	10.6506	14.2212	14.5874	18.3716		308	-9.39941	-8.97217	-9.00268	-10.9863	-10.2234	-9.12475	-8.75854	-9.09424	-9.0332	-9.06372	-8.57544	-7.14111	-7.08008	-5.79834		308	-4.97436
309	-3.66211	-2.65503	-0.94604	0	1.00708	2.99072	4.73022	7.20215	10.7727	13.7939	16.4795	20.3552	21.0571	26.7639		309	-6.92749	-4.3335	-1.61743	0.76294	1.58691	3.9978	7.47681	11.1084	12.8479	17.1509	20.2331	25.1465	26.947	31.25		309	-9.3689	-9.00268	-9.0332	-11.0168	-10.2844	-9.21631	-8.94165	-9.24683	-9.24683	-8.97217	-8.42285	-6.5918	-6.13403	-4.30298		309	-4.97436
310	-3.69263	-1.95312	0.45776	2.44141	4.3335	7.23267	10.0708	13.7329	18.6462	23.0713	27.4048	32.6538	34.8511	42.3584		310	-6.89697	-3.2959	0.36621	3.78418	5.7373	9.24683	13.8855	18.7378	21.9116	27.6489	32.196	38.8489	42.511	47.4853		310	-9.3689	-9.0332	-9.06372	-11.1389	-10.437	-9.42993	-9.21631	-9.52148	-9.61304	-9.0332	-8.45337	-6.13403	-5.18799	-2.7771		310	-4.94385
311	-3.69263	-1.0376	2.22778	5.40161	8.39233	12.3901	16.571	21.698	28.2288	34.3628	40.7715	47.7295	51.8188	61.615		311	-6.89697	-2.10571	2.68555	7.2937	10.5286	15.3198	21.3623	27.6794	32.5622	40.0696	46.2952	55.0842	61.0657	66.8945		311	-9.33838	-9.09424	-9.15527	-11.322	-10.7117	-9.73511	-9.67407	-9.97925	-10.1318	-9.21631	-8.60596	-5.76782	-4.27246	-1.31226		311	-4.94385
312	-3.69263	0	4.30298	8.75854	13.0615	18.3105	24.0479	30.8838	39.2456	47.4243	56.366	65.3686	71.6248	84.198		312	-6.92749	-0.85449	5.15747	11.0474	15.7471	21.9727	29.5105	37.4451	44.3115	53.833	61.9507	73.3032	82.0007	88.8061		312	-9.33838	-9.18579	-9.30786	-11.5356	-11.0474	-10.1318	-10.1929	-10.5286	-10.7422	-9.42993	-8.91113	-5.43213	-3.41797	0		312	-4.94385
313	-3.69263	1.09863	6.53076	12.3596	18.0664	24.7192	32.135	40.8935	51.3	61.7676	73.6084	84.9304	93.6584	109.467		313	-6.98852	0.36621	7.62939	14.8315	20.9961	28.717	37.8113	47.4853	56.488	68.2983	78.3081	92.6208	104.37	112.274		313	-9.33838	-9.24683	-9.42993	-11.7493	-11.3831	-10.5591	-10.7422	-11.0779	-11.322	-9.61304	-9.18579	-5.06592	-2.53296	1.25122		313	-4.97436
314	-3.69263	2.28882	8.81958	15.9607	23.1628	31.2195	40.3442	51.2085	63.7512	76.7212	91.7358	105.56	116.974	136.322		314	-7.04956	1.52588	9.91821	18.3411	25.9094	35.0647	45.7153	57.0984	68.3594	82.5195	94.4214	111.908	126.923	136.047		314	-9.33838	-9.30786	-9.552	-11.9018	-11.6272	-10.8337	-11.1084	-11.4136	-11.6272	-9.46045	-9.21631	-4.42505	-1.40381	2.56348		314	-4.97436
315	-3.69263	3.38745	10.9558	19.3481	27.9236	37.3535	48.1872	61.2183	75.9888	91.4917	109.863	126.251	140.381	163.452		315	-7.14111	2.47192	11.8103	21.2707	30.0598	40.4968	52.5818	65.6433	79.071	95.6726	109.253	130.096	148.407	158.813		315	-9.33838	-9.30786	-9.58252	-11.8408	-11.6577	-10.8643	-11.1084	-11.3525	-11.4136	-8.69751	-8.72803	-3.14331	0.18311	4.27246		315	-5.00488
316	-3.66211	4.36401	12.8479	22.2473	32.0434	42.6941	55.1758	70.3125	87.3718	105.316	127.045	145.935	162.75	189.545		316	-7.26318	3.17383	13.1531	23.3765	33.1421	44.6472	57.9529	72.5098	88.0737	107.025	121.979	146.179	167.694	179.382		316	-9.33838	-9.21631	-9.42993	-11.5051	-11.2915	-10.437	-10.5286	-10.6201	-10.437	-7.04956	-7.41577	-0.88501	2.68555	6.71387		316	-5.06592
317	-3.63159	5.15747	14.3127	24.5056	35.2173	46.936	60.9436	78.0334	97.3816	117.615	142.487	163.727	182.983	213.257		317	-7.35474	3.57056	13.8855	24.5666	34.9731	47.2717	61.5234	77.4231	94.9402	116.119	132.08	159.546	184.021	196.899		317	-9.3689	-9.06372	-9.09424	-10.8337	-10.498	-9.42993	-9.27734	-9.06372	-8.45337	-4.24194	-4.97436	2.65503	6.43921	10.2844		317	-5.09644
318	-3.60107	5.67627	15.2893	26.001	37.323	49.8962	65.2161	84.1064	105.652	127.899	155.64	178.925	200.287	233.673		318	-7.47681	3.69263	14.0076	24.8108	35.5225	48.3704	63.2934	80.3223	99.6094	122.894	139.374	169.83	196.93	210.907		318	-9.39941	-8.75854	-8.5144	-9.79614	-9.15527	-7.8125	-7.23267	-6.5918	-5.37109	-0.18311	-1.28174	7.69043	11.6272	15.3198		318	-5.09644
319	-3.57056	5.92041	15.7776	26.7334	38.269	51.5137	68.0237	88.4704	112.122	136.017	166.199	191.162	214.172	250.122		319	-7.59888	3.50952	13.6108	24.231	34.9426	48.0652	63.4155	81.4209	102.264	127.472	144.073	177.155	206.482	221.344		319	-9.39941	-8.36182	-7.69043	-8.39233	-7.32422	-5.5542	-4.45557	-3.26538	-1.25122	5.0354	3.63159	14.2212	18.3411	21.9116		319	-5.12695
320	-3.54004	5.95093	15.7776	26.7639	38.1775	51.9409	69.5495	91.217	116.852	141.937	174.042	200.287	224.487	262.36		320	-7.69043	3.17383	12.7869	23.0102	33.4778	46.6309	62.2559	81.0547	103.333	130.28	146.606	181.824	212.982	228.424		320	-9.42993	-7.84302	-6.68335	-6.71387	-5.09644	-2.7771	-1.06812	0.7019	3.69263	11.322	9.61304	22.0947	26.3977	29.9988		320	-5.09644
321	-3.50952	5.76782	15.3809	26.2146	37.2314	51.4221	69.9768	92.6208	119.995	145.905	179.352	206.482	231.323	270.538		321	-7.78198	2.68555	11.6882	21.3928	31.4026	44.4336	60.1807	79.7424	103.271	131.775	147.461	184.326	216.888	232.574		321	-9.42993	-7.2937	-5.52368	-4.85229	-2.59399	0.27466	2.65503	5.15747	9.21631	18.2495	16.2964	30.9448	35.4614	39.2151		321	-5.09644
322	-3.479	5.43213	14.7095	25.2686	35.6445	50.1709	69.6716	93.0176	121.887	148.163	182.434	210.022	235.077	275.024		322	-7.84302	2.10571	10.4675	19.5312	28.9917	41.8701	57.6477	77.9114	102.539	132.446	147.217	185.15	218.78	234.405		322	-9.46045	-6.68335	-4.30298	-2.92969	0	3.479	6.53076	9.73511	14.9231	25.4517	23.2849	40.2527	45.0439	49.0723		322	-5.0354
323	-3.44849	4.97436	13.855	24.0784	33.7219	48.5535	68.9392	92.6819	122.742	149.078	183.624	211.304	236.206	276.489		323	-7.90405	1.5564	9.18579	17.6392	26.5198	39.1846	54.9622	75.9582	101.501	132.568	146.332	184.814	219.147	234.344		323	-9.46045	-6.13403	-3.14331	-1.06812	2.47192	6.5918	10.2234	14.1602	20.4163	32.4402	30.1514	49.53	54.657	59.082		323	-5.00488
324	-3.41797	4.48608	12.8784	22.7356	31.6162	46.7529	67.9932	91.9495	122.864	148.956	183.289	210.815	235.229	275.604		324	-7.93457	1.00708	7.9956	15.8386	24.1394	36.6516	52.4292	74.1272	100.433	132.355	145.142	183.655	218.414	232.91		324	-9.42993	-5.61523	-2.0752	0.54932	4.76074	9.42993	13.5498	18.158	25.4211	38.9099	36.499	58.3191	63.7817	68.6645		324	-4.97436
325	-3.41797	3.9978	11.8713	21.3928	29.5105	45.0134	67.0166	91.0034	122.406	148.071	181.854	208.923	232.697	273.102		325	-7.96509	0.5188	6.89697	14.2517	21.9727	34.3628	50.1404	72.5708	99.4568	131.866	143.768	182.007	216.858	230.408		325	-9.42993	-5.18799	-1.15967	1.98364	6.68335	11.8408	16.3574	21.5759	29.7241	44.5862	42.0837	66.2842	72.0825	77.4231		325	-4.91333
326	-3.38745	3.479	10.9253	20.0806	27.5574	43.4265	66.0705	89.9963	121.582	146.667	179.626	206.055	229.065	269.592		326	-7.9956	0.06104	5.92041	12.8479	20.0195	32.3486	48.2178	71.3196	98.5718	131.103	142.334	180.054	214.691	227.173		326	-9.39941	-4.82178	-0.39673	3.11279	8.20923	13.7634	18.5852	24.292	33.2031	49.2859	46.7834	73.2117	79.3457	85.083		326	-4.88281
327	-3.41797	3.02124	10.0098	18.8293	25.7873	42.0837	65.2161	88.9587	120.483	144.897	176.91	202.545	224.853	265.625		327	-7.9956	-0.30518	5.06592	11.6577	18.3411	30.6702	46.5698	70.3125	97.7783	129.974	140.869	177.917	212.097	223.45		327	-9.3689	-4.57764	0.09155	3.93677	9.33838	15.1977	20.2331	26.3672	35.8887	53.0395	50.5371	79.01	85.5102	91.4917		327	-4.85229
328	-3.41797	2.62451	9.21631	17.6392	24.231	40.9546	64.4226	87.9517	119.232	142.944	174.011	198.639	220.367	261.658		328	-8.02612	-0.64087	4.3335	10.6201	16.8762	29.2664	45.227	69.4885	97.0154	128.448	139.404	175.751	209.228	219.421		328	-9.33838	-4.42505	0.45776	4.5166	10.1013	16.1743	21.3623	27.832	37.8113	55.8472	53.4058	83.6792	90.6372	96.6797		328	-4.85229
329	-3.44849	2.22778	8.48389	16.571	22.9187	40.0391	63.7207	86.9751	117.889	140.839	171.112	194.611	215.912	257.904		329	-8.02612	-0.94604	3.69263	9.76562	15.5945	28.1067	44.1284	68.7256	96.2219	126.526	137.939	173.553	206.238	215.363		329	-9.30786	-4.36401	0.67139	4.88281	10.5286	16.7236	22.0337	28.7476	39.1235	57.8308	55.542	87.2803	94.9402	100.8		329	-4.85229
330	-3.479	1.89209	7.84302	15.564	21.7895	39.3372	63.0188	85.968	116.516	138.672	168.365	190.552	211.7	254.517		330	-7.9956	-1.2207	3.14331	9.00268	14.4653	27.1301	43.1519	67.9626	95.3979	124.298	136.475	171.356	203.278	211.395		330	-9.30786	-4.36401	0.76294	5.0354	10.6812	16.9678	22.3389	29.2358	39.978	59.1125	57.0068	89.9353	98.5718	103.943		330	-4.85229
331	-3.50952	1.58691	7.32422	14.6484	20.8435	38.7878	62.4084	84.9609	115.143	136.536	165.894	186.645	207.886	251.617		331	-7.9956	-1.46484	2.65503	8.36182	13.4888	26.3367	42.3279	67.1387	94.4824	121.826	135.04	169.22	200.5	207.733		331	-9.30786	-4.42505	0.73242	5.0354	10.6201	16.9678	22.3999	29.3579	40.4663	59.7839	57.9834	91.7664	101.715	106.354		331	-4.85229
332	-3.57056	1.31226	6.86645	13.7939	20.05	38.3301	61.7981	83.8928	113.831	134.399	163.727	182.953	204.468	249.176		332	-7.9956	-1.67847	2.22778	7.75146	12.5732	25.6043	41.626	66.2231	93.5058	119.293	133.667	167.114	197.998	204.468		332	-9.30786	-4.5166	0.64087	4.94385	10.376	16.7541	22.2778	29.2358	40.6799	60.0281	58.5632	92.8955	104.492	108.185		332	-4.85229
333	-3.60107	1.06812	6.46973	13.0615	19.3176	37.9944	61.2793	82.7637	112.518	132.355	161.835	179.504	201.508	247.101		333	-7.96509	-1.86157	1.86157	7.23267	11.7798	24.9939	40.9851	65.2161	92.4682	116.852	132.355	165.009	195.831	201.66		333	-9.30786	-4.60815	0.48828	4.76074	10.0403	16.4185	22.0337	28.9307	40.7105	59.9365	58.8684	93.4753	106.995	109.619		333	-4.88281
334	-3.63159	0.85449	6.16455	12.3901	18.7073	37.7197	60.791	81.543	111.267	130.402	160.217	176.392	198.883	245.392		334	-7.93457	-2.01416	1.52588	6.74438	11.0474	24.4446	40.4358	64.1479	91.4307	114.563	131.134	162.933	194.061	199.402		334	-9.33838	-4.69971	0.30518	4.5166	9.61304	15.9912	21.7285	28.5034	40.6494	59.6313	58.9905	93.5669	109.314	110.84		334	-4.88281
335	-3.66211	0.64087	5.92041	11.8103	18.1274	37.4756	60.3638	80.2917	110.046	128.571	158.752	173.584	196.594	243.988		335	-7.93457	-2.13623	1.2207	6.28662	10.376	23.9258	39.9475	63.0798	90.3625	112.549	130.005	160.95	192.657	197.662		335	-9.3689	-4.82178	0.12207	4.21143	9.15527	15.4724	21.3928	28.0151	40.4968	59.1431	58.9905	93.2922	111.45	111.908		335	-4.88281
336	-3.69263	0.45776	5.70679	11.322	17.6086	37.323	59.967	78.9795	108.826	126.923	157.44	171.112	194.489	242.798		336	-7.90405	-2.22778	0.97656	5.85937	9.76562	23.4375	39.5203	61.9812	89.2944	110.84	128.998	159.088	191.62	196.381		336	-9.42993	-4.91333	-0.03052	3.93677	8.66699	14.9231	21.0266	27.4658	40.2527	58.6243	58.8989	92.7429	113.434	112.976		336	-4.88281
337	-3.72314	0.30518	5.5542	10.8948	17.1204	37.1704	59.5398	77.6062	107.605	125.397	156.189	168.945	192.474	241.791		337	-7.87353	-2.31934	0.76294	5.46265	9.21631	22.9797	39.1235	60.9436	88.2568	109.436	128.082	157.379	190.857	195.465		337	-9.49097	-5.00488	-0.21362	3.60107	8.17871	14.3433	20.6299	26.947	39.917	58.075	58.7769	91.9495	115.265	114.044		337	-4.88281
338	-3.75366	0.12207	5.40161	10.5286	16.6626	36.9873	59.0515	76.2634	106.384	124.054	154.938	167.023	190.521	240.875		338	-7.87353	-2.38037	0.54932	5.12695	8.72803	22.522	38.7878	59.967	87.2498	108.246	127.289	155.945	190.247	194.824		338	-9.552	-5.06592	-0.39673	3.2959	7.72095	13.7329	20.2637	26.4282	39.5508	57.6172	58.6243	91.0644	117.035	115.204		338	-4.88281
339	-3.8147	0	5.27954	10.2234	16.2354	36.8042	58.5022	74.9512	105.072	122.833	153.687	165.314	188.538	240.082		339	-7.84302	-2.47192	0.39673	4.79126	8.30078	22.0947	38.4216	59.1125	86.3037	107.239	126.648	154.785	189.758	194.336		339	-9.61304	-5.15747	-0.5188	2.99072	7.2937	13.1226	19.8669	25.9705	39.154	57.251	58.4717	90.0879	118.744	116.455		339	-4.85229
340	-3.87573	-0.15259	5.15747	9.91821	15.8691	36.56	57.8308	73.6694	103.729	121.765	152.466	163.727	186.523	239.288		340	-7.84302	-2.53296	0.27466	4.5166	7.90405	21.637	38.0554	58.3191	85.4187	106.415	126.129	153.931	189.301	193.909		340	-9.67407	-5.21851	-0.67139	2.68555	6.86645	12.5427	19.4702	25.5737	38.6963	57.0679	58.2886	89.1113	120.514	117.828		340	-4.82178
341	-3.93677	-0.30518	5.06592	9.64355	15.5335	36.2244	57.0374	72.4487	102.356	120.728	151.245	162.231	184.479	238.525		341	-7.8125	-2.59399	0.18311	4.24194	7.56836	21.2097	37.6892	57.6477	84.5642	105.682	125.793	153.412	188.812	193.481		341	-9.76562	-5.31006	-0.79346	2.38037	6.50024	11.9934	19.0735	25.2686	38.269	57.0374	58.1055	88.2263	122.345	119.293		341	-4.82178
342	-4.02832	-0.45776	4.94385	9.39941	15.2588	35.7971	56.1523	71.3196	100.952	119.751	150.085	160.797	182.434	237.762		342	-7.78198	-2.68555	0.09155	3.96728	7.2937	20.752	37.2925	57.0374	83.7402	105.072	125.549	153.168	188.293	192.963		342	-9.82666	-5.37109	-0.91553	2.0752	6.16455	11.5051	18.7073	24.9939	37.8723	57.2205	57.9224	87.4329	124.268	120.88		342	-4.79126
343	-4.11987	-0.61035	4.79126	9.15527	15.0146	35.2783	55.2063	70.2515	99.5178	118.744	149.017	159.302	180.389	236.938		343	-7.75146	-2.7771	0.03052	3.72314	7.01904	20.2942	36.8652	56.488	82.9773	104.553	125.427	153.137	187.653	192.322		343	-9.91821	-5.49316	-1.0376	1.80054	5.85937	11.0779	18.3411	24.8108	37.5366	57.5256	57.7392	86.792	126.282	122.528		343	-4.79126
344	-4.21143	-0.79346	4.63867	8.88061	14.8315	34.668	54.1992	69.2749	98.053	117.676	148.041	157.806	178.436	236.114		344	-7.72095	-2.83813	0	3.479	6.7749	19.8669	36.4685	55.9997	82.2449	104.187	125.397	153.198	187.012	191.589		344	-9.97925	-5.58472	-1.15967	1.52588	5.61523	10.7117	18.0054	24.6582	37.323	57.9834	57.5562	86.3037	128.326	124.237		344	-4.79126
345	-4.30298	-0.94604	4.48608	8.63647	14.7095	34.0271	53.2227	68.3594	96.6492	116.547	147.125	156.28	176.575	235.229		345	-7.65991	-2.92969	-0.03052	3.23486	6.53076	19.4702	36.0718	55.542	81.5124	103.973	125.366	153.32	186.34	190.796		345	-10.0403	-5.70679	-1.28174	1.28174	5.37109	10.437	17.7612	24.5972	37.1704	58.5327	57.4341	86.0596	130.341	125.946		345	-4.82178
346	-4.36401	-1.09863	4.30298	8.36182	14.6484	33.3862	52.3071	67.5354	95.2759	115.326	146.332	154.785	174.835	234.314		346	-7.62939	-3.02124	-0.09155	3.02124	6.28662	19.104	35.7666	55.1147	80.7495	103.912	125.336	153.412	185.699	189.911		346	-10.1318	-5.82886	-1.40381	1.06812	5.15747	10.2234	17.5476	24.5972	37.1399	59.082	57.4341	86.029	132.233	127.594		346	-4.85229
347	-4.42505	-1.25122	4.11987	8.08716	14.5874	32.7759	51.4526	66.7725	93.9331	114.014	145.569	153.29	173.309	233.429		347	-7.53784	-3.11279	-0.15259	2.83813	6.04248	18.7988	35.4919	54.718	80.0171	104.004	125.244	153.381	185.12	189.026		347	-10.1929	-5.95093	-1.52588	0.88501	4.94385	10.0708	17.395	24.6582	37.1704	59.6313	57.5867	86.2121	133.942	129.12		347	-4.85229
348	-4.45557	-1.37329	3.93677	7.8125	14.5874	32.196	50.6897	66.1316	92.6819	112.61	144.836	151.855	171.936	232.483		348	-7.50732	-3.20435	-0.21362	2.65503	5.76782	18.5242	35.3088	54.3213	79.2541	104.218	125.153	153.229	184.662	188.202		348	-10.2234	-6.073	-1.64795	0.7019	4.76074	9.97925	17.3035	24.8413	37.2314	60.1196	57.9529	86.5784	135.406	130.524		348	-4.91333
349	-4.45557	-1.49536	3.75366	7.56836	14.6179	31.7078	50.0183	65.6128	91.4917	111.206	144.073	150.513	170.776	231.567		349	-7.44629	-3.26538	-0.27466	2.47192	5.52368	18.3105	35.1868	53.9856	78.4302	104.523	125	152.954	184.296	187.469		349	-10.2844	-6.16455	-1.7395	0.54932	4.57764	9.88769	17.273	25.0855	37.3535	60.5164	58.5327	87.1582	136.597	131.744		349	-4.94385
350	-4.45557	-1.61743	3.60107	7.32422	14.679	31.311	49.408	65.2161	90.3931	109.802	143.311	149.292	169.8	230.621		350	-7.41577	-3.32642	-0.36621	2.34985	5.24902	18.158	35.1562	53.6499	77.6062	104.858	124.847	152.588	184.082	186.829		350	-10.3149	-6.28662	-1.83105	0.42725	4.42505	9.85718	17.3035	25.4211	37.4145	60.73	59.3567	87.8906	137.482	132.69		350	-4.97436
351	-4.45557	-1.7395	3.44849	7.1106	14.74	31.0364	48.8586	65.0024	89.386	108.49	142.517	148.132	169.006	229.675		351	-7.38525	-3.38745	-0.45776	2.22778	5.00488	18.0359	35.1562	53.3752	76.7822	105.133	124.664	152.13	183.96	186.371		351	-10.3455	-6.37817	-1.92261	0.33569	4.30298	9.79614	17.334	25.8179	37.4451	60.8215	60.4248	88.7756	138.092	133.362		351	-5.00488
352	-4.42505	-1.83105	3.32642	6.92749	14.7705	30.8533	48.2788	64.9414	88.4704	107.269	141.663	147.095	168.365	228.699		352	-7.38525	-3.44849	-0.54932	2.13623	4.76074	17.9443	35.1868	53.1311	75.9582	105.316	124.512	151.672	183.838	186.066		352	-10.376	-6.43921	-2.01416	0.24414	4.18091	9.70459	17.4255	26.2756	37.4145	60.791	61.7065	89.7522	138.489	133.759		352	-5.0354
353	-4.39453	-1.92261	3.23486	6.7749	14.7705	30.7617	47.699	65.0024	87.677	106.201	140.808	146.149	167.877	227.692		353	-7.41577	-3.479	-0.64087	2.0752	4.57764	17.8833	35.2173	52.887	75.1343	105.347	124.39	151.215	183.746	185.913		353	-10.376	-6.53076	-2.10571	0.18311	4.11987	9.64355	17.4866	26.7334	37.323	60.6079	63.1409	90.7898	138.702	133.881		353	-5.06592
354	-4.36401	-1.98364	3.14331	6.68335	14.7705	30.7007	47.0886	65.2161	86.9751	105.347	139.954	145.264	167.45	226.654		354	-7.47681	-3.54004	-0.7019	1.98364	4.39453	17.8528	35.2783	52.6428	74.3713	105.194	124.329	150.787	183.533	185.913		354	-10.376	-6.5918	-2.19727	0.09155	4.11987	9.552	17.5781	27.1606	37.1399	60.3638	64.6667	91.8884	138.855	133.728		354	-5.09644
355	-4.36401	-2.04468	3.11279	6.65283	14.74	30.6702	46.4172	65.5212	86.3647	104.675	139.099	144.501	167.053	225.616		355	-7.53784	-3.57056	-0.76294	1.92261	4.24194	17.8223	35.2783	52.3682	73.6694	104.889	124.329	150.452	183.228	186.035		355	-10.4065	-6.62231	-2.2583	0.03052	4.11987	9.49097	17.6697	27.5879	36.9263	60.0891	66.2536	93.0481	138.947	133.362		355	-5.15747
356	-4.3335	-2.10571	3.11279	6.62231	14.6484	30.5786	45.6848	65.8569	85.8154	104.248	138.245	143.86	166.656	224.64		356	-7.62939	-3.63159	-0.79346	1.83105	4.11987	17.7612	35.2783	52.063	73.0591	104.431	124.42	150.146	182.77	186.249		356	-10.437	-6.65283	-2.31934	-0.03052	4.18091	9.39941	17.7918	27.9236	36.7126	59.8145	67.8711	94.2078	139.099	132.874		356	-5.18799
357	-4.3335	-2.13623	3.08228	6.62231	14.5264	30.4565	44.8914	66.1316	85.2966	103.973	137.39	143.402	166.168	223.694		357	-7.69043	-3.66211	-0.82397	1.7395	3.9978	17.7307	35.2478	51.6968	72.5098	103.821	124.512	149.872	182.19	186.584		357	-10.4675	-6.68335	-2.38037	-0.12207	4.27246	9.33838	17.9138	28.1677	36.4685	59.6008	69.4885	95.4285	139.313	132.263		357	-5.21851
358	-4.30298	-2.16675	3.11279	6.65283	14.3738	30.2429	44.1284	66.3452	84.8083	103.851	136.505	143.127	165.558	222.87		358	-7.78198	-3.72314	-0.82397	1.61743	3.87573	17.7307	35.2173	51.239	72.052	103.149	124.664	149.567	181.458	187.012		358	-10.498	-6.71387	-2.41089	-0.24414	4.36401	9.30786	18.0359	28.2898	36.2549	59.5093	71.0754	96.6492	139.679	131.683		358	-5.27954
359	-4.27246	-2.16675	3.11279	6.65283	14.1907	29.9683	43.3655	66.4368	84.3506	103.821	135.59	143.127	164.856	222.137		359	-7.8125	-3.75366	-0.82397	1.49536	3.75366	17.7002	35.1257	50.7202	71.6858	102.417	124.817	149.261	180.664	187.5		359	-10.5286	-6.71387	-2.44141	-0.36621	4.48608	9.27734	18.158	28.3203	36.1023	59.5398	72.6318	97.8699	140.137	131.226		359	-5.34058
360	-4.27246	-2.16675	3.11279	6.62231	13.9465	29.5715	42.6636	66.3452	83.8928	103.851	134.583	143.372	164.001	221.619		360	-7.84302	-3.8147	-0.85449	1.37329	3.63159	17.7002	35.0037	50.1404	71.4416	101.654	124.939	148.895	179.81	188.08		360	-10.5591	-6.74438	-2.44141	-0.48828	4.60815	9.24683	18.28	28.2593	36.0107	59.6924	74.2493	99.1211	140.686	130.89		360	-5.40161
361	-4.21143	-2.16675	3.11279	6.56128	13.6719	29.0832	42.0532	66.1011	83.4656	103.912	133.484	143.89	163.055	221.283		361	-7.84302	-3.84521	-0.85449	1.25122	3.479	17.6697	34.8511	49.53	71.2585	100.891	124.939	148.499	178.955	188.721		361	-10.5591	-6.74438	-2.44141	-0.61035	4.69971	9.24683	18.3716	28.0762	35.9802	59.9365	75.8667	100.342	141.266	130.798		361	-5.46265
362	-4.18091	-2.16675	3.08228	6.43921	13.3667	28.5645	41.5344	65.7043	83.0688	103.943	132.324	144.562	161.987	221.252		362	-7.8125	-3.87573	-0.88501	1.09863	3.32642	17.6697	34.668	48.8892	71.167	100.098	124.847	148.041	178.101	189.392		362	-10.5896	-6.7749	-2.44141	-0.73242	4.82178	9.18579	18.4326	27.8015	35.9802	60.2722	77.5757	101.471	141.815	130.951		362	-5.52368
363	-4.11987	-2.16675	3.05176	6.22559	13.0005	27.9846	41.1682	65.1855	82.7331	103.912	131.134	145.416	160.889	221.588		363	-7.78198	-3.90625	-0.88501	0.94604	3.17383	17.6697	34.4543	48.2788	71.167	99.2737	124.512	147.614	177.277	190.063		363	-10.5896	-6.80542	-2.44141	-0.82397	4.88281	9.15527	18.4021	27.4963	36.0413	60.6079	79.3762	102.539	142.303	131.378		363	-5.61523
364	-4.05884	-2.16675	2.99072	5.95093	12.6343	27.3743	40.9546	64.5447	82.428	103.76	130.005	146.301	159.76	222.26		364	-7.72095	-3.93677	-0.91553	0.79346	2.99072	17.6392	34.2102	47.7295	71.2585	98.4802	123.962	147.186	176.453	190.735		364	-10.5896	-6.80542	-2.44141	-0.91553	4.94385	9.06372	18.3411	27.1301	36.1328	60.9741	81.2683	103.485	142.7	131.989		364	-5.64575
365	-4.02832	-2.16675	2.92969	5.61523	12.2681	26.7639	40.8325	63.9038	82.2143	103.546	128.937	147.125	158.661	223.297		365	-7.69043	-3.96728	-0.97656	0.64087	2.83813	17.6086	33.9355	47.2412	71.4111	97.6562	123.108	146.79	175.659	191.406		365	-10.5896	-6.83594	-2.44141	-0.97656	5.00488	8.97217	18.219	26.7944	36.2244	61.3098	83.2519	104.279	143.005	132.751		365	-5.70679
366	-3.9978	-2.13623	2.83813	5.21851	11.8713	26.1841	40.8325	63.2629	82.0618	103.21	128.052	147.797	157.562	224.701		366	-7.62939	-3.9978	-1.00708	0.48828	2.65503	17.5476	33.6609	46.814	71.5942	96.8933	121.948	146.484	174.866	192.047		366	-10.5896	-6.86645	-2.47192	-1.00708	5.06592	8.8501	18.0664	26.5198	36.2854	61.5845	85.3271	104.919	143.25	133.545		366	-5.70679
367	-3.96728	-2.10571	2.74658	4.76074	11.5051	25.6653	40.9546	62.6526	82.0007	102.783	127.35	148.254	156.555	226.318		367	-7.56836	-4.02832	-1.06812	0.30518	2.47192	17.4866	33.3862	46.4783	71.8384	96.1914	120.483	146.24	174.103	192.718		367	-10.5896	-6.92749	-2.50244	-1.0376	5.06592	8.72803	17.8528	26.3061	36.2854	61.7981	87.4023	105.469	143.585	134.277		367	-5.7373
368	-3.96728	-2.10571	2.65503	4.30298	11.1389	25.2075	41.0767	62.1338	82.0007	102.264	126.923	148.437	155.67	228.058		368	-7.50732	-4.02832	-1.09863	0.15259	2.31934	17.395	33.081	46.2036	72.113	95.6116	118.744	146.057	173.34	193.329		368	-10.6201	-6.95801	-2.53296	-1.00708	5.09644	8.57544	17.6086	26.1536	36.2244	61.9812	89.4165	105.896	144.043	134.857		368	-5.70679
369	-3.9978	-2.0752	2.56348	3.8147	10.8032	24.8108	41.2598	61.7065	82.0312	101.715	126.77	148.346	154.907	229.767		369	-7.47681	-4.05884	-1.15967	0.03052	2.13623	17.273	32.8064	45.99	72.3572	95.1538	116.821	145.935	172.668	193.909		369	-10.6812	-6.98852	-2.59399	-1.00708	5.09644	8.42285	17.395	26.123	36.1023	62.1338	91.3086	106.293	144.745	135.254		369	-5.70679
370	-3.9978	-2.04468	2.47192	3.35693	10.498	24.5056	41.4734	61.4014	82.0923	101.135	126.801	148.041	154.297	231.262		370	-7.41577	-4.08935	-1.2207	-0.09155	1.98364	17.1814	32.5012	45.8374	72.6318	94.8791	114.746	145.843	172.089	194.427		370	-10.7117	-7.01904	-2.68555	-0.97656	5.09644	8.30078	17.2119	26.1841	35.8582	62.3169	93.0176	106.689	145.752	135.437		370	-5.67627
371	-4.02832	-2.01416	2.38037	2.92969	10.1623	24.2615	41.6565	61.2183	82.1228	100.586	126.984	147.552	153.931	232.361		371	-7.38525	-4.08935	-1.28174	-0.21362	1.86157	17.0288	32.2266	45.6848	72.876	94.7571	112.64	145.752	171.631	194.916		371	-10.8032	-7.01904	-2.74658	-0.94604	5.09644	8.14819	17.0898	26.2756	35.5225	62.561	94.4214	107.117	147.095	135.468		371	-5.64575
372	-4.08935	-2.01416	2.28882	2.56348	9.85718	24.0784	41.8701	61.0962	82.0923	100.067	127.258	147.064	153.778	232.91		372	-7.32422	-4.08935	-1.34277	-0.33569	1.7395	16.9067	31.9519	45.5627	73.0591	94.7571	110.626	145.691	171.387	195.312		372	-10.8643	-7.01904	-2.83813	-0.91553	5.09644	8.02612	17.0288	26.4282	35.0952	62.8967	95.52	107.635	148.743	135.406		372	-5.61523
373	-4.11987	-2.04468	2.19727	2.2583	9.58252	23.9258	42.0837	61.0657	81.9397	99.6094	127.563	146.667	153.9	232.819		373	-7.26318	-4.08935	-1.40381	-0.45776	1.64795	16.7847	31.6772	45.4407	73.1811	94.8791	108.795	145.63	171.387	195.618		373	-10.9558	-7.01904	-2.92969	-0.88501	5.09644	7.93457	17.0593	26.5503	34.6069	63.324	96.2524	108.215	150.513	135.376		373	-5.58472
374	-4.15039	-2.0752	2.10571	1.98364	9.30786	23.7732	42.2974	61.0657	81.665	99.2432	127.777	146.484	154.297	232.025		374	-7.23267	-4.08935	-1.46484	-0.5188	1.61743	16.6321	31.4331	45.3491	73.2727	95.0317	107.208	145.538	171.631	195.892		374	-11.0168	-7.01904	-2.99072	-0.85449	5.06592	7.8125	17.1509	26.6724	34.0271	63.8733	96.6492	108.887	152.313	135.529		374	-5.58472
375	-4.18091	-2.16675	2.04468	1.7395	9.06372	23.6206	42.511	61.1267	81.2378	98.9685	127.899	146.606	154.968	230.56		375	-7.17163	-4.05884	-1.52588	-0.61035	1.58691	16.51	31.189	45.2576	73.2422	95.2148	105.896	145.416	172.15	196.075		375	-11.0779	-7.01904	-3.02124	-0.82397	5.06592	7.72095	17.334	26.7639	33.4473	64.4836	96.7407	109.65	153.961	135.956		375	-5.58472
376	-4.21143	-2.22778	1.98364	1.58691	8.8501	23.4375	42.7551	61.1572	80.6274	98.7854	127.899	147.034	155.884	228.516		376	-7.14111	-4.02832	-1.58691	-0.67139	1.61743	16.3879	30.9753	45.166	73.1506	95.3674	104.919	145.264	172.852	196.197		376	-11.1389	-6.98852	-3.05176	-0.82397	5.06592	7.59888	17.6086	26.7639	32.8674	65.155	96.5576	110.443	155.334	136.749		376	-5.58472
377	-4.24194	-2.28882	1.92261	1.43433	8.69751	23.1934	42.9688	61.1877	79.8645	98.6938	127.747	147.736	156.982	225.952		377	-7.14111	-3.9978	-1.61743	-0.7019	1.64795	16.2659	30.7617	45.0745	72.9675	95.4895	104.248	145.081	173.645	196.197		377	-11.1999	-6.98852	-3.05176	-0.82397	5.06592	7.50732	17.9138	26.7334	32.3181	65.8264	96.1914	111.237	156.28	137.939		377	-5.58472
378	-4.27246	-2.38037	1.89209	1.34277	8.60596	22.9187	43.1824	61.1877	79.01	98.6633	127.441	148.682	158.203	223.114		378	-7.14111	-3.9978	-1.67847	-0.73242	1.7395	16.1743	30.5176	45.0134	72.6929	95.52	103.821	144.897	174.469	196.075		378	-11.2305	-6.98852	-3.05176	-0.82397	5.09644	7.44629	18.219	26.6418	31.7993	66.4062	95.7031	112.03	156.799	139.557		378	-5.61523
379	-4.30298	-2.41089	1.89209	1.25122	8.60596	22.583	43.335	61.1877	78.064	98.6938	127.045	149.719	159.485	220.184		379	-7.14111	-3.96728	-1.7395	-0.76294	1.83105	16.0828	30.304	44.9219	72.3572	95.5505	103.638	144.684	175.11	195.77		379	-11.261	-7.01904	-2.99072	-0.85449	5.09644	7.35474	18.5242	26.5503	31.3416	66.8335	95.1233	112.762	156.921	141.571		379	-5.61523
380	-4.3335	-2.44141	1.89209	1.19019	8.69751	22.2168	43.457	61.1877	77.1179	98.7549	126.587	150.787	160.736	217.316		380	-7.17163	-3.96728	-1.77002	-0.76294	1.95312	16.0217	30.0903	44.8303	71.9604	95.5505	103.607	144.501	175.537	195.251		380	-11.261	-7.04956	-2.92969	-0.85449	5.12695	7.32422	18.7988	26.4587	30.9448	67.1081	94.5129	113.373	156.708	143.829		380	-5.64575
381	-4.36401	-2.41089	1.89209	1.15967	8.8501	21.8506	43.4875	61.2488	76.1719	98.7854	126.068	151.794	161.865	214.661		381	-7.23267	-3.9978	-1.80054	-0.79346	2.0752	15.9912	29.8157	44.7388	71.5332	95.5505	103.699	144.379	175.598	194.489		381	-11.261	-7.08008	-2.86865	-0.88501	5.12695	7.2937	18.9819	26.3977	30.5786	67.1387	93.8721	113.861	156.342	146.24		381	-5.67627
382	-4.36401	-2.38037	1.89209	1.12915	9.09424	21.5454	43.4265	61.3403	75.3174	98.7854	125.519	152.679	162.842	212.372		382	-7.26318	-3.9978	-1.86157	-0.79346	2.19727	15.9607	29.541	44.6167	71.167	95.6116	103.882	144.318	175.293	193.512		382	-11.2305	-7.14111	-2.7771	-0.91553	5.09644	7.2937	19.104	26.3672	30.2429	66.9556	93.2007	114.166	155.914	148.712		382	-5.67627
383	-4.39453	-2.34985	1.92261	1.09863	9.39941	21.2707	43.2739	61.4929	74.5239	98.6938	124.939	153.381	163.666	210.51		383	-7.32422	-4.02832	-1.89209	-0.79346	2.28882	15.9912	29.2664	44.4641	70.8008	95.7336	104.126	144.409	174.652	192.322		383	-11.1999	-7.17163	-2.71606	-0.94604	5.0354	7.2937	19.104	26.4282	29.9072	66.5893	92.4377	114.258	155.579	151.062		383	-5.67627
384	-4.39453	-2.28882	1.92261	1.09863	9.76562	21.0876	43.0298	61.676	73.7915	98.5107	124.359	153.87	164.307	209.076		384	-7.35474	-4.05884	-1.92261	-0.76294	2.38037	16.0217	28.9612	44.281	70.5261	95.9167	104.401	144.623	173.737	190.979		384	-11.1694	-7.20215	-2.65503	-0.97656	4.94385	7.35474	19.043	26.5503	29.602	66.04	91.5832	114.166	155.334	153.198		384	-5.67627
385	-4.39453	-2.19727	1.89209	1.06812	10.1318	20.9656	42.6941	61.9202	73.1201	98.175	123.779	154.114	164.795	208.16		385	-7.38525	-4.11987	-1.95312	-0.76294	2.41089	16.0828	28.6255	44.0979	70.343	96.1304	104.675	144.989	172.638	189.606		385	-11.1389	-7.23267	-2.59399	-1.00708	4.79126	7.41577	18.8904	26.7334	29.3274	65.3381	90.6372	113.861	155.243	155.06		385	-5.64575
386	-4.39453	-2.13623	1.89209	1.0376	10.498	20.9656	42.2668	62.1338	72.5098	97.7478	123.169	154.144	165.222	207.733		386	-7.38525	-4.15039	-2.01416	-0.76294	2.44141	16.1743	28.2898	43.8843	70.2515	96.344	104.98	145.477	171.478	188.263		386	-11.0779	-7.23267	-2.56348	-1.0376	4.60815	7.47681	18.6768	26.9775	29.0832	64.5752	89.5386	113.403	155.243	156.586		386	-5.58472
387	-4.36401	-2.0752	1.86157	0.97656	10.7727	21.0571	41.7786	62.3169	71.9299	97.1985	122.559	153.931	165.588	207.764		387	-7.38525	-4.18091	-2.0752	-0.73242	2.38037	16.2659	27.9236	43.6707	70.2515	96.4966	105.286	146.027	170.319	187.042		387	-11.0168	-7.20215	-2.56348	-1.0376	4.42505	7.53784	18.4326	27.2522	28.8696	63.7207	88.3179	112.793	155.334	157.776		387	-5.52368
388	-4.30298	-1.98364	1.83105	0.88501	11.0168	21.1792	41.2292	62.439	71.3806	96.5576	121.918	153.564	165.955	208.191		388	-7.38525	-4.24194	-2.10571	-0.73242	2.31934	16.3879	27.5574	43.4265	70.2515	96.5881	105.591	146.606	169.281	186.035		388	-10.9863	-7.17163	-2.59399	-1.06812	4.21143	7.59888	18.158	27.5268	28.7476	62.8662	87.0361	112.122	155.395	158.691		388	-5.46265
389	-4.24194	-1.92261	1.80054	0.79346	11.1084	21.3623	40.6494	62.4084	70.8923	95.8252	121.277	153.015	166.351	208.984		389	-7.35474	-4.27246	-2.16675	-0.73242	2.19727	16.4795	27.1606	43.2129	70.2515	96.5881	105.896	147.156	168.335	185.303		389	-10.9253	-7.08008	-2.62451	-1.06812	3.9978	7.65991	17.9138	27.771	28.656	62.0117	85.6933	111.45	155.395	159.363		389	-5.40161
390	-4.18091	-1.89209	1.77002	0.67139	11.1389	21.5759	40.0696	62.2559	70.4651	95.0317	120.636	152.405	166.809	210.022		390	-7.35474	-4.30298	-2.22778	-0.73242	2.0752	16.571	26.7334	43.0298	70.2209	96.4661	106.232	147.583	167.48	184.906		390	-10.8948	-6.98852	-2.68555	-1.06812	3.78418	7.72095	17.7002	27.9846	28.656	61.1572	84.3811	110.84	155.273	159.882		390	-5.31006
391	-4.11987	-1.86157	1.77002	0.54932	11.0474	21.759	39.4897	61.9507	70.1294	94.2383	119.965	151.794	167.267	211.212		391	-7.35474	-4.3335	-2.2583	-0.73242	1.92261	16.6321	26.3367	42.8467	70.0683	96.2219	106.537	147.888	166.687	184.875		391	-10.8643	-6.89697	-2.74658	-1.0376	3.60107	7.75146	17.5171	28.1067	28.717	60.3027	83.1299	110.352	154.999	160.309		391	-5.24902
392	-4.08935	-1.86157	1.7395	0.39673	10.8643	21.8811	38.9709	61.4929	69.9158	93.4448	119.324	151.245	167.664	212.402		392	-7.38525	-4.3335	-2.28882	-0.73242	1.80054	16.6626	25.9094	42.6636	69.7937	95.9167	106.903	148.071	165.894	185.181		392	-10.8337	-6.7749	-2.83813	-1.0376	3.44849	7.78198	17.395	28.1677	28.8391	59.5398	82.0007	109.985	154.572	160.675		392	-5.21851
393	-4.05884	-1.86157	1.7395	0.27466	10.6506	22.0032	38.4827	60.9131	69.8547	92.7124	118.713	150.818	167.969	213.562		393	-7.41577	-4.36401	-2.28882	-0.73242	1.64795	16.6626	25.5127	42.4805	69.3665	95.52	107.269	148.193	164.978	185.822		393	-10.8337	-6.65283	-2.92969	-0.97656	3.32642	7.8125	17.3035	28.1372	28.9917	58.8379	80.9936	109.802	153.992	161.011		393	-5.18799
394	-4.02832	-1.89209	1.70898	0.18311	10.4065	22.0337	38.0554	60.2112	69.9768	92.102	118.103	150.543	168.091	214.6		394	-7.47681	-4.36401	-2.28882	-0.73242	1.52588	16.6016	25.1465	42.2974	68.7561	95.1233	107.635	148.285	163.94	186.707		394	-10.8032	-6.56128	-3.02124	-0.94604	3.23486	7.84302	17.273	28.0762	29.1748	58.2275	80.1697	109.772	153.259	161.255		394	-5.18799
395	-4.02832	-1.95312	1.70898	0.06104	10.1623	22.0032	37.6587	59.4177	70.282	91.6443	117.523	150.452	168.03	215.515		395	-7.56836	-4.36401	-2.2583	-0.7019	1.43433	16.51	24.8108	42.0837	67.9626	94.696	108.002	148.468	162.75	187.805		395	-10.8032	-6.50024	-3.11279	-0.88501	3.14331	7.87353	17.273	27.9236	29.4189	57.7698	79.4983	109.894	152.344	161.377		395	-5.18799
396	-4.05884	-2.01416	1.70898	0	9.97925	21.9421	37.2925	58.5632	70.7703	91.3391	116.943	150.482	167.725	216.248		396	-7.69043	-4.36401	-2.2583	-0.67139	1.34277	16.3574	24.5361	41.8701	67.0471	94.2993	108.368	148.804	161.377	188.995		396	-10.7727	-6.43921	-3.17383	-0.82397	3.11279	7.90405	17.3035	27.771	29.6631	57.4341	78.949	110.107	151.306	161.285		396	-5.21851
397	-4.08935	-2.10571	1.67847	-0.06104	9.82666	21.8201	36.9263	57.6477	71.4111	91.217	116.425	150.635	167.175	216.858		397	-7.78198	-4.36401	-2.22778	-0.64087	1.28174	16.1438	24.2615	41.5955	65.979	93.8721	108.673	149.384	159.882	190.155		397	-10.7422	-6.40869	-3.26538	-0.76294	3.08228	7.93457	17.3645	27.5879	29.9988	57.2815	78.5217	110.443	150.146	160.919		397	-5.24902
398	-4.11987	-2.16675	1.67847	-0.12207	9.70459	21.637	36.5906	56.7322	72.2046	91.3086	115.967	150.879	166.473	217.377		398	-7.90405	-4.3335	-2.19727	-0.61035	1.2207	15.8997	24.0173	41.3208	64.8499	93.4753	108.917	150.208	158.295	191.193		398	-10.6812	-6.37817	-3.32642	-0.7019	3.08228	7.9956	17.4255	27.4353	30.3955	57.2815	78.186	110.809	148.865	160.187		398	-5.27954
399	-4.15039	-2.22778	1.64795	-0.18311	9.64355	21.4539	36.2549	55.7556	73.0591	91.5832	115.57	151.184	165.649	217.804		399	-7.9956	-4.30298	-2.16675	-0.57983	1.15967	15.5945	23.8037	41.0156	63.6902	93.0481	109.07	151.337	156.708	192.017		399	-10.6506	-6.37817	-3.38745	-0.64087	3.05176	8.05664	17.4561	27.2827	30.8533	57.4646	77.9114	111.206	147.583	159.149		399	-5.34058
400	-4.18091	-2.2583	1.58691	-0.21362	9.58252	21.2402	35.8887	54.7485	73.9441	92.0715	115.326	151.489	164.795	218.17		400	-8.08716	-4.27246	-2.13623	-0.57983	1.09863	15.2283	23.5901	40.6799	62.5305	92.6208	109.131	152.649	155.182	192.596		400	-10.5896	-6.37817	-3.41797	-0.61035	3.05176	8.11767	17.5171	27.1301	31.3721	57.7392	77.6977	111.633	146.301	157.776		400	-5.37109
401	-4.18091	-2.2583	1.5564	-0.24414	9.552	21.0266	35.5225	53.7415	74.7986	92.7124	115.265	151.764	164.032	218.414		401	-8.14819	-4.21143	-2.13623	-0.61035	1.00708	14.8621	23.3765	40.3747	61.4014	92.1936	109.1	154.083	153.809	192.902		401	-10.5286	-6.40869	-3.479	-0.57983	3.05176	8.20923	17.5476	26.9775	31.9824	58.136	77.4536	112.03	145.172	156.219		401	-5.43213
402	-4.18091	-2.22778	1.49536	-0.24414	9.49097	20.7825	35.1257	52.7344	75.6226	93.4753	115.387	152.008	163.452	218.506		402	-8.14819	-4.15039	-2.13623	-0.64087	0.91553	14.4653	23.1628	40.1001	60.3638	91.7664	108.948	155.579	152.679	192.993		402	-10.4675	-6.40869	-3.50952	-0.54932	3.05176	8.30078	17.6086	26.825	32.6233	58.5632	77.24	112.427	144.257	154.541		402	-5.52368
403	-4.18091	-2.19727	1.40381	-0.27466	9.42993	20.5383	34.6985	51.7578	76.3245	94.3909	115.753	152.191	163.116	218.414		403	-8.14819	-4.11987	-2.13623	-0.7019	0.79346	14.0686	22.9492	39.8254	59.4482	91.3696	108.734	156.982	151.794	192.963		403	-10.4065	-6.40869	-3.57056	-0.5188	3.05176	8.42285	17.6697	26.6724	33.3252	59.0515	77.0569	112.762	143.707	152.985		403	-5.58472
404	-4.11987	-2.10571	1.31226	-0.27466	9.33838	20.3247	34.3017	50.8728	76.9348	95.3674	116.333	152.252	163.116	218.109		404	-8.11767	-4.05884	-2.16675	-0.79346	0.67139	13.7329	22.7661	39.6423	58.6548	91.0339	108.459	158.264	151.306	192.932		404	-10.3455	-6.40869	-3.60107	-0.5188	3.05176	8.5144	17.7612	26.5198	33.9966	59.5093	76.8738	113.068	143.585	151.642		404	-5.64575
405	-4.08935	-2.04468	1.2207	-0.30518	9.21631	20.0806	33.905	50.1099	77.4231	96.405	117.096	152.222	163.452	217.56		405	-8.05664	-4.02832	-2.19727	-0.88501	0.54932	13.4277	22.6135	39.4592	57.9834	90.8203	108.154	159.332	151.154	192.993		405	-10.2844	-6.40869	-3.60107	-0.5188	3.08228	8.60596	17.8528	26.3367	34.668	59.9365	76.7517	113.312	143.921	150.665		405	-5.7373
406	-4.02832	-1.95312	1.09863	-0.36621	9.09424	19.8364	33.5083	49.5605	77.7893	97.4426	118.042	152.039	164.124	216.705		406	-7.96509	-3.96728	-2.22778	-0.97656	0.39673	13.2141	22.4609	39.3372	57.4951	90.7288	107.849	160.187	151.428	193.268		406	-10.2539	-6.37817	-3.60107	-0.48828	3.14331	8.69751	17.9138	26.1536	35.3088	60.3027	76.6907	113.464	144.775	150.177		406	-5.79834
407	-3.93677	-1.86157	1.00708	-0.42725	8.97217	19.6228	33.1726	49.1943	78.0334	98.4497	119.08	151.703	165.07	215.607		407	-7.87353	-3.93677	-2.2583	-1.06812	0.24414	13.031	22.3694	39.2456	57.1594	90.7288	107.574	160.828	152.069	193.817		407	-10.2539	-6.37817	-3.63159	-0.48828	3.20435	8.75854	17.9748	25.9399	35.8582	60.5774	76.7212	113.525	146.057	150.177		407	-5.85937
408	-3.84521	-1.77002	0.88501	-0.54932	8.81958	19.4092	32.8674	49.1028	78.1555	99.3347	120.117	151.215	166.229	214.264		408	-7.75146	-3.90625	-2.31934	-1.12915	0.12207	12.9089	22.3084	39.1846	56.9458	90.7898	107.3	161.316	153.046	194.672		408	-10.2234	-6.37817	-3.63159	-0.48828	3.26538	8.81958	18.0054	25.7263	36.3464	60.73	76.8432	113.434	147.705	150.665		408	-5.88989
409	-3.75366	-1.70898	0.79346	-0.67139	8.66699	19.165	32.5928	49.2554	78.125	100.098	121.063	150.543	167.48	212.738		409	-7.62939	-3.87573	-2.34985	-1.19019	0	12.8479	22.2473	39.1235	56.8542	90.9119	107.086	161.713	154.358	195.831		409	-10.2539	-6.34766	-3.63159	-0.48828	3.35693	8.8501	18.0054	25.4822	36.7126	60.6995	77.0569	113.19	149.597	151.52		409	-5.92041
410	-3.66211	-1.67847	0.7019	-0.79346	8.5144	18.9514	32.3792	49.6826	77.9724	100.677	121.918	149.75	168.732	211.121		410	-7.53784	-3.84521	-2.38037	-1.2207	-0.12207	12.7869	22.2168	39.093	56.8542	91.0034	106.873	162.048	155.853	197.266		410	-10.2539	-6.34766	-3.63159	-0.48828	3.44849	8.88061	17.9443	25.2075	36.9873	60.5164	77.3315	112.793	151.55	152.679		410	-5.88989
411	-3.57056	-1.64795	0.61035	-0.94604	8.3313	18.7683	32.2266	50.293	77.6672	101.044	122.62	148.865	169.891	209.473		411	-7.41577	-3.8147	-2.44141	-1.28174	-0.21362	12.7869	22.1863	39.032	56.9458	91.0034	106.72	162.353	157.501	198.944		411	-10.2844	-6.31714	-3.63159	-0.45776	3.54004	8.88061	17.8223	24.9023	37.1399	60.1501	77.6367	112.244	153.473	154.022		411	-5.85937
412	-3.50952	-1.61743	0.5188	-1.06812	8.17871	18.5547	32.1045	51.0864	77.24	101.166	123.138	147.949	170.837	207.886		412	-7.32422	-3.8147	-2.44141	-1.28174	-0.30518	12.7869	22.1558	38.9709	57.0374	90.8813	106.537	162.659	159.241	200.775		412	-10.3149	-6.31714	-3.60107	-0.45776	3.63159	8.8501	17.6697	24.6277	37.1704	59.6313	77.9724	111.603	155.212	155.457		412	-5.76782
413	-3.44849	-1.61743	0.42725	-1.19019	8.02612	18.3716	32.0129	52.002	76.7212	101.074	123.535	147.064	171.509	206.512		413	-7.23267	-3.8147	-2.47192	-1.31226	-0.36621	12.8174	22.1252	38.8489	57.1289	90.6067	106.354	162.994	160.98	202.759		413	-10.3455	-6.28662	-3.60107	-0.45776	3.69263	8.81958	17.4866	24.353	37.0789	58.9905	78.2776	110.87	156.677	156.891		413	-5.67627
414	-3.41797	-1.61743	0.33569	-1.25122	7.87353	18.158	31.9824	52.9175	76.1108	100.8	123.81	146.332	171.936	205.383		414	-7.14111	-3.78418	-2.50244	-1.34277	-0.39673	12.8479	22.0947	38.7268	57.1594	90.1794	106.171	163.269	162.689	204.773		414	-10.376	-6.28662	-3.60107	-0.45776	3.72314	8.75854	17.334	24.1089	36.8347	58.197	78.5522	110.168	157.867	158.295		414	-5.58472
415	-3.38745	-1.64795	0.27466	-1.25122	7.78198	17.9748	31.9519	53.833	75.47	100.403	124.054	145.782	172.15	204.59		415	-7.08008	-3.78418	-2.50244	-1.34277	-0.45776	12.9089	22.0642	38.5437	57.1594	89.5996	105.927	163.513	164.307	206.787		415	-10.4065	-6.2561	-3.57056	-0.48828	3.72314	8.63647	17.1814	23.9563	36.499	57.373	78.7964	109.528	158.722	159.637		415	-5.49316
416	-3.35693	-1.64795	0.21362	-1.2207	7.69043	17.8223	31.9519	54.6265	74.8291	99.8535	124.268	145.447	172.18	204.163		416	-6.98852	-3.78418	-2.50244	-1.37329	-0.45776	13.0005	22.0337	38.3301	57.1289	88.9587	105.682	163.574	165.863	208.74		416	-10.4065	-6.22559	-3.54004	-0.5188	3.69263	8.5144	17.0593	23.8953	36.0413	56.5185	79.01	109.009	159.363	160.919		416	-5.37109
417	-3.35693	-1.67847	0.18311	-1.12915	7.65991	17.6392	31.9519	55.2673	74.2493	99.2737	124.512	145.355	172.119	204.102		417	-6.95801	-3.8147	-2.53296	-1.37329	-0.48828	13.1226	22.0337	38.0859	57.0374	88.2568	105.408	163.483	167.267	210.571		417	-10.376	-6.22559	-3.50952	-0.57983	3.63159	8.3313	16.9983	23.9258	35.5225	55.6641	79.1931	108.704	159.79	162.109		417	-5.27954
418	-3.32642	-1.67847	0.18311	-1.00708	7.65991	17.5171	31.9214	55.7556	73.761	98.6328	124.817	145.477	172.058	204.346		418	-6.92749	-3.8147	-2.53296	-1.40381	-0.5188	13.3057	22.0337	37.7808	56.9458	87.5549	105.133	163.147	168.579	212.189		418	-10.3455	-6.19507	-3.479	-0.64087	3.54004	8.14819	16.9983	24.0479	34.9731	54.8706	79.3152	108.643	160.126	163.269		418	-5.15747
419	-3.32642	-1.70898	0.18311	-0.85449	7.72095	17.4255	31.9214	56.0303	73.3337	97.9919	125.183	145.752	172.058	204.895		419	-6.89697	-3.8147	-2.56348	-1.40381	-0.54932	13.4888	22.0947	37.4451	56.8237	86.9446	104.919	162.567	169.678	213.531		419	-10.2844	-6.19507	-3.479	-0.73242	3.41797	7.90405	17.0288	24.2615	34.3933	54.1382	79.4067	108.826	160.431	164.276		419	-5.06592
420	-3.32642	-1.70898	0.21362	-0.67139	7.78198	17.3645	31.8909	56.1218	72.9675	97.4121	125.58	146.149	172.18	205.688		420	-6.89697	-3.84521	-2.59399	-1.40381	-0.57983	13.7024	22.1863	37.1094	56.7627	86.4563	104.797	161.774	170.563	214.569		420	-10.2234	-6.22559	-3.44849	-0.82397	3.2959	7.65991	17.0898	24.5361	33.844	53.4668	79.4067	109.283	160.767	165.161		420	-4.97436
421	-3.32642	-1.70898	0.24414	-0.48828	7.87353	17.334	31.8604	56.0608	72.6929	96.8628	126.007	146.545	172.455	206.726		421	-6.92749	-3.87573	-2.65503	-1.40381	-0.57983	13.8855	22.3084	36.7432	56.7017	86.0901	104.797	160.767	171.173	215.21		421	-10.1623	-6.22559	-3.44849	-0.88501	3.14331	7.41577	17.1509	24.8413	33.3252	52.9175	79.3762	109.985	161.102	165.863		421	-4.88281
422	-3.32642	-1.70898	0.30518	-0.30518	7.93457	17.395	31.7688	55.8777	72.4792	96.4355	126.373	146.912	172.791	207.947		422	-6.92749	-3.90625	-2.68555	-1.40381	-0.61035	14.0686	22.4915	36.4075	56.7017	85.907	104.95	159.668	171.448	215.454		422	-10.0708	-6.2561	-3.44849	-0.94604	2.99072	7.17163	17.2119	25.1465	32.898	52.3987	79.2541	110.87	161.438	166.29		422	-4.82178
423	-3.35693	-1.70898	0.33569	-0.15259	7.9956	17.4866	31.6467	55.6335	72.3267	96.0693	126.678	147.156	173.157	209.412		423	-6.95801	-3.90625	-2.74658	-1.37329	-0.61035	14.2212	22.6746	36.1023	56.7322	85.907	105.255	158.478	171.387	215.24		423	-9.97925	-6.2561	-3.44849	-1.00708	2.80762	6.95801	17.3035	25.3906	32.5317	52.002	79.1016	111.908	161.743	166.443		423	-4.76074
424	-3.35693	-1.67847	0.36621	-0.03052	7.9956	17.6086	31.5247	55.3589	72.1741	95.8557	126.831	147.247	173.462	211.151		424	-6.98852	-3.93677	-2.7771	-1.34277	-0.57983	14.3127	22.8882	35.8582	56.8237	86.029	105.713	157.318	170.929	214.6		424	-9.91821	-6.28662	-3.479	-1.0376	2.68555	6.7749	17.3645	25.6043	32.2876	51.6663	78.949	113.068	161.926	166.26		424	-4.69971
425	-3.38745	-1.67847	0.36621	0.03052	7.93457	17.7612	31.3416	55.0842	72.052	95.7336	126.801	147.125	173.676	213.135		425	-6.98852	-3.96728	-2.83813	-1.31226	-0.57983	14.3433	23.1018	35.7056	56.9763	86.3037	106.262	156.189	170.135	213.562		425	-9.85718	-6.28662	-3.50952	-1.0376	2.53296	6.62231	17.4255	25.7263	32.1045	51.4526	78.8574	114.288	161.865	165.802		425	-4.66919
426	-3.44849	-1.64795	0.30518	0.06104	7.8125	17.9138	31.189	54.8401	71.9604	95.7336	126.587	146.759	173.767	215.454		426	-6.98852	-3.9978	-2.89917	-1.28174	-0.54932	14.3127	23.2849	35.614	57.1594	86.6394	106.842	155.151	169.098	212.128		426	-9.79614	-6.28662	-3.50952	-1.00708	2.41089	6.50024	17.5171	25.7568	32.0129	51.3306	78.8574	115.54	161.53	165.039		426	-4.63867
427	-3.479	-1.61743	0.24414	0.09155	7.65991	18.0969	31.0364	54.6265	71.8994	95.7947	126.19	146.149	173.676	218.079		427	-6.98852	-4.02832	-2.9602	-1.25122	-0.48828	14.2212	23.4375	35.5835	57.373	87.0972	107.422	154.205	167.908	210.419		427	-9.76562	-6.28662	-3.50952	-0.97656	2.31934	6.46973	17.5781	25.7263	32.0434	51.3306	79.0405	116.791	160.797	164.062		427	-4.63867
428	-3.50952	-1.61743	0.18311	0.03052	7.47681	18.219	30.9143	54.4434	71.8689	95.9473	125.671	145.325	173.492	220.947		428	-6.95801	-4.05884	-2.99072	-1.25122	-0.42725	14.0991	23.5596	35.6445	57.6477	87.5549	107.941	153.381	166.779	208.466		428	-9.73511	-6.2561	-3.54004	-0.97656	2.2583	6.43921	17.7002	25.6348	32.135	51.4221	79.4067	118.073	159.637	162.933		428	-4.63867
429	-3.57056	-1.61743	0.06104	0	7.26318	18.3105	30.7922	54.1992	71.8384	96.0999	125.031	144.257	173.279	223.999		429	-6.92749	-4.08935	-3.05176	-1.25122	-0.36621	13.8855	23.6206	35.7361	57.9529	88.0432	108.307	152.618	165.833	206.421		429	-9.70459	-6.2561	-3.54004	-0.94604	2.22778	6.46973	17.8223	25.5127	32.3181	51.6663	80.0476	119.324	158.051	161.713		429	-4.66919
430	-3.60107	-1.61743	0	-0.09155	7.08008	18.3411	30.7007	53.9246	71.8689	96.2524	124.42	143.066	173.096	227.081		430	-6.89697	-4.11987	-3.08228	-1.28174	-0.30518	13.6719	23.5901	35.8582	58.3191	88.5315	108.52	151.978	165.222	204.437		430	-9.70459	-6.22559	-3.54004	-0.94604	2.22778	6.50024	17.9443	25.3601	32.5622	52.002	80.9021	120.575	156.158	160.522		430	-4.69971
431	-3.63159	-1.64795	-0.09155	-0.21362	6.95801	18.28	30.6396	53.5278	71.8994	96.405	123.901	141.785	173.096	230.133		431	-6.83594	-4.15039	-3.11279	-1.31226	-0.27466	13.4277	23.5291	35.9497	58.6853	89.0198	108.551	151.428	165.1	202.637		431	-9.67407	-6.19507	-3.54004	-0.91553	2.2583	6.53076	18.0969	25.1465	32.8674	52.4292	82.0007	121.796	153.992	159.424		431	-4.76074
432	-3.66211	-1.67847	-0.15259	-0.36621	6.86645	18.1885	30.6091	53.0395	71.991	96.5271	123.505	140.472	173.279	232.91		432	-6.80542	-4.15039	-3.14331	-1.34277	-0.21362	13.1531	23.407	36.0107	59.1125	89.508	108.368	150.97	165.497	201.141		432	-9.64355	-6.19507	-3.54004	-0.94604	2.28882	6.56128	18.2495	24.9634	33.2031	52.9175	83.2519	122.986	151.764	158.508		432	-4.79126
433	-3.66211	-1.7395	-0.18311	-0.5188	6.83594	18.0054	30.6396	52.3987	72.0825	96.6492	123.352	139.221	173.706	235.26		433	-6.74438	-4.18091	-3.17383	-1.40381	-0.18311	12.8784	23.2544	36.0107	59.5093	89.9658	108.002	150.604	166.412	200.104		433	-9.61304	-6.16455	-3.57056	-0.94604	2.31934	6.56128	18.4021	24.7497	33.5693	53.4363	84.5947	124.115	149.658	157.745		433	-4.82178
434	-3.66211	-1.80054	-0.21362	-0.64087	6.86645	17.7918	30.7312	51.6663	72.2046	96.7102	123.352	138.123	174.316	237.061		434	-6.68335	-4.21143	-3.17383	-1.49536	-0.15259	12.6038	23.0408	35.9802	59.8755	90.4541	107.483	150.299	167.816	199.554		434	-9.58252	-6.16455	-3.60107	-0.94604	2.38037	6.50024	18.5242	24.5056	33.905	54.0161	85.968	125.214	147.797	157.227		434	-4.85229
435	-3.66211	-1.83105	-0.21362	-0.76294	6.98852	17.5476	30.8838	50.8728	72.2961	96.7712	123.535	137.238	175.11	238.159		435	-6.65283	-4.21143	-3.17383	-1.5564	-0.15259	12.3596	22.8271	35.8582	60.2112	91.0034	106.781	150.055	169.617	199.554		435	-9.52148	-6.16455	-3.63159	-0.97656	2.44141	6.43921	18.6157	24.292	34.2102	54.5654	87.3108	126.282	146.362	156.921		435	-4.88281
436	-3.60107	-1.89209	-0.18311	-0.85449	7.14111	17.273	31.1279	50.0183	72.3572	96.7407	123.779	136.536	175.964	238.525		436	-6.5918	-4.21143	-3.17383	-1.64795	-0.15259	12.1155	22.6135	35.7056	60.4858	91.6138	105.988	149.841	171.661	200.073		436	-9.46045	-6.19507	-3.69263	-0.97656	2.53296	6.34766	18.7073	24.0479	34.4543	55.1453	88.501	127.258	145.447	156.83		436	-4.91333
437	-3.57056	-1.95312	-0.12207	-0.91553	7.32422	17.0288	31.4636	49.1943	72.3572	96.6797	124.054	136.078	176.819	238.159		437	-6.56128	-4.21143	-3.17383	-1.7395	-0.18311	11.8713	22.3999	35.5225	60.6995	92.2852	105.133	149.689	173.889	201.08		437	-9.3689	-6.19507	-3.75366	-0.97656	2.59399	6.22559	18.7378	23.8342	34.6375	55.6641	89.5386	128.204	145.081	156.891		437	-4.91333
438	-3.479	-1.98364	-0.06104	-0.94604	7.53784	16.8457	31.8909	48.4924	72.2961	96.4661	124.268	135.864	177.551	237.061		438	-6.53076	-4.21143	-3.17383	-1.80054	-0.21362	11.6577	22.1863	35.3699	60.791	93.0481	104.248	149.536	176.086	202.515		438	-9.27734	-6.19507	-3.78418	-0.97656	2.65503	6.10352	18.7378	23.5901	34.7595	56.1829	90.3015	129.12	145.294	157.074		438	-4.91333
439	-3.41797	-2.01416	0	-0.94604	7.75146	16.7541	32.3792	47.9126	72.1436	96.0999	124.329	135.803	178.131	235.413		439	-6.50024	-4.21143	-3.17383	-1.86157	-0.27466	11.4441	22.0032	35.3088	60.8215	93.9636	103.394	149.445	178.162	204.224		439	-9.21631	-6.22559	-3.84521	-0.94604	2.74658	5.98144	18.6462	23.3154	34.8205	56.6406	90.8203	129.974	145.935	157.349		439	-4.91333
440	-3.32642	-2.01416	0.03052	-0.91553	7.96509	16.7236	32.898	47.5464	71.8994	95.5505	124.237	135.895	178.467	233.368		440	-6.50024	-4.21143	-3.17383	-1.92261	-0.30518	11.261	21.8506	35.3088	60.7605	94.9402	102.631	149.353	180.023	206.146		440	-9.12475	-6.22559	-3.87573	-0.91553	2.80762	5.88989	18.4936	23.0408	34.79	57.0679	91.0339	130.768	146.973	157.684		440	-4.91333
441	-3.23486	-2.01416	0.06104	-0.85449	8.11767	16.8152	33.3862	47.3633	71.5942	94.7571	124.023	136.108	178.589	231.049		441	-6.50024	-4.21143	-3.20435	-1.95312	-0.33569	11.0779	21.698	35.4309	60.6384	96.0083	102.02	149.322	181.58	208.16		441	-9.06372	-6.22559	-3.90625	-0.85449	2.89917	5.82886	18.2495	22.7661	34.6985	57.4036	91.0339	131.47	148.193	157.989		441	-4.88281
442	-3.14331	-2.01416	0.12207	-0.79346	8.23975	17.0288	33.844	47.4243	71.2585	93.811	123.749	136.383	178.467	228.729		442	-6.53076	-4.21143	-3.20435	-1.95312	-0.36621	10.9253	21.5454	35.6445	60.4858	97.1069	101.593	149.322	182.739	210.175		442	-9.00268	-6.19507	-3.93677	-0.79346	3.02124	5.76782	17.9443	22.4609	34.5764	57.6782	90.8203	132.111	149.536	158.325		442	-4.88281
443	-3.05176	-2.01416	0.15259	-0.67139	8.30078	17.334	34.2102	47.6379	70.9228	92.7429	123.444	136.719	178.162	226.562		443	-6.53076	-4.21143	-3.20435	-1.95312	-0.36621	10.8032	21.4233	35.9802	60.3332	98.2056	101.41	149.322	183.502	212.097		443	-8.97217	-6.19507	-3.93677	-0.73242	3.11279	5.76782	17.5476	22.1252	34.3933	57.8918	90.5151	132.599	150.818	158.63		443	-4.85229
444	-2.9602	-2.01416	0.18311	-0.57983	8.27026	17.7307	34.4543	47.9736	70.6482	91.6138	123.199	137.085	177.704	224.64		444	-6.5918	-4.21143	-3.20435	-1.95312	-0.39673	10.6812	21.2707	36.377	60.2112	99.2432	101.471	149.384	183.807	213.898		444	-8.94165	-6.19507	-3.93677	-0.67139	3.20435	5.76782	17.1204	21.8506	34.2102	58.0139	90.1489	132.935	151.978	158.905		444	-4.85229
445	-2.89917	-1.98364	0.21362	-0.48828	8.17871	18.158	34.5764	48.4314	70.4346	90.5151	123.077	137.451	177.246	223.083		445	-6.62231	-4.21143	-3.20435	-1.92261	-0.42725	10.5896	21.1487	36.8347	60.1501	100.22	101.807	149.414	183.685	215.485		445	-8.94165	-6.19507	-3.93677	-0.61035	3.2959	5.79834	16.6321	21.5759	33.9966	58.0444	89.8437	133.087	152.924	159.21		445	-4.88281
446	-2.83813	-1.98364	0.24414	-0.39673	8.05664	18.6157	34.6069	48.9502	70.3735	89.508	123.138	137.817	176.849	221.924		446	-6.65283	-4.21143	-3.17383	-1.92261	-0.45776	10.498	20.9961	37.323	60.1501	101.044	102.356	149.445	183.228	216.888		446	-8.94165	-6.16455	-3.96728	-0.57983	3.38745	5.82886	16.1438	21.3318	33.8135	58.0139	89.6911	133.057	153.656	159.515		446	-4.91333
447	-2.80762	-1.98364	0.30518	-0.30518	7.87353	19.043	34.5154	49.469	70.4651	88.7146	123.413	138.184	176.636	221.13		447	-6.71387	-4.21143	-3.17383	-1.92261	-0.5188	10.437	20.813	37.7502	60.2417	101.715	103.058	149.445	182.495	218.048		447	-8.94165	-6.16455	-3.96728	-0.54932	3.44849	5.85937	15.686	21.1487	33.5999	57.9224	89.6911	132.782	154.205	159.821		447	-4.94385
448	-2.80762	-1.95312	0.36621	-0.24414	7.69043	19.4702	34.3933	49.9878	70.7092	88.1653	123.84	138.489	176.727	220.703		448	-6.74438	-4.21143	-3.14331	-1.92261	-0.61035	10.3455	20.6299	38.147	60.4553	102.234	103.851	149.475	181.549	218.964		448	-8.94165	-6.16455	-3.9978	-0.5188	3.479	5.92041	15.2283	20.9656	33.4473	57.8308	89.9048	132.324	154.633	160.156		448	-5.00488
449	-2.80762	-1.95312	0.42725	-0.18311	7.50732	19.8364	34.2712	50.4455	71.167	87.8906	124.42	138.794	177.216	220.612		449	-6.7749	-4.18091	-3.14331	-1.92261	-0.7019	10.2539	20.4468	38.4827	60.7605	102.57	104.614	149.536	180.572	219.635		449	-8.94165	-6.19507	-4.02832	-0.48828	3.50952	5.95093	14.801	20.8435	33.2947	57.7698	90.3015	131.683	154.968	160.522		449	-5.06592
450	-2.80762	-1.95312	0.5188	-0.15259	7.38525	20.1721	34.1797	50.8423	71.7773	87.8296	125	139.038	178.101	220.734		450	-6.80542	-4.18091	-3.11279	-1.95312	-0.79346	10.1623	20.2331	38.6963	61.1877	102.814	105.286	149.689	179.596	220.123		450	-8.97217	-6.19507	-4.05884	-0.48828	3.50952	5.95093	14.4043	20.7214	33.1726	57.7698	90.8813	130.798	155.273	160.889		450	-5.15747
451	-2.83813	-1.95312	0.57983	-0.15259	7.2937	20.4468	34.1492	51.178	72.5403	88.0432	125.488	139.282	179.443	221.039		451	-6.83594	-4.15039	-3.08228	-1.98364	-0.88501	10.0708	20.0195	38.8489	61.7065	102.905	105.743	149.933	178.711	220.398		451	-9.00268	-6.22559	-4.08935	-0.48828	3.50952	5.95093	14.0686	20.6299	33.081	57.8613	91.5527	129.791	155.579	161.255		451	-5.21851
452	-2.86865	-1.92261	0.64087	-0.15259	7.2937	20.6604	34.2102	51.4526	73.4253	88.4399	125.793	139.465	181.183	221.527		452	-6.83594	-4.08935	-3.05176	-2.01416	-0.94604	9.94873	19.8059	38.9099	62.3474	102.936	105.957	150.33	178.04	220.52		452	-9.0332	-6.2561	-4.08935	-0.48828	3.479	5.95093	13.7634	20.5383	33.02	58.1055	92.2852	128.601	155.975	161.621		452	-5.27954
453	-2.86865	-1.92261	0.67139	-0.21362	7.38525	20.813	34.3323	51.6357	74.3713	88.9892	125.763	139.679	183.228	222.137		453	-6.86645	-4.05884	-3.02124	-2.0752	-1.00708	9.85718	19.5923	38.9099	63.0493	102.875	105.865	150.818	177.521	220.52		453	-9.09424	-6.28662	-4.08935	-0.48828	3.479	5.92041	13.4888	20.4773	33.02	58.4717	92.987	127.38	156.403	162.018		453	-5.31006
454	-2.89917	-1.89209	0.7019	-0.33569	7.53784	20.9045	34.5154	51.7273	75.2869	89.6301	125.397	139.984	185.516	222.809		454	-6.86645	-3.9978	-3.02124	-2.10571	-1.0376	9.73511	19.3481	38.8184	63.8428	102.753	105.53	151.489	177.277	220.489		454	-9.12475	-6.34766	-4.08935	-0.48828	3.479	5.85937	13.2446	20.3857	33.081	59.021	93.6279	126.099	156.921	162.445		454	-5.34058
455	-2.89917	-1.86157	0.7019	-0.48828	7.75146	20.9656	34.6985	51.7578	76.1719	90.3625	124.603	140.442	187.988	223.602		455	-6.89697	-3.96728	-2.99072	-2.13623	-1.00708	9.64355	19.1345	38.6963	64.6667	102.6	105.011	152.222	177.216	220.459		455	-9.15527	-6.43921	-4.05884	-0.48828	3.479	5.79834	13.0615	20.2942	33.2031	59.7534	94.1772	124.878	157.501	162.964		455	-5.34058
456	-2.86865	-1.80054	0.7019	-0.67139	7.9956	20.9656	34.8511	51.7273	76.8738	91.0644	123.444	141.144	190.491	224.426		456	-6.92749	-3.90625	-2.9602	-2.16675	-0.97656	9.58252	18.9514	38.5132	65.4907	102.356	104.34	153.046	177.307	220.489		456	-9.21631	-6.50024	-4.02832	-0.48828	3.44849	5.7373	12.9089	20.2331	33.4167	60.6384	94.6045	123.81	158.112	163.544		456	-5.34058
457	-2.86865	-1.77002	0.64087	-0.94604	8.30078	20.9351	34.9731	51.6663	77.4231	91.7358	121.948	142.12	192.993	225.281		457	-6.98852	-3.87573	-2.92969	-2.19727	-0.91553	9.552	18.7378	38.269	66.3147	101.99	103.638	153.931	177.551	220.673		457	-9.24683	-6.5918	-3.9978	-0.48828	3.44849	5.67627	12.7563	20.2026	33.6914	61.676	94.8486	122.894	158.783	164.276		457	-5.31006
458	-2.83813	-1.77002	0.61035	-1.2207	8.57544	20.874	34.9731	51.5442	77.7588	92.3157	120.239	143.463	195.435	226.196		458	-7.01904	-3.87573	-2.89917	-2.22778	-0.82397	9.52148	18.5547	37.9944	67.1081	101.532	102.966	154.816	177.887	221.008		458	-9.30786	-6.65283	-3.96728	-0.48828	3.479	5.64575	12.6648	20.2026	34.0576	62.8357	94.9402	122.223	159.424	165.192		458	-5.27954
459	-2.80762	-1.7395	0.54932	-1.49536	8.81958	20.7825	34.9121	51.3916	77.8503	92.7429	118.408	145.142	197.693	227.081		459	-7.04956	-3.87573	-2.83813	-2.2583	-0.76294	9.552	18.3716	37.6587	67.8101	100.922	102.417	155.731	178.223	221.588		459	-9.3689	-6.71387	-3.93677	-0.5188	3.479	5.61523	12.5732	20.2331	34.4543	64.0869	94.8791	121.826	160.065	166.29		459	-5.27954
460	-2.80762	-1.77002	0.45776	-1.80054	9.0332	20.6909	34.729	51.2695	77.6977	93.0176	116.577	147.156	199.738	227.997		460	-7.1106	-3.87573	-2.80762	-2.2583	-0.67139	9.58252	18.219	37.262	68.4509	100.098	101.99	156.677	178.528	222.382		460	-9.39941	-6.74438	-3.90625	-0.5188	3.479	5.61523	12.4817	20.2942	34.9121	65.3686	94.6655	121.674	160.645	167.572		460	-5.24902
461	-2.7771	-1.80054	0.39673	-2.0752	9.18579	20.5994	34.4543	51.178	77.362	93.0786	114.838	149.414	201.508	228.912		461	-7.14111	-3.90625	-2.74658	-2.28882	-0.57983	9.64355	18.0664	36.8347	68.9697	99.1211	101.715	157.654	178.772	223.389		461	-9.46045	-6.74438	-3.90625	-0.54932	3.479	5.61523	12.3901	20.4163	35.4004	66.6199	94.3298	121.796	161.133	169.037		461	-5.21851
462	-2.7771	-1.83105	0.30518	-2.31934	9.27734	20.5383	34.1492	51.0864	76.8432	92.987	113.22	151.825	202.972	229.828		462	-7.17163	-3.93677	-2.71606	-2.28882	-0.5188	9.70459	17.9138	36.4075	69.397	97.9919	101.593	158.722	178.864	224.487		462	-9.552	-6.74438	-3.87573	-0.57983	3.479	5.64575	12.2986	20.5689	35.8887	67.8101	93.8721	122.101	161.468	170.654		462	-5.18799
463	-2.7771	-1.92261	0.24414	-2.50244	9.27734	20.4468	33.8135	51.0559	76.2024	92.6514	111.755	154.236	204.041	230.774		463	-7.20215	-3.93677	-2.65503	-2.31934	-0.45776	9.79614	17.8223	35.9802	69.7327	96.7102	101.624	159.943	178.864	225.586		463	-9.61304	-6.71387	-3.87573	-0.61035	3.479	5.70679	12.1765	20.752	36.3464	68.8782	93.3227	122.498	161.652	172.394		463	-5.15747
464	-2.80762	-1.98364	0.12207	-2.62451	9.18579	20.3857	33.4778	51.1169	75.531	92.1631	110.504	156.494	204.681	231.689		464	-7.23267	-3.96728	-2.62451	-2.31934	-0.42725	9.91821	17.7307	35.5835	69.9463	95.3979	101.715	161.285	178.68	226.624		464	-9.67407	-6.68335	-3.87573	-0.64087	3.44849	5.7373	12.0239	20.9656	36.7737	69.7937	92.7124	122.955	161.713	174.225		464	-5.12695
465	-2.83813	-2.04468	0.03052	-2.68555	9.0332	20.3247	33.1726	51.2085	74.8901	91.4612	109.467	158.508	204.895	232.635		465	-7.26318	-3.96728	-2.59399	-2.34985	-0.36621	10.0708	17.6697	35.2173	70.1294	94.0857	101.898	162.842	178.375	227.447		465	-9.73511	-6.65283	-3.84521	-0.67139	3.38745	5.79834	11.8713	21.1792	37.1704	70.4956	92.041	123.352	161.621	176.117		465	-5.09644
466	-2.86865	-2.13623	-0.03052	-2.71606	8.78906	20.2637	32.959	51.3916	74.3408	90.5456	108.673	160.095	204.62	233.582		466	-7.2937	-3.96728	-2.59399	-2.38037	-0.33569	10.2234	17.6392	34.9121	70.2209	92.8955	102.142	164.551	177.948	227.997		466	-9.79614	-6.65283	-3.8147	-0.7019	3.35693	5.82886	11.7188	21.3928	37.5366	71.0449	91.3696	123.627	161.468	178.04		466	-5.06592
467	-2.9602	-2.16675	-0.12207	-2.71606	8.5144	20.2026	32.8674	51.6663	73.9441	89.447	108.154	161.255	203.888	234.528		467	-7.32422	-3.96728	-2.62451	-2.41089	-0.27466	10.376	17.6392	34.668	70.282	91.8579	102.356	166.412	177.429	228.18		467	-9.82666	-6.62231	-3.8147	-0.76294	3.2959	5.85937	11.5356	21.5454	37.8418	71.3806	90.6372	123.688	161.316	179.993		467	-5.06592
468	-3.02124	-2.22778	-0.21362	-2.65503	8.17871	20.1111	32.8674	52.002	73.7305	88.1653	107.91	161.896	202.759	235.413		468	-7.35474	-3.93677	-2.65503	-2.44141	-0.21362	10.5591	17.7002	34.4543	70.3125	91.0644	102.57	168.335	176.849	227.936		468	-9.82666	-6.62231	-3.78418	-0.82397	3.20435	5.88989	11.3525	21.6675	38.1165	71.5332	89.8743	123.535	161.224	181.854		468	-5.0354
469	-3.14331	-2.22778	-0.30518	-2.59399	7.87353	20.05	32.9895	52.3682	73.6999	86.6699	108.063	162.109	201.294	236.298		469	-7.38525	-3.90625	-2.68555	-2.47192	-0.15259	10.7727	17.7918	34.2712	70.343	90.4846	102.783	170.258	176.27	227.325		469	-9.85718	-6.62231	-3.75366	-0.88501	3.14331	5.88989	11.1694	21.698	38.2996	71.5332	89.1113	123.108	161.194	183.685		469	-5.0354
470	-3.26538	-2.2583	-0.36621	-2.53296	7.53784	19.9585	33.1726	52.7344	73.8525	85.0525	108.582	161.957	199.554	237.03		470	-7.38525	-3.87573	-2.71606	-2.50244	-0.06104	11.0168	17.9138	34.1492	70.343	90.1489	102.966	172.089	175.659	226.349		470	-9.82666	-6.62231	-3.75366	-0.97656	3.08228	5.88989	10.9863	21.7285	38.4216	71.4111	88.3484	122.437	161.255	185.333		470	-5.0354
471	-3.38745	-2.2583	-0.42725	-2.50244	7.23267	19.8669	33.4473	53.009	74.0967	83.2825	109.497	161.53	197.632	237.671		471	-7.38525	-3.87573	-2.7771	-2.53296	0.03052	11.2915	18.0664	34.0271	70.3125	89.9963	103.149	173.767	175.079	225.067		471	-9.79614	-6.62231	-3.72314	-1.06812	3.05176	5.85937	10.8032	21.6675	38.4216	71.1365	87.616	121.582	161.438	186.768		471	-5.0354
472	-3.50952	-2.2583	-0.45776	-2.44141	6.92749	19.8364	33.6914	53.1616	74.4018	81.4819	110.779	160.919	195.648	238.098		472	-7.38525	-3.84521	-2.80762	-2.56348	0.12207	11.5356	18.219	33.9355	70.2209	89.9963	103.363	175.201	174.5	223.633		472	-9.76562	-6.62231	-3.72314	-1.19019	2.99072	5.85937	10.6506	21.6064	38.2996	70.8008	86.9141	120.544	161.652	187.958		472	-5.0354
473	-3.63159	-2.2583	-0.48828	-2.44141	6.62231	19.8059	33.905	53.1616	74.707	79.7119	112.427	160.187	193.634	238.281		473	-7.35474	-3.84521	-2.83813	-2.59399	0.24414	11.8103	18.3716	33.8745	70.1294	89.9963	103.577	176.3	173.95	222.137		473	-9.73511	-6.65283	-3.75366	-1.31226	2.9602	5.82886	10.498	21.5149	38.0249	70.343	86.3037	119.446	161.865	188.782		473	-5.06592
474	-3.75366	-2.22778	-0.48828	-2.44141	6.31714	19.7754	34.0576	52.9785	74.9206	78.064	114.349	159.424	191.711	238.19		474	-7.2937	-3.84521	-2.83813	-2.62451	0.36621	12.0544	18.4936	33.844	69.9463	89.9963	103.851	177.093	173.462	220.734		474	-9.67407	-6.65283	-3.75366	-1.43433	2.9602	5.82886	10.3455	21.4539	37.6282	69.8547	85.8154	118.286	162.079	189.239		474	-5.06592
475	-3.84521	-2.22778	-0.5188	-2.44141	6.01196	19.8059	34.1492	52.6123	75.0122	76.5991	116.455	158.63	189.911	237.823		475	-7.23267	-3.84521	-2.86865	-2.65503	0.45776	12.2681	18.6157	33.8745	69.7021	89.9353	104.187	177.551	173.035	219.513		475	-9.61304	-6.65283	-3.8147	-1.52588	2.92969	5.82886	10.2234	21.3928	37.1094	69.3054	85.4187	117.187	162.231	189.301		475	-5.09644
476	-3.90625	-2.22778	-0.5188	-2.44141	5.67627	19.8975	34.1187	52.124	74.9817	75.4089	118.652	157.837	188.232	237.213		476	-7.14111	-3.84521	-2.83813	-2.68555	0.57983	12.4207	18.7073	33.9355	69.397	89.7217	104.553	177.673	172.729	218.628		476	-9.552	-6.68335	-3.84521	-1.61743	2.92969	5.79834	10.1318	21.3928	36.4685	68.7561	85.1745	116.119	162.384	188.995		476	-5.12695
477	-3.93677	-2.22778	-0.54932	-2.44141	5.34058	19.9585	34.0576	51.4832	74.7375	74.5239	120.88	157.043	186.707	236.481		477	-7.04956	-3.84521	-2.83813	-2.68555	0.64087	12.5122	18.7378	34.0271	69.0307	89.4165	104.95	177.521	172.546	218.079		477	-9.49097	-6.68335	-3.90625	-1.70898	2.89917	5.76782	10.0708	21.4539	35.7971	68.2373	85.0525	115.173	162.506	188.324		477	-5.15747
478	-3.93677	-2.22778	-0.54932	-2.41089	5.00488	20.05	33.9966	50.8423	74.3408	74.0051	123.016	156.219	185.333	235.718		478	-6.95801	-3.87573	-2.83813	-2.71606	0.73242	12.5122	18.7073	34.1492	68.634	89.0198	105.347	177.093	172.577	217.957		478	-9.42993	-6.71387	-3.96728	-1.7395	2.86865	5.70679	10.0403	21.5454	35.1562	67.749	85.0525	114.258	162.659	187.347		478	-5.18799
479	-3.93677	-2.22778	-0.57983	-2.34985	4.66919	20.1416	33.9661	50.2319	73.761	73.883	125	155.395	184.082	235.107		479	-6.86645	-3.87573	-2.83813	-2.71606	0.76294	12.4207	18.6462	34.2712	68.2068	88.5925	105.682	176.453	172.882	218.201		479	-9.3689	-6.7749	-4.02832	-1.77002	2.83813	5.64575	10.0403	21.6675	34.5764	67.3523	85.1745	113.434	162.872	186.188		479	-5.21851
480	-3.90625	-2.22778	-0.57983	-2.2583	4.36401	20.2331	33.9966	49.7131	73.0896	74.1577	126.739	154.633	182.953	234.802		480	-6.80542	-3.87573	-2.83813	-2.74658	0.79346	12.207	18.5242	34.3628	67.7795	88.1958	105.927	175.568	173.492	218.719		480	-9.30786	-6.80542	-4.08935	-1.77002	2.83813	5.5542	10.1013	21.8506	34.1187	66.9861	85.3882	112.64	163.147	184.845		480	-5.24902
481	-3.87573	-2.22778	-0.54932	-2.13623	4.08935	20.2637	34.1187	49.3469	72.3267	74.8291	128.174	153.9	181.915	234.924		481	-6.7749	-3.90625	-2.86865	-2.74658	0.79346	11.9324	18.4021	34.4238	67.3523	87.8906	106.079	174.5	174.438	219.391		481	-9.27734	-6.86645	-4.15039	-1.7395	2.80762	5.43213	10.2234	22.0642	33.8135	66.7114	85.6933	111.816	163.452	183.411		481	-5.24902
482	-3.84521	-2.19727	-0.54932	-1.95312	3.84521	20.2637	34.3628	49.1333	71.5332	75.8057	129.272	153.259	181.061	235.565		482	-6.74438	-3.90625	-2.89917	-2.7771	0.76294	11.6272	18.2495	34.4238	66.8945	87.738	106.079	173.248	175.659	220.093		482	-9.21631	-6.92749	-4.18091	-1.7395	2.7771	5.34058	10.376	22.3389	33.7219	66.4978	86.0596	110.931	163.727	181.946		482	-5.27954
483	-3.8147	-2.19727	-0.5188	-1.77002	3.63159	20.2026	34.6985	49.0723	70.7397	77.1179	130.066	152.679	180.389	236.725		483	-6.71387	-3.90625	-2.9602	-2.7771	0.7019	11.261	18.1274	34.3628	66.4368	87.7991	105.988	171.905	177.093	220.642		483	-9.21631	-6.98852	-4.21143	-1.70898	2.7771	5.21851	10.5591	22.6135	33.783	66.3147	86.5173	109.985	163.94	180.511		483	-5.31006
484	-3.75366	-2.13623	-0.45776	-1.61743	3.479	20.1111	35.0647	49.1333	70.0378	78.6438	130.554	152.222	179.962	238.342		484	-6.74438	-3.87573	-3.02124	-2.7771	0.67139	10.8643	18.0054	34.2407	65.9485	88.1042	105.774	170.471	178.65	220.978		484	-9.18579	-7.04956	-4.21143	-1.70898	2.7771	5.15747	10.7727	22.9187	34.0271	66.1926	87.0056	108.948	163.94	179.169		484	-5.34058
485	-3.75366	-2.10571	-0.39673	-1.46484	3.35693	19.9585	35.4919	49.3164	69.4275	80.2917	130.798	151.825	179.749	240.265		485	-6.74438	-3.87573	-3.08228	-2.7771	0.61035	10.498	17.9443	34.0576	65.4297	88.7146	105.469	169.037	180.237	221.039		485	-9.18579	-7.1106	-4.21143	-1.70898	2.80762	5.09644	10.9863	23.2239	34.4238	66.0705	87.5549	107.88	163.696	177.887		485	-5.34058
486	-3.72314	-2.01416	-0.30518	-1.37329	3.2959	19.7754	35.8887	49.53	69.0002	82.0312	130.829	151.52	179.749	242.401		486	-6.80542	-3.84521	-3.11279	-2.74658	0.54932	10.1623	17.9443	33.8745	64.8499	89.5996	105.103	167.664	181.641	220.825		486	-9.18579	-7.14111	-4.21143	-1.70898	2.83813	5.06592	11.2305	23.4985	34.9121	66.0095	88.1348	106.75	163.147	176.727		486	-5.37109
487	-3.69263	-1.95312	-0.21362	-1.31226	3.26538	19.5312	36.2549	49.7742	68.7256	83.8013	130.737	151.306	179.901	244.537		487	-6.83594	-3.8147	-3.17383	-2.71606	0.48828	9.82666	17.9748	33.6304	64.2395	90.7593	104.736	166.443	182.8	220.337		487	-9.21631	-7.17163	-4.21143	-1.7395	2.86865	5.0354	11.5051	23.7427	35.4614	65.9485	88.7756	105.652	162.201	175.659		487	-5.40161
488	-3.69263	-1.86157	-0.12207	-1.34277	3.26538	19.2871	36.56	49.9573	68.6645	85.5102	130.554	151.215	180.176	246.49		488	-6.89697	-3.8147	-3.17383	-2.68555	0.45776	9.552	18.0969	33.4167	63.5681	92.1326	104.37	165.375	183.655	219.604		488	-9.24683	-7.17163	-4.18091	-1.80054	2.89917	5.0354	11.7798	23.9563	36.0413	65.8874	89.447	104.584	160.919	174.774		488	-5.40161
489	-3.66211	-1.7395	0	-1.40381	3.2959	18.9819	36.8347	50.0793	68.8171	87.1277	130.371	151.276	180.481	248.169		489	-6.95801	-3.78418	-3.17383	-2.65503	0.42725	9.30786	18.2495	33.2336	62.8967	93.6584	104.034	164.52	184.082	218.75		489	-9.27734	-7.17163	-4.18091	-1.83105	2.9602	5.06592	12.085	24.1089	36.6211	65.8569	90.1489	103.577	159.302	174.072		489	-5.43213
490	-3.63159	-1.64795	0.09155	-1.5564	3.38745	18.6462	37.0789	50.0793	69.1528	88.6841	130.188	151.55	180.786	249.481		490	-7.01904	-3.75366	-3.14331	-2.59399	0.42725	9.09424	18.4326	33.081	62.2559	95.2759	103.699	163.849	184.174	217.834		490	-9.30786	-7.17163	-4.18091	-1.89209	2.99072	5.12695	12.4207	24.1699	37.1704	65.8264	90.8508	102.661	157.379	173.553		490	-5.46265
491	-3.60107	-1.5564	0.21362	-1.7395	3.479	18.28	37.323	50.0183	69.6716	90.1489	130.066	152.1	181.03	250.427		491	-7.08008	-3.75366	-3.08228	-2.56348	0.42725	8.94165	18.6768	32.959	61.6455	96.8933	103.394	163.3	183.929	216.858		491	-9.3689	-7.17163	-4.18091	-1.95312	3.05176	5.21851	12.8174	24.1699	37.6892	65.7654	91.4917	101.837	155.304	173.248		491	-5.49316
492	-3.57056	-1.46484	0.30518	-1.92261	3.60107	17.9138	37.5671	49.8657	70.343	91.5527	130.005	152.985	181.274	251.038		492	-7.14111	-3.72314	-3.02124	-2.53296	0.42725	8.8501	18.9514	32.8674	61.1267	98.4192	103.149	162.781	183.441	215.881		492	-9.42993	-7.20215	-4.18091	-1.98364	3.11279	5.34058	13.2141	24.1089	38.1775	65.6738	92.041	101.166	153.137	173.187		492	-5.52368
493	-3.50952	-1.37329	0.39673	-2.13623	3.72314	17.5476	37.7808	49.6521	71.106	92.8955	130.005	154.236	181.549	251.343		493	-7.20215	-3.75366	-2.89917	-2.50244	0.45776	8.78906	19.2566	32.7759	60.73	99.7314	102.936	162.201	182.8	214.935		493	-9.46045	-7.23267	-4.18091	-2.01416	3.17383	5.49316	13.6719	24.0173	38.6352	65.5517	92.4682	100.677	151.001	173.34		493	-5.5542
494	-3.44849	-1.31226	0.45776	-2.34985	3.84521	17.2119	38.0249	49.408	71.8689	94.1467	130.066	155.792	181.946	251.465		494	-7.23267	-3.75366	-2.80762	-2.50244	0.48828	8.75854	19.5923	32.7148	60.4858	100.8	102.814	161.468	182.129	213.989		494	-9.52148	-7.26318	-4.18091	-2.04468	3.23486	5.64575	14.0991	23.8647	39.0015	65.3076	92.7124	100.403	149.017	173.737		494	-5.5542
495	-3.38745	-1.28174	0.48828	-2.53296	3.93677	16.9372	38.2385	49.1638	72.6318	95.3064	130.188	157.593	182.556	251.495		495	-7.2937	-3.75366	-2.68555	-2.50244	0.5188	8.81958	19.8975	32.6538	60.3638	101.562	102.753	160.553	181.488	213.104		495	-9.552	-7.2937	-4.18091	-2.0752	3.2959	5.82886	14.5264	23.6816	39.3372	65.0024	92.804	100.372	147.247	174.286		495	-5.5542
496	-3.32642	-1.25122	0.48828	-2.68555	3.9978	16.7236	38.4521	48.9502	73.3337	96.3135	130.341	159.546	183.411	251.434		496	-7.2937	-3.78418	-2.56348	-2.50244	0.57983	8.88061	20.2331	32.5622	60.3638	101.959	102.783	159.424	181.03	212.25		496	-9.58252	-7.32422	-4.15039	-2.0752	3.32642	6.01196	14.8926	23.5291	39.6423	64.5752	92.6819	100.586	145.843	175.018		496	-5.5542
497	-3.2959	-1.25122	0.45776	-2.80762	3.9978	16.571	38.6047	48.7366	73.9136	97.1069	130.493	161.499	184.631	251.312		497	-7.2937	-3.78418	-2.44141	-2.50244	0.61035	8.97217	20.5383	32.4707	60.4553	101.99	102.936	158.081	180.756	211.456		497	-9.61304	-7.35474	-4.11987	-2.0752	3.35693	6.16455	15.2283	23.3765	39.917	64.0869	92.4377	101.105	144.806	175.781		497	-5.52368
498	-3.26538	-1.25122	0.42725	-2.89917	3.9978	16.5405	38.7268	48.5535	74.3408	97.6562	130.554	163.3	186.188	251.099		498	-7.2937	-3.78418	-2.31934	-2.50244	0.67139	9.09424	20.813	32.3486	60.6384	101.685	103.241	156.555	180.786	210.693		498	-9.61304	-7.38525	-4.08935	-2.0752	3.38745	6.2561	15.4724	23.2544	40.1306	63.5376	92.041	101.898	144.226	176.605		498	-5.49316
499	-3.2959	-1.28174	0.36621	-2.99072	3.93677	16.6016	38.8489	48.3704	74.6155	97.9614	130.463	164.856	188.049	250.702		499	-7.26318	-3.78418	-2.22778	-2.53296	0.73242	9.18579	21.0571	32.2266	60.852	101.044	103.638	154.907	181.122	210.022		499	-9.64355	-7.38525	-4.05884	-2.0752	3.35693	6.28662	15.6555	23.1628	40.2832	62.9883	91.6138	102.966	144.073	177.399		499	-5.46265
500	-3.2959	-1.31226	0.30518	-3.05176	3.87573	16.7236	38.9404	48.2178	74.7375	97.9614	130.218	166.077	190.155	250.092		500	-7.20215	-3.78418	-2.13623	-2.53296	0.76294	9.27734	21.2402	32.135	61.0352	100.128	104.187	153.229	181.824	209.442		500	-9.64355	-7.38525	-3.9978	-2.0752	3.2959	6.2561	15.7471	23.1018	40.4053	62.439	91.156	104.248	144.318	178.07		500	-5.43213
501	-3.35693	-1.34277	0.27466	-3.08228	3.78418	16.9067	39.0625	48.0957	74.7375	97.6868	129.761	166.901	192.413	249.115		501	-7.17163	-3.78418	-2.04468	-2.53296	0.79346	9.33838	21.3928	32.1045	61.2183	99.0295	104.858	151.55	182.8	208.984		501	-9.64355	-7.38525	-3.96728	-2.0752	3.23486	6.13403	15.8081	23.0713	40.4663	61.8896	90.7593	105.713	144.928	178.65		501	-5.43213
502	-3.41797	-1.37329	0.24414	-3.14331	3.69263	17.1509	39.2151	48.0042	74.646	97.168	129.15	167.358	194.702	247.711		502	-7.1106	-3.78418	-1.98364	-2.50244	0.82397	9.3689	21.4844	32.135	61.3403	97.8393	105.652	149.994	184.052	208.679		502	-9.67407	-7.35474	-3.93677	-2.10571	3.11279	5.95093	15.8386	23.0102	40.4358	61.4014	90.3931	107.269	145.843	179.077		502	-5.43213
503	-3.50952	-1.40381	0.24414	-3.17383	3.60107	17.4255	39.3982	47.9126	74.4629	96.4661	128.387	167.48	196.869	245.911		503	-7.04956	-3.78418	-1.92261	-2.47192	0.88501	9.3689	21.5454	32.2266	61.4319	96.5881	106.506	148.651	185.455	208.557		503	-9.67407	-7.32422	-3.90625	-2.13623	2.99072	5.7373	15.8386	22.9492	40.2832	60.9436	90.0879	108.826	146.973	179.382		503	-5.43213
504	-3.57056	-1.43433	0.27466	-3.23486	3.54004	17.7307	39.6118	47.8516	74.2187	95.6116	127.563	167.358	198.791	243.713		504	-6.98852	-3.8147	-1.89209	-2.47192	0.94604	9.30786	21.5759	32.4097	61.4624	95.3979	107.452	147.552	186.92	208.618		504	-9.67407	-7.2937	-3.87573	-2.16675	2.86865	5.52368	15.8386	22.8882	40.0391	60.5164	89.8132	110.382	148.224	179.596		504	-5.49316
505	-3.66211	-1.46484	0.30518	-3.2959	3.479	18.0359	39.8559	47.8516	73.9441	94.635	126.77	167.053	200.317	241.241		505	-6.95801	-3.8147	-1.89209	-2.44141	1.00708	9.24683	21.5759	32.6538	61.5234	94.2993	108.398	146.82	188.354	208.923		505	-9.70459	-7.26318	-3.87573	-2.22778	2.71606	5.31006	15.8691	22.7661	39.6423	60.1196	89.5386	111.847	149.475	179.779		505	-5.5542
506	-3.72314	-1.49536	0.33569	-3.38745	3.44849	18.3411	40.1001	47.9126	73.6389	93.6279	126.038	166.656	201.355	238.617		506	-6.92749	-3.8147	-1.89209	-2.41089	1.06812	9.18579	21.5454	32.959	61.5845	93.3227	109.314	146.454	189.667	209.442		506	-9.70459	-7.23267	-3.87573	-2.2583	2.56348	5.12695	15.9302	22.644	39.154	59.7534	89.2029	113.19	150.665	180.054		506	-5.61523
507	-3.75366	-1.52588	0.36621	-3.479	3.38745	18.5852	40.3442	48.0652	73.3642	92.5903	125.427	166.199	201.782	236.053		507	-6.92749	-3.8147	-1.92261	-2.34985	1.15967	9.12475	21.5149	33.2642	61.6455	92.4682	110.168	146.545	190.704	210.236		507	-9.70459	-7.20215	-3.87573	-2.31934	2.41089	4.97436	16.0217	22.522	38.5742	59.3567	88.7756	114.41	151.703	180.45		507	-5.70679
508	-3.78418	-1.58691	0.42725	-3.54004	3.38745	18.8293	40.5273	48.2788	73.1201	91.5832	124.969	165.771	201.599	233.734		508	-6.92749	-3.84521	-1.98364	-2.31934	1.25122	9.12475	21.4844	33.5693	61.7676	91.7969	110.901	147.064	191.437	211.212		508	-9.70459	-7.20215	-3.87573	-2.38037	2.28882	4.88281	16.1438	22.3999	37.9028	58.9905	88.2568	115.509	152.618	181.122		508	-5.79834
509	-3.78418	-1.61743	0.42725	-3.63159	3.35693	19.043	40.7105	48.6145	72.9065	90.6677	124.634	165.375	200.806	231.812		509	-6.95801	-3.84521	-2.04468	-2.2583	1.31226	9.12475	21.4844	33.8135	61.9202	91.2781	111.481	147.98	191.833	212.433		509	-9.70459	-7.20215	-3.90625	-2.44141	2.16675	4.79126	16.2964	22.2778	37.2314	58.5938	87.5854	116.455	153.32	182.129		509	-5.85937
510	-3.75366	-1.64795	0.42725	-3.69263	3.32642	19.2261	40.8325	49.0723	72.7539	89.8743	124.359	165.009	199.432	230.377		510	-6.95801	-3.87573	-2.13623	-2.19727	1.37329	9.21631	21.4844	33.9966	62.1033	90.8813	111.847	149.231	191.925	213.806		510	-9.70459	-7.20215	-3.93677	-2.47192	2.0752	4.73022	16.4795	22.2168	36.56	58.2275	86.8225	117.31	153.9	183.502		510	-5.92041
511	-3.72314	-1.70898	0.39673	-3.72314	3.26538	19.3481	40.9241	49.5911	72.6318	89.2029	124.176	164.673	197.601	229.523		511	-6.98852	-3.90625	-2.22778	-2.10571	1.40381	9.33838	21.5149	34.1187	62.3169	90.6372	112.03	150.787	191.711	215.393		511	-9.70459	-7.23267	-3.96728	-2.50244	1.98364	4.66919	16.6931	22.1558	35.9497	57.8308	85.9375	118.073	154.327	185.211		511	-5.95093
512	-3.66211	-1.7395	0.33569	-3.75366	3.17383	19.4397	40.9851	50.2319	72.5098	88.6841	123.993	164.368	195.435	229.187		512	-7.04956	-3.93677	-2.31934	-2.01416	1.43433	9.49097	21.5759	34.1797	62.5	90.4846	112.061	152.496	191.284	217.102		512	-9.73511	-7.26318	-4.02832	-2.50244	1.95312	4.60815	16.9067	22.1558	35.4004	57.4646	84.9915	118.774	154.724	187.286		512	-5.95093
513	-3.60107	-1.80054	0.30518	-3.75366	3.05176	19.5007	41.0461	50.9338	72.4487	88.3179	123.901	164.032	193.085	229.37		513	-7.08008	-3.9978	-2.41089	-1.89209	1.40381	9.64355	21.637	34.2102	62.7136	90.4236	111.938	154.327	190.704	218.964		513	-9.76562	-7.2937	-4.08935	-2.50244	1.89209	4.54712	17.1204	22.1863	34.9426	57.0984	83.9844	119.415	155.182	189.545		513	-5.92041
514	-3.50952	-1.83105	0.24414	-3.72314	2.86865	19.5312	41.1072	51.6663	72.3572	88.1042	123.871	163.605	190.674	229.889		514	-7.1106	-4.05884	-2.47192	-1.77002	1.37329	9.79614	21.759	34.2102	62.8662	90.3931	111.755	156.158	190.033	220.917		514	-9.79614	-7.35474	-4.15039	-2.47192	1.89209	4.5166	17.3035	22.2778	34.5459	56.7017	83.0078	119.995	155.701	191.956		514	-5.88989
515	-3.44849	-1.89209	0.18311	-3.66211	2.68555	19.5312	41.1682	52.4292	72.2961	88.0127	123.993	163.086	188.416	230.713		515	-7.14111	-4.11987	-2.56348	-1.64795	1.34277	9.94873	21.8811	34.1492	63.0188	90.4541	111.511	157.928	189.331	222.87		515	-9.82666	-7.38525	-4.24194	-2.47192	1.89209	4.45557	17.4866	22.3694	34.2712	56.3049	82.0923	120.514	156.433	194.305		515	-5.79834
516	-3.35693	-1.92261	0.18311	-3.57056	2.50244	19.5312	41.1987	53.1311	72.2046	88.0737	124.298	162.384	186.34	231.628		516	-7.17163	-4.18091	-2.62451	-1.52588	1.28174	10.0098	22.0032	34.1187	63.1409	90.4846	111.237	159.485	188.568	224.731		516	-9.85718	-7.44629	-4.30298	-2.44141	1.92261	4.39453	17.6392	22.4915	34.1187	55.9082	81.2988	120.941	157.379	196.472		516	-5.7373
517	-3.32642	-1.95312	0.15259	-3.479	2.28882	19.4702	41.2598	53.7415	72.0825	88.2568	124.817	161.53	184.54	232.544		517	-7.20215	-4.24194	-2.68555	-1.40381	1.25122	10.0403	22.1252	34.1187	63.2324	90.5456	111.023	160.828	187.836	226.44		517	-9.85718	-7.50732	-4.39453	-2.44141	1.95312	4.3335	17.7307	22.6135	34.0271	55.542	80.6885	121.338	158.539	198.364		517	-5.61523
518	-3.26538	-1.98364	0.18311	-3.35693	2.0752	19.3787	41.2903	54.2297	71.991	88.5925	125.61	160.522	183.044	233.337		518	-7.23267	-4.27246	-2.74658	-1.28174	1.19019	10.0098	22.2168	34.1187	63.324	90.6067	110.779	161.865	187.103	227.875		518	-9.88769	-7.53784	-4.45557	-2.41089	1.95312	4.27246	17.7918	22.7356	34.0881	55.2063	80.3528	121.643	159.912	199.921		518	-5.52368
519	-3.26538	-2.01416	0.18311	-3.23486	1.89209	19.2261	41.2903	54.5654	71.8689	89.1113	126.648	159.424	181.854	233.978		519	-7.23267	-4.3335	-2.80762	-1.19019	1.12915	9.91821	22.3084	34.1797	63.4155	90.6372	110.596	162.537	186.31	228.973		519	-9.88769	-7.59888	-4.54712	-2.41089	1.98364	4.24194	17.7612	22.8577	34.2407	54.9316	80.3223	121.948	161.438	201.08		519	-5.43213
520	-3.26538	-2.04468	0.21362	-3.11279	1.7395	19.0125	41.2903	54.718	71.7773	89.7522	127.869	158.264	180.969	234.405		520	-7.23267	-4.36401	-2.83813	-1.09863	1.0376	9.76562	22.3694	34.2712	63.5071	90.6372	110.382	162.811	185.516	229.675		520	-9.88769	-7.62939	-4.60815	-2.38037	2.01416	4.24194	17.7002	22.9797	34.5154	54.7485	80.6274	122.253	162.964	201.904		520	-5.34058
521	-3.26538	-2.04468	0.27466	-2.99072	1.61743	18.7378	41.2598	54.7485	71.6858	90.5762	129.242	157.135	180.298	234.619		521	-7.23267	-4.39453	-2.86865	-1.0376	0.97656	9.58252	22.3999	34.4238	63.5986	90.6372	110.107	162.75	184.692	230.011		521	-9.85718	-7.65991	-4.66919	-2.38037	2.01416	4.21143	17.5781	23.0713	34.9426	54.7485	81.3293	122.65	164.368	202.454		521	-5.24902
522	-3.2959	-2.0752	0.27466	-2.86865	1.52588	18.3716	41.2598	54.6265	71.6248	91.4612	130.646	156.067	179.81	234.589		522	-7.23267	-4.39453	-2.89917	-0.97656	0.91553	9.39941	22.3999	34.6069	63.7207	90.6067	109.802	162.353	183.807	230.041		522	-9.85718	-7.69043	-4.73022	-2.34985	2.04468	4.21143	17.3645	23.1323	35.4919	54.9011	82.3975	123.169	165.588	202.82		522	-5.18799
523	-3.32642	-2.0752	0.30518	-2.74658	1.49536	17.9443	41.2598	54.4434	71.5942	92.3767	132.08	155.151	179.504	234.405		523	-7.20215	-4.39453	-2.92969	-0.91553	0.85449	9.18579	22.3694	34.8511	63.8428	90.5762	109.436	161.743	182.953	229.828		523	-9.82666	-7.72095	-4.76074	-2.31934	2.04468	4.21143	17.1509	23.1934	36.1938	55.2368	83.8013	123.81	166.412	203.125		523	-5.15747
524	-3.35693	-2.10571	0.33569	-2.59399	1.49536	17.4866	41.2903	54.1687	71.5942	93.2922	133.423	154.358	179.291	234.1		524	-7.17163	-4.42505	-2.9602	-0.85449	0.82397	9.00268	22.3084	35.1257	63.9954	90.5151	109.009	161.011	182.129	229.462		524	-9.82666	-7.72095	-4.82178	-2.28882	2.04468	4.21143	16.9067	23.1934	36.9873	55.7251	85.4797	124.634	166.84	203.461		524	-5.12695
525	-3.38745	-2.13623	0.33569	-2.41089	1.5564	16.9678	41.3818	53.894	71.5942	94.0552	134.644	153.687	179.138	233.673		525	-7.14111	-4.42505	-2.9602	-0.79346	0.79346	8.81958	22.2473	35.4309	64.1479	90.4236	108.49	160.278	181.366	229.034		525	-9.79614	-7.72095	-4.85229	-2.2583	2.0752	4.18091	16.6321	23.1934	37.9028	56.3049	87.3413	125.58	166.779	203.827		525	-5.12695
526	-3.41797	-2.16675	0.33569	-2.2583	1.64795	16.4185	41.5344	53.5889	71.6248	94.6655	135.712	153.168	179.047	233.215		526	-7.08008	-4.42505	-2.9602	-0.73242	0.79346	8.66699	22.1558	35.7361	64.3311	90.332	107.88	159.637	180.756	228.607		526	-9.79614	-7.72095	-4.85229	-2.22778	2.0752	4.15039	16.3574	23.1323	38.8794	56.9763	89.2639	126.617	166.29	204.315		526	-5.15747
527	-3.44849	-2.19727	0.36621	-2.10571	1.77002	15.8997	41.748	53.2532	71.6553	95.0928	136.627	152.679	178.955	232.788		527	-7.04956	-4.42505	-2.9602	-0.67139	0.76294	8.5144	22.0947	36.0718	64.5142	90.21	107.269	159.21	180.298	228.18		527	-9.79614	-7.72095	-4.85229	-2.19727	2.0752	4.08935	16.1133	23.1018	39.8865	57.5867	91.156	127.716	165.466	204.864		527	-5.18799
528	-3.479	-2.22778	0.36621	-1.95312	1.92261	15.3809	42.0227	52.887	71.6858	95.3369	137.36	152.283	178.833	232.422		528	-7.01904	-4.42505	-2.9602	-0.61035	0.76294	8.36182	22.0642	36.377	64.6973	90.0574	106.659	158.997	179.993	227.783		528	-9.79614	-7.69043	-4.82178	-2.19727	2.10571	4.02832	15.9302	23.0408	40.8325	58.075	92.8345	128.754	164.429	205.414		528	-5.24902
529	-3.479	-2.28882	0.39673	-1.80054	2.13623	14.8926	42.3279	52.4292	71.6858	95.4285	137.909	151.886	178.619	232.117		529	-6.95801	-4.42505	-2.92969	-0.54932	0.76294	8.17871	22.0642	36.6516	64.8499	89.9048	106.049	159.027	179.871	227.417		529	-9.76562	-7.69043	-4.79126	-2.19727	2.10571	3.93677	15.7776	22.9797	41.7175	58.4412	94.2383	129.761	163.33	205.933		529	-5.31006
530	-3.479	-2.34985	0.45776	-1.7395	2.41089	14.4653	42.6941	51.8799	71.6248	95.4285	138.275	151.489	178.345	231.903		530	-6.92749	-4.42505	-2.89917	-0.48828	0.76294	7.9956	22.0947	36.8957	64.9719	89.7522	105.591	159.241	179.901	226.99		530	-9.76562	-7.65991	-4.69971	-2.19727	2.13623	3.8147	15.686	22.9492	42.45	58.6243	95.2454	130.615	162.323	206.268		530	-5.37109
531	-3.50952	-2.44141	0.48828	-1.67847	2.71606	14.0686	43.0298	51.239	71.5637	95.3674	138.489	151.093	177.948	231.75		531	-6.89697	-4.42505	-2.86865	-0.42725	0.76294	7.78198	22.1558	37.0483	65.0329	89.5996	105.286	159.576	180.084	226.501		531	-9.76562	-7.65991	-4.63867	-2.22778	2.13623	3.72314	15.6555	22.9492	43.0603	58.6243	95.7947	131.317	161.56	206.421		531	-5.43213
532	-3.50952	-2.53296	0.5188	-1.70898	3.05176	13.7329	43.335	50.5371	71.4416	95.2759	138.55	150.665	177.46	231.567		532	-6.86645	-4.42505	-2.83813	-0.42725	0.76294	7.56836	22.2778	37.1094	65.0329	89.508	105.194	159.973	180.359	225.922		532	-9.76562	-7.62939	-4.54712	-2.22778	2.16675	3.60107	15.6555	23.0102	43.457	58.5022	95.8557	131.866	161.133	206.268		532	-5.52368
533	-3.479	-2.59399	0.5188	-1.77002	3.44849	13.4582	43.5791	49.8047	71.2585	95.1843	138.489	150.269	176.941	231.262		533	-6.83594	-4.39453	-2.80762	-0.45776	0.73242	7.2937	22.4609	37.1094	64.9719	89.447	105.408	160.339	180.664	225.22		533	-9.73511	-7.62939	-4.45557	-2.2583	2.16675	3.50952	15.686	23.1018	43.7012	58.3191	95.4285	132.233	161.102	205.841		533	-5.58472
534	-3.479	-2.68555	0.5188	-1.86157	3.84521	13.2446	43.7012	49.0417	71.0754	95.0623	138.336	149.872	176.453	230.774		534	-6.80542	-4.39453	-2.7771	-0.48828	0.73242	7.04956	22.6746	37.0178	64.8193	89.508	105.896	160.583	181	224.426		534	-9.70459	-7.62939	-4.3335	-2.28882	2.16675	3.41797	15.686	23.2544	43.7622	58.136	94.574	132.416	161.53	205.109		534	-5.64575
535	-3.479	-2.74658	0.5188	-2.01416	4.30298	13.092	43.7622	48.3398	70.8618	94.9097	138.123	149.475	176.056	229.98		535	-6.74438	-4.36401	-2.7771	-0.54932	0.73242	6.80542	22.9187	36.8957	64.6057	89.6911	106.659	160.675	181.305	223.633		535	-9.70459	-7.65991	-4.27246	-2.31934	2.16675	3.32642	15.686	23.468	43.7622	58.0139	93.3533	132.446	162.353	204.071		535	-5.70679
536	-3.479	-2.7771	0.45776	-2.16675	4.73022	13.031	43.7317	47.76	70.6482	94.6655	137.787	149.078	175.903	228.912		536	-6.71387	-4.36401	-2.74658	-0.67139	0.7019	6.62231	23.1628	36.7432	64.3311	90.0268	107.605	160.583	181.549	222.9		536	-9.67407	-7.69043	-4.18091	-2.31934	2.16675	3.2959	15.6555	23.6816	43.6401	58.0139	91.9189	132.355	163.513	202.85		536	-5.76782
537	-3.479	-2.80762	0.36621	-2.31934	5.18799	13.0615	43.6096	47.2717	70.4346	94.3298	137.421	148.651	175.964	227.509		537	-6.68335	-4.36401	-2.74658	-0.79346	0.7019	6.46973	23.4375	36.56	64.0564	90.5456	108.643	160.37	181.671	222.351		537	-9.67407	-7.72095	-4.11987	-2.34985	2.16675	3.2959	15.5335	23.9258	43.5181	58.136	90.3625	132.111	164.978	201.416		537	-5.82886
538	-3.50952	-2.80762	0.27466	-2.47192	5.61523	13.1836	43.457	46.936	70.2209	93.811	137.024	148.254	176.331	225.891		538	-6.62231	-4.36401	-2.7771	-0.91553	0.67139	6.40869	23.6816	36.438	63.7817	91.217	109.68	160.004	181.702	222.076		538	-9.64355	-7.75146	-4.08935	-2.34985	2.13623	3.32642	15.3809	24.1394	43.4265	58.3801	88.8367	131.805	166.626	199.86		538	-5.85937
539	-3.54004	-2.80762	0.18311	-2.59399	5.98144	13.3972	43.3044	46.7529	70.0378	93.1396	136.597	147.797	176.971	224.06		539	-6.56128	-4.36401	-2.80762	-1.09863	0.64087	6.37817	23.9258	36.3464	63.5986	92.041	110.626	159.607	181.549	222.198		539	-9.61304	-7.8125	-4.08935	-2.34985	2.10571	3.38745	15.1367	24.353	43.396	58.7769	87.4329	131.409	168.427	198.181		539	-5.88989
540	-3.60107	-2.7771	0.06104	-2.74658	6.31714	13.7024	43.1213	46.7224	69.9158	92.3157	136.169	147.278	177.826	222.198		540	-6.50024	-4.36401	-2.83813	-1.25122	0.61035	6.40869	24.1089	36.3159	63.446	93.0176	111.389	159.21	181.213	222.717		540	-9.58252	-7.87353	-4.05884	-2.31934	2.0752	3.479	14.8621	24.5361	43.4265	59.2041	86.3037	130.981	170.288	196.442		540	-5.92041
541	-3.69263	-2.71606	-0.06104	-2.83813	6.56128	14.0381	42.9688	46.7834	69.8242	91.3086	135.803	146.698	178.802	220.398		541	-6.43921	-4.36401	-2.89917	-1.43433	0.57983	6.50024	24.2615	36.3464	63.4155	94.0857	111.908	158.905	180.664	223.694		541	-9.552	-7.93457	-4.08935	-2.31934	2.04468	3.60107	14.5264	24.6582	43.5791	59.6619	85.4797	130.554	172.15	194.672		541	-5.92041
542	-3.78418	-2.65503	-0.18311	-2.92969	6.74438	14.4653	42.8162	46.936	69.8242	90.1794	135.529	145.996	179.84	218.719		542	-6.40869	-4.3335	-2.92969	-1.61743	0.54932	6.5918	24.353	36.4685	63.5071	95.2148	112.183	158.691	179.962	225.037		542	-9.52148	-7.9956	-4.11987	-2.28882	2.01416	3.75366	14.1602	24.7803	43.8232	60.0891	85.083	130.127	173.981	192.932		542	-5.92041
543	-3.90625	-2.56348	-0.30518	-3.02124	6.86645	14.9231	42.633	47.1497	69.9158	88.9892	135.345	145.142	180.817	217.224		543	-6.34766	-4.3335	-2.99072	-1.80054	0.5188	6.74438	24.3835	36.6821	63.6597	96.344	112.244	158.63	179.077	226.654		543	-9.52148	-8.02612	-4.15039	-2.2583	2.01416	3.90625	13.8245	24.8413	44.1895	60.4553	85.1135	129.73	175.781	191.345		543	-5.92041
544	-4.02832	-2.44141	-0.42725	-3.08228	6.92749	15.3809	42.3889	47.3938	70.0989	87.7686	135.376	144.073	181.671	215.912		544	-6.31714	-4.3335	-3.08228	-1.95312	0.48828	6.86645	24.3225	36.9263	63.8733	97.4426	112.183	158.722	178.131	228.485		544	-9.49097	-8.05664	-4.18091	-2.22778	2.01416	4.05884	13.4582	24.9023	44.6472	60.7605	85.5713	129.425	177.49	190.002		544	-5.88989
545	-4.18091	-2.31934	-0.54932	-3.14331	6.89697	15.8386	42.0837	47.699	70.3125	86.6089	135.62	142.761	182.312	214.813		545	-6.28662	-4.3335	-3.14331	-2.10571	0.48828	7.01904	24.231	37.2009	64.1479	98.4497	111.999	158.966	177.124	230.408		545	-9.49097	-8.05664	-4.21143	-2.19727	2.04468	4.18091	13.1836	24.9329	45.166	61.0046	86.4563	129.211	179.169	188.995		545	-5.85937
546	-4.30298	-2.16675	-0.64087	-3.17383	6.83594	16.2659	41.626	48.0347	70.5871	85.5102	136.047	141.205	182.77	213.928		546	-6.2561	-4.3335	-3.20435	-2.22778	0.5188	7.14111	24.0784	37.5366	64.4531	99.3347	111.816	159.332	176.208	232.269		546	-9.49097	-8.05664	-4.24194	-2.13623	2.0752	4.30298	12.9395	24.9634	45.7153	61.1877	87.7075	129.089	180.786	188.416		546	-5.82886
547	-4.39453	-2.01416	-0.73242	-3.17383	6.71387	16.7236	41.0461	48.4314	70.8618	84.5337	136.658	139.374	183.014	213.196		547	-6.19507	-4.3335	-3.23486	-2.34985	0.5188	7.26318	23.8953	37.8723	64.6973	100.098	111.694	159.821	175.415	234.009		547	-9.52148	-8.02612	-4.27246	-2.10571	2.10571	4.42505	12.7563	24.9939	46.2341	61.3403	89.2639	129.059	182.312	188.293		547	-5.82886
548	-4.48608	-1.86157	-0.79346	-3.20435	6.5918	17.1204	40.3137	48.9502	71.0754	83.6487	137.421	137.39	183.044	212.677		548	-6.16455	-4.36401	-3.2959	-2.41089	0.54932	7.38525	23.7122	38.1775	64.9109	100.647	111.694	160.431	174.866	235.535		548	-9.52148	-7.9956	-4.27246	-2.0752	2.13623	4.48608	12.6648	25.0549	46.6919	61.4929	91.0339	129.089	183.716	188.599		548	-5.79834
549	-4.5166	-1.67847	-0.82397	-3.20435	6.43921	17.5171	39.4287	49.53	71.2585	82.8857	138.275	135.284	182.922	212.372		549	-6.13403	-4.42505	-3.2959	-2.47192	0.61035	7.47681	23.5596	38.4827	65.0329	101.013	111.816	161.163	174.622	236.816		549	-9.58252	-7.93457	-4.30298	-2.04468	2.16675	4.54712	12.6343	25.1465	47.0581	61.6455	92.8955	129.181	184.937	189.27		549	-5.76782
550	-4.54712	-1.5564	-0.85449	-3.20435	6.2561	17.8528	38.4521	50.2319	71.3196	82.1838	139.099	133.27	182.678	212.402		550	-6.073	-4.48608	-3.32642	-2.50244	0.64087	7.53784	23.3765	38.7268	65.094	101.196	112.061	162.048	174.713	237.823		550	-9.64355	-7.87353	-4.30298	-2.01416	2.16675	4.57764	12.6953	25.2686	47.2717	61.8286	94.7876	129.242	185.883	190.247		550	-5.76782
551	-4.5166	-1.43433	-0.82397	-3.26538	6.10352	18.158	37.4145	50.9949	71.2585	81.5124	139.801	131.47	182.312	212.738		551	-6.04248	-4.57764	-3.32642	-2.50244	0.7019	7.59888	23.2239	38.9404	65.0329	101.196	112.427	163.086	175.14	238.586		551	-9.70459	-7.8125	-4.30298	-2.01416	2.16675	4.60815	12.7869	25.3906	47.3633	62.0117	96.5881	129.272	186.493	191.376		551	-5.76782
552	-4.48608	-1.31226	-0.76294	-3.32642	5.92041	18.4326	36.3464	51.7883	71.0754	80.9021	140.35	130.066	181.854	213.409		552	-5.98144	-4.66919	-3.2959	-2.44141	0.73242	7.69043	23.0713	39.0625	64.8804	101.044	112.854	164.307	175.903	239.105		552	-9.76562	-7.75146	-4.3335	-2.01416	2.16675	4.60815	12.9395	25.5737	47.3022	62.1643	98.2056	129.242	186.737	192.596		552	-5.76782
553	-4.39453	-1.2207	-0.67139	-3.41797	5.79834	18.6462	35.3088	52.5513	70.7703	80.2917	140.655	129.211	181.335	214.386		553	-5.98144	-4.76074	-3.2959	-2.34985	0.76294	7.72095	22.9187	39.1235	64.6362	100.769	113.281	165.71	176.941	239.41		553	-9.82666	-7.69043	-4.30298	-2.04468	2.16675	4.60815	13.092	25.7873	47.0886	62.2864	99.5789	129.181	186.584	193.817		553	-5.79834
554	-4.30298	-1.15967	-0.54932	-3.57056	5.67627	18.7683	34.3323	53.2227	70.404	79.7119	140.686	128.998	180.786	215.607		554	-5.95093	-4.85229	-3.26538	-2.22778	0.76294	7.78198	22.7661	39.0625	64.3311	100.403	113.678	167.236	178.253	239.532		554	-9.91821	-7.65991	-4.30298	-2.0752	2.13623	4.60815	13.2752	26.001	46.7529	62.3169	100.708	129.089	186.066	195.007		554	-5.79834
555	-4.21143	-1.06812	-0.39673	-3.72314	5.61523	18.7988	33.4778	53.772	69.9463	79.2236	140.35	129.486	180.176	216.888		555	-5.95093	-4.94385	-3.23486	-2.0752	0.79346	7.8125	22.583	38.9099	63.9954	99.9756	113.953	168.884	179.718	239.441		555	-9.97925	-7.59888	-4.27246	-2.13623	2.10571	4.63867	13.3972	26.2451	46.2646	62.2559	101.562	128.998	185.242	196.167		555	-5.85937
556	-4.08935	-1.0376	-0.21362	-3.90625	5.58472	18.7683	32.7454	54.0771	69.458	78.7964	139.74	130.585	179.565	218.17		556	-5.98144	-5.00488	-3.20435	-1.92261	0.76294	7.84302	22.3999	38.6658	63.6292	99.5483	114.105	170.532	181.305	239.197		556	-10.0403	-7.56836	-4.24194	-2.16675	2.04468	4.63867	13.5193	26.4893	45.7458	62.0727	102.142	128.967	184.174	197.327		556	-5.88989
557	-3.9978	-0.97656	-0.03052	-4.08935	5.61523	18.6462	32.1655	54.1687	68.9392	78.4912	138.794	132.233	178.986	219.269		557	-6.01196	-5.06592	-3.20435	-1.7395	0.76294	7.87353	22.1558	38.2996	63.324	99.1211	114.075	172.119	182.861	238.8		557	-10.1013	-7.50732	-4.21143	-2.22778	1.98364	4.63867	13.6414	26.7334	45.1355	61.7981	102.57	128.998	182.922	198.456		557	-5.92041
558	-3.90625	-0.94604	0.12207	-4.30298	5.7373	18.4631	31.7383	53.9856	68.4204	78.2776	137.604	134.277	178.467	220.093		558	-6.01196	-5.12695	-3.17383	-1.5564	0.76294	7.87353	21.8506	37.8418	63.0493	98.7244	113.922	173.523	184.387	238.281		558	-10.1623	-7.47681	-4.15039	-2.28882	1.92261	4.66919	13.7329	26.9775	44.5251	61.4014	102.814	129.059	181.519	199.677		558	-5.98144
559	-3.8147	-0.91553	0.33569	-4.48608	5.88989	18.2495	31.4331	53.5889	67.9016	78.2165	136.261	136.566	177.978	220.612		559	-6.04248	-5.15747	-3.17383	-1.40381	0.76294	7.87353	21.5454	37.323	62.8662	98.3276	113.586	174.622	185.76	237.64		559	-10.2234	-7.41577	-4.11987	-2.31934	1.86157	4.73022	13.8245	27.2217	43.9453	60.9131	102.997	129.15	180.084	200.958		559	-6.01196
560	-3.75366	-0.91553	0.54932	-4.63867	6.10352	17.9748	31.311	52.948	67.3828	78.2776	134.827	138.947	177.612	220.856		560	-6.073	-5.18799	-3.14331	-1.25122	0.79346	7.84302	21.1792	36.8042	62.8052	97.9919	113.19	175.415	186.951	236.908		560	-10.2539	-7.35474	-4.05884	-2.38037	1.77002	4.76074	13.916	27.4353	43.3655	60.3943	103.18	129.242	178.558	202.393		560	-6.01196
561	-3.69263	-0.91553	0.73242	-4.79126	6.40869	17.7307	31.311	52.124	66.8945	78.4607	133.514	141.266	177.277	220.825		561	-6.073	-5.18799	-3.11279	-1.15967	0.79346	7.84302	20.813	36.2244	62.8052	97.6257	112.671	175.751	187.927	236.084		561	-10.2844	-7.2937	-3.9978	-2.41089	1.67847	4.82178	14.0381	27.6794	42.8467	59.8755	103.333	129.242	177.032	203.949		561	-6.01196
562	-3.66211	-0.94604	0.88501	-4.91333	6.7749	17.4561	31.4941	51.2085	66.4062	78.7659	132.385	143.433	177.063	220.581		562	-6.10352	-5.21851	-3.08228	-1.09863	0.82397	7.84302	20.4468	35.7056	62.8662	97.2595	112.152	175.659	188.66	235.168		562	-10.2844	-7.20215	-3.93677	-2.47192	1.58691	4.88281	14.1602	27.8625	42.3889	59.3567	103.546	129.211	175.415	205.627		562	-5.98144
563	-3.66211	-0.94604	1.06812	-5.0354	7.20215	17.2424	31.7688	50.2014	65.9485	79.1931	131.622	145.355	176.91	220.215		563	-6.10352	-5.24902	-3.05176	-1.06812	0.85449	7.87353	20.1111	35.2478	62.9883	96.8628	111.603	175.171	189.178	234.222		563	-10.2844	-7.14111	-3.87573	-2.50244	1.46484	4.94385	14.2822	27.9846	41.9922	58.8989	103.79	129.089	173.767	207.367		563	-5.95093
564	-3.66211	-1.00708	1.2207	-5.09644	7.65991	17.0288	32.196	49.1638	65.5823	79.7119	131.256	147.095	176.819	219.788		564	-6.10352	-5.24902	-3.02124	-1.06812	0.88501	7.93457	19.7754	34.8511	63.0493	96.405	111.114	174.286	189.453	233.276		564	-10.2539	-7.08008	-3.8147	-2.53296	1.37329	5.0354	14.4043	28.0456	41.687	58.5327	104.095	128.998	171.997	209.167		564	-5.92041
565	-3.66211	-1.0376	1.37329	-5.15747	8.11767	16.8762	32.7148	48.0957	65.3381	80.2917	131.317	148.59	176.788	219.391		565	-6.10352	-5.24902	-2.99072	-1.09863	0.91553	7.9956	19.5007	34.5459	63.0493	95.9167	110.687	173.096	189.545	232.33		565	-10.1929	-7.01904	-3.78418	-2.56348	1.28174	5.12695	14.4959	28.0151	41.4429	58.258	104.462	128.998	170.105	210.907		565	-5.82886
566	-3.69263	-1.06812	1.52588	-5.21851	8.57544	16.7541	33.2947	47.0886	65.1855	80.9326	131.805	149.841	176.819	219.086		566	-6.13403	-5.21851	-2.9602	-1.15967	0.91553	8.05664	19.2871	34.3323	62.9578	95.3979	110.352	171.661	189.484	231.445		566	-10.1318	-6.95801	-3.72314	-2.56348	1.19019	5.21851	14.6179	27.8625	41.2903	58.075	104.858	129.12	168.091	212.463		566	-5.76782
567	-3.69263	-1.12915	1.67847	-5.24902	9.00268	16.6626	33.905	46.0815	65.1855	81.6345	132.568	150.909	176.88	218.903		567	-6.13403	-5.18799	-2.92969	-1.25122	0.88501	8.14819	19.104	34.2407	62.7441	94.8486	110.107	170.105	189.331	230.713		567	-10.0403	-6.92749	-3.69263	-2.59399	1.12915	5.31006	14.7095	27.6184	41.1987	57.9834	105.286	129.486	165.985	213.776		567	-5.70679
568	-3.69263	-1.19019	1.80054	-5.27954	9.33838	16.6016	34.5459	45.1355	65.3076	82.3059	133.545	151.794	176.971	218.933		568	-6.16455	-5.15747	-2.89917	-1.37329	0.82397	8.23975	18.9819	34.2407	62.439	94.2688	109.955	168.518	189.148	230.164		568	-9.97925	-6.92749	-3.66211	-2.59399	1.06812	5.43213	14.8315	27.2827	41.1377	58.0139	105.774	130.127	163.818	214.752		568	-5.61523
569	-3.66211	-1.2207	1.89209	-5.27954	9.58252	16.571	35.1257	44.2505	65.5823	82.9773	134.521	152.466	177.093	219.177		569	-6.16455	-5.09644	-2.86865	-1.49536	0.79346	8.30078	18.9209	34.3017	62.0422	93.7195	109.894	166.992	188.965	229.889		569	-9.91821	-6.89697	-3.63159	-2.56348	1.0376	5.52368	14.9231	26.8555	41.1377	58.1665	106.262	131.012	161.713	215.363		569	-5.5542
570	-3.66211	-1.28174	1.98364	-5.27954	9.70459	16.571	35.614	43.396	65.918	83.5876	135.437	153.015	177.277	219.666		570	-6.19507	-5.06592	-2.83813	-1.61743	0.73242	8.3313	18.8599	34.4238	61.615	93.2312	109.924	165.619	188.843	229.889		570	-9.85718	-6.89697	-3.60107	-2.56348	1.00708	5.61523	15.0452	26.3367	41.1377	58.4412	106.812	132.111	159.76	215.515		570	-5.49316
571	-3.63159	-1.31226	2.01416	-5.27954	9.70459	16.571	36.0413	42.572	66.3147	84.1675	136.108	153.412	177.551	220.337		571	-6.22559	-5.00488	-2.83813	-1.77002	0.67139	8.36182	18.8293	34.5764	61.2183	92.804	110.016	164.459	188.782	230.194		571	-9.79614	-6.89697	-3.57056	-2.53296	1.00708	5.70679	15.1672	25.7873	41.1377	58.8074	107.33	133.27	158.081	215.332		571	-5.43213
572	-3.63159	-1.37329	2.04468	-5.27954	9.58252	16.6321	36.3159	41.8091	66.7114	84.6252	136.505	153.809	177.917	221.191		572	-6.2561	-4.97436	-2.80762	-1.89209	0.61035	8.3313	18.8293	34.7595	60.9436	92.4988	110.168	163.666	188.782	230.804		572	-9.73511	-6.86645	-3.54004	-2.47192	1.00708	5.79834	15.3198	25.177	41.1072	59.2651	107.788	134.43	156.769	214.844		572	-5.40161
573	-3.63159	-1.40381	2.0752	-5.24902	9.3689	16.6931	36.438	41.0767	67.1081	85.022	136.566	154.175	178.375	222.198		573	-6.28662	-4.94385	-2.80762	-1.98364	0.54932	8.3313	18.7988	34.9426	60.8215	92.3157	110.382	163.208	188.812	231.628		573	-9.67407	-6.86645	-3.54004	-2.44141	1.0376	5.88989	15.4419	24.5666	41.0767	59.7534	108.154	135.468	155.884	214.172		573	-5.37109
574	-3.63159	-1.40381	2.0752	-5.18799	9.0332	16.8152	36.4685	40.4053	67.4438	85.2966	136.291	154.633	178.925	223.297		574	-6.31714	-4.94385	-2.80762	-2.10571	0.48828	8.27026	18.8293	35.0952	60.9131	92.2546	110.626	163.147	188.812	232.697		574	-9.64355	-6.86645	-3.54004	-2.38037	1.0376	5.98144	15.5945	23.9563	41.0156	60.3027	108.337	136.261	155.518	213.409		574	-5.37109
575	-3.63159	-1.37329	2.0752	-5.09644	8.63647	16.9372	36.377	39.8559	67.688	85.5408	135.712	155.212	179.596	224.457		575	-6.34766	-4.94385	-2.80762	-2.16675	0.45776	8.23975	18.8599	35.2173	61.1877	92.3157	110.901	163.544	188.782	233.917		575	-9.58252	-6.83594	-3.54004	-2.34985	1.06812	6.10352	15.7165	23.3459	40.9851	60.791	108.307	136.81	155.64	212.616		575	-5.37109
576	-3.63159	-1.34277	2.0752	-4.97436	8.17871	17.0593	36.2244	39.4287	67.8711	85.7239	134.827	155.853	180.328	225.708		576	-6.34766	-4.94385	-2.83813	-2.22778	0.39673	8.20923	18.9209	35.3088	61.676	92.4377	111.267	164.337	188.66	235.229		576	-9.552	-6.80542	-3.57056	-2.31934	1.06812	6.19507	15.8386	22.7661	40.9546	61.1877	108.032	137.054	156.25	211.884		576	-5.40161
577	-3.63159	-1.31226	2.0752	-4.79126	7.72095	17.2119	36.0107	39.154	67.9016	85.8765	133.759	156.586	181.091	227.02		577	-6.37817	-4.97436	-2.83813	-2.28882	0.33569	8.14819	19.043	35.4004	62.2864	92.6819	111.694	165.558	188.385	236.603		577	-9.49097	-6.80542	-3.57056	-2.2583	1.06812	6.31714	15.9607	22.2168	40.9851	61.4624	107.483	137.085	157.257	211.182		577	-5.43213
578	-3.60107	-1.25122	2.04468	-4.60815	7.26318	17.334	35.7971	39.093	67.8406	86.029	132.568	157.257	181.885	228.363		578	-6.37817	-4.97436	-2.83813	-2.34985	0.27466	8.11767	19.1956	35.4614	63.0493	92.926	112.183	167.084	187.988	238.037		578	-9.46045	-6.7749	-3.57056	-2.22778	1.06812	6.43921	16.0522	21.698	41.1377	61.615	106.689	136.993	158.63	210.541		578	-5.46265
579	-3.60107	-1.19019	2.04468	-4.36401	6.80542	17.4866	35.6445	39.2761	67.7185	86.1816	131.378	157.837	182.617	229.767		579	-6.40869	-4.97436	-2.86865	-2.38037	0.18311	8.08716	19.4092	35.4919	63.8428	93.1396	112.793	168.884	187.439	239.471		579	-9.42993	-6.7749	-3.57056	-2.19727	1.00708	6.53076	16.1743	21.2707	41.4124	61.6455	105.743	136.871	160.217	209.869		579	-5.52368
580	-3.57056	-1.09863	1.98364	-4.11987	6.37817	17.6392	35.5225	39.7034	67.4744	86.3953	130.218	158.234	183.319	231.232		580	-6.37817	-4.97436	-2.86865	-2.41089	0.09155	8.02612	19.6533	35.553	64.6057	93.3227	113.495	170.837	186.798	240.845		580	-9.42993	-6.7749	-3.54004	-2.16675	0.94604	6.62231	16.2659	20.874	41.8091	61.5845	104.706	136.841	161.926	209.167		580	-5.5542
581	-3.57056	-1.0376	1.92261	-3.87573	5.98144	17.7612	35.5225	40.3442	67.1997	86.6394	129.211	158.325	183.899	232.697		581	-6.37817	-4.97436	-2.89917	-2.44141	0	7.9956	19.9585	35.5835	65.3076	93.4143	114.319	172.882	186.127	242.065		581	-9.42993	-6.80542	-3.50952	-2.13623	0.88501	6.65283	16.3879	20.5689	42.3279	61.4319	103.668	137.024	163.666	208.405		581	-5.58472
582	-3.54004	-1.00708	1.83105	-3.60107	5.64575	17.8833	35.614	41.1987	66.864	86.8835	128.448	158.112	184.418	234.192		582	-6.34766	-4.94385	-2.92969	-2.47192	-0.09155	7.93457	20.3247	35.675	65.8874	93.3838	115.295	174.835	185.455	243.103		582	-9.42993	-6.80542	-3.479	-2.10571	0.79346	6.68335	16.4795	20.2942	43.0298	61.2793	102.753	137.512	165.344	207.581		582	-5.61523
583	-3.54004	-0.97656	1.70898	-3.35693	5.37109	18.0359	35.8582	42.1753	66.4978	87.1887	127.93	157.532	184.875	235.718		583	-6.34766	-4.94385	-2.92969	-2.47192	-0.18311	7.87353	20.6909	35.7666	66.3147	93.2007	116.333	176.666	184.845	243.896		583	-9.49097	-6.83594	-3.41797	-2.0752	0.7019	6.65283	16.571	20.05	43.8232	61.1572	102.02	138.306	166.87	206.726		583	-5.61523
584	-3.54004	-0.94604	1.5564	-3.11279	5.15747	18.158	36.1938	43.2129	66.1621	87.4634	127.716	156.586	185.272	237.244		584	-6.34766	-4.91333	-2.92969	-2.44141	-0.27466	7.78198	21.0876	35.9192	66.5588	92.865	117.462	178.223	184.387	244.385		584	-9.52148	-6.86645	-3.35693	-2.01416	0.61035	6.56128	16.6321	19.8364	44.7388	61.1267	101.501	139.465	168.182	205.811		584	-5.64575
585	-3.54004	-0.97656	1.40381	-2.83813	4.97436	18.3105	36.6516	44.3115	65.8264	87.738	127.747	155.304	185.669	238.8		585	-6.34766	-4.88281	-2.92969	-2.41089	-0.33569	7.72095	21.4844	36.0718	66.6504	92.4377	118.622	179.474	184.082	244.568		585	-9.552	-6.89697	-3.2959	-1.98364	0.54932	6.46973	16.6626	19.6533	45.7764	61.2183	101.227	140.869	169.22	204.895		585	-5.64575
586	-3.60107	-1.00708	1.2207	-2.59399	4.85229	18.4021	37.1704	45.3186	65.5823	87.9517	128.052	153.687	186.066	240.417		586	-6.34766	-4.85229	-2.92969	-2.34985	-0.42725	7.65991	21.8506	36.2854	66.6199	91.9189	119.72	180.359	183.929	244.476		586	-9.61304	-6.92749	-3.26538	-1.92261	0.48828	6.31714	16.6626	19.5007	46.875	61.4929	101.166	142.487	170.013	203.949		586	-5.64575
587	-3.66211	-1.0376	1.06812	-2.34985	4.79126	18.4936	37.7502	46.2952	65.4602	88.1348	128.51	151.825	186.523	242.035		587	-6.37817	-4.85229	-2.92969	-2.2583	-0.48828	7.62939	22.1863	36.499	66.4368	91.3086	120.758	180.908	183.929	244.232		587	-9.64355	-6.95801	-3.23486	-1.89209	0.42725	6.13403	16.6321	19.3481	48.0652	61.9812	101.318	144.165	170.532	203.003		587	-5.61523
588	-3.72314	-1.12915	0.88501	-2.10571	4.73022	18.5547	38.3301	47.1191	65.4907	88.2263	129.089	149.811	187.073	243.744		588	-6.40869	-4.82178	-2.92969	-2.16675	-0.5188	7.59888	22.4304	36.6821	66.1621	90.7288	121.674	181.091	184.113	243.866		588	-9.64355	-6.98852	-3.20435	-1.83105	0.39673	5.98144	16.6016	19.1956	49.2859	62.7136	101.654	145.782	170.807	201.996		588	-5.58472
589	-3.78418	-1.19019	0.73242	-1.89209	4.69971	18.5547	38.9404	47.821	65.7043	88.2568	129.7	147.705	187.714	245.544		589	-6.40869	-4.82178	-2.92969	-2.04468	-0.54932	7.56836	22.6135	36.8957	65.8569	90.1794	122.406	180.969	184.387	243.53		589	-9.67407	-6.98852	-3.17383	-1.80054	0.39673	5.82886	16.5405	19.043	50.5066	63.6292	102.051	147.247	170.837	200.958		589	-5.5542
590	-3.84521	-1.28174	0.57983	-1.70898	4.69971	18.4936	39.5203	48.3704	66.0705	88.2568	130.28	145.66	188.385	247.406		590	-6.43921	-4.82178	-2.92969	-1.92261	-0.54932	7.56836	22.6746	37.0789	65.5212	89.7217	122.925	180.634	184.753	243.286		590	-9.64355	-6.98852	-3.17383	-1.80054	0.39673	5.70679	16.5405	18.8904	51.6663	64.6973	102.509	148.468	170.685	199.89		590	-5.49316
591	-3.90625	-1.37329	0.42725	-1.5564	4.69971	18.4021	40.0391	48.706	66.6199	88.2568	130.768	143.768	189.117	249.298		591	-6.46973	-4.85229	-2.92969	-1.77002	-0.54932	7.59888	22.6746	37.2314	65.2161	89.3555	123.291	180.115	185.211	243.195		591	-9.61304	-7.01904	-3.17383	-1.77002	0.42725	5.58472	16.571	18.7988	52.7039	65.918	102.936	149.414	170.38	198.791		591	-5.46265
592	-3.93677	-1.46484	0.30518	-1.43433	4.69971	18.28	40.5579	48.8892	67.2607	88.2568	131.134	142.09	189.789	251.221		592	-6.46973	-4.85229	-2.9602	-1.67847	-0.5188	7.62939	22.5525	37.3535	65.0024	89.1418	123.474	179.535	185.669	243.347		592	-9.58252	-7.01904	-3.17383	-1.7395	0.45776	5.49316	16.6321	18.7073	53.5889	67.1387	103.394	150.085	169.983	197.723		592	-5.40161
593	-3.96728	-1.5564	0.21362	-1.37329	4.69971	18.0969	40.9851	48.9197	67.9626	88.3179	131.378	140.717	190.43	253.082		593	-6.50024	-4.85229	-2.9602	-1.58691	-0.48828	7.72095	22.3694	37.4451	64.9109	89.0503	123.474	178.894	186.157	243.774		593	-9.58252	-7.01904	-3.17383	-1.7395	0.45776	5.40161	16.7541	18.6768	54.1992	68.2983	103.76	150.543	169.525	196.716		593	-5.37109
594	-3.96728	-1.64795	0.15259	-1.40381	4.69971	17.9138	41.3818	48.7366	68.6645	88.4704	131.531	139.648	190.887	254.791		594	-6.53076	-4.88281	-2.99072	-1.49536	-0.45776	7.8125	22.1252	37.5366	64.9719	89.0503	123.322	178.314	186.615	244.446		594	-9.552	-7.01904	-3.17383	-1.70898	0.48828	5.34058	16.9372	18.7073	54.5349	69.3054	104.126	150.787	169.098	195.862		594	-5.31006
595	-3.93677	-1.7395	0.09155	-1.43433	4.69971	17.7307	41.7175	48.4314	69.2749	88.7146	131.653	138.824	191.162	256.287		595	-6.56128	-4.88281	-3.02124	-1.46484	-0.39673	7.96509	21.7895	37.5671	65.1855	89.1418	123.077	177.826	187.073	245.392		595	-9.52148	-7.01904	-3.17383	-1.67847	0.45776	5.27954	17.1509	18.7683	54.5654	70.1599	104.492	150.94	168.762	195.221		595	-5.27954
596	-3.93677	-1.80054	0.06104	-1.5564	4.73022	17.5781	41.9922	48.0042	69.7632	89.0503	131.744	138.245	191.254	257.538		596	-6.62231	-4.91333	-3.05176	-1.43433	-0.33569	8.11767	21.4539	37.5977	65.5517	89.2639	122.772	177.49	187.469	246.582		596	-9.52148	-7.01904	-3.17383	-1.64795	0.45776	5.24902	17.395	18.8599	54.3518	70.7703	104.828	151.031	168.549	194.855		596	-5.24902
597	-3.90625	-1.86157	0.06104	-1.70898	4.76074	17.4561	42.1753	47.4548	70.0989	89.4775	131.897	137.787	191.101	258.484		597	-6.65283	-4.91333	-3.05176	-1.43433	-0.30518	8.3313	21.0571	37.6282	66.1011	89.4775	122.375	177.338	187.805	247.986		597	-9.552	-7.04956	-3.20435	-1.58691	0.42725	5.21851	17.6392	18.9514	53.894	71.167	105.194	151.093	168.549	194.763		597	-5.21851
598	-3.87573	-1.92261	0.06104	-1.86157	4.82178	17.3645	42.2974	46.8445	70.2209	89.9658	132.111	137.421	190.796	259.155		598	-6.71387	-4.94385	-3.05176	-1.46484	-0.27466	8.5144	20.6604	37.6282	66.7114	89.6606	121.979	177.368	188.08	249.512		598	-9.58252	-7.08008	-3.20435	-1.5564	0.36621	5.18799	17.9138	19.104	53.2532	71.3806	105.53	151.123	168.823	194.977		598	-5.18799
599	-3.87573	-1.95312	0.09155	-2.04468	4.94385	17.334	42.2974	46.1731	70.1294	90.4541	132.416	137.115	190.399	259.582		599	-6.7749	-4.94385	-3.02124	-1.49536	-0.24414	8.69751	20.2331	37.6587	67.4133	89.9048	121.613	177.643	188.232	251.129		599	-9.61304	-7.08008	-3.20435	-1.5564	0.33569	5.15747	18.1274	19.2261	52.4902	71.4722	105.865	151.154	169.373	195.435		599	-5.18799
600	-3.87573	-1.98364	0.09155	-2.19727	5.06592	17.3645	42.1753	45.5017	69.8547	90.8813	132.812	136.871	190.002	259.827		600	-6.83594	-4.94385	-3.02124	-1.52588	-0.21362	8.88061	19.8059	37.6587	68.1457	90.1184	121.216	178.101	188.263	252.655		600	-9.67407	-7.1106	-3.20435	-1.5564	0.27466	5.12695	18.3411	19.3787	51.7273	71.4722	106.11	151.123	170.197	196.075		600	-5.18799
601	-3.84521	-2.01416	0.09155	-2.34985	5.18799	17.4255	41.9922	44.8608	69.397	91.217	133.331	136.719	189.728	259.918		601	-6.89697	-4.94385	-2.99072	-1.58691	-0.18311	9.00268	19.4092	37.6587	68.8171	90.332	120.85	178.711	188.141	254.028		601	-9.70459	-7.14111	-3.23486	-1.61743	0.24414	5.12695	18.5242	19.5312	50.9644	71.4416	106.262	151.031	171.234	196.838		601	-5.18799
602	-3.84521	-2.01416	0.12207	-2.50244	5.37109	17.5171	41.687	44.2505	68.8171	91.4001	133.942	136.719	189.667	259.857		602	-6.92749	-4.94385	-2.9602	-1.61743	-0.12207	9.09424	19.043	37.6587	69.4275	90.5762	120.514	179.474	187.866	255.127		602	-9.76562	-7.14111	-3.23486	-1.67847	0.24414	5.09644	18.6462	19.6838	50.293	71.4416	106.171	150.879	172.424	197.601		602	-5.18799
603	-3.84521	-2.01416	0.12207	-2.62451	5.52368	17.6086	41.2903	43.7317	68.1457	91.4307	134.613	136.963	189.911	259.705		603	-6.95801	-4.91333	-2.89917	-1.64795	-0.09155	9.15527	18.7073	37.6587	69.9158	90.7593	120.148	180.267	187.439	255.92		603	-9.79614	-7.17163	-3.26538	-1.77002	0.27466	5.09644	18.7378	19.8669	49.7437	71.4722	105.804	150.726	173.676	198.303		603	-5.18799
604	-3.8147	-2.01416	0.15259	-2.71606	5.67627	17.7307	40.802	43.3044	67.4744	91.3086	135.376	137.482	190.491	259.399		604	-7.01904	-4.88281	-2.86865	-1.67847	-0.03052	9.18579	18.4326	37.6282	70.3125	90.9424	119.812	181.122	186.829	256.348		604	-9.82666	-7.20215	-3.2959	-1.92261	0.33569	5.09644	18.7683	20.1111	49.2859	71.5637	105.164	150.604	174.805	198.822		604	-5.18799
605	-3.8147	-2.01416	0.15259	-2.7771	5.82886	17.8223	40.2527	42.9688	66.803	91.095	136.169	138.336	191.376	258.911		605	-7.01904	-4.82178	-2.83813	-1.70898	0	9.21631	18.1885	37.5671	70.5871	91.0644	119.476	181.885	186.035	256.5		605	-9.85718	-7.20215	-3.32642	-2.0752	0.39673	5.09644	18.7378	20.3552	48.9807	71.7163	104.187	150.513	175.69	199.158		605	-5.18799
606	-3.78418	-1.98364	0.18311	-2.80762	5.95093	17.9748	39.6728	42.7856	66.1926	90.8508	136.993	139.496	192.535	258.209		606	-7.04956	-4.76074	-2.80762	-1.77002	0.03052	9.18579	18.0054	37.4756	70.8008	91.095	119.11	182.556	185.059	256.409		606	-9.85718	-7.23267	-3.35693	-2.2583	0.45776	5.09644	18.6462	20.6604	48.7366	71.8994	102.905	150.574	176.208	199.249		606	-5.18799
607	-3.72314	-1.92261	0.24414	-2.80762	6.04248	18.0969	39.0625	42.7246	65.7349	90.6372	137.817	140.93	193.817	257.233		607	-7.04956	-4.73022	-2.7771	-1.80054	0.06104	9.15527	17.8833	37.323	70.9228	91.0339	118.774	183.044	183.96	256.165		607	-9.82666	-7.23267	-3.41797	-2.44141	0.54932	5.12695	18.4631	20.9961	48.6145	72.113	101.41	150.757	176.27	199.097		607	-5.21851
608	-3.69263	-1.89209	0.27466	-2.80762	6.10352	18.219	38.4521	42.7551	65.3992	90.5762	138.672	142.517	195.099	256.012		608	-7.04956	-4.66919	-2.7771	-1.83105	0.09155	9.15527	17.8223	37.1704	70.9839	90.8813	118.469	183.35	182.8	255.829		608	-9.82666	-7.26318	-3.44849	-2.62451	0.61035	5.15747	18.1885	21.3623	48.5535	72.2656	99.762	151.062	175.812	198.791		608	-5.21851
609	-3.63159	-1.83105	0.33569	-2.74658	6.13403	18.3411	37.8418	42.8772	65.2161	90.7288	139.526	144.196	196.228	254.486		609	-7.04956	-4.63867	-2.7771	-1.89209	0.09155	9.12475	17.7918	36.9873	71.0754	90.6067	118.134	183.411	181.641	255.463		609	-9.79614	-7.26318	-3.50952	-2.80762	0.7019	5.21851	17.8528	21.7285	48.5535	72.3572	98.0835	151.52	174.896	198.456		609	-5.21851
610	-3.57056	-1.77002	0.39673	-2.68555	6.16455	18.4326	37.2314	43.0298	65.2161	91.156	140.35	145.874	197.113	252.747		610	-7.04956	-4.57764	-2.7771	-1.92261	0.09155	9.12475	17.7918	36.8042	71.1365	90.2405	117.798	183.258	180.572	255.096		610	-9.76562	-7.2937	-3.57056	-2.92969	0.76294	5.27954	17.4255	22.1252	48.5535	72.3572	96.4661	152.069	173.584	198.212		610	-5.21851
611	-3.50952	-1.70898	0.45776	-2.62451	6.19507	18.4936	36.6821	43.1824	65.3076	91.8884	141.113	147.491	197.693	250.793		611	-7.04956	-4.54712	-2.7771	-1.95312	0.06104	9.15527	17.8528	36.6211	71.228	89.8437	117.462	182.953	179.687	254.7		611	-9.73511	-7.2937	-3.60107	-3.05176	0.79346	5.37109	16.9678	22.4915	48.5535	72.2961	95.0317	152.618	172.028	198.181		611	-5.24902
612	-3.44849	-1.64795	0.48828	-2.59399	6.2561	18.4631	36.1938	43.2739	65.5212	92.8955	141.785	148.987	197.937	248.688		612	-7.04956	-4.5166	-2.7771	-1.95312	0	9.15527	17.9138	36.499	71.3196	89.4165	117.096	182.526	179.077	254.272		612	-9.73511	-7.32422	-3.66211	-3.17383	0.85449	5.46265	16.4795	22.7966	48.5535	72.113	93.8415	153.137	170.349	198.547		612	-5.24902
613	-3.38745	-1.61743	0.5188	-2.56348	6.28662	18.3411	35.7361	43.2739	65.7959	94.1772	142.364	150.33	197.906	246.46		613	-7.04956	-4.48608	-2.80762	-1.92261	0	9.18579	18.0054	36.4075	71.4416	89.0503	116.699	182.068	178.802	253.784		613	-9.73511	-7.35474	-3.72314	-3.23486	0.91553	5.52368	15.9912	23.0713	48.5535	71.8689	92.9565	153.473	168.793	199.371		613	-5.27954
614	-3.38745	-1.5564	0.5188	-2.56348	6.37817	18.158	35.3394	43.1519	66.1316	95.5811	142.792	151.459	197.662	244.141		614	-7.08008	-4.48608	-2.80762	-1.89209	-0.03052	9.21631	18.0969	36.4075	71.5637	88.8061	116.302	181.641	178.894	253.204		614	-9.70459	-7.35474	-3.75366	-3.26538	0.97656	5.58472	15.5335	23.2239	48.4924	71.5637	92.4377	153.595	167.45	200.684		614	-5.31006
615	-3.38745	-1.5564	0.5188	-2.59399	6.43921	17.8833	35.0342	42.9688	66.4978	97.0459	143.005	152.374	197.235	241.73		615	-7.08008	-4.45557	-2.83813	-1.83105	-0.06104	9.27734	18.1885	36.438	71.7163	88.6841	115.906	181.305	179.352	252.533		615	-9.70459	-7.38525	-3.8147	-3.26538	1.0376	5.61523	15.0757	23.2849	48.4009	71.2585	92.2546	153.442	166.412	202.454		615	-5.34058
616	-3.41797	-1.5564	0.45776	-2.68555	6.56128	17.5171	34.79	42.6941	66.8945	98.4802	143.005	153.046	196.686	239.227		616	-7.08008	-4.45557	-2.83813	-1.7395	-0.06104	9.30786	18.2495	36.56	71.8384	88.7146	115.509	181.091	180.084	251.801		616	-9.67407	-7.41577	-3.87573	-3.23486	1.09863	5.61523	14.7095	23.2239	48.2483	70.9839	92.4072	152.985	165.741	204.62		616	-5.34058
617	-3.479	-1.5564	0.39673	-2.80762	6.65283	17.1814	34.6069	42.3584	67.3218	99.7314	142.731	153.503	196.014	236.603		617	-7.08008	-4.42505	-2.83813	-1.64795	-0.06104	9.3689	18.3411	36.7126	71.9604	88.9587	115.234	180.969	181	251.038		617	-9.61304	-7.44629	-3.93677	-3.20435	1.15967	5.58472	14.3433	23.0102	48.0347	70.7397	92.865	152.191	165.375	207.092		617	-5.34058
618	-3.57056	-1.58691	0.30518	-2.9602	6.7749	16.8152	34.5459	42.0532	67.8406	100.769	142.151	153.748	195.251	233.856		618	-7.08008	-4.42505	-2.83813	-1.49536	-0.03052	9.39941	18.4021	36.9568	72.0825	89.3555	115.143	180.908	181.946	250.275		618	-9.552	-7.47681	-3.96728	-3.17383	1.19019	5.52368	14.0381	22.6746	47.76	70.5261	93.5058	151.123	165.314	209.686		618	-5.34058
619	-3.69263	-1.61743	0.21362	-3.14331	6.86645	16.5405	34.5764	41.8396	68.3899	101.532	141.266	153.748	194.336	230.988		619	-7.04956	-4.45557	-2.80762	-1.37329	0	9.46045	18.4326	37.2009	72.1741	89.9353	115.295	180.847	182.8	249.634		619	-9.49097	-7.50732	-4.02832	-3.11279	1.2207	5.46265	13.7634	22.2473	47.4243	70.3125	94.2688	149.872	165.436	212.28		619	-5.31006
620	-3.8147	-1.67847	0.09155	-3.32642	6.98852	16.3269	34.668	41.748	69.0613	101.959	140.106	153.595	193.268	227.997		620	-7.04956	-4.45557	-2.80762	-1.2207	0	9.49097	18.4936	37.4451	72.2351	90.6677	115.753	180.725	183.411	249.145		620	-9.39941	-7.53784	-4.05884	-3.02124	1.25122	5.37109	13.4888	21.7285	47.0276	70.0989	95.0928	148.499	165.68	214.752		620	-5.24902
621	-3.96728	-1.70898	0	-3.50952	7.04956	16.2048	34.8511	41.8396	69.7632	102.081	138.702	153.29	192.017	224.915		621	-7.01904	-4.45557	-2.7771	-1.06812	0.03052	9.552	18.5547	37.6892	72.2656	91.4612	116.638	180.481	183.655	248.901		621	-9.33838	-7.56836	-4.11987	-2.9602	1.25122	5.31006	13.2141	21.1487	46.5393	69.8547	95.8557	147.186	165.924	216.949		621	-5.18799
622	-4.11987	-1.77002	-0.15259	-3.69263	7.14111	16.1743	35.0952	42.1448	70.5261	101.929	137.054	152.863	190.552	221.771		622	-6.98852	-4.48608	-2.74658	-0.94604	0.03052	9.61304	18.6462	37.8418	72.2351	92.3157	117.92	180.084	183.472	248.901		622	-9.24683	-7.56836	-4.15039	-2.89917	1.2207	5.24902	12.97	20.5689	46.0205	69.519	96.5271	145.996	166.199	218.78		622	-5.12695
623	-4.27246	-1.80054	-0.27466	-3.87573	7.20215	16.2659	35.4004	42.6636	71.2891	101.471	135.284	152.374	188.965	218.658		623	-6.95801	-4.48608	-2.74658	-0.85449	0.03052	9.64355	18.7378	37.9028	72.113	93.1702	119.659	179.474	182.892	249.207		623	-9.18579	-7.59888	-4.15039	-2.86865	1.19019	5.21851	12.6953	19.989	45.4712	69.1528	97.0764	145.05	166.412	220.154		623	-5.0354
624	-4.42505	-1.86157	-0.39673	-4.02832	7.23267	16.4185	35.7361	43.396	71.991	100.83	133.423	151.855	187.347	215.637		624	-6.92749	-4.48608	-2.71606	-0.79346	0	9.67407	18.8293	37.8418	71.8689	93.9331	121.796	178.68	181.885	249.786		624	-9.15527	-7.59888	-4.18091	-2.80762	1.09863	5.15747	12.4512	19.4702	44.9219	68.6951	97.4121	144.409	166.626	221.008		624	-4.97436
625	-4.54712	-1.92261	-0.5188	-4.15039	7.26318	16.6016	36.0413	44.281	72.6318	100.006	131.592	151.306	185.791	212.891		625	-6.89697	-4.45557	-2.68555	-0.76294	0	9.70459	18.9819	37.6282	71.5332	94.574	124.329	177.734	180.603	250.61		625	-9.15527	-7.62939	-4.18091	-2.7771	1.0376	5.12695	12.2376	18.9819	44.4336	68.2068	97.5952	144.043	166.87	221.344		625	-4.91333
626	-4.63867	-1.98364	-0.61035	-4.24194	7.2937	16.8152	36.3159	45.2576	73.1201	99.0906	129.822	150.818	184.418	210.48		626	-6.86645	-4.45557	-2.68555	-0.76294	-0.03052	9.70459	19.1345	37.2925	71.0144	95.0623	127.075	176.636	179.077	251.587		626	-9.18579	-7.62939	-4.21143	-2.74658	0.94604	5.09644	12.0239	18.5852	44.0063	67.6269	97.6257	143.951	167.236	221.161		626	-4.85229
627	-4.73022	-2.04468	-0.67139	-4.30298	7.26318	16.9983	36.56	46.2646	73.4253	98.114	128.204	150.33	183.319	208.527		627	-6.83594	-4.42505	-2.68555	-0.82397	-0.09155	9.67407	19.3176	36.8347	70.3735	95.3979	129.944	175.446	177.521	252.655		627	-9.21631	-7.62939	-4.21143	-2.71606	0.88501	5.06592	11.9018	18.2495	43.7012	67.0471	97.5036	144.104	167.725	220.52		627	-4.82178
628	-4.76074	-2.10571	-0.7019	-4.3335	7.23267	17.1509	36.7126	47.2107	73.5474	97.229	126.862	149.933	182.587	207.123		628	-6.80542	-4.39453	-2.68555	-0.94604	-0.12207	9.61304	19.4702	36.3159	69.5495	95.5505	132.782	174.225	175.964	253.693		628	-9.30786	-7.65991	-4.24194	-2.68555	0.82397	5.06592	11.8103	17.9138	43.5181	66.4673	97.29	144.348	168.365	219.482		628	-4.76074
629	-4.79126	-2.16675	-0.7019	-4.30298	7.20215	17.3035	36.7432	48.0042	73.4558	96.4355	125.854	149.628	182.281	206.299		629	-6.80542	-4.36401	-2.68555	-1.06812	-0.15259	9.58252	19.6533	35.7666	68.573	95.5811	135.437	173.004	174.622	254.608		629	-9.3689	-7.65991	-4.24194	-2.65503	0.76294	5.06592	11.7798	17.6392	43.457	65.8569	97.0459	144.684	169.189	218.109		629	-4.73022
630	-4.76074	-2.19727	-0.7019	-4.21143	7.17163	17.395	36.6821	48.645	73.2117	95.8557	125.214	149.414	182.312	206.055		630	-6.7749	-4.36401	-2.71606	-1.2207	-0.15259	9.49097	19.8059	35.1868	67.5049	95.459	137.787	171.875	173.492	255.341		630	-9.46045	-7.69043	-4.24194	-2.62451	0.73242	5.06592	11.8103	17.395	43.5181	65.2771	96.7712	144.958	170.105	216.492		630	-4.69971
631	-4.73022	-2.22778	-0.67139	-4.11987	7.1106	17.4866	36.56	49.0723	72.7844	95.459	125.031	149.353	182.678	206.299		631	-6.7749	-4.3335	-2.74658	-1.40381	-0.15259	9.42993	19.9585	34.6985	66.3452	95.2759	139.74	170.807	172.729	255.829		631	-9.552	-7.69043	-4.21143	-2.56348	0.73242	5.09644	11.8713	17.1509	43.6096	64.7583	96.5271	145.172	171.082	214.722		631	-4.69971
632	-4.66919	-2.2583	-0.61035	-3.96728	7.04956	17.5781	36.3159	49.2859	72.2656	95.3064	125.244	149.475	183.289	207.001		632	-6.74438	-4.3335	-2.80762	-1.58691	-0.15259	9.3689	20.1111	34.3017	65.155	95.0012	141.266	169.8	172.272	256.012		632	-9.64355	-7.72095	-4.15039	-2.50244	0.73242	5.15747	11.9934	16.9067	43.7317	64.3311	96.3135	145.264	171.936	212.83		632	-4.66919
633	-4.57764	-2.28882	-0.54932	-3.8147	6.98852	17.7002	36.0107	49.2859	71.7163	95.3064	125.885	149.75	184.082	208.038		633	-6.74438	-4.3335	-2.83813	-1.77002	-0.15259	9.27734	20.2331	33.9966	64.0259	94.7571	142.364	168.884	172.18	255.89		633	-9.73511	-7.72095	-4.08935	-2.44141	0.76294	5.21851	12.1155	16.7236	43.7622	63.9648	96.1609	145.233	172.638	210.907		633	-4.66919
634	-4.48608	-2.28882	-0.48828	-3.66211	6.92749	17.8528	35.6445	49.1333	71.1365	95.4285	126.801	150.177	184.937	209.259		634	-6.74438	-4.36401	-2.89917	-1.95312	-0.12207	9.21631	20.3552	33.844	62.9578	94.4824	143.036	167.999	172.424	255.432		634	-9.79614	-7.72095	-4.02832	-2.38037	0.82397	5.31006	12.2376	16.571	43.7317	63.7207	96.0999	145.111	173.004	208.954		634	-4.66919
635	-4.39453	-2.31934	-0.39673	-3.54004	6.86645	18.0969	35.2478	48.8892	70.5871	95.5811	127.96	150.757	185.883	210.663		635	-6.71387	-4.39453	-2.92969	-2.10571	-0.12207	9.15527	20.4773	33.783	62.0117	94.2688	143.402	167.175	172.882	254.669		635	-9.82666	-7.69043	-3.90625	-2.28882	0.85449	5.43213	12.3901	16.4795	43.5486	63.5986	96.0999	144.897	173.035	206.97		635	-4.66919
636	-4.30298	-2.31934	-0.33569	-3.44849	6.80542	18.3716	34.8511	48.4924	70.1294	95.6421	129.211	151.459	186.859	212.158		636	-6.71387	-4.45557	-2.99072	-2.2583	-0.09155	9.09424	20.5689	33.783	61.2183	94.1162	143.463	166.382	173.523	253.601		636	-9.85718	-7.69043	-3.8147	-2.22778	0.91553	5.5542	12.5427	16.4795	43.1824	63.5986	96.1609	144.623	172.668	204.987		636	-4.66919
637	-4.21143	-2.31934	-0.24414	-3.38745	6.74438	18.7073	34.3933	48.0652	69.7937	95.4895	130.463	152.191	187.897	213.806		637	-6.74438	-4.5166	-2.99072	-2.34985	-0.06104	9.00268	20.6299	33.844	60.6079	93.9941	143.25	165.649	174.255	252.258		637	-9.88769	-7.65991	-3.72314	-2.16675	0.94604	5.67627	12.6953	16.5405	42.6636	63.6902	96.2524	144.348	171.936	203.064		637	-4.69971
638	-4.15039	-2.31934	-0.15259	-3.35693	6.68335	19.043	33.9661	47.5464	69.6106	95.0623	131.653	152.893	188.934	215.607		638	-6.74438	-4.60815	-3.02124	-2.47192	-0.03052	8.94165	20.6604	33.9355	60.1807	93.9026	142.853	165.009	174.988	250.641		638	-9.88769	-7.62939	-3.63159	-2.10571	0.97656	5.79834	12.8479	16.7541	41.9922	63.8733	96.405	144.043	170.929	201.263		638	-4.69971
639	-4.08935	-2.28882	-0.09155	-3.38745	6.5918	19.3787	33.5388	46.9971	69.5801	94.3298	132.66	153.503	190.002	217.59		639	-6.74438	-4.69971	-3.02124	-2.53296	0	8.8501	20.6604	34.0271	59.967	93.811	142.242	164.49	175.72	248.84		639	-9.85718	-7.59888	-3.57056	-2.0752	1.0376	5.88989	13.0005	17.0898	41.2292	64.0259	96.5576	143.738	169.8	199.738		639	-4.69971
640	-4.05884	-2.28882	-0.03052	-3.479	6.50024	19.6838	33.1116	46.3867	69.6716	93.3227	133.545	153.961	191.04	219.788		640	-6.74438	-4.76074	-3.02124	-2.59399	0	8.75854	20.5994	34.0576	59.906	93.689	141.449	164.124	176.361	246.887		640	-9.85718	-7.56836	-3.57056	-2.0752	1.06812	5.98144	13.1836	17.5476	40.3747	64.1785	96.7407	143.433	168.64	198.578		640	-4.69971
641	-4.05884	-2.28882	0	-3.63159	6.37817	19.8975	32.7759	45.7458	69.9463	92.102	134.247	154.236	191.986	222.137		641	-6.74438	-4.85229	-3.02124	-2.65503	0	8.66699	20.5078	34.0271	60.0281	93.4753	140.472	163.91	176.91	244.873		641	-9.82666	-7.53784	-3.57056	-2.0752	1.09863	6.073	13.3362	18.0969	39.5203	64.27	96.9238	143.158	167.664	197.906		641	-4.73022
642	-4.05884	-2.28882	0.03052	-3.8147	6.2561	20.05	32.4707	45.0439	70.282	90.7593	134.796	154.236	192.81	224.609		642	-6.74438	-4.91333	-3.02124	-2.68555	0.03052	8.57544	20.3552	33.9661	60.2722	93.1091	139.343	163.879	177.429	242.889		642	-9.82666	-7.50732	-3.57056	-2.10571	1.09863	6.16455	13.4888	18.7683	38.7268	64.27	97.168	142.944	166.931	197.845		642	-4.73022
643	-4.08935	-2.28882	0.06104	-4.02832	6.10352	20.0806	32.2571	44.342	70.6787	89.4165	135.223	154.022	193.481	227.112		643	-6.71387	-5.00488	-3.02124	-2.71606	0.03052	8.48389	20.1416	33.8745	60.6689	92.6208	138.062	163.91	177.917	241.028		643	-9.79614	-7.44629	-3.63159	-2.13623	1.12915	6.22559	13.6108	19.4702	38.0554	64.1785	97.5036	142.822	166.534	198.425		643	-4.73022
644	-4.15039	-2.2583	0.09155	-4.24194	5.92041	20.05	32.1655	43.6096	71.0449	88.2263	135.559	153.625	193.97	229.462		644	-6.71387	-5.06592	-3.02124	-2.74658	0.06104	8.42285	19.8975	33.7524	61.1572	91.9495	136.749	164.001	178.467	239.319		644	-9.76562	-7.41577	-3.69263	-2.16675	1.15967	6.28662	13.7024	20.2026	37.5061	63.9954	97.9004	142.822	166.534	199.677		644	-4.73022
645	-4.21143	-2.2583	0.09155	-4.48608	5.76782	19.9585	32.135	42.9382	71.3501	87.2498	135.773	153.015	194.305	231.506		645	-6.71387	-5.12695	-3.02124	-2.74658	0.06104	8.36182	19.6228	33.5999	61.7065	91.1255	135.406	164.093	179.077	237.885		645	-9.73511	-7.38525	-3.78418	-2.19727	1.19019	6.34766	13.7939	20.9045	37.1399	63.6902	98.4497	142.975	166.87	201.477		645	-4.73022
646	-4.27246	-2.2583	0.12207	-4.69971	5.64575	19.8669	32.196	42.2974	71.5027	86.6089	135.895	152.252	194.519	233.063		646	-6.68335	-5.15747	-3.05176	-2.74658	0.06104	8.3313	19.3176	33.4778	62.2864	90.21	134.125	164.062	179.81	236.725		646	-9.73511	-7.32422	-3.84521	-2.19727	1.2207	6.40869	13.7939	21.5759	36.9568	63.3545	99.1211	143.28	167.48	203.705		646	-4.73022
647	-4.3335	-2.2583	0.15259	-4.88281	5.52368	19.7754	32.2876	41.687	71.4722	86.3342	135.895	151.398	194.672	234.009		647	-6.68335	-5.21851	-3.05176	-2.74658	0.03052	8.30078	19.0125	33.3557	62.8967	89.2639	132.935	163.94	180.725	235.901		647	-9.73511	-7.2937	-3.93677	-2.22778	1.28174	6.43921	13.7939	22.1558	36.9568	62.9883	99.9145	143.707	168.304	206.238		647	-4.76074
648	-4.36401	-2.22778	0.18311	-5.06592	5.43213	19.7449	32.4402	41.1682	71.228	86.3647	135.773	150.482	194.855	234.192		648	-6.68335	-5.27954	-3.05176	-2.74658	0.03052	8.27026	18.7073	33.2642	63.5071	88.3484	131.866	163.635	181.793	235.352		648	-9.73511	-7.26318	-3.9978	-2.22778	1.31226	6.46973	13.7329	22.644	37.1399	62.5915	100.83	144.226	169.159	208.832		648	-4.76074
649	-4.39453	-2.22778	0.21362	-5.18799	5.40161	19.7449	32.5622	40.741	70.7703	86.731	135.559	149.536	195.068	233.612		649	-6.68335	-5.34058	-3.05176	-2.74658	0.03052	8.27026	18.4326	33.1726	64.1174	87.5244	130.951	163.208	183.014	235.107		649	-9.76562	-7.26318	-4.05884	-2.19727	1.37329	6.46973	13.6719	23.0408	37.4451	62.2253	101.837	144.836	169.983	211.304		649	-4.76074
650	-4.39453	-2.19727	0.24414	-5.31006	5.43213	19.8059	32.6843	40.3747	70.1294	87.2803	135.284	148.59	195.404	232.3		650	-6.71387	-5.40161	-3.05176	-2.74658	0.03052	8.27026	18.158	33.1421	64.6973	86.853	130.188	162.598	184.387	235.077		650	-9.76562	-7.23267	-4.11987	-2.19727	1.40381	6.46973	13.6108	23.3459	37.9028	61.8896	102.875	145.416	170.624	213.531		650	-4.76074
651	-4.36401	-2.13623	0.24414	-5.37109	5.49316	19.928	32.7454	40.1001	69.3054	88.0127	134.979	147.675	195.831	230.347		651	-6.71387	-5.43213	-3.02124	-2.74658	0.03052	8.23975	17.9138	33.1116	65.3076	86.3953	129.578	161.896	185.852	235.168		651	-9.79614	-7.26318	-4.15039	-2.16675	1.46484	6.43921	13.5498	23.5596	38.4521	61.554	103.912	145.935	171.051	215.363		651	-4.79126
652	-4.30298	-2.10571	0.27466	-5.43213	5.61523	20.05	32.7759	39.917	68.3594	88.7756	134.674	146.912	196.259	227.936		652	-6.74438	-5.49316	-2.99072	-2.7771	0	8.17871	17.7002	33.1116	65.918	86.1511	129.059	161.041	187.378	235.352		652	-9.79614	-7.26318	-4.18091	-2.16675	1.49536	6.43921	13.4582	23.7122	39.0625	61.2488	104.95	146.362	171.204	216.736		652	-4.79126
653	-4.21143	-2.0752	0.27466	-5.49316	5.70679	20.1721	32.7148	39.8254	67.3218	89.5691	134.46	146.301	196.686	225.25		653	-6.74438	-5.52368	-2.99072	-2.83813	0	8.11767	17.4866	33.1116	66.5283	86.1511	128.662	160.126	188.934	235.504		653	-9.79614	-7.32422	-4.21143	-2.13623	1.52588	6.40869	13.3972	23.8342	39.7339	60.9436	105.865	146.698	171.143	217.682		653	-4.82178
654	-4.11987	-2.01416	0.27466	-5.5542	5.82886	20.2637	32.6233	39.8559	66.2536	90.3015	134.338	145.874	196.991	222.534		654	-6.74438	-5.58472	-2.9602	-2.86865	0	8.05664	17.273	33.1116	67.1692	86.3953	128.326	159.149	190.46	235.596		654	-9.76562	-7.35474	-4.21143	-2.13623	1.52588	6.37817	13.3362	23.9258	40.4663	60.6384	106.689	146.881	170.868	218.14		654	-4.85229
655	-3.9978	-1.98364	0.24414	-5.61523	5.92041	20.2942	32.5012	39.9475	65.1855	91.0034	134.399	145.721	197.083	220.001		655	-6.74438	-5.58472	-2.92969	-2.9602	0	7.96509	17.0593	33.081	67.8101	86.853	128.021	158.142	191.956	235.626		655	-9.76562	-7.41577	-4.21143	-2.10571	1.52588	6.37817	13.2446	23.9868	41.2292	60.3638	107.391	146.942	170.471	218.262		655	-4.88281
656	-3.87573	-1.95312	0.21362	-5.64575	6.01196	20.2331	32.3792	40.1917	64.1479	91.6443	134.583	145.782	196.869	217.865		656	-6.74438	-5.61523	-2.92969	-3.02124	0	7.84302	16.8762	33.081	68.4204	87.5244	127.747	157.135	193.42	235.565		656	-9.70459	-7.44629	-4.21143	-2.0752	1.49536	6.37817	13.1226	24.0479	42.0532	60.0891	107.971	146.912	170.044	218.048		656	-4.91333
657	-3.75366	-1.92261	0.18311	-5.67627	6.04248	20.1111	32.2571	40.5273	63.2019	92.2546	134.949	146.057	196.35	216.248		657	-6.74438	-5.61523	-2.92969	-3.05176	0	7.75146	16.6931	33.081	68.9392	88.3789	127.472	156.189	194.824	235.474		657	-9.67407	-7.50732	-4.18091	-2.0752	1.43433	6.37817	12.97	24.0479	42.9077	59.8145	108.398	146.759	169.617	217.712		657	-4.97436
658	-3.63159	-1.92261	0.12207	-5.67627	6.073	19.9585	32.135	40.9546	62.3474	92.865	135.437	146.515	195.465	215.302		658	-6.7749	-5.58472	-2.92969	-3.11279	0	7.65991	16.5405	33.0505	69.3665	89.386	127.258	155.273	196.197	235.352		658	-9.61304	-7.53784	-4.11987	-2.04468	1.40381	6.40869	12.7869	24.0784	43.7927	59.6008	108.704	146.515	169.22	217.255		658	-5.00488
659	-3.54004	-1.92261	0.06104	-5.61523	6.04248	19.7449	32.074	41.4734	61.615	93.5364	136.017	147.064	194.275	215.027		659	-6.7749	-5.5542	-2.92969	-3.14331	0	7.59888	16.3879	33.0505	69.6106	90.5456	127.075	154.51	197.51	235.321		659	-9.58252	-7.53784	-4.05884	-2.01416	1.34277	6.43921	12.5427	24.0479	44.7082	59.4482	108.887	146.179	168.823	216.888		659	-5.0354
660	-3.44849	-1.92261	0.03052	-5.52368	5.98144	19.5312	32.074	42.1142	61.0352	94.2993	136.688	147.675	192.81	215.454		660	-6.7749	-5.52368	-2.9602	-3.14331	0	7.50732	16.2659	33.02	69.7021	91.7969	127.014	153.9	198.761	235.413		660	-9.552	-7.53784	-3.9978	-2.01416	1.31226	6.43921	12.2376	23.9868	45.6238	59.3872	108.978	145.721	168.457	216.644		660	-5.06592
661	-3.38745	-1.95312	0	-5.37109	5.88989	19.3481	32.1045	42.7856	60.6079	95.1233	137.39	148.254	191.193	216.461		661	-6.80542	-5.46265	-2.99072	-3.11279	0	7.47681	16.2048	32.9895	69.6106	93.0786	127.075	153.503	199.951	235.718		661	-9.49097	-7.53784	-3.93677	-2.01416	1.25122	6.43921	11.9324	23.8953	46.5393	59.5093	109.009	145.142	168.121	216.644		661	-5.09644
662	-3.32642	-1.98364	-0.03052	-5.18799	5.7373	19.2261	32.1655	43.5486	60.3638	96.0693	138.092	148.773	189.514	217.987		662	-6.80542	-5.40161	-3.02124	-3.05176	0	7.44629	16.1743	32.959	69.3665	94.3909	127.289	153.381	201.019	236.267		662	-9.46045	-7.50732	-3.90625	-1.98364	1.25122	6.43921	11.6577	23.7427	47.3938	59.7534	108.948	144.409	167.847	216.888		662	-5.09644
663	-3.2959	-1.98364	-0.03052	-4.97436	5.58472	19.165	32.2571	44.3725	60.3027	97.0764	138.763	149.231	187.836	219.849		663	-6.83594	-5.31006	-3.05176	-2.99072	0.03052	7.47681	16.2048	32.8674	69.0002	95.6726	127.686	153.564	201.996	237.091		663	-9.42993	-7.44629	-3.84521	-1.98364	1.2207	6.40869	11.3831	23.5291	48.1567	60.2112	108.826	143.555	167.633	217.346		663	-5.09644
664	-3.26538	-2.01416	-0.03052	-4.73022	5.40161	19.1956	32.4097	45.2576	60.4248	98.114	139.435	149.597	186.34	221.924		664	-6.83594	-5.24902	-3.11279	-2.89917	0.06104	7.50732	16.2964	32.7759	68.573	96.8933	128.265	154.083	202.789	238.281		664	-9.39941	-7.38525	-3.8147	-2.01416	1.25122	6.40869	11.1999	23.2544	48.8281	60.852	108.643	142.578	167.603	217.987		664	-5.09644
665	-3.26538	-2.01416	-0.03052	-4.48608	5.15747	19.2871	32.5622	46.2036	60.7605	99.1211	140.076	149.872	184.998	224.03		665	-6.83594	-5.12695	-3.17383	-2.80762	0.09155	7.53784	16.4795	32.6233	68.1457	98.0835	128.998	154.907	203.4	239.807		665	-9.39941	-7.32422	-3.78418	-2.01416	1.28174	6.37817	11.0779	22.8882	49.3469	61.615	108.429	141.51	167.786	218.689		665	-5.06592
666	-3.26538	-2.01416	-0.03052	-4.24194	4.94385	19.4397	32.7759	47.2107	61.3098	100.067	140.747	150.146	183.899	226.074		666	-6.80542	-5.06592	-3.20435	-2.68555	0.12207	7.62939	16.7541	32.4707	67.7795	99.1516	129.883	156.036	203.796	241.669		666	-9.3689	-7.26318	-3.78418	-2.01416	1.31226	6.40869	11.0474	22.4609	49.7437	62.5305	108.124	140.35	168.243	219.33		666	-5.0354
667	-3.2959	-1.98364	0	-3.9978	4.66919	19.6228	33.0505	48.2788	62.0727	100.891	141.388	150.421	183.044	227.936		667	-6.7749	-4.97436	-3.26538	-2.56348	0.12207	7.69043	17.0593	32.3181	67.4744	100.128	130.89	157.41	203.979	243.774		667	-9.39941	-7.23267	-3.78418	-2.01416	1.40381	6.43921	11.1389	21.9421	49.9878	63.5071	107.788	139.16	169.037	219.757		667	-5.00488
668	-3.32642	-1.95312	0	-3.78418	4.42505	19.8364	33.3557	49.3469	63.0188	101.562	142.029	150.726	182.373	229.614		668	-6.71387	-4.91333	-3.2959	-2.47192	0.09155	7.78198	17.4561	32.1655	67.2913	100.983	131.958	158.936	203.949	246.124		668	-9.39941	-7.17163	-3.78418	-2.04468	1.49536	6.50024	11.261	21.4233	50.1099	64.5142	107.391	137.97	170.166	219.91		668	-4.97436
669	-3.38745	-1.89209	0	-3.63159	4.18091	20.0195	33.7219	50.3845	64.1479	102.081	142.609	151.123	181.854	231.079		669	-6.62231	-4.88281	-3.35693	-2.38037	0.06104	7.84302	17.8833	32.0434	67.2302	101.685	133.057	160.492	203.735	248.627		669	-9.42993	-7.14111	-3.78418	-2.04468	1.61743	6.5918	11.4746	20.874	50.1404	65.4907	106.995	136.719	171.6	219.727		669	-4.97436
670	-3.44849	-1.86157	0	-3.479	3.93677	20.1416	34.1492	51.3306	65.3381	102.448	143.097	151.611	181.427	232.361		670	-6.53076	-4.85229	-3.35693	-2.31934	0	7.87353	18.3105	31.9824	67.2607	102.234	134.216	161.987	203.369	251.19		670	-9.49097	-7.14111	-3.78418	-2.04468	1.80054	6.68335	11.7493	20.3247	50.0183	66.4368	106.537	135.437	173.248	219.208		670	-4.94385
671	-3.54004	-1.83105	0	-3.38745	3.75366	20.2331	34.5764	52.0935	66.5588	102.692	143.494	152.222	181.091	233.582		671	-6.40869	-4.88281	-3.35693	-2.28882	-0.06104	7.87353	18.7683	32.0434	67.3828	102.57	135.345	163.33	202.911	253.784		671	-9.52148	-7.14111	-3.78418	-2.04468	2.01416	6.74438	12.0239	19.8364	49.8352	67.2913	106.079	134.155	175.018	218.384		671	-4.94385
672	-3.63159	-1.83105	0	-3.32642	3.57056	20.2331	35.0342	52.6733	67.688	102.844	143.677	152.863	180.817	234.772		672	-6.31714	-4.91333	-3.32642	-2.2583	-0.12207	7.84302	19.1956	32.196	67.5964	102.722	136.475	164.429	202.484	256.287		672	-9.58252	-7.17163	-3.78418	-2.04468	2.2583	6.80542	12.3596	19.4397	49.53	68.0237	105.621	132.812	176.849	217.407		672	-4.94385
673	-3.69263	-1.83105	0	-3.2959	3.41797	20.1721	35.4614	53.009	68.7256	102.936	143.646	153.625	180.664	235.962		673	-6.19507	-4.97436	-3.2959	-2.2583	-0.21362	7.8125	19.5923	32.4707	67.8406	102.661	137.573	165.283	202.118	258.667		673	-9.61304	-7.20215	-3.8147	-2.04468	2.50244	6.83594	12.6953	19.1345	49.1333	68.6035	105.133	131.409	178.589	216.339		673	-4.94385
674	-3.75366	-1.86157	0	-3.26538	3.26538	20.0806	35.8582	53.1006	69.5495	102.997	143.341	154.388	180.695	237.244		674	-6.13403	-5.0354	-3.26538	-2.28882	-0.24414	7.72095	19.928	32.8674	68.1152	102.356	138.58	165.833	201.904	260.925		674	-9.64355	-7.20215	-3.84521	-2.04468	2.80762	6.80542	13.031	18.9209	48.645	69.0613	104.706	130.005	180.176	215.332		674	-4.94385
675	-3.8147	-1.95312	0	-3.26538	3.17383	19.9585	36.2244	52.887	70.1904	103.058	142.792	155.182	181	238.617		675	-6.04248	-5.09644	-3.20435	-2.31934	-0.27466	7.65991	20.2026	33.3557	68.4204	101.868	139.465	166.168	201.874	263		675	-9.67407	-7.23267	-3.87573	-2.01416	3.08228	6.74438	13.3667	18.8599	48.0957	69.3665	104.248	128.571	181.519	214.447		675	-4.94385
676	-3.87573	-2.04468	0.03052	-3.2959	3.05176	19.8364	36.5295	52.4597	70.6177	103.119	141.968	155.945	181.61	240.021		676	-6.01196	-5.18799	-3.17383	-2.34985	-0.27466	7.56836	20.4163	33.905	68.7256	101.196	140.167	166.26	202.118	264.893		676	-9.67407	-7.2937	-3.93677	-1.98364	3.35693	6.5918	13.7024	18.8904	47.5159	69.5495	103.851	127.167	182.617	213.745		676	-4.97436
677	-3.93677	-2.16675	0.06104	-3.32642	2.9602	19.7449	36.7432	51.8494	70.8618	103.18	140.9	156.677	182.617	241.394		677	-5.98144	-5.21851	-3.14331	-2.34985	-0.24414	7.50732	20.5383	34.4543	69.0307	100.372	140.686	166.229	202.637	266.571		677	-9.64355	-7.32422	-3.96728	-1.95312	3.63159	6.43921	14.0076	19.043	46.875	69.6716	103.455	125.793	183.38	213.196		677	-4.97436
678	-3.96728	-2.28882	0.09155	-3.32642	2.83813	19.6838	36.9263	51.1169	70.9228	103.271	139.618	157.349	183.99	242.706		678	-5.98144	-5.27954	-3.11279	-2.34985	-0.21362	7.44629	20.6604	35.0037	69.3359	99.4263	140.93	166.107	203.43	268.066		678	-9.61304	-7.35474	-3.9978	-1.89209	3.84521	6.2561	14.3127	19.2566	46.2646	69.7021	103.088	124.542	183.868	212.769		678	-4.97436
679	-4.02832	-2.38037	0.12207	-3.35693	2.71606	19.7449	37.0483	50.3235	70.9228	103.363	138.245	157.959	185.73	243.866		679	-5.98144	-5.27954	-3.08228	-2.34985	-0.18311	7.41577	20.6909	35.4919	69.5495	98.4192	140.869	165.955	204.498	269.318		679	-9.58252	-7.38525	-4.02832	-1.86157	4.02832	6.10352	14.5874	19.5618	45.6848	69.7327	102.783	123.413	184.052	212.524		679	-4.97436
680	-4.05884	-2.47192	0.12207	-3.35693	2.59399	19.8669	37.1094	49.5605	70.8313	103.485	136.78	158.508	187.714	244.72		680	-6.01196	-5.27954	-3.05176	-2.28882	-0.15259	7.38525	20.7214	35.9192	69.7021	97.3511	140.503	165.833	205.811	270.294		680	-9.52148	-7.44629	-4.02832	-1.86157	4.15039	5.92041	14.8315	19.8975	45.166	69.7021	102.539	122.406	184.021	212.433		680	-4.97436
681	-4.11987	-2.56348	0.12207	-3.35693	2.50244	20.05	37.1094	48.8892	70.6787	103.638	135.345	158.966	189.819	245.27		681	-6.073	-5.27954	-3.05176	-2.22778	-0.12207	7.38525	20.7214	36.2854	69.7632	96.2524	139.832	165.771	207.336	270.996		681	-9.46045	-7.47681	-4.02832	-1.83105	4.21143	5.79834	15.0146	20.2942	44.6777	69.7021	102.386	121.613	183.807	212.524		681	-4.97436
682	-4.21143	-2.59399	0.09155	-3.38745	2.41089	20.2942	37.0178	48.3398	70.4956	103.882	134.003	159.393	191.864	245.483		682	-6.13403	-5.21851	-3.05176	-2.16675	-0.15259	7.41577	20.6604	36.5295	69.7327	95.2148	138.824	165.802	209.076	271.423		682	-9.42993	-7.53784	-4.05884	-1.86157	4.21143	5.70679	15.1977	20.6909	44.22	69.6716	102.295	120.972	183.472	212.86		682	-4.94385
683	-4.27246	-2.62451	0.03052	-3.41797	2.34985	20.5994	36.8652	47.9736	70.282	104.187	132.751	159.79	193.726	245.361		683	-6.22559	-5.15747	-3.05176	-2.0752	-0.18311	7.44629	20.6299	36.7432	69.6106	94.2078	137.573	165.985	210.968	271.484		683	-9.39941	-7.56836	-4.05884	-1.89209	4.15039	5.64575	15.3198	21.0876	43.7927	69.6106	102.295	120.514	183.105	213.531		683	-4.91333
684	-4.36401	-2.65503	0	-3.479	2.28882	20.9045	36.6211	47.7905	70.0378	104.584	131.592	160.187	195.312	244.965		684	-6.31714	-5.09644	-3.05176	-1.95312	-0.21362	7.50732	20.5689	36.8652	69.397	93.2922	136.108	166.351	212.952	271.179		684	-9.3689	-7.62939	-4.05884	-1.92261	4.05884	5.64575	15.3809	21.5149	43.396	69.5495	102.356	120.209	182.77	214.569		684	-4.88281
685	-4.42505	-2.62451	-0.09155	-3.57056	2.28882	21.1792	36.3464	47.7905	69.7632	105.041	130.554	160.583	196.503	244.446		685	-6.40869	-5.00488	-3.05176	-1.86157	-0.27466	7.53784	20.5078	36.9263	69.1223	92.4682	134.491	166.931	214.935	270.447		685	-9.3689	-7.65991	-4.05884	-1.95312	3.90625	5.67627	15.4419	21.9421	42.9688	69.4275	102.448	119.995	182.526	216.034		685	-4.88281
686	-4.48608	-2.62451	-0.21362	-3.66211	2.34985	21.4539	36.0107	47.9736	69.4885	105.53	129.608	161.041	197.357	243.896		686	-6.50024	-4.94385	-3.05176	-1.77002	-0.36621	7.56836	20.4163	36.9263	68.8171	91.7358	132.782	167.725	216.888	269.226		686	-9.3689	-7.69043	-4.08935	-2.01416	3.69263	5.70679	15.5029	22.3694	42.511	69.2749	102.57	119.873	182.343	217.865		686	-4.85229
687	-4.5166	-2.62451	-0.33569	-3.75366	2.41089	21.6675	35.6445	48.2788	69.2139	106.049	128.693	161.499	197.845	243.469		687	-6.56128	-4.88281	-3.05176	-1.70898	-0.42725	7.56836	20.3552	36.8652	68.5425	91.095	131.042	168.732	218.719	267.517		687	-9.39941	-7.69043	-4.11987	-2.0752	3.479	5.79834	15.5029	22.7661	42.0227	69.1223	102.692	119.812	182.22	220.001		687	-4.82178
688	-4.5166	-2.59399	-0.45776	-3.84521	2.50244	21.8506	35.3088	48.7366	69.0002	106.567	127.869	162.048	198.059	243.225		688	-6.65283	-4.79126	-3.02124	-1.64795	-0.48828	7.56836	20.2637	36.7432	68.2983	90.5762	129.303	169.922	220.337	265.198		688	-9.39941	-7.69043	-4.11987	-2.10571	3.26538	5.88989	15.4724	23.1628	41.5344	69.0002	102.753	119.751	182.159	222.321		688	-4.79126
689	-4.5166	-2.59399	-0.57983	-3.90625	2.59399	21.9727	34.9426	49.2554	68.8477	107.056	127.045	162.659	198.151	243.225		689	-6.71387	-4.73022	-2.99072	-1.64795	-0.5188	7.53784	20.2331	36.56	68.0847	90.1489	127.655	171.204	221.71	262.268		689	-9.42993	-7.69043	-4.15039	-2.13623	3.05176	6.01196	15.3809	23.5291	41.0156	68.9697	102.783	119.751	182.068	224.701		689	-4.76074
690	-4.48608	-2.59399	-0.67139	-3.93677	2.71606	22.0642	34.6375	49.7742	68.8171	107.483	126.343	163.3	198.151	243.439		690	-6.7749	-4.66919	-2.9602	-1.67847	-0.5188	7.50732	20.2026	36.3159	67.9932	89.7522	126.099	172.485	222.809	258.759		690	-9.46045	-7.69043	-4.15039	-2.13623	2.80762	6.13403	15.2893	23.8647	40.4968	69.0918	102.753	119.812	181.915	226.929		690	-4.76074
691	-4.45557	-2.59399	-0.76294	-3.90625	2.83813	22.1252	34.3323	50.2625	68.9392	107.819	125.702	164.001	198.181	243.835		691	-6.80542	-4.60815	-2.89917	-1.7395	-0.5188	7.44629	20.2026	36.0413	67.9626	89.4165	124.664	173.706	223.633	254.7		691	-9.49097	-7.69043	-4.11987	-2.10571	2.62451	6.2561	15.1367	24.1394	40.0085	69.3665	102.661	119.965	181.671	228.882		691	-4.73022
692	-4.39453	-2.56348	-0.79346	-3.87573	2.9602	22.1863	34.0881	50.7202	69.1833	108.124	125.214	164.703	198.303	244.293		692	-6.83594	-4.54712	-2.86865	-1.83105	-0.48828	7.41577	20.2331	35.7666	68.0542	89.1113	123.352	174.774	224.182	250.244		692	-9.49097	-7.65991	-4.08935	-2.10571	2.41089	6.37817	14.9841	24.3835	39.6118	69.8852	102.509	120.27	181.274	230.469		692	-4.73022
693	-4.36401	-2.56348	-0.85449	-3.78418	3.08228	22.2168	33.8745	51.1169	69.5801	108.307	124.908	165.405	198.517	244.659		693	-6.86645	-4.48608	-2.80762	-1.95312	-0.45776	7.35474	20.2942	35.4614	68.2678	88.8367	122.253	175.629	224.518	245.544		693	-9.52148	-7.62939	-4.02832	-2.04468	2.2583	6.50024	14.7705	24.5666	39.3066	70.6482	102.295	120.85	180.725	231.537		693	-4.76074
694	-4.30298	-2.53296	-0.85449	-3.69263	3.20435	22.2778	33.6609	51.4526	70.0989	108.459	124.847	166.077	198.822	244.934		694	-6.86645	-4.42505	-2.7771	-2.10571	-0.39673	7.32422	20.3857	35.2173	68.573	88.562	121.338	176.239	224.731	240.845		694	-9.52148	-7.59888	-3.93677	-2.01416	2.10571	6.5918	14.5874	24.6582	39.1235	71.5942	102.051	121.735	180.023	232.056		694	-4.79126
695	-4.27246	-2.50244	-0.82397	-3.60107	3.2959	22.3084	33.5083	51.6968	70.7092	108.52	125.031	166.718	199.097	244.995		695	-6.89697	-4.39453	-2.74658	-2.22778	-0.33569	7.26318	20.5078	35.0037	68.9697	88.3484	120.697	176.605	224.823	236.389		695	-9.52148	-7.53784	-3.87573	-1.98364	1.95312	6.68335	14.4043	24.7192	39.093	72.7234	101.715	122.986	179.23	231.964		695	-4.82178
696	-4.21143	-2.50244	-0.79346	-3.54004	3.35693	22.3084	33.4167	51.8799	71.3806	108.52	125.458	167.267	199.31	244.873		696	-6.89697	-4.36401	-2.71606	-2.38037	-0.24414	7.23267	20.6299	34.8816	69.4885	88.1653	120.331	176.758	224.853	232.391		696	-9.49097	-7.47681	-3.78418	-1.92261	1.80054	6.7749	14.2822	24.6887	39.154	74.0051	101.318	124.664	178.314	231.293		696	-4.88281
697	-4.15039	-2.47192	-0.76294	-3.50952	3.41797	22.2778	33.3862	52.0325	72.052	108.459	126.16	167.786	199.341	244.568		697	-6.89697	-4.3335	-2.71606	-2.47192	-0.18311	7.17163	20.7825	34.8205	70.0989	88.0432	120.3	176.666	224.853	229.004		697	-9.46045	-7.41577	-3.72314	-1.89209	1.67847	6.83594	14.1602	24.5972	39.3372	75.3479	100.83	126.739	177.338	230.072		697	-4.94385
698	-4.08935	-2.47192	-0.73242	-3.50952	3.44849	22.1558	33.4473	52.0935	72.7234	108.337	127.106	168.304	199.127	244.171		698	-6.86645	-4.3335	-2.68555	-2.53296	-0.12207	7.1106	20.9351	34.8205	70.7397	88.0432	120.575	176.422	224.853	226.41		698	-9.42993	-7.35474	-3.66211	-1.86157	1.5564	6.89697	14.1296	24.4751	39.5813	76.6907	100.25	129.15	176.392	228.333		698	-5.0354
699	-4.02832	-2.47192	-0.7019	-3.54004	3.479	21.9727	33.5999	52.0935	73.3642	108.154	128.265	168.793	198.608	243.774		699	-6.83594	-4.30298	-2.68555	-2.56348	-0.09155	7.04956	21.0876	34.8816	71.3806	88.1348	121.094	176.025	224.792	224.579		699	-9.39941	-7.2937	-3.60107	-1.86157	1.43433	6.98852	14.0991	24.292	39.8559	77.9419	99.5483	131.805	175.537	226.257		699	-5.09644
700	-3.96728	-2.50244	-0.64087	-3.63159	3.50952	21.7285	33.844	52.002	73.9441	107.941	129.547	169.373	197.723	243.378		700	-6.80542	-4.30298	-2.65503	-2.59399	-0.09155	6.95801	21.2707	35.0037	71.991	88.3789	121.796	175.507	224.731	223.541		700	-9.33838	-7.26318	-3.57056	-1.83105	1.34277	7.04956	14.1296	24.0479	40.1611	79.0405	98.7854	134.552	174.835	223.968		700	-5.15747
701	-3.87573	-2.53296	-0.61035	-3.75366	3.54004	21.4233	34.1797	51.8494	74.4629	107.666	130.981	170.044	196.472	243.072		701	-6.71387	-4.30298	-2.62451	-2.56348	-0.09155	6.86645	21.4539	35.1868	72.5098	88.7756	122.589	174.896	224.64	223.145		701	-9.27734	-7.23267	-3.57056	-1.83105	1.28174	7.1106	14.1907	23.7732	40.3747	79.9255	97.9004	137.238	174.377	221.558		701	-5.18799
702	-3.78418	-2.56348	-0.61035	-3.90625	3.57056	21.1182	34.5459	51.5747	74.9512	107.361	132.446	170.929	194.824	242.92		702	-6.65283	-4.27246	-2.59399	-2.50244	-0.15259	6.74438	21.637	35.4004	72.9675	89.2944	123.383	174.164	224.579	223.297		702	-9.24683	-7.23267	-3.57056	-1.80054	1.2207	7.14111	14.2517	23.4985	40.5884	80.5359	96.9849	139.77	174.164	219.208		702	-5.21851
703	-3.72314	-2.59399	-0.57983	-4.08935	3.66211	20.813	34.9731	51.2085	75.47	106.964	133.972	171.997	192.841	242.859		703	-6.56128	-4.27246	-2.56348	-2.44141	-0.21362	6.62231	21.8506	35.6445	73.3337	89.9963	124.084	173.34	224.518	223.785		703	-9.21631	-7.23267	-3.60107	-1.7395	1.19019	7.17163	14.3127	23.1628	40.7105	80.8716	96.0083	141.937	174.225	217.01		703	-5.21851
704	-3.66211	-2.62451	-0.57983	-4.27246	3.8147	20.5383	35.3699	50.7202	75.9582	106.445	135.529	173.34	190.613	242.95		704	-6.43921	-4.27246	-2.50244	-2.34985	-0.27466	6.50024	22.0642	35.8887	73.6084	90.8813	124.603	172.424	224.518	224.548		704	-9.18579	-7.23267	-3.63159	-1.67847	1.19019	7.14111	14.3738	22.8271	40.7715	80.9021	95.0623	143.707	174.561	215.027		704	-5.21851
705	-3.60107	-2.65503	-0.57983	-4.45557	3.9978	20.3857	35.7056	50.1099	76.477	105.804	137.054	174.866	188.232	243.164		705	-6.34766	-4.24194	-2.47192	-2.2583	-0.36621	6.40869	22.2778	36.1633	73.822	91.9189	124.939	171.417	224.548	225.433		705	-9.15527	-7.26318	-3.66211	-1.58691	1.2207	7.04956	14.4043	22.4304	40.7715	80.6885	94.1772	144.958	175.14	213.348		705	-5.21851
706	-3.57056	-2.65503	-0.57983	-4.60815	4.24194	20.3247	35.9497	49.4385	76.9958	104.98	138.55	176.605	185.73	243.53		706	-6.28662	-4.24194	-2.41089	-2.13623	-0.45776	6.28662	22.522	36.4685	74.0356	93.1091	125.092	170.319	224.67	226.379		706	-9.15527	-7.2937	-3.69263	-1.49536	1.25122	6.89697	14.4653	22.0337	40.6799	80.2307	93.3533	145.752	175.812	211.975		706	-5.18799
707	-3.54004	-2.65503	-0.57983	-4.79126	4.5166	20.3552	36.1023	48.645	77.4841	104.004	139.923	178.406	183.289	244.049		707	-6.22559	-4.24194	-2.38037	-2.01416	-0.54932	6.22559	22.7661	36.7432	74.3103	94.4519	125.061	169.189	224.853	227.386		707	-9.18579	-7.32422	-3.72314	-1.40381	1.31226	6.71387	14.4653	21.637	40.5579	79.6204	92.6514	146.027	176.544	210.846		707	-5.15747
708	-3.54004	-2.62451	-0.54932	-4.94385	4.85229	20.4773	36.1633	47.76	77.9114	102.844	141.144	180.176	180.969	244.72		708	-6.19507	-4.27246	-2.34985	-1.89209	-0.61035	6.13403	22.9797	37.0483	74.646	95.8862	124.847	168.03	225.098	228.455		708	-9.21631	-7.32422	-3.72314	-1.28174	1.34277	6.43921	14.4653	21.2402	40.3442	78.8574	92.041	145.905	177.216	209.991		708	-5.12695
709	-3.57056	-2.59399	-0.5188	-5.06592	5.15747	20.6299	36.1328	46.8445	78.2165	101.593	142.09	181.854	178.864	245.575		709	-6.19507	-4.30298	-2.34985	-1.80054	-0.67139	6.10352	23.2239	37.323	75.0732	97.3816	124.481	166.931	225.342	229.614		709	-9.24683	-7.35474	-3.75366	-1.19019	1.37329	6.16455	14.4043	20.874	40.1001	78.0334	91.5527	145.447	177.765	209.32		709	-5.09644
710	-3.60107	-2.53296	-0.48828	-5.18799	5.46265	20.813	36.0718	45.929	78.3386	100.281	142.731	183.289	177.124	246.704		710	-6.22559	-4.3335	-2.34985	-1.67847	-0.73242	6.04248	23.407	37.5671	75.6226	98.8769	123.993	165.894	225.586	230.927		710	-9.27734	-7.35474	-3.75366	-1.06812	1.40381	5.85937	14.3433	20.5383	39.7949	77.1484	91.156	144.714	178.07	208.801		710	-5.06592
711	-3.63159	-2.50244	-0.42725	-5.27954	5.76782	20.9351	35.9802	45.0134	78.2165	98.999	142.883	184.418	175.751	248.047		711	-6.28662	-4.36401	-2.34985	-1.5564	-0.76294	6.04248	23.5901	37.7502	76.2634	100.311	123.352	164.917	225.769	232.391		711	-9.30786	-7.35474	-3.78418	-0.97656	1.37329	5.5542	14.2517	20.3247	39.4897	76.2024	90.8203	143.86	178.162	208.435		711	-5.0354
712	-3.69263	-2.47192	-0.36621	-5.37109	6.01196	20.9961	35.9192	44.22	77.9114	97.8393	142.548	185.12	174.896	249.664		712	-6.34766	-4.39453	-2.34985	-1.46484	-0.79346	6.01196	23.7427	37.8723	76.9958	101.593	122.62	164.093	225.83	233.978		712	-9.33838	-7.35474	-3.78418	-0.91553	1.34277	5.24902	14.1602	20.2026	39.1846	75.1953	90.5456	142.883	178.04	208.099		712	-5.00488
713	-3.75366	-2.44141	-0.30518	-5.40161	6.22559	20.9351	35.9192	43.5486	77.362	96.8933	141.693	185.394	174.53	251.526		713	-6.43921	-4.42505	-2.38037	-1.40381	-0.82397	6.01196	23.8342	37.8723	77.7893	102.692	121.796	163.33	225.708	235.657		713	-9.3689	-7.35474	-3.78418	-0.85449	1.28174	4.97436	14.0991	20.1721	38.9404	74.1272	90.3015	141.907	177.704	207.794		713	-4.97436
714	-3.8147	-2.41089	-0.27466	-5.43213	6.40869	20.752	35.9497	43.0298	76.6907	96.2524	140.32	185.181	174.744	253.601		714	-6.50024	-4.42505	-2.41089	-1.37329	-0.85449	6.01196	23.8953	37.7502	78.5828	103.546	120.911	162.659	225.342	237.366		714	-9.3689	-7.35474	-3.78418	-0.82397	1.2207	4.76074	14.0381	20.2637	38.8184	72.998	90.0879	140.991	177.277	207.489		714	-4.97436
715	-3.87573	-2.41089	-0.24414	-5.40161	6.50024	20.5078	36.0107	42.6941	75.9888	95.8862	138.489	184.509	175.507	255.89		715	-6.56128	-4.45557	-2.44141	-1.34277	-0.88501	6.04248	23.8647	37.5061	79.3762	104.126	119.965	161.987	224.731	239.014		715	-9.3689	-7.32422	-3.78418	-0.79346	1.12915	4.57764	14.0076	20.4163	38.7878	71.7468	89.9353	140.106	176.819	207.092		715	-4.97436
716	-3.96728	-2.41089	-0.21362	-5.34058	6.5918	20.1416	36.1328	42.572	75.3479	95.8557	136.353	183.38	176.819	258.24		716	-6.62231	-4.42505	-2.44141	-1.34277	-0.88501	6.073	23.7732	37.1399	80.1086	104.462	119.019	161.346	223.785	240.54		716	-9.3689	-7.32422	-3.78418	-0.79346	1.00708	4.42505	14.0381	20.6604	38.9404	70.4651	89.8437	139.282	176.392	206.665		716	-5.00488
717	-4.02832	-2.41089	-0.21362	-5.24902	6.65283	19.7449	36.2549	42.6025	74.8596	96.0999	134.033	181.824	178.619	260.59		717	-6.62231	-4.42505	-2.44141	-1.37329	-0.91553	6.10352	23.6206	36.6211	80.719	104.584	118.164	160.675	222.565	241.913		717	-9.3689	-7.32422	-3.78418	-0.82397	0.88501	4.3335	14.0991	20.9351	39.1846	69.1223	89.8743	138.519	176.056	206.207		717	-5.00488
718	-4.08935	-2.38037	-0.24414	-5.18799	6.65283	19.3481	36.3464	42.7856	74.6155	96.6186	131.683	179.901	180.908	262.817		718	-6.5918	-4.39453	-2.44141	-1.43433	-0.94604	6.16455	23.407	35.9802	81.2378	104.492	117.371	160.004	221.1	243.042		718	-9.33838	-7.32422	-3.78418	-0.82397	0.79346	4.27246	14.1907	21.2097	39.5813	67.7795	90.0574	137.848	175.873	205.75		718	-5.06592
719	-4.18091	-2.38037	-0.24414	-5.09644	6.68335	18.9514	36.3464	43.0603	74.585	97.3511	129.425	177.734	183.594	264.74		719	-6.56128	-4.36401	-2.44141	-1.52588	-1.00708	6.22559	23.1018	35.2173	81.5735	104.279	116.76	159.363	219.513	243.896		719	-9.30786	-7.35474	-3.75366	-0.88501	0.67139	4.24194	14.3127	21.5149	40.0696	66.4673	90.3931	137.238	175.873	205.353		719	-5.09644
720	-4.21143	-2.34985	-0.27466	-5.00488	6.74438	18.5852	36.2549	43.3655	74.8291	98.2361	127.411	175.446	186.523	266.205		720	-6.50024	-4.36401	-2.44141	-1.61743	-1.0376	6.28662	22.7966	34.3628	81.7566	103.973	116.364	158.783	217.926	244.507		720	-9.27734	-7.38525	-3.72314	-0.91553	0.57983	4.24194	14.4348	21.7895	40.5579	65.2161	90.8813	136.719	176.025	205.078		720	-5.12695
721	-4.27246	-2.28882	-0.27466	-4.94385	6.83594	18.3105	36.0413	43.6707	75.2258	99.2432	125.671	173.126	189.667	267.151		721	-6.40869	-4.3335	-2.44141	-1.7395	-1.09863	6.34766	22.4609	33.4778	81.7566	103.668	116.18	158.356	216.431	244.812		721	-9.24683	-7.41577	-3.69263	-0.97656	0.48828	4.27246	14.5569	22.0642	41.1072	64.0869	91.5222	136.322	176.331	204.926		721	-5.18799
722	-4.30298	-2.2583	-0.30518	-4.88281	6.95801	18.0969	35.675	43.9758	75.7446	100.311	124.237	170.99	192.81	267.517		722	-6.31714	-4.3335	-2.44141	-1.89209	-1.19019	6.40869	22.1558	32.5622	81.604	103.333	116.302	158.203	215.179	244.843		722	-9.18579	-7.47681	-3.66211	-1.00708	0.45776	4.30298	14.679	22.3389	41.626	63.1103	92.3157	136.108	176.758	204.926		722	-5.21851
723	-4.30298	-2.19727	-0.27466	-4.85229	7.14111	17.9748	35.1868	44.1895	76.2939	101.44	123.108	169.189	195.862	267.242		723	-6.22559	-4.3335	-2.47192	-2.01416	-1.25122	6.46973	21.8811	31.7078	81.2988	103.058	116.73	158.386	214.264	244.629		723	-9.15527	-7.50732	-3.63159	-1.09863	0.42725	4.36401	14.74	22.6135	42.0837	62.2559	93.1702	136.169	177.246	204.987		723	-5.24902
724	-4.30298	-2.16675	-0.27466	-4.82178	7.35474	17.9443	34.5459	44.3725	76.8127	102.57	122.253	167.786	198.639	266.449		724	-6.13403	-4.36401	-2.50244	-2.16675	-1.31226	6.53076	21.6675	30.9143	80.9326	102.814	117.462	158.936	213.745	244.263		724	-9.12475	-7.56836	-3.60107	-1.15967	0.42725	4.42505	14.7705	22.9187	42.511	61.5845	94.1162	136.627	177.734	205.078		724	-5.31006
725	-4.30298	-2.10571	-0.21362	-4.82178	7.62939	17.9443	33.844	44.5251	77.1484	103.638	121.643	166.931	201.111	265.259		725	-6.073	-4.36401	-2.53296	-2.28882	-1.37329	6.56128	21.5454	30.2734	80.5054	102.631	118.5	159.882	213.593	243.774		725	-9.09424	-7.59888	-3.57056	-1.25122	0.45776	4.45557	14.7705	23.2239	42.8772	61.0657	95.0623	137.512	178.253	205.109		725	-5.34058
726	-4.27246	-2.0752	-0.18311	-4.85229	7.90405	18.0359	33.1116	44.6167	77.301	104.706	121.246	166.626	203.125	263.824		726	-6.01196	-4.36401	-2.56348	-2.38037	-1.43433	6.62231	21.4539	29.8157	80.0781	102.478	119.843	161.255	213.806	243.286		726	-9.09424	-7.62939	-3.57056	-1.34277	0.48828	4.48608	14.74	23.5291	43.1824	60.6384	96.0083	138.947	178.741	204.956		726	-5.37109
727	-4.24194	-2.04468	-0.09155	-4.85229	8.20923	18.1274	32.3486	44.7082	77.2095	105.682	121.002	166.87	204.681	262.36		727	-5.98144	-4.39453	-2.59399	-2.47192	-1.49536	6.65283	21.4233	29.5105	79.6814	102.356	121.399	162.964	214.325	242.92		727	-9.09424	-7.65991	-3.54004	-1.43433	0.54932	4.48608	14.6484	23.8647	43.4265	60.3027	96.9543	140.869	179.23	204.59		727	-5.40161
728	-4.21143	-2.04468	0	-4.88281	8.5144	18.28	31.6467	44.7693	76.8127	106.628	120.85	167.572	205.75	261.108		728	-5.98144	-4.42505	-2.65503	-2.53296	-1.52588	6.68335	21.4539	29.4189	79.3457	102.295	123.108	165.009	215.027	242.737		728	-9.12475	-7.69043	-3.54004	-1.5564	0.64087	4.45557	14.4959	24.231	43.6401	59.9975	97.8699	143.28	179.687	203.918		728	-5.40161
729	-4.15039	-2.04468	0.12207	-4.88281	8.81958	18.4326	31.0059	44.7998	76.1414	107.544	120.789	168.64	206.451	260.162		729	-5.98144	-4.45557	-2.68555	-2.59399	-1.58691	6.71387	21.5149	29.48	79.071	102.264	124.878	167.236	215.851	242.889		729	-9.15527	-7.69043	-3.54004	-1.67847	0.7019	4.45557	14.3433	24.5972	43.7927	59.6924	98.7854	146.027	180.176	202.972		729	-5.40161
730	-4.11987	-2.0752	0.27466	-4.91333	9.06372	18.5852	30.4565	44.8303	75.2258	108.459	120.789	169.922	206.818	259.674		730	-6.04248	-4.48608	-2.71606	-2.62451	-1.61743	6.74438	21.5759	29.6936	78.8574	102.203	126.617	169.556	216.675	243.347		730	-9.21631	-7.65991	-3.57056	-1.83105	0.76294	4.42505	14.1296	25.0244	43.9148	59.3567	99.7314	148.926	180.725	201.782		730	-5.40161
731	-4.05884	-2.10571	0.45776	-4.97436	9.30786	18.7988	30.0293	44.8303	74.0356	109.344	120.789	171.295	206.97	259.735		731	-6.10352	-4.54712	-2.7771	-2.65503	-1.64795	6.80542	21.6064	30.0293	78.6438	102.173	128.235	171.844	217.407	244.171		731	-9.27734	-7.62939	-3.57056	-1.95312	0.82397	4.39453	13.916	25.4211	44.0063	58.9905	100.677	151.855	181.305	200.47		731	-5.37109
732	-4.02832	-2.16675	0.61035	-5.00488	9.552	19.0125	29.7241	44.7693	72.6624	110.199	120.85	172.638	206.97	260.284		732	-6.19507	-4.57764	-2.80762	-2.65503	-1.67847	6.86645	21.6064	30.3955	78.4607	102.051	129.669	173.95	217.987	245.27		732	-9.3689	-7.59888	-3.63159	-2.04468	0.85449	4.39453	13.6719	25.8789	44.0979	58.5938	101.654	154.602	181.946	199.188		732	-5.34058
733	-3.9978	-2.22778	0.76294	-5.0354	9.76562	19.2566	29.5715	44.6167	71.167	110.992	120.911	173.889	206.909	261.322		733	-6.28662	-4.60815	-2.83813	-2.68555	-1.70898	6.92749	21.5759	30.8227	78.186	101.898	130.89	175.781	218.292	246.613		733	-9.46045	-7.53784	-3.66211	-2.16675	0.85449	4.39453	13.3667	26.3367	44.1589	58.2275	102.6	157.043	182.648	198.09		733	-5.27954
734	-3.96728	-2.28882	0.88501	-5.09644	9.94873	19.5312	29.602	44.4031	69.5801	111.725	121.063	174.927	206.818	262.726		734	-6.37817	-4.63867	-2.89917	-2.71606	-1.70898	7.01904	21.4844	31.25	77.8808	101.593	131.866	177.185	218.323	248.077		734	-9.52148	-7.50732	-3.72314	-2.22778	0.85449	4.39453	13.092	26.7639	44.2505	57.9834	103.546	159.058	183.411	197.357		734	-5.24902
735	-3.96728	-2.34985	0.97656	-5.12695	10.1318	19.8059	29.7546	44.0979	67.9932	112.274	121.307	175.812	206.696	264.465		735	-6.43921	-4.66919	-2.92969	-2.74658	-1.70898	7.1106	21.3623	31.6467	77.4536	101.166	132.629	178.07	218.048	249.542		735	-9.61304	-7.47681	-3.75366	-2.31934	0.82397	4.42505	12.7869	27.1606	44.3115	57.8613	104.401	160.614	184.174	197.113		735	-5.21851
736	-3.96728	-2.41089	1.0376	-5.15747	10.2844	20.1111	30.0293	43.7012	66.4368	112.671	121.674	176.514	206.573	266.388		736	-6.50024	-4.66919	-2.9602	-2.80762	-1.67847	7.23267	21.1792	32.0129	76.9348	100.616	133.209	178.436	217.468	251.007		736	-9.64355	-7.47681	-3.8147	-2.38037	0.76294	4.45557	12.4512	27.5268	44.3725	57.9834	105.194	161.682	184.937	197.51		736	-5.18799
737	-3.9978	-2.50244	1.0376	-5.18799	10.437	20.4163	30.426	43.2434	64.9719	112.885	122.253	177.032	206.451	268.494		737	-6.56128	-4.66919	-2.99072	-2.83813	-1.61743	7.35474	20.9961	32.3181	76.355	99.884	133.697	178.192	216.675	252.35		737	-9.67407	-7.47681	-3.87573	-2.44141	0.7019	4.45557	12.1155	27.832	44.4336	58.3801	105.896	162.292	185.608	198.578		737	-5.15747
738	-4.02832	-2.56348	0.97656	-5.21851	10.5591	20.6909	30.9143	42.7246	63.5986	112.946	123.047	177.399	206.299	270.599		738	-6.5918	-4.63867	-3.02124	-2.83813	-1.52588	7.47681	20.813	32.5928	75.6836	99.0601	134.064	177.46	215.698	253.571		738	-9.70459	-7.47681	-3.93677	-2.50244	0.61035	4.5166	11.7798	28.0762	44.4946	59.082	106.476	162.476	186.157	200.317		738	-5.12695
739	-4.02832	-2.62451	0.94604	-5.24902	10.6506	20.9351	31.4026	42.2058	62.3474	112.885	124.054	177.643	206.055	272.675		739	-6.5918	-4.60815	-3.05176	-2.83813	-1.43433	7.56836	20.6299	32.8064	75.0427	98.1445	134.369	176.27	214.63	254.73		739	-9.67407	-7.50732	-3.9978	-2.53296	0.54932	4.54712	11.4441	28.1982	44.5251	60.0891	106.964	162.292	186.523	202.667		739	-5.15747
740	-4.05884	-2.65503	0.85449	-5.24902	10.7422	21.1182	31.9214	41.687	61.2793	112.762	125.305	177.765	205.75	274.567		740	-6.56128	-4.57764	-3.05176	-2.80762	-1.34277	7.69043	20.4468	32.959	74.4324	97.229	134.613	174.683	213.562	255.829		740	-9.64355	-7.50732	-4.02832	-2.59399	0.45776	4.63867	11.1694	28.2593	44.5251	61.3708	107.361	161.835	186.676	205.505		740	-5.15747
741	-4.11987	-2.71606	0.79346	-5.27954	10.7727	21.2707	32.4097	41.1987	60.3943	112.671	126.678	177.795	205.322	276.184		741	-6.53076	-4.5166	-3.05176	-2.71606	-1.2207	7.8125	20.2637	33.0505	73.883	96.344	134.766	172.852	212.555	256.958		741	-9.61304	-7.53784	-4.08935	-2.62451	0.39673	4.73022	10.8948	28.2593	44.4946	62.8357	107.666	161.133	186.615	208.71		741	-5.18799
742	-4.15039	-2.74658	0.7019	-5.31006	10.7727	21.3623	32.898	40.7715	59.7534	112.64	128.113	177.734	204.742	277.435		742	-6.46973	-4.45557	-3.05176	-2.62451	-1.12915	7.90405	20.0806	33.1116	73.4558	95.5811	134.827	170.868	211.609	258.087		742	-9.58252	-7.56836	-4.11987	-2.65503	0.33569	4.88281	10.6812	28.1677	44.4031	64.4531	107.91	160.278	186.34	212.097		742	-5.18799
743	-4.18091	-2.80762	0.64087	-5.37109	10.7727	21.4233	33.3252	40.4053	59.3567	112.762	129.456	177.643	204.071	278.137		743	-6.37817	-4.42505	-3.05176	-2.47192	-1.00708	7.96509	19.928	33.1726	73.1811	94.9402	134.766	168.823	210.785	259.308		743	-9.52148	-7.56836	-4.15039	-2.68555	0.30518	5.06592	10.5286	27.9846	44.281	66.1316	108.063	159.363	185.852	215.485		743	-5.21851
744	-4.24194	-2.80762	0.57983	-5.40161	10.7117	21.4233	33.7219	40.1306	59.2346	112.976	130.615	177.521	203.247	278.29		744	-6.31714	-4.39453	-3.02124	-2.31934	-0.91553	7.9956	19.7449	33.1726	73.0591	94.4824	134.613	166.809	210.022	260.529		744	-9.49097	-7.59888	-4.18091	-2.68555	0.30518	5.24902	10.437	27.7405	44.0674	67.749	108.124	158.478	185.242	218.75		744	-5.24902
745	-4.27246	-2.83813	0.5188	-5.46265	10.6506	21.4233	34.0881	39.8865	59.4177	113.312	131.409	177.399	202.362	277.801		745	-6.22559	-4.39453	-3.02124	-2.13623	-0.82397	8.02612	19.5923	33.1726	73.0591	94.2078	134.308	164.886	209.32	261.719		745	-9.46045	-7.59888	-4.21143	-2.65503	0.33569	5.46265	10.437	27.4658	43.8232	69.3054	108.124	157.684	184.509	221.741		745	-5.27954
746	-4.30298	-2.83813	0.42725	-5.52368	10.5896	21.4233	34.4543	39.7339	59.845	113.678	131.805	177.246	201.447	276.672		746	-6.16455	-4.39453	-2.99072	-1.98364	-0.76294	7.9956	19.4092	33.2031	73.1811	94.0857	133.911	163.086	208.618	262.848		746	-9.42993	-7.59888	-4.21143	-2.62451	0.39673	5.67627	10.4675	27.1912	43.4875	70.7092	108.063	157.074	183.685	224.365		746	-5.27954
747	-4.30298	-2.83813	0.36621	-5.5542	10.498	21.3928	34.8205	39.6728	60.4858	113.953	131.744	177.063	200.562	274.994		747	-6.073	-4.42505	-2.99072	-1.80054	-0.67139	7.96509	19.2566	33.2642	73.3642	94.1162	133.423	161.407	207.855	263.794		747	-9.39941	-7.56836	-4.24194	-2.56348	0.48828	5.88989	10.5591	26.8555	43.1519	71.9604	107.88	156.616	182.8	226.562		747	-5.31006
748	-4.30298	-2.83813	0.27466	-5.61523	10.376	21.3928	35.1562	39.6423	61.3098	114.105	131.195	176.849	199.768	272.797		748	-6.01196	-4.45557	-2.9602	-1.64795	-0.61035	7.93457	19.0735	33.3252	73.6084	94.2078	132.904	159.851	207.031	264.526		748	-9.33838	-7.53784	-4.24194	-2.47192	0.64087	6.04248	10.6812	26.5503	42.7856	73.0286	107.605	156.342	181.885	228.302		748	-5.34058
749	-4.27246	-2.83813	0.15259	-5.67627	10.2539	21.4233	35.4309	39.7034	62.1643	114.014	130.249	176.575	199.158	270.203		749	-5.98144	-4.48608	-2.92969	-1.52588	-0.54932	7.87353	18.9209	33.4473	73.8525	94.3603	132.385	158.356	206.055	264.923		749	-9.27734	-7.50732	-4.27246	-2.38037	0.79346	6.16455	10.8643	26.2756	42.4805	74.0051	107.269	156.189	180.908	229.553		749	-5.37109
750	-4.24194	-2.83813	0.06104	-5.70679	10.1318	21.4539	35.675	39.8559	63.0188	113.617	128.937	176.239	198.73	267.334		750	-5.95093	-4.54712	-2.89917	-1.43433	-0.5188	7.84302	18.7683	33.5999	74.0967	94.5435	131.927	156.86	204.926	264.954		750	-9.21631	-7.47681	-4.30298	-2.28882	0.94604	6.19507	11.0474	26.001	42.2058	74.7986	106.873	156.097	179.901	230.316		750	-5.40161
751	-4.21143	-2.86865	0	-5.7373	10.0098	21.5149	35.7971	40.0696	63.7512	112.915	127.441	175.812	198.486	264.374		751	-5.95093	-4.57764	-2.86865	-1.34277	-0.45776	7.84302	18.6157	33.8135	74.3103	94.7266	131.622	155.395	203.705	264.526		751	-9.12475	-7.41577	-4.30298	-2.16675	1.15967	6.19507	11.2305	25.7263	42.0837	75.47	106.445	155.975	178.894	230.652		751	-5.43213
752	-4.15039	-2.89917	-0.09155	-5.76782	9.88769	21.6064	35.8582	40.3747	64.3616	111.938	125.824	175.323	198.486	261.505		752	-5.98144	-4.60815	-2.86865	-1.25122	-0.42725	7.84302	18.4936	34.0271	74.4934	94.9097	131.5	153.931	202.393	263.641		752	-9.06372	-7.38525	-4.3335	-2.0752	1.37329	6.13403	11.4441	25.4517	42.0532	76.0193	106.049	155.731	177.917	230.621		752	-5.43213
753	-4.08935	-2.9602	-0.12207	-5.79834	9.79614	21.759	35.8582	40.741	64.7583	110.748	124.207	174.683	198.669	258.85		753	-6.01196	-4.60815	-2.89917	-1.15967	-0.39673	7.87353	18.4021	34.3017	74.646	95.1538	131.561	152.466	201.111	262.268		753	-9.00268	-7.32422	-4.36401	-1.95312	1.58691	6.04248	11.6577	25.2075	42.1753	76.4465	105.713	155.304	177.032	230.255		753	-5.46265
754	-4.02832	-3.02124	-0.15259	-5.82886	9.70459	21.9727	35.7971	41.1987	65.0024	109.436	122.65	173.95	199.036	256.561		754	-6.04248	-4.63867	-2.92969	-1.09863	-0.36621	7.96509	18.3105	34.5764	74.7681	95.3674	131.836	151.093	199.86	260.437		754	-8.97217	-7.26318	-4.36401	-1.86157	1.80054	5.92041	11.8713	24.9023	42.45	76.6907	105.469	154.663	176.3	229.614		754	-5.49316
755	-3.93677	-3.11279	-0.15259	-5.88989	9.64355	22.2473	35.7056	41.687	65.0635	108.124	121.216	173.096	199.585	254.822		755	-6.10352	-4.63867	-2.9602	-1.00708	-0.33569	8.02612	18.2495	34.8816	74.7986	95.6421	132.294	149.902	198.822	258.209		755	-8.94165	-7.20215	-4.36401	-1.77002	1.98364	5.76782	12.085	24.6277	42.8162	76.7822	105.377	153.87	175.842	228.821		755	-5.52368
756	-3.87573	-3.17383	-0.15259	-5.92041	9.552	22.6135	35.5835	42.1753	65.0024	106.934	119.904	172.18	200.256	253.662		756	-6.13403	-4.60815	-2.99072	-0.94604	-0.33569	8.14819	18.219	35.1868	74.7986	95.9167	132.874	148.987	198.029	255.676		756	-8.94165	-7.17163	-4.36401	-1.67847	2.13623	5.64575	12.3291	24.3225	43.2739	76.6602	105.469	152.924	175.69	227.936		756	-5.5542
757	-3.8147	-3.23486	-0.09155	-5.92041	9.49097	23.0408	35.5225	42.633	64.8193	105.957	118.713	171.265	201.019	253.143		757	-6.19507	-4.60815	-3.05176	-0.88501	-0.30518	8.27026	18.219	35.4614	74.707	96.1914	133.514	148.468	197.571	252.991		757	-8.94165	-7.1106	-4.36401	-1.5564	2.2583	5.52368	12.5427	24.0173	43.7622	76.3855	105.774	151.886	175.903	227.051		757	-5.5542
758	-3.75366	-3.2959	-0.03052	-5.95093	9.42993	23.5596	35.4614	43.0298	64.6362	105.316	117.706	170.41	201.782	253.235		758	-6.22559	-4.60815	-3.08228	-0.82397	-0.30518	8.39233	18.2495	35.7666	74.5239	96.405	134.125	148.407	197.479	250.305		758	-8.97217	-7.1106	-4.36401	-1.46484	2.31934	5.43213	12.7563	23.7122	44.281	75.9277	106.323	150.879	176.453	226.227		758	-5.58472
759	-3.72314	-3.2959	0	-5.92041	9.33838	24.0784	35.4614	43.3044	64.3921	105.011	116.821	169.678	202.484	253.906		759	-6.22559	-4.60815	-3.11279	-0.79346	-0.33569	8.48389	18.3105	36.0413	74.2798	96.4966	134.674	148.895	197.845	247.803		759	-9.00268	-7.08008	-4.3335	-1.40381	2.31934	5.37109	12.9395	23.407	44.7082	75.3784	107.086	149.933	177.307	225.555		759	-5.61523
760	-3.69263	-3.32642	0.06104	-5.88989	9.21631	24.6277	35.4919	43.457	64.1785	105.133	116.089	169.22	203.033	255.066		760	-6.2561	-4.63867	-3.14331	-0.79346	-0.33569	8.57544	18.4326	36.3159	73.9441	96.4966	135.101	149.902	198.639	245.605		760	-9.0332	-7.08008	-4.3335	-1.34277	2.2583	5.37109	13.1226	23.1323	45.105	74.707	108.093	149.109	178.436	225.006		760	-5.64575
761	-3.69263	-3.2959	0.12207	-5.85937	9.06372	25.177	35.5225	43.4875	63.9954	105.591	115.509	169.037	203.339	256.561		761	-6.22559	-4.63867	-3.14331	-0.82397	-0.33569	8.63647	18.5852	36.5906	73.5779	96.3135	135.376	151.398	199.829	243.835		761	-9.0332	-7.04956	-4.3335	-1.28174	2.13623	5.40161	13.3057	22.8577	45.3796	74.0356	109.283	148.407	179.687	224.609		761	-5.67627
762	-3.66211	-3.2959	0.18311	-5.79834	8.81958	25.6958	35.5835	43.396	63.8428	106.354	115.112	169.22	203.278	258.331		762	-6.22559	-4.66919	-3.17383	-0.88501	-0.33569	8.63647	18.7683	36.8347	73.1811	96.0083	135.529	153.32	201.355	242.584		762	-9.06372	-7.04956	-4.36401	-1.31226	1.98364	5.43213	13.4582	22.6135	45.5933	73.3642	110.596	147.797	181.03	224.335		762	-5.67627
763	-3.69263	-3.26538	0.24414	-5.70679	8.54492	26.123	35.5835	43.2129	63.6902	107.422	114.868	169.769	202.881	260.254		763	-6.19507	-4.73022	-3.17383	-0.94604	-0.36621	8.63647	19.0125	37.1399	72.7844	95.52	135.559	155.518	203.094	241.882		763	-9.0332	-7.04956	-4.36401	-1.34277	1.77002	5.52368	13.5498	22.4304	45.7153	72.7539	111.969	147.217	182.312	224.213		763	-5.67627
764	-3.69263	-3.23486	0.27466	-5.64575	8.20923	26.4282	35.5225	42.9688	63.5681	108.704	114.838	170.685	202.087	262.176		764	-6.16455	-4.76074	-3.17383	-1.06812	-0.36621	8.57544	19.3176	37.4145	72.3877	94.9097	135.529	157.837	204.956	241.699		764	-9.0332	-7.01904	-4.39453	-1.43433	1.5564	5.61523	13.6414	22.2473	45.7458	72.2046	113.342	146.576	183.411	224.243		764	-5.67627
765	-3.69263	-3.23486	0.30518	-5.61523	7.8125	26.5808	35.4309	42.6941	63.446	110.107	115.021	171.844	200.989	264.038		765	-6.16455	-4.82178	-3.17383	-1.2207	-0.39673	8.48389	19.6228	37.7502	72.052	94.2383	135.437	160.126	206.787	242.065		765	-9.0332	-7.01904	-4.39453	-1.5564	1.31226	5.70679	13.6719	22.0947	45.7764	71.7773	114.624	145.721	184.296	224.457		765	-5.67627
766	-3.69263	-3.23486	0.33569	-5.5542	7.41577	26.5808	35.2478	42.3889	63.2934	111.572	115.417	173.187	199.677	265.747		766	-6.13403	-4.88281	-3.17383	-1.37329	-0.42725	8.39233	19.989	38.1165	71.7468	93.5669	135.315	162.262	208.466	242.92		766	-9.0332	-6.98852	-4.39453	-1.67847	1.12915	5.79834	13.6414	21.9727	45.8069	71.4416	115.692	144.623	184.937	224.884		766	-5.64575
767	-3.72314	-3.23486	0.33569	-5.5542	7.04956	26.3672	35.0037	42.0837	63.1103	113.068	116.028	174.561	198.273	267.242		767	-6.10352	-4.91333	-3.17383	-1.5564	-0.45776	8.30078	20.3857	38.5132	71.5027	92.8955	135.132	164.124	209.869	244.232		767	-9.0332	-6.95801	-4.39453	-1.86157	0.94604	5.85937	13.6108	21.8811	45.8374	71.167	116.516	143.219	185.303	225.555		767	-5.61523
768	-3.72314	-3.2959	0.36621	-5.5542	6.71387	25.9705	34.7595	41.7786	62.8967	114.502	116.882	175.842	196.93	268.494		768	-6.073	-4.94385	-3.17383	-1.7395	-0.5188	8.20923	20.752	38.9709	71.2891	92.3157	134.888	165.588	210.907	245.941		768	-9.0332	-6.95801	-4.39453	-2.01416	0.79346	5.92041	13.5193	21.8201	45.8984	70.9228	117.035	141.449	185.455	226.501		768	-5.5542
769	-3.72314	-3.32642	0.39673	-5.61523	6.43921	25.4211	34.4849	41.4734	62.6831	115.845	117.889	176.849	195.77	269.409		769	-6.073	-4.97436	-3.20435	-1.95312	-0.57983	8.14819	21.0876	39.4287	71.106	91.8274	134.613	166.595	211.548	248.016		769	-9.06372	-6.92749	-4.36401	-2.16675	0.73242	5.98144	13.4277	21.7895	45.9595	70.6787	117.218	139.374	185.425	227.722		769	-5.52368
770	-3.72314	-3.38745	0.39673	-5.67627	6.28662	24.7497	34.2407	41.1377	62.439	117.035	119.049	177.429	194.977	270.019		770	-6.04248	-4.97436	-3.23486	-2.16675	-0.64087	8.08716	21.3928	39.8865	70.9228	91.4917	134.308	167.114	211.761	250.336		770	-9.06372	-6.92749	-4.36401	-2.31934	0.67139	6.01196	13.3057	21.8201	46.051	70.404	117.096	137.024	185.303	229.126		770	-5.46265
771	-3.72314	-3.41797	0.42725	-5.76782	6.19507	23.9868	34.0271	40.802	62.1643	117.981	120.3	177.49	194.58	270.233		771	-6.01196	-5.00488	-3.26538	-2.38037	-0.7019	8.02612	21.6675	40.3137	70.7092	91.2781	133.911	167.175	211.578	252.869		771	-9.09424	-6.89697	-4.36401	-2.41089	0.67139	6.01196	13.1836	21.8811	46.1121	70.1294	116.699	134.491	185.211	230.591		771	-5.43213
772	-3.72314	-3.479	0.42725	-5.85937	6.22559	23.1934	33.905	40.4358	61.9202	118.652	121.552	176.971	194.611	270.05		772	-5.98144	-5.00488	-3.2959	-2.56348	-0.79346	7.9956	21.8506	40.7105	70.4651	91.217	133.545	166.87	211.09	255.524		772	-9.09424	-6.89697	-4.36401	-2.47192	0.67139	6.01196	13.092	21.9727	46.1426	69.7632	116.058	131.958	185.211	231.934		772	-5.37109
773	-3.69263	-3.50952	0.45776	-5.98144	6.37817	22.4304	33.844	40.1001	61.676	119.049	122.772	175.903	195.038	269.47		773	-5.95093	-5.00488	-3.32642	-2.74658	-0.85449	7.96509	21.9727	40.9851	70.1599	91.3086	133.179	166.229	210.358	258.118		773	-9.09424	-6.89697	-4.36401	-2.50244	0.73242	5.98144	13.031	22.1252	46.1121	69.3665	115.265	129.456	185.455	233.002		773	-5.34058
774	-3.66211	-3.50952	0.45776	-6.073	6.5918	21.7285	33.844	39.7644	61.4624	119.141	123.901	174.377	195.801	268.463		774	-5.92041	-5.00488	-3.35693	-2.89917	-0.91553	7.96509	22.0642	41.1377	69.8242	91.4612	132.904	165.375	209.534	260.62		774	-9.09424	-6.86645	-4.36401	-2.50244	0.76294	5.95093	12.97	22.2473	45.99	68.9697	114.319	127.136	185.974	233.612		774	-5.31006
775	-3.60107	-3.50952	0.45776	-6.13403	6.92749	21.1182	33.8745	39.4897	61.3098	118.896	124.847	172.455	196.777	267.059		775	-5.88989	-5.00488	-3.41797	-3.05176	-0.94604	7.96509	22.0947	41.1682	69.458	91.7358	132.751	164.459	208.71	262.817		775	-9.09424	-6.86645	-4.36401	-2.47192	0.79346	5.95093	13.0005	22.3999	45.8069	68.5425	113.312	125.092	186.92	233.704		775	-5.24902
776	-3.54004	-3.50952	0.45776	-6.16455	7.2937	20.5994	33.905	39.2456	61.2488	118.378	125.58	170.38	197.815	265.381		776	-5.88989	-5.00488	-3.44849	-3.14331	-0.97656	7.96509	22.0642	41.0461	69.0613	92.041	132.751	163.513	207.977	264.679		776	-9.06372	-6.86645	-4.36401	-2.41089	0.82397	5.92041	13.031	22.5525	45.5627	68.1763	112.213	123.413	188.263	233.215		776	-5.21851
777	-3.44849	-3.479	0.45776	-6.19507	7.69043	20.1721	33.905	39.0625	61.2488	117.676	126.099	168.304	198.883	263.489		777	-5.85937	-5.00488	-3.44849	-3.20435	-0.97656	7.96509	22.0337	40.802	68.6645	92.3462	132.996	162.659	207.458	266.022		777	-9.06372	-6.86645	-4.3335	-2.34985	0.85449	5.92041	13.1226	22.7051	45.227	67.9321	111.023	122.101	190.063	232.178		777	-5.15747
778	-3.35693	-3.44849	0.39673	-6.19507	8.08716	19.8364	33.783	38.9404	61.4014	116.852	126.373	166.351	199.86	261.536		778	-5.85937	-5.0354	-3.479	-3.26538	-0.97656	7.93457	22.0032	40.4358	68.2678	92.6819	133.484	161.926	207.153	266.876		778	-9.0332	-6.89697	-4.3335	-2.28882	0.85449	5.92041	13.2446	22.8577	44.8608	67.7795	109.802	121.246	192.23	230.774		778	-5.09644
779	-3.23486	-3.41797	0.36621	-6.16455	8.42285	19.5618	33.5999	38.8489	61.7065	115.936	126.465	164.673	200.745	259.644		779	-5.82886	-5.0354	-3.479	-3.26538	-0.94604	7.96509	21.9421	40.0085	67.8711	93.0176	134.277	161.377	207.123	267.12		779	-9.0332	-6.92749	-4.3335	-2.22778	0.88501	5.95093	13.4277	23.0102	44.4641	67.8101	108.52	120.789	194.702	229.187		779	-5.0354
780	-3.17383	-3.38745	0.27466	-6.13403	8.69751	19.3481	33.3252	38.8184	62.1033	115.051	126.343	163.391	201.538	257.996		780	-5.82886	-5.06592	-3.479	-3.26538	-0.91553	7.96509	21.8506	39.5203	67.5354	93.3533	135.315	161.011	207.336	266.785		780	-9.0332	-6.95801	-4.3335	-2.19727	0.88501	5.98144	13.6108	23.1628	44.0674	68.0542	107.239	120.758	197.266	227.6		780	-4.97436
781	-3.08228	-3.32642	0.18311	-6.10352	8.8501	19.1956	32.9285	38.7573	62.6526	114.166	126.129	162.567	202.27	256.622		781	-5.82886	-5.09644	-3.44849	-3.23486	-0.85449	7.96509	21.7895	39.0015	67.2607	93.75	136.627	160.828	207.794	265.9		781	-9.00268	-6.98852	-4.3335	-2.19727	0.88501	6.01196	13.7939	23.3154	43.6707	68.4509	105.988	121.155	199.799	226.318		781	-4.94385
782	-3.05176	-3.26538	0.09155	-6.073	8.91113	19.104	32.4707	38.7268	63.2629	113.342	125.854	162.262	202.972	255.646		782	-5.82886	-5.09644	-3.44849	-3.17383	-0.82397	7.96509	21.698	38.4827	67.0166	94.2078	138.153	160.767	208.405	264.465		782	-9.00268	-7.04956	-4.3335	-2.22778	0.91553	6.04248	13.9465	23.4985	43.335	69.0613	104.828	121.887	202.118	225.464		782	-4.91333
783	-3.02124	-3.20435	0	-6.073	8.88061	19.0735	32.0129	38.6047	63.9038	112.518	125.61	162.445	203.705	255.096		783	-5.79834	-5.12695	-3.41797	-3.08228	-0.79346	7.96509	21.6064	37.9639	66.864	94.7266	139.832	160.797	209.137	262.634		783	-9.00268	-7.1106	-4.3335	-2.2583	0.97656	6.073	14.0991	23.6816	43.0908	69.7937	103.882	122.986	204.041	225.22		783	-4.88281
784	-3.02124	-3.14331	-0.09155	-6.073	8.72803	19.104	31.5247	38.4216	64.5752	111.633	125.488	163.116	204.468	254.883		784	-5.79834	-5.12695	-3.41797	-2.99072	-0.76294	7.96509	21.5149	37.4756	66.7419	95.3369	141.663	160.889	209.93	260.467		784	-9.00268	-7.14111	-4.3335	-2.31934	1.00708	6.04248	14.1602	23.8647	42.9382	70.6177	103.119	124.359	205.444	225.616		784	-4.88281
785	-3.02124	-3.08228	-0.21362	-6.10352	8.5144	19.2261	31.0669	38.1775	65.155	110.626	125.549	164.185	205.261	255.005		785	-5.79834	-5.15747	-3.41797	-2.89917	-0.76294	7.93457	21.4233	37.0483	66.6504	95.9778	143.494	160.98	210.693	258.118		785	-9.0332	-7.20215	-4.36401	-2.38037	1.09863	5.95093	14.1602	24.0173	42.9382	71.5027	102.631	126.007	206.329	226.624		785	-4.91333
786	-3.05176	-3.02124	-0.30518	-6.16455	8.23975	19.4397	30.6702	37.8113	65.5823	109.467	125.793	165.588	206.085	255.31		786	-5.79834	-5.15747	-3.44849	-2.80762	-0.73242	7.93457	21.3318	36.6516	66.6199	96.6492	145.233	161.072	211.395	255.768		786	-9.06372	-7.26318	-4.36401	-2.44141	1.19019	5.82886	14.0991	24.1394	43.0908	72.3877	102.417	127.838	206.635	228.119		786	-4.97436
787	-3.11279	-2.9602	-0.36621	-6.22559	7.90405	19.6838	30.3345	37.384	65.8264	108.124	126.312	167.206	206.879	255.707		787	-5.79834	-5.12695	-3.44849	-2.68555	-0.7019	7.90405	21.2097	36.2854	66.6199	97.3205	146.851	161.133	211.975	253.632		787	-9.09424	-7.32422	-4.39453	-2.50244	1.31226	5.67627	13.9771	24.1699	43.4265	73.1506	102.417	129.73	206.451	229.95		787	-5.00488
788	-3.17383	-2.86865	-0.42725	-6.31714	7.59888	20.0195	29.9988	36.8957	65.8264	106.598	127.045	168.884	207.611	256.042		788	-5.79834	-5.12695	-3.479	-2.56348	-0.67139	7.84302	21.1182	35.9802	66.6809	97.9614	148.193	161.163	212.341	251.801		788	-9.12475	-7.35474	-4.42505	-2.53296	1.46484	5.49316	13.7939	24.1699	43.8843	73.822	102.57	131.622	205.872	231.903		788	-5.06592
789	-3.23486	-2.83813	-0.45776	-6.40869	7.23267	20.3857	29.7241	36.377	65.5212	104.889	127.96	170.532	208.282	256.287		789	-5.79834	-5.09644	-3.50952	-2.44141	-0.64087	7.78198	21.0266	35.7056	66.7114	98.5413	149.231	161.133	212.524	250.427		789	-9.15527	-7.38525	-4.42505	-2.53296	1.61743	5.31006	13.5803	24.1089	44.4641	74.3408	102.814	133.423	205.017	233.795		789	-5.12695
790	-3.2959	-2.7771	-0.48828	-6.50024	6.89697	20.7825	29.48	35.8582	64.8804	103.119	129.028	172.028	208.893	256.287		790	-5.79834	-5.06592	-3.50952	-2.34985	-0.61035	7.72095	20.9045	35.4919	66.7725	99.0601	149.902	161.133	212.433	249.603		790	-9.18579	-7.41577	-4.45557	-2.53296	1.77002	5.15747	13.3667	23.9868	45.1355	74.707	103.058	134.979	204.01	235.352		790	-5.15747
791	-3.35693	-2.7771	-0.5188	-6.5918	6.56128	21.1487	29.2358	35.3699	63.9648	101.257	130.096	173.279	209.412	256.042		791	-5.82886	-5.0354	-3.50952	-2.22778	-0.54932	7.62939	20.813	35.3394	66.8335	99.5178	150.238	161.133	212.036	249.359		791	-9.24683	-7.41577	-4.48608	-2.47192	1.89209	5.0354	13.1226	23.8342	45.8374	74.9817	103.302	136.23	202.911	236.45		791	-5.18799
792	-3.38745	-2.7771	-0.5188	-6.65283	6.19507	21.5149	29.0527	34.9121	62.7441	99.3957	131.134	174.347	209.839	255.585		792	-5.82886	-5.00488	-3.50952	-2.13623	-0.5188	7.53784	20.7214	35.2173	66.864	99.884	150.208	161.133	211.395	249.634		792	-9.27734	-7.41577	-4.48608	-2.41089	2.01416	4.97436	12.8784	23.6511	46.5393	75.1343	103.424	137.177	201.874	236.969		792	-5.21851
793	-3.41797	-2.80762	-0.5188	-6.71387	5.85937	21.8201	28.9001	34.5764	61.3403	97.5952	132.019	175.201	210.205	255.005		793	-5.85937	-4.97436	-3.479	-2.0752	-0.45776	7.47681	20.6299	35.1257	66.864	100.22	149.902	161.194	210.48	250.397		793	-9.30786	-7.41577	-4.5166	-2.34985	2.10571	4.94385	12.6038	23.468	47.2412	75.2869	103.485	137.817	200.928	236.847		793	-5.21851
794	-3.44849	-2.83813	-0.48828	-6.74438	5.52368	22.0642	28.8086	34.3017	59.845	95.8557	132.69	175.995	210.449	254.364		794	-5.88989	-4.97436	-3.44849	-2.01416	-0.39673	7.41577	20.5689	35.0952	66.8335	100.525	149.353	161.285	209.381	251.526		794	-9.33838	-7.41577	-4.54712	-2.2583	2.19727	4.97436	12.3596	23.3459	47.8821	75.4089	103.485	138.184	200.134	236.023		794	-5.21851
795	-3.44849	-2.86865	-0.45776	-6.7749	5.24902	22.2168	28.7781	34.1492	58.3801	94.2383	133.057	176.819	210.571	253.784		795	-5.92041	-4.94385	-3.41797	-1.98364	-0.36621	7.41577	20.5383	35.1257	66.7114	100.83	148.651	161.468	208.069	252.899		795	-9.3689	-7.41577	-4.60815	-2.16675	2.2583	5.06592	12.1155	23.2239	48.4619	75.5615	103.424	138.397	199.554	234.589		795	-5.21851
796	-3.479	-2.92969	-0.42725	-6.7749	4.97436	22.3389	28.8086	34.0576	57.0984	92.7124	133.087	177.704	210.48	253.387		796	-5.98144	-4.94385	-3.38745	-1.98364	-0.33569	7.41577	20.4773	35.1562	66.5283	101.135	147.858	161.682	206.696	254.364		796	-9.39941	-7.44629	-4.63867	-2.0752	2.31934	5.21851	11.8103	23.1628	48.9807	75.6531	103.333	138.458	199.219	232.605		796	-5.18799
797	-3.479	-2.9602	-0.36621	-6.74438	4.79126	22.3389	28.9001	34.0576	56.0608	91.2781	132.751	178.772	210.175	253.235		797	-6.01196	-4.91333	-3.32642	-1.98364	-0.30518	7.41577	20.4468	35.2173	66.3147	101.41	147.034	161.926	205.292	255.829		797	-9.42993	-7.50732	-4.69971	-2.01416	2.31934	5.37109	11.5051	23.1018	49.4385	75.7446	103.271	138.519	199.158	230.164		797	-5.18799
798	-3.50952	-2.9602	-0.33569	-6.68335	4.63867	22.2778	29.0222	34.0881	55.3894	90.0268	132.08	180.023	209.625	253.326		798	-6.073	-4.91333	-3.2959	-2.01416	-0.27466	7.47681	20.4468	35.3088	66.04	101.715	146.21	162.201	203.979	257.172		798	-9.49097	-7.56836	-4.79126	-1.95312	2.34985	5.58472	11.1694	23.0713	49.8657	75.7446	103.302	138.611	199.432	227.386		798	-5.18799
799	-3.50952	-2.99072	-0.30518	-6.56128	4.57764	22.1558	29.1748	34.1187	55.0537	88.8977	131.165	181.396	208.862	253.662		799	-6.16455	-4.91333	-3.26538	-2.04468	-0.24414	7.53784	20.4163	35.4004	65.7043	102.02	145.386	162.476	202.82	258.362		799	-9.52148	-7.62939	-4.85229	-1.92261	2.34985	5.79834	10.8032	23.0713	50.2014	75.6836	103.394	138.733	200.012	224.365		799	-5.18799
800	-3.54004	-2.99072	-0.27466	-6.40869	4.54712	21.9421	29.2664	34.1187	55.0842	87.9822	130.035	182.8	207.916	254.12		800	-6.22559	-4.91333	-3.26538	-2.10571	-0.24414	7.59888	20.3857	35.5225	65.3686	102.264	144.562	162.781	201.935	259.399		800	-9.58252	-7.72095	-4.94385	-1.89209	2.34985	5.98144	10.437	23.0408	50.5066	75.531	103.546	138.885	200.958	221.283		800	-5.21851
801	-3.57056	-2.99072	-0.27466	-6.22559	4.54712	21.637	29.3274	34.0576	55.4199	87.3108	128.876	184.113	206.818	254.578		801	-6.28662	-4.91333	-3.23486	-2.16675	-0.21362	7.65991	20.3247	35.614	65.0024	102.509	143.738	163.025	201.385	260.254		801	-9.61304	-7.8125	-4.97436	-1.89209	2.34985	6.16455	10.0708	23.0102	50.6897	75.3479	103.729	139.069	202.24	218.17		801	-5.24902
802	-3.60107	-3.02124	-0.30518	-5.98144	4.57764	21.2402	29.3274	33.9355	55.9692	86.8835	127.747	185.211	205.658	254.883		802	-6.37817	-4.94385	-3.23486	-2.22778	-0.18311	7.69043	20.2331	35.7056	64.6362	102.692	142.853	163.239	201.202	261.017		802	-9.67407	-7.90405	-5.00488	-1.89209	2.34985	6.31714	9.70459	22.9797	50.7812	75.1038	103.943	139.252	203.796	215.149		802	-5.27954
803	-3.63159	-3.02124	-0.33569	-5.67627	4.60815	20.7825	29.2969	33.7524	56.6406	86.7004	126.739	185.974	204.407	254.913		803	-6.43921	-4.94385	-3.23486	-2.28882	-0.15259	7.72095	20.1111	35.7971	64.2395	102.814	141.968	163.422	201.416	261.719		803	-9.70459	-7.9956	-5.00488	-1.89209	2.34985	6.46973	9.3689	22.9797	50.7812	74.8596	104.095	139.404	205.505	212.25		803	-5.34058
804	-3.63159	-3.05176	-0.39673	-5.31006	4.66919	20.2331	29.2053	33.5083	57.4036	86.792	125.946	186.31	203.125	254.486		804	-6.46973	-4.94385	-3.26538	-2.34985	-0.12207	7.75146	19.9585	35.8582	63.8428	102.936	140.961	163.574	201.996	262.421		804	-9.70459	-8.08716	-4.94385	-1.92261	2.31934	6.56128	9.06372	23.0102	50.6287	74.646	104.126	139.496	207.275	209.595		804	-5.40161
805	-3.66211	-3.08228	-0.45776	-4.94385	4.69971	19.6228	29.1138	33.2336	58.197	87.1277	125.397	186.218	201.813	253.571		805	-6.53076	-4.97436	-3.26538	-2.41089	-0.09155	7.78198	19.7449	35.9192	63.4766	102.997	139.893	163.727	202.942	263.123		805	-9.70459	-8.11767	-4.85229	-1.98364	2.31934	6.5918	8.81958	23.0408	50.3845	74.4934	103.973	139.557	208.893	207.184		805	-5.46265
806	-3.66211	-3.08228	-0.54932	-4.54712	4.69971	18.9819	29.0527	32.959	58.9905	87.616	125.122	185.76	200.409	252.045		806	-6.56128	-4.97436	-3.2959	-2.44141	-0.09155	7.78198	19.5312	35.9802	63.0798	103.058	138.733	163.879	204.163	263.824		806	-9.70459	-8.14819	-4.73022	-2.01416	2.28882	6.62231	8.63647	23.1323	49.9878	74.3103	103.638	139.557	210.236	205.078		806	-5.52368
807	-3.66211	-3.11279	-0.64087	-4.15039	4.69971	18.3411	28.9917	32.7148	59.845	88.2568	125.031	185.028	198.975	250		807	-6.62231	-4.97436	-3.32642	-2.47192	-0.06104	7.78198	19.2871	36.0718	62.7441	103.088	137.482	164.062	205.566	264.496		807	-9.67407	-8.17871	-4.57764	-2.0752	2.2583	6.62231	8.5144	23.2849	49.469	74.1577	103.119	139.526	211.121	203.278		807	-5.5542
808	-3.66211	-3.11279	-0.73242	-3.8147	4.63867	17.7002	28.9917	32.5317	60.73	88.9587	125.061	184.174	197.54	247.467		808	-6.65283	-5.00488	-3.32642	-2.47192	-0.06104	7.75146	19.043	36.1328	62.439	103.119	136.169	164.307	207.062	265.045		808	-9.64355	-8.14819	-4.39453	-2.13623	2.22778	6.5918	8.42285	23.468	48.8892	73.9136	102.448	139.435	211.395	201.843		808	-5.58472
809	-3.66211	-3.08228	-0.82397	-3.50952	4.57764	17.1204	29.0222	32.4402	61.615	89.7217	125.122	183.38	196.106	244.659		809	-6.68335	-5.0354	-3.35693	-2.44141	-0.03052	7.72095	18.7988	36.2244	62.1948	103.149	134.857	164.551	208.466	265.381		809	-9.61304	-8.14819	-4.24194	-2.19727	2.16675	6.53076	8.42285	23.6511	48.2178	73.5779	101.715	139.313	211.09	200.775		809	-5.61523
810	-3.63159	-3.05176	-0.88501	-3.23486	4.48608	16.6321	29.0527	32.4097	62.561	90.5151	125.092	182.77	194.794	241.73		810	-6.71387	-5.06592	-3.38745	-2.41089	0	7.69043	18.5852	36.3159	62.0117	103.18	133.545	164.795	209.656	265.442		810	-9.61304	-8.11767	-4.08935	-2.22778	2.13623	6.46973	8.48389	23.8953	47.5769	73.0896	100.952	139.191	210.114	200.073		810	-5.61523
811	-3.63159	-3.02124	-0.91553	-3.05176	4.36401	16.1743	29.1138	32.5012	63.5071	91.2476	124.969	182.434	193.695	238.953		811	-6.74438	-5.09644	-3.44849	-2.31934	0.03052	7.69043	18.4021	36.438	61.9507	103.241	132.294	165.039	210.48	265.167		811	-9.58252	-8.05664	-3.9978	-2.2583	2.0752	6.43921	8.57544	24.1394	46.9665	72.4792	100.311	139.038	208.588	199.738		811	-5.61523
812	-3.63159	-2.9602	-0.91553	-2.92969	4.21143	15.8081	29.1138	32.6233	64.4836	92.0105	124.634	182.434	192.871	236.572		812	-6.7749	-5.12695	-3.479	-2.22778	0.09155	7.65991	18.2495	36.5906	61.9507	103.302	131.226	165.192	210.876	264.465		812	-9.552	-8.02612	-3.90625	-2.28882	2.01416	6.37817	8.69751	24.3835	46.4172	71.6858	99.823	138.885	206.635	199.738		812	-5.58472
813	-3.60107	-2.89917	-0.85449	-2.86865	4.05884	15.5335	29.1138	32.8064	65.4297	92.7124	124.115	182.77	192.383	234.833		813	-6.80542	-5.18799	-3.50952	-2.13623	0.15259	7.62939	18.158	36.7737	62.0422	103.363	130.341	165.283	210.724	263.428		813	-9.552	-7.96509	-3.90625	-2.2583	1.92261	6.31714	8.81958	24.6277	46.0205	70.7703	99.5789	138.794	204.376	200.073		813	-5.5542
814	-3.60107	-2.83813	-0.79346	-2.86865	3.93677	15.3198	29.0832	33.02	66.4062	93.4448	123.474	183.411	192.261	233.887		814	-6.83594	-5.21851	-3.57056	-2.04468	0.21362	7.62939	18.0664	36.9568	62.2253	103.424	129.791	165.283	210.052	262.085		814	-9.552	-7.93457	-3.93677	-2.2583	1.86157	6.28662	8.97217	24.8718	45.7764	69.7632	99.5483	138.763	202.026	200.653		814	-5.52368
815	-3.57056	-2.74658	-0.67139	-2.92969	3.8147	15.1367	29.0222	33.2336	67.3828	94.1772	122.711	184.204	192.444	233.856		815	-6.83594	-5.27954	-3.60107	-1.98364	0.24414	7.65991	18.0664	37.1399	62.439	103.424	129.547	165.222	208.862	260.559		815	-9.58252	-7.90405	-3.9978	-2.22778	1.77002	6.2561	9.09424	25.116	45.6848	68.7256	99.7925	138.794	199.707	201.447		815	-5.46265
816	-3.57056	-2.68555	-0.54932	-3.05176	3.72314	15.0146	28.9307	33.4167	68.3289	94.9402	121.979	185.028	192.902	234.711		816	-6.83594	-5.34058	-3.66211	-1.92261	0.24414	7.69043	18.0664	37.323	62.7136	103.394	129.7	165.161	207.306	258.972		816	-9.61304	-7.90405	-4.08935	-2.19727	1.70898	6.22559	9.21631	25.3906	45.7764	67.7185	100.25	138.916	197.632	202.454		816	-5.43213
817	-3.54004	-2.62451	-0.39673	-3.23486	3.69263	14.9841	28.8391	33.4778	69.2749	95.7031	121.277	185.791	193.481	236.42		817	-6.80542	-5.37109	-3.72314	-1.89209	0.21362	7.72095	18.158	37.4756	62.9883	103.241	130.28	165.192	205.475	257.446		817	-9.64355	-7.87353	-4.21143	-2.16675	1.64795	6.19507	9.33838	25.6348	46.0205	66.803	100.861	139.069	195.862	203.644		817	-5.37109
818	-3.54004	-2.56348	-0.27466	-3.41797	3.66211	14.9841	28.7781	33.4167	70.2209	96.4966	120.697	186.279	194.092	238.861		818	-6.74438	-5.43213	-3.78418	-1.89209	0.18311	7.75146	18.2495	37.5977	63.2629	102.936	131.226	165.314	203.552	256.134		818	-9.67407	-7.87353	-4.30298	-2.16675	1.61743	6.13403	9.49097	25.8789	46.4172	66.0705	101.593	139.221	194.458	205.017		818	-5.34058
819	-3.50952	-2.53296	-0.15259	-3.66211	3.69263	15.0757	28.717	33.2336	71.0754	97.2595	120.27	186.493	194.611	241.882		819	-6.71387	-5.46265	-3.84521	-1.92261	0.12207	7.78198	18.4021	37.7197	63.5376	102.478	132.538	165.619	201.66	255.096		819	-9.70459	-7.87353	-4.42505	-2.16675	1.58691	6.10352	9.64355	26.062	46.9055	65.5517	102.325	139.343	193.42	206.543		819	-5.27954
820	-3.50952	-2.53296	-0.06104	-3.87573	3.72314	15.2588	28.656	32.898	71.8384	97.9004	120.026	186.34	195.007	245.239		820	-6.65283	-5.49316	-3.87573	-2.01416	0.03052	7.78198	18.5852	37.7502	63.8122	101.868	134.155	166.107	199.982	254.395		820	-9.73511	-7.87353	-4.5166	-2.19727	1.58691	6.04248	9.85718	26.1841	47.4853	65.2466	103.058	139.374	192.718	208.191		820	-5.21851
821	-3.50952	-2.53296	-0.03052	-4.11987	3.8147	15.5029	28.656	32.4097	72.4182	98.4497	119.934	185.852	195.16	248.749		821	-6.62231	-5.52368	-3.93677	-2.10571	-0.03052	7.75146	18.7988	37.7808	64.0564	101.044	135.956	166.718	198.639	253.998		821	-9.79614	-7.87353	-4.60815	-2.22778	1.61743	5.95093	10.1013	26.2146	48.0347	65.1855	103.668	139.313	192.23	209.93		821	-5.18799
822	-3.479	-2.56348	0	-4.3335	3.90625	15.8691	28.717	31.8298	72.8149	98.7854	119.995	185.059	195.129	252.228		822	-6.5918	-5.5542	-3.96728	-2.19727	-0.12207	7.72095	19.0125	37.7502	64.3005	100.128	137.878	167.389	197.632	253.937		822	-9.85718	-7.84302	-4.69971	-2.22778	1.64795	5.85937	10.4065	26.1536	48.584	65.3381	104.126	139.13	191.925	211.731		822	-5.12695
823	-3.50952	-2.59399	-0.03052	-4.48608	4.02832	16.3269	28.8086	31.1584	72.998	98.8769	120.148	184.082	194.885	255.463		823	-6.5918	-5.5542	-3.9978	-2.31934	-0.18311	7.65991	19.2261	37.6892	64.5142	99.0906	139.801	168.03	197.083	254.12		823	-9.91821	-7.84302	-4.76074	-2.2583	1.70898	5.7373	10.7727	25.9705	49.0112	65.6433	104.492	138.824	191.681	213.562		823	-5.09644
824	-3.50952	-2.65503	-0.06104	-4.57764	4.21143	16.8152	28.9307	30.4565	72.998	98.7549	120.422	183.014	194.55	258.392		824	-6.5918	-5.5542	-4.02832	-2.41089	-0.24414	7.56836	19.4092	37.5671	64.6973	98.0225	141.602	168.549	196.991	254.425		824	-10.0098	-7.8125	-4.79126	-2.2583	1.77002	5.61523	11.1694	25.7263	49.3164	66.0095	104.736	138.428	191.437	215.271		824	-5.06592
825	-3.54004	-2.74658	-0.12207	-4.60815	4.39453	17.395	29.1138	29.7852	72.8149	98.3581	120.819	181.976	194.153	260.895		825	-6.62231	-5.5542	-4.02832	-2.50244	-0.27466	7.47681	19.5618	37.4145	64.8804	96.9238	143.158	168.854	197.327	254.791		825	-10.0708	-7.75146	-4.82178	-2.2583	1.86157	5.46265	11.5662	25.3601	49.4995	66.4062	104.889	137.939	191.162	216.888		825	-5.0354
826	-3.57056	-2.80762	-0.18311	-4.54712	4.54712	18.0054	29.2969	29.1748	72.5403	97.8088	121.338	181.122	193.787	262.878		826	-6.65283	-5.52368	-4.02832	-2.59399	-0.30518	7.35474	19.6838	37.2314	65.0329	95.8862	144.409	168.884	198.12	255.096		826	-10.1623	-7.72095	-4.85229	-2.22778	1.95312	5.34058	11.9629	24.9634	49.4995	66.7114	105.041	137.451	190.887	218.292		826	-5.0354
827	-3.63159	-2.86865	-0.24414	-4.45557	4.73022	18.5852	29.48	28.6255	72.2046	97.0764	121.948	180.511	193.573	264.435		827	-6.71387	-5.52368	-4.02832	-2.65503	-0.30518	7.23267	19.7754	37.0483	65.155	94.9402	145.264	168.579	199.28	255.28		827	-10.2234	-7.69043	-4.85229	-2.19727	2.04468	5.18799	12.3291	24.5361	49.3469	66.864	105.194	136.932	190.582	219.482		827	-5.0354
828	-3.69263	-2.89917	-0.27466	-4.3335	4.85229	19.1956	29.6326	28.1982	71.8994	96.2829	122.65	180.145	193.542	265.533		828	-6.7749	-5.49316	-4.05884	-2.68555	-0.33569	7.14111	19.8364	36.8652	65.2161	94.0857	145.691	167.969	200.836	255.31		828	-10.2844	-7.62939	-4.85229	-2.13623	2.10571	5.09644	12.6343	24.1089	49.0417	66.864	105.438	136.444	190.308	220.489		828	-5.06592
829	-3.75366	-2.92969	-0.30518	-4.18091	4.94385	19.7143	29.7852	27.8625	71.6248	95.52	123.444	180.054	193.756	266.235		829	-6.83594	-5.46265	-4.05884	-2.68555	-0.33569	7.01904	19.8669	36.7126	65.2466	93.3227	145.721	167.084	202.728	255.249		829	-10.3455	-7.59888	-4.85229	-2.10571	2.19727	5.00488	12.8479	23.7122	48.584	66.7114	105.713	136.017	190.125	221.375		829	-5.09644
830	-3.78418	-2.92969	-0.30518	-4.02832	4.97436	20.2026	29.9072	27.6489	71.4416	94.7876	124.237	180.206	194.275	266.632		830	-6.89697	-5.43213	-4.05884	-2.68555	-0.36621	6.92749	19.8975	36.5906	65.2771	92.6819	145.386	165.985	204.895	255.096		830	-10.376	-7.56836	-4.82178	-2.0752	2.22778	4.91333	12.97	23.3765	48.0347	66.4368	106.079	135.651	190.063	222.137		830	-5.15747
831	-3.8147	-2.92969	-0.30518	-3.90625	4.94385	20.5689	30.0293	27.5574	71.3196	94.1467	125.061	180.45	195.007	266.785		831	-6.95801	-5.43213	-4.08935	-2.68555	-0.39673	6.86645	19.928	36.5295	65.2771	92.102	144.714	164.703	207.275	254.974		831	-10.4065	-7.53784	-4.79126	-2.01416	2.28882	4.85229	13.0005	23.0713	47.3633	66.04	106.506	135.376	190.125	222.87		831	-5.21851
832	-3.84521	-2.92969	-0.24414	-3.8147	4.88281	20.813	30.1514	27.6184	71.2891	93.6279	125.824	180.725	196.014	266.663		832	-6.98852	-5.40161	-4.08935	-2.68555	-0.42725	6.80542	19.989	36.499	65.2771	91.6443	143.86	163.3	209.839	254.974		832	-10.4065	-7.53784	-4.76074	-1.98364	2.31934	4.82178	12.9395	22.8271	46.6614	65.5823	106.964	135.193	190.338	223.694		832	-5.27954
833	-3.84521	-2.89917	-0.18311	-3.8147	4.82178	20.9351	30.2734	27.832	71.2891	93.2007	126.587	180.939	197.174	266.357		833	-6.98852	-5.37109	-4.11987	-2.65503	-0.42725	6.80542	20.1111	36.5295	65.3381	91.2476	142.914	161.896	212.494	255.188		833	-10.4065	-7.53784	-4.76074	-1.92261	2.34985	4.79126	12.7869	22.644	45.8984	65.155	107.422	135.132	190.704	224.609		833	-5.34058
834	-3.8147	-2.89917	-0.06104	-3.8147	4.76074	20.874	30.426	28.1982	71.2891	92.8955	127.289	181.03	198.486	265.839		834	-6.98852	-5.34058	-4.15039	-2.62451	-0.42725	6.80542	20.2331	36.6211	65.4297	90.9424	141.998	160.461	215.149	255.676		834	-10.376	-7.50732	-4.76074	-1.89209	2.34985	4.73022	12.6038	22.4609	45.166	64.7278	107.91	135.254	191.162	225.647		834	-5.37109
835	-3.78418	-2.86865	0.03052	-3.87573	4.73022	20.7214	30.6396	28.6865	71.2891	92.6819	127.991	180.969	199.799	265.137		835	-6.95801	-5.34058	-4.18091	-2.62451	-0.39673	6.80542	20.4468	36.7432	65.5823	90.7288	141.235	159.119	217.804	256.5		835	-10.376	-7.50732	-4.76074	-1.83105	2.34985	4.69971	12.4207	22.3084	44.4641	64.3616	108.398	135.559	191.742	226.868		835	-5.40161
836	-3.75366	-2.89917	0.15259	-3.96728	4.76074	20.4468	30.8533	29.3579	71.2891	92.5903	128.662	180.817	201.08	264.252		836	-6.92749	-5.31006	-4.21143	-2.59399	-0.39673	6.86645	20.6604	36.8652	65.7654	90.6067	140.655	157.867	220.459	257.66		836	-10.3455	-7.50732	-4.79126	-1.80054	2.31934	4.60815	12.207	22.1863	43.8843	64.0869	108.856	136.078	192.444	228.18		836	-5.43213
837	-3.72314	-2.89917	0.30518	-4.02832	4.82178	20.0806	31.1279	30.1514	71.2585	92.6208	129.272	180.572	202.179	263.184		837	-6.86645	-5.31006	-4.21143	-2.59399	-0.36621	6.89697	20.9045	36.9568	65.979	90.6067	140.35	156.86	223.022	259.155		837	-10.3455	-7.50732	-4.82178	-1.7395	2.28882	4.54712	12.085	22.0337	43.4265	63.8428	109.314	136.871	193.207	229.614		837	-5.46265
838	-3.69263	-2.89917	0.48828	-4.11987	4.94385	19.6838	31.4026	31.0669	71.2585	92.804	129.852	180.42	203.033	261.932		838	-6.80542	-5.31006	-4.18091	-2.56348	-0.30518	6.98852	21.1487	37.0178	66.1926	90.6982	140.32	156.097	225.586	260.925		838	-10.3149	-7.50732	-4.85229	-1.67847	2.2583	4.48608	11.9934	21.8811	43.1213	63.6597	109.741	137.878	194.092	231.079		838	-5.46265
839	-3.66211	-2.92969	0.67139	-4.15039	5.12695	19.3176	31.6772	32.1045	71.228	93.2007	130.31	180.45	203.583	260.59		839	-6.74438	-5.27954	-4.18091	-2.56348	-0.27466	7.04956	21.3623	37.0178	66.3757	90.8813	140.503	155.67	228.058	262.909		839	-10.3149	-7.50732	-4.91333	-1.64795	2.22778	4.39453	11.9629	21.759	42.9688	63.5376	110.168	139.069	195.007	232.513		839	-5.46265
840	-3.63159	-2.92969	0.88501	-4.21143	5.31006	19.043	31.9519	33.2947	71.1975	93.8415	130.615	180.725	203.766	259.186		840	-6.68335	-5.27954	-4.11987	-2.56348	-0.27466	7.1106	21.5454	36.9873	66.5588	91.1865	140.839	155.64	230.408	265.076		840	-10.3149	-7.50732	-4.94385	-1.58691	2.22778	4.3335	12.0544	21.637	42.9688	63.5071	110.596	140.381	196.014	233.856		840	-5.43213
841	-3.66211	-2.92969	1.06812	-4.21143	5.5542	18.8293	32.196	34.5764	71.167	94.696	130.707	181.335	203.583	257.812		841	-6.65283	-5.24902	-4.08935	-2.56348	-0.24414	7.17163	21.7285	36.8652	66.6809	91.6138	141.266	156.006	232.574	267.364		841	-10.3455	-7.50732	-5.00488	-1.52588	2.22778	4.27246	12.1765	21.5759	43.0603	63.5681	110.962	141.693	196.991	235.107		841	-5.43213
842	-3.66211	-2.92969	1.25122	-4.24194	5.76782	18.7378	32.4402	35.9497	71.0449	95.7642	130.585	182.312	203.064	256.592		842	-6.62231	-5.21851	-4.05884	-2.56348	-0.27466	7.23267	21.8506	36.6516	66.7419	92.102	141.693	156.738	234.467	269.653		842	-10.3455	-7.50732	-5.06592	-1.46484	2.2583	4.24194	12.3901	21.5149	43.2434	63.7512	111.298	142.914	197.937	236.176		842	-5.43213
843	-3.69263	-2.92969	1.40381	-4.24194	6.01196	18.7683	32.6538	37.4145	70.8313	96.9849	130.249	183.655	202.332	255.554		843	-6.65283	-5.15747	-3.9978	-2.59399	-0.27466	7.2937	21.9421	36.4075	66.7725	92.6208	142.029	157.806	235.992	271.851		843	-10.3455	-7.53784	-5.09644	-1.40381	2.31934	4.21143	12.6343	21.4844	43.457	64.0869	111.572	143.982	198.791	237.091		843	-5.40161
844	-3.72314	-2.92969	1.52588	-4.27246	6.22559	18.8904	32.8369	38.9404	70.5261	98.2971	129.7	185.303	201.447	254.852		844	-6.68335	-5.12695	-3.96728	-2.59399	-0.30518	7.32422	22.0032	36.1328	66.7725	93.2007	142.273	159.149	237	273.895		844	-10.376	-7.59888	-5.12695	-1.37329	2.41089	4.21143	12.9089	21.5149	43.6401	64.6057	111.816	144.806	199.493	237.823		844	-5.40161
845	-3.75366	-2.89917	1.58691	-4.30298	6.40869	19.0735	32.9895	40.4968	70.0989	99.5483	128.967	187.195	200.531	254.456		845	-6.71387	-5.06592	-3.93677	-2.62451	-0.33569	7.35474	22.0337	35.8276	66.7419	93.811	142.364	160.583	237.488	275.665		845	-10.376	-7.62939	-5.18799	-1.31226	2.50244	4.21143	13.2141	21.5759	43.7317	65.3686	111.999	145.325	200.043	238.373		845	-5.37109
846	-3.75366	-2.86865	1.61743	-4.3335	6.56128	19.2871	33.0505	41.9617	69.5495	100.708	128.113	189.209	199.615	254.425		846	-6.7749	-5.00488	-3.87573	-2.62451	-0.39673	7.38525	22.0032	35.4919	66.7114	94.3909	142.395	162.018	237.366	277.161		846	-10.4065	-7.72095	-5.21851	-1.28174	2.62451	4.24194	13.4888	21.6675	43.7622	66.3452	112.213	145.538	200.409	238.8		846	-5.37109
847	-3.78418	-2.86865	1.61743	-4.39453	6.68335	19.4702	33.0505	43.335	68.9087	101.685	127.258	191.254	198.822	254.761		847	-6.80542	-4.91333	-3.84521	-2.62451	-0.42725	7.41577	21.9421	35.2173	66.7114	94.9402	142.395	163.33	236.633	278.29		847	-10.4065	-7.78198	-5.21851	-1.25122	2.74658	4.30298	13.7634	21.759	43.7012	67.5049	112.457	145.477	200.592	239.075		847	-5.34058
848	-3.78418	-2.83813	1.52588	-4.45557	6.7749	19.5923	32.9285	44.5557	68.2068	102.386	126.495	193.237	198.181	255.371		848	-6.86645	-4.85229	-3.8147	-2.62451	-0.42725	7.41577	21.8201	34.9426	66.7419	95.4895	142.426	164.398	235.413	279.053		848	-10.437	-7.87353	-5.24902	-1.25122	2.86865	4.36401	14.0076	21.9116	43.5791	68.8782	112.793	145.142	200.562	239.288		848	-5.31006
849	-3.78418	-2.7771	1.40381	-4.5166	6.80542	19.6228	32.7148	45.5322	67.5049	102.875	125.854	195.068	197.693	256.195		849	-6.86645	-4.82178	-3.78418	-2.62451	-0.45776	7.44629	21.6064	34.7595	66.803	96.0388	142.609	165.07	233.704	279.51		849	-10.437	-7.96509	-5.24902	-1.25122	2.99072	4.45557	14.2517	22.0337	43.457	70.404	113.251	144.684	200.378	239.38		849	-5.24902
850	-3.75366	-2.74658	1.25122	-4.57764	6.83594	19.5923	32.3792	46.3257	66.864	103.149	125.458	196.686	197.327	257.08		850	-6.86645	-4.76074	-3.75366	-2.59399	-0.45776	7.44629	21.3623	34.5764	66.864	96.5576	142.944	165.314	231.628	279.663		850	-10.437	-8.05664	-5.24902	-1.28174	3.11279	4.54712	14.4348	22.1863	43.396	72.0215	113.892	144.165	200.043	239.441		850	-5.18799
851	-3.72314	-2.71606	1.06812	-4.63867	6.80542	19.4397	31.9824	46.875	66.2536	103.271	125.305	197.998	197.144	257.935		851	-6.83594	-4.73022	-3.72314	-2.59399	-0.45776	7.44629	21.0266	34.4849	66.8945	97.0459	143.524	165.1	229.34	279.602		851	-10.437	-8.14819	-5.24902	-1.31226	3.17383	4.63867	14.5874	22.3084	43.457	73.7305	114.655	143.616	199.585	239.441		851	-5.12695
852	-3.66211	-2.68555	0.85449	-4.66919	6.7749	19.2261	31.5552	47.2412	65.7349	103.302	125.397	198.914	197.052	258.667		852	-6.83594	-4.73022	-3.69263	-2.59399	-0.48828	7.44629	20.6604	34.4238	66.925	97.5647	144.348	164.398	226.898	279.388		852	-10.437	-8.20923	-5.24902	-1.37329	3.23486	4.76074	14.679	22.4304	43.6707	75.47	115.54	143.188	199.036	239.349		852	-5.06592
853	-3.60107	-2.65503	0.67139	-4.69971	6.74438	18.9819	31.1279	47.4548	65.2771	103.271	125.671	199.402	197.052	259.216		853	-6.7749	-4.73022	-3.69263	-2.59399	-0.48828	7.44629	20.2942	34.4238	66.8945	98.0225	145.325	163.269	224.426	279.144		853	-10.4065	-8.27026	-5.21851	-1.43433	3.2959	4.85229	14.74	22.522	44.1589	77.2095	116.516	142.853	198.486	239.197		853	-5.00488
854	-3.54004	-2.65503	0.48828	-4.69971	6.71387	18.7683	30.7922	47.6074	64.8804	103.18	126.129	199.432	197.144	259.552		854	-6.7749	-4.73022	-3.66211	-2.59399	-0.45776	7.41577	19.928	34.4543	66.803	98.3887	146.454	161.804	222.046	278.9		854	-10.376	-8.3313	-5.18799	-1.49536	3.32642	4.91333	14.7095	22.6135	44.8303	78.949	117.493	142.639	197.998	238.861		854	-4.94385
855	-3.479	-2.65503	0.30518	-4.69971	6.65283	18.5852	30.5481	47.699	64.5142	103.088	126.678	198.944	197.327	259.674		855	-6.74438	-4.76074	-3.69263	-2.59399	-0.45776	7.38525	19.5618	34.5154	66.5893	98.6938	147.614	160.065	219.788	278.809		855	-10.3149	-8.36182	-5.18799	-1.5564	3.32642	4.97436	14.6484	22.6746	45.7458	80.5969	118.378	142.578	197.662	238.342		855	-4.88281
856	-3.41797	-2.65503	0.18311	-4.66919	6.62231	18.4631	30.4565	47.7905	64.1479	102.936	127.319	197.937	197.601	259.674		856	-6.71387	-4.82178	-3.69263	-2.59399	-0.45776	7.35474	19.2871	34.6069	66.2842	98.8464	148.743	158.203	217.712	278.931		856	-10.2539	-8.36182	-5.15747	-1.61743	3.2959	4.97436	14.4959	22.7356	46.8445	82.2143	119.11	142.578	197.51	237.518		856	-4.85229
857	-3.35693	-2.68555	0.06104	-4.63867	6.56128	18.4021	30.5481	47.9126	63.7817	102.661	127.991	196.503	198.059	259.674		857	-6.71387	-4.85229	-3.69263	-2.59399	-0.42725	7.35474	19.043	34.729	65.8569	98.8769	149.75	156.28	215.851	279.358		857	-10.1929	-8.39233	-5.12695	-1.67847	3.26538	4.97436	14.3127	22.7966	48.0347	83.7402	119.598	142.609	197.601	236.45		857	-4.85229
858	-3.32642	-2.71606	0	-4.60815	6.50024	18.4631	30.8227	48.0042	63.3545	102.264	128.723	194.702	198.7	259.766		858	-6.71387	-4.91333	-3.72314	-2.59399	-0.39673	7.32422	18.8904	34.9121	65.2771	98.7244	150.604	154.419	214.294	280.09		858	-10.1318	-8.39233	-5.12695	-1.70898	3.20435	4.91333	14.0991	22.8882	49.2249	85.1745	119.72	142.67	197.968	235.077		858	-4.85229
859	-3.32642	-2.74658	-0.03052	-4.54712	6.43921	18.5852	31.2195	48.0652	62.8662	101.715	129.517	192.718	199.585	260.04		859	-6.71387	-5.00488	-3.72314	-2.56348	-0.33569	7.2937	18.8293	35.0952	64.6362	98.4802	151.215	152.679	213.013	281.128		859	-10.0403	-8.36182	-5.09644	-1.70898	3.11279	4.82178	13.8245	22.9797	50.3845	86.4868	119.476	142.731	198.547	233.52		859	-4.88281
860	-3.32642	-2.7771	-0.06104	-4.5166	6.34766	18.7683	31.7383	48.0652	62.3474	100.983	130.31	190.643	200.836	260.559		860	-6.71387	-5.06592	-3.69263	-2.56348	-0.30518	7.2937	18.8293	35.2783	63.8733	98.0835	151.611	151.093	212.036	282.44		860	-9.97925	-8.3313	-5.06592	-1.70898	3.02124	4.73022	13.5803	23.1018	51.3916	87.738	118.805	142.731	199.28	231.842		860	-4.94385
861	-3.38745	-2.83813	-0.09155	-4.45557	6.22559	18.9819	32.3181	47.9431	61.7981	100.128	131.134	188.69	202.454	261.322		861	-6.71387	-5.12695	-3.66211	-2.53296	-0.21362	7.2937	18.8904	35.4919	63.0798	97.6257	151.764	149.689	211.334	283.874		861	-9.88769	-8.3313	-5.0354	-1.70898	2.92969	4.60815	13.3057	23.2544	52.2461	88.8977	117.706	142.761	200.134	230.133		861	-5.0354
862	-3.41797	-2.83813	-0.12207	-4.39453	6.073	19.2261	32.8369	47.6684	61.2488	99.1516	131.958	186.951	204.437	262.39		862	-6.71387	-5.15747	-3.60107	-2.47192	-0.15259	7.2937	18.9819	35.7056	62.2559	97.1374	151.703	148.468	210.937	285.278		862	-9.82666	-8.27026	-5.00488	-1.67847	2.80762	4.5166	13.0615	23.4375	52.887	89.9658	116.18	142.792	200.989	228.577		862	-5.09644
863	-3.479	-2.86865	-0.15259	-4.3335	5.88989	19.4397	33.2947	47.2412	60.73	98.1445	132.721	185.547	206.757	263.611		863	-6.71387	-5.21851	-3.50952	-2.44141	-0.06104	7.2937	19.1345	35.9192	61.5234	96.6492	151.489	147.461	210.815	286.377		863	-9.76562	-8.23975	-4.94385	-1.61743	2.68555	4.42505	12.8174	23.6206	53.3752	91.0034	114.319	142.853	201.843	227.203		863	-5.18799
864	-3.54004	-2.86865	-0.21362	-4.27246	5.70679	19.6228	33.6304	46.6614	60.2417	97.1069	133.423	184.479	209.32	264.923		864	-6.71387	-5.21851	-3.38745	-2.38037	0	7.2937	19.2871	36.1023	60.9131	96.1914	151.154	146.637	210.968	286.987		864	-9.70459	-8.20923	-4.88281	-1.58691	2.56348	4.36401	12.5732	23.7732	53.6804	91.98	112.122	142.975	202.576	226.166		864	-5.27954
865	-3.60107	-2.86865	-0.27466	-4.18091	5.49316	19.7754	33.844	45.9595	59.845	96.1304	134.003	183.655	211.945	266.235		865	-6.74438	-5.21851	-3.26538	-2.31934	0.03052	7.26318	19.5007	36.2854	60.4248	95.7642	150.726	146.027	211.365	286.865		865	-9.67407	-8.14819	-4.79126	-1.52588	2.47192	4.36401	12.3596	23.9258	53.8635	92.926	109.711	143.188	203.217	225.433		865	-5.34058
866	-3.66211	-2.86865	-0.33569	-4.11987	5.31006	19.8975	33.905	45.1965	59.5703	95.2148	134.46	183.014	214.508	267.364		866	-6.74438	-5.18799	-3.14331	-2.28882	0.06104	7.23267	19.6838	36.438	60.1501	95.3674	150.269	145.63	212.067	285.889		866	-9.64355	-8.11767	-4.69971	-1.49536	2.38037	4.39453	12.1765	24.0173	53.9246	93.8415	107.147	143.494	203.735	225.037		866	-5.37109
867	-3.72314	-2.83813	-0.39673	-4.02832	5.12695	19.9585	33.844	44.4336	59.4177	94.4214	134.796	182.465	216.766	268.28		867	-6.74438	-5.15747	-3.02124	-2.28882	0.06104	7.17163	19.8975	36.56	60.0891	95.0623	149.811	145.447	213.013	283.997		867	-9.61304	-8.08716	-4.60815	-1.49536	2.28882	4.48608	11.9629	24.0784	53.9246	94.7571	104.492	143.89	204.163	224.915		867	-5.43213
868	-3.75366	-2.7771	-0.45776	-3.93677	4.97436	19.9585	33.6609	43.7622	59.3262	93.75	134.979	181.885	218.597	268.89		868	-6.74438	-5.09644	-2.89917	-2.28882	0.06104	7.1106	20.1111	36.6821	60.2112	94.8181	149.322	145.477	214.203	281.25		868	-9.61304	-8.05664	-4.5166	-1.49536	2.22778	4.63867	11.7798	24.0479	53.833	95.6421	101.868	144.409	204.559	225.006		868	-5.43213
869	-3.78418	-2.74658	-0.48828	-3.84521	4.88281	19.8975	33.3557	43.1824	59.2957	93.1702	135.01	181.274	219.818	269.134		869	-6.74438	-5.0354	-2.80762	-2.28882	0.03052	7.04956	20.3247	36.8042	60.4858	94.635	148.865	145.721	215.637	277.832		869	-9.61304	-8.02612	-4.45557	-1.49536	2.19727	4.85229	11.5967	24.0173	53.6804	96.4355	99.3347	144.958	204.895	225.22		869	-5.46265
870	-3.8147	-2.68555	-0.5188	-3.78418	4.88281	19.8059	33.02	42.7856	59.2957	92.6819	134.857	180.603	220.367	269.043		870	-6.74438	-4.97436	-2.7771	-2.34985	0.03052	6.95801	20.5383	36.8957	60.9131	94.4824	148.407	146.179	217.255	273.987		870	-9.64355	-8.02612	-4.39453	-1.52588	2.13623	5.09644	11.4441	23.9258	53.4668	97.1069	96.9849	145.569	205.231	225.433		870	-5.46265
871	-3.87573	-2.62451	-0.48828	-3.75366	4.94385	19.6838	32.6233	42.511	59.2957	92.2852	134.521	179.993	220.184	268.585		871	-6.71387	-4.94385	-2.74658	-2.41089	0	6.89697	20.7214	37.0178	61.4319	94.3909	147.919	146.79	219.025	270.081		871	-9.67407	-8.05664	-4.36401	-1.58691	2.10571	5.37109	11.2915	23.8342	53.2227	97.6562	94.8181	146.118	205.566	225.555		871	-5.46265
872	-3.90625	-2.56348	-0.45776	-3.75366	5.09644	19.5618	32.2266	42.3889	59.2651	91.9495	133.972	179.565	219.33	267.822		872	-6.71387	-4.88281	-2.71606	-2.47192	0	6.83594	20.9351	37.1399	62.0117	94.3298	147.43	147.552	220.886	266.418		872	-9.70459	-8.05664	-4.36401	-1.64795	2.10571	5.64575	11.1694	23.7732	52.948	97.9919	92.8955	146.606	205.902	225.555		872	-5.49316
873	-3.93677	-2.50244	-0.42725	-3.78418	5.27954	19.4397	31.8298	42.3279	59.1736	91.6748	133.24	179.474	217.834	266.785		873	-6.65283	-4.85229	-2.74658	-2.56348	-0.03052	6.83594	21.1487	37.323	62.6221	94.2383	146.942	148.407	222.717	263.275		873	-9.76562	-8.08716	-4.3335	-1.70898	2.0752	5.95093	11.0779	23.6816	52.6733	98.114	91.2476	146.973	206.238	225.342		873	-5.49316
874	-3.9978	-2.44141	-0.36621	-3.8147	5.52368	19.3787	31.4941	42.3889	58.9905	91.4001	132.294	179.871	215.79	265.533		874	-6.62231	-4.82178	-2.7771	-2.62451	-0.06104	6.83594	21.3318	37.5061	63.2629	94.1467	146.484	149.292	224.487	260.956		874	-9.79614	-8.11767	-4.3335	-1.7395	2.0752	6.22559	11.0168	23.6206	52.4292	97.9919	89.9048	147.156	206.543	225.006		874	-5.49316
875	-4.05884	-2.41089	-0.30518	-3.87573	5.76782	19.3787	31.2195	42.45	58.8074	91.156	131.256	180.786	213.318	264.099		875	-6.56128	-4.79126	-2.80762	-2.68555	-0.06104	6.86645	21.5149	37.7197	63.9038	93.9941	146.057	150.208	226.074	259.491		875	-9.82666	-8.14819	-4.36401	-1.80054	2.0752	6.50024	10.9863	23.5901	52.2766	97.6257	88.8672	147.186	206.848	224.579		875	-5.49316
876	-4.08935	-2.38037	-0.27466	-3.96728	5.98144	19.4702	30.9753	42.5415	58.5632	90.9119	130.188	182.251	210.571	262.482		876	-6.50024	-4.79126	-2.86865	-2.74658	-0.06104	6.92749	21.7285	37.9944	64.5142	93.7805	145.63	151.154	227.386	258.911		876	-9.82666	-8.17871	-4.36401	-1.80054	2.0752	6.71387	10.9558	23.5291	52.2461	97.0459	88.1348	147.003	207.153	224.182		876	-5.49316
877	-4.11987	-2.38037	-0.24414	-4.05884	6.16455	19.6228	30.8533	42.6636	58.3191	90.6982	129.211	184.204	207.672	260.742		877	-6.43921	-4.79126	-2.89917	-2.7771	-0.06104	7.04956	21.8811	38.2996	65.094	93.4143	145.203	152.13	228.394	259.125		877	-9.85718	-8.20923	-4.39453	-1.77002	2.0752	6.92749	10.9863	23.468	52.3682	96.2219	87.6465	146.728	207.397	223.877		877	-5.49316
878	-4.15039	-2.34985	-0.24414	-4.18091	6.2561	19.8364	30.7922	42.7856	58.075	90.5456	128.387	186.523	204.773	258.911		878	-6.34766	-4.82178	-2.92969	-2.80762	-0.09155	7.20215	22.0337	38.6352	65.6128	92.9565	144.775	153.168	229.034	259.918		878	-9.82666	-8.20923	-4.39453	-1.7395	2.10571	7.1106	11.0168	23.3765	52.6123	95.2148	87.3718	146.423	207.672	223.785		878	-5.46265
879	-4.18091	-2.31934	-0.24414	-4.30298	6.31714	20.1111	30.7922	42.9382	57.9224	90.4846	127.808	188.965	202.087	257.019		879	-6.28662	-4.85229	-2.92969	-2.80762	-0.09155	7.41577	22.1863	38.9709	66.0705	92.3462	144.318	154.327	229.309	261.139		879	-9.82666	-8.20923	-4.39453	-1.70898	2.13623	7.20215	11.0779	23.2544	52.9785	94.0857	87.3413	146.118	207.886	223.968		879	-5.43213
880	-4.18091	-2.31934	-0.27466	-4.45557	6.28662	20.3552	30.8533	43.1213	57.8308	90.5151	127.594	191.376	199.829	255.157		880	-6.22559	-4.88281	-2.9602	-2.80762	-0.12207	7.69043	22.2778	39.3066	66.4062	91.6138	143.829	155.701	229.218	262.512		880	-9.79614	-8.20923	-4.39453	-1.64795	2.16675	7.2937	11.1694	23.1018	53.4668	92.804	87.4329	145.935	208.038	224.396		880	-5.40161
881	-4.15039	-2.28882	-0.27466	-4.57764	6.22559	20.5689	30.9448	43.335	57.8613	90.7593	127.686	193.573	198.181	253.387		881	-6.13403	-4.88281	-2.92969	-2.7771	-0.18311	7.96509	22.3084	39.6423	66.6199	90.7593	143.28	157.318	228.851	263.885		881	-9.76562	-8.17871	-4.39453	-1.58691	2.19727	7.32422	11.2305	22.8882	53.9856	91.4612	87.677	145.935	208.16	225.128		881	-5.34058
882	-4.11987	-2.2583	-0.30518	-4.73022	6.10352	20.7214	31.0669	43.5791	58.075	91.217	128.082	195.374	197.357	251.801		882	-6.10352	-4.91333	-2.92969	-2.7771	-0.24414	8.3313	22.3389	39.9475	66.6809	89.8437	142.7	159.241	228.21	265.106		882	-9.73511	-8.17871	-4.36401	-1.52588	2.19727	7.2937	11.322	22.6746	54.5349	90.0574	88.0737	146.118	208.221	226.135		882	-5.27954
883	-4.08935	-2.2583	-0.36621	-4.88281	5.95093	20.813	31.2195	43.8538	58.4106	91.9495	128.754	196.747	197.51	250.427		883	-6.04248	-4.94385	-2.89917	-2.74658	-0.30518	8.69751	22.2778	40.1917	66.5893	88.8977	142.151	161.499	227.447	266.083		883	-9.67407	-8.14819	-4.30298	-1.46484	2.22778	7.26318	11.3831	22.4609	54.9927	88.623	88.5925	146.454	208.191	227.295		883	-5.21851
884	-4.05884	-2.2583	-0.39673	-5.00488	5.79834	20.813	31.3721	44.1284	58.9294	92.987	129.578	197.632	198.639	249.359		884	-6.01196	-4.94385	-2.89917	-2.74658	-0.39673	9.06372	22.2168	40.3747	66.3757	87.9211	141.663	164.032	226.624	266.815		884	-9.64355	-8.11767	-4.27246	-1.43433	2.19727	7.20215	11.4441	22.2778	55.3894	87.1277	89.3249	146.912	208.16	228.607		884	-5.15747
885	-3.9978	-2.2583	-0.45776	-5.12695	5.61523	20.7214	31.5247	44.3725	59.6313	94.3603	130.432	198.029	200.775	248.596		885	-5.98144	-4.94385	-2.89917	-2.71606	-0.48828	9.42993	22.0642	40.4663	66.0705	87.0056	141.327	166.779	225.83	267.242		885	-9.61304	-8.11767	-4.21143	-1.43433	2.19727	7.14111	11.5051	22.0947	55.6641	85.6323	90.2405	147.4	208.099	229.98		885	-5.12695
886	-3.96728	-2.2583	-0.5188	-5.21851	5.43213	20.5689	31.7078	44.5862	60.4858	96.0693	131.287	197.998	203.735	248.108		886	-5.95093	-4.94385	-2.89917	-2.74658	-0.57983	9.76562	21.9116	40.4663	65.7349	86.1511	141.174	169.617	225.037	267.426		886	-9.61304	-8.08716	-4.18091	-1.43433	2.13623	7.08008	11.5356	21.9727	55.8167	84.137	91.4307	147.766	208.099	231.354		886	-5.09644
887	-3.90625	-2.28882	-0.57983	-5.27954	5.21851	20.3857	31.8604	44.7388	61.4624	98.053	132.08	197.571	207.336	247.864		887	-5.95093	-4.91333	-2.89917	-2.7771	-0.67139	10.0708	21.6675	40.3747	65.3686	85.4187	141.174	172.394	224.335	267.364		887	-9.58252	-8.08716	-4.11987	-1.46484	2.0752	7.01904	11.5967	21.8811	55.8472	82.6721	92.8345	148.01	208.221	232.697		887	-5.09644
888	-3.87573	-2.31934	-0.64087	-5.34058	4.97436	20.2026	32.0434	44.8303	62.5305	100.281	132.721	196.777	211.334	247.803		888	-5.98144	-4.91333	-2.89917	-2.80762	-0.76294	10.3149	21.4233	40.1917	65.0329	84.8389	141.296	174.896	223.663	267.09		888	-9.58252	-8.05664	-4.08935	-1.49536	2.04468	6.95801	11.6272	21.8506	55.7861	81.2378	94.4519	147.98	208.496	233.917		888	-5.09644
889	-3.84521	-2.34985	-0.67139	-5.37109	4.73022	20.0195	32.1655	44.8608	63.5986	102.631	133.209	195.679	215.393	247.864		889	-5.98144	-4.88281	-2.92969	-2.86865	-0.85449	10.4675	21.1487	39.917	64.7583	84.4727	141.51	177.063	222.992	266.541		889	-9.58252	-8.05664	-4.05884	-1.5564	1.98364	6.92749	11.7188	21.8506	55.6335	79.8645	96.2524	147.736	208.984	234.955		889	-5.12695
890	-3.8147	-2.41089	-0.7019	-5.37109	4.48608	19.8669	32.2571	44.8608	64.6362	105.041	133.606	194.244	219.269	247.955		890	-6.01196	-4.88281	-2.92969	-2.92969	-0.94604	10.5591	20.8435	39.5813	64.5447	84.3201	141.724	178.772	222.321	265.747		890	-9.61304	-8.02612	-4.05884	-1.58691	1.92261	6.92749	11.8103	21.9116	55.4199	78.6133	98.2056	147.278	209.656	235.748		890	-5.18799
891	-3.78418	-2.44141	-0.73242	-5.37109	4.21143	19.7754	32.2876	44.7998	65.6128	107.361	133.881	192.505	222.687	248.077		891	-6.073	-4.85229	-2.9602	-2.99072	-0.97656	10.5591	20.5078	39.154	64.3921	84.3811	141.876	179.932	221.619	264.679		891	-9.64355	-8.02612	-4.02832	-1.61743	1.86157	6.95801	11.9018	21.9727	55.1453	77.5146	100.189	146.667	210.51	236.298		891	-5.24902
892	-3.72314	-2.50244	-0.7019	-5.34058	3.96728	19.6838	32.2266	44.7082	66.4673	109.467	134.064	190.521	225.525	248.169		892	-6.10352	-4.85229	-2.99072	-3.05176	-1.00708	10.5286	20.2026	38.6658	64.27	84.6557	141.907	180.603	220.886	263.336		892	-9.67407	-8.02612	-4.02832	-1.64795	1.83105	6.95801	12.0544	22.0947	54.8096	76.5991	102.112	145.966	211.517	236.511		892	-5.31006
893	-3.69263	-2.53296	-0.7019	-5.27954	3.75366	19.6533	32.074	44.6472	67.1387	111.328	134.155	188.354	227.661	248.26		893	-6.16455	-4.88281	-3.02124	-3.14331	-1.0376	10.4065	19.928	38.1775	64.1785	85.0525	141.785	180.786	220.154	261.749		893	-9.73511	-8.02612	-4.02832	-1.67847	1.80054	6.98852	12.207	22.2168	54.4128	75.8667	103.973	145.264	212.555	236.359		893	-5.40161
894	-3.63159	-2.56348	-0.67139	-5.21851	3.57056	19.5923	31.7993	44.5862	67.5964	112.793	134.216	186.188	229.065	248.322		894	-6.19507	-4.91333	-3.05176	-3.20435	-1.0376	10.2844	19.6533	37.6587	64.0564	85.5408	141.51	180.572	219.482	259.979		894	-9.76562	-8.05664	-4.02832	-1.67847	1.80054	7.01904	12.3901	22.3389	53.9551	75.3479	105.621	144.684	213.623	235.84		894	-5.52368
895	-3.57056	-2.59399	-0.64087	-5.12695	3.44849	19.5618	31.4026	44.5251	67.8406	113.831	134.186	184.082	229.767	248.383		895	-6.22559	-4.94385	-3.08228	-3.26538	-1.0376	10.1013	19.4397	37.1704	63.9648	86.1206	141.083	180.054	218.872	258.179		895	-9.82666	-8.05664	-4.02832	-1.67847	1.77002	7.04956	12.5732	22.4304	53.4058	75.0732	107.086	144.226	214.569	234.985		895	-5.61523
896	-3.50952	-2.56348	-0.61035	-5.0354	3.35693	19.5312	30.8838	44.4641	67.9016	114.441	134.125	182.281	229.828	248.352		896	-6.2561	-5.0354	-3.11279	-3.32642	-1.0376	9.91821	19.2566	36.6821	63.8428	86.6394	140.594	179.321	218.414	256.378		896	-9.85718	-8.08716	-4.02832	-1.67847	1.77002	7.04956	12.7258	22.522	52.7954	75.0122	108.276	143.921	215.332	233.795		896	-5.7373
897	-3.44849	-2.53296	-0.57983	-4.97436	3.32642	19.5007	30.2429	44.4031	67.749	114.624	133.972	180.847	229.309	248.23		897	-6.2561	-5.12695	-3.14331	-3.38745	-1.0376	9.73511	19.104	36.2549	63.7207	87.1277	140.015	178.467	218.079	254.73		897	-9.88769	-8.14819	-4.02832	-1.64795	1.77002	7.04956	12.8784	22.583	52.0935	75.1953	109.222	143.738	215.851	232.361		897	-5.85937
898	-3.38745	-2.50244	-0.54932	-4.91333	3.32642	19.4702	29.541	44.342	67.5049	114.38	133.759	179.871	228.394	247.925		898	-6.22559	-5.24902	-3.17383	-3.44849	-1.0376	9.552	18.9819	35.8887	63.5986	87.4939	139.435	177.582	217.834	253.296		898	-9.94873	-8.17871	-3.9978	-1.58691	1.77002	6.98852	13.031	22.644	51.3306	75.5615	109.863	143.646	216.034	230.804		898	-5.92041
899	-3.32642	-2.41089	-0.5188	-4.85229	3.35693	19.4092	28.7781	44.22	67.1692	113.77	133.484	179.352	227.142	247.437		899	-6.16455	-5.34058	-3.20435	-3.50952	-1.0376	9.3689	18.8599	35.553	63.446	87.738	138.916	176.758	217.651	252.167		899	-9.97925	-8.23975	-3.9978	-1.52588	1.77002	6.92749	13.1226	22.644	50.5676	76.0803	110.26	143.585	215.851	229.187		899	-6.01196
900	-3.32642	-2.31934	-0.5188	-4.85229	3.38745	19.3787	28.0151	44.0674	66.864	112.854	133.179	179.23	225.677	246.735		900	-6.13403	-5.46265	-3.23486	-3.57056	-1.0376	9.18579	18.7378	35.2783	63.324	87.8601	138.428	176.025	217.468	251.373		900	-10.0098	-8.27026	-3.96728	-1.46484	1.77002	6.86645	13.1531	22.644	49.8657	76.7212	110.443	143.524	215.271	227.6		900	-6.04248
901	-3.32642	-2.19727	-0.5188	-4.88281	3.38745	19.3481	27.3132	43.8843	66.5893	111.664	132.843	179.382	224.121	245.941		901	-6.073	-5.5542	-3.26538	-3.66211	-1.0376	9.00268	18.6462	35.0342	63.2324	87.8296	137.97	175.476	217.194	250.916		901	-10.0403	-8.30078	-3.96728	-1.37329	1.7395	6.74438	13.1836	22.644	49.1943	77.4231	110.382	143.372	214.294	226.105		901	-6.04248
902	-3.32642	-2.10571	-0.5188	-4.91333	3.38745	19.3176	26.7029	43.5791	66.4062	110.291	132.507	179.596	222.504	245.148		902	-5.98144	-5.64575	-3.26538	-3.72314	-1.0376	8.8501	18.5547	34.8205	63.2324	87.738	137.573	175.14	216.797	250.732		902	-10.0708	-8.3313	-3.93677	-1.25122	1.70898	6.62231	13.1531	22.6135	48.645	78.125	110.168	143.127	213.013	224.762		902	-6.04248
903	-3.38745	-1.98364	-0.48828	-5.00488	3.35693	19.2566	26.2146	43.2434	66.3757	108.765	132.202	179.718	220.947	244.507		903	-5.92041	-5.70679	-3.26538	-3.78418	-1.0376	8.69751	18.4631	34.6375	63.324	87.5854	137.177	175.018	216.217	250.885		903	-10.1013	-8.36182	-3.93677	-1.12915	1.67847	6.50024	13.1226	22.583	48.1872	78.7659	109.833	142.731	211.487	223.541		903	-6.04248
904	-3.41797	-1.89209	-0.48828	-5.06592	3.2959	19.165	25.8484	42.8162	66.4673	107.208	131.989	179.657	219.482	244.232		904	-5.88989	-5.70679	-3.26538	-3.8147	-1.06812	8.57544	18.3716	34.4543	63.5986	87.4329	136.749	175.11	215.485	251.282		904	-10.1318	-8.36182	-3.90625	-1.00708	1.64795	6.37817	13.0615	22.5525	47.8821	79.2847	109.436	142.273	209.839	222.443		904	-6.01196
905	-3.44849	-1.80054	-0.45776	-5.15747	3.17383	19.043	25.6653	42.2974	66.6504	105.652	131.897	179.291	218.109	244.507		905	-5.82886	-5.70679	-3.23486	-3.8147	-1.06812	8.42285	18.3105	34.3323	64.0564	87.3718	136.23	175.354	214.569	251.923		905	-10.1623	-8.36182	-3.90625	-0.88501	1.58691	6.2561	12.97	22.583	47.7295	79.6814	109.009	141.693	208.16	221.436		905	-5.95093
906	-3.479	-1.77002	-0.39673	-5.21851	3.05176	18.8904	25.6348	41.748	66.9556	104.187	131.927	178.65	216.797	245.422		906	-5.79834	-5.64575	-3.23486	-3.78418	-1.06812	8.30078	18.2495	34.2102	64.6973	87.3718	135.59	175.69	213.623	252.777		906	-10.1929	-8.3313	-3.90625	-0.82397	1.52588	6.16455	12.9089	22.644	47.6684	79.895	108.612	141.113	206.635	220.459		906	-5.92041
907	-3.50952	-1.7395	-0.36621	-5.24902	2.92969	18.6768	25.7263	41.1072	67.3218	102.814	132.141	177.795	215.607	247.009		907	-5.76782	-5.58472	-3.20435	-3.72314	-1.06812	8.17871	18.2495	34.1187	65.5212	87.5244	134.857	176.056	212.646	253.815		907	-10.2539	-8.30078	-3.90625	-0.76294	1.49536	6.10352	12.7869	22.7661	47.6684	79.9561	108.276	140.533	205.353	219.421		907	-5.88989
908	-3.50952	-1.7395	-0.30518	-5.24902	2.7771	18.4326	25.9094	40.4053	67.688	101.562	132.568	176.88	214.416	249.176		908	-5.76782	-5.52368	-3.17383	-3.63159	-1.09863	8.05664	18.219	34.0576	66.5283	87.8296	134.003	176.3	211.731	254.974		908	-10.2844	-8.27026	-3.93677	-0.79346	1.43433	6.073	12.6953	22.9492	47.76	79.895	108.063	140.015	204.376	218.353		908	-5.85937
909	-3.50952	-1.77002	-0.27466	-5.24902	2.59399	18.158	26.1841	39.6728	68.0237	100.464	133.24	175.995	213.257	251.801		909	-5.7373	-5.43213	-3.14331	-3.54004	-1.12915	7.96509	18.219	34.0576	67.6575	88.2874	133.087	176.392	210.968	256.195		909	-10.3149	-8.23975	-3.96728	-0.85449	1.34277	6.073	12.5427	23.2239	47.9126	79.7424	108.002	139.587	203.796	217.194		909	-5.85937
910	-3.50952	-1.83105	-0.24414	-5.18799	2.44141	17.8833	26.4893	38.9404	68.2373	99.4873	134.125	175.293	212.097	254.639		910	-5.7373	-5.37109	-3.14331	-3.41797	-1.15967	7.84302	18.219	34.0881	68.8171	88.8977	132.172	176.239	210.358	257.477		910	-10.3149	-8.20923	-3.9978	-1.00708	1.28174	6.13403	12.4207	23.5596	48.0957	79.4983	108.154	139.282	203.583	215.942		910	-5.82886
911	-3.479	-1.86157	-0.24414	-5.12695	2.31934	17.5781	26.7944	38.2385	68.3594	98.6328	135.284	174.896	210.907	257.416		911	-5.70679	-5.27954	-3.11279	-3.2959	-1.2207	7.75146	18.219	34.2407	70.0073	89.5996	131.226	175.751	209.93	258.759		911	-10.3455	-8.20923	-4.02832	-1.19019	1.2207	6.2561	12.2681	23.9258	48.3093	79.2541	108.49	139.099	203.705	214.6		911	-5.79834
912	-3.479	-1.92261	-0.24414	-5.0354	2.19727	17.3035	27.0691	37.5977	68.2678	97.8393	136.627	174.866	209.747	259.827		912	-5.70679	-5.21851	-3.11279	-3.20435	-1.28174	7.62939	18.1885	34.4238	71.106	90.4541	130.371	174.927	209.686	260.01		912	-10.3455	-8.20923	-4.05884	-1.43433	1.15967	6.40869	12.1155	24.353	48.523	79.01	109.009	139.008	204.193	213.226		912	-5.76782
913	-3.50952	-1.95312	-0.27466	-4.94385	2.13623	17.0593	27.3132	37.1094	67.9626	97.168	138.153	175.201	208.679	261.658		913	-5.70679	-5.18799	-3.11279	-3.11279	-1.37329	7.50732	18.1274	34.729	72.113	91.3391	129.578	173.828	209.564	261.23		913	-10.3149	-8.23975	-4.08935	-1.70898	1.06812	6.62231	12.0239	24.7497	48.7671	78.7659	109.68	138.947	204.895	211.853		913	-5.7373
914	-3.50952	-1.98364	-0.30518	-4.88281	2.10571	16.8152	27.4963	36.7737	67.5049	96.5576	139.77	175.842	207.764	262.726		914	-5.70679	-5.12695	-3.11279	-3.05176	-1.46484	7.41577	18.0664	35.0952	72.9675	92.2546	128.906	172.455	209.534	262.421		914	-10.2844	-8.27026	-4.11987	-1.98364	1.00708	6.89697	11.9324	25.1465	48.9807	78.5828	110.443	138.947	205.78	210.51		914	-5.7373
915	-3.54004	-2.01416	-0.36621	-4.82178	2.13623	16.6016	27.6184	36.6516	66.864	96.0388	141.357	176.758	207.062	263		915	-5.70679	-5.12695	-3.11279	-2.99072	-1.5564	7.32422	18.0054	35.4919	73.6389	93.1091	128.357	170.929	209.564	263.58		915	-10.2234	-8.30078	-4.15039	-2.2583	0.94604	7.20215	11.9324	25.4517	49.1943	78.4607	111.176	138.947	206.787	209.32		915	-5.76782
916	-3.60107	-2.01416	-0.42725	-4.82178	2.19727	16.4185	27.6794	36.7737	66.1011	95.6116	142.792	177.765	206.635	262.451		916	-5.7373	-5.09644	-3.11279	-2.9602	-1.61743	7.23267	17.9443	35.9497	74.1272	93.8721	127.93	169.281	209.564	264.679		916	-10.1929	-8.3313	-4.18091	-2.53296	0.88501	7.50732	11.9629	25.6958	49.3469	78.4302	111.847	138.885	207.825	208.282		916	-5.79834
917	-3.63159	-2.01416	-0.45776	-4.82178	2.2583	16.2659	27.71	37.1704	65.3076	95.3064	144.043	178.802	206.512	261.2		917	-5.7373	-5.09644	-3.11279	-2.9602	-1.67847	7.17163	17.8833	36.377	74.4324	94.5435	127.655	167.572	209.534	265.717		917	-10.1318	-8.36182	-4.18091	-2.7771	0.82397	7.84302	12.0544	25.8179	49.408	78.4912	112.396	138.763	208.862	207.458		917	-5.82886
918	-3.63159	-2.01416	-0.48828	-4.85229	2.38037	16.1438	27.6794	37.8418	64.5142	95.1233	144.989	179.749	206.726	259.369		918	-5.76782	-5.09644	-3.11279	-2.99072	-1.70898	7.1106	17.8833	36.8042	74.5544	95.0012	127.533	165.863	209.503	266.663		918	-10.0708	-8.39233	-4.15039	-2.99072	0.79346	8.17871	12.207	25.9094	49.408	78.6438	112.762	138.519	209.839	206.909		918	-5.92041
919	-3.66211	-1.98364	-0.5188	-4.88281	2.47192	16.0522	27.6489	38.7573	63.7512	95.0928	145.599	180.511	207.245	257.172		919	-5.82886	-5.09644	-3.14331	-3.02124	-1.70898	7.1106	17.8833	37.2009	74.5544	95.3064	127.533	164.124	209.442	267.456		919	-10.0403	-8.42285	-4.15039	-3.14331	0.76294	8.5144	12.3596	25.9094	49.2554	78.8574	112.946	138.214	210.663	206.635		919	-6.01196
920	-3.66211	-1.95312	-0.5188	-4.97436	2.56348	16.0522	27.6489	39.8559	63.1409	95.2454	145.843	181.091	208.008	254.761		920	-5.85937	-5.09644	-3.14331	-3.05176	-1.70898	7.14111	17.9443	37.5366	74.3713	95.4285	127.594	162.415	209.412	268.036		920	-10.0098	-8.42285	-4.11987	-3.2959	0.76294	8.78906	12.5427	25.9094	49.0112	79.1321	113.007	137.817	211.273	206.604		920	-6.10352
921	-3.66211	-1.92261	-0.5188	-5.06592	2.65503	16.1133	27.6184	41.1072	62.6221	95.5505	145.752	181.458	208.893	252.319		921	-5.88989	-5.09644	-3.14331	-3.05176	-1.64795	7.20215	18.0359	37.7808	74.1272	95.3674	127.747	160.706	209.473	268.341		921	-10.0098	-8.42285	-4.08935	-3.38745	0.76294	9.0332	12.7258	25.8789	48.645	79.4067	112.946	137.329	211.7	206.879		921	-6.22559
922	-3.63159	-1.86157	-0.48828	-5.12695	2.68555	16.2964	27.6489	42.4194	62.2253	96.0388	145.386	181.702	209.808	249.939		922	-5.92041	-5.09644	-3.14331	-3.08228	-1.58691	7.2937	18.1885	37.9944	73.761	95.1538	127.93	158.966	209.625	268.341		922	-9.97925	-8.42285	-4.08935	-3.41797	0.79346	9.24683	12.9089	25.8484	48.2178	79.6509	112.885	136.81	211.884	207.367		922	-6.34766
923	-3.63159	-1.83105	-0.48828	-5.21851	2.68555	16.5405	27.71	43.7622	61.9507	96.6797	144.775	181.854	210.632	247.711		923	-5.95093	-5.12695	-3.14331	-3.08228	-1.46484	7.41577	18.3411	38.1165	73.3642	94.8486	128.113	157.227	209.961	267.975		923	-9.97925	-8.42285	-4.05884	-3.44849	0.88501	9.3689	13.092	25.8484	47.7295	79.8645	112.823	136.23	211.792	208.099		923	-6.43921
924	-3.63159	-1.80054	-0.48828	-5.31006	2.62451	16.8457	27.771	44.9829	61.7676	97.4731	144.012	181.976	211.304	245.666		924	-5.98144	-5.12695	-3.14331	-3.08228	-1.34277	7.56836	18.5242	38.2385	72.9065	94.4519	128.235	155.487	210.449	267.212		924	-9.94873	-8.42285	-4.05884	-3.41797	0.97656	9.42993	13.2141	25.8789	47.2107	80.0476	112.854	135.651	211.456	209.045		924	-6.56128
925	-3.63159	-1.80054	-0.45776	-5.40161	2.53296	17.2424	27.8625	46.051	61.7065	98.3887	143.219	182.129	211.7	243.805		925	-6.01196	-5.12695	-3.17383	-3.05176	-1.19019	7.72095	18.7378	38.3301	72.4487	93.9636	128.296	153.717	211.09	266.113		925	-9.94873	-8.42285	-4.08935	-3.35693	1.09863	9.39941	13.3362	25.9094	46.6919	80.1697	113.007	135.071	210.937	210.205		925	-6.65283
926	-3.63159	-1.80054	-0.45776	-5.49316	2.41089	17.6697	27.9541	46.9055	61.6455	99.3042	142.487	182.343	211.853	242.157		926	-6.04248	-5.12695	-3.14331	-3.02124	-1.0376	7.90405	18.9514	38.3911	72.0215	93.4448	128.265	152.008	211.914	264.679		926	-9.91821	-8.42285	-4.08935	-3.26538	1.25122	9.33838	13.4277	25.9705	46.2036	80.2307	113.281	134.583	210.297	211.609		926	-6.74438
927	-3.66211	-1.80054	-0.45776	-5.58472	2.2583	18.0969	28.0762	47.5464	61.6455	100.25	141.846	182.617	211.731	240.753		927	-6.073	-5.15747	-3.14331	-3.02124	-0.88501	8.08716	19.1956	38.4827	71.6553	92.865	128.174	150.391	212.891	263		927	-9.88769	-8.42285	-4.11987	-3.11279	1.43433	9.21631	13.4582	26.001	45.8069	80.2917	113.739	134.155	209.625	213.226		927	-6.80542
928	-3.66211	-1.80054	-0.45776	-5.64575	2.10571	18.4936	28.1677	48.0042	61.6455	101.044	141.418	182.953	211.456	239.593		928	-6.10352	-5.15747	-3.14331	-3.02124	-0.76294	8.23975	19.5007	38.5742	71.3806	92.2241	127.93	148.834	213.959	261.2		928	-9.82666	-8.42285	-4.15039	-2.9602	1.61743	9.06372	13.4582	26.001	45.5322	80.3223	114.319	133.85	208.984	215.088		928	-6.86645
929	-3.69263	-1.83105	-0.45776	-5.70679	1.95312	18.8599	28.2593	48.2788	61.6455	101.685	141.205	183.289	211.121	238.739		929	-6.13403	-5.18799	-3.11279	-3.02124	-0.61035	8.36182	19.8059	38.6963	71.1975	91.5222	127.594	147.461	215.149	259.399		929	-9.79614	-8.42285	-4.21143	-2.7771	1.80054	8.88061	13.4277	25.9705	45.3491	80.3833	115.021	133.728	208.496	217.163		929	-6.92749
930	-3.75366	-1.89209	-0.45776	-5.76782	1.83105	19.1956	28.2898	48.4314	61.554	102.081	141.205	183.594	210.815	238.22		930	-6.16455	-5.24902	-3.08228	-3.02124	-0.48828	8.45337	20.1416	38.8489	71.1365	90.7898	127.136	146.24	216.431	257.751		930	-9.76562	-8.42285	-4.27246	-2.62451	1.95312	8.66699	13.3667	25.9094	45.3491	80.4443	115.814	133.789	208.221	219.391		930	-6.98852
931	-3.78418	-1.92261	-0.42725	-5.82886	1.80054	19.4702	28.2593	48.584	61.4319	102.203	141.357	183.807	210.663	238.129		931	-6.19507	-5.31006	-3.05176	-3.05176	-0.39673	8.54492	20.4773	39.032	71.2585	90.0574	126.556	145.233	217.804	256.348		931	-9.73511	-8.42285	-4.30298	-2.44141	2.0752	8.45337	13.2752	25.7568	45.5017	80.5969	116.608	134.064	208.221	221.741		931	-7.01904
932	-3.8147	-1.98364	-0.36621	-5.85937	1.80054	19.6533	28.1982	48.7671	61.2488	102.02	141.632	183.899	210.815	238.403		932	-6.2561	-5.37109	-3.02124	-3.11279	-0.30518	8.60596	20.8435	39.2761	71.5332	89.386	125.824	144.44	219.299	255.341		932	-9.73511	-8.42285	-4.36401	-2.28882	2.16675	8.27026	13.1836	25.5432	45.8069	80.78	117.371	134.521	208.527	224.06		932	-7.01904
933	-3.84521	-2.0752	-0.27466	-5.85937	1.86157	19.7754	28.1067	49.0112	61.0352	101.562	141.907	183.868	211.304	239.014		933	-6.28662	-5.43213	-2.99072	-3.17383	-0.24414	8.66699	21.1487	39.5203	71.991	88.7451	124.969	143.921	220.856	254.791		933	-9.73511	-8.42285	-4.42505	-2.16675	2.22778	8.08716	13.1531	25.2686	46.2646	81.0547	118.011	135.162	209.076	226.257		933	-6.98852
934	-3.87573	-2.10571	-0.18311	-5.85937	2.01416	19.8059	28.0151	49.3469	60.7605	100.8	142.151	183.716	212.158	239.868		934	-6.34766	-5.52368	-2.99072	-3.23486	-0.21362	8.72803	21.4539	39.7949	72.5708	88.2263	123.993	143.677	222.504	254.639		934	-9.76562	-8.45337	-4.45557	-2.0752	2.22778	7.90405	13.1226	24.9023	46.9055	81.4209	118.439	135.895	209.747	228.21		934	-6.95801
935	-3.90625	-2.16675	-0.06104	-5.85937	2.19727	19.7449	27.9236	49.7742	60.5164	99.823	142.273	183.563	213.318	240.784		935	-6.37817	-5.58472	-2.9602	-3.2959	-0.21362	8.78906	21.6675	40.0696	73.3337	87.8296	122.864	143.738	224.213	254.852		935	-9.79614	-8.45337	-4.48608	-2.01416	2.19727	7.72095	13.1836	24.5056	47.6684	81.8176	118.652	136.719	210.51	229.797		935	-6.89697
936	-3.90625	-2.19727	0.06104	-5.82886	2.41089	19.5923	27.8931	50.2319	60.2722	98.6633	142.273	183.441	214.722	241.608		936	-6.43921	-5.67627	-2.9602	-3.35693	-0.21362	8.88061	21.8201	40.3137	74.1577	87.5244	121.643	144.104	225.952	255.31		936	-9.85718	-8.45337	-4.5166	-2.01416	2.13623	7.50732	13.3057	24.0479	48.523	82.2143	118.561	137.512	211.182	230.957		936	-6.80542
937	-3.90625	-2.22778	0.18311	-5.76782	2.68555	19.3481	27.9541	50.7202	60.0586	97.3511	142.12	183.502	216.339	242.157		937	-6.50024	-5.7373	-2.99072	-3.38745	-0.24414	8.97217	21.8811	40.5579	75.0427	87.3413	120.361	144.836	227.661	255.89		937	-9.91821	-8.45337	-4.54712	-2.04468	2.0752	7.2937	13.4888	23.5901	49.408	82.5806	118.164	138.275	211.639	231.659		937	-6.71387
938	-3.90625	-2.22778	0.33569	-5.70679	2.92969	19.0125	28.0762	51.178	59.906	96.0388	141.785	183.777	218.048	242.279		938	-6.56128	-5.82886	-3.02124	-3.41797	-0.27466	9.06372	21.8811	40.741	75.8667	87.2803	119.049	145.905	229.309	256.47		938	-9.97925	-8.45337	-4.54712	-2.0752	1.98364	7.04956	13.7939	23.1628	50.293	82.8247	117.523	138.916	211.884	231.903		938	-6.5918
939	-3.87573	-2.22778	0.45776	-5.61523	3.20435	18.6462	28.3203	51.5442	59.7839	94.7571	141.266	184.326	219.818	241.913		939	-6.62231	-5.88989	-3.05176	-3.41797	-0.33569	9.18579	21.759	40.8935	76.5991	87.2803	117.828	147.339	230.865	256.958		939	-10.0403	-8.45337	-4.5166	-2.16675	1.89209	6.7749	14.1296	22.7661	51.1169	82.9468	116.669	139.374	211.792	231.75		939	-6.50024
940	-3.84521	-2.22778	0.54932	-5.49316	3.41797	18.1885	28.656	51.7883	59.6619	93.689	140.564	185.181	221.619	240.997		940	-6.68335	-5.95093	-3.11279	-3.41797	-0.42725	9.27734	21.5759	41.0461	77.179	87.3718	116.791	149.048	232.269	257.324		940	-10.1013	-8.42285	-4.5166	-2.2583	1.80054	6.46973	14.5569	22.4609	51.8188	82.8857	115.692	139.679	211.426	231.293		940	-6.37817
941	-3.78418	-2.22778	0.64087	-5.40161	3.60107	17.7307	29.0527	51.9409	59.5093	92.8955	139.648	186.279	223.358	239.624		941	-6.7749	-6.01196	-3.14331	-3.38745	-0.5188	9.3689	21.3623	41.1377	77.4841	87.5854	115.967	151.001	233.49	257.599		941	-10.1623	-8.42285	-4.48608	-2.31934	1.70898	6.19507	15.0146	22.2168	52.3987	82.6416	114.594	139.77	210.815	230.652		941	-6.28662
942	-3.75366	-2.22778	0.67139	-5.27954	3.72314	17.2424	29.48	51.9104	59.3262	92.4682	138.519	187.53	225.098	237.854		942	-6.83594	-6.04248	-3.20435	-3.32642	-0.64087	9.42993	21.0571	41.2292	77.5146	87.9211	115.479	153.168	234.589	257.812		942	-10.2539	-8.39233	-4.45557	-2.41089	1.64795	5.88989	15.4724	22.0642	52.8259	82.2449	113.525	139.587	210.083	229.95		942	-6.22559
943	-3.69263	-2.22778	0.67139	-5.15747	3.8147	16.7541	29.9072	51.7883	59.1125	92.4988	137.146	188.782	226.807	235.84		943	-6.89697	-6.073	-3.23486	-3.26538	-0.76294	9.42993	20.7214	41.3513	77.2095	88.4399	115.356	155.426	235.535	258.087		943	-10.3149	-8.36182	-4.42505	-2.50244	1.58691	5.64575	15.8997	21.9727	53.0701	81.7566	112.518	139.13	209.32	229.34		943	-6.16455
944	-3.66211	-2.22778	0.64087	-5.00488	3.84521	16.2964	30.2734	51.5137	58.8074	92.9565	135.559	189.88	228.485	233.765		944	-6.95801	-6.10352	-3.26538	-3.20435	-0.88501	9.42993	20.3857	41.4429	76.6602	89.1418	115.662	157.715	236.359	258.423		944	-10.3455	-8.3313	-4.39453	-2.56348	1.5564	5.40161	16.2964	21.9116	53.1616	81.1767	111.633	138.367	208.588	228.943		944	-6.13403
945	-3.66211	-2.28882	0.61035	-4.88281	3.84521	15.8386	30.5786	51.1475	58.4412	93.8415	133.82	190.735	230.041	231.812		945	-7.01904	-6.10352	-3.2959	-3.14331	-1.00708	9.39941	20.05	41.5344	75.8667	90.0879	116.272	159.973	237.061	258.911		945	-10.4065	-8.30078	-4.36401	-2.59399	1.52588	5.21851	16.6321	21.8811	53.1921	80.6579	110.87	137.299	207.947	228.821		945	-6.13403
946	-3.63159	-2.31934	0.54932	-4.73022	3.78418	15.4419	30.7007	50.6897	57.9834	95.0623	131.958	191.162	231.506	230.072		946	-7.08008	-6.073	-3.2959	-3.11279	-1.12915	9.3689	19.7449	41.5955	74.9512	91.3086	117.218	162.079	237.671	259.552		946	-10.437	-8.27026	-4.3335	-2.62451	1.46484	5.09644	16.8457	21.8811	53.1311	80.1697	110.26	135.956	207.458	229.004		946	-6.16455
947	-3.63159	-2.41089	0.45776	-4.60815	3.69263	15.0757	30.7007	50.1404	57.4951	96.5271	130.096	191.071	232.758	228.699		947	-7.14111	-6.04248	-3.2959	-3.05176	-1.2207	9.30786	19.5007	41.6565	73.9441	92.7429	118.347	164.001	238.22	260.284		947	-10.4675	-8.27026	-4.3335	-2.59399	1.43433	5.00488	16.9983	21.9116	53.1006	79.8035	109.802	134.338	207.153	229.492		947	-6.19507
948	-3.66211	-2.47192	0.33569	-4.48608	3.57056	14.7705	30.5481	49.53	56.9763	98.0835	128.357	190.46	233.826	227.753		948	-7.20215	-5.98144	-3.26538	-3.02124	-1.28174	9.24683	19.2566	41.6565	72.998	94.4214	119.537	165.71	238.678	261.078		948	-10.4675	-8.23975	-4.3335	-2.53296	1.37329	4.94385	17.0288	21.9727	53.0701	79.5288	109.436	132.568	207.001	230.255		948	-6.2561
949	-3.69263	-2.53296	0.24414	-4.39453	3.479	14.4959	30.2429	48.8892	56.3965	99.6399	126.831	189.27	234.65	227.264		949	-7.23267	-5.92041	-3.26538	-3.02124	-1.31226	9.18579	19.104	41.626	72.1741	96.2219	120.697	167.114	239.014	261.81		949	-10.4675	-8.23975	-4.3335	-2.44141	1.34277	4.91333	16.9372	22.0947	53.0701	79.3457	109.131	130.707	206.97	231.201		949	-6.28662
950	-3.72314	-2.59399	0.12207	-4.30298	3.35693	14.3127	29.8157	48.2178	55.8472	101.074	125.61	187.622	235.26	227.234		950	-7.23267	-5.88989	-3.23486	-3.02124	-1.31226	9.15527	19.0125	41.5344	71.5637	98.053	121.735	168.274	239.227	262.421		950	-10.437	-8.20923	-4.3335	-2.34985	1.28174	4.88281	16.8152	22.3084	53.1311	79.2236	108.887	128.876	207.031	232.3		950	-6.34766
951	-3.78418	-2.65503	0	-4.27246	3.2959	14.1602	29.3579	47.5464	55.2978	102.264	124.756	185.577	235.687	227.631		951	-7.26318	-5.82886	-3.20435	-3.05176	-1.28174	9.09424	18.9514	41.4124	71.167	99.884	122.559	169.098	239.227	262.878		951	-10.4065	-8.20923	-4.36401	-2.19727	1.25122	4.85229	16.6016	22.583	53.2227	79.1626	108.673	127.167	207.123	233.49		951	-6.37817
952	-3.8147	-2.68555	-0.09155	-4.24194	3.23486	14.0991	28.9001	46.8445	54.8096	103.21	124.268	183.319	235.931	228.394		952	-7.26318	-5.76782	-3.20435	-3.08228	-1.28174	9.06372	18.9514	41.2903	71.0449	101.532	123.138	169.647	239.044	263.092		952	-10.376	-8.17871	-4.36401	-2.0752	1.2207	4.79126	16.3879	22.9492	53.3752	79.071	108.49	125.641	207.214	234.711		952	-6.40869
953	-3.84521	-2.68555	-0.21362	-4.27246	3.23486	14.0686	28.5339	46.1121	54.3823	103.79	124.145	181	236.084	229.431		953	-7.2937	-5.70679	-3.20435	-3.14331	-1.25122	9.0332	18.9514	41.1377	71.167	102.966	123.474	169.891	238.617	263.031		953	-10.376	-8.14819	-4.39453	-1.92261	1.2207	4.76074	16.1133	23.407	53.4973	78.949	108.307	124.359	207.275	235.931		953	-6.40869
954	-3.87573	-2.68555	-0.33569	-4.30298	3.2959	14.1296	28.2898	45.3796	54.0466	104.034	124.42	178.711	236.145	230.652		954	-7.2937	-5.67627	-3.20435	-3.20435	-1.25122	8.97217	18.9514	41.0461	71.5332	104.156	123.505	169.891	237.946	262.756		954	-10.3455	-8.11767	-4.39453	-1.77002	1.25122	4.69971	15.8691	23.9258	53.6499	78.7659	108.215	123.383	207.245	237.183		954	-6.40869
955	-3.87573	-2.68555	-0.45776	-4.39453	3.35693	14.1907	28.1982	44.5862	53.8635	103.973	124.969	176.636	236.114	231.903		955	-7.32422	-5.61523	-3.20435	-3.2959	-1.2207	8.91113	18.9209	40.9851	72.052	105.011	123.291	169.617	237.061	262.207		955	-10.3455	-8.05664	-4.42505	-1.61743	1.28174	4.63867	15.6555	24.4751	53.772	78.5522	108.154	122.681	207.153	238.434		955	-6.40869
956	-3.87573	-2.65503	-0.54932	-4.45557	3.479	14.3127	28.3203	43.7622	53.833	103.607	125.763	174.805	235.992	233.154		956	-7.32422	-5.58472	-3.17383	-3.35693	-1.2207	8.8501	18.8599	41.0156	72.7234	105.56	122.803	169.098	235.992	261.475		956	-10.3149	-8.02612	-4.42505	-1.49536	1.37329	4.57764	15.4419	25.0855	53.8635	78.2776	108.185	122.253	207.001	239.685		956	-6.37817
957	-3.87573	-2.62451	-0.64087	-4.54712	3.63159	14.4348	28.595	42.9077	53.9551	102.997	126.77	173.279	235.748	234.253		957	-7.35474	-5.5542	-3.17383	-3.41797	-1.2207	8.75854	18.7378	41.0767	73.4253	105.835	122.101	168.396	234.711	260.529		957	-10.3149	-7.9956	-4.42505	-1.37329	1.43433	4.54712	15.2283	25.6958	53.9246	77.9419	108.307	122.07	206.848	240.936		957	-6.34766
958	-3.87573	-2.56348	-0.67139	-4.63867	3.8147	14.5874	29.0527	41.9922	54.2297	102.264	127.96	172.119	235.382	235.199		958	-7.38525	-5.49316	-3.14331	-3.479	-1.2207	8.66699	18.5852	41.2598	74.1272	105.804	121.185	167.48	233.307	259.43		958	-10.3149	-7.96509	-4.45557	-1.28174	1.49536	4.57764	15.0452	26.2756	53.9856	77.6062	108.49	122.04	206.726	242.187		958	-6.31714
959	-3.87573	-2.53296	-0.73242	-4.69971	3.96728	14.7095	29.602	41.0461	54.6265	101.44	129.242	171.295	234.894	235.931		959	-7.41577	-5.46265	-3.14331	-3.50952	-1.19019	8.54492	18.3716	41.5039	74.707	105.56	120.087	166.412	231.812	258.148		959	-10.3149	-7.93457	-4.45557	-1.15967	1.5564	4.63867	14.8315	26.7944	54.0161	77.2095	108.673	122.192	206.726	243.317		959	-6.28662
960	-3.87573	-2.47192	-0.73242	-4.76074	4.15039	14.8315	30.2734	40.1001	55.1453	100.616	130.676	170.868	234.222	236.542		960	-7.41577	-5.40161	-3.11279	-3.54004	-1.15967	8.45337	18.1274	41.8091	75.1343	105.103	118.835	165.192	230.225	256.683		960	-10.2844	-7.93457	-4.48608	-1.06812	1.58691	4.73022	14.6484	27.2827	54.0466	76.8432	108.795	122.437	206.848	244.354		960	-6.2561
961	-3.90625	-2.38037	-0.73242	-4.82178	4.30298	14.9231	31.0059	39.2151	55.7861	99.9451	132.141	170.837	233.459	237.061		961	-7.41577	-5.34058	-3.08228	-3.57056	-1.09863	8.36182	17.8833	42.1448	75.3479	104.431	117.462	163.879	228.638	255.127		961	-10.2844	-7.93457	-4.48608	-0.97656	1.58691	4.85229	14.4348	27.6794	54.0466	76.477	108.765	122.772	207.153	245.148		961	-6.2561
962	-3.90625	-2.31934	-0.73242	-4.88281	4.42505	14.9536	31.7688	38.4216	56.4575	99.4873	133.667	171.204	232.574	237.579		962	-7.44629	-5.24902	-3.05176	-3.57056	-1.0376	8.30078	17.6392	42.511	75.3174	103.638	116.028	162.445	227.081	253.479		962	-10.2539	-7.93457	-4.5166	-0.88501	1.5564	5.0354	14.1907	27.9846	54.0771	76.1414	108.52	123.23	207.611	245.636		962	-6.22559
963	-3.93677	-2.22778	-0.73242	-4.91333	4.5166	14.9536	32.5012	37.7502	57.1289	99.2737	135.193	172.028	231.659	238.22		963	-7.44629	-5.18799	-3.05176	-3.57056	-0.97656	8.23975	17.4255	42.8772	75.0732	102.692	114.594	161.011	225.647	251.862		963	-10.2539	-7.96509	-4.54712	-0.82397	1.46484	5.21851	13.9771	28.1982	54.1077	75.8057	108.032	123.779	208.191	245.789		963	-6.22559
964	-3.9978	-2.13623	-0.73242	-4.94385	4.5166	14.9231	33.2031	37.2314	57.8003	99.3957	136.658	173.279	230.774	239.044		964	-7.47681	-5.09644	-3.05176	-3.57056	-0.91553	8.17871	17.2424	43.1824	74.646	101.685	113.19	159.607	224.426	250.336		964	-10.2844	-7.9956	-4.54712	-0.76294	1.37329	5.43213	13.7634	28.3203	54.1382	75.47	107.208	124.481	208.771	245.544		964	-6.22559
965	-4.02832	-2.04468	-0.73242	-4.97436	4.5166	14.8315	33.8745	36.8957	58.4106	99.823	138.062	174.957	229.919	240.143		965	-7.47681	-5.00488	-3.05176	-3.60107	-0.85449	8.14819	17.1204	43.4265	74.0661	100.647	111.938	158.325	223.45	249.084		965	-10.2844	-7.9956	-4.57764	-0.7019	1.28174	5.61523	13.5498	28.3814	54.1077	75.1953	106.14	125.305	209.259	244.965		965	-6.22559
966	-4.05884	-1.95312	-0.73242	-4.97436	4.42505	14.679	34.4543	36.7432	58.8684	100.555	139.343	177.002	229.156	241.577		966	-7.47681	-4.91333	-3.08228	-3.60107	-0.76294	8.11767	17.0593	43.5486	73.4863	99.6094	110.809	157.257	222.809	248.199		966	-10.3149	-8.02612	-4.60815	-0.7019	1.19019	5.7373	13.3667	28.3814	54.0771	74.9206	104.797	126.343	209.595	244.049		966	-6.22559
967	-4.11987	-1.86157	-0.76294	-4.94385	4.27246	14.4959	34.9426	36.7737	59.2041	101.562	140.503	179.291	228.485	243.347		967	-7.47681	-4.82178	-3.11279	-3.63159	-0.7019	8.05664	17.0288	43.5791	72.9065	98.6633	109.894	156.464	222.504	247.803		967	-10.3455	-8.02612	-4.60815	-0.7019	1.09863	5.85937	13.2446	28.3814	53.9856	74.646	103.302	127.563	209.686	242.95		967	-6.22559
968	-4.15039	-1.77002	-0.79346	-4.91333	4.08935	14.2517	35.3088	36.8957	59.3872	102.722	141.51	181.671	227.997	245.453		968	-7.47681	-4.76074	-3.11279	-3.66211	-0.67139	8.02612	17.0593	43.457	72.4487	97.8088	109.222	155.975	222.504	247.925		968	-10.376	-7.9956	-4.63867	-0.73242	1.00708	5.88989	13.1531	28.3508	53.8025	74.3713	101.715	129.028	209.503	241.699		968	-6.2561
969	-4.18091	-1.7395	-0.85449	-4.85229	3.90625	14.0381	35.5225	37.1094	59.3872	103.973	142.303	184.021	227.6	247.864		969	-7.44629	-4.73022	-3.11279	-3.69263	-0.61035	7.9956	17.0898	43.2129	72.113	97.1069	108.765	155.823	222.778	248.596		969	-10.4065	-7.96509	-4.66919	-0.76294	0.94604	5.92041	13.092	28.4119	53.5583	74.1272	100.159	130.676	209.045	240.417		969	-6.28662
970	-4.21143	-1.70898	-0.91553	-4.76074	3.69263	13.8245	35.5835	37.323	59.2346	105.164	142.944	186.157	227.356	250.58		970	-7.41577	-4.69971	-3.11279	-3.69263	-0.54932	7.96509	17.1204	42.8467	71.9604	96.5271	108.582	155.975	223.267	249.756		970	-10.437	-7.93457	-4.69971	-0.79346	0.88501	5.88989	13.092	28.5339	53.2227	73.9136	98.7244	132.507	208.435	239.166		970	-6.31714
971	-4.21143	-1.70898	-0.97656	-4.69971	3.479	13.6719	35.4614	37.5671	58.8989	106.232	143.341	187.988	227.234	253.51		971	-7.38525	-4.69971	-3.08228	-3.69263	-0.48828	7.93457	17.1509	42.3584	71.9604	96.0388	108.582	156.342	223.846	251.343		971	-10.437	-7.90405	-4.69971	-0.85449	0.85449	5.82886	13.1531	28.717	52.7649	73.6999	97.5036	134.43	207.703	238.037		971	-6.34766
972	-4.21143	-1.7395	-1.0376	-4.60815	3.32642	13.5803	35.1868	37.7502	58.4717	107.056	143.494	189.392	227.203	256.592		972	-7.35474	-4.73022	-3.05176	-3.66211	-0.42725	7.90405	17.1509	41.8091	72.113	95.6116	108.765	156.891	224.487	253.143		972	-10.4675	-7.90405	-4.73022	-0.91553	0.82397	5.76782	13.2446	28.9917	52.2461	73.5474	96.5271	136.383	207.031	237.03		972	-6.40869
973	-4.21143	-1.77002	-1.09863	-4.5166	3.17383	13.5498	34.7595	37.8723	57.9834	107.605	143.433	190.338	227.234	259.735		973	-7.2937	-4.76074	-2.99072	-3.63159	-0.36621	7.87353	17.1509	41.2292	72.3267	95.2454	109.131	157.471	225.098	255.035		973	-10.4675	-7.87353	-4.73022	-1.00708	0.76294	5.70679	13.3667	29.2969	51.6968	73.4253	95.7947	138.245	206.512	236.176		973	-6.43921
974	-4.21143	-1.83105	-1.15967	-4.42505	3.08228	13.6108	34.2407	37.9333	57.4341	107.788	143.188	190.826	227.234	262.787		974	-7.2937	-4.76074	-2.92969	-3.60107	-0.33569	7.8125	17.0898	40.6494	72.5708	94.8486	109.589	158.051	225.616	256.866		974	-10.437	-7.87353	-4.73022	-1.06812	0.73242	5.67627	13.5193	29.6631	51.1169	73.3337	95.3674	139.893	206.238	235.474		974	-6.46973
975	-4.21143	-1.89209	-1.19019	-4.39453	3.02124	13.7634	33.6304	37.9028	56.8848	107.697	142.761	190.826	227.234	265.625		975	-7.26318	-4.79126	-2.89917	-3.54004	-0.30518	7.78198	17.0593	40.0696	72.8149	94.3909	110.199	158.539	226.044	258.514		975	-10.437	-7.90405	-4.69971	-1.12915	0.7019	5.67627	13.6719	29.9988	50.5676	73.3032	95.1843	141.266	206.207	234.955		975	-6.50024
976	-4.21143	-1.95312	-1.2207	-4.36401	2.9602	14.0076	32.959	37.8418	56.3355	107.269	142.273	190.399	227.142	268.158		976	-7.26318	-4.82178	-2.83813	-3.50952	-0.24414	7.69043	17.0288	39.5813	73.0591	93.9026	110.931	158.844	226.318	259.796		976	-10.4065	-7.93457	-4.69971	-1.19019	0.67139	5.67627	13.8245	30.2734	50.0488	73.2727	95.1843	142.242	206.451	234.558		976	-6.53076
977	-4.18091	-2.04468	-1.25122	-4.36401	2.92969	14.2822	32.3486	37.7502	55.7861	106.598	141.754	189.606	227.02	270.203		977	-7.2937	-4.82178	-2.80762	-3.479	-0.21362	7.62939	16.9983	39.154	73.2117	93.3838	111.755	158.936	226.471	260.681		977	-10.376	-7.96509	-4.66919	-1.25122	0.64087	5.7373	13.9771	30.4871	49.6521	73.2727	95.3064	142.792	206.909	234.344		977	-6.53076
978	-4.15039	-2.10571	-1.25122	-4.42505	2.92969	14.6179	31.7688	37.6282	55.2368	105.713	141.296	188.507	226.868	271.728		978	-7.32422	-4.82178	-2.7771	-3.479	-0.21362	7.50732	16.9983	38.8794	73.3032	92.8345	112.762	158.844	226.501	261.169		978	-10.3455	-7.9956	-4.63867	-1.28174	0.61035	5.76782	14.1296	30.5786	49.3469	73.2727	95.5811	142.914	207.489	234.344		978	-6.50024
979	-4.08935	-2.19727	-1.19019	-4.48608	2.92969	14.9231	31.25	37.5061	54.6265	104.675	140.961	187.134	226.685	272.675		979	-7.35474	-4.82178	-2.74658	-3.44849	-0.18311	7.41577	17.0288	38.6963	73.3032	92.3157	113.922	158.478	226.41	261.169		979	-10.3149	-8.02612	-4.63867	-1.34277	0.57983	5.82886	14.2517	30.5481	49.1638	73.2422	95.8862	142.639	208.16	234.497		979	-6.50024
980	-4.05884	-2.28882	-1.12915	-4.60815	2.92969	15.1977	30.8227	37.384	54.0161	103.546	140.778	185.577	226.562	272.98		980	-7.35474	-4.79126	-2.74658	-3.44849	-0.15259	7.2937	17.1204	38.6352	73.2117	91.8884	115.234	157.928	226.196	260.803		980	-10.2844	-8.02612	-4.60815	-1.40381	0.5188	5.88989	14.3738	30.365	49.0723	73.1811	96.2829	141.968	208.862	234.833		980	-6.43921
981	-3.9978	-2.38037	-1.0376	-4.73022	2.9602	15.4114	30.4565	37.262	53.3752	102.386	140.808	183.899	226.44	272.766		981	-7.38525	-4.76074	-2.7771	-3.44849	-0.12207	7.20215	17.2119	38.7268	72.998	91.5832	116.699	157.196	225.861	260.101		981	-10.2844	-7.9956	-4.60815	-1.43433	0.48828	5.92041	14.4959	29.9988	49.1028	73.1506	96.7102	141.022	209.625	235.291		981	-6.40869
982	-3.93677	-2.47192	-0.94604	-4.85229	3.02124	15.5945	30.1514	37.1399	52.7039	101.227	141.022	182.19	226.349	272.095		982	-7.38525	-4.73022	-2.83813	-3.44849	-0.09155	7.1106	17.334	38.9099	72.7234	91.4307	118.317	156.311	225.372	259.155		982	-10.2539	-7.96509	-4.57764	-1.49536	0.42725	5.92041	14.5874	29.48	49.1943	73.0896	97.1985	139.862	210.388	235.779		982	-6.37817
983	-3.87573	-2.59399	-0.79346	-4.97436	3.14331	15.6555	29.8767	36.9873	52.0935	100.159	141.388	180.572	226.135	271.118		983	-7.35474	-4.69971	-2.86865	-3.41797	-0.06104	7.08008	17.5171	39.1846	72.3267	91.5222	120.026	155.334	224.762	258.148		983	-10.2234	-7.90405	-4.57764	-1.5564	0.39673	5.92041	14.679	28.7781	49.3469	73.0591	97.7783	138.519	211.151	236.298		983	-6.31714
984	-3.8147	-2.71606	-0.64087	-5.09644	3.2959	15.686	29.5715	36.8042	51.5442	99.1516	141.907	179.108	225.708	269.958		984	-7.32422	-4.69971	-2.92969	-3.38745	-0.03052	7.04956	17.7307	39.5203	71.8689	91.7969	121.735	154.327	224.03	257.111		984	-10.1929	-7.84302	-4.57764	-1.61743	0.36621	5.85937	14.7705	27.9541	49.5605	73.0286	98.4497	137.146	211.914	236.694		984	-6.28662
985	-3.78418	-2.80762	-0.48828	-5.18799	3.479	15.625	29.2664	36.56	51.0864	98.3276	142.456	177.917	225.006	268.829		985	-7.26318	-4.66919	-2.99072	-3.35693	0	7.08008	17.9443	39.917	71.3501	92.2852	123.444	153.412	223.206	256.226		985	-10.1929	-7.75146	-4.57764	-1.70898	0.33569	5.76782	14.8621	27.0691	49.7437	73.0591	99.2432	135.773	212.616	236.908		985	-6.2561
986	-3.72314	-2.92969	-0.33569	-5.24902	3.72314	15.5335	28.9307	36.3159	50.7507	97.6257	142.944	177.063	223.968	267.761		986	-7.20215	-4.69971	-3.02124	-3.2959	0	7.17163	18.219	40.3137	70.8313	92.9565	125.061	152.618	222.29	255.524		986	-10.1929	-7.65991	-4.57764	-1.7395	0.30518	5.67627	14.9536	26.0925	49.9573	73.1506	100.098	134.491	213.135	236.938		986	-6.22559
987	-3.69263	-3.05176	-0.18311	-5.24902	3.96728	15.4114	28.595	36.0107	50.5066	97.0459	143.311	176.605	222.626	266.907		987	-7.14111	-4.69971	-3.05176	-3.20435	0	7.2937	18.4936	40.7105	70.3125	93.811	126.556	152.1	221.313	255.035		987	-10.1623	-7.59888	-4.60815	-1.80054	0.30518	5.52368	15.0146	25.1465	50.1709	73.3032	101.074	133.362	213.409	236.694		987	-6.19507
988	-3.66211	-3.14331	-0.03052	-5.27954	4.24194	15.2893	28.2593	35.7361	50.3845	96.5576	143.433	176.544	221.1	266.205		988	-7.04956	-4.76074	-3.08228	-3.11279	0	7.44629	18.7988	41.1072	69.8852	94.7876	127.991	151.886	220.337	254.73		988	-10.1623	-7.50732	-4.63867	-1.83105	0.27466	5.37109	15.0452	24.2615	50.3845	73.5168	102.051	132.416	213.287	236.206		988	-6.16455
989	-3.66211	-3.26538	0.06104	-5.24902	4.48608	15.1367	27.9846	35.4614	50.3845	96.1304	143.219	176.788	219.666	265.686		989	-6.98852	-4.82178	-3.08228	-3.02124	0	7.62939	19.1345	41.4429	69.519	95.8557	129.303	152.008	219.421	254.578		989	-10.1929	-7.44629	-4.66919	-1.86157	0.27466	5.21851	15.0452	23.4985	50.5981	73.822	103.058	131.714	212.769	235.504		989	-6.16455
990	-3.66211	-3.35693	0.18311	-5.24902	4.69971	15.0452	27.7405	35.2173	50.4455	95.7642	142.609	177.277	218.536	265.289		990	-6.92749	-4.88281	-3.08228	-2.9602	0	7.75146	19.5007	41.748	69.2444	96.9849	130.524	152.466	218.658	254.486		990	-10.1929	-7.41577	-4.69971	-1.86157	0.24414	5.06592	15.0452	22.8271	50.8118	74.1577	104.004	131.226	211.761	234.68		990	-6.13403
991	-3.63159	-3.44849	0.27466	-5.27954	4.88281	14.9841	27.6184	35.0647	50.6287	95.3979	141.541	177.856	218.018	264.893		991	-6.89697	-4.94385	-3.08228	-2.89917	0	7.87353	19.8364	42.0227	69.0613	98.2056	131.744	153.229	218.14	254.364		991	-10.2539	-7.38525	-4.73022	-1.86157	0.21362	4.91333	14.9841	22.3389	51.0254	74.5239	104.828	130.92	210.358	233.734		991	-6.10352
992	-3.66211	-3.50952	0.33569	-5.31006	5.0354	15.0146	27.5879	34.9426	50.8728	95.0317	140.076	178.314	218.323	264.526		992	-6.83594	-4.97436	-3.05176	-2.86865	-0.03052	7.90405	20.1416	42.2363	68.9697	99.4568	132.935	154.205	218.018	254.15		992	-10.3149	-7.35474	-4.76074	-1.86157	0.18311	4.73022	14.8621	21.9727	51.2695	74.8901	105.499	130.798	208.618	232.758		992	-6.073
993	-3.66211	-3.54004	0.36621	-5.37109	5.15747	15.1367	27.6794	34.9121	51.2085	94.7266	138.214	178.467	219.574	264.16		993	-6.83594	-5.0354	-3.02124	-2.83813	-0.03052	7.90405	20.4468	42.3889	68.9392	100.708	134.094	155.243	218.353	253.845		993	-10.376	-7.35474	-4.79126	-1.83105	0.15259	4.60815	14.7095	21.759	51.4832	75.2258	105.988	130.737	206.665	231.72		993	-6.04248
994	-3.66211	-3.57056	0.39673	-5.43213	5.27954	15.3503	27.832	34.9426	51.6968	94.4824	136.078	178.192	221.802	263.794		994	-6.80542	-5.06592	-2.99072	-2.86865	-0.03052	7.8125	20.7214	42.4805	68.9392	101.959	135.254	156.28	219.269	253.448		994	-10.4675	-7.35474	-4.82178	-1.80054	0.12207	4.45557	14.4959	21.6675	51.7273	75.4394	106.293	130.707	204.712	230.682		994	-6.01196
995	-3.66211	-3.57056	0.36621	-5.52368	5.34058	15.6555	28.0456	35.0037	52.2461	94.3603	133.881	177.368	224.853	263.489		995	-6.80542	-5.06592	-2.9602	-2.89917	-0.06104	7.62939	20.9656	42.4805	69.0002	103.149	136.383	157.227	220.764	252.991		995	-10.5591	-7.38525	-4.82178	-1.7395	0.09155	4.3335	14.2517	21.637	51.9714	75.5005	106.354	130.676	202.85	229.584		995	-5.98144
996	-3.69263	-3.57056	0.33569	-5.61523	5.43213	16.0522	28.2593	35.0952	52.948	94.4214	131.714	175.934	228.577	263.275		996	-6.83594	-5.06592	-2.92969	-2.9602	-0.06104	7.41577	21.1792	42.4194	69.0613	104.279	137.421	158.051	222.839	252.533		996	-10.6201	-7.38525	-4.82178	-1.70898	0.09155	4.24194	13.9771	21.698	52.2766	75.4394	106.201	130.585	201.294	228.394		996	-5.98144
997	-3.69263	-3.54004	0.27466	-5.70679	5.49316	16.5405	28.4424	35.2173	53.6804	94.7266	129.822	173.92	232.666	263.214		997	-6.83594	-5.0354	-2.89917	-3.02124	-0.06104	7.17163	21.3318	42.2668	69.1223	105.225	138.336	158.783	225.433	252.167		997	-10.6812	-7.41577	-4.82178	-1.64795	0.09155	4.15039	13.6719	21.7895	52.5818	75.2258	105.865	130.493	200.043	227.081		997	-5.98144
998	-3.72314	-3.479	0.18311	-5.79834	5.52368	17.0593	28.595	35.3394	54.4434	95.2454	128.296	171.417	236.847	263.306		998	-6.86645	-5.0354	-2.86865	-3.08228	-0.09155	6.92749	21.4844	42.0532	69.1528	106.018	139.191	159.424	228.394	251.984		998	-10.7117	-7.41577	-4.82178	-1.61743	0.12207	4.05884	13.3667	21.9421	52.9175	74.8596	105.347	130.402	199.158	225.616		998	-5.98144
999	-3.72314	-3.44849	0.06104	-5.82886	5.58472	17.6086	28.717	35.4614	55.1453	95.9778	127.319	168.579	240.814	263.55		999	-6.89697	-5.0354	-2.86865	-3.17383	-0.09155	6.68335	21.5759	41.748	69.1528	106.598	139.893	160.095	231.598	252.014		999	-10.7117	-7.44629	-4.82178	-1.5564	0.15259	3.9978	13.0615	22.1252	53.3142	74.4324	104.736	130.371	198.639	223.999		999	-5.98144
1000	-3.75366	-3.38745	-0.03052	-5.85937	5.61523	18.0969	28.7476	35.553	55.7251	96.8933	126.862	165.497	244.293	263.916		1000	-6.89697	-5.0354	-2.86865	-3.23486	-0.12207	6.50024	21.6675	41.4124	69.0918	106.964	140.503	160.797	234.924	252.319		1000	-10.6812	-7.44629	-4.82178	-1.52588	0.18311	3.93677	12.8174	22.3389	53.7109	73.9746	104.004	130.493	198.364	222.26		1000	-6.01196
1001	-3.78418	-3.35693	-0.15259	-5.85937	5.64575	18.5242	28.7781	35.6445	56.1218	97.8699	126.984	162.384	247.101	264.282		1001	-6.89697	-5.0354	-2.86865	-3.2959	-0.15259	6.31714	21.698	40.9851	68.9392	107.086	140.991	161.591	238.19	252.869		1001	-10.6201	-7.47681	-4.82178	-1.46484	0.24414	3.87573	12.5732	22.583	54.0771	73.5474	103.271	130.798	198.273	220.489		1001	-6.04248
1002	-3.8147	-3.35693	-0.24414	-5.82886	5.64575	18.8599	28.7476	35.7361	56.2744	98.8464	127.624	159.393	249.145	264.618		1002	-6.86645	-5.0354	-2.89917	-3.32642	-0.21362	6.19507	21.698	40.5579	68.6645	107.086	141.357	162.445	241.333	253.632		1002	-10.5286	-7.50732	-4.82178	-1.43433	0.33569	3.84521	12.3596	22.9187	54.4128	73.2422	102.539	131.317	198.273	218.719		1002	-6.10352
1003	-3.87573	-3.35693	-0.33569	-5.79834	5.64575	19.0125	28.717	35.8276	56.1829	99.7314	128.662	156.677	250.336	264.893		1003	-6.86645	-5.06592	-2.9602	-3.32642	-0.24414	6.10352	21.637	40.1001	68.2678	106.934	141.632	163.269	244.263	254.608		1003	-10.437	-7.50732	-4.82178	-1.40381	0.39673	3.8147	12.1765	23.3154	54.6875	73.0896	101.929	132.08	198.242	217.072		1003	-6.13403
1004	-3.93677	-3.38745	-0.39673	-5.76782	5.58472	19.043	28.717	35.9192	55.8472	100.433	130.035	154.358	250.763	265.045		1004	-6.83594	-5.09644	-3.02124	-3.32642	-0.30518	6.04248	21.5759	39.6118	67.749	106.75	141.785	164.001	246.948	255.676		1004	-10.3455	-7.53784	-4.82178	-1.37329	0.48828	3.75366	12.0239	23.8037	54.8401	73.1201	101.44	132.996	198.181	215.668		1004	-6.16455
1005	-3.96728	-3.38745	-0.42725	-5.76782	5.52368	18.8904	28.7476	36.0413	55.2673	100.952	131.622	152.527	250.549	265.167		1005	-6.80542	-5.12695	-3.08228	-3.32642	-0.36621	6.04248	21.4539	39.154	67.0776	106.598	141.815	164.581	249.329	256.744		1005	-10.2539	-7.53784	-4.82178	-1.37329	0.57983	3.75366	11.9018	24.4141	54.9011	73.3337	101.135	134.064	198.059	214.6		1005	-6.19507
1006	-4.02832	-3.41797	-0.42725	-5.7373	5.40161	18.5852	28.8696	36.2244	54.5349	101.318	133.27	151.306	249.847	265.289		1006	-6.7749	-5.15747	-3.17383	-3.2959	-0.45776	6.04248	21.3318	38.7268	66.2842	106.537	141.754	164.886	251.373	257.751		1006	-10.1623	-7.56836	-4.79126	-1.40381	0.67139	3.72314	11.7798	25.0855	54.8401	73.6999	101.044	135.132	197.876	213.959		1006	-6.22559
1007	-4.05884	-3.44849	-0.42725	-5.7373	5.24902	18.158	29.0222	36.4075	53.6499	101.562	134.888	150.726	248.81	265.503		1007	-6.74438	-5.18799	-3.23486	-3.23486	-0.54932	6.10352	21.2097	38.3301	65.4297	106.598	141.571	164.917	253.021	258.606		1007	-10.0708	-7.53784	-4.76074	-1.43433	0.76294	3.72314	11.6577	25.8179	54.6875	74.1882	101.135	136.108	197.693	213.776		1007	-6.2561
1008	-4.08935	-3.479	-0.39673	-5.76782	5.09644	17.6086	29.2664	36.6211	52.6733	101.807	136.383	150.787	247.589	265.93		1008	-6.71387	-5.18799	-3.2959	-3.20435	-0.64087	6.16455	21.0876	37.9944	64.4836	106.781	141.296	164.642	254.211	259.216		1008	-10.0098	-7.53784	-4.73022	-1.49536	0.85449	3.72314	11.5662	26.5808	54.4434	74.707	101.41	136.902	197.571	214.081		1008	-6.28662
1009	-4.08935	-3.479	-0.33569	-5.79834	4.88281	17.0288	29.5105	36.7737	51.7273	102.142	137.634	151.52	246.368	266.693		1009	-6.68335	-5.18799	-3.35693	-3.17383	-0.7019	6.28662	21.0571	37.7197	63.5071	107.086	140.961	164.185	254.883	259.582		1009	-9.94873	-7.50732	-4.69971	-1.5564	0.91553	3.72314	11.4746	27.4048	54.1687	75.2258	101.807	137.39	197.51	214.874		1009	-6.31714
1010	-4.11987	-3.44849	-0.30518	-5.82886	4.69971	16.4795	29.7852	36.8347	50.8728	102.692	138.611	152.802	245.209	267.822		1010	-6.68335	-5.18799	-3.38745	-3.14331	-0.79346	6.43921	21.0571	37.5061	62.561	107.483	140.564	163.544	255.005	259.644		1010	-9.91821	-7.44629	-4.66919	-1.61743	0.94604	3.75366	11.3831	28.1677	53.8635	75.6836	102.234	137.482	197.601	216.156		1010	-6.31714
1011	-4.11987	-3.41797	-0.27466	-5.85937	4.48608	15.9607	29.9988	36.8042	50.0793	103.485	139.282	154.602	244.11	269.257		1011	-6.65283	-5.15747	-3.41797	-3.11279	-0.88501	6.5918	21.1487	37.384	61.6455	107.91	140.106	162.842	254.486	259.399		1011	-9.88769	-7.41577	-4.63867	-1.67847	0.97656	3.75366	11.3525	28.9001	53.5583	76.0193	102.692	137.146	197.815	217.834		1011	-6.34766
1012	-4.11987	-3.38745	-0.24414	-5.88989	4.30298	15.5335	30.1819	36.5906	49.469	104.523	139.587	156.708	243.164	270.905		1012	-6.65283	-5.09644	-3.44849	-3.11279	-0.94604	6.80542	21.3013	37.323	60.8215	108.337	139.648	162.17	253.357	258.972		1012	-9.85718	-7.35474	-4.60815	-1.77002	1.00708	3.75366	11.322	29.541	53.2837	76.1719	103.058	136.383	198.212	219.849		1012	-6.37817
1013	-4.11987	-3.35693	-0.21362	-5.92041	4.15039	15.1977	30.2734	36.2549	49.0417	105.774	139.587	159.088	242.31	272.675		1013	-6.62231	-5.0354	-3.41797	-3.08228	-1.00708	6.98852	21.5149	37.323	60.1501	108.734	139.099	161.652	251.648	258.362		1013	-9.82666	-7.2937	-4.57764	-1.83105	1.00708	3.75366	11.3525	30.0903	53.0395	76.1719	103.363	135.223	198.73	222.137		1013	-6.37817
1014	-4.08935	-3.2959	-0.21362	-5.95093	4.02832	14.9536	30.304	35.7971	48.7671	107.178	139.343	161.499	241.547	274.292		1014	-6.62231	-4.97436	-3.41797	-3.08228	-1.06812	7.20215	21.7895	37.4145	59.6008	109.039	138.519	161.316	249.359	257.66		1014	-9.76562	-7.23267	-4.57764	-1.89209	1.00708	3.72314	11.4441	30.5481	52.8564	75.9582	103.546	133.728	199.371	224.579		1014	-6.40869
1015	-4.08935	-3.26538	-0.21362	-5.98144	3.93677	14.8315	30.2429	35.2173	48.6755	108.612	138.947	163.91	240.875	275.696		1015	-6.5918	-4.88281	-3.38745	-3.08228	-1.09863	7.38525	22.0947	37.5366	59.2651	109.253	137.848	161.255	246.613	256.958		1015	-9.73511	-7.17163	-4.57764	-1.92261	1.00708	3.72314	11.5662	30.8227	52.7039	75.6226	103.668	131.989	200.073	227.051		1015	-6.40869
1016	-4.08935	-3.20435	-0.18311	-6.01196	3.90625	14.801	30.1514	34.6375	48.706	110.016	138.428	166.168	240.356	276.672		1016	-6.56128	-4.82178	-3.35693	-3.11279	-1.12915	7.56836	22.4304	37.7197	59.1736	109.375	137.115	161.468	243.561	256.256		1016	-9.67407	-7.14111	-4.60815	-1.98364	1.00708	3.69263	11.7493	31.0059	52.6123	75.1953	103.668	130.066	200.836	229.401		1016	-6.43921
1017	-4.05884	-3.17383	-0.15259	-6.01196	3.90625	14.8315	29.9988	34.0271	48.8281	111.267	137.909	168.213	239.929	277.222		1017	-6.53076	-4.76074	-3.32642	-3.11279	-1.15967	7.72095	22.7356	37.9028	59.2957	109.406	136.291	161.926	240.265	255.676		1017	-9.61304	-7.1106	-4.60815	-2.01416	1.0376	3.66211	11.9324	31.0364	52.5818	74.7681	103.607	128.052	201.63	231.567		1017	-6.43921
1018	-4.05884	-3.14331	-0.12207	-6.04248	3.90625	14.8621	29.8462	33.5083	48.9807	112.396	137.421	169.983	239.685	277.344		1018	-6.50024	-4.69971	-3.2959	-3.14331	-1.15967	7.84302	23.0102	38.0859	59.6619	109.406	135.376	162.628	236.877	255.218		1018	-9.552	-7.08008	-4.63867	-2.04468	1.06812	3.63159	12.146	30.9753	52.5818	74.3408	103.455	126.038	202.362	233.398		1018	-6.46973
1019	-4.02832	-3.11279	-0.09155	-6.04248	3.93677	14.9536	29.6631	33.0505	49.1333	113.342	136.963	171.448	239.655	277.13		1019	-6.46973	-4.66919	-3.2959	-3.14331	-1.15967	7.93457	23.2544	38.269	60.2417	109.314	134.399	163.513	233.49	254.944		1019	-9.52148	-7.08008	-4.66919	-2.0752	1.12915	3.60107	12.3901	30.7617	52.5818	74.0356	103.271	124.054	203.033	234.802		1019	-6.46973
1020	-3.9978	-3.08228	-0.06104	-6.01196	3.93677	15.0146	29.541	32.6843	49.2554	114.166	136.566	172.638	239.838	276.703		1020	-6.43921	-4.66919	-3.26538	-3.17383	-1.15967	8.02612	23.4375	38.3911	60.9741	109.222	133.453	164.49	230.194	254.852		1020	-9.46045	-7.1106	-4.66919	-2.10571	1.19019	3.57056	12.6038	30.4565	52.5818	73.883	102.997	122.192	203.644	235.779		1020	-6.46973
1021	-3.93677	-3.05176	0	-5.95093	3.93677	15.0757	29.4189	32.3792	49.3164	114.929	136.169	173.553	240.326	276.245		1021	-6.40869	-4.66919	-3.26538	-3.20435	-1.15967	8.05664	23.5596	38.5132	61.7981	109.07	132.568	165.497	227.112	255.005		1021	-9.42993	-7.1106	-4.69971	-2.13623	1.28174	3.57056	12.8479	30.0903	52.5513	73.883	102.692	120.514	204.132	236.298		1021	-6.50024
1022	-3.90625	-3.05176	0.03052	-5.82886	3.90625	15.1367	29.3274	32.1045	49.3164	115.662	135.742	174.225	241.15	275.879		1022	-6.37817	-4.66919	-3.26538	-3.23486	-1.15967	8.08716	23.6206	38.5742	62.6526	108.917	131.836	166.504	224.213	255.371		1022	-9.39941	-7.14111	-4.73022	-2.13623	1.40381	3.57056	13.031	29.6326	52.4597	74.0356	102.356	119.019	204.498	236.359		1022	-6.50024
1023	-3.87573	-3.02124	0.06104	-5.67627	3.84521	15.2283	29.2664	31.8604	49.2859	116.394	135.254	174.652	242.31	275.665		1023	-6.37817	-4.66919	-3.26538	-3.26538	-1.15967	8.11767	23.5901	38.6352	63.5071	108.704	131.287	167.511	221.588	255.981		1023	-9.3689	-7.17163	-4.73022	-2.13623	1.5564	3.60107	13.2446	29.1443	52.2766	74.3408	102.02	117.798	204.742	235.992		1023	-6.50024
1024	-3.8147	-2.99072	0.09155	-5.46265	3.72314	15.3503	29.2664	31.6467	49.2554	117.126	134.644	174.927	243.805	275.635		1024	-6.37817	-4.69971	-3.26538	-3.26538	-1.15967	8.08716	23.5291	38.6658	64.27	108.459	131.042	168.488	219.208	256.775		1024	-9.33838	-7.20215	-4.76074	-2.13623	1.70898	3.66211	13.3972	28.656	52.063	74.7681	101.685	116.882	204.895	235.321		1024	-6.53076
1025	-3.8147	-2.9602	0.12207	-5.21851	3.60107	15.4724	29.2969	31.4026	49.2554	117.767	133.942	175.018	245.666	275.726		1025	-6.37817	-4.76074	-3.26538	-3.26538	-1.15967	8.05664	23.407	38.6963	64.9414	108.215	131.073	169.495	217.163	257.69		1025	-9.33838	-7.23267	-4.79126	-2.13623	1.89209	3.72314	13.5498	28.1677	51.7273	75.2869	101.41	116.272	204.926	234.375		1025	-6.53076
1026	-3.78418	-2.92969	0.12207	-4.97436	3.479	15.6555	29.3274	31.189	49.3469	118.317	133.118	175.018	247.803	275.879		1026	-6.40869	-4.79126	-3.23486	-3.26538	-1.19019	7.9956	23.2239	38.7268	65.4602	107.941	131.409	170.563	215.424	258.667		1026	-9.30786	-7.26318	-4.79126	-2.13623	2.0752	3.8147	13.6719	27.6794	51.3611	75.8972	101.257	115.997	204.864	233.276		1026	-6.56128
1027	-3.78418	-2.89917	0.09155	-4.73022	3.35693	15.8691	29.4189	31.0364	49.5605	118.622	132.263	174.988	250.122	275.94		1027	-6.43921	-4.82178	-3.20435	-3.23486	-1.19019	7.90405	23.0102	38.7878	65.8874	107.697	132.019	171.661	214.05	259.674		1027	-9.30786	-7.2937	-4.82178	-2.13623	2.28882	3.90625	13.7329	27.2522	50.9644	76.5686	101.257	116.058	204.712	232.117		1027	-6.5918
1028	-3.8147	-2.86865	0.09155	-4.5166	3.23486	16.0522	29.541	30.9143	49.9573	118.652	131.409	174.927	252.563	275.848		1028	-6.46973	-4.85229	-3.17383	-3.20435	-1.19019	7.84302	22.7661	38.8489	66.1926	107.513	132.812	172.852	213.043	260.59		1028	-9.27734	-7.32422	-4.85229	-2.13623	2.47192	3.9978	13.7939	26.8555	50.5066	77.3315	101.44	116.425	204.498	231.018		1028	-6.5918
1029	-3.8147	-2.83813	0.03052	-4.36401	3.14331	16.1743	29.6936	30.9143	50.5371	118.347	130.585	174.957	254.974	275.513		1029	-6.46973	-4.88281	-3.11279	-3.17383	-1.19019	7.75146	22.5525	38.9099	66.4368	107.391	133.759	174.072	212.402	261.383		1029	-9.27734	-7.38525	-4.88281	-2.13623	2.62451	4.05884	13.8245	26.4893	50.0793	78.2165	101.868	117.096	204.254	230.133		1029	-6.62231
1030	-3.84521	-2.80762	0	-4.21143	3.05176	16.2354	29.8462	30.9753	51.3306	117.706	129.883	175.11	257.233	274.902		1030	-6.46973	-4.88281	-3.05176	-3.14331	-1.2207	7.65991	22.3389	38.9709	66.6504	107.33	134.674	175.293	212.158	262.024		1030	-9.27734	-7.41577	-4.88281	-2.13623	2.74658	4.11987	13.855	26.2146	49.6826	79.1931	102.509	117.981	203.979	229.523		1030	-6.65283
1031	-3.90625	-2.74658	0	-4.15039	2.99072	16.2048	29.9988	31.1279	52.2766	116.699	129.272	175.476	259.247	274.078		1031	-6.46973	-4.88281	-2.99072	-3.11279	-1.25122	7.59888	22.1558	39.032	66.864	107.391	135.498	176.422	212.25	262.482		1031	-9.30786	-7.44629	-4.91333	-2.13623	2.83813	4.15039	13.8245	26.001	49.3164	80.2612	103.455	119.049	203.735	229.34		1031	-6.68335
1032	-3.93677	-2.71606	0	-4.08935	2.9602	16.0522	30.1209	31.3721	53.4058	115.387	128.784	176.025	260.956	273.132		1032	-6.43921	-4.85229	-2.89917	-3.08228	-1.25122	7.53784	22.0337	39.093	67.1387	107.513	136.078	177.429	212.646	262.756		1032	-9.33838	-7.47681	-4.94385	-2.16675	2.83813	4.11987	13.7634	25.8789	48.9807	81.4209	104.645	120.27	203.552	229.675		1032	-6.68335
[truncated: 11,968 more rows]
[truncated: 13 more columns]

## Sheet: Panel_b_data
VB6				VB6				VA5				VA5
WT				asic-1;del-1				WT				asic-1;del-1
Em (mV)	Average I	SEM		Em (mV)	Average I	SEM		Em (mV)	Average I	SEM		Em (mV)	Average I	SEM
[truncated: 14 more rows]
