# Supplementary material for: Locomotion modulates olfactory learning through proprioception in C. elegans
Source: Nat Commun. 2023 Jul 27;14:4534. doi: 10.1038/s41467-023-40286-x (PMC10374624; doi:10.1038/s41467-023-40286-x)
Supplement: Supplementary file 4 — Source Data [file 41467_2023_40286_MOESM4_ESM.zip › Supplementary Fig. 8 Source Data.xlsx]

## Sheet: Panel_a_trace
AIB
Time (s)	WT	asic-1;del-1	Rescue in VA and VB
1	1.471	1.00741	1
2	1.14631	1.00701	0.99133
3	1.00002	1.06611	0.99214
4	1.14961	1.02251	1.05062
5	1.44829	1.00001	1.03667
6	1.47779	1.00371	0.98914
7	1.45069	1.03871	1.31616
8	1.4212	1.05731	1.40329
9	1.25741	1.00001	1.40492
10	1.20101	1.01691	1.40845
11	1.17461	1.05131	1.41097
12	1.2717	1.06781	1.39624
13	1.18251	1.07611	1.39058
14	1.07112	1.08361	1.40012
15	1.00002	1.05261	1.39543
16	1.15291	1.05181	1.17984
17	1.07181	1.05631	1.08151
18	0.99566	1.08321	1.07531
19	1.00002	1.03371	1.15252
20	1.17801	1.03301	1.26279
21	1.305	1.02031	1.53442
22	1.4215	1.02731	1.51469
23	1.5126	1.00581	1.54167
24	1.5474	1.00001	1.51985
25	1.4319	1.01231	1.42124
26	1.3743	1.00001	1.36895
27	1.19281	1.01241	1.38465
28	1.10391	1.01611	1.36481
29	1.00002	1.02091	1.17333
30	1.19441	1.00001	1.05957
31	1.3775	1.00671	1.21395
32	1.4446	1.00431	1.39302
33	1.4789	1.06091	1.43465
34	1.4461	1.04581	1.19721
35	1.27061	1.02441	1.05271
36	1.2968	1.00001	1
37	1.3286	1.04191	1.01589
38	1.3456	1.08351	1.00667
39	1.21551	1.10561	1.05686
40	1.05801	1.05391	1.47922
41	1.00002	1.07021	1.45039
42	1.06981	1.02141	1.39372
43	1.3237	1.00001	1.34031
44	1.39769	1.02511	1.13488
45	1.3536	1.02861	1.09089
46	1.331	1.08741	1.32872
47	1.07731	1.1165	1.42798
48	1.00002	1.1689	1.38267
49	1.12531	1.1729	1.19248
50	1.18221	1.23159	1.08388
51	1.15091	1.1484	1.37411
52	1.26491	1.1251	1.44446
53	1.20231	1.05651	1.4157
54	1.14721	1.01381	1.4062
55	1.02991	1.00001	1.41702
56	1.00002	1.03711	1.30349
57	1.06201	1.07591	1.11275
58	1.3721	1.1327	1.01884
59	1.4412	1.09741	1.03081
60	1.4419	1.01981	1.06934
61	1.2942	1.01641	1.38217
62	1.03921	1.00001	1.4238
63	1.00002	1.06311	1.34806
64	1.05121	1.07701	1.23438
65	1.20621	1.1333	1.30333
66	1.20271	1.1838	1.4274
67	1.26001	1.183	1.31729
68	1.24921	1.1487	1.08729
69	1.19291	1.05491	1.21419
70	1.05961	1.04291	1.38151
71	1.00002	1.06861	1.38426
72	1.14651	1.06381	1.33461
73	1.19611	1.07511	1.32845
74	1.20381	1.1177	1.15085
75	1.26631	1.1437	1.04376
76	1.22171	1.1463	1
77	1.3103	1.1657	1.32442
78	1.24471	1.1531	1.37791
79	1.17161	1.1159	1.39671
80	1.03251	1.04091	1.37023
81	1.00002	1.01181	1.22969
82	1.11821	1.00001	1.12984
83	1.18121	1.02401	1.27399
84	1.18491	1.03481	1.36702
85	1.23581	1.03151	1.37523
86	1.16031	1.03741	1.37678
87	1.08881	1.03311	1.39996
88	1.09731	1.00001	1.3376
89	1.04561	1.00321	1.31039
90	1.00002	1.01241	1.40399
91	1.00662	1.03241	1.40035
92	1.2989	1.00001	1.35543
93	1.2996	1.03241	1.21058
94	1.2947	1.01981	1.33609
95	1.3639	1.00001	1.36221
96	1.3178	1.02121	1.30074
97	1.23151	1.04681	1.15469
98	1.15551	1.05071	1.18849
99	1.08821	1.09211	1.2876
100	1.08081	1.02711	1.14411
101	1.13041	1.04981	1.03457
102	1.09151	1.04751	1
103	1.00002	1.02841	1.02446
104	1.01581	1.08171	1.10333
105	1.00002	1.03611	1.3176
106	1.04801	1.04871	1.35391
107	1.08241	1.07251	1.39899
108	1.13871	1.07791	1.38143
109	1.3034	1.00001	1.34833
110	1.3814	1.01531	1.41473
111	1.433	1.03961	1.38791
112	1.3241	1.00001	1.33508
113	1.19811	1.03731	1.28678
114	1.09391	1.06331	1.18744
115	1.05671	1.01651	1.26174
116	1.05751	1.00681	1.36729
117	1.00002	1.00821	1.29205
118	1.05491	1.00001	1.15426
119	1.16311	1.03681	1.27035
120	1.12901	1.01791	1.3419

## Sheet: Panel_a_data
AIB
Frequency (min-1)						Amplitude (F/F0)
	WT	asic-1;del-1	Rescue				WT	asic-1;del-1	Rescue
1	1.66667	0	9.33333			1	0.13426	0.14271	0.29174
2	3	1	9.66667			2	0.12471	0.1209	0.38208
3	6.33333	0.33333	6.33333			3	0.37655	0.12212	0.22774
4	4.66667	2	5			4	0.63443	0.12665	0.15845
5	2.66667	1.33333	2.66667			5	0.19733	0.26221	0.48146
6	5.66667	2.33333	7.33333			6	0.31513	0.25095	0.30805
7	9.66667	2.33333	9			7	0.34453	0.15297	0.25355
8	7.33333	1.33333	8.66667			8	0.86275	0.40302	0.43732
9	3	5	6.66667			9	0.50041	0.12405	0.65902
10	4	0.66667	3.66667			10	0.21949		0.44213
11	8.66667	0	5.66667			11	0.51066		0.38954
12	1.66667	0	9			12	0.20672		0.20079
13	0.33333	0	6.66667			13	0.1045	0.1281	0.30677
14	4.66667	0.33333	7.33333			14	0.1886	0.20474	0.29836
15	1.33333	2.66667	7.66667			15	0.48978		0.31435
16	6	0	5			16	0.31263	0.16043	0.62331
17	7.66667	2	7			17	0.2288		0.40973
18	2	0	6			18	0.1551	0.1319	0.31158
19	4.66667	0.33333	6			19	0.27688		0.23025
20	4.66667	0	7.66667			20	0.28111	0.1846	0.41925
21	5	2	7.33333			21	0.54619	0.14247	0.12408
22	8.66667	2.33333	3			22	0.47098	0.25821	0.5421
23	4.33333	2.66667	6			23	0.2619	0.31661	0.14072
24	2	3.66667	3			24	0.13453	0.19651	0.55736
25	1.66667	6.66667	4			25	0.37664	0.13305	0.09132
26	3	0.66667	8.66667			26	0.17961	0.45581	0.28682
27	5.33333	6.66667	8.66667			27	0.26198	0.18933	0.19472
28	3.33333	4.33333	5.33333			28	0.4722	0.1458	0.2751
29	6.66667	3	8.33333			29	0.41571	0.11295	0.72094
30	4	0.66667	5.33333			30	0.17973	0.09135	0.48598
31		0.66667				31		0.23942
32		3.33333				32		0.34125
33		5.66667				33		0.1462
34		0.66667				34		0.26938
35		7.33333				35		0.15047
36		3				36		0.12775
37		1.33333				37		0.13067
38		1				38		0.18232
39		3.66667				39		0.2964
40		1.33333				40		0.14917
41		1				41		0.43361
42		10.3333				42		0.53882
43		10				43		0.19657
44		3.66667				44
mean	4.45556	2.43939	6.53333			mean	0.32546	0.20971	0.35215
SEM	0.43958	0.39027	0.36396			SEM	0.03212	0.0163	0.02947
p value		0.0015	0.0029			p value		0.0058	0.7664

## Sheet: Panel_b_trace
RIM
Time (s)	WT	asic-1;del-1	Rescue in VA and VB
1	1.3298	1.00001	1.04651
2	1.14552	1.01346	1.00669
3	1.00002	1.0222	1.06121
4	1.26692	1.04026	1.0905
5	1.34527	1.00001	1.05529
6	1.44302	1.03196	0.99276
7	1.53482	1.0178	1.03788
8	1.55505	1.01365	1.1161
9	1.50728	1.00261	1.13169
10	1.45237	0.99479	1.26285
11	1.40086	1.02551	1.42024
12	1.36091	1.09406	1.36346
13	1.2389	1.1545	1.2301
14	1.33065	1.07541	1.16479
15	1.16441	1.02461	1.11709
16	1.09828	1.00821	1.07208
17	1.0619	1.02021	1.03333
18	1.02266	1.0763	1.01942
19	1.085	1.12481	1.04493
20	1.12556	1.18545	1.20603
21	1.00002	1.213	1.41967
22	1.18243	1.24985	1.56994
23	1.3094	1.2415	1.58732
24	1.45475	1.15095	1.50593
25	1.45288	1.0871	1.32401
26	1.44846	1.0429	1.12631
27	1.36193	1.01111	1.04632
28	1.18326	1.00376	1.09577
29	1.00002	1.0123	1.22969
30	1.12922	1.0207	1.41821
31	1.31807	1.0144	1.52552
32	1.40868	1.00721	1.50594
33	1.51425	1.00001	1.51482
34	1.51255	0.98514	1.55
35	1.3723	1.00001	1.51263
36	1.3587	1.02255	1.43453
37	1.4505	1.01701	1.26788
38	1.47787	1.00851	1.08563
39	1.3808	1.00951	1.07935
40	1.23173	0.99668	1.22517
41	1.1248	1.03011	1.2863
42	1.1265	1.03456	1.38691
43	1.3145	1.0245	1.25095
44	1.40137	0.99777	1.20815
45	1.37672	1.01371	1.21262
46	1.37621	0.99958	1.18923
47	1.17308	1.00001	1.17517
48	1.07038	1.01511	1.25161
49	1.02586	1.05421	1.12012
50	1.12342	1.0486	1.02675
51	1.09233	1.04251	1.04116
52	1.20028	1.02551	1.14
53	1.15659	1.01851	1.26841
54	1.14316	0.99181	1.15101
55	1.067	0.98375	1.02978
56	1.00002	0.98534	1.08696
57	0.99347	0.98618	1.22162
58	1.24327	1.00676	1.22897
59	1.29852	1.00901	1.2613
60	1.3213	0.99558	1.22492
61	1.21796	1.02301	1.26309
62	1.05153	0.99127	1.29599
63	0.98825	0.9929	1.25639
64	0.99464	1.02011	1.13865
65	1.07788	1.04521	1.08875
66	1.10542	1.03851	1.16746
67	1.16951	1.0228	1.2431
68	1.20266	0.98829	1.28344
69	1.1486	1.00131	1.29577
70	1.08587	0.99059	1.31025
71	0.99942	0.97905	1.28514
72	1.00002	0.99875	1.24489
73	1.06207	0.97514	1.13752
74	1.19127	1.00507	1.04397
75	1.27406	1.02511	1.0291
76	1.30549	1.05835	1.00058
77	1.40222	1.02611	1.16017
78	1.35921	1.02091	1.25058
79	1.31671	1.00401	1.26971
80	1.21269	1.00456	1.24637
81	1.17342	1.01311	1.21915
82	1.2268	1.07911	1.20944
83	1.23207	1.1174	1.2544
84	1.28171	1.1863	1.23206
85	1.35564	1.2773	1.12005
86	1.31212	1.2491	1.00045
87	1.26505	1.1821	1.01559
88	1.24584	1.09906	1.1692
89	1.18736	1.0489	1.112
90	1.14059	1.02956	1.04917
91	1.15334	1.01791	1.02585
92	1.39661	1.02486	1.03722
93	1.42721	1.01741	1.05481
94	1.47719	1.0436	1.10285
95	1.54417	1.0865	1.20379
96	1.53839	1.08236	1.1874
97	1.55403	1.0474	1.08759
98	1.54451	1.079	1.01753
99	1.49011	1.1373	1.09449
100	1.49079	1.13985	1.09833
101	1.55335	1.10361	1.11102
102	1.58548	1.05351	1.13801
103	1.50728	1.02591	1.1909
104	1.49538	1.01726	1.28138
105	1.00002	1.00871	1.41215
106	1.04252	1.0198	1.3932
107	1.08451	1.0203	1.26794
108	1.15302	1.01931	1.22216
109	1.18192	1.01891	1.26842
110	1.23579	1.00268	1.28364
111	1.26231	1.0037	1.30739
112	1.2591	1.01161	1.29593
113	1.24769	1.01831	1.22724
114	1.19042	1.0292	1.16594
115	1.14469	1.04671	1.15898
116	1.15436	1.03306	1.19765
117	1.14059	1.04081	1.13288
118	1.15948	1.00911	1.00831
119	1.27695	0.99076	1.01457
120	1.25383	1.00001	1.10616

## Sheet: Panel_b_data
RIM
Frequency (min-1)						Amplitude (F/F0)
	WT	asic-1;del-1	Rescue				WT	asic-1;del-1	Rescue
1	0.66667	0	8.66667			1	0.1103	0.111	0.14612
2	2	0.33333	8.33333			2	0.11105	0.1214	0.15599
3	4.66667	0.66667	3.33333			3	0.22333	0.10755	0.25907
4	4	0.66667	4			4	0.62496	0.1106	0.13269
5	2.33333	0.33333	2.33333			5	0.29436	0.31901	0.51089
6	3.66667	1.66667	4.33333			6	0.43984	0.24944	0.25773
7	6.66667	1.66667	6			7	0.4496	0.30997	0.30433
8	7	1.66667	8.33333			8	0.64201	0.18236	0.25705
9	2	2.33333	6			9	0.31726		0.57587
10	3.66667	0	1.66667			10	0.20661		0.17357
11	7.33333	0	8			11	0.26417		0.19638
12	1	0	7			12	0.16877		0.20982
13	0.66667	0	5			13	0.1849	0.1218	0.52715
14	3.33333	0.33333	4.66667			14	0.20347	0.33723	0.44908
15	0.66667	3	6			15	0.32125		0.33738
16	5.33333	0	5			16	0.37735		0.39856
17	4.33333	0	7.33333			17	0.22246	0.16163	0.39899
18	2	1	4.33333			18	0.13637	0.1036	0.24031
19	5	0.33333	6.33333			19	0.29853		0.12367
20	2	0	5.66667			20	0.16833	0.1821	0.33843
21	2.33333	1	2.66667			21	0.28027	0.0885	0.09251
22	6	1.33333	3.66667			22	0.33264	0.13478	0.22824
23	3.66667	1.66667	5.33333			23	0.38069	0.2404	0.10132
24	1	2	4.33333			24	0.2941	0.15601	0.17852
25	1.66667	3	3			25	0.45425		0.15659
26	4	0	7.33333			26	0.16805	0.28479	0.14093
27	4.33333	6	4.66667			27	0.19812	0.13315	0.11444
28	3	0.66667	5.33333			28	0.2725	0.1258	0.18737
29	5.66667	0.33333	5.33333			29	0.34867		0.32348
30	3.33333	0	5.66667			30	0.15582		0.216
31		0				31		0.1468
32		0.33333				32		0.20277
33		4.33333				33		0.13641
34		2.66667				34		0.15758
35		4.66667				35		0.16652
36		1.33333				36		0.14152
37		2.66667				37		0.14115
38		2				38		0.13147
39		1.33333				39
40		0				40
41		0				41		0.30147
42		7				42		0.25618
43		6.66667				43		0.21535
44		1.33333				44
mean	3.44444	1.46212	5.32222			mean	0.28833	0.17995	0.25775
SEM	0.35354	0.27571	0.33428			SEM	0.02464	0.01086	0.02429
p value		5.40845e-05	0.0005			p value		0.0014	0.5691

## Sheet: Panel_c_heatmaps
AIB
WT-naïve																								WT-trained
Time (s)	1	2	3	4	5	6	7	8	9	10	11	12	13	14	15	16	17	18	19	20	21	22		Time (s)	1	2	3	4	5	6	7	8	9	10	11	12	13	14	15	16	17	18	19	20	21	22	23	24	25
1	-0.09494	-0.01153	0.02734	-0.45214	-0.424	0.20003	-0.04941	0.03235	0.16073	-0.09459	0.01987	-0.27948	-0.19424	-0.09506	-0.10004	-0.01593	-0.38348	0.77276	0.10963	0.23562	-0.09793	0.54374		1	-0.01706	0.12505	-0.09702	-0.40467	0.08745	-0.11535	-0.05206	-0.05343	0.04972	-0.18402	-0.52702	0.11551	0.08399	0.06613	-0.02597	0.03259	-0.08083	0.09203	0.44724	0.45081	0.9171	0.08179	0.18351	-0.14034	0.10383
2	-0.1873	-0.01022	0.05648	-0.45323	-0.0986	0.15706	-0.01855	0.0741	0.18993	-0.09113	0.02095	-0.19889	-0.24418	-0.02613	-0.05918	-0.05146	-0.31121	0.21366	0.09551	0.11142	-0.04427	0.33868		2	-0.000576855	0.05569	-0.07567	-0.392	0.05485	-0.07909	-0.02583	-0.17437	0.03032	-0.13754	-0.58835	0.08455	0.08736	-0.04018	-0.10164	0.04218	-0.02317	-0.19891	0.44593	0.12622	0.24471	0.15423	0.15343	-0.08071	0.13231
3	-0.10248	-0.02951	0.0403	-0.12538	-0.05493	-0.02659	-0.05399	0.06249	0.08912	-0.06739	0.01571	-0.21033	-0.02288	0.03064	-0.03742	-0.04709	-0.36828	0.09159	0.000445633	-0.0615	-0.04566	0.15847		3	0.0386	0.08591	0.0813	0.02118	0.06357	0.04298	-0.03183	-0.14414	-0.01763	-0.05714	-0.61253	0.0358	0.04157	-0.05108	-0.05803	0.11563	0.03145	-0.39287	0.31833	0.10161	-0.22908	0.14626	0.17331	-0.03113	0.11891
4	-0.03075	-0.01779	0.01635	0.09235	-0.20049	0.01835	-0.01475	-0.03124	-0.06146	-0.00196	0.01426	-0.10527	0.000704245	0.10573	-0.0245	-0.01593	0.47535	0.01669	-0.18449	-0.1081	-0.06185	-0.09399		4	0.0126	0.01645	0.15248	0.20044	-0.00559	0.09107	-0.05016	-0.17844	0.00656	-0.08936	-0.29901	-0.06284	0.04434	0.02849	-0.03527	0.01567	0.05103	-0.49944	0.19467	0.60418	-0.39569	-0.13082	-0.05498	-0.0029	0.00513
5	0.01049	-0.01732	0.05779	0.12306	0.1906	0.04394	0.03593	0.01219	-0.08754	0.01938	-0.01719	0.02133	0.15798	0.05841	0.03771	-0.00144	0.14113	-0.35815	-0.17112	-0.1583	-0.07712	-0.17473		5	0.0095	0.10438	0.04392	0.01757	-0.02284	0.04834	-0.000903749	-0.17553	0.03202	-0.09685	0.04986	-0.00721	0.04102	0.00274	-0.08945	-0.11482	0.02979	-0.63279	-0.07712	0.15114	-0.54441	-0.20425	-0.25433	-0.01666	-0.03752
6	0.0697	-0.01649	0.07094	0.1211	0.12606	-0.03539	0.0165	0.09603	-0.00104	0.03933	-0.00996	0.10644	-0.02568	0.04287	0.01641	0.06611	0.22743	-0.29073	-0.21717	-0.2225	-0.01929	-0.19844		6	-0.01874	-0.01459	0.00121	-0.2323	-0.02042	0.03422	0.04144	-0.13483	0.04619	0.02402	0.18804	-0.01681	0.04243	0.0034	-0.06989	-0.06661	-0.07283	-0.74896	-0.1702	-0.18099	-0.51994	-0.02615	-0.40374	0.03723	-0.03584
7	0.10388	0.00172	-0.02782	0.14421	0.28659	-0.12015	0.03441	-0.02313	-0.04181	0.04201	-0.00725	0.18597	0.11471	-0.02946	0.03138	0.0806	0.19282	-0.25965	-0.21494	-0.1588	0.01494	-0.19288		7	0.01341	-0.08648	0.00868	-0.20913	-0.04136	0.05776	0.01492	-0.08541	-0.05604	0.02158	0.39007	-0.06913	-0.06393	-0.04348	-0.01731	-0.02421	-0.02648	0.02637	-0.44636	-0.44835	-0.46095	0.01993	-0.18547	0.0715	-0.08017
8	0.07272	0.03659	-0.0374	0.13803	0.19728	-0.0413	0.03135	-0.07072	-0.07744	0.05361	-0.02623	0.19315	0.23541	-0.0179	0.04563	0.03367	-0.16105	-0.23943	-0.18449	-0.19452	0.14031	-0.23179		8	0.0014	-0.05585	-0.03937	0.43617	-0.01599	0.00421	0.05185	-0.10518	-0.03851	0.08237	0.47738	-0.02581	-0.0838	-0.00584	0.0646	-0.1022	0.0309	0.55117	-0.5154	-0.46927	-0.28524	-0.00189	0.02108	0.12281	-0.04713
9	0.10181	0.036	-0.06883	0.15593	-0.00811	-0.097	0.01306	-0.14206	-0.10516	0.08268	-0.01068	0.20512	-0.08128	-0.09807	0.08598	-0.02557	-0.26045	0.10995	0.1022	0.21025	0.09682	0.06457		9	-0.0218	-0.0945	-0.05894	0.28554	-0.04793	-0.11049	0.05029	0.4809	-0.02667	0.20413	0.51346	-0.05379	-0.04889	0.03774	0.14828	0.01719	0.01352	0.8911	-0.41053	-0.47481	0.53086	-0.04389	0.11049	0.01211	-0.12912
10	0.05685	0.02856	-0.13515	0.25606	-0.0144	-0.09896	0.00545	-0.01001	-0.06532	0.01807	0.000524213	0.08197	0.05947	0.02897	0.00405	-0.02296	0.44775	-0.05669	0.66444	0.34642	0.09405	-0.21364		10	-0.01732	-0.13606	-0.01659	0.2772	-0.05176	0.02635	0.00229	0.57044	-0.02595	0.23282	0.40811	-0.000265714	-0.14409	0.00208	0.18467	0.08458	0.04662	0.91231	0.21346	0.13945	0.74265	0.00479	0.25671	0.02808	-0.03041
11	-0.05311	0.03991	-0.15791	-0.02785	0.16149	-0.11552	-0.00788	0.02739	-0.15255	0.08121	-0.00562	-0.005	0.07706	-0.02466	-0.0626	-0.27521	0.47231	-0.25667	0.60948	0.16936	0.08526	-0.62409		11	-0.0624	-0.08035	-0.08635	0.07767	0.00164	0.06006	0.04144	0.78557	-0.02519	0.40535	0.41388	-0.01713	-0.21618	-0.00849	-0.12793	0.03688	-0.23834	0.55117	0.2021	0.05638	0.74171	-0.00124	-0.04459	0.08107	-0.00827
12	0.01143	0.01413	-0.15022	-0.17691	0.21734	-0.04118	0.00506	0.10051	-0.29614	0.02722	-0.00381	-0.0191	-0.04293	-0.01588	-0.07629	-0.52528	0.57194	-0.2488	0.18093	-0.28669	-0.44951	-0.80195		12	-0.42013	-0.06708	-0.1344	-0.15046	-0.16606	-0.23938	-0.6162	-0.37613	-0.20046	0.72152	0.01559	-0.06252	-0.23655	-0.1432	-0.45543	-0.27787	-0.2549	-0.30094	0.4787	0.27606	0.97421	-0.0211	-0.29342	-0.15439	-0.30563
13	-0.00318	-0.52421	-0.4326	-0.54056	-0.28233	-0.11321	-0.02617	0.01693	-0.54386	0.01349	0.02818	-0.16432	0.04822	0.07344	-0.48183	-0.50205	-0.49036	-0.19787	-0.53877	-0.38295	-0.64334	-0.84231		13	-0.37652	-0.20915	-0.16821	-0.38439	-0.28111	-0.26036	-0.64307	-0.87964	-0.15861	0.92477	0.05671	-0.10406	-0.3873	-0.75534	-0.56412	-0.43891	-0.46179	-0.851	-0.05353	-0.067	0.61589	-0.46163	-0.40322	-0.24057	-0.37172
14	-0.01025	-0.68277	-0.49602	-0.51116	-0.38738	-0.152	-0.000639434	-0.45788	-0.75448	0.09862	-0.15764	-0.28959	-0.26002	-0.13338	-0.6984	-0.46651	-0.83534	-0.60754	-0.42885	-0.37103	-0.74788	-0.8549		14	-0.34768	-0.39932	-0.2063	-0.61904	-0.33166	-0.37903	-0.65507	-0.77441	-0.3908	0.83457	-0.1179	-0.16571	-0.43283	-0.77548	-0.62023	-0.50857	-0.60138	-0.99444	-0.03518	-0.36328	-0.03266	-0.61401	-0.54195	-0.36324	-0.41441
15	-0.03632	-0.71008	-0.49084	-0.53286	-0.52352	-0.43444	-0.03912	-0.39735	-0.74824	-0.41081	-0.39625	-0.3872	-0.53624	-0.57602	-0.66494	-0.5639	-0.93404	-0.72439	-0.51426	-0.45493	-0.7798	-0.87538		15	-0.38741	-0.53398	-0.26644	-0.75702	-0.38152	-0.38779	-0.65063	-0.82732	-0.32913	0.14413	-0.10419	-0.29049	-0.42057	-0.83623	-0.64828	-0.46818	-0.43669	-0.62218	-0.06751	-0.42743	-0.05682	-0.66724	-0.57336	-0.29853	-0.43031
16	-0.0895	-0.71031	-0.50007	-0.57126	-0.56642	-0.71559	-0.0376	-0.38906	-0.7756	-0.46968	-0.45536	-0.45635	-0.47889	-0.60011	-0.68226	-0.53407	-0.56497	-0.77756	-0.59596	-0.55016	-0.79692	-0.80136		16	-0.38909	-0.60375	-0.28637	-0.66105	-0.43426	-0.40207	-0.64053	-0.71801	-0.36096	-0.52762	-0.27953	-0.30703	-0.37718	-0.8009	-0.63979	-0.37833	-0.38179	-0.57369	-0.05047	-0.61803	0.20109	-0.64624	-0.62917	-0.40193	-0.48761
17	-0.7707	-0.73858	-0.55997	-0.55596	-0.5735	-0.75242	-0.07152	-0.36978	-0.77449	-0.56457	-0.5132	-0.58801	-0.56438	-0.4607	-0.74462	-0.57136	-0.52825	-0.81239	-0.61973	-0.53878	-0.7872	-0.7645		17	-0.42853	-0.64922	-0.34546	-0.81858	-0.43156	-0.3915	-0.66264	-0.69242	-0.42122	-0.58315	-0.30154	-0.39905	-0.35909	-0.58233	-0.62264	-0.37833	-0.52028	-0.40449	-0.09548	-0.75418	0.1556	-0.64185	-0.61245	-0.37753	-0.56249
18	-0.76444	-0.7316	-0.50218	-0.58298	-0.62857	-0.7457	-0.2643	-0.43767	-0.80847	-0.6149	-0.55207	-0.61993	-0.53062	-0.56028	-0.70499	-0.50115	-0.47025	-0.81688	-0.65018	-0.5072	-0.74835	-0.80371		18	-0.44643	-0.67937	-0.39102	-0.73275	-0.43011	-0.36781	-0.68728	-0.84592	-0.38269	-0.50566	-0.27159	-0.33409	-0.36251	-0.51497	-0.59875	-0.39852	-0.488	-0.38479	-0.06882	-0.85694	-0.12177	-0.36232	-0.48388	-0.32957	-0.40769
19	-0.75296	-0.73089	-0.4846	-0.60749	-0.66595	-0.77905	-0.47803	-0.53427	-0.80883	-0.721	-0.59654	-0.6944	-0.59043	-0.52157	-0.65217	-0.55336	-0.54486	-0.86818	-0.60487	-0.49424	-0.75945	-0.83208		19	-0.4361	-0.71947	-0.39564	-0.88376	-0.43963	-0.41199	-0.68792	-0.70463	-0.29493	-0.57929	-0.41843	-0.43549	-0.43078	-0.47535	-0.56941	-0.39953	-0.47117	-0.26003	-0.18549	-0.90108	-0.79668	-0.32602	-0.31489	-0.356	-0.19521
20	-0.70882	-0.75832	-0.68127	-0.57625	-0.66595	-0.82433	-0.53824	-0.5278	-0.85494	-0.66958	-0.61606	-0.73376	-0.63407	-0.45163	-0.59987	-0.50951	-0.80494	-0.84834	-0.65463	-0.50976	-0.50178	-0.80926		20	-0.44923	-0.68277	-0.42554	-0.81894	-0.41454	-0.44099	-0.6759	-0.64417	-0.30842	-0.49872	-0.55985	-0.45773	-0.42877	-0.43672	-0.5412	-0.4644	-0.48083	-0.48631	-0.23618	-0.82832	-0.69596	-0.33318	-0.20042	-0.19554	-0.44367
21	-0.71624	-0.77168	-0.59649	-0.61162	-0.69311	-0.8366	-0.73788	-0.47441	-0.84281	-0.69709	-0.61534	-0.6944	-0.47606	-0.37813	-0.696	-0.50338	-0.91954	-0.48959	-0.74896	-0.48183	-0.54804	0.04731		21	-0.47859	-0.73636	-0.49815	-0.81097	-0.43436	-0.42095	-0.70213	-0.86627	-0.34339	-0.37065	-0.65221	-0.37893	-0.43119	-0.40668	-0.52389	-0.51311	-0.54593	-0.62521	-0.57702	-0.4022	-0.6398	-0.29867	-0.16567	-0.16833	-0.54534
22	-0.69143	-0.77263	-0.49906	-0.71305	-0.70256	-0.85977	-0.73101	-0.46718	-0.86209	-0.65814	-0.60666	-0.71621	-0.57776	-0.3749	-0.64482	-0.35991	-0.60123	-0.56111	-0.6071	-0.51705	-0.48189	-0.12529		22	-0.50322	-0.71977	-0.52911	-0.84646	-0.42937	-0.416	-0.62283	-0.70987	-0.30936	-0.37276	-0.69478	-0.38523	-0.43552	-0.35352	-0.55242	-0.38312	-0.57766	-0.40853	-0.62989	-0.43419	-0.67463	-0.24283	-0.08045	-0.19356	-0.5039
23	-0.69132	-0.80904	-0.48183	-0.70839	-0.70138	-0.77431	-0.7371	-0.45783	-0.82941	-0.721	-0.61118	-0.69068	-0.59185	-0.45448	-0.63052	-0.32305	-0.52264	-0.62441	-0.47341	-0.28358	-0.19462	-0.15514		23	-0.53232	-0.74894	-0.48178	-0.80155	-0.46276	-0.45517	-0.69771	-0.61626	-0.3338	-0.25874	-0.70885	-0.37384	-0.49859	-0.41592	-0.30683	-0.39549	-0.46676	-0.19537	-0.32445	-0.2739	0.10979	-0.19594	-0.10986	-0.23208	-0.50601
24	-0.72272	-0.81649	-0.37397	-0.81883	-0.69311	-0.80105	-0.77483	-0.4893	-0.81141	-0.55056	-0.61769	-0.73323	-0.51232	-0.6356	-0.69416	-0.40158	-0.37389	-0.4735	-0.32264	-0.38246	-0.43702	-0.43685		24	-0.56951	-0.71069	-0.40134	-0.64512	-0.49545	-0.4457	-0.6102	-0.68021	-0.42559	-0.23666	-0.92821	-0.41261	-0.48815	-0.46644	-0.21786	-0.28216	-0.27779	-0.20447	-0.09635	-0.18068	0.30997	-0.19969	-0.00944	-0.227	-0.28891
25	-0.71856	-0.80006	-0.6444	-0.84215	-0.73678	-0.71432	-0.79007	-0.55687	-0.83767	-0.5312	-0.59744	-0.70424	-0.65129	-0.78514	-0.69074	-0.50908	-0.25437	-0.4645	-0.08571	-0.3193	-0.07897	-0.42281		25	-0.52672	-0.69195	-0.36397	-0.32717	-0.52544	-0.44254	-0.60926	-0.70347	-0.41265	-0.22122	-0.82647	-0.38045	-0.40234	-0.338	-0.15422	-0.23774	-0.27172	-0.38176	-0.0496	-0.44881	0.04986	-0.31006	-0.00773	-0.23824	-0.36504
26	-0.74531	-0.87679	-0.69134	-0.75005	-0.69782	-0.69962	-0.75921	-0.52466	-0.79783	-0.42228	-0.55586	-0.66195	-0.67242	-0.86797	-0.55712	-0.463	-0.12106	-0.15405	-0.29293	-0.36019	0.55109	-0.51175		26	-0.50963	-0.7185	-0.4469	-0.07514	-0.53364	-0.43333	-0.55526	-0.63777	-0.41061	-0.30473	-0.75756	-0.35909	-0.34961	-0.22673	-0.18419	-0.22966	-0.40166	-0.57268	-0.24405	-0.64587	0.29177	-0.3563	-0.01659	-0.19817	-0.4671
27	-0.73233	-0.89973	-0.65082	-0.68582	-0.64197	-0.6526	-0.74054	-0.54331	-0.80939	-0.57179	-0.44108	-0.70371	-0.69247	-0.88534	-0.55993	-0.36561	-0.24174	-0.24619	-0.58928	-0.28048	0.71254	-0.70483		27	-0.43163	-0.7464	-0.42838	-0.45899	-0.47609	-0.43022	-0.57768	-0.7715	-0.42186	-0.34945	-0.64391	-0.35274	-0.30596	-0.27163	-0.29128	-0.42603	-0.50345	-0.63936	-0.29517	-0.64787	0.25067	-0.33546	0.00829	-0.11438	-0.41941
28	-0.70963	-0.8457	-0.61201	-0.69754	-0.6998	-0.62886	-0.69292	-0.54952	-0.82941	-0.54813	-0.32376	-0.6928	-0.65517	-0.86457	-0.27615	-0.2783	-0.16807	-0.42105	-0.49643	-0.38246	0.87168	-0.77533		28	-0.51049	-0.71001	-0.33869	-0.50824	-0.50757	-0.40027	-0.47154	-0.73254	-0.48993	-0.40553	-0.42168	-0.35789	-0.28208	-0.46215	-0.35011	-0.43209	-0.46952	-0.46712	-0.17763	-0.23221	0.19199	-0.32374	0.02101	-0.263	-0.32489
29	-0.77927	-0.82051	-0.6756	-0.86027	-0.65847	-0.67333	-0.77293	-0.53263	-0.79764	-0.51716	-0.35341	-0.70131	-0.63828	-0.88534	-0.2143	-0.13659	-0.2518	-0.56936	-0.52317	-0.35034	0.31378	-0.64661		29	-0.50963	-0.66766	-0.46184	-0.61904	-0.42288	-0.35028	-0.46332	-0.72964	-0.53818	-0.31428	-0.12945	-0.41109	-0.26362	-0.42087	-0.3235	-0.41568	-0.424	-0.33024	-0.0627	-0.18068	-0.35929	-0.29102	0.0302	-0.24416	-0.25087
30	-0.81577	-0.78327	-0.64624	-0.8504	-0.73049	-0.67033	-0.70777	-0.44419	-0.75062	-0.53734	-0.33497	-0.63136	-0.57635	-0.71996	-0.23749	-0.46956	-0.08995	-0.69817	-0.49421	-0.30788	-0.31165	-0.12939		30	-0.34966	-0.59429	-0.54107	-0.58175	-0.39411	-0.32598	-0.41025	-0.49358	-0.34747	-0.02487	-0.00678	-0.27937	-0.24179	-0.33173	-0.29737	-0.40433	-0.43007	-0.22416	0.04697	0.03823	-0.72106	-0.22215	-0.45903	-0.40193	-0.26091
31	-0.7649	-0.8146	-0.67033	-0.88446	-0.62307	-0.5536	-0.60834	-0.44334	-0.72235	-0.47774	-0.41595	-0.63323	-0.60944	-0.70063	-0.2406	-0.57093	-0.20596	-0.88616	-0.39691	-0.36019	-0.48235	-0.05831		31	-0.30967	-0.57058	-0.52911	-0.57922	-0.46327	-0.3326	-0.4368	-0.36508	-0.25839	-0.2911	0.01234	-0.22856	-0.22826	-0.23333	-0.19125	-0.44925	-0.3669	-0.1186	0.01245	0.36282	-0.68467	-0.23664	-0.39621	-0.37926	-0.23915
32	-0.759	-0.83352	-0.59807	-0.73074	-0.61441	-0.52789	-0.65444	-0.51925	-0.71555	-0.47392	-0.43981	-0.55317	-0.65517	-0.55802	-0.26471	-0.47659	-0.44031	-0.73075	-0.29219	-0.17486	-0.37318	-0.23704		32	-0.39607	-0.54032	-0.40632	-0.26054	-0.38739	-0.28566	-0.4469	-0.19588	-0.18667	-0.05167	-0.14243	-0.38013	-0.21021	-0.23333	-0.18836	-0.449	-0.24221	-0.26306	-0.12344	0.37128	-0.76028	-0.20669	-0.34515	-0.07276	-0.20107
33	-0.71578	-0.79438	-0.5903	-0.69862	-0.67856	-0.50345	-0.69368	-0.48331	-0.81581	-0.39044	-0.43837	-0.40688	-0.58551	-0.4127	-0.27436	-0.35417	-0.63888	-0.55476	-0.31892	-0.11638	-0.29777	-0.12179		33	-0.40476	-0.55174	-0.45722	-0.39164	-0.33852	-0.24719	-0.2198	-0.06855	-0.32001	0.16517	-0.15254	-0.31966	-0.24813	-0.27296	-0.27926	-0.40811	-0.33379	-0.61107	-0.17151	0.1613	-0.83747	-0.25374	-0.22986	-0.03005	-0.21864
34	-0.75239	-0.69483	-0.48903	-0.63071	-0.62544	-0.54734	-0.6049	-0.48947	-0.88468	-0.38868	-0.48537	-0.42736	-0.65237	-0.44891	-0.25184	-0.21555	-0.59865	-0.57423	-0.40582	-0.05012	-0.0105	-0.04397		34	-0.39551	-0.47944	-0.42269	-0.57052	-0.28368	-0.23928	-0.37582	-0.03134	-0.34959	0.3722	-0.21712	-0.32959	-0.23696	-0.34857	-0.29176	-0.39751	-0.43724	-0.83433	-0.18593	0.18022	-0.72138	-0.35174	-0.09299	-0.00745	-0.42359
35	-0.81171	-0.67307	-0.49431	-0.63755	-0.62857	-0.60606	-0.59729	-0.44778	-0.7453	-0.37019	-0.40511	-0.48215	-0.57355	-0.23765	-0.26941	-0.27478	-0.18561	-0.66073	-0.47044	-0.000409355	0.22959	-0.02993		35	-0.4702	-0.33843	-0.33086	-0.27069	-0.27281	-0.18904	-0.48577	-0.05343	-0.3133	0.21637	-0.18897	-0.42134	-0.24549	-0.37993	-0.14139	-0.37303	-0.49462	-0.64491	-0.23531	0.09099	-0.65423	-0.34458	-0.05038	0.01002	-0.54116
36	-0.8503	-0.65309	-0.44552	-0.57875	-0.70648	-0.62527	-0.51728	-0.29982	-0.54276	-0.34365	-0.40547	-0.4404	-0.18754	-0.19035	-0.26982	-0.12386	-0.05721	-0.5626	-0.40954	-0.03923	0.24208	-0.09224		36	-0.45005	-0.34663	-0.29741	-0.05016	-0.25066	-0.12773	-0.4788	-0.06041	-0.40667	0.40577	-0.19691	-0.32601	-0.23468	-0.36937	-0.08063	-0.39398	-0.44745	-0.52268	-0.30741	0.03884	-0.63603	-0.43363	-0.10634	-0.06917	-0.56917
37	-0.90742	-0.683	-0.35437	-0.66543	-0.65337	-0.60501	-0.66168	-0.36159	-0.51338	-0.32253	-0.36082	-0.37975	-0.39724	-0.16938	-0.30486	-0.11027	-0.08972	-0.65174	-0.2855	0.00373	0.65287	-0.14958		37	-0.35104	-0.30536	-0.20807	0.05667	-0.19372	-0.16234	-0.51354	-0.04529	-0.42746	0.23013	-0.20954	-0.22135	-0.21664	-0.35583	-0.00673	-0.39928	-0.45352	-0.48177	-0.46253	0.07915	-0.60215	-0.60017	-0.04904	-0.000627972	-0.53194
38	-0.881	-0.66752	-0.62831	-0.66412	-0.63252	-0.57131	-0.531	-0.39154	-0.39586	-0.34773	-0.34329	-0.31167	-0.48593	-0.15943	-0.29219	-0.16072	-0.03592	-0.68544	-0.21197	-0.07184	0.96327	-0.16099		38	-0.26434	-0.21518	-0.22693	0.00815	-0.11527	-0.09877	-0.51923	-0.04355	-0.35179	0.13021	-0.14316	-0.10764	-0.21755	-0.39116	-0.03655	-0.4283	-0.46676	-0.37266	-0.44505	0.06192	0.03825	-0.65047	-0.07311	-0.01833	-0.42234
39	-0.81647	-0.64304	-0.5725	-0.6766	-0.5491	-0.56772	-0.45975	-0.38002	-0.40613	-0.31171	-0.33389	-0.29305	-0.23259	-0.13535	-0.31563	-0.16201	0.05786	-0.23047	-0.15701	0.08861	0.93366	-0.16274		39	-0.17484	-0.16992	-0.19597	0.10267	-0.08636	-0.15983	-0.47848	-0.01331	-0.2603	0.18288	-0.25969	-0.14164	-0.21368	-0.2997	-0.07791	-0.41493	-0.42345	-0.34034	-0.31702	0.02438	-0.29277	-0.61954	-0.04085	-0.05284	-0.37465
40	-0.81101	-0.61809	-0.55509	-0.65903	-0.58411	-0.53715	-0.65215	-0.35662	-0.33801	-0.33478	-0.29683	-0.234	-0.1168	-0.17703	-0.36809	-0.13042	0.143	-0.14245	-0.09908	0.1295	0.90544	-0.17942		40	-0.14376	-0.12688	-0.10201	0.0364	-0.13118	-0.20406	-0.3973	-0.02087	-0.27252	0.27733	-0.34158	-0.163	-0.24157	-0.32347	-0.11013	-0.38994	-0.38345	-0.37569	-0.22744	-0.07592	-0.51492	-0.46798	0.03221	0.06444	-0.20654
41	-0.77857	-0.61265	-0.54032	-0.67758	-0.47238	-0.4327	-0.44261	-0.25537	-0.39365	-0.25594	-0.30406	-0.20209	-0.23084	-0.13516	-0.35609	-0.13265	0.18135	-0.23158	-0.02258	0.27962	0.67091	-0.25665		41	-0.08865	-0.14113	-0.1077	0.11534	-0.14624	-0.18373	-0.451	-0.00459	-0.31988	0.33661	-0.32174	-0.2592	-0.25145	-0.31423	-0.07711	-0.35208	-0.32386	-0.40903	-0.18112	0.0093	-0.19488	-0.40449	9.27076e-05	0.06372	-0.14501
42	-0.78425	-0.62719	-0.52705	-0.72607	-0.57664	-0.41671	-0.3302	-0.19258	-0.23775	-0.31729	-0.30985	-0.23507	-0.05877	-0.1711	-0.29766	0.04374	0.02605	-0.15631	0.06803	0.25168	0.54647	-0.29556		42	-0.0593	-0.17598	-0.14223	0.01322	-0.20705	-0.26968	-0.2078	0.05006	-0.34399	0.42963	-0.37946	-0.33349	-0.25032	-0.29871	-0.07518	-0.31245	-0.33407	-0.42873	-0.17195	0.12392	-0.03329	-0.33774	0.05208	0.08932	-0.19314
43	-0.78657	-0.61053	-0.6658	-0.66206	-0.51565	-0.39286	-0.24944	-0.20264	-0.10609	-0.28992	-0.40601	-0.19623	-0.40536	-0.36589	-0.32141	0.02179	-0.26162	-0.16531	0.19355	0.25843	0.68664	-0.34616		43	-0.03665	-0.17968	-0.17426	-0.00090552	-0.18429	-0.29578	-0.00753	0.00355	-0.37823	0.46202	-0.38163	-0.38767	-0.28618	-0.27725	-0.0226	-0.33971	-0.33352	-0.34993	-0.17938	0.02869	-0.18453	-0.31625	0.00996	-0.01737	-0.03377
44	-0.68043	-0.62247	-0.67279	-0.66293	-0.56837	-0.3	-0.23077	-0.20397	-0.08222	-0.24701	-0.46783	-0.1848	0.01829	-0.43898	-0.35496	-0.22961	-0.04668	-0.2353	0.28491	0.32725	0.64269	-0.34412		44	0.0067	-0.11674	-0.1529	0.03568	-0.17366	-0.24809	-0.35402	0.03087	-0.38069	0.37721	-0.27845	-0.40507	-0.31411	-0.2713	-0.04441	-0.33845	-0.29628	-0.2974	-0.2104	0.02992	-0.14876	-0.29818	-0.04352	-0.09853	0.00599
45	-0.69723	-0.63464	-0.71287	-0.68148	-0.43776	-0.30196	-0.23838	-0.07861	-0.06771	-0.23487	-0.4785	-0.19411	0.06473	-0.35466	-0.32707	-0.27346	0.01389	-0.14694	0.32873	0.19217	0.59458	-0.38157		45	0.04058	-0.1386	-0.19704	0.12222	-0.15725	-0.28967	-0.51388	-0.03425	-0.3428	0.38394	-0.19835	-0.34222	-0.3251	-0.28781	-0.07134	-0.3435	-0.29048	-0.27973	-0.23006	0.00977	-0.2592	-0.2876	-0.06425	-0.05511	0.01142
46	-0.75239	-0.63394	-0.71327	-0.66564	0.04541	-0.32859	-0.27191	-0.02601	-0.06238	-0.26221	-0.42517	-0.15634	0.07531	-0.40283	-0.33719	-0.24452	-0.08177	-0.10687	0.4587	0.22375	0.54924	-0.39093		46	0.03834	-0.15343	-0.17746	0.09397	-0.12614	-0.32999	-0.48195	0.0739	-0.29221	0.31886	-0.14388	-0.28989	-0.34538	-0.28418	-0.06172	-0.38792	-0.30786	-0.29336	-0.16277	0.12084	-0.41891	-0.2635	-0.06506	-0.25301	-0.00741
47	-0.87289	-0.61218	-0.76306	-0.67671	0.25982	-0.33196	-0.36221	0.02322	-0.09984	-0.30289	-0.43331	-0.13187	0.13617	-0.36759	-0.34914	-0.20372	0.00524	-0.00465	0.38369	0.09379	0.48726	-0.3684		47	0.0417	-0.16426	-0.23014	0.01684	-0.09909	-0.28651	-0.45544	0.06925	-0.34623	0.37818	-0.13233	-0.29353	-0.37368	-0.26932	-0.0521	-0.37	-0.32248	-0.37721	-0.13786	0.05469	-0.20429	-0.26334	-0.07107	-0.40193	-0.0844
48	-0.71345	-0.63453	-0.70057	-0.68767	0.50694	-0.39125	-0.31992	0.12758	-0.1834	-0.35258	-0.43132	-0.14597	0.02814	-0.38165	-0.3068	-0.04928	0.10651	-0.12074	0.26708	-0.04494	0.33737	-0.35378		48	0.06154	-0.20055	-0.24758	-0.36701	-0.07904	-0.30414	-0.44974	0.0803	-0.31547	0.37872	-0.02807	-0.29168	-0.40494	-0.28187	-0.03575	-0.36369	-0.34979	-0.41307	-0.18768	0.00946	-0.13966	-0.30046	-0.0714	-0.33824	-0.06764
49	-0.69943	-0.6123	-0.75019	-0.7916	0.51794	-0.34203	-0.44146	0.18319	-0.29468	-0.3359	-0.44614	-0.17655	-0.03906	-0.42023	-0.32626	-0.02733	0.07143	0.05077	0.07992	0.05551	0.23236	-0.41345		49	0.04923	-0.22028	-0.2935	-0.434	-0.09433	-0.3351	-0.49112	0.16228	-0.26649	0.49004	-0.06631	-0.29261	-0.41829	-0.26404	-0.04168	-0.32154	-0.35338	-0.40903	-0.19161	0.08715	-0.03643	-0.31316	-0.00265	-0.22999	-0.0417
50	-0.6459	-0.61336	-0.61579	-0.42166	0.44713	-0.33218	-0.50051	0.17251	-0.33672	-0.31907	-0.41505	-0.19597	-0.03131	-0.38607	-0.33933	-0.2726	0.07587	0.12716	0.00564	0.01875	0.1713	-0.42837		50	0.03076	-0.23502	-0.26502	-0.26489	-0.06654	-0.36891	-0.48733	0.21693	-0.24655	0.3682	-0.09589	-0.29564	-0.40134	-0.27527	-0.04793	-0.30513	-0.3669	-0.51005	-0.33144	-0.01885	-0.00537	-0.3309	-0.10611	-0.22191	0.0156
asic-1;del-1-naïve																															asic-1;del-1-trained
Time (s)	1	2	3	4	5	6	7	8	9	10	11	12	13	14	15	16	17	18	19	20	21	22	23	24	25	26	27	28	29		Time (s)	1	2	3	4	5	6	7	8	9	10	11	12	13	14	15	16	17	18
1	0.01143	0.00217	-0.15475	0.03159	-0.12544	0.19557	-0.16347	0.00281	-0.06919	0.00139	0.04233	0.11764	-0.23644	-0.43258	-0.08695	0.22968	0.2532	-0.0004649	0.01195	0.12251	0.07282	0.00397	-0.19652	-0.14271	0.06522	-0.47657	0.19329	-0.26958	-0.0049		1	-0.13995	0.27385	0.03399	0.30999	0.14506	-0.06598	0.20814	0.19715	-0.01457	-0.02413	-0.09213	0.08504	-0.43219	0.0538	0.03836	0.16824	-0.19229	-0.03666
2	0.00465	0.00539	-0.08389	0.05631	-0.07458	0.14029	-0.03729	-0.09966	0.05933	-0.02031	0.04623	0.10864	-0.06556	-0.39618	-0.02658	0.33962	0.20998	-0.17462	0.0357	0.08098	0.08751	-0.0053	-0.08742	-0.08521	0.13313	-0.50069	0.01098	0.41238	0.05021		2	-0.08065	0.15201	0.03128	0.27729	0.15672	-0.30259	0.15096	0.15769	-0.01497	0.0273	0.033	0.06032	0.06382	0.3175	-0.00925	0.15075	-0.01101	-0.01423
3	0.000775044	0.00968	-0.07878	0.04493	0.03454	0.13013	0.03784	0.01293	0.12217	-0.02783	0.0317	0.08315	0.11295	-0.5102	0.0472	0.14097	0.06154	-0.35146	0.02208	-0.03406	0.04905	0.00207	-0.08607	0.05245	-0.01107	-0.5013	0.18243	0.50281	0.11451		3	0.03206	0.06833	0.04608	0.10879	0.14832	-0.32104	0.16477	0.14437	0.01562	0.12645	0.08562	0.10959	0.13252	0.09321	-0.01877	-0.16754	-0.04613	-0.03484
4	-0.01134	0.0041	-0.0392	0.00329	0.03372	-0.06833	0.08466	0.05618	0.03481	-0.02957	-0.02858	0.08515	0.16561	-0.41491	0.0581	0.01702	0.05784	-0.39813	0.01404	-0.00599	-0.07612	0.0042	-0.05644	0.03154	-0.05014	-0.05566	-0.00234	0.3929	0.09944		4	0.0493	-0.02662	0.06285	-0.07185	0.14599	-0.27527	0.04185	0.05109	0.06191	0.08286	0.00515	0.13607	0.19573	-0.17201	-0.02195	-0.58202	0.02126	0.01577
5	0.01821	-0.00663	-0.04303	-0.08292	0.02551	-0.14821	0.11011	0.12046	-0.00783	0.000231468	-0.0151	0.00242	0.07925	-0.66704	0.23417	-0.06193	-0.11136	0.11701	0.02941	0.05992	-0.000471647	-0.02097	-0.04297	0.0751	0.08475	0.26395	-0.3423	-0.20987	0.11216		5	-0.01956	-0.18791	-0.03927	-0.35902	0.03055	-0.18766	-0.13406	-0.11751	0.05386	0.06077	0.10424	0.15238	0.2524	-0.29932	-0.0351	-0.55579	0.01841	0.01577
6	0.02621	-0.00298	0.03422	0.00654	-0.01469	0.0383	0.0416	0.05735	0.00108	0.03466	0.03028	-0.02182	-0.09979	-0.39618	0.14027	-0.08825	-0.31468	0.16601	-0.0146	-0.000526449	0.02257	-0.01575	0.11126	0.12215	-0.01758	0.1946	-0.00136	-0.38468	0.16986		6	0.00639	-0.29674	-0.10241	-0.36992	-0.11777	0.16282	-0.19707	-0.27843	0.02447	0.04225	0.09737	0.04349	0.20638	-0.3756	-0.01514	-0.64935	0.05638	0.02124
7	-0.000435962	-0.00728	0.04252	0.00426	-0.04586	-0.04479	0.03392	0.04021	-0.02997	0.04537	0.02	-0.04531	-0.16219	0.76008	-0.04419	-0.08315	-0.37155	0.26328	-0.00272	-0.01398	0.03998	0.00729	0.0392	0.04374	-0.11527	0.14756	0.01665	0.31761	0.11522		7	0.06105	-0.36871	-0.04247	-0.17432	-0.27239	0.26712	-0.22663	-0.11187	-0.00974	-0.04878	0.10135	-0.16588	-0.2996	-0.32609	-0.00426	-0.72106	-0.0243	-0.05783
8	-0.01836	-0.00578	0.08657	-0.02502	-0.01797	-0.1097	0.03543	0.01995	-0.03086	-5.7867e-05	-0.02078	-0.02757	-0.11401	0.64606	-0.13641	-0.12772	-0.24529	0.2184	-0.02264	-0.09412	-0.00337	0.00539	-0.02883	-0.02422	-0.15155	0.42435	-0.13359	0.2765	-0.0341		8	-0.0134	-0.12895	-0.02126	-0.01112	-0.22551	0.21923	-0.10771	-0.03859	-0.02142	-0.07513	-0.0057	-0.09697	-0.21991	0.06593	0.00798	-0.18678	-0.06606	-0.06834
9	-0.00625	-0.00341	0.10125	-0.00224	0.12971	-0.00877	0.02685	-0.08057	-0.03413	0.0037	-0.04559	-0.16302	0.12243	0.86339	-0.08443	-0.21262	0.2023	0.0226	-0.05198	-0.07325	-0.06813	0.02273	0.14359	-0.0643	0.02428	0.27118	-0.07833	-0.47815	-0.34947		9	0.02676	0.188	0.01204	0.10848	-0.00396	0.1763	0.02591	-0.07754	-0.02343	-0.15848	-0.29428	-0.18359	-0.00247	0.38772	0.02657	1.10825	0.00228	-0.01928
10	-0.0249	0.00474	0.13509	-0.03673	0.05505	-0.1245	-0.16964	-0.12966	-0.04542	-0.00758	-0.06048	-0.13928	0.19774	0.54756	-0.1012	-0.15361	0.25803	0.1374	-0.02124	-0.04147	-0.12383	-0.00363	0.2042	-0.00854	0.03824	0.23259	0.15456	-0.55993	-0.27293		10	0.078	0.32674	0.01919	0.18167	-0.007	0.32707	0.07385	0.07364	-0.07173	-0.03311	-0.03463	-0.14045	0.10333	0.25486	0.03156	1.23529	0.24146	0.17838
11	-0.06438	0.000236158	0.1038	-0.16816	0.03372	-0.42156	-0.23393	-0.12186	-0.10128	-0.01395	-0.03389	-0.03007	0.12902	-0.02307	-0.09785	0.03442	0.24751	0.20785	0.000768478	-0.02509	-0.14269	-0.02263	0.05603	0.03328	-0.09387	0.17409	0.1516	-0.04846	0.11852		11	-0.21516	0.26474	-0.29037	0.04245	-0.000233209	-0.27457	-0.13513	-0.33685	-0.4469	-0.21717	-0.10948	-0.16167	-0.08869	0.17706	-0.19062	0.44806	-0.33751	-0.34646
12	-0.6212	-0.32566	-0.64696	-0.33049	-0.20338	-0.6457	-0.22926	-0.01122	-0.46692	-0.02783	0.01503	-0.01907	0.23749	-0.9106	-0.34183	-0.48215	-0.16795	0.01938	-0.31955	0.04549	-0.13525	-0.17797	0.17524	0.25632	-0.42878	0.26575	-0.04058	0.02986	0.12252		12	-0.29491	-0.56729	-0.21489	-0.24222	-0.09212	-0.44094	-0.242	-0.43781	-0.38974	-0.29823	-0.278	-0.20516	-0.36246	-0.34933	-0.34434	-1.17576	-0.44856	-0.34885
13	-0.69483	-0.37246	-0.71655	-0.79375	-0.38633	-0.73307	-0.5054	-0.06343	-0.42799	-0.01337	-0.72524	-0.3847	0.23433	-0.80408	-0.35357	-0.49658	-0.55156	-0.14834	-0.45438	-0.45561	-0.1153	-0.26514	-0.49017	-0.20892	-0.2083	-0.08762	-0.14765	-0.26655	-0.23831		13	-0.37419	-0.64187	-0.24399	-0.24471	-0.31763	-0.59702	-0.35373	-0.58592	-0.56847	-0.3149	-0.43025	-0.42241	-0.63039	-0.52867	-0.36157	-1.17489	-0.29954	-0.29418
14	-0.76361	-0.40939	-0.75677	-0.93754	-0.42653	-0.70383	-0.69631	-0.62249	-0.43572	0.06909	-0.71389	-0.67686	0.20563	-0.99144	-0.25715	-0.66467	-0.70085	-0.14458	-0.43866	-0.53692	-0.22469	-0.28841	-0.24098	-0.62014	-0.49298	-0.35295	-0.52979	-0.7222	-0.55674		14	-0.34786	-0.65791	-0.15742	-0.26496	-0.61754	-0.67967	-0.30287	-0.71352	-0.51091	-0.30963	-0.45303	-0.46274	-0.38891	-0.54989	-0.40555	-1.16002	-0.36598	-0.37969
15	-0.80043	-0.4373	-0.82763	-0.95511	-0.48314	-0.5043	-0.78274	-0.55859	-0.42517	-0.29344	-0.82805	-0.71634	-0.55845	-0.78963	-0.33931	-0.60525	-0.66331	-0.16246	-0.45717	-0.50319	-0.41117	-0.31098	-0.27398	-0.69507	-0.63625	-0.20461	-0.53768	-0.70576	-0.67403		15	-0.37921	-0.53911	-0.17271	-0.29143	-0.74743	-0.74707	-0.2701	-0.733	-0.60068	-0.31518	-0.46262	-0.33789	-0.49986	-0.32407	-0.36338	-0.97464	-0.47418	-0.39062
16	-0.8588	-0.44632	-0.94765	-0.66948	-0.50529	-0.42513	-0.62555	-0.43704	-0.43423	-0.3218	-0.77274	-0.40244	-0.58557	-0.85226	-0.34099	-0.86205	-0.32236	-0.19626	-0.46241	-0.41525	-0.45035	-0.31858	-0.2989	-0.69158	-0.72183	0.10836	-0.25472	-0.60104	-0.32357		16	-0.38641	-0.55212	-0.19096	-0.36494	-0.77729	-0.81944	-0.31979	-0.67509	-0.60832	-0.33484	-0.53512	-0.3798	-0.60257	-0.28719	-0.42822	-0.76041	-0.58808	-0.4345
17	-0.83482	-0.47036	-0.89977	-0.46322	-0.56846	-0.37253	-0.56562	-0.46899	-0.40734	-0.39124	-0.74793	-0.47042	-0.66403	-0.95182	-0.36111	-0.77249	-0.30473	-0.15084	-0.48477	-0.41291	-0.49062	-0.32119	-0.21673	-0.84144	-0.72742	-0.62974	-0.03219	-0.59109	0.08837		17	-0.46701	-0.50095	-0.21957	-0.37397	-0.68307	-0.90919	-0.32008	-0.41372	-0.57089	-0.485	-0.57346	-0.34859	-0.45486	-0.33367	-0.42731	-0.44124	-0.61181	-0.50641
18	-0.85274	-0.46907	-0.96616	-0.45899	-0.5939	-0.36629	-0.5599	-0.46198	-0.43097	-0.45576	-0.72524	-0.37295	-0.63349	-0.95611	-0.44663	-0.68844	-0.32918	-0.20162	-0.48791	-0.42364	-0.46523	-0.33378	-0.24771	-0.76999	-0.55438	-1.10131	-0.41088	0.08005	0.03962		18	-0.51655	-0.58377	-0.22895	-0.36898	-0.4979	-0.89571	-0.34352	-0.35889	-0.5729	-0.55865	-0.5872	-0.45415	-0.40987	-0.34226	-0.41553	-0.59776	-0.72285	-0.53697
19	-0.86582	-0.46929	-0.99808	-0.45476	-0.62097	-0.45152	-0.56472	-0.51964	-0.42547	-0.43956	-0.72311	-0.35896	-0.66298	-0.83459	-0.34351	-0.67825	-0.3525	-0.16211	-0.49769	-0.52074	-0.49316	-0.33544	-0.29553	-1.16031	-0.79998	-1.2979	0.00752	0.52748	-0.10618		19	-0.51911	-0.59417	-0.23709	-0.41072	-0.41535	-0.87762	-0.37026	-0.3717	-0.5419	-0.4538	-0.52644	-0.36858	-0.39132	-0.36752	-0.42278	-0.50332	-0.62794	-0.56964
20	-0.92637	-0.48238	-1.10598	-0.44631	-0.60374	-0.44991	-0.56111	-0.47795	-0.45102	-0.4465	-0.6834	-0.38445	-0.6327	-0.91542	-0.43741	-0.67189	-0.39004	-0.21825	-0.54136	-0.56929	-0.45216	-0.34138	-0.38308	-1.19864	-0.62787	-0.69427	-0.65684	0.33665	-0.38575		20	-0.40999	-0.54128	-0.25337	-0.43937	-0.42607	-0.74601	-0.34789	-0.45165	-0.58739	-0.42089	-0.53657	-0.39172	-0.34426	-0.37307	-0.43457	-0.47359	-0.7836	-0.64141
21	-0.97433	-0.47122	-1.22217	-0.47168	-0.60948	-0.43137	-0.55749	-0.5134	-0.47004	-0.52028	-0.65646	-0.41819	-0.70458	-0.79819	-0.30662	-0.66934	-0.60274	-0.3495	-0.61087	-0.58586	-0.43693	-0.36133	-0.21808	-1.20213	-0.64183	-0.70391	-0.25496	0.34963	-0.4133		21	-0.4404	-0.54821	-0.31848	-0.40356	-0.51959	-0.67896	-0.34537	-0.59822	-0.58981	-0.48429	-0.60908	-0.37191	-0.39681	-0.39379	-0.4722	-0.56978	-0.34226	-0.14838
22	-0.98038	-0.45984	-0.96744	-0.51723	-0.63081	-0.4804	-0.53129	-0.55937	-0.47167	-0.5226	-0.60469	-0.40744	-0.71116	-0.84209	-0.3871	-0.59421	-0.74976	-0.487	-0.55673	-0.54199	-0.42441	-0.36774	-0.57301	-0.65673	-0.50972	-0.46753	-0.24781	0.3016	-0.18578		22	-0.45839	-0.54821	-0.34784	-0.40885	-0.44893	-0.5133	-0.48257	-0.58182	-0.49038	-0.46406	-0.68882	-0.31931	-0.482	-0.31296	-0.40872	-0.61875	-0.23216	-0.47193
23	-0.98159	-0.37611	-0.83465	-0.57416	-0.52088	-0.3834	-0.53747	-0.52119	-0.49129	-0.48846	-0.77806	-0.41794	-0.72407	-0.93737	-0.34015	-0.75721	-0.80066	-0.62218	-0.38871	-0.49149	-0.41806	-0.33995	-0.50162	-0.24203	-0.22597	-0.57667	-0.3085	0.08222	0.07895		23	-0.48435	-0.63016	-0.39618	-0.42256	-0.43657	-0.55126	-0.5805	-0.48803	-0.46341	-0.48329	-0.68665	-0.32492	-0.4267	-0.57312	-0.28131	-0.19727	-0.19134	-0.50081
24	-0.94841	-0.35701	-0.86466	-0.45054	-0.56272	-0.44064	-0.64015	-0.51418	-0.48297	-0.48585	-0.68801	-0.59938	-0.63981	-0.90739	-0.30997	-0.73938	-0.92123	-0.64471	-0.37369	-0.34896	-0.43602	-0.26419	-0.24098	-0.53825	0.10057	-0.86613	-0.18762	-0.35266	0.05657		24	-0.57168	-0.87296	-0.39002	-0.49263	-0.49137	-0.58035	-0.63787	-0.57413	-0.58578	-0.49981	-0.4147	-0.29704	-0.55654	-0.26699	-0.31622	-0.04337	-0.0746	-0.43492
25	-0.9799	-0.47337	-0.82699	-0.3897	-0.43556	-0.47006	-0.72868	-0.5621	-0.49485	-0.45865	-0.55754	-0.72909	-0.66482	-0.86243	-0.4022	-0.55601	-0.87004	-0.6102	-0.36286	-0.28578	-0.47774	-0.17868	-0.17969	-0.42499	-0.13294	-0.72864	-0.25521	-0.55387	0.06929		25	-0.44807	-0.99957	-0.51778	-0.53094	-0.38293	-0.74956	-0.65226	-0.89955	-0.76169	-0.48984	-0.41687	-0.31825	-0.41124	-0.19576	-0.5579	-0.09671	-0.11257	-0.34674
26	-0.88447	-0.55796	-0.75485	-0.3845	-0.76454	-0.38376	-0.76211	-0.63223	-0.44835	-0.40426	-0.40296	-0.80381	-0.58689	-0.99036	-0.34015	-0.41891	-0.52682	-0.22898	-0.20462	-0.40121	-0.44672	-0.19768	-0.06923	-0.40408	-0.17295	-0.51215	-0.15012	-0.57421	-0.11183		26	-0.50992	-1.1214	-0.45193	-0.58296	-0.27985	-0.77935	-0.36948	-0.87598	-0.5886	-0.32444	-0.327	-0.32457	-0.18796	-0.44784	-0.50712	0.07468	-0.11921	-0.2789
27	-0.93993	-0.51716	-0.64441	-0.52894	-0.58815	-0.35701	-0.70444	-0.54535	-0.3803	-0.31485	-0.43274	-0.93477	-0.54818	-0.84209	-0.34351	-0.47791	-0.24842	-0.23095	-0.07573	-0.25576	-0.24827	-0.28247	0.00148	-0.27688	-0.20923	0.32063	-0.16221	-0.00303	-0.29154		27	-0.47232	-1.10666	-0.45735	-0.71595	-0.54011	-0.70983	-0.45982	-0.74735	-0.49199	-0.32772	-0.21815	-0.25829	0.000618302	-0.40995	-0.4849	0.26443	0.00892	-0.26319
28	-0.85153	-0.46285	-0.56397	-0.60018	-0.59226	-0.27053	-0.51308	-0.32133	-0.34732	-0.27203	-0.36751	-0.88254	-0.47815	-0.0932	-0.22109	-0.22577	-0.28681	-0.2179	0.02033	-0.19161	-0.33734	-0.34945	0.24057	-0.5609	0.37222	0.50214	-0.16295	0.20511	-0.59513		28	-0.39058	-1.1756	-0.40037	-0.78416	-0.55644	-0.53849	-0.43736	-0.47163	-0.45012	-0.39539	-0.21074	-0.23198	0.01195	-0.33973	-0.44137	0.38685	-0.12491	-0.36511
29	-0.76942	-0.36066	-0.43629	-0.55789	-0.47494	-0.19814	-0.44743	-0.33692	-0.28848	-0.26625	-0.55896	-0.79282	-0.40153	0.00637	-0.00813	-0.10438	-0.34852	-0.23899	-0.38696	-0.22651	-0.42949	-0.36275	0.65881	-0.3762	0.31826	0.61008	0.24288	0.27823	-0.59654		29	-0.44191	-1.10319	-0.33131	-0.78759	-0.56063	-0.42817	-0.2631	-0.302	-0.29192	-0.45237	-0.24057	-0.24671	-0.07323	-0.16696	-0.33345	0.20846	-0.13819	-0.35473
30	-0.71299	-0.36109	-0.71336	-0.65646	-0.36254	-0.30816	-0.4137	-0.47951	-0.33499	-0.4167	-0.49762	-0.58638	-0.36519	0.25261	-0.00646	-0.69608	-0.31752	-0.1571	-0.30348	-0.28754	-0.44128	-0.31359	0.42848	-0.40233	0.79086	0.32485	0.36302	0.3241	-0.23242		30	-0.47848	-0.5829	-0.48029	-0.71751	-0.34025	-0.27953	-0.29723	-0.13237	-0.51332	-0.35778	-0.3044	-0.26144	-0.15327	-0.09169	-0.21783	0.02921	-0.23311	-0.39385
31	-0.80309	-0.38492	-0.72357	-0.68021	-0.51924	-0.43172	-0.60326	-0.26913	-0.43275	-0.40223	-0.31008	-0.29773	-0.48684	-0.03324	0.07739	-0.69099	-0.29648	-0.13135	-0.06665	-0.38639	-0.38976	-0.23948	-0.29957	-0.13225	-0.26877	-0.16782	0.08104	0.29511	-0.13656		31	-0.50983	-0.39559	-0.48942	-0.55306	-0.3188	-0.16744	-0.3654	-0.16005	-0.40665	-0.34097	-0.26065	-0.26968	-0.14537	-0.11897	-0.3194	0.37373	-0.33276	-0.33595
32	-0.72123	-0.45898	-0.66101	-0.81522	-0.37321	-0.34631	-0.54183	-0.23796	-0.34776	-0.41323	-0.05517	-0.27624	-0.38678	-0.76928	-0.37285	-0.34972	-0.1725	-0.13064	0.25716	-0.37704	-0.32972	-0.14424	-0.35884	0.15525	-0.34971	0.32304	-0.54755	-0.22891	-0.1521		32	-0.50841	-0.31668	-0.54738	-0.3883	-0.27799	-0.11955	-0.48014	-0.25947	-0.45133	-0.36391	-0.12901	-0.2923	-0.16804	-0.20788	-0.30988	0.19797	-0.35744	-0.29109
33	-0.65898	-0.45662	-0.57546	-0.84905	-0.57257	-0.37752	-0.46083	-0.5021	-0.25	-0.34668	0.27916	-0.27798	-0.13823	-0.88063	-0.44076	-0.25803	-0.29477	-0.14727	0.38955	-0.32127	-0.27149	-0.16087	-0.07934	0.03502	0.52014	0.75119	-0.57987	-0.58157	-0.3132		33	-0.52195	-0.43332	-0.54245	-0.24783	-0.30247	-0.10394	-0.39817	-0.38195	-0.47468	-0.42146	-0.11292	-0.26653	-0.19724	-0.25991	-0.47674	0.48828	-0.46564	-0.1589
34	-0.58487	-0.46414	-0.61504	-0.84417	-0.58569	-0.26661	-0.36583	-0.6782	-0.18656	-0.24686	0.06289	-0.52016	-0.05898	-0.95129	0.0581	-0.1048	-0.24217	-0.17784	0.44334	-0.10543	-0.27167	-0.16942	0.17524	0.09949	1.01414	0.97552	-0.44221	-0.67027	-0.42343		34	-0.54904	-0.44806	-0.42923	-0.2254	-0.45732	-0.18269	-0.35499	-0.45626	-0.58941	-0.5152	-0.09863	-0.22655	-0.22506	-0.57666	-0.50757	0.41133	-0.41629	-0.16577
35	-0.4984	-0.48131	-0.69676	-0.51267	-0.45853	-0.22292	-0.32864	-0.42691	-0.13115	-0.23818	-0.2296	-0.50891	0.03844	-0.9272	0.41192	-0.03901	-0.21259	-0.16765	0.17507	-0.16119	-0.32754	-0.21051	0.41972	0.03677	0.86901	1.36869	-0.36771	-0.78321	-0.6029		35	-0.49969	-0.45109	-0.43762	-0.25655	-0.62873	-0.29266	-0.40789	-0.43012	-0.56203	-0.47332	-0.099	-0.19095	-0.16529	-0.69538	-0.45815	0.22246	-0.42103	-0.02825
36	-0.46328	-0.45254	-0.68527	-0.4925	-0.46837	-0.13912	-0.26992	-0.00109	-0.13501	-0.25901	-0.47352	-0.49916	-0.05529	-0.61458	0.65088	0.06499	-0.3124	-0.19411	-0.0677	-0.11674	-0.36636	-0.21502	0.43319	-0.07649	1.24858	1.19803	0.06205	0.08741	-0.34123		36	-0.49732	-0.41641	-0.35006	-0.23848	-0.68563	-0.33097	-0.36958	-0.41116	-0.55358	-0.43713	-0.14149	-0.32334	-0.13987	-0.71963	-0.48944	0.12364	-0.53967	-0.02348
37	-0.46958	-0.39608	-0.71144	-0.43069	-0.41997	-0.12592	-0.28121	0.23734	-0.10931	-0.32932	-0.56073	-0.52141	-0.09479	0.29008	0.78251	0.10913	-0.27856	-0.23148	-0.20323	-0.17503	-0.37561	-0.25682	-0.15207	-0.25423	1.18811	0.93692	-0.19822	0.11727	-0.1554		37	-0.4798	-0.42985	-0.3286	-0.23662	-0.70126	-0.37212	-0.35305	-0.34351	-0.5564	-0.39567	-0.03571	-0.28862	-0.1172	-0.54382	-0.5112	0.20497	-0.60516	-0.03442
38	-0.47854	-0.37869	-0.68016	-0.43167	-0.39043	-0.11291	-0.30801	0.13215	-0.09252	-0.35131	-0.68978	-0.52191	-0.08557	0.33933	0.83282	-0.08782	-0.34454	-0.24329	-0.26331	-0.15378	-0.39285	-0.24305	-0.56964	-0.26294	0.69783	0.38998	-0.00629	0.08568	-0.15069		38	-0.45091	-0.41771	-0.3434	-0.25686	-0.73461	-0.35935	-0.32456	-0.24819	-0.53707	-0.44098	-0.09755	-0.29107	-0.13369	-0.43066	-0.45543	0.10353	-0.66875	-0.22086
39	-0.46788	-0.35121	-0.65909	-0.4128	-0.196	-0.12664	-0.39278	-0.56054	-0.09192	-0.34668	-0.57314	-0.57489	-0.18194	0.3238	0.70286	-0.26398	-0.42075	-0.1866	-0.36077	0.01176	-0.44128	-0.24281	-0.47737	-0.1793	0.02521	0.2555	-0.03392	0.07919	-0.15823		39	-0.47696	-0.27072	-0.33402	-0.30451	-0.70336	-0.38666	-0.34284	-0.22103	-0.56847	-0.5048	-0.0254	-0.276	-0.09865	-0.45087	-0.34207	0.0808	-0.64123	-0.24301
40	-0.48387	-0.35443	-0.61823	-0.36237	-0.12954	-0.17745	-0.40286	-0.9852	-0.07662	-0.37793	-0.50152	-0.45943	-0.30648	0.26332	0.44043	-0.28393	-0.49838	-0.19554	-0.38382	0.33738	-0.48028	-0.26727	-0.56762	-0.05384	-0.50786	0.11078	0.00876	0.06015	-0.25974		40	-0.46682	-0.20092	-0.35178	-0.29673	-0.51866	-0.4154	-0.34906	-0.16671	-0.55519	-0.5219	-0.04529	-0.30721	-0.11858	-0.34276	-0.30489	0.40259	-0.57859	-0.18918
41	-0.50228	-0.36109	-0.56652	-0.30837	-0.00648	-0.21633	-0.40136	-1.08337	-0.11005	-0.38082	-0.31327	-0.40319	-0.32517	0.29865	0.0472	-0.29708	-0.55724	-0.18356	-0.40198	0.1576	-0.50386	-0.28034	-0.43629	-0.00505	-0.78696	0.02153	-0.0206	0.06923	-0.41778		41	-0.49401	-0.18618	-0.36757	-0.24066	-0.4452	-0.44626	-0.41713	-0.12571	-0.56002	-0.5189	-0.08164	-0.29861	-0.14193	-0.27052	-0.28176	0.5049	-0.53113	-0.49001
42	-0.4347	-0.36731	-0.56971	-0.26218	0.10181	-0.22114	-0.44291	-0.89325	-0.10797	-0.36751	-0.23811	-0.41419	-0.38942	0.3586	-0.05341	-0.3009	-0.53535	-0.12527	-0.45857	-0.02061	-0.47484	-0.28722	-0.46525	0.0751	-0.77207	-0.07496	0.04971	0.05755	-0.57911		42	-0.52924	-0.11464	-0.36066	-0.04507	-0.29688	-0.42426	-0.4674	-0.14006	-0.52258	-0.45494	-0.01799	-0.31527	-0.15911	-0.23415	-0.26635	0.58447	-0.51974	-0.47908
43	-0.46352	-0.3686	-0.57163	-0.29536	0.17237	-0.22952	-0.3866	-0.75066	-0.11049	-0.3273	-0.12749	-0.3997	-0.41311	0.33398	-0.23451	-0.34208	-0.28112	-0.15978	-0.45508	-0.15261	-0.47665	-0.23592	-0.50902	0.04025	-0.83254	-0.07194	0.00358	0.08265	-0.54402		43	-0.51949	-0.11204	-0.34882	-0.01859	-0.2409	-0.36431	-0.45437	-0.18362	-0.45697	-0.42217	-0.06464	-0.31159	-0.12476	-0.27305	-0.28584	0.71126	-0.44286	-0.37254
44	-0.47733	-0.37075	-0.55312	-0.48665	0.09525	-0.26554	-0.40497	-0.63612	-0.11822	-0.27811	-0.04559	-0.3792	-0.41548	0.33933	-0.28062	-0.45583	-0.24927	-0.11365	-0.52843	0.10223	-0.49915	-0.24352	-0.6673	0.05419	-0.67067	-0.30049	0.00234	0.06361	-0.34476		44	-0.49382	-0.0561	-0.41863	-0.00956	-0.23997	-0.40546	-0.42131	-0.20771	-0.41752	-0.41092	-0.09845	-0.3023	-0.14743	-0.25486	-0.3194	0.59584	-0.46564	-0.15736
45	-0.4766	-0.36323	-0.56844	-0.6454	-0.05653	-0.24628	-0.40648	-0.54691	-0.10529	-0.23153	0.02248	-0.39145	-0.43339	0.3495	-0.32758	-0.61671	-0.19866	-0.16604	-0.5183	-0.06234	-0.47702	-0.22927	-0.61005	0.0054	-0.58322	-0.09606	-0.03664	0.18736	-0.24137		45	-0.51769	-0.1025	-0.41468	0.00601	-0.20732	-0.35367	-0.43473	-0.18618	-0.36036	-0.44084	-0.14673	-0.35227	-0.13197	-0.24931	-0.33073	0.46642	-0.5055	-0.05937
46	-0.50664	-0.35958	-0.48991	-0.71307	-0.02535	-0.22043	-0.4128	-0.53756	-0.11688	-0.24281	0.00617	-0.39145	-0.46893	0.35432	-0.3368	-0.60355	-0.18615	-0.18231	-0.56651	-0.09724	-0.49443	-0.20908	-0.72791	0.01586	-0.48181	-0.11114	-0.01196	0.15924	-0.24914		46	-0.53654	-0.05567	-0.40013	0.03467	-0.23577	-0.36077	-0.47081	-0.31225	-0.27502	-0.44383	-0.04095	-0.37927	-0.12854	-0.22607	-0.33663	0.67978	-0.60042	-0.03876
47	-0.5139	-0.39243	-0.51226	-0.52536	-0.0073	-0.24486	-0.43057	-0.506	-0.08271	-0.22545	-0.06084	-0.41044	-0.45419	0.37841	-0.42735	-0.59718	-0.18444	-0.19429	-0.61925	-0.12063	-0.48627	-0.20433	-0.57099	0.03677	-0.22877	-0.12079	-0.1062	0.19905	-0.23477		47	-0.57793	-0.06174	-0.39791	0.0954	-0.28755	-0.33629	-0.43337	-0.21181	-0.2569	-0.4471	-0.09303	-0.51043	-0.12442	-0.21647	-0.35975	0.7646	-0.62035	-0.10885
48	-0.49235	-0.38105	-0.46438	-0.37571	-0.10821	-0.36147	-0.53912	-0.56366	-0.09816	-0.21937	-0.09948	-0.40994	-0.43628	0.34415	-0.37453	-0.62053	-0.17335	-0.19358	-0.62729	-0.19239	-0.48173	-0.20386	-0.51239	0.11169	-0.26226	-0.03335	-0.34452	0.20943	-0.19709		48	-0.58844	-0.12374	-0.3873	0.10474	-0.27868	-0.3519	-0.46527	-0.23794	-0.22913	-0.39012	-0.13914	-0.57321	-0.14777	-0.25183	-0.32393	0.67279	-0.56245	-0.02642
49	-0.49041	-0.38599	-0.36925	-0.20394	-0.15333	-0.49431	-0.53084	-0.54028	-0.10366	-0.21417	-0.12962	-0.40544	-0.40864	0.4132	-0.33428	-0.4397	-0.16482	-0.19161	-0.6479	-0.25498	-0.47085	-0.21075	-0.58176	0.10821	-0.21481	-0.11898	-0.2974	0.23626	-0.24631		49	-0.56221	-0.14976	-0.35548	0.08637	-0.24114	-0.36467	-0.50766	-0.29995	-0.23597	-0.40892	-0.10496	-0.41031	-0.1464	-0.24577	-0.34252	0.2312	-0.49222	-0.08208
50	-0.45141	-0.39114	-0.28052	-0.24103	-0.14923	-0.38465	-0.4935	-0.5995	-0.13352	-0.224	-0.11012	-0.43143	-0.40495	0.28045	-0.36028	-0.36542	-0.15771	-0.21664	-0.65698	-0.19024	-0.47629	-0.23283	-0.56425	0.10472	-0.09759	-0.2426	-0.25225	0.24794	-0.38551		50	-0.5587	-0.09036	-0.34488	0.12904	-0.25466	-0.39482	-0.42617	-0.28355	-0.21423	-0.43243	-0.12919	-0.38716	-0.14297	-0.24779	-0.34162	-0.10283	-0.39636	-0.15427
rescue-naïve																																rescue-trained
Time (s)	1	2	3	4	5	6	7	8	9	10	11	12	13	14	15	16	17	18	19	20	21	22	23	24	25	26	27	28	29	30		Time (s)	1	2	3	4	5	6	7	8	9	10	11	12	13	14	15	16	17
1	0.03725	0.38561	-0.00557	0.05682	0.02838	0.05489	0.12471	-0.2408	0.1861	0.09184	0.03344	0.02394	-0.05057	0.02415	0.15714	-0.65984	-0.09571	0.03669	0.17374	0.11059	0.01708	0.02548	-0.12212	0.10751	0.16147	0.30874	-0.27425	0.12478	-0.17688	0.21187		1	0.08357	0.04658	0.06456	0.02894	0.1081	-0.03675	0.09692	0.04718	0.10059	-0.06145	0.13087	0.05996	-0.09446	0.02547	0.12276	-0.53344	0.06984
2	0.0042	0.45351	-0.10964	0.03979	0.00924	-0.16673	0.01053	0.01908	0.18996	0.14406	-0.03547	0.04906	-0.0002866	-0.02572	0.18974	-0.69505	-0.0013	0.06008	0.04279	0.08702	-0.05145	0.18374	-0.08151	0.10938	0.16812	0.15015	-0.31427	0.12187	-0.31394	0.15821		2	0.01164	0.08961	0.03171	0.06068	0.06451	-0.03767	0.08558	-0.03065	0.08599	0.07394	0.12196	0.05678	-0.13884	-0.0258	0.11299	-0.48133	0.03632
3	0.01065	0.33376	-0.13368	0.04842	0.01638	-0.17522	0.05336	-0.09666	0.16448	0.13315	-0.03906	0.05549	0.05938	0.128	0.08015	-0.81055	0.27241	0.05894	0.05694	0.05643	-0.15951	0.20291	-0.04314	0.15542	0.09596	0.08843	-0.32541	0.09751	0.00184	0.22029		3	0.0838	0.07803	0.02705	0.04641	0.00494	0.04573	0.04856	-0.10207	0.07837	0.12476	0.04105	0.04841	-0.08121	0.00535	0.08847	-0.24556	-0.02975
4	0.00524	0.08296	-0.06253	0.07734	0.07737	-0.24566	-0.06095	0.00705	0.06486	0.01995	-0.09382	0.09594	-0.000547146	0.1058	0.09662	-0.78097	-0.06193	0.1508	0.06223	-0.05921	-0.15769	0.21721	0.04145	0.06522	0.05631	0.04327	-0.21566	0.0308	-0.02125	0.23967		4	0.04702	0.03606	-0.000620732	0.04583	0.06863	0.04665	0.05023	-0.07479	0.07837	0.11889	-0.04165	0.03743	-0.1203	0.04008	0.08084	-0.08549	0.03549
5	-0.02827	0.28981	-0.09028	0.01623	0.05479	-0.31045	-0.01034	-0.07404	0.07722	-0.00923	-0.12629	0.03284	-0.02061	0.09213	0.02386	-0.61265	-0.44045	-0.00553	0.04147	0.05652	-0.09243	0.12716	-0.08038	-0.06101	0.0802	-0.00914	0.23901	-0.07516	0.14428	0.15175		5	0.06272	0.03653	-0.00114	0.01118	0.10495	-0.01934	-0.00147	-0.10849	0.04231	0.08688	-0.02632	-0.02522	-0.01	0.01801	0.06751	0.07458	0.02577
6	-0.03034	-0.18623	-0.15837	-0.02528	0.02876	-0.21867	0.02349	0.02486	0.04247	-0.0237	-0.12728	-0.00108	-0.05917	-0.05305	-0.03459	0.53814	-0.38415	-0.12763	0.02061	0.00879	0.04464	-0.05798	-0.04011	-0.29746	-0.06279	-0.02672	0.64624	-0.12582	0.04096	-0.00822		6	0.0503	0.0232	-0.01769	-0.01997	0.10301	-0.09632	-0.05516	-0.10368	0.01553	0.03259	0.00184	-0.04543	0.12546	0.07221	0.0549	0.1453	0.00576
7	0.03184	-0.29026	-0.0735	-0.08103	-0.08339	-0.0968	-0.07009	0.11245	-0.0471	-0.08337	-0.04523	-0.02867	-0.01071	-0.106	-0.15311	0.85717	0.06713	-0.0991	-0.03606	0.06032	0.12948	-0.08595	0.06771	-0.13339	-0.13945	-0.07085	0.49523	-0.17977	0.16747	-0.187		7	0.02734	0.00975	-0.00191	-0.03861	0.07904	-0.02667	-0.09819	-0.04429	-0.00986	-0.06439	0.0455	-0.02869	0.10427	-0.07221	-0.01455	0.14282	-0.02177
8	0.05084	-0.40429	0.22453	-0.04324	-0.19197	0.23126	-0.0338	0.08742	-0.17915	-0.10675	0.06869	-0.06041	-0.01618	-0.04656	-0.06205	0.74871	0.20918	-0.12706	-0.04664	-0.02775	0.15051	-0.12964	0.07713	0.02301	-0.27141	-0.14808	0.23943	0.05052	0.10218	-0.15351		8	-0.12588	-0.05035	-0.04278	-0.03395	-0.06553	0.03107	-0.05616	0.04718	-0.03983	-0.05065	-0.03898	-0.01093	0.07578	-0.06571	-0.14652	0.33143	-0.09421
9	-0.01295	-0.30566	0.19742	-0.04301	-0.01028	0.49814	-0.01934	0.10499	-0.21776	-0.09818	0.21547	-0.02244	0.03906	-0.0592	-0.14979	0.7959	0.43179	0.03269	-0.12895	-0.06642	-0.04166	-0.20539	0.08543	0.04576	-0.08284	-0.14773	-0.16326	-0.02392	0.03657	-0.28569		9	-0.09425	-0.11138	-0.04071	-0.04589	-0.22801	0.02465	-0.0048	0.14588	-0.10914	-0.10934	-0.08995	-0.04312	0.0834	-0.03456	-0.17316	0.35873	-0.04429
10	-0.06846	-0.35921	0.21162	-0.04604	0.07074	0.42923	-0.01757	0.05566	-0.28108	-0.06778	0.14955	-0.14467	0.05964	-0.05954	-0.14796	0.61913	0.00303	0.02014	-0.18613	-0.22629	0.16103	-0.27753	0.09553	-0.01443	-0.00557	-0.18807	-0.32706	-0.02082	0.01876	-0.34737		10	-0.14626	-0.15803	-0.01847	-0.05462	-0.23964	0.06865	-0.0655	0.22372	-0.24232	-0.15123	-0.14431	-0.04919	0.05591	0.03716	-0.19324	0.29296	0.01683
11	-0.17266	-0.47155	0.06478	-0.35415	-0.01705	0.48502	-0.06395	-0.16187	-0.35598	-0.05522	0.13302	-0.08534	0.09273	0.04772	-0.24737	0.75364	-0.1832	0.07206	-0.17891	-0.18118	0.22484	-0.358	0.06625	-0.1287	0.00799	-0.16842	-0.48261	0.07431	0.03789	-0.47856		11	-0.0652	-0.10916	-0.01226	-0.03599	-0.25828	0.11722	0.03655	-0.07078	-0.1471	-0.12788	-0.10689	-0.03172	0.05127	-0.03359	-0.26251	0.3153	0.000488954
12	-0.35794	-0.34945	-0.10932	-0.51766	-0.33398	0.34079	-0.13188	-0.63255	-0.34826	-0.05842	-0.01536	-0.19906	-0.29835	-0.32019	-0.09877	0.5818	0.05933	0.07605	-0.07289	-0.14533	0.54212	-0.31399	0.13558	-0.01943	-0.19146	-0.17221	-0.20576	0.12826	0.02668	-0.39319		12	-0.21678	-0.20457	-0.05933	-0.19059	-0.35781	-0.07525	-0.02348	-0.24731	-0.07106	-0.19711	-0.11098	-0.1654	0.06949	-0.23706	-0.33445	0.16888	-0.091
13	-0.41217	-0.95605	-0.20581	-0.59439	-0.35108	0.38244	-0.23856	-0.44221	-0.6471	-0.12017	-0.10259	-0.24099	-0.43436	-0.40252	-0.12932	0.40925	0.08792	0.07206	-0.3532	-0.09195	0.39889	-0.32358	-0.13782	-0.13207	-0.4088	-0.06051	-0.19544	-0.18247	-0.17666	-0.37478		13	-0.2859	-0.23906	-0.09864	-0.25785	-0.57599	-0.17239	-0.1162	-0.23768	-0.16272	-0.17844	0.0496	-0.27859	-0.26504	-0.34188	-0.32734	-0.36593	-0.07195
14	-0.41332	-0.77791	-0.32505	-0.6597	-0.43006	0.22072	-0.39311	-0.5594	-0.76988	-0.22713	-0.2657	-0.24584	-0.46276	-0.43395	-0.21912	0.72547	-0.04201	0.07149	-0.35951	-0.24528	0.26654	-0.37544	-0.37746	-0.41736	-0.40946	-0.02258	-0.36543	-0.72524	-0.54497	-0.77619		14	-0.38758	-0.24853	-0.20339	-0.31404	-0.55201	-0.28879	-0.25394	-0.22725	-0.2281	-0.19004	-0.05217	-0.32637	-0.43296	-0.27503	-0.34386	-0.50738	-0.02319
15	-0.43543	-0.77339	-0.38411	-0.69445	-0.36703	0.03227	-0.32804	-0.37123	-0.82085	-0.28152	-0.33441	-0.23536	-0.51877	-0.3933	-0.44757	0.60082	-0.25336	-0.08655	-0.40468	-0.39785	0.1429	-0.32987	-0.191	-0.58737	-0.4786	-0.24772	-0.53996	-0.79813	-0.79963	-1.14784		15	-0.19312	-0.23298	-0.27116	-0.38042	-0.52078	-0.40702	-0.40301	-0.24892	-0.31697	-0.21059	-0.02561	-0.37589	-0.52239	-0.32598	-0.24652	-0.28651	-0.0735
16	-0.33099	-0.77549	-0.37685	-0.79125	-0.4793	-0.07829	-0.26447	-0.43932	-0.88803	-0.22289	-0.39655	-0.22468	-0.49741	-0.34581	-0.48429	0.50222	-0.55998	-0.06601	-0.62273	-0.59541	0.18641	-0.33332	-0.4413	-0.62552	-0.47305	-0.65558	-0.71696	-0.8718	-0.82326	-1.25259		16	-0.1807	-0.21614	-0.31125	-0.39877	-0.3348	-0.53441	-0.46371	-0.33317	-0.59818	-0.19938	-0.10885	-0.36001	-0.38295	-0.20039	-0.28347	0.27435	-0.04873
17	-0.35402	-0.83726	-0.49205	-0.79102	-0.59694	-0.1837	-0.31876	-0.55723	-0.96371	-0.24333	-0.44753	-0.28925	-0.61986	-0.38476	-0.60201	0.31629	-0.51321	-0.08712	-0.67024	-0.64101	-0.13666	-0.31839	-0.36826	-0.57862	-0.55998	-0.53112	-0.97648	-0.67651	-0.89987	-1.08714		17	-0.36977	-0.25566	-0.29909	-0.42264	-0.37355	-0.57474	-0.52475	-0.34922	-0.6171	-0.19685	-0.1502	-0.39553	-0.45052	-0.32241	-0.51651	0.72726	-0.10669
18	-0.36323	-0.88428	-0.4622	-0.76699	-0.60511	-0.23049	-0.41794	-0.44197	-0.97683	-0.26351	-0.46526	-0.33939	-0.64592	-0.50705	-0.78505	0.57124	-0.67865	-0.15901	-0.63198	-0.58723	-0.22296	-0.41033	-0.34582	-0.61567	-0.62176	-0.37769	-1.0689	-0.47754	-0.90811	-0.7292		18	-0.53822	-0.2863	-0.36297	-0.45903	-0.39461	-0.63431	-0.51241	-0.32916	-0.3091	-0.37119	-0.20117	-0.4	-0.47834	-0.30067	-0.49466	-0.11776	-0.13719
19	-0.38131	-0.75001	-0.48899	-0.79685	-0.62374	-0.39375	-0.45258	-0.38879	-0.99382	-0.3004	-0.46406	-0.37351	-0.68708	-0.4664	-0.81605	-0.0612	-0.85102	-0.13163	-0.63168	-0.65708	-0.24544	-0.40782	-0.27369	-0.60973	-0.68002	-0.37942	-1.22445	-0.55895	-0.87635	-0.39847		19	-0.53237	-0.27063	-0.31849	-0.49951	-0.47767	-0.68655	-0.53008	-0.35163	-0.27787	-0.62303	-0.20402	-0.40376	-0.50285	-0.34512	-0.43019	0.16268	-0.11223
20	-0.42484	-0.66444	-0.4948	-0.83183	-0.65921	-0.6146	-0.48505	-0.45304	-1.05097	-0.3786	-0.55966	-0.36906	-0.70793	-0.52721	-0.52021	-0.38658	-1.07796	-0.15274	-0.54499	-0.49088	-0.40099	-0.60191	-0.2315	-0.53258	-0.73032	-0.51008	-1.25044	-0.64228	-0.32295	-0.41629		20	-0.60499	-0.27624	-0.33245	-0.51377	-0.47743	-0.67464	-0.53242	-0.38212	-0.34592	-0.53713	-0.18851	-0.42281	-0.53994	-0.42982	-0.23853	-0.05447	-0.09569
21	-0.50855	-0.63211	-0.37394	-0.86215	-0.66852	-0.81206	-0.55612	-0.35005	-1.02934	-0.4181	-0.54173	-0.43413	-0.66207	-0.50295	-0.58451	-0.76829	-0.95496	-0.21607	-0.5165	-0.54914	-0.33754	-0.84425	-0.3392	-0.59566	-0.67618	-0.68006	-1.21867	-0.57635	-0.11676	-0.25201		21	-0.41171	-0.27262	-0.289	-0.57258	-0.45515	-0.65539	-0.5611	-0.40379	-0.30212	-0.38426	-0.19119	-0.43133	-0.49854	-0.53042	-0.24102	-0.48133	-0.11351
22	-0.47228	-0.76775	-0.6568	-0.90624	-0.68243	-0.84162	-0.51861	-0.30361	-1.02703	-0.41048	-0.50828	-0.44234	-0.59928	-0.55044	-0.53051	-0.80844	-0.95756	-0.27654	-0.49676	-0.71495	-0.39084	-0.80936	-0.34997	-0.66663	-0.61972	-0.78245	-1.29636	-0.45434	-0.02092	-0.15273		22	-0.23951	-0.30898	-0.33245	-0.54347	-0.49874	-0.74155	-0.51107	-0.4086	-0.33868	-0.32157	-0.22113	-0.42931	-0.48496	-0.59955	-0.45683	-0.68358	-0.22951
23	-0.50153	-0.80847	-0.63776	-0.913	-0.71279	-0.84291	-0.58804	-0.38109	-1.01467	-0.40571	-0.58216	-0.4012	-0.63472	-0.66112	-0.49001	-0.87112	-1.07189	-0.32561	-0.35798	-0.69839	-0.51666	-0.94154	-0.41213	-0.64162	-0.54609	-0.63144	-1.28893	-0.58524	0.01316	-0.35677		23	-0.27489	-0.32056	-0.34771	-0.52513	-0.52828	-0.78095	-0.50107	-0.32354	-0.36306	-0.35118	-0.36425	-0.41516	-0.35811	-0.53854	-0.51864	-0.62775	-0.28188
24	-0.53538	-0.77662	-0.65099	-0.89691	-0.7267	-0.87376	-0.53798	-0.56277	-1.03243	-0.40225	-0.61961	-0.42731	-0.74493	-0.54873	-0.41886	-0.86619	-0.8796	-0.37639	-0.34099	-0.79659	-0.64937	-0.8628	-0.43591	-0.34983	-0.4859	-0.64696	-1.26819	-0.55759	0.04184	-0.34502		24	-0.3843	-0.34885	-0.31513	-0.52542	-0.52029	-0.73971	-0.45604	-0.32756	-0.35277	-0.28995	-0.4744	-0.3987	-0.35115	-0.5155	-0.59093	-0.88088	-0.36333
25	-0.44695	-0.86637	-0.75958	-0.96665	-0.6846	-0.81489	-0.58504	-0.4759	-1.07181	-0.28646	-0.64649	-0.4461	-0.60632	-0.54736	-0.41234	-0.67462	-1.03638	-0.43459	-0.47621	-0.80331	-0.76685	-1.0209	-0.39261	-0.44285	-0.34851	-0.60593	-1.15761	-0.30932	0.01975	0.00372		25	-0.359	-0.36394	-0.34952	-0.51028	-0.50431	-0.74063	-0.39434	-0.35002	-0.36268	-0.33851	-0.48099	-0.44389	-0.34155	-0.55087	-0.63161	-0.86475	-0.27918
26	-0.5576	-0.90057	-0.7407	-1.0056	-0.67095	-0.68119	-0.6115	-0.4901	-1.07568	-0.30239	-0.64689	-0.49821	-0.57766	-0.63379	-0.39129	-0.79435	-1.08315	-0.45855	-0.39227	-0.84091	-0.66496	-1.05328	-0.4165	-0.6331	-0.46789	-0.65316	-0.90015	-0.15521	0.04712	0.08949		26	-0.46583	-0.38124	-0.34125	-0.4669	-0.46896	-0.78004	-0.42303	-0.34681	-0.40178	-0.51805	-0.49133	-0.46641	-0.46542	-0.51582	-0.71616	-1.13153	-0.27751
27	-0.57821	-0.59928	-0.63276	-1.10706	-0.72798	-0.46343	-0.62705	-0.56782	-1.05251	-0.31703	-0.65824	-0.51404	-0.60658	-0.58221	-0.52227	-0.8521	-1.25639	-0.51275	-0.3531	-0.85465	-0.5812	-1.07182	-0.43737	-0.60089	-0.27976	-0.4763	-0.24908	-0.22733	-0.00762	0.14		27	-0.47989	-0.39726	-0.33633	-0.40896	-0.52392	-0.78004	-0.40768	-0.36527	-0.34262	-0.57301	-0.48402	-0.48619	-0.5204	-0.49018	-0.69769	-1.02234	-0.19664
28	-0.61495	-0.64057	-0.81299	-1.11219	-0.68	-0.42049	-0.66238	-0.86308	-1.04479	-0.29875	-0.7385	-0.47814	-0.64852	-0.54156	-0.65212	0.10501	-1.28844	-0.52017	-0.33326	-0.82172	-0.55437	-0.80716	-0.39373	-0.33654	-0.31545	-0.18738	-0.08817	-0.03784	-0.03949	0.25984		28	-0.46794	-0.43456	-0.34513	-0.38042	-0.47138	-0.78829	-0.38234	-0.38292	-0.37372	-0.35305	-0.55318	-0.49038	-0.51908	-0.47915	-0.64848	-0.63891	-0.19934
29	-0.6359	-0.66364	-0.89673	-1.08303	-0.62973	-0.58401	-0.63769	-0.75119	-1.0556	-0.31807	-0.74607	-0.50009	-0.66702	-0.4787	-0.71618	-0.10698	-1.29458	-0.46711	-0.30609	-0.81432	-0.51013	-0.69354	-0.36321	-0.43589	-0.29167	-0.21979	-0.07951	0.031	-0.07455	0.28999		29	-0.46325	-0.41924	-0.35987	-0.40983	-0.5525	-0.85519	-0.32964	-0.35564	-0.50195	-0.35131	-0.54979	-0.49269	-0.49026	-0.43891	-0.64422	-0.35352	-0.23865
30	-0.67091	-0.65719	-0.78217	-1.07557	-0.64721	-0.60046	-0.71067	-0.60055	-1.02471	-0.30603	-0.72237	-0.53204	-0.65973	-0.55112	-0.80964	-0.42461	-1.20355	-0.41918	-0.27669	-0.81773	-0.51304	-0.51862	-0.2729	-0.20742	-0.17092	-0.14773	-0.08281	-0.13781	-0.03367	0.32152		30	-0.46091	-0.40965	-0.4041	-0.44884	-0.53627	-0.76721	-0.32364	-0.30669	-0.51642	-0.57128	-0.50755	-0.45674	-0.36341	-0.46065	-0.60461	-0.43169	-0.20346
31	-0.70131	-0.66315	-0.7933	-1.14741	-0.68511	-0.58195	-0.75814	-0.74733	-1.05792	-0.27199	-0.73751	-0.48585	-0.68083	-0.59109	-0.73997	-0.89013	-1.26418	-0.43116	-0.27343	-0.81363	-0.45901	-0.37544	-0.18921	-0.13535	-0.0383	-0.18393	0.08759	-0.17687	-0.04707	0.36949		31	-0.52253	-0.38685	-0.41884	-0.47767	-0.5341	-0.78187	-0.30363	-0.32996	-0.3595	-0.65038	-0.44784	-0.43119	-0.26471	-0.50771	-0.45825	-0.12644	-0.14028
32	-0.75577	-0.63299	-0.86236	-1.15674	-0.71803	-0.42126	-0.73659	-0.64964	-1.0695	-0.33764	-0.76599	-0.42889	-0.66598	-0.53268	-0.61608	-1	-1.2278	-0.446	-0.28483	-0.64812	-0.39265	-0.26952	-0.11471	0.03255	0.10002	-0.47664	-0.11953	0.04124	-0.07422	0.61895		32	-0.50777	-0.35528	-0.39685	-0.52775	-0.47307	-0.74521	-0.31864	-0.33157	-0.26441	-0.64584	-0.44463	-0.3899	-0.27067	-0.39575	0.01068	0.02742	-0.12387
33	-0.75992	-0.62017	-0.95143	-1.0947	-0.61863	-0.36007	-0.7209	-0.69608	-1.05251	-0.39627	-0.76977	-0.41722	-0.69855	-0.59109	-0.55911	-1.0007	-1.1204	-0.4072	-0.2541	-0.25931	-0.24617	-0.24028	-0.06154	0.03997	0.17782	-0.54697	-0.13479	0.3193	-0.09159	0.53182		33	-0.5483	-0.36663	-0.39375	-0.48466	-0.44232	-0.70947	-0.33731	-0.3765	-0.33652	-0.41561	-0.46745	-0.43508	-0.3071	-0.42333	0.02293	0.54237	-0.20873
34	-0.78502	-0.57033	-0.99564	-1.15674	-0.62476	-0.47782	-0.72922	-0.76009	-1.03089	-0.46157	-0.73233	-0.41584	-0.67849	-0.57367	-0.69696	-1.0493	-0.90039	-0.27312	-0.2252	-0.1955	-0.12288	-0.30503	0.05761	-0.03069	0.16079	-0.6242	-0.19008	0.33515	-0.12566	0.59585		34	-0.59492	-0.43234	-0.41418	-0.47388	-0.50213	-0.77546	-0.41235	-0.42144	-0.41917	-0.27448	-0.43412	-0.42267	-0.35148	-0.16372	0.06414	0.79675	-0.19078
35	-0.84651	-0.58678	-1.00549	-1.13668	-0.68192	-0.52616	-0.74518	-1.08446	-1.00386	-0.49708	-0.68234	-0.43028	-0.60762	-0.55283	-0.63999	-0.97253	-1.02165	-0.16301	-0.26407	-0.23135	0.07183	-0.27313	-0.05581	-0.08306	0.18518	-0.68971	-0.45414	0.29687	-0.1294	0.56687		35	-0.57665	-0.49068	-0.42194	-0.47272	-0.51521	-0.76079	-0.42336	-0.41984	-0.46539	-0.27448	-0.47921	-0.40101	-0.25841	-0.22375	0.06734	0.8712	-0.20333
36	-0.87725	-0.78073	-1.00097	-1.13108	-0.6712	-0.43746	-0.69539	-0.88041	-0.96448	-0.54679	-0.71401	-0.50524	-0.5873	-0.58802	-0.37928	-0.6697	-0.52793	-0.06259	-0.23029	-0.36472	-0.1334	-0.23698	-0.16666	-0.07899	0.16489	-0.61455	-0.63733	0.35081	-0.16556	0.14686		36	-0.43326	-0.4673	-0.4072	-0.42322	-0.54596	-0.76079	-0.40168	-0.35323	-0.56797	-0.29796	-0.43376	-0.33475	-0.15309	-0.34285	0.04496	0.57588	-0.18564
37	-0.89096	-0.7942	-1.02114	-1.13621	-0.75452	-0.33668	-0.71572	-0.60368	-0.98147	-0.52263	-0.73133	-0.51087	-0.60058	-0.57572	-0.35376	-0.66054	-0.31745	0.05095	-0.14004	-0.0445	-0.14536	-0.30142	-0.16901	-0.09814	0.12124	-0.66799	-0.63609	0.08804	-0.19578	-0.0934		37	-0.3358	-0.49524	-0.35702	-0.42846	-0.5508	-0.71313	-0.39968	-0.40379	-0.68172	-0.35278	-0.39758	-0.31771	-0.11069	-0.30294	-0.07565	0.69004	-0.14639
38	-0.93989	-0.73138	-0.96499	-1.13178	-0.76804	-0.30428	-0.74164	-0.70522	-0.88571	-0.50384	-0.79905	-0.45965	-0.61439	-0.39296	-0.44265	-0.16966	-0.38328	0.10629	-0.08805	0.01551	-0.28279	-0.31776	0.10148	-0.06758	0.08825	-0.65902	-0.23299	-0.32691	-0.16116	-0.16624		38	-0.36485	-0.45911	-0.39453	-0.40139	-0.54209	-0.7223	-0.42536	-0.38132	-0.67702	-0.32077	-0.4015	-0.35366	-0.11135	-0.20688	0.00304	0.9531	-0.16846
39	-0.92446	-0.64138	-0.93304	-1.1705	-0.77378	-0.32176	-0.76947	-0.72399	-0.8471	-0.52003	-0.86776	-0.48595	-0.65426	-0.51594	-0.29485	0.47616	-0.10524	0.03897	-0.05529	0.02671	-0.34914	-0.14064	0.1707	-0.1287	0.15655	-0.60972	-0.02711	-0.48218	-0.19897	-0.1404		39	-0.44474	-0.4369	-0.38185	-0.43778	-0.62127	-0.73605	-0.37767	-0.38052	-0.757	-0.28408	-0.37209	-0.33951	-0.06498	-0.15528	0.03536	0.46296	-0.21233
40	-0.90247	-0.61065	-1.08503	-1.03429	-0.77468	-0.46728	-0.73946	-1.00481	-0.78996	-0.51406	-0.80044	-0.44946	-0.67249	-0.34137	-0.26854	0.55011	-0.07406	-0.01866	-0.06272	-0.01966	-0.19758	-0.07872	0.17406	-0.13902	0.13919	-0.58283	-0.00318	-0.42437	-0.24986	0.19052		40	-0.53846	-0.4452	-0.43979	-0.45408	-0.58374	-0.75713	-0.33898	-0.40539	-0.69543	-0.28048	-0.34108	-0.25895	-0.06763	-0.17086	-0.08382	0.28056	-0.28587
41	-0.84225	-0.56025	-1.0597	-0.76209	-0.80683	-0.51845	-0.75064	-1.20069	-0.77683	-0.58949	-0.66302	-0.4641	-0.70793	-0.26417	-0.2539	0.33249	0.26722	0.02813	-0.13373	-0.0484	0.1128	-0.18858	0.08184	-0.09017	0.1422	-0.37045	0.01621	-0.14438	-0.29833	0.57842		41	-0.56587	-0.49396	-0.42246	-0.47534	-0.60674	-0.68655	-0.32797	-0.5394	-0.52188	-0.22006	-0.2787	-0.21781	-0.2286	-0.19455	0.00339	-0.63147	-0.35503
42	-0.74909	-0.52872	-0.98919	-0.5888	-0.69442	-0.73184	-0.74096	-0.88209	-0.69266	-0.59131	-0.63952	-0.40061	-0.53128	-0.19687	-0.37973	0.46841	0.28887	0.00759	-0.08459	-0.2483	0.26691	-0.15243	0.05694	-0.12886	0.15813	0.29564	0.06408	0.16944	-0.30954	0.7709		42	-0.58672	-0.44029	-0.38496	-0.44739	-0.57938	-0.49317	-0.34031	-0.39496	-0.21668	-0.16483	-0.2869	-0.17479	-0.29683	-0.16242	-0.03036	-0.67614	-0.27345
43	-0.69682	-0.5109	-0.97676	-0.53235	-0.54093	-0.92441	-0.63892	-0.55507	-0.56988	-0.45941	-0.53994	-0.35076	-0.40022	-0.13538	-0.31487	0.41348	0.17107	0.00359	-0.13384	-0.51017	0.03376	-0.2395	0.1339	-0.1305	0.14827	0.56938	0.16846	0.33728	-0.29866	0.73722		43	-0.53846	-0.38323	-0.3653	-0.40022	-0.51714	-0.35386	-0.39034	-0.18392	-0.14418	-0.07693	-0.30597	-0.17204	-0.35513	-0.17735	0.02808	-0.40315	-0.17759
44	-0.61967	-0.48896	-0.98048	-0.5032	-0.51592	-0.93058	-0.42285	-0.50983	-0.49653	-0.46357	-0.47701	-0.29024	-0.35567	-0.08482	-0.24829	0.35643	0.41013	-0.01866	-0.13719	-0.60389	-0.12035	-0.52962	0.08319		0.13304	0.68143	0.00631	0.20367	-0.21095	0.80458		44	-0.53846	-0.36557	-0.34797	-0.3417	-0.45297	-0.26771	-0.35099	0.0841	-0.11067	-0.16683	-0.34304	-0.16223	-0.37136	-0.141	-0.01455	0.01005	-0.13082
45	-0.61564	-0.478	-0.94917	-0.52325	-0.43784	-0.87916	-0.40293	-0.72135	-0.45405	-0.44347	-0.41228	-0.29776	-0.28923	-0.1692	-0.3866	0.44658	0.40407	-0.0449	-0.06394	-0.62737	-0.03586	-0.5128	0.08352		0.16552	0.50595	0.01993	0.28565	-0.12533	0.90444		45	-0.65138	-0.33003	-0.38884	-0.31986	-0.45951	-0.27963	-0.24226	0.19082	-0.08629	-0.45109	-0.3532	-0.17782	-0.32929	0.07415	-0.05203	0.09071	-0.08295
46	-0.55357	-0.50235	-0.86123	-0.48827	-0.36715	-0.82748	-0.39611	-0.87968	-0.46178	-0.38432	-0.34775	-0.3123	-0.22436	0.02279	-0.3779	0.19093	0.61195	-0.07571	-0.02192	-0.59269	-0.03586	-0.50699	0.05492		0.12841	0.33218	0.03396	0.33786	-0.06609	0.99667		46	-0.61249	-0.35751	-0.40824	-0.28871	-0.43844	-0.18064	-0.25127	0.16835	-0.14177	-0.59902	-0.34179	-0.25246	-0.30246	-0.0073	-0.04847	0.26567	-0.07311
47	-0.54332	-0.48848	-0.78895	-0.47124	-0.46744	-0.59326	-0.39584	-0.66576	-0.38919	-0.36258	-0.27028	-0.25731	-0.20638	-0.07731	-0.16775	0.2198	0.78432	-0.06601	-0.03016	-0.62006	-0.02136	-0.46612	0.01745		0.10558	0.15635	-0.148	0.22223	-0.0873	1.10065		47	-0.61015	-0.35353	-0.4372	-0.26949	-0.33771	-0.14857	-0.26494	0.12502	-0.16615	-0.70374	-0.31595	-0.26689	-0.36606	-0.04819	-0.06997	0.45924	-0.10747
48	-0.52283	-0.45453	-0.73457	-0.45608	-0.53379	-0.66191	-0.37578	-0.37195	-0.34131	-0.33721	-0.2185	-0.34463	-0.19413	-0.01069	-0.36818	0.44306	0.0576	-0.05004	-0.00147	-0.27724	-0.00758	-0.57881	0.10361		0.0877	0.30495	-0.2367	0.23306	-0.03696	1.08929		48	-0.58672	-0.34862	-0.47134	-0.28347	-0.29921	-0.14032	-0.27461	0.0528	-0.12057	-0.75082	-0.30633	-0.25664	-0.37368	-0.10206	-0.17121	0.00509	-0.11815
49	-0.49945	-0.4434	-0.66454	-0.44815	-0.40377	-0.58298	-0.34373	-0.27569	-0.30347	-0.45144	-0.288	-0.25692	-0.20325	-0.05886	-0.41989	0.14867	-0.06799	-0.0586	-0.11898	-0.29702	-0.10475	-0.52852	0.1072		0.04972	0.40596	-0.32005	0.24427	-0.04751	1.0701		49	-0.58274	-0.34289	-0.34125	-0.28434	-0.29654	-0.15773	-0.33331	0.000641952	-0.1584	-0.68986	-0.28832	-0.22777	-0.19747	-0.04819	-0.20745	0.00881	-0.18885
50	-0.4656	-0.52122	-0.59435	-0.39964	-0.45774	-0.43566	-0.43771	-0.05696	-0.26332	-0.33452	-0.31509	-0.28342	-0.19622	0.00741	-0.69296	0.47898	-0.288	-0.07286	-0.10993	-0.36102	0.12803	-0.18779	0.13648		0.0279	0.50905	-0.23547	0.18066	-0.21952	0.92559		50	-0.55416	-0.39667	-0.41936	-0.24911	-0.27741	-0.18614	-0.35799	-0.08361	-0.10597	-0.72054	-0.30722	-0.22517	-0.24384	-0.19163	-0.13249	0.24333	-0.21793
[truncated: 10 more columns]

## Sheet: Panel_c_trace
AIB
WT-naïve				WT-trained				asic-1;del-1-naïve				asic-1;del-1-trained				rescue-naïve				rescue-trained
Time (s)	mean	SEM		Time (s)	mean	SEM		Time (s)	mean	SEM		Time (s)	mean	SEM		Time (s)	mean	SEM		Time (s)	mean	SEM
1	-0.00867	0.06107		1	0.04741	0.05349		1	-0.03455	0.03292		1	-0.03159	0.04237		1	0.02855	0.03528		1	-0.03114	0.05042
2	-0.02439	0.03899		2	0.00354	0.03953		2	0.00428	0.03306		2	-0.02446	0.04183		2	0.01317	0.03681		2	-0.01972	0.03682
3	-0.03476	0.02325		3	0.00705	0.03625		3	0.00673	0.03575		3	-0.01411	0.03652		3	0.02024	0.03795		3	-0.01276	0.03591
4	-0.00967	0.02797		4	-0.00502	0.03933		4	-0.00325	0.02656		4	-0.05109	0.04291		4	-0.00734	0.03323		4	0.00534	0.02565
5	-0.00695	0.02693		5	-0.07484	0.0347		5	-0.01476	0.03238		5	-0.0372	0.04097		5	-0.02063	0.03288		5	0.00459	0.03127
6	-0.00172	0.02729		6	-0.09917	0.04062		6	-0.00607	0.0266		6	-0.01204	0.04361		6	-0.02099	0.03577		6	-0.01891	0.04029
7	0.00715	0.02952		7	-0.07583	0.03655		7	0.03345	0.03433		7	-0.04921	0.05124		7	-0.00373	0.03929		7	0.01147	0.02558
8	-0.00475	0.0297		8	-0.00649	0.04644		8	0.01175	0.03335		8	-0.00306	0.03698		8	0.00716	0.03764		8	0.02203	0.03407
9	0.01669	0.02535		9	0.06665	0.05449		9	0.00446	0.04133		9	0.06902	0.05073		9	0.01329	0.04227		9	0.01817	0.03406
10	0.06707	0.04251		10	0.13669	0.05156		10	-0.00205	0.03671		10	0.14634	0.05326		10	-0.02972	0.03937		10	0.02093	0.03642
11	-0.00206	0.05248		11	0.09994	0.05068		11	-0.01213	0.0257		11	-0.10615	0.04346		11	-0.06948	0.04911		11	-0.00465	0.03082
12	-0.09119	0.0598		12	-0.08159	0.06902		12	-0.18501	0.05597		12	-0.31626	0.04689		12	-0.11316	0.05055		12	-0.11956	0.0514
13	-0.2968	0.05821		13	-0.28009	0.07398		13	-0.37499	0.04801		13	-0.40158	0.04856		13	-0.21213	0.05412		13	-0.20795	0.05278
14	-0.41841	0.05998		14	-0.41152	0.06627		14	-0.50453	0.05103		14	-0.44136	0.04775		14	-0.31865	0.06042		14	-0.26393	0.0466
15	-0.53322	0.0478		15	-0.44299	0.04719		15	-0.55657	0.03814		15	-0.45154	0.04461		15	-0.39573	0.05956		15	-0.27054	0.04071
16	-0.55087	0.04253		16	-0.4577	0.04077		16	-0.49779	0.04382		16	-0.4355	0.04454		16	-0.46482	0.06217		16	-0.25853	0.04151
17	-0.60112	0.03623		17	-0.46954	0.04029		17	-0.50088	0.04637		17	-0.43082	0.03855		17	-0.51366	0.05433		17	-0.27924	0.05219
18	-0.61574	0.03022		18	-0.45626	0.03842		18	-0.50499	0.04966		18	-0.44459	0.04031		18	-0.51396	0.05628		18	-0.33236	0.03872
19	-0.64887	0.02551		19	-0.48281	0.03844		19	-0.51372	0.06576		19	-0.43683	0.03601		19	-0.54548	0.0472		19	-0.34643	0.04538
20	-0.65814	0.02636		20	-0.46722	0.03384		20	-0.54479	0.05213		20	-0.42267	0.02929		20	-0.5678	0.04377		20	-0.3572	0.03958
21	-0.61281	0.04344		21	-0.48224	0.03533		21	-0.54575	0.05478		21	-0.38558	0.03367		21	-0.58593	0.04494		21	-0.35581	0.03362
22	-0.59686	0.03657		22	-0.45384	0.03842		22	-0.52187	0.04425		22	-0.37994	0.03807		22	-0.60051	0.04901		22	-0.35852	0.04489
23	-0.56669	0.04142		23	-0.39139	0.04183		23	-0.4972	0.04717		23	-0.38025	0.04341		23	-0.62691	0.04832		23	-0.37321	0.039
24	-0.58515	0.03648		24	-0.34699	0.05004		24	-0.50512	0.0496		24	-0.39902	0.04202		24	-0.61916	0.0471		24	-0.37203	0.03903
25	-0.57889	0.04844		25	-0.34457	0.04228		25	-0.50287	0.04493		25	-0.43759	0.04741		25	-0.6021	0.05326		25	-0.36401	0.03907
26	-0.52873	0.06829		26	-0.35843	0.04502		26	-0.46623	0.04447		26	-0.37853	0.05344		26	-0.60537	0.05373		26	-0.3859	0.0478
27	-0.54211	0.07189		27	-0.39087	0.0428		27	-0.38145	0.05224		27	-0.34103	0.05781		27	-0.57256	0.05602		27	-0.36305	0.04849
28	-0.51254	0.07827		28	-0.37276	0.03626		28	-0.29052	0.06073		28	-0.31134	0.0575		28	-0.51893	0.06515		28	-0.34536	0.03916
29	-0.54748	0.06115		29	-0.36244	0.03342		29	-0.23633	0.06738		29	-0.28131	0.05149		29	-0.52333	0.06324		29	-0.36285	0.03995
30	-0.54261	0.04796		30	-0.32566	0.03648		30	-0.23733	0.07099		30	-0.24167	0.04777		30	-0.50852	0.06123		30	-0.33636	0.03977
31	-0.55106	0.0461		31	-0.29372	0.04108		31	-0.31485	0.04761		31	-0.20655	0.04724		31	-0.51545	0.06876		31	-0.31459	0.03992
32	-0.5283	0.03863		32	-0.25772	0.03833		32	-0.31664	0.05021		32	-0.21104	0.04497		32	-0.48705	0.07444		32	-0.26296	0.04415
33	-0.49477	0.04283		33	-0.27712	0.04009		33	-0.26966	0.07012		33	-0.21863	0.05101		33	-0.45335	0.07595		33	-0.25984	0.04748
34	-0.46692	0.0495		34	-0.30414	0.0474		34	-0.21196	0.08518		34	-0.24875	0.05163		34	-0.45273	0.07755		34	-0.24239	0.0564
35	-0.426	0.05619		35	-0.28617	0.04009		35	-0.17979	0.08919		35	-0.25511	0.05076		35	-0.47481	0.07904		35	-0.23522	0.05951
36	-0.36814	0.05574		36	-0.27354	0.04251		36	-0.10185	0.08709		36	-0.2667	0.04712		36	-0.46619	0.06676		36	-0.24607	0.04992
37	-0.36227	0.06946		37	-0.25387	0.04275		37	-0.10585	0.08125		37	-0.24392	0.04756		37	-0.45797	0.06349		37	-0.24024	0.05329
38	-0.3485	0.07906		38	-0.21093	0.03865		38	-0.1642	0.06812		38	-0.2427	0.04783		38	-0.43098	0.06299		38	-0.21761	0.06204
39	-0.28753	0.07604		39	-0.19787	0.03498		39	-0.21732	0.05597		39	-0.23655	0.0488		39	-0.39375	0.07233		39	-0.2395	0.05157
40	-0.27328	0.07795		40	-0.19129	0.03479		40	-0.25908	0.05738		40	-0.19588	0.05306		40	-0.37506	0.07586		40	-0.27831	0.04306
41	-0.25462	0.06946		41	-0.16631	0.03466		41	-0.28534	0.05409		41	-0.20492	0.05592		41	-0.33117	0.0793		41	-0.34222	0.03673
42	-0.242	0.06723		42	-0.15025	0.0373		42	-0.28321	0.0518		42	-0.18361	0.05624		42	-0.25713	0.08103		42	-0.31994	0.03615
43	-0.26314	0.07155		43	-0.15337	0.03638		43	-0.27953	0.04867		43	-0.16732	0.05597		43	-0.22476	0.0777		43	-0.27477	0.03331
44	-0.24091	0.07272		44	-0.16113	0.03349		44	-0.28027	0.04804		44	-0.16487	0.0547		44	-0.21826	0.07996		44	-0.2387	0.03378
45	-0.22944	0.07137		45	-0.16478	0.03524		45	-0.27828	0.04751		45	-0.20208	0.05277		45	-0.20877	0.08095		45	-0.23935	0.04298
46	-0.20498	0.07404		46	-0.17116	0.03613		46	-0.28303	0.0486		46	-0.2209	0.05425		46	-0.1922	0.08049		46	-0.23905	0.04859
47	-0.20415	0.07677		47	-0.174	0.03569		47	-0.2706	0.04577		47	-0.23347	0.0538		47	-0.17165	0.07681		47	-0.21736	0.04303
48	-0.20201	0.07286		48	-0.19302	0.03698		48	-0.27934	0.04467		48	-0.24803	0.05139		48	-0.16537	0.07046		48	-0.24571	0.03472
49	-0.22388	0.07388		49	-0.18025	0.04185		49	-0.27056	0.04435		49	-0.27635	0.0422		49	-0.17797	0.06513		49	-0.25733	0.0317
50	-0.2198	0.06377		50	-0.19507	0.04005		50	-0.27105	0.04153		50	-0.2727	0.03679		50	-0.15638	0.06611		50	-0.25147	0.03997

## Sheet: Panel_c_data
AIB
Training-induced amplitude change (%)						Training-induced duration change (%)
	WT	asic-1;del-1	Rescue				WT	asic-1;del-1	Rescue
1	-0.5858	-0.09962	-0.27094			1	-0.64981	-0.36674	-0.7304
2	-0.38554	-0.1424	-0.24646			2	-0.37743	0.09382	-0.11417
3	-0.3088	-0.01917	-0.00816			3	-0.14397		-0.80743
4	-0.2347	-0.27755	-0.67165			4	-0.29961		-0.4608
5	0.0841	-0.56617	-0.86956			5	-0.14397	-0.59701	-0.34525
6	-0.202	-0.10366	-0.41349			6	0.05058	-0.53945	0.15543
7	-0.36847	-0.24352	-0.20817			7	-0.2607	-0.30917	-0.22971
8	-0.42305	-0.5031	-0.63991			8	-0.29961	-0.42431	-0.4608
9	-0.49575	-0.3945	-0.61815			9	-0.64981	-0.30917	-0.65337
10	0.11095	-0.01512	-0.38907			10	-0.02724	-0.42431
11	0.03767	-0.28065	-0.48437			11	-0.41634	-0.36674	-0.76891
12	-0.31572	-0.22428	-0.20944			12	-0.68872	-0.07889	-0.57634
13	-0.29292	-0.23779	-0.21732			13	-0.18288	-0.19403	-0.4608
14	-0.25342	-0.07265	-0.03125			14	-0.10506		-0.65337
15	-0.24808	-0.0059	-0.36162			15	-0.49416	-0.07889
16	-0.40246	-0.27622	-0.12565			16	-0.45525	-0.59701	-0.38377
17	-0.29772	0.17389	-0.31677			17	-0.49416	0.15139	-0.26823
18	-0.34399	-0.28439	-0.88679			18	-0.61089	-0.19403
19	-0.20559	-0.07759	-0.37277			19	-0.49416		-0.49931
20	-0.43207	-0.0082	-0.18869			20	-0.64981	0.32409	-0.22971
21	-0.78167	0.52682	-0.56198			21	-0.57198	0.66951	-0.61486
22	-0.17983	0.43402	-0.69956			22	-0.45525	0.15139	-0.84594
23	0.217	-0.10485	-0.15594			23	-0.18288	-0.2516	-0.11417
24	-0.53321	0.22775	-0.18966			24	-0.68872	0.09382	0.11692
25	-0.43028	-0.47933	0.23437			25	-0.76654	0.03625	0.27098
26	-0.38017	0.08683	-0.56723			26	-0.29961	-0.13646	-0.53783
27	-0.69857	-0.19477	-0.30726			27	-0.57198	-0.30917	-0.84594
mean	-0.309262	-0.117116	-0.362129			mean	-0.404813	-0.158988	-0.419074
SEM	0.0443945	0.0495744	0.0510455			SEM	0.0435065	0.0648196	0.0647431
p value		0.0172	0.7212			p value		0.0092	0.9826

## Sheet: Panel_d_heatmaps
RIM
WT-naïve																								WT-trained
Time (s)	1	2	3	4	5	6	7	8	9	10	11	12	13	14	15	16	17	18	19	20	21	22		Time (s)	1	2	3	4	5	6	7	8	9	10	11	12	13	14	15	16	17	18	19	20	21	22	23	24	25
1	-0.03432	0.02733	-0.27283	-0.47802	0.00427	0.10693	-0.35288	0.09578	0.14013	0.52348	-0.22357	0.01864	-0.08834	-0.33776	-0.20835	-0.00134	-0.04553	-0.21164	0.21598	-0.10951	-0.06744	0.37402		1	0.03749	0.03618	0.01244	0.06094	-0.02888	0.07866	-0.06643	0.05513	-0.08073	-0.12977	-0.06037	-0.37987	0.06867	0.01803	-0.4143	-0.00299	-0.05037	0.54151	-0.03482	0.04584	0.36357	0.08204	0.17818	0.02838	0.17725
2	-0.02477	0.05647	-0.51738	-0.18017	-0.02942	0.12189	-0.20091	0.05907	0.09572	0.25324	-0.26254	0.01346	-0.0489	-0.24025	-0.1798	-0.00814	-0.05873	-0.19288	0.14223	-0.07333	-0.03871	0.33757		2	-0.03572	0.03824	-0.000885354	0.07453	-0.00453	0.06759	-0.03273	-0.05932	-0.06819	-0.02123	-0.06986	-0.35877	0.08306	-0.01369	-0.47713	0.04312	-0.0665	0.34709	-0.06688	0.06336	0.3956	0.01532	0.20275	0.05448	0.19065
3	-0.01786	0.04031	-0.31058	-0.09444	0.00855	0.07022	-0.0875	0.04506	-0.06212	0.16757	-0.09196	0.00489	-0.01972	-0.21469	-0.24895	0.00173	-0.03911	-0.12628	0.02973	-0.07998	-0.04324	0.26105		3	0.0107	0.02381	0.03845	0.02929	0.03648	0.01645	-0.01068	-0.10723	-0.01235	0.05981	-0.03732	-0.03584	0.03594	-0.04824	-0.47594	0.09942	-0.06198	0.16463	-0.07043	0.06684	0.3593	-0.03385	0.18064	0.08348	0.08759
4	-0.00972	0.01636	0.11225	-0.26381	0.04385	7.03379e-05	0.00436	0.14587	-0.07593	0.03808	-0.01529	-0.00805	0.02199	-0.09663	0.22467	-0.00588	-0.0301	-0.07217	-0.0907	-0.05126	-0.03644	0.11317		4	0.02631	-0.02484	-0.0019	-0.02544	0.00892	0.00478	0.03531	-0.16957	0.00781	0.02979	-0.02874	0.10972	-0.03003	0.02319	-0.21897	0.07975	-0.01226	-0.01123	-0.05474	0.05462	0.25208	0.34563	0.18146	-0.00797	-0.20533
5	0.01306	0.0578	0.21214	0.06261	-0.01187	-0.02044	0.11607	0.07653	-0.12933	-0.21499	0.07507	-0.00805	0.02774	0.06956	0.1125	-0.01526	-0.03917	-0.02642	-0.13131	0.03403	-0.01943	-0.10068		5	0.02969	-0.04061	0.05235	-0.011	0.00629	0.02026	0.02901	-0.18027	0.03616	0.01426	0.11044	-0.0083	0.0657	0.01158	-0.01888	-0.0048	0.05383	-0.19495	-0.04819	0.03976	0.01461	0.21298	-0.04869	-0.09207	-0.31509
6	0.00797	0.07092	0.11821	0.07644	0.01481	-0.01443	0.15093	-0.09312	-0.22907	-0.24523	0.00648	-0.00832	0.0327	0.09537	0.12898	-0.01089	-0.00806	0.00266	-0.12337	0.07106	-0.000907235	-0.24858		6	-0.02433	-0.02031	0.00472	-0.0102	-0.00189	-0.02899	0.00728	-0.1733	0.02934	0.0426	0.09235	-0.1492	0.01362	0.02356	0.17109	0.0022	-0.00375	-0.26479	-0.02172	-0.00433	-0.13365	0.01952	-0.19817	-0.05688	-0.44177
7	0.03602	-0.02783	0.13248	0.26116	0.09464	-0.01976	0.13202	-0.19764	-0.21912	-0.27722	0.13908	-0.00805	0.00592	0.09964	0.17079	0.00351	0.03622	0.02638	-0.16025	0.08105	0.01157	-0.23318		7	-0.0391	-0.00649	-0.0064	-0.04044	0.02066	-0.0159	0.02554	-0.19749	0.04251	0.05876	0.03497	-0.05765	0.03023	-0.02844	0.2497	0.01754	-0.03888	-0.29971	0.06792	-0.04046	-0.35997	-0.18252	-0.25099	-0.01841	-0.31828
8	0.02505	-0.0374	0.13574	0.30449	-0.01446	-0.05945	0.15883	-0.01478	-0.18306	-0.21115	0.2798	-0.00178	0.03042	0.10715	-0.05798	-0.00296	0.06183	0.14351	-0.19152	0.09648	0.06676	-0.2405		8	-0.03024	-0.04412	-0.02356	-0.01834	0.00396	-0.0578	0.01074	-0.21749	0.03528	0.08501	0.02006	0.34288	0.00146	-0.02371	0.28186	-0.06906	0.01634	-0.30884	0.1064	-0.07483	-0.4679	-0.2578	-0.2342	-0.00507	0.10067
9	0.00594	-0.06882	0.1314	0.22687	-0.02911	-0.10238	0.11266	-0.10172	0.24692	0.02326	-0.000857623	0.00775	0.00692	0.24627	-0.17819	0.00821	0.05428	0.18973	-0.04028	0.02572	0.05315	-0.08558		9	-6.33005e-05	0.01567	-0.02779	-0.0347	-0.01714	-0.02091	0.00318	0.37753	-0.02221	-0.03466	0.00471	0.24669	-0.15751	0.03285	0.40275	-0.14209	0.06033	-0.07163	0.11363	-0.0963	-0.38582	-0.30908	-0.07081	-0.00816	0.33743
10	-0.00137	-0.13514	0.25856	0.08488	-0.08127	-0.08266	-0.03359	-0.01503	0.41586	-0.05704	0.0938	-0.0105	0.03128	0.27133	0.23633	0.03103	0.06837	0.26712	0.34948	0.00574	0.0747	-0.17729		10	0.02526	0.02247	-0.04742	-0.02464	-0.02387	-0.06414	-0.00123	0.67202	0.03236	-0.10457	-0.06624	0.29033	-0.11113	0.00487	0.49982	-0.02309	0.10324	0.09793	0.00884	-0.0545	-0.03781	0.10776	0.05983	0.0222	0.38689
11	-0.00239	-0.15791	-0.03188	0.24733	-0.05866	-0.12697	0.01428	-0.06614	0.14681	-0.17411	0.15832	0.01224	0.05269	0.27434	0.30589	0.00481	0.002	0.28139	0.30747	-0.28472	0.03841	-0.61298		11	-0.00829	-0.00454	-0.03476	-0.03526	-0.08277	-0.06423	-0.14454	1.06141	0.05706	-0.09681	-0.05134	0.20949	-0.15354	-0.0451	0.35273	0.02192	0.08416	0.20647	-0.00685	-0.01208	0.03335	0.21145	0.12249	0.05332	-0.01851
12	0.01854	-0.15023	-0.27518	0.34028	-0.10729	-0.19964	-0.04024	-0.01966	-0.4897	-0.18003	0.02193	0.01374	0.08819	-0.0445	0.39836	0.01144	-0.07246	0.34188	0.01806	-0.5348	-0.51312	-0.73932		12	-0.14987	-0.16081	-0.01345	-0.06822	-0.4324	-0.2312	-0.14643	0.02954	-0.20221	-0.35504	-0.44873	-0.21321	-0.30979	-0.11027	0.04216	-0.42842	0.05213	0.47293	-0.40307	-0.27129	0.25089	0.45332	0.15074	0.00479	-0.31605
13	-0.00382	-0.43261	-0.60372	-0.26141	-0.02845	-0.39252	-0.01516	-0.07321	-0.57737	-0.19365	0.11379	-0.62851	0.11962	-0.000620904	-0.99236	0.01905	-0.35228	0.47838	-0.58643	-0.5693	-0.64656	-0.80412		13	-0.67611	-0.28585	-0.25653	-0.09766	-0.33481	-0.31872	-0.19966	-0.52128	-0.23298	-0.48416	-0.51606	-0.3881	-0.46083	-0.39496	0.19134	-0.41037	0.04114	0.18979	-0.4058	-0.29193	-0.09902	-0.23131	-0.37016	-0.24984	-0.48692
14	-0.01805	-0.49601	-0.54411	-0.39258	-0.30718	-0.54134	0.01894	-0.10879	-0.59526	-0.52999	-0.11473	-0.75334	0.03002	-0.18937	-1.29833	-0.10865	-0.67671	0.58604	-0.58222	-0.54479	-0.71271	-0.84797		14	-0.83415	-0.31296	-0.36742	-0.19847	-0.30053	-0.31408	-0.27305	-0.40684	-0.33213	-0.83267	-0.54769	-0.63379	-0.58607	-0.40234	0.00524	-0.52365	0.05549	-0.23648	-0.42777	-0.35837	-0.0409	-0.43678	-0.53438	-0.36197	-0.64071
15	-0.02822	-0.49083	-0.55621	-0.58574	-0.47125	-0.54099	-0.01809	-0.42058	-0.68949	-0.69714	-0.40678	-0.80098	-0.21109	-0.37161	-1.36558	-0.43544	-0.56492	-0.17895	-0.58316	-0.54727	-0.76412	-0.86009		15	-0.91286	-0.31244	-0.4404	-0.2674	-0.3436	-0.38222	-0.3014	-0.4729	-0.35938	-0.80874	-0.59558	-0.681	-0.46703	-0.42914	0.024	-0.43581	-0.13449	-0.29877	-0.45792	-0.36357	-0.02975	-0.60584	-0.60359	-0.45052	-0.74442
16	-0.04387	-0.50007	-0.60535	-0.66184	-0.65037	-0.56036	-0.76576	-0.67677	-0.73698	-0.71671	-0.41767	-0.81106	-0.28351	-0.34653	-1.25209	-0.50067	-0.57484	-0.26467	-0.66345	-0.56682	-0.77848	-0.86071		16	-0.89534	-0.29183	-0.50385	-0.34423	-0.36088	-0.37928	-0.37037	-0.44406	-0.36925	-0.69936	-0.63353	-0.65953	-0.45884	-0.34726	-0.07158	-0.52365	-0.34737	-0.22295	-0.45233	-0.40048	-0.02927	-0.71849	-0.69368	-0.49615	-0.81605
17	-0.04184	-0.55996	-0.534	-0.70186	-0.76073	-0.60673	-0.89736	-0.71979	-0.81157	-0.78249	-0.54927	-0.81868	-0.28434	-0.52701	-1.22797	-0.51524	-0.60881	-0.38518	-0.69332	-0.53562	-0.78113	-0.85681		17	-0.71599	-0.2775	-0.57149	-0.34968	-0.41305	-0.40119	-0.45951	-0.51617	-0.38621	-0.56751	-0.63627	-0.77542	-0.53523	-0.35986	-0.07128	-0.49154	-0.42932	-0.19779	-0.45192	-0.47212	-0.04066	-0.84886	-0.71416	-0.52709	-0.72495
18	-0.24677	-0.50218	-0.55351	-0.7133	-0.85638	-0.62385	-0.85972	-0.72274	-0.77479	-0.75048	-0.60671	-0.83542	-0.34254	-0.53403	-1.17248	-0.5366	-0.66808	-0.43798	-0.74467	-0.52854	-0.74446	-0.88061		18	-0.65037	-0.32203	-0.58751	-0.36872	-0.43385	-0.41622	-0.49668	-0.54827	-0.3814	-0.50851	-0.6959	-0.72857	-0.50175	-0.33226	-0.18562	-0.50231	-0.50404	-0.09554	-0.47061	-0.44862	-0.0288	-0.90565	-0.82186	-0.44666	-0.403
19	-0.53037	-0.48459	-0.56146	-0.73825	-0.78882	-0.67009	-0.78752	-0.79749	-0.81069	-0.75878	-0.71655	-0.84999	-0.34227	-0.65158	-1.18535	-0.58192	-0.62246	-0.60923	-0.70312	-0.55267	-0.76147	-0.88792		19	-0.60669	-0.30657	-0.61677	-0.41287	-0.42914	-0.43317	-0.47526	-0.53245	-0.4317	-0.50746	-0.67468	-0.79579	-0.49629	-0.34449	-0.24547	-0.48787	-0.61307	-0.72221	-0.47416	-0.34724	-0.10708	-0.89097	-0.83374	-0.38614	-0.15938
20	-0.53566	-0.68127	-0.56634	-0.76233	-0.7559	-0.68334	-0.80891	-0.82008	-0.89256	-0.78397	-0.66696	-0.83706	-0.33903	-0.66537	-1.29029	-0.60669	-0.59896	-0.58193	-0.72833	-0.54479	-0.62614	-0.90177		20	-0.53516	-0.31605	-0.63291	-0.41696	-0.46316	-0.44801	-0.47872	-0.54268	-0.43826	-0.48332	-0.67738	-0.76825	-0.49158	-0.37264	-0.41103	-0.41651	-0.64067	-0.69233	-0.4249	-0.4652	-0.21858	-0.88069	-0.6343	-0.38266	-0.20214
21	-0.73287	-0.5965	-0.57988	-0.77797	-0.73858	-0.71134	-0.77668	-0.83781	-0.78665	-0.6429	-0.57078	-0.8244	-0.32182	-0.69621	-1.36587	-0.61688	-0.68671	-0.66263	-0.83009	-0.5714	-0.64882	-0.46642		21	-0.52482	-0.31925	-0.666	-0.41776	-0.48541	-0.4363	-0.57668	-0.55292	-0.49744	-0.4491	-0.67285	-0.74287	-0.51688	-0.37418	-0.534	-0.34797	-0.60046	-0.64923	-0.41099	-0.48012	-0.44513	-0.65654	-0.64454	-0.34361	-0.2926
22	-0.75909	-0.49905	-0.67976	-0.77827	-0.69607	-0.71178	-0.79713	-0.84397	-0.89256	-0.57178	-0.68569	-0.80493	-0.34591	-0.63254	-1.26094	-0.63404	-0.64121	-0.66263	-0.7526	-0.53896	-0.64882	-0.39223		22	-0.50963	-0.32234	-0.67968	-0.42975	-0.51648	-0.48045	-0.66109	-0.50919	-0.53706	-0.43545	-0.6706	-0.80903	-0.52109	-0.35426	-0.63346	-0.40837	-0.58255	-0.67723	-0.46297	-0.37646	-0.51559	-0.52884	-0.38409	-0.31306	-0.13561
23	-0.75828	-0.48182	-0.72509	-0.75572	-0.73976	-0.71078	-0.7728	-0.78542	-0.83603	-0.56379	-0.73377	-0.79826	-0.40087	-0.68066	-1.20143	-0.64375	-0.64088	-0.64293	-0.66065	-0.4574	-0.43978	-0.22555		23	-0.50098	-0.32357	-0.70972	-0.45129	-0.53525	-0.49501	-0.66771	-0.62456	-0.55023	-0.45645	-0.5721	-0.8008	-0.47149	-0.4474	-0.71147	-0.40923	-0.54389	-0.50263	-0.28232	-0.35379	-0.35214	-0.32184	-0.2772	-0.25177	-0.0552
24	-0.73326	-0.4351	-0.82877	-0.74457	-0.74223	-0.70612	-0.69689	-0.83113	-0.73299	-0.40199	-0.64267	-0.75143	-0.51077	-0.63379	-1.06915	-0.65848	-0.69847	-0.62805	-0.54161	-0.43742	-0.63597	-0.26513		24	-0.55162	-0.29605	-0.70365	-0.46083	-0.55811	-0.5246	-0.62424	-0.67341	-0.5942	-0.4111	-0.6557	-0.75502	-0.34501	-0.44316	-0.78531	-0.35564	-0.52567	-0.31324	-0.1995	-0.19767	-0.21383	-0.25361	-0.19776	-0.22528	0.00798
25	-0.79019	-0.64441	-0.68663	-0.78489	-0.76096	-0.72947	-0.70324	-0.75575	-0.71588	-0.49712	-0.66543	-0.74027	-0.58067	-0.71099	-0.79374	-0.61769	-0.6633	-0.49756	-0.30682	-0.49276	-0.47078	-0.27869		25	-0.48516	-0.26688	-0.66632	-0.45072	-0.51121	-0.52892	-0.59463	-0.73854	-0.64878	-0.35735	-0.5992	-0.57801	-0.2897	-0.36994	-0.68556	-0.42414	-0.33851	-0.42178	-0.14929	-0.23495	-0.16544	-0.34567	-0.19366	-0.2856	0.11104
26	-0.79222	-0.69134	-0.60426	-0.78188	-0.79572	-0.69422	-0.61246	-0.68667	-0.73514	-0.22417	-0.64089	-0.81242	-0.65239	-0.64657	-0.57301	-0.58824	-0.57191	-0.32169	-0.34136	-0.49691	-0.13094	-0.50716		26	-0.39421	-0.27337	-0.68191	-0.42378	-0.508	-0.53756	-0.62393	-0.80042	-0.64436	-0.39913	-0.42842	-0.5036	-0.32417	-0.35451	-0.71117	-0.25112	-0.19167	-0.22893	-0.11559	-0.26417	-0.19106	-0.49757	-0.2858	-0.2856	0.32754
27	-0.7965	-0.6508	-0.54448	-0.76263	-0.75309	-0.68232	-0.66715	-0.6877	-0.71698	-0.39369	-0.71655	-0.8146	-0.66043	-0.70973	-0.57663	-0.48287	-0.53975	-0.16032	-0.42118	-0.39247	0.11363	-0.65462		27	-0.36868	-0.33873	-0.70635	-0.3856	-0.41393	-0.54055	-0.58644	-0.97813	-0.56393	-0.38213	-0.6498	-0.49003	-0.36782	-0.37418	-0.57599	-0.23288	-0.24956	-0.23396	-0.09826	-0.23406	-0.19723	-0.53589	-0.22478	-0.25486	0.34094
28	-0.79995	-0.61202	-0.60138	-0.73255	-0.69383	-0.72016	-0.70122	-0.66791	-0.5246	-0.4411	-0.75705	-0.7449	-0.70157	-0.69545	-0.47531	-0.39627	-0.19506	-0.16049	-0.38431	-0.36628	0.43683	-0.7159		28	-0.4495	-0.32718	-0.67373	-0.38701	-0.50211	-0.53912	-0.43904	-1.02187	-0.48705	-0.34077	-0.55176	-0.50933	-0.34476	-0.32519	-0.34314	-0.31715	-0.44248	-0.21981	-0.13251	-0.24753	-0.18727	-0.28182	-0.25755	-0.23224	0.0209
29	-0.82231	-0.67561	-0.85912	-0.75482	-0.65649	-0.69841	-0.69812	-0.62823	-0.71929	-0.51666	-0.72794	-0.72407	-0.73228	-0.69745	-0.48537	-0.39368	-0.14881	-0.16893	-0.4744	-0.37751	0.44742	-0.65048		29	-0.43916	-0.35337	-0.653	-0.49704	-0.49363	-0.4901	-0.43841	-1.01535	-0.42903	-0.28366	-0.42072	-0.57871	-0.32467	-0.26709	-0.10612	-0.30476	-0.36498	-0.41517	-0.04915	-0.16908	-0.07174	-0.09655	-0.29645	-0.17211	-0.11487
30	-0.8276	-0.64626	-0.76935	-0.7551	-0.61659	-0.70204	-0.73702	-0.69462	-0.76504	-0.61625	-0.68922	-0.65192	-0.66254	-0.61298	-0.28393	-0.40404	-0.14039	-0.11815	-0.52574	-0.44908	0.16618	-0.35157		30	-0.40709	-0.36388	-0.59425	-0.37719	-0.32453	-0.44383	-0.52975	-0.96139	-0.4521	-0.28429	-0.30596	-0.55511	-0.35716	-0.22019	-0.04597	-0.34697	-0.26523	-0.53503	0.01662	-0.15473	-0.04635	0.16132	-0.2297	-0.12204	-0.23229
31	-0.68061	-0.67033	-0.86743	-0.70968	-0.62056	-0.64888	-0.75035	-0.57417	-0.78553	-0.78041	-0.69126	-0.68201	-0.64294	-0.56587	-0.30323	-0.43917	-0.13994	-0.0858	-0.49213	-0.5123	0.03878	-0.13032		31	-0.3096	-0.37491	-0.58191	-0.29161	-0.28646	-0.44916	-0.44786	-0.74506	-0.47311	-0.3668	-0.26573	-0.23254	-0.31376	-0.22221	-0.09778	-0.41766	-0.23958	-0.49602	0.14351	-0.16445	-0.02975	0.54557	-0.21086	-0.13615	-0.09269
32	-0.70644	-0.59809	-0.71697	-0.70426	-0.70492	-0.6558	-0.65801	-0.49968	-0.67814	-0.73803	-0.73781	-0.66241	-0.52769	-0.50546	-0.45722	-0.44159	-0.15663	-0.06751	-0.40578	-0.50193	-0.01338	-0.03687		32	-0.28133	-0.38316	-0.55747	-0.44612	-0.35793	-0.42385	-0.39274	-0.50407	-0.39939	-0.34098	-0.23818	-0.13382	-0.26242	-0.21183	-0.09451	-0.28266	-0.37663	-0.67974	0.18662	-0.14958	-0.08384	0.57436	-0.22765	-0.13286	0.20852
33	-0.74852	-0.59029	-0.65411	-0.73224	-0.68286	-0.70215	-0.63833	-0.52678	-0.62824	-0.57268	-0.68999	-0.57964	-0.43977	-0.41121	-0.59754	-0.46781	-0.14525	-0.05297	-0.38711	-0.37584	0.00817	0.09977		33	-0.3058	-0.36934	-0.61309	-0.45811	-0.3644	-0.35493	-0.37132	-0.36264	-0.27249	-0.36701	-0.28653	-0.30012	-0.27432	-0.22609	-0.16061	-0.23669	-0.11348	-0.77978	0.13559	-0.08741	-0.08716	0.40243	-0.28294	-0.16747	0.3419
34	-0.66618	-0.48903	-0.51973	-0.73404	-0.61993	-0.73638	-0.68094	-0.56364	-0.63238	-0.62336	-0.733	-0.44542	-0.40609	-0.41121	-0.68519	-0.50294	-0.12188	-0.09656	-0.40998	-0.31549	0.12422	0.25803		34	-0.34737	-0.36924	-0.58481	-0.43765	-0.3436	-0.32833	-0.33195	-0.21191	-0.21981	-0.38359	-0.3412	-0.49146	-0.33137	-0.2208	-0.12726	-0.11012	0.09302	-0.68666	0.13246	-0.20771	-0.09285	0.35555	-0.35501	-0.1957	0.44639
35	-0.64951	-0.49431	-0.52479	-0.71539	-0.62444	-0.69038	-0.66514	-0.53115	-0.59493	-0.60735	-0.63683	-0.42201	-0.27984	-0.47688	-0.42305	-0.45098	-0.13021	-0.07119	-0.41045	-0.28347	0.36161	0.40331		35	-0.36615	-0.3613	-0.43456	-0.51476	-0.41042	-0.30094	-0.27336	-0.15329	-0.18739	-0.3964	-0.32764	-0.39204	-0.38171	-0.19412	-0.1091	-0.07363	-0.05443	-0.65867	0.1416	-0.2338	-0.10874	0.40949	-0.3374	-0.19686	0.46969
36	-0.54888	-0.44552	-0.51937	-0.74728	-0.56409	-0.62191	-0.64779	-0.6055	-0.56153	-0.57949	-0.39439	-0.43439	-0.21856	-0.42099	-0.29881	-0.44694	-0.12406	-0.0413	-0.29842	-0.18485	0.44931	0.43566		36	-0.35244	-0.36295	-0.39993	-0.46408	-0.39635	-0.2612	-0.24502	-0.07699	-0.13443	-0.35483	-0.33983	-0.28832	-0.33112	-0.20543	-0.0552	-0.16848	0.02605	-0.653	0.15674	-0.28647	-0.18845	0.37498	-0.33003	-0.23804	0.43682
37	-0.6733	-0.37155	-0.62955	-0.63296	-0.63067	-0.59856	-0.57915	-0.60204	-0.5395	-0.62246	-0.43411	-0.42868	-0.15768	-0.30267	-0.28353	-0.42055	-0.14051	-0.02082	-0.14531	-0.17067	0.72828	0.44821		37	-0.37122	-0.36749	-0.35352	-0.39599	-0.28879	-0.25219	-0.23746	-0.000697837	-0.13141	-0.32565	-0.31003	-0.22287	-0.30483	-0.22019	0.00375	-0.03757	-0.05586	-0.65174	0.15811	-0.26417	-0.33838	0.40033	-0.2211	-0.3496	0.50319
38	-0.61088	-0.62832	-0.65358	-0.62514	-0.63165	-0.5138	-0.51982	-0.57263	-0.58685	-0.64824	-0.5113	-0.42786	-0.07495	-0.2578	-0.15045	-0.39725	-0.14051	-0.0025	-0.05896	-0.19441	1.05905	0.4602		38	-0.37122	-0.37852	-0.28286	-0.28456	-0.19736	-0.17905	-0.24659	-0.06862	-0.09478	-0.28114	-0.29103	-0.24361	-0.29838	-0.20832	0.06628	-0.08183	-0.14033	-0.52402	0.20573	-0.21088	-0.33506	0.32295	-0.13428	-0.40432	0.4917
39	-0.61251	-0.5725	-0.66929	-0.58845	-0.57678	-0.51367	-0.59775	-0.58264	-0.52072	-0.41146	-0.31998	-0.3858	-0.03156	-0.18186	-0.01415	-0.38559	-0.16018	-0.03931	-0.02348	-0.16861	1.16413	0.45199		39	-0.34758	-0.3579	-0.24397	-0.32269	-0.10242	-0.16697	-0.21572	-0.02861	-0.10861	-0.27358	-0.24812	-0.11452	-0.26837	-0.20482	-0.07932	-0.01857	-0.14954	-0.53912	0.17612	-0.12323	-0.24064	0.29875	-0.08964	-0.39755	0.57833
40	-0.65886	-0.55508	-0.65502	-0.62695	-0.51181	-0.42923	-0.47364	-0.49327	-0.46023	-0.29292	-0.1785	-0.35735	-0.00888	-0.16306	0.13582	-0.40615	-0.19025	-0.01701	0.04794	-0.08662	1.25788	0.45465		40	-0.34294	-0.3445	-0.2091	-0.35537	-0.07925	-0.15484	-0.17163	0.00488	-0.14078	-0.30612	-0.22507	-0.161	-0.23539	-0.21238	-0.2288	0.07961	-0.08221	-0.59795	0.14337	-0.00724	-0.17825	0.22556	-0.04828	-0.33143	0.51228
41	-0.59279	-0.54032	-0.6617	-0.54181	-0.47705	-0.4238	-0.52896	-0.39438	-0.33212	-0.30509	-0.15195	-0.33094	0.03395	-0.1262	0.17522	-0.39563	-0.18917	-0.01711	0.14643	-0.07415	1.25788	0.4203		41	-0.31657	-0.33172	-0.19575	-0.41612	-0.02769	-0.16729	-0.1058	0.01186	-0.14914	-0.3141	-0.20926	-0.07267	-0.1719	-0.20783	-0.28657	0.05222	-0.02859	-0.49822	0.17598	0.05868	-0.11467	0.2206	-0.06221	-0.27342	0.54898
42	-0.51533	-0.52705	-0.71715	-0.63327	-0.52784	-0.36747	-0.546	-0.31874	-0.26122	-0.2384	-0.02338	-0.33584	0.05438	-0.15804	0.11209	-0.38753	-0.1577	-0.00257	0.26313	0.04153	1.22613	0.39707		42	-0.30032	-0.32357	-0.20115	-0.4739	-0.00716	-0.18295	-0.12879	0.03838	-0.19245	-0.30969	-0.1835	-0.10415	-0.17537	-0.19135	-0.35326	0.00658	-0.01148	-0.41737	0.1843	0.08041	-0.11728	0.26692	-0.05729	-0.23089	0.60578
43	-0.46796	-0.6658	-0.67037	-0.58122	-0.52278	-0.25436	-0.28308	-0.33454	-0.20151	-0.04815	-0.21293	-0.33516	0.000409609	-0.17257	-0.0821	-0.48594	-0.18102	0.00914	0.39009	-0.00964	1.31458	0.35666		43	-0.28238	-0.33419	-0.19531	-0.5284	0.03121	-0.17312	-0.12911	-0.02349	-0.20727	-0.28996	-0.10261	-0.09521	-0.1833	-0.20832	-0.34463	-0.16324	-0.03702	-0.43027	0.19863	0.1154	-0.08384	0.28674	-0.04992	-0.20266	0.46027
44	-0.46349	-0.67279	-0.66333	-0.63237	-0.35561	-0.21652	-0.41895	-0.24464	-0.14427	-0.05408	0.03002	-0.33162	-0.10724	-0.17909	0.01962	-0.51945	-0.19425	0.0762	0.44891	-0.18777	1.28396	0.32451		44	-0.2847	-0.33254	-0.16559	-0.52619	0.08277	-0.14781	-0.10391	-0.01745	-0.21296	-0.29668	-0.20339	-0.07982	-0.17016	-0.2039	-0.26572	-0.29943	-0.11023	-0.39661	0.1843	0.16609	-0.07743	0.19316	-0.0835	-0.18275	0.4113
45	-0.49968	-0.71288	-0.67453	-0.48164	-0.3484	-0.19758	-0.50385	-0.22809	-0.17766	-0.04103	0.09353	-0.33434	-0.05158	-0.17658	0.07953	-0.52705	-0.1844	0.17526	0.48018	-0.2227	1.26809	0.33327		45	-0.29758	-0.33759	-0.17131	-0.46981	0.11648	-0.12493	-0.11556	-0.12631	-0.25461	-0.26434	-0.22373	-0.03656	-0.16495	-0.19406	-0.20736	-0.38422	-0.09026	-0.39913	0.1738	0.15891	-0.08123	0.25777	-0.0532	-0.16206	0.41895
46	-0.49683	-0.71326	-0.62882	-0.09625	-0.24919	-0.13298	-0.59883	-0.22345	-0.16761	0.10506	0.19452	-0.32631	-0.05142	-0.18437	0.05098	-0.50294	-0.19279	0.20859	0.58054	-0.2377	1.24238	0.25072		46	-0.28914	-0.35203	-0.17996	-0.46601	0.10769	-0.09897	-0.09603	-0.02722	-0.26793	-0.29584	-0.27117	-0.0387	-0.16867	-0.16683	-0.13203	-0.28885	-0.03768	-0.41265	0.18335	0.15116	-0.09119	0.33248	-0.07449	-0.14659	0.46347
47	-0.5324	-0.76306	-0.6393	0.18114	-0.24115	-0.1135	-0.50478	-0.27457	-0.26529	0.12965	0.30713	-0.33094	-0.04566	-0.15453	0.10244	-0.49112	-0.2107	0.24246	0.56654	-0.18151	1.17888	0.24475		47	-0.28808	-0.34316	-0.16817	-0.44203	0.12176	-0.0549	-0.11808	0.01698	-0.24222	-0.27442	-0.33488	0.09827	-0.20017	-0.1514	-0.12905	-0.42923	-0.02971	-0.36421	0.20368	0.10422	-0.07292	0.27454	-0.06958	-0.12378	0.48405
48	-0.56086	-0.70056	-0.62702	0.39445	-0.13613	-0.11734	-0.39457	-0.28652	-0.35599	0.17647	0.24715	-0.33352	-0.04848	-0.15128	0.19572	-0.48869	-0.18007	0.21537	0.45171	-0.02212	1.08097	0.22441		48	-0.30834	-0.35254	-0.14507	-0.43793	0.14462	-0.02591	-0.14076	-0.01931	-0.2478	-0.35924	-0.34254	0.1158	-0.21629	-0.15355	-0.02454	-0.49645	-0.01141	-0.31167	0.22346	0.12652	-0.10732	0.30503	-0.0921	-0.14253	0.50574
49	-0.64382	-0.7502	-0.74858	0.49342	-0.18982	-0.17742	-0.29665	-0.20894	-0.34282	0.27397	0.3332	-0.3289	-0.05172	-0.13698	0.16557	-0.48708	-0.18631	0.14027	0.22625	-0.0729	0.98155	0.18102		49	-0.30496	-0.33708	-0.11761	-0.45999	0.12703	-0.03653	-0.1836	0.04862	-0.26603	-0.36071	-0.3665	0.19698	-0.22943	-0.24754	-0.00459	-0.52365	-0.01342	-0.27612	0.24106	0.12169	-0.12203	0.33191	-0.14329	-0.14272	0.39773
50	-0.61982	-0.61579	-0.31437	0.5145	-0.15506	-0.19011	-0.2621	-0.20292	-0.35901	0.30598	0.38204	-0.32073	-0.01169	-0.0643	0.18889	-0.4929	-0.19989	0.13022	0.13663	-0.25891	0.89007	0.14342		50	-0.31424	-0.32749	-0.13801	-0.45345	0.1124	-0.02679	-0.18675	0.06676	-0.27681	-0.40774	-0.33397	0.15693	-0.23836	-0.2409	-0.01054	-0.52365	-0.03865	-0.2239	0.2341	0.13541	-0.18537	0.3098	-0.18998	-0.1435	0.27473
asic-1;del-1-naïve																															asic-1;del-1-trained
Time (s)	1	2	3	4	5	6	7	8	9	10	11	12	13	14	15	16	17	18	19	20	21	22	23	24	25	26	27	28	29		Time (s)	1	2	3	4	5	6	7	8	9	10	11	12	13	14	15	16	17	18
1	0.03564	-0.0011	-0.10435	-0.08405	-0.07538	-0.06595	-0.01607	-0.12251	-0.24014	-0.04967	-0.11843	0.17756	0.06427	0.25472	-0.41904	0.20717	-0.04182	0.10118	-0.00102	0.24271	0.06596	-0.01016	-0.06413	-0.00764	0.12767	-0.31474	-0.45277	0.11224	-0.16581		1	0.0495	0.17942	-0.00209	0.21293	-0.0242	0.05495	0.16558	-0.07152	0.27559	0.02594	0.01275	0.05909	-0.0685	-0.21002	-0.1529	-0.07903	-0.14265	0.31836
2	0.0086	0.01803	-0.08559	0.02323	-0.063	-0.04032	-0.0772	-0.05673	-0.08787	-0.03478	0.00952	0.19572	0.04722	0.17231	-0.38811	0.2605	-0.24262	0.06905	0.01538	0.1933	0.04146	-0.03801	-0.0962	-0.01686	0.14185	-0.44536	-0.02589	0.03457	-0.097		2	0.04577	0.16929	-0.01134	0.14591	-0.01153	0.07125	0.18127	-0.13837	0.22046	0.0759	0.04582	0.04333	-0.0354	-0.20334	-0.12114	0.00971	-0.06776	0.31157
3	-0.01195	0.02221	-0.08184	0.01176	-0.01225	0.00614	-0.0305	-0.01685	0.07184	-0.00241	0.03214	0.06471	0.03288	0.03163	-0.49272	0.01998	-0.24074	0.06087	0.03085	0.06077	-0.06852	-0.05402	0.01233	-0.03707	0.10804	-0.43026	0.14744	0.1492	0.02303		3	0.0354	0.11955	-0.02204	0.13127	0.00307	0.07007	0.20685	-0.14102	0.18355	0.14948	-0.00992	0.11396	-0.06039	-0.05879	-0.08302	0.04915	0.02086	0.00358
4	-0.00985	-0.02858	-0.02855	0.00289	0.04778	0.03765	0.03186	-0.01408	0.13856	-0.04608	0.06179	-0.10178	-0.01204	-0.0222	-0.41736	-0.0555	-0.08512	-0.00689	0.04664	0.05621	-0.01885	-0.05576	0.03108	-0.01923	0.02188	-0.16771	0.2394	0.05139	0.04116		4	0.06668	-0.01331	-0.00258	0.06078	0.02902	0.17007	0.2022	-0.17303	0.07905	0.09165	0.02692	0.09821	-0.06444	-0.00638	-0.00466	-0.02385	0.0234	-0.37909
5	0.01153	0.01703	-0.01392	-0.09737	-0.02092	0.01469	0.08592	-0.01477	0.07829	-0.00396	0.12264	-0.11456	0.0023	-0.03357	-0.65244	-0.02632	0.0523	-0.12081	0.02497	-0.10927	0.03957	-0.01573	0.05476	-0.02934	-0.02392	0.12767	0.01953	-0.30291	0.06874		5	-0.0367	-0.16667	-0.01134	-0.09252	0.03456	0.07224	0.06562	-0.12682	-0.03552	-0.02795	-0.00614	0.14385	0.02675	-0.01464	0.02287	0.03967	0.03492	-0.43279
6	0.02662	0.00488	0.03111	0.02101	0.03045	-0.03605	0.06012	-0.02765	-0.03678	0.05461	0.12186	-0.00424	-0.0023	-0.11598	-0.40386	-0.07311	-0.0117	-0.09277	0.01507	-0.31453	0.02961	0.02464	0.1633	-0.01567	-0.06173	0.12898	-0.10914	0.04475	0.13965		6	-0.1127	-0.21456	0.01591	-0.27509	0.02929	0.09443	-0.10351	0.02827	-0.13619	-0.07712	0.01937	0.04224	-0.0381	0.04927	0.01525	0.09257	0.01408	-0.52969
7	0.00294	-0.01086	0.04086	0.04247	0.00198	-0.04513	0.01926	0.04283	-0.1454	0.02173	0.03994	-0.06814	-0.00501	-0.06548	0.71981	-0.09274	0.12133	-0.06297	-0.02361	-0.36547	-0.000942253	0.041	0.08189	0.02031	0.0088	0.20249	0.17961	0.04364	0.13913		7	-0.03476	-0.13121	0.01202	-0.30167	-0.01716	0.0188	-0.26334	0.12674	-0.16735	-0.10512	0.02787	-0.13217	-0.03067	0.11348	0.01694	0.11002	0.02492	-0.62844
8	-0.01677	0.00129	0.07576	-0.00155	0.0224	-0.0243	-0.009	0.11026	-0.07943	0.00529	-0.08956	-0.16451	-0.00879	-0.0924	0.62083	0.02501	0.16117	-0.01799	-0.04713	-0.23268	-0.07269	0.0497	-0.02023	0.02328	-0.05664	0.3318	0.2061	-0.13561	0.07924		8	8.10176e-05	-0.05545	-0.00161	-0.14067	-0.05042	-0.13699	-0.24677	0.13527	-0.17022	-0.08902	-0.01181	-0.08517	0.06795	0.07946	0.05083	0.04232	0.04	-0.22232
9	-0.0195	0.01464	0.08964	0.05912	0.0552	0.09746	-0.01791	0.06166	0.09243	0.01659	-0.11921	-0.00659	-0.04505	-0.11016	0.86435	-0.09274	0.14078	0.02232	-0.03568	0.20825	-0.03177	0.04692	-0.08979	0.04617	-0.09735	0.32786	-0.05389	-0.10751	-0.10672		9	-0.000729158	0.03182	0.02953	0.04653	-0.01848	-0.26114	-0.08549	0.12334	-0.16735	-0.04362	-0.05905	-0.18147	0.10511	0.08841	0.11351	-0.21859	-0.01523	0.62696
10	-0.02725	-0.03755	0.07688	0.02249	0.01374	0.05581	-0.04648	0.03784	0.20849	0.03868	-0.0607	0.02183	-0.07347	-0.01887	0.56853	-0.17224	0.14642	0.04802	-0.02547	0.26071	0.01615	0.01142	-0.07301	0.03606	-0.16861	0.23925	-0.15039	0.11025	-0.12142		10	-0.01256	0.0811	-0.00647	0.21254	0.02586	-0.15368	-0.1224	0.23715	-0.08202	-0.000131239	-0.04582	-0.10187	0.09768	0.16255	0.14231	-0.02196	0.06745	0.93186
11	-0.05744	-0.09133	0.06375	-0.14361	0.05087	0.03818	-0.0732	0.01029	0.15716	0.06128	-0.46872	-0.14971	-0.064	0.0025	0.01738	0.06124	0.03034	0.00596	0.00919	0.25184	0.0175	-0.02095	-0.12333	0.00841	-0.18169	0.21562	-0.03043	0.118	-0.00717		11	-0.29952	-0.03933	-0.40203	0.17556	-0.36897	-0.3079	-0.08433	-0.08345	-0.58966	-0.19734	-0.53141	-0.12429	-0.74399	-0.11425	-0.02753	-0.06481	-0.19145	0.40353
12	-0.54717	-0.12817	-0.32048	-0.27863	0.02921	-0.20534	-0.05139	-0.01021	0.23156	0.07515	-0.54673	-0.47042	-0.05831	-0.24501	-0.90608	-0.66185	-0.39479	-0.49293	-0.33123	-0.16629	-0.0385	-0.08882	-0.09571	-0.21337	-0.56631	0.07647	0.16258	-0.26928	0.02881		12	-0.31492	-0.29285	-0.50518	-0.53856	-0.38832	-0.37351	-0.18575	-0.1842	-0.6865	-0.24861	-0.60038	-0.20945	-0.61902	-0.15456	-0.13511	-0.20058	-0.2477	-0.95433
13	-0.60713	-0.07758	-0.49871	-0.96856	-0.52407	-0.38158	-0.03265	-0.27275	0.239	-0.22536	-0.6029	-0.53584	-0.64227	-0.21365	-0.82172	-0.67544	-0.35337	-0.50754	-0.39189	-0.53905	-0.34998	-0.08256	-0.45634	-0.30582	-0.52123	-0.01149	-0.06751	-0.2841	-0.09568		13	-0.34149	-0.27812	-0.49983	-0.60096	-0.38472	-0.38157	-0.34383	-0.31316	-0.73491	-0.28133	-0.74492	-0.31581	-0.5866	-0.20393	-0.072	-0.32496	-0.2638	-1.13702
14	-0.67736	-0.26083	-0.54073	-1.10136	-0.94368	-0.4275	-0.53215	-0.37549	0.23974	-0.34556	-0.75659	-0.64532	-0.64227	-0.25666	-0.99606	-0.66387	-0.35933	-0.66468	-0.3891	-0.69312	-0.49778	0.05979	-0.35224	-0.3085	-0.46779	-0.28979	-0.5663	-0.55608	-0.50332		14	-0.26387	-0.27858	-0.53583	-0.60096	-0.41216	-0.43225	-0.72568	-0.41012	-0.76415	-0.25237	-0.69769	-0.36417	-0.71292	-0.19773	-0.19314	-0.36232	-0.28328	-1.09567
15	-0.73208	-0.38253	-0.44955	-1.13613	-0.9802	-0.47503	-0.53338	-0.45927	-0.43233	-0.45343	-0.85723	-0.53449	-0.77486	-0.28635	-0.80429	-0.73582	-0.39008	-0.75114	-0.40891	-0.65866	-0.42307	-0.4045	-0.37395	-0.33317	-0.44598	-0.1769	-0.61777	-0.62623	-0.60471		15	-0.28089	-0.31565	-0.47015	-0.48425	-0.43099	-0.45288	-0.8393	-0.49874	-0.84037	-0.22315	-0.69485	-0.26297	-0.87368	-0.19242	-0.2986	-0.40479	-0.28515	-0.95865
16	-0.75744	-0.40026	-0.62403	-0.93674	-0.48199	-0.4964	-0.5386	-0.47519	-0.41919	-0.51199	-0.77688	-0.50237	-0.69882	-0.27081	-0.88077	-0.82288	-0.38443	-0.74588	-0.42562	-0.32239	-0.37556	-0.40833	-0.4593	-0.36826	-0.43616	0.1001	-0.56744	-0.37793	-0.48126		16	-0.26339	-0.36861	-0.4935	-0.5451	-0.47031	-0.4405	-0.86981	-0.58509	-0.83845	-0.27136	-0.78649	-0.30454	-0.86963	-0.20068	-0.17366	-0.4778	-0.2865	-0.4439
17	-0.74549	-0.44488	-0.573	-0.71145	-0.76977	-0.52523	-0.52785	-0.46425	-0.50004	-0.49556	-0.9017	-0.46823	-0.76079	-0.25055	-0.95445	-0.77306	-0.42616	-0.7599	-0.47235	-0.30845	-0.37879	-0.43199	-0.34139	-0.3519	-0.43471	-0.80243	-0.74833	-0.30712	-0.22333		17	-0.26549	-0.41259	-0.49545	-0.47423	-0.47181	-0.51791	-0.80327	-0.63338	-0.62849	-0.28186	-0.75626	-0.2987	-0.73318	-0.30668	-0.26599	-0.51799	-0.38681	-0.32416
18	-0.71551	-0.45065	-0.66643	-0.65226	-0.62495	-0.5514	-0.52754	-0.45207	-0.45738	-0.49453	-0.84865	-0.44536	-0.73833	-0.30466	-0.97638	-0.59996	-0.40639	-0.76458	-0.51722	-0.32441	-0.35846	-0.47759	-0.36458	-0.35428	-0.43362	-1.28881	-0.56592	-0.47243	-0.2299		18	-0.28624	-0.42226	-0.51345	-0.53702	-0.4938	-0.50317	-0.62048	-0.6705	-0.53885	-0.29035	-0.79594	-0.35249	-0.78317	-0.37109	-0.27277	-0.53753	-0.43662	-0.45069
19	-0.76122	-0.46838	-0.67994	-0.62008	-0.55378	-0.55674	-0.51464	-0.45484	-0.43928	-0.64093	-0.79248	-0.5091	-0.74022	-0.27442	-0.8594	-0.67946	-0.39447	-0.81832	-0.54229	-0.35026	-0.40113	-0.46958	-0.41885	-0.36469	-0.43144	-1.31001	-0.25484	-0.01899	-0.21782		19	-0.29482	-0.44644	-0.50324	-0.56667	-0.45421	-0.54187	-0.50453	-0.71292	-0.4612	-0.28755	-0.70902	-0.34474	-0.81356	-0.39114	-0.30368	-0.48917	-0.38122	-0.50685
20	-0.79413	-0.47475	-0.70958	-0.62637	-0.49189	-0.56689	-0.53798	-0.41953	-0.4549	-0.66918	-0.71134	-0.49817	-0.63144	-0.32103	-0.93476	-0.65783	-0.3722	-0.712	-0.50732	-0.38447	-0.44999	-0.46993	-0.44894	-0.36855	-0.44343	-0.9232	-0.25182	-0.76454	-0.36464		20	-0.3282	-0.47753	-0.52805	-0.57553	-0.54676	-0.3743	-0.52923	-0.66671	-0.54173	-0.24485	-0.7846	-0.31948	-0.71562	-0.28623	-0.22575	-0.4869	-0.37613	-0.35193
21	-0.83816	-0.48392	-0.80676	-0.64893	-0.60762	-0.55781	-0.55734	-0.45733	-0.51269	-0.71542	-0.67	-0.48976	-0.69693	-0.32603	-0.83016	-0.64122	-0.43526	-0.77684	-0.60697	-0.60063	-0.38861	-0.52666	-0.40701	-0.39115	-0.43907	-0.68691	-0.16326	-0.37041	-0.41113		21	-0.37795	-0.46233	-0.53583	-0.53586	-0.30413	-0.2969	-0.64489	-0.60251	-0.66636	-0.2228	-0.87246	-0.35697	-0.57309	-0.29409	-0.26218	-0.55573	-0.38291	-0.45007
22	-0.88155	-0.49686	-0.73247	-0.66558	-0.54512	-0.57971	-0.59144	-0.40762	-0.49657	-0.7036	-0.76439	-0.46066	-0.60005	-0.33352	-0.86277	-0.67946	-0.40075	-0.69155	-0.48287	-0.7433	-0.37057	-0.52631	-0.59201	-0.39471	-0.38745	-0.55432	-0.06411	-0.32903	-0.32551		22	-0.36612	-0.46187	-0.52026	-0.5089	-0.36167	-0.39218	-0.5365	-0.49249	-0.65726	-0.31896	-0.76193	-0.33523	-0.65888	-0.28456	-0.23507	-0.61887	-0.34394	-0.47969
23	-0.85451	-0.51698	-0.6668	-0.77952	-0.53645	-0.45794	-0.56655	-0.38408	-0.51938	-0.58648	-0.63021	-0.39037	-0.74591	-0.38707	-0.95782	-0.63669	-0.43996	-0.54726	-0.40426	-0.7884	-0.3594	-0.5016	-0.63049	-0.38401	-0.27185	-0.55694	-0.04594	-0.41821	-0.11486		23	-0.40987	-0.48098	-0.42928	-0.50659	-0.45765	-0.39905	-0.49117	-0.49344	-0.59398	-0.36629	-0.67407	-0.32423	-0.5589	-0.29085	-0.2914	-0.61413	-0.35343	-0.27602
24	-0.8348	-0.4887	-0.68594	-0.64819	-0.77101	-0.51509	-0.577	-0.44681	-0.474	-0.66251	-0.60914	-0.45293	-0.68286	-0.35294	-0.9297	-0.67292	-0.38757	-0.33228	-0.48442	-0.91029	-0.31983	-0.53049	-0.3779	-0.30226	-0.20823	-0.81162	-0.14207	-0.36731	-0.10724		24	-0.38848	-0.54615	-0.36749	-0.70919	-0.4594	-0.4629	-0.57079	-0.50196	-0.62849	-0.3816	-0.6599	-0.29394	-0.62713	-0.36941	-0.41677	-0.40081	-0.34547	-0.18961
25	-0.86373	-0.48392	-0.64542	-0.60602	-0.87622	-0.41362	-0.63936	-0.53626	-0.51789	-0.54898	-0.60914	-0.45511	-0.54972	-0.36043	-0.89821	-0.59292	-0.38631	-0.37551	-0.44635	-0.86215	-0.29775	-0.49186	-0.35076	-0.22615	-0.30784	-0.7637	-0.36535	-0.32792	-0.04972		25	-0.50984	-0.55743	-0.52221	-0.76196	-0.41709	-0.45406	-0.4871	-0.52449	-0.79867	-0.46192	-0.90269	-0.32383	-0.55688	-0.26223	-0.41084	-0.38242	-0.31971	-0.2933
26	-0.7434	-0.47057	-0.58013	-0.55386	-0.76049	-0.74152	-0.60004	-0.54304	-0.42837	-0.46679	-0.37198	-0.41173	-0.39494	-0.29273	-0.98538	-0.63569	-0.34961	-0.39012	-0.30926	-0.52917	-0.30839	-0.45914	-0.23483	-0.24904	-0.32638	-0.75057	-0.48759	-0.26551	-0.17185		26	-0.43369	-0.60049	-0.47891	-0.88137	-0.37724	-0.44876	-0.3511	-0.56975	-0.89933	-0.32184	-0.69863	-0.32668	-0.43867	-0.32448	-0.36976	-0.30487	-0.20975	-0.18837
27	-0.81384	-0.53212	-0.46306	-0.60676	-1.00681	-0.56742	-0.59789	-0.51992	-0.4053	-0.4072	-0.58106	-0.3976	-0.3852	-0.35183	-0.86334	-0.39667	-0.21846	-0.33696	-0.21703	-0.24966	-0.20339	-0.34463	-0.2373	-0.32545	-0.29184	-0.20578	-0.2469	-0.31022	-0.29661		27	-0.47209	-0.67786	-0.45507	-0.9923	-0.36246	-0.47704	-0.54609	-0.52203	-0.82599	-0.38484	-0.70619	-0.28674	-0.32248	-0.26597	-0.26175	-0.18067	-0.23804	0.06468
28	-0.71468	-0.62633	-0.38689	-0.6297	-1.02104	-0.56475	-0.38224	-0.43877	-0.33958	-0.5459	-0.47184	-0.3125	-0.36761	-0.35488	-0.13503	-0.24621	-0.2194	-0.04545	-0.10469	-0.2712	-0.08426	-0.26702	0.00641	-0.36201	-0.19987	-0.01346	-0.04064	-0.20886	-0.54009		28	-0.43417	-0.75523	-0.42685	-1.10053	-0.409	-0.46015	-0.58823	-0.43208	-0.6539	-0.35229	-0.73453	-0.24844	-0.21102	-0.20678	-0.15925	-0.16739	-0.24567	0.17393
29	-0.60713	-0.56698	-0.26907	-0.63673	-0.87622	-0.4526	-0.46334	-0.41316	-0.28378	-0.47244	-0.21907	-0.22757	-0.48559	-0.29661	-0.0113	-0.04141	-0.09296	-0.0139	-0.39931	-0.34088	-0.09234	-0.20159	0.41046	-0.35428	-0.02065	0.22809	0.08765	0.08635	-0.51882		29	-0.3935	-0.79944	-0.33246	-0.99461	-0.40706	-0.42223	-0.57486	-0.3891	-0.47701	-0.2242	-0.16202	-0.2464	-0.24885	-0.27925	-0.04828	-0.18503	-0.23381	0.00543
30	-0.55199	-0.55323	-0.36813	-0.75584	-0.80814	-0.31589	-0.47747	-0.35902	-0.23617	-0.4709	-0.20814	-0.36766	-0.49371	-0.16426	0.2519	-0.44447	-0.18615	0.15259	-0.27367	-0.31706	-0.04119	-0.37352	0.28367	-0.29839	-0.02356	-0.02133	0.22578	0.12663	-0.38224		30	-0.49332	-0.76881	-0.24926	-0.63639	-0.42554	-0.38137	-0.33628	-0.29896	-0.26226	-0.23216	-0.77137	-0.26623	-0.23467	-0.27571	-0.01101	-0.23319	-0.11351	-0.1501
31	-0.64465	-0.52435	-0.36475	-0.80357	-0.42258	-0.44619	-0.33063	-0.49015	-0.35595	-0.31628	0.11718	-0.48438	-0.32648	-0.00888	-0.01412	-0.56675	-0.29533	-0.50169	-0.09015	-0.29958	-0.17001	-0.33315	-0.08288	-0.20296	-0.05409	-0.32261	0.24546	0.04098	-0.23752		31	-0.51389	-0.67786	-0.29402	-0.44342	-0.38929	-0.32244	-0.32233	-0.20162	-0.2009	-0.25876	-0.44544	-0.31731	-0.34477	-0.26754	-0.02414	-0.21101	-0.13452	0.05728
32	-0.58763	-0.44348	-0.3111	-0.8524	-0.46961	-0.34206	-0.3251	-0.46827	-0.3309	-0.21508	-0.31425	-0.37456	-0.07239	-0.05438	-0.74973	-0.40724	-0.09892	-0.40647	0.07913	-0.18479	-0.11495	-0.36621	-0.32166	-0.11377	-0.16279	0.27601	-0.01188	-0.40692	-0.1863		32	-0.57271	-0.56825	-0.26775	-0.3294	-0.36219	-0.3519	-0.3078	-0.16735	-0.18269	-0.33129	-0.41804	-0.29367	-0.26101	-0.23047	-0.10801	-0.1033	-0.16485	-0.11246
33	-0.52453	-0.42556	-0.30584	-0.88088	-0.45043	-0.5012	-0.52662	-0.37397	-0.09382	-0.20429	-0.4812	-0.3564	0.17224	-0.08824	-0.8684	-0.20093	0.04101	0.00479	0.19859	-0.29603	-0.10863	-0.27607	-0.21904	-0.12477	-0.13661	0.68691	-0.25295	-0.50297	-0.26194		33	-0.57482	-0.50332	-0.37771	-0.35752	-0.29208	-0.35819	-0.32959	-0.11716	-0.29054	-0.29078	-0.49268	-0.24681	-0.30694	-0.2763	-0.18636	-0.10615	-0.22211	0.00852
34	-0.44172	-0.45165	-0.33511	-0.87792	-0.61938	-0.53431	-0.53768	-0.28646	-0.03727	-0.2382	-0.02715	-0.28391	0.06318	-0.14123	-0.94376	-0.00116	0.1345	0.28403	0.23604	-0.23395	0.03083	-0.16261	-0.11988	-0.14945	-0.14352	0.86872	-0.43612	-0.38568	-0.3628		34	-0.48343	-0.47891	-0.39571	-0.36253	-0.25839	-0.44365	-0.45542	-0.1433	-0.2776	-0.23041	-0.62022	-0.24382	-0.33261	-0.32654	-0.16349	-0.08036	-0.30006	0.12332
35	-0.37568	-0.4624	-0.40565	-0.62822	-0.57854	-0.44139	-0.32909	-0.23024	0.1026	-0.25155	0.28257	-0.23968	-0.16358	-0.10627	-0.92745	0.0401	0.22737	0.40028	-0.00381	-0.20328	-0.00673	-0.15425	0.11396	-0.1875	-0.13298	1.17197	-0.5663	-0.32615	-0.4655		35	-0.50579	-0.4743	-0.31543	-0.32324	-0.18431	-0.42557	-0.6045	-0.16166	-0.24548	-0.2669	-0.58999	-0.20416	-0.19008	-0.31484	-0.09233	-0.11051	-0.28311	0.07641
36	-0.33564	-0.52913	-0.3989	-0.55534	-0.4888	-0.42804	-0.11345	-0.18814	0.09888	-0.31525	0.45421	-0.14063	-0.28886	-0.15289	-0.62994	0.12615	0.2829	0.67017	-0.19073	-0.29933	0.00121	-0.11701	0.13863	-0.18572	-0.06427	1.04201	-0.31653	0.03589	-0.3846		36	-0.43126	-0.49641	-0.33538	-0.29397	-0.1339	-0.40632	-0.68034	-0.16015	-0.19994	-0.2655	-0.53519	-0.28457	-0.12659	-0.3174	-0.04828	-0.1016	-0.24804	0.04493
37	-0.35493	-0.5365	-0.4124	-0.48468	-0.51789	-0.38852	-0.01392	-0.17845	0.08424	-0.37587	0.70385	-0.14988	-0.37816	-0.14401	0.26315	0.23082	0.32369	0.74553	-0.25541	-0.26664	-0.04011	-0.18349	-0.11248	-0.19999	-0.0152	0.65606	-0.17121	-0.17943	-0.30266		37	-0.40825	-0.47568	-0.34122	-0.31092	-0.17437	-0.38962	-0.7219	-0.16526	-0.13763	-0.25089	-0.5333	-0.28905	-0.01918	-0.28465	-0.12325	0.00667	-0.21127	0.15171
38	-0.3543	-0.52196	-0.39965	-0.45398	-0.50489	-0.35808	-0.03818	-0.24187	0.09119	-0.41028	0.71634	-0.14365	-0.54837	-0.15622	0.33232	0.04463	0.33499	0.50251	-0.28883	-0.33506	-0.10836	-0.20646	-0.38727	-0.19137	0.03933	0.21037	-0.11179	-0.06546	-0.28059		38	-0.41991	-0.46486	-0.30083	-0.25545	-0.21211	-0.40239	-0.73963	-0.16716	-0.05278	-0.21781	-0.48795	-0.28647	0.00176	-0.25201	-0.15248	-0.03751	-0.25007	0.0869
39	-0.34004	-0.5365	-0.37638	-0.41625	-0.55564	-0.2283	-0.57669	-0.28673	0.03465	-0.3959	0.60243	-0.16215	-0.51238	-0.07714	0.32726	-0.11991	0.37828	0.18764	-0.32566	-0.41564	-0.17782	-0.18523	-0.41786	-0.1872	0.05097	0.07516	-0.00242	-0.05926	-0.25695		39	-0.40549	-0.46486	-0.19963	-0.18535	-0.24695	-0.37921	-0.71638	-0.18287	-0.06141	-0.21589	-0.48134	-0.33904	-0.06377	-0.2586	-0.16095	0.03455	-0.30006	0.03938
40	-0.35786	-0.55602	-0.36475	-0.36631	-0.34707	-0.15834	-0.8034	-0.35029	-0.05042	-0.38049	0.43236	-0.20302	-0.52104	-0.05716	0.28677	-0.0872	0.34597	-0.0694	-0.33309	-0.4942	-0.29183	-0.22003	-0.46473	-0.19523	0.06478	0.02002	0.07516	-0.0108	-0.2798		40	-0.40031	-0.42641	-0.13881	-0.1295	-0.23798	-0.40062	-0.5458	-0.17643	-0.01299	-0.2312	-0.44544	-0.34909	-0.06512	-0.24336	-0.08047	0.0355	-0.30209	0.18627
41	-0.37358	-0.55423	-0.36925	-0.34596	-0.23443	-0.03765	-0.86791	-0.36982	-0.10027	-0.35121	0.1398	-0.24456	-0.39007	-0.03996	0.32501	-0.07311	0.35444	-0.23414	-0.31668	-0.55755	-0.24633	-0.23604	-0.4445	-0.19939	0.06151	-0.01543	0.08273	-0.04953	-0.32052		41	-0.41003	-0.41397	-0.07897	-0.08251	-0.32533	-0.37685	-0.44089	-0.19821	-0.03552	-0.27573	-0.46812	-0.34909	0.05309	-0.24975	-0.05887	0.02203	-0.30344	0.31218
42	-0.33459	-0.512	-0.358	-0.30046	-0.20225	0.03765	-0.69496	-0.43282	-0.14862	-0.35532	0.1086	-0.28492	-0.3281	-0.01082	0.39081	-0.10733	0.26565	-0.1693	-0.29812	-0.54209	-0.19316	-0.22247	-0.47114	-0.19761	0.04733	-0.0338	0.17961	0.00403	-0.41586		42	-0.41716	-0.35802	-0.07702	-0.07018	-0.35551	-0.34483	-0.27642	-0.17662	-0.02881	-0.33217	-0.36608	-0.35371	0.10173	-0.28347	-0.03346	0.08574	-0.25312	0.38255
43	-0.34382	-0.50164	-0.37376	-0.33338	-0.23815	0.11722	-0.60649	-0.42133	-0.14565	-0.35635	-0.05133	-0.29064	-0.19632	-0.0222	0.38744	-0.11991	0.27004	-0.2172	-0.34732	-0.2859	-0.18266	-0.16992	-0.46374	-0.14112	0.02879	0.03577	0.25757	-0.04931	-0.4022		43	-0.41473	-0.34996	-0.08091	-0.05092	-0.3263	-0.34149	-0.21568	-0.14689	-0.09592	-0.33917	-0.25461	-0.35031	0.03486	-0.27138	-0.0377	0.05256	-0.21449	0.4455
44	-0.34885	-0.5126	-0.36025	-0.49356	-0.20163	0.0964	-0.48853	-0.41136	-0.16102	-0.3471	-0.09736	-0.32041	-0.20308	0.01776	0.38181	-0.1964	0.26533	-0.23472	-0.36589	-0.25701	-0.35886	-0.12363	-0.61371	-0.13815	0.05024	-0.04234	0.25681	-0.07586	-0.33496		44	-0.48052	-0.35917	-0.11448	-0.0463	-0.27387	-0.38314	-0.20987	-0.17094	-0.12612	-0.32595	-0.19887	-0.32138	-0.03404	-0.24237	-0.0576	0.01976	-0.20687	0.34181
45	-0.33941	-0.50065	-0.37338	-0.59197	-0.20225	0.01362	-0.40804	-0.40748	-0.16499	-0.36868	-0.18162	-0.30023	-0.15681	-0.02664	0.38744	-0.34987	0.34848	-0.19675	-0.36403	-0.21139	-0.40167	-0.08464	-0.5777	-0.12418	0.06078	0.09157	0.38775	-0.12787	-0.26168		45	-0.481	-0.34098	-0.15292	-0.03782	-0.23287	-0.38157	-0.14942	-0.16413	-0.08202	-0.32569	-0.09117	-0.32654	-0.22318	-0.2584	-0.09318	-0.01229	-0.21703	0.13813
46	-0.34738	-0.48969	-0.30547	-0.62785	-0.23134	0.0478	-0.38961	-0.39986	-0.22476	-0.37792	-0.14651	-0.23497	-0.15221	-0.02802	0.39643	-0.35339	0.31114	-0.13717	-0.41572	-0.20202	-0.4185	-0.07525	-0.5925	-0.09653	0.06551	0.02396	0.38662	-0.10729	-0.22281		46	-0.46107	-0.3366	-0.15876	-0.07056	-0.22953	-0.40298	-0.17761	-0.17038	-0.1592	-0.31616	0.01464	-0.33945	-0.26236	-0.28043	-0.14019	0.05768	-0.21008	0.28935
47	-0.35828	-0.50344	-0.29271	-0.53278	-0.28023	0.06595	-0.34046	-0.409	-0.22873	-0.37535	-0.14183	-0.26945	-0.18063	-0.02997	0.42737	-0.42938	0.3284	-0.01332	-0.4872	-0.19948	-0.43747	-0.05436	-0.46374	-0.08375	0.06733	0.0535	0.42522	-0.16726	-0.20968		47	-0.45751	-0.32141	-0.1573	-0.09406	-0.24273	-0.41261	-0.20783	-0.15655	-0.13763	-0.28151	0.12518	-0.43303	-0.36301	-0.32231	-0.12834	0.06242	-0.20348	0.37576
48	-0.36813	-0.50463	-0.26945	-0.46841	-0.29199	-0.01522	-0.37548	-0.43905	-0.22873	-0.37073	-0.14183	-0.24338	-0.19388	-0.00499	0.38856	-0.40724	0.36573	-0.04954	-0.53177	-0.19365	-0.45349	-0.04149	-0.46029	-0.07958	0.07932	0.05415	0.43922	-0.35182	-0.15268		48	-0.44714	-0.31035	-0.1213	-0.11717	-0.21642	-0.38805	-0.16657	-0.1611	-0.09065	-0.29857	0.35002	-0.49552	-0.40422	-0.33775	-0.15925	0.03607	-0.15248	0.3523
49	-0.36205	-0.50583	-0.1914	-0.34522	-0.28147	-0.05955	-0.32387	-0.41662	-0.20988	-0.36765	-0.0841	-0.40231	-0.23664	-0.03635	0.45492	-0.26533	0.32965	0.01764	-0.54755	-0.18022	-0.47261	-0.07873	-0.48002	-0.08642	0.09277	0.07516	0.43619	-0.34739	-0.15268		49	-0.42899	-0.32762	-0.14124	-0.08636	-0.24457	-0.4077	-0.14507	-0.18742	-0.12516	-0.33173	0.06282	-0.42991	-0.43259	-0.31907	-0.13977	0.05806	-0.15722	0.0616
50	-0.33291	-0.49726	-0.13774	-0.32524	-0.28147	-0.04459	-0.35889	-0.40831	-0.20938	-0.38614	-0.13169	-0.40634	-0.25558	-0.03413	0.32895	-0.15161	0.29043	0.08307	-0.56674	-0.1749	-0.48849	-0.11632	-0.44203	-0.09148	0.08696	0.09485	0.47139	-0.35204	-0.20416		50	-0.43077	-0.33177	-0.15049	-0.13373	-0.25416	-0.38432	-0.14826	-0.23646	-0.13283	-0.31974	0.09967	-0.38739	-0.36098	-0.3171	-0.11605	0.04555	-0.16095	-0.04641
rescue-naïve																																rescue-trained
Time (s)	1	2	3	4	5	6	7	8	9	10	11	12	13	14	15	16	17	18	19	20	21	22	23	24	25	26	27	28	29	30		Time (s)	1	2	3	4	5	6	7	8	9	10	11	12	13	14	15	16	17
1	0.03144	0.05918	-0.00413	0.0544	0.04323	0.13457	0.16192	0.02871	0.17703	0.02449	-0.03083	-0.03231	0.06263	-0.65822	0.21154	-0.14263	-0.05499	0.10379	0.2032	0.0941	0.14032	0.03635	0.35472	-0.15738	-0.05694	0.12004	0.26501	0.05095	-0.39626	-0.17384		1	0.09446	0.04283	0.07051	0.00947	-0.00808	0.00595	0.03224	0.11077	0.03346	-0.1032	-0.01635	0.15262	-0.14571	-0.09619	0.13613	-0.17191	-0.46509
2	-0.01276	-0.00684	-0.02367	0.08468	-0.23951	0.21594	0.05873	-0.00839	0.20972	0.01088	0.00137	-0.00217	0.06001	-0.67927	0.14289	-0.01363	0.02392	0.11337	0.30587	-0.15799	0.04518	0.0839	0.19444	-0.24049	-0.01346	0.11255	0.17638	0.0535	-0.37765	-0.04703		2	0.05197	0.02945	0.03538	0.01783	-0.0499	-0.0654	0.00305	0.09368	0.0303	-0.01942	-0.01132	0.09676	-0.17657	-0.05255	0.08405	-0.21285	-0.5229
3	0.00481	-0.00776	0.0032	0.0475	-0.24475	0.19367	0.04985	0.04636	0.20918	0.00943	-0.00275	-0.01015	0.01904	-0.73974	0.04921	0.2199	0.01836	0.13854	0.31634	-0.25427	0.06364	0.09359	0.08942	-0.25883	0.0357	0.06165	0.06116	0.08688	-0.19131	0.00531		3	0.02769	0.01332	0.01945	0.04277	-0.06262	-0.00119	0.05808	0.02918	0.05611	2.83978e-05	0.01098	0.11419	-0.1259	0.01952	-0.09826	0.31927	-0.37594
4	-0.00205	0.01772	0.04102	0.06959	-0.34296	0.08006	-0.01734	0.03231	0.08624	-0.01395	0.09118	-0.000177274	0.03462	-0.73661	0.05581	-0.04935	-0.0603	0.30273	0.28978	-0.30734	0.04766	0.08569	-0.03334	-0.15542	0.06477	0.06023	-0.00455	0.12951	-0.08933	-0.01269		4	0.01835	0.00176	0.05597	-0.00649	-0.04047	0.02497	0.03354	-0.0255	0.03701	0.02615	0.00211	0.07755	-0.15905	0.11704	-0.12234	0.31927	-0.17403
5	-0.05473	-0.00521	0.0555	-0.0734	-0.39992	0.0816	0.03711	0.03807	0.01644	-0.02887	0.02415	-0.01236	0.01047	-0.63358	0.03292	-0.43107	0.02379	-0.000479386	0.03616	-0.15799	-0.01441	-0.04215	-0.07523	0.08483	-0.00291	0.06865	-0.14606	0.07073	0.14712	0.12078		5	-0.02134	0.04375	0.03676	0.000325334	-0.04867	-0.06778	0.000446213	-0.01155	0.02094	0.01735	0.028	0.04203	-0.03788	0.09284	-0.08953	0.2319	0.08935
6	-0.02839	-0.10241	0.00446	-0.03353	-0.27585	0.03784	0.0123	-0.00695	-0.02391	-0.0298	0.06811	-0.01591	-0.01796	0.32234	-0.02576	-0.30405	0.05639	-0.20182	-0.0969	0.10805	-0.03163	-0.28365	-0.00919	0.22821	-0.01995	-0.04666	-0.20291	0.02703	0.08975	0.02331		6	0.000606994	0.03036	0.04507	0.01876	-0.06016	-0.17479	-0.02949	0.02021	-0.03056	0.05256	0.04526	0.03219	0.09168	0.07599	-0.00417	0.11225	0.19682
7	0.0407	-0.02905	-0.04514	-0.0842	-0.08818	-0.05043	-0.12931	-0.02028	-0.09009	-0.05292	0.02636	0.02708	-0.03499	0.67622	-0.178	0.13853	0.06803	-0.20901	-0.20289	0.30503	-0.01552	-0.09893	-0.07523	0.21107	0.02947	-0.09275	-0.19802	-0.04377	0.22344	0.05848		7	-0.0176	0.01059	0.02292	0.00962	-0.01833	-0.00119	-0.00197	0.03888	-0.01831	0.02033	0.05317	0.04716	0.13321	-0.08906	-0.02871	-0.05148	0.17199
8	0.06212	0.01601	-0.12878	-0.02054	0.32912	-0.19014	-0.04301	-0.00911	-0.19554	-0.01857	-0.01671	0.01799	-0.04252	0.79806	-0.03101	0.25893	-0.03494	-0.2941	-0.24937	0.1965	-0.0149	0.07556	-0.16192	0.17197	0.00939	-0.18367	0.09141	-0.06864	0.2327	0.01369		8	-0.03908	-0.05725	-0.02243	-0.01858	0.04031	0.03448	-0.03172	-0.04889	-0.02305	0.07983	-0.02402	0.04582	0.1435	-0.03394	0.0154	-0.03338	0.27498
9	0.01127	0.0132	0.05163	-0.03513	0.63877	-0.23083	-0.05373	-0.05558	-0.19823	0.06346	0.01033	0.0129	-0.05997	0.88721	-0.11446	0.35353	0.00671	0.04626	-0.27134	-0.11615	-0.07858	0.06021	-0.15784	0.07631	-0.01509	-0.06585	-0.0177	-0.13413	0.20505	-0.01104		9	-0.05215	-0.04448	-0.0953	-0.03655	0.0928	0.11058	0.00956	-0.08733	-0.05677	-0.00409	-0.0281	0.05565	0.14998	-0.00995	0.04792	-0.22151	0.40851
10	-0.05241	0.04516	0.0459	-0.00935	0.58005	-0.27228	-0.07651	-0.04513	-0.19083	0.03585	-0.17121	0.01511	-0.03133	0.76357	-0.14313	-0.03017	-0.04697	0.00071908	-0.33085	0.29006	-0.14176	-0.01057	-0.12584	0.03973	-0.03098	-0.03419	-0.02473	-0.17208	0.15649	0.02303		10	-0.06289	-0.07033	-0.16834	-0.03717	0.15512	0.13436	-0.07374	-0.11945	-0.04913	-0.06955	-0.05974	0.06861	0.12673	-0.0237	0.05951	-0.29156	0.3963
11	-0.14677	-0.08485	-0.01314	-0.11727	0.62653	-0.41506	-0.04311	-0.01704	-0.19177	0.02555	-0.0689	0.04392	-0.17306	0.88183	-0.29564	-0.23723	-0.01282	0.08461	-0.36328	0.39416	-0.14399	-0.10423	-0.05865	0.02575	-0.03855	-0.02227	0.13359	-0.23416	0.18501	0.0376		11	-0.02554	-0.03809	-0.17924	-0.03376	-0.01505	0.08205	-0.03711	-0.10903	-0.05809	-0.04512	-0.08731	0.07107	0.09777	-0.06558	0.00622	-0.38759	0.32831
12	-0.32074	-0.09848	-0.26261	-0.33461	0.45144	-0.43195	-0.06116	-0.44062	-0.22136	-0.04248	-0.20796	-0.25102	-0.25396	0.73804	-0.12914	0.02673	0.02495	0.08102	-0.39419	0.94359	-0.20407	0.03133	-0.07377	0.17274	-0.02063	-0.20264	0.15713	-0.20344	0.15483	0.15238		12	-0.09324	-0.19536	-0.27202	-0.03531	-0.11346	-0.02973	0.02648	-0.13255	-0.2172	-0.19932	-0.16355	0.01991	0.12102	-0.06827	-0.03202	-0.64499	0.19194
13	-0.36242	-0.19849	-0.31871	-0.26826	0.48569	-0.75743	-0.14553	-0.57461	-0.29655	-0.094	-0.21722	-0.35251	-0.29691	0.68787	-0.16521	0.03334	0.01202	0.07742	-0.36379	0.58128	-0.51228	-0.15805	0.05451	0.14893	-0.15573	-0.36338	-0.34656	-0.21269	0.02488	-0.29261		13	-0.2011	-0.23461	-0.43869	-0.07528	-0.11633	-0.02973	-0.15684	-0.06623	-0.31125	-0.17448	-0.2628	-0.07951	-0.21163	-0.03228	-0.08757	-0.47969	0.16507
14	-0.37815	-0.19902	-0.39914	-0.31542	0.27564	-0.86029	-0.24486	-0.61387	-0.32628	-0.1928	-0.23119	-0.39882	-0.30883	0.85003	-0.25795	-0.08375	-0.10066	0.00671	-0.3592	0.38498	-0.44514	-0.4158	0.06528	0.12098	-0.27568	-0.36141	-0.99786	-0.34132	-0.3988	-0.60619		14	-0.35378	-0.25286	-0.46154	-0.11153	-0.14053	-0.15815	-0.20314	-0.14504	-0.35893	-0.09553	-0.28869	-0.12353	-0.35795	-0.12277	-0.14613	-0.2711	0.15327
15	-0.39349	-0.22902	-0.37775	-0.29254	-0.0015	-0.90021	-0.19205	-0.67367	-0.3751	-0.25528	-0.23163	-0.43073	-0.336	0.72012	-0.49525	-0.25311	-0.20583	-0.27373	-0.3569	0.13629	-0.49506	-0.57207	-0.20002	0.02466	-0.21205	-0.39733	-0.98288	-0.52204	-0.70287	-0.64143		15	-0.51814	-0.26777	-0.41516	-0.16312	-0.19301	-0.21522	-0.19254	-0.14807	-0.39384	-0.03022	-0.2628	-0.13738	-0.41663	-0.12132	-0.21929	-0.20812	0.09424
16	-0.2807	-0.24847	-0.46113	-0.3383	-0.10006	-0.96008	-0.18269	-0.69492	-0.33865	-0.2994	-0.2747	-0.47195	-0.3846	0.64307	-0.5507	-0.51244	-0.32511	-0.23778	-0.34413	0.21249	-0.68633	-0.57037	-0.60903	-0.05222	-0.33911	-0.38203	-1.09169	-0.62739	-0.73469	-0.53379		16	-0.58584	-0.2845	-0.28344	-0.17412	-0.22459	-0.26754	-0.39204	-0.2202	-0.40595	-0.03533	-0.24746	-0.18273	-0.33585	-0.09392	-0.32362	0.03983	-0.01608
17	-0.29295	-0.25705	-0.54426	-0.36109	-0.26991	-1.02533	-0.29273	-0.67006	-0.38021	-0.32317	-0.2916	-0.49965	-0.40927	0.43433	-0.72542	-0.46811	-0.39755	-0.26894	-0.267	-0.17534	-0.7178	-0.52821	-0.41704	-0.21679	-0.27609	-0.45994	-0.74724	-0.63186	-0.83557	-0.58936		17	-0.65868	-0.30184	-0.29936	-0.15475	-0.28445	-0.32224	-0.55527	-0.27694	-0.42071	-0.03036	-0.29493	-0.22474	-0.38424	-0.12556	-0.22893	-0.1302	-0.07674
18	-0.30713	-0.24428	-0.52438	-0.39566	-0.33107	-1.04222	-0.27632	-0.72553	-0.41384	-0.32621	-0.30969	-0.53665	-0.41491	0.35952	-0.90686	-0.61101	-0.39108	-0.43792	-0.31833	-0.24508	-0.66131	-0.5509	-0.31638	-0.38475	-0.28359	-0.52948	-0.51007	-0.51588	-0.86101	-0.50542		18	-0.69977	-0.35112	-0.30404	-0.20262	-0.29307	-0.37693	-0.19719	-0.35963	-0.42518	-0.04413	-0.35462	-0.25177	-0.42501	-0.2269	-0.20725	-0.1113	-0.03318
19	-0.32267	-0.31403	-0.54763	-0.33091	-0.52539	-1.09135	-0.32526	-0.71797	-0.41236	-0.36227	-0.35011	-0.54441	-0.43373	-0.18473	-0.91682	-0.76581	-0.43532	-0.38998	-0.32165	-0.26992	-0.64669	-0.54274	-0.35129	-0.50498	-0.23004	-0.60083	-0.59718	-0.38756	-0.88447	-0.333		19	-0.71985	-0.39858	-0.34973	-0.19673	-0.30004	-0.33175	-0.19775	-0.37793	-0.42492	-0.06344	-0.40832	-0.27813	-0.47188	-0.49153	-0.26084	-0.19553	-0.10157
20	-0.37361	-0.41058	-0.59218	-0.44342	-0.78017	-1.10977	-0.3437	-0.77272	-0.51485	-0.4122	-0.33659	-0.54973	-0.46006	-0.45933	-0.56901	-0.98412	-0.36715	-0.47627	-0.35741	-0.50704	-0.55106	-0.45518	-0.51856	-0.60162	-0.20462	-0.6648	-0.70048	-0.38129	-0.44913	-0.18119		20	-0.72732	-0.42961	-0.34748	-0.24259	-0.32792	-0.44352	-0.30261	-0.37029	-0.44112	-0.06543	-0.46298	-0.21915	-0.51151	-0.46299	-0.28553	-0.34194	-0.1553
21	-0.46827	-0.34246	-0.58999	-0.42704	-1.00979	-1.1067	-0.44013	-0.78569	-0.52036	-0.44562	-0.40435	-0.56014	-0.46163	-0.66135	-0.66202	-0.82138	-0.34852	-0.56016	-0.60489	-0.36109	-0.50411	-0.52507	-0.64016	-0.67086	-0.23883	-0.60837	-0.56906	-0.29486	-0.26399	-0.17549		21	-0.78102	-0.47645	-0.37829	-0.21796	-0.34596	-0.37455	-0.24813	-0.37102	-0.45969	-0.11385	-0.44357	-0.23658	-0.49284	-0.32659	-0.26009	-0.60642	-0.16344
22	-0.41047	-0.46815	-0.60465	-0.36348	-1.05172	-1.12666	-0.43415	-0.77452	-0.51149	-0.44007	-0.4267	-0.51782	-0.46884	-0.79126	-0.54761	-0.83197	-0.42394	-0.71596	-0.59442	-0.46077	-0.4885	-0.59908	-0.74575	-0.71203	-0.24972	-0.54801	-0.36245	-0.23778	-0.16653	-0.18304		22	-0.77214	-0.46124	-0.40356	-0.23887	-0.35867	-0.44114	-0.30186	-0.37017	-0.46668	-0.13926	-0.38938	-0.3961	-0.49093	-0.30643	-0.33882	-0.49071	-0.26766
23	-0.45775	-0.43835	-0.61762	-0.45451	-1.04019	-1.12129	-0.45886	-0.81198	-0.53866	-0.48089	-0.41332	-0.53887	-0.45212	-0.89428	-0.52823	-0.92194	-0.34671	-0.78308	-0.69914	-0.59107	-0.39125	-0.57136	-0.58314	-0.73857	-0.29063	-0.46671	-0.55194	-0.25968	-0.08041	-0.20104		23	-0.77681	-0.45851	-0.39837	-0.25777	-0.33694	-0.40071	-0.30131	-0.43879	-0.45798	-0.11101	-0.37476	-0.39118	-0.41549	-0.37954	-0.2908	-0.36004	-0.345
24	-0.4757	-0.43449	-0.61071	-0.53415	-1.04998	-1.1305	-0.46697	-0.81162	-0.51835	-0.50189	-0.46154	-0.66185	-0.43174	-0.87681	-0.49902	-0.7334	-0.46249	-0.86937	-0.67564	-0.81527	-0.41528	-0.29603	-0.65208	-0.74818	-0.31889	-0.38788	-0.50426	-0.25287	-0.00893	-0.16759		24	-0.76094	-0.44999	-0.393	-0.23484	-0.37385	-0.44114	-0.24162	-0.50329	-0.46035	-0.1218	-0.375	-0.38225	-0.41434	-0.29629	-0.45459	-0.30101	-0.40403
25	-0.40565	-0.45584	-0.60423	-0.44082	-0.99196	-1.19651	-0.49033	-0.80298	-0.51055	-0.50149	-0.46889	-0.52845	-0.46853	-0.78319	-0.49363	-0.86967	-0.48047	-0.97124	-0.79032	-0.88603	-0.53458	-0.39328	-0.51769	-0.64094	-0.26223	-0.26792	-0.21483	-0.08905	0.05759	-0.22137		25	-0.72312	-0.43447	-0.37673	-0.27296	-0.37877	-0.4126	-0.25073	-0.52184	-0.47115	-0.11654	-0.38075	-0.27411	-0.40329	-0.34655	-0.40175	-0.34745	-0.57908
26	-0.50445	-0.46606	-0.60583	-0.49109	-0.79555	-1.2088	-0.54294	-0.83827	-0.55991	-0.53914	-0.53298	-0.5207	-0.47846	-0.84859	-0.42095	-0.92591	-0.52704	-1.02157	-0.87102	-0.78125	-0.45939	-0.58867	-0.64946	-0.47091	-0.26554	-0.38367	-0.00608	-0.01932	0.10208	-0.27021		26	-0.73152	-0.43843	-0.36635	-0.26846	-0.39763	-0.55054	-0.33477	-0.51881	-0.49394	-0.13117	-0.39418	-0.25624	-0.47074	-0.48078	-0.44781	-0.33171	-0.63932
27	-0.52751	-0.45001	-0.64963	-0.4792	-0.53448	-1.16965	-0.5828	-0.87429	-0.54135	-0.55776	-0.5418	-0.51937	-0.52298	-0.8571	-0.60441	-1.08269	-0.55525	-1.10427	-0.93998	-0.63802	-0.40971	-0.53063	-0.52816	-0.25239	-0.22781	-0.31636	-0.04918	0.04043	0.02664	-0.36281		27	-0.70257	-0.3928	-0.39404	-0.28287	-0.37631	-0.56718	-0.28253	-0.50972	-0.51185	-0.11001	-0.40808	-0.35566	-0.51799	-0.58388	-0.43126	-0.47733	-0.59536
28	-0.56552	-0.49625	-0.60861	-0.63498	-0.517	-1.15506	-0.57508	-0.84404	-0.5088	-0.60096	-0.49976	-0.52734	-0.5142	-0.11351	-0.74951	-1.09725	-0.56792	-1.11745	-0.7658	-0.60536	-0.37019	-0.26975	-0.18111	-0.16907	-0.19427	-0.36191	0.25523	0.09592	0.07091	-0.24535		28	-0.69417	-0.41713	-0.38417	-0.29062	-0.36483	-0.50773	-0.33198	-0.49784	-0.52792	-0.1465	-0.40185	-0.41263	-0.51875	-0.43734	-0.33912	-0.53007	-0.30145
29	-0.59717	-0.47994	-0.62318	-0.61879	-0.6907	-1.16427	-0.60192	-0.86997	-0.48001	-0.60994	-0.52269	-0.55371	-0.51002	-0.22998	-0.87684	-1.19119	-0.58862	-1.04434	-0.66491	-0.55161	-0.3168	-0.33416	-0.23959	-0.08072	-0.23504	-0.36027	0.38391	0.14312	0.04393	-0.15048		29	-0.65028	-0.4582	-0.43852	-0.29217	-0.34145	-0.5434	-0.36489	-0.50463	-0.52279	-0.13827	-0.39825	-0.48212	-0.49131	-0.40053	-0.31142	-0.43089	-0.17769
30	-0.63721	-0.48263	-0.62646	-0.50967	-0.73683	-1.19575	-0.67103	-0.83323	-0.44948	-0.61786	-0.55062	-0.55083	-0.51316	-0.50054	-0.92435	-1.19913	-0.57905	-0.98682	-0.56326	-0.53188	-0.28546	-0.11383	-0.18082	0.0014	-0.17994	-0.24857	0.11831	0.1596	0.0762	-0.13702		30	-0.626	-0.50992	-0.4541	-0.32516	-0.30619	-0.58621	-0.40598	-0.47347	-0.51752	-0.17078	-0.38363	-0.52434	-0.41091	-0.5572	-0.30495	-0.45214	-0.09465
31	-0.67339	-0.50142	-0.66386	-0.53565	-0.6928	-1.21724	-0.73551	-0.80766	-0.43348	-0.63887	-0.52989	-0.55216	-0.52654	-0.84322	-0.8623	-1.03043	-0.611	-1.02517	-0.4588	-0.44172	-0.27195	-0.0321	-0.2233	0.07959	-0.10272	-0.14442	0.05015	0.2001	0.06276	-0.13668		31	-0.56436	-0.55798	-0.47781	-0.34561	-0.30414	-0.45541	-0.24125	-0.44667	-0.49157	-0.19776	-0.40257	-0.58332	-0.35909	-0.64468	-0.32151	-0.60957	-0.08528
32	-0.71836	-0.47287	-0.6188	-0.4756	-0.57292	-1.20342	-0.74584	-0.82459	-0.52911	-0.6633	-0.51754	-0.53998	-0.55235	-0.96103	-0.66269	-0.97883	-0.54904	-1.04674	-0.4159	-0.36892	-0.28471	0.15423	-0.45718	0.10547	-0.08629	-0.03736	0.36465	0.28462	0.02367	-0.12136		32	-0.58911	-0.61426	-0.43783	-0.32036	-0.31398	-0.42449	-0.14699	-0.43128	-0.49499	-0.21111	-0.40473	-0.57908	-0.33318	-0.65016	-0.3465	-0.38996	-0.06778
33	-0.72849	-0.47215	-0.57391	-0.48499	-0.49324	-1.14585	-0.71987	-0.86241	-0.5283	-0.66291	-0.49535	-0.58097	-0.53375	-1.00179	-0.60374	-0.96229	-0.38875	-0.95086	-0.36686	-0.1648	-0.24272	0.1249	-0.51972	0.11246	-0.02178	0.01145	0.69626	0.2928	0.00461	-0.04429		33	-0.55596	-0.55403	-0.429	-0.33136	-0.32464	-0.46968	-0.24255	-0.42909	-0.50277	-0.16241	-0.41624	-0.55785	-0.36786	-0.4482	-0.37826	-0.42616	-0.08813
34	-0.74943	-0.50994	-0.59766	-0.53166	-0.62569	-1.1021	-0.70472	-0.8941	-0.49521	-0.64468	-0.49314	-0.57986	-0.57911	-1.00762	-0.74574	-0.73869	-0.34231	-0.64406	-0.35383	-0.0134	-0.19354	0.01025	-0.62532	0.10634	0.05138	0.01242	0.74425	0.33501	-0.05574	0.02667		34	-0.6232	-0.56498	-0.44527	-0.32997	-0.34924	-0.53151	-0.29666	-0.41285	-0.5	-0.15602	-0.45819	-0.55115	-0.38424	-0.38378	-0.34755	-0.13098	-0.10564
35	-0.81118	-0.47496	-0.6017	-0.7392	-0.66414	-1.01996	-0.69584	-0.91283	-0.47705	-0.59765	-0.50667	-0.56236	-0.57545	-0.96372	-0.6923	-0.86835	-0.32329	-0.46908	-0.28845	0.17711	-0.22934	-0.00976	-0.68815	-0.08378	-0.0019	0.03364	0.58715	0.35202	-0.03779	0.0264		35	-0.63113	-0.5735	-0.45669	-0.32873	-0.32341	-0.51486	-0.29833	-0.45516	-0.47906	-0.20713	-0.4486	-0.51853	-0.3408	-0.3026	-0.27439	-0.23016	-0.14757
36	-0.83347	-0.54171	-0.61686	-0.62329	-0.5544	-0.94473	-0.63454	-0.86889	-0.45123	-0.618	-0.52798	-0.5608	-0.60137	-0.77647	-0.38918	-0.45951	-0.32679	-0.27493	-0.17173	-0.05967	-0.19837	0.00711	-0.61979	-0.19222	-0.09034	0.01765	0.60732	0.22562	-0.08723	-0.18572		36	-0.65728	-0.52361	-0.46448	-0.34437	-0.31357	-0.52913	-0.35336	-0.44158	-0.43296	-0.22176	-0.40928	-0.45151	-0.30117	-0.27985	-0.26867	-0.39704	-0.07958
37	-0.84823	-0.58369	-0.65316	-0.50518	-0.51595	-0.9478	-0.68464	-0.83251	-0.4098	-0.6357	-0.53298	-0.55682	-0.61266	-0.73123	-0.30842	-0.32257	-0.18061	-0.07958	-0.13904	-0.10254	-0.10298	-0.00483	-0.67826	-0.16241	-0.10887	0.00349	0.08561	0.08774	-0.08129	-0.31322		37	-0.62506	-0.52452	-0.45064	-0.34128	-0.34432	-0.49108	-0.50099	-0.41309	-0.4348	-0.28423	-0.30404	-0.18139	-0.27107	-0.35327	-0.26927	-0.31203	-0.09668
38	-0.89464	-0.59397	-0.64415	-0.53795	-0.47227	-0.90021	-0.71485	-0.73958	-0.41209	-0.66159	-0.49344	-0.51383	-0.61193	-0.37108	-0.38918	-0.34771	-0.11605	0.03428	-0.10558	-0.28081	-0.0434	0.01563	-0.66866	0.07358	0.02129	-0.00316	-0.35878	-0.00635	-0.04583	-0.28388		38	-0.6909	-0.50688	-0.47435	-0.34313	-0.32751	-0.46492	-0.5311	-0.42255	-0.42624	-0.30184	-0.29996	-0.10052	-0.25431	-0.28347	-0.28297	-0.14987	-0.0975
39	-0.88335	-0.65915	-0.64061	-0.6086	-0.5219	-0.90021	-0.72856	-0.79901	-0.41908	-0.66225	-0.52445	-0.55039	-0.6344	0.037	-0.26185	-0.12014	-0.0678	-0.05081	-0.03101	-0.32707	0.00331	-0.11571	-0.6195	0.17853	0.0528	0.05921	-0.37315	-0.03399	-0.08272	-0.16931		39	-0.67129	-0.53486	-0.48266	-0.3106	-0.32013	-0.46254	-0.57759	-0.41709	-0.42176	-0.23752	-0.29493	-0.02254	-0.22992	-0.25472	-0.34018	-0.04912	-0.02096
40	-0.86164	-0.69785	-0.66049	-0.69263	-0.70783	-0.86106	-0.73039	-0.75507	-0.39837	-0.62222	-0.56017	-0.5741	-0.56834	0.40342	-0.26185	-0.15785	-0.03986	-0.15268	0.04178	-0.13486	-0.00623	-0.14388	-0.57965	0.17995	0.09094	0.02984	-0.26067	0.0636	-0.0716	-0.10954		40	-0.62833	-0.58323	-0.49962	-0.3436	-0.3189	-0.69084	-0.57833	-0.39503	-0.38514	-0.19705	-0.34072	0.01745	-0.19867	-0.22049	-0.4016	-0.09792	-0.17525
41	-0.80587	-0.7382	-0.69907	-0.83473	-0.77038	-0.82344	-0.73445	-0.63801	-0.43805	-0.52817	-0.58752	-0.55837	-0.46989	0.37296	-0.24947	0.05914	-0.00765	-0.0652	-0.04684	0.23018	-0.10261	-0.12953	-0.40424	0.20332	0.03272	0.03114	0.14521	0.19383	-0.1129	-0.0697		41	-0.58024	-0.57897	-0.49477	-0.32439	-0.41977	-0.36266	-0.38794	-0.31804	-0.34299	-0.16411	-0.3726	0.04471	-0.26269	-0.25751	-0.41575	-0.18293	-0.26359
42	-0.73264	-0.74285	-0.61754	-0.66635	-0.8983	-0.72902	-0.71263	-0.48276	-0.43415	-0.47389	-0.45286	-0.41057	-0.39004	0.46076	-0.32283	0.09487	-0.07686	-0.06999	-0.03509	0.51051	-0.02419	-0.1812	0.37887	0.19305	0.02643	0.00441	0.56912	0.30652	-0.16267	-0.02698		42	-0.63487	-0.58323	-0.4882	-0.3089	-0.36811	-0.22949	-0.05403	-0.27718	-0.27397	-0.11143	-0.37644	0.000245761	-0.32556	-0.24159	-0.17925	-0.34745	-0.24893
43	-0.68883	-0.80003	-0.55378	-0.48139	-1.12652	-0.59622	-0.58801	-0.42153	-0.36407	-0.38552	-0.34291	-0.30708	-0.3452	0.51317	-0.28823	-0.03546	-0.19885	-0.07718	-0.01926	0.25264	-0.05492	-0.17734	0.6785	0.2209	0.08884	-0.01732	0.69748	0.3265	-0.14957	-0.01289		43	-0.64234	-0.59175	-0.43887	-0.29588	-0.23402	-0.14388	0.06254	-0.28155	-0.26502	-0.1103	-0.33329	0.02661	-0.38538	-0.24397	-0.1231	-0.59855	-0.21026
44	-0.6239	-0.84287	-0.53095	-0.4725	-1.11149	-0.47954	-0.48743	-0.35706	-0.33542	-0.33625	-0.2134	-0.23196	-0.36088	0.50555	-0.19347	0.13654	-0.28332	-0.12272	-0.21924	0.13595	-0.05355		0.80067	0.21675	0.05071	-0.09333	0.59968	0.37221	-0.01862	0.03814		44	-0.64047	-0.5376	-0.40183	-0.27404	-0.0741	-0.14625	0.01978	-0.30264	-0.2446	-0.09326	-0.3201	0.05029	-0.4052	-0.27189	-0.10789	-0.65916	-0.12681
45	-0.61203	-0.87837	-0.50476	-0.65166	-1.03285	-0.42888	-0.48521	-0.42153	-0.32655	-0.29041	-0.20899	-0.17834	-0.33276	0.59649	-0.37626	0.18021	-0.31773	-0.15628	-0.23124	0.3496	0.02462		0.58017	0.22243	0.05246	-0.08172	0.64767	0.44727	0.01354	0.01129		45	-0.62133	-0.52026	-0.36583	-0.31029	0.0034	-0.14388	0.08355	-0.2419	-0.23722	-0.09951	-0.3913	0.02884	-0.37776	-0.45006	-0.0534	-0.46867	-0.00794
46	-0.56755	-0.81208	-0.45237	-0.77547	-0.97623	-0.38512	-0.46455	-0.29871	-0.28068	-0.27483	-0.22149	-0.11984	-0.33318	0.45986	-0.33144	0.36412	-0.33015	-0.24257	-0.22434	0.34994	0.02077		0.41698	0.1996	0.03089	-0.1056	0.66692	0.49181	0.05715	0.02063		46	-0.58071	-0.49957	-0.33744	-0.32671	0.03457	-0.00357	0.02108	-0.26082	-0.24829	-0.07466	-0.41384	0.08224	-0.33318	-0.52452	-0.08712	-0.67884	0.07633
47	-0.55867	-0.77999	-0.50703	-0.69883	-0.67148	-0.35672	-0.4967	-0.30411	-0.24262	-0.21116	-0.20223	-0.10898	-0.33182	0.46793	-0.10639	0.45409	-0.3819	-0.21381	-0.19548	0.353	-0.07189		0.1892	0.06419	-0.00305	-0.13647	0.52022	0.55804	0.05318	0.01458		47	-0.56857	-0.4579	-0.30594	-0.34097	0.0075	0.22949	0.03782	-0.25233	-0.27028	-0.03249	-0.42654	0.05677	-0.30155	-0.60859	-0.07417	-0.72056	0.0287
48	-0.53851	-0.64408	-0.53929	-0.44492	-0.77108	-0.34137	-0.51996	-0.25116	-0.2792	-0.14128	-0.45301	-0.09037	-0.32179	0.65159	-0.2636	-0.03744	-0.25085	-0.17306	-0.23788	0.27509	-0.01379		0.33	-0.05954	0.09459	-0.15204	0.54467	0.56442	0.10329	0.00971		48	-0.5653	-0.45273	-0.28154	-0.38202	-0.02407	0.13436	0.14918	-0.25269	-0.28016	0.03056	-0.43973	0.07643	-0.26155	-0.64106	-0.07116	-0.88665	0.1036
49	-0.52365	-0.56817	-0.47385	-0.45931	-0.70188	-0.32448	-0.53328	-0.27674	-0.30812	-0.14459	-0.33497	-0.08106	-0.31175	0.62247	-0.38636	-0.13072	-0.18487	-0.17306	-0.22026	0.20195	-0.03534		0.40301	-0.06664	0.08127	-0.1641	0.58409	0.54932	0.06706	0.01005		49	-0.60779	-0.40192	-0.2824	-0.27729	-0.06303	-0.0321	0.09304	-0.23742	-0.25342	-0.01062	-0.4673	0.03733	-0.16248	-0.62896	-0.03413	-0.90869	0.05679
50	-0.49355	-0.55474	-0.52396	-0.37488	-0.47821	-0.34214	-0.5023	-0.19533	-0.2375	-0.16268	-0.36893	-0.0651	-0.29649	0.73132	-0.60885	-0.27891	-0.18255	-0.18025	-0.1112	0.40505	-0.01763		0.49319	-0.07636	0.08269	-0.1686	0.53336	0.53975	-0.02655	-0.0131		50	-0.626	-0.31826	-0.26527	-0.32005	-0.13232	0.06064	0.20384	-0.24748	-0.26357	-0.01971	-0.44668	0.02482	-0.18572	-0.64696	-0.05535	-1.09446	0.03073
[truncated: 10 more columns]

## Sheet: Panel_d_trace
RIM
WT-naïve				WT-trained				asic-1;del-1-naïve				asic-1;del-1-trained				rescue-naïve				rescue-trained
Time (s)	mean	SEM		Time (s)	mean	SEM		Time (s)	mean	SEM		Time (s)	mean	SEM		Time (s)	mean	SEM		Time (s)	mean	SEM
1	-0.04204	0.05033		1	0.03026	0.03593		1	-0.0333	0.03227		1	0.00118	0.0368		1	0.02167	0.03539		1	-0.05226	0.0428
2	-0.04438	0.03994		2	0.01321	0.03291		2	-0.01948	0.02837		2	0.01475	0.03051		2	0.00235	0.03512		2	-0.07182	0.04598
3	-0.0367	0.02697		3	0.00837	0.02677		3	-0.02046	0.02647		3	0.01693	0.02649		3	0.00377	0.03509		3	-0.02913	0.03417
4	-0.0016	0.02105		4	0.00401	0.02474		4	-0.0097	0.02001		4	-0.01123	0.03033		4	-0.01122	0.03449		4	-0.00495	0.02627
5	0.00637	0.02026		5	-0.02576	0.02378		5	-0.02965	0.02727		5	-0.03807	0.02609		5	-0.041	0.03088		5	0.00621	0.02249
6	-0.00934	0.02447		6	-0.05926	0.02951		6	-0.0141	0.02203		6	-0.04556	0.03271		6	-0.02598	0.02457		6	-0.01959	0.031
7	0.00397	0.03035		7	-0.05451	0.0266		7	0.03049	0.03131		7	-0.06597	0.03791		7	0.00219	0.03229		7	0.00325	0.02723
8	0.01796	0.03087		8	-0.02125	0.03311		8	0.02217	0.02963		8	-0.00479	0.03031		8	0.019	0.03797		8	0.078	0.03913
9	0.03328	0.02501		9	0.02226	0.03814		9	0.04171	0.03496		9	0.03797	0.03676		9	0.02737	0.0431		9	0.07985	0.04112
10	0.07248	0.03429		10	0.08267	0.04008		10	0.03231	0.0278		10	0.09479	0.04076		10	0.00184	0.03995		10	0.03757	0.03392
11	0.01501	0.04622		11	0.07819	0.04592		11	-0.01007	0.02473		11	-0.15453	0.04777		11	-0.01144	0.04844		11	0.00246	0.03617
12	-0.09608	0.0611		12	-0.11269	0.04718		12	-0.22356	0.04989		12	-0.3252	0.04098		12	-0.04069	0.05775		12	-0.08963	0.05875
13	-0.29233	0.07735		13	-0.29941	0.04155		13	-0.37268	0.04965		13	-0.38466	0.04843		13	-0.1449	0.05803		13	-0.12279	0.06294
14	-0.39669	0.08385		14	-0.40162	0.04419		14	-0.50048	0.05208		14	-0.43305	0.04708		14	-0.24696	0.06464		14	-0.15502	0.05961
15	-0.5313	0.06545		15	-0.4332	0.04191		15	-0.56007	0.04039		15	-0.45742	0.04499		15	-0.33728	0.05806		15	-0.18955	0.05531
16	-0.60175	0.05281		16	-0.45571	0.03996		16	-0.51196	0.03913		16	-0.44353	0.04277		16	-0.39256	0.05959		16	-0.16093	0.05137
17	-0.64544	0.05105		17	-0.46399	0.03857		17	-0.54666	0.03759		17	-0.43281	0.03571		17	-0.43017	0.04806		17	-0.21574	0.05579
18	-0.66527	0.04345		18	-0.45985	0.03812		18	-0.55394	0.04107		18	-0.44999	0.03317		18	-0.45058	0.04588		18	-0.22774	0.05482
19	-0.69966	0.03649		19	-0.47519	0.03841		19	-0.54268	0.04986		19	-0.44651	0.02955		19	-0.48804	0.03936		19	-0.26634	0.05188
20	-0.71262	0.03956		20	-0.48334	0.03133		20	-0.55037	0.03244		20	-0.43578	0.03004		20	-0.51759	0.03686		20	-0.29375	0.05481
21	-0.70196	0.04128		21	-0.49293	0.02494		21	-0.55324	0.03049		21	-0.42292	0.03419		21	-0.53575	0.03838		21	-0.29962	0.04989
22	-0.69227	0.03959		22	-0.48166	0.02934		22	-0.54013	0.03381		22	-0.41374	0.03139		22	-0.54192	0.0417		22	-0.31324	0.05316
23	-0.66616	0.04151		23	-0.44598	0.03454		23	-0.52	0.03754		23	-0.40376	0.03278		23	-0.55745	0.04355		23	-0.32405	0.04715
24	-0.65118	0.03672		24	-0.41481	0.0415		24	-0.52021	0.04046		24	-0.38078	0.03266		24	-0.55912	0.04549		24	-0.30856	0.04039
25	-0.63124	0.03177		25	-0.39038	0.03955		25	-0.51201	0.03835		25	-0.39953	0.03975		25	-0.54084	0.05087		25	-0.28786	0.04116
26	-0.58644	0.03963		26	-0.37274	0.04385		26	-0.47628	0.0356		26	-0.37607	0.04359		26	-0.54972	0.05298		26	-0.31732	0.04585
27	-0.57595	0.04723		27	-0.3776	0.04611		27	-0.4269	0.038		27	-0.34111	0.05371		27	-0.54475	0.05466		27	-0.32937	0.04659
28	-0.52957	0.06042		28	-0.36872	0.03827		28	-0.34098	0.04401		28	-0.32481	0.05565		28	-0.48113	0.06191		28	-0.30481	0.04894
29	-0.55284	0.0626		29	-0.33838	0.04138		29	-0.26018	0.05271		29	-0.28632	0.04482		29	-0.4872	0.06529		29	-0.31157	0.04979
30	-0.53879	0.05433		30	-0.30026	0.04482		30	-0.25695	0.05274		30	-0.26954	0.04028		30	-0.48166	0.06468		30	-0.31132	0.05116
31	-0.53337	0.05398		31	-0.24231	0.04882		31	-0.28573	0.04414		31	-0.22954	0.03559		31	-0.47666	0.06613		31	-0.30987	0.04484
32	-0.50794	0.0504		32	-0.22156	0.05063		32	-0.28751	0.0436		32	-0.22846	0.0305		32	-0.44907	0.07181		32	-0.28903	0.04498
33	-0.47797	0.05282		33	-0.23081	0.04746		33	-0.25372	0.05796		33	-0.23957	0.03161		33	-0.41024	0.07668		33	-0.29412	0.0433
34	-0.45505	0.05882		34	-0.23143	0.04956		34	-0.2115	0.06657		34	-0.24031	0.04188		34	-0.39804	0.07636		34	-0.28367	0.04863
35	-0.40533	0.06561		35	-0.21719	0.04857		35	-0.16715	0.07248		35	-0.2328	0.04426		35	-0.40395	0.07421		35	-0.26201	0.05034
36	-0.35541	0.06712		36	-0.20405	0.04598		36	-0.11287	0.06911		36	-0.23298	0.04369		36	-0.37838	0.06317		36	-0.25863	0.05006
37	-0.32763	0.07655		37	-0.18415	0.04693		37	-0.09153	0.06516		37	-0.21409	0.04517		37	-0.38194	0.05535		37	-0.2402	0.05584
38	-0.30398	0.08913		38	-0.16105	0.043		38	-0.13224	0.05862		38	-0.20013	0.046		38	-0.36887	0.05401		38	-0.23268	0.05688
39	-0.26092	0.09049		39	-0.13474	0.04309		39	-0.17089	0.05431		39	-0.19085	0.04585		39	-0.34847	0.05882		39	-0.23548	0.05252
40	-0.21221	0.09293		40	-0.13047	0.04146		40	-0.19784	0.0518		40	-0.15976	0.04509		40	-0.32664	0.06425		40	-0.26061	0.05319
41	-0.18406	0.0911		41	-0.10979	0.04126		41	-0.20719	0.04892		41	-0.15201	0.04722		41	-0.28486	0.06854		41	-0.26496	0.05166
42	-0.16469	0.09142		42	-0.10995	0.043		42	-0.19242	0.04686		42	-0.12799	0.04763		42	-0.2033	0.07543		42	-0.24851	0.05436
43	-0.15628	0.09253		43	-0.11367	0.04082		43	-0.17805	0.0445		43	-0.12	0.04698		43	-0.17514	0.0767		43	-0.23394	0.05889
44	-0.14556	0.09226		44	-0.11689	0.03901		44	-0.19376	0.04528		44	-0.12749	0.04485		44	-0.15558	0.0774		44	-0.21347	0.0599
45	-0.13328	0.0937		45	-0.11239	0.03994		45	-0.18732	0.04835		45	-0.14949	0.04247		45	-0.15137	0.07885		45	-0.20981	0.06078
46	-0.09863	0.09294		46	-0.09752	0.04166		46	-0.18432	0.04827		46	-0.16265	0.04284		46	-0.14198	0.07567		46	-0.21304	0.06746
47	-0.08161	0.09348		47	-0.09387	0.04244		47	-0.17658	0.04915		47	-0.17538	0.04284		47	-0.13465	0.06808		47	-0.19267	0.06514
48	-0.0644	0.0891		48	-0.09424	0.04509		48	-0.18312	0.04943		48	-0.17884	0.04391		48	-0.13624	0.06664		48	-0.19679	0.07051
49	-0.08304	0.08868		49	-0.09913	0.04556		49	-0.17336	0.04929		49	-0.20881	0.03462		49	-0.13393	0.06432		49	-0.21693	0.06634
50	-0.06254	0.07951		50	-0.11322	0.043		50	-0.17386	0.04785		50	-0.20977	0.0321		50	-0.11981	0.06644		50	-0.19997	0.07259

## Sheet: Panel_d_data
RIM
Training-induced amplitude change (%)						Training-induced duration change (%)
	WT	asic-1;del-1	Rescue				WT	asic-1;del-1
1	-0.6556	-0.07588	-0.37836			1	-0.7188	0.32976	-0.71248
2	-0.42963	-0.35515	-0.259			2	-0.43761	0.04069	-0.01422
3	-0.15787	-0.43638	-0.11864			3	-0.26186	-0.42184	-0.79463
4	-0.3431	-0.2024	-0.35867			4	-0.57821		-0.21959
5	-0.06336	-0.3222	-0.72098			5	-0.33216	-0.36403	-0.21959
6	-0.2806	-0.44306	-0.1698			6	-0.08612		0.23223
7	-0.63006	-0.44454	0.39453			7	-0.33216	-0.36403
8	-0.40097	-0.52652	-0.6097			8		-0.01713	-0.34281
9	-0.3318	-0.53739	-0.36271			9	-0.47276	-0.30621	-0.67141
10	-0.01929	-0.04314	-0.50191			10	-0.08612	-0.36403
11	-0.03679	-0.30495				11	-0.26186	-0.36403	-0.8357
12	-0.48328	-0.38904	-0.1897			12	-0.57821	-0.36403	0.109
13	-0.24284	-0.33734	-0.26304			13	-0.22671	-0.07495	-0.42496
14	-0.27936	-0.1763	-0.08553			14	-0.15641		-0.13744
15	-0.51416	-0.16915	-0.74285			15	-0.54306	-0.07495
16	-0.43272	0.29991	-0.11934			16	-0.43761	-0.01713	-0.30174
17	-0.49432	0.4758	-0.32103			17	-0.54306	0.15632	-0.21959
18	-0.52659	-0.28656	-0.72576			18	-0.61336	-0.24839
19	-0.30605	-0.35386				19	-0.50791	-0.13276	-0.46603
20	-0.60369	0.03267	-0.1112			20	-0.7188		0.02686
21	-0.83916	0.34169	-0.48968			21	-0.61336	0.50321	-0.58926
22	-0.09656	0.03118	-0.68936			22	-0.29701	0.15632	-0.71248
23	-0.13159	0.02267	-0.1353			23	-0.08612	0.0985	-0.46603
24	-0.30667	0.45274	-0.00327			24	-0.61336	0.15632	0.2733
25	-0.20714	-0.33915	-0.16858			25	-0.36731	-0.71092	0.23223
26	-0.58463	0.20852	-0.4841			26	-0.36731	0.21413	-0.46603
27	-0.42862	-0.16772	-0.65008			27	-0.50791	-0.30621	-0.30174
mean	-0.363942	-0.149836	-0.330563			mean	-0.413276	-0.107625	-0.305309
SEM	0.040091	0.056929	0.055077			SEM	0.0375429	0.060477	0.0701475
p value		0.0101	0.8907			p value		0.0007	0.364
