# Supplementary material for: Locomotion modulates olfactory learning through proprioception in C. elegans
Source: Nat Commun. 2023 Jul 27;14:4534. doi: 10.1038/s41467-023-40286-x (PMC10374624; doi:10.1038/s41467-023-40286-x)
Supplement: Supplementary file 4 — Source Data [file 41467_2023_40286_MOESM4_ESM.zip › Supplementary Fig. 9 Source Data.xlsx]

## Sheet: Panel_a_data
Forward speed (μm/sec)
	WT	asic-1	del-1	asic-1;del-1
1	163.42	160.555	98.7309	96.3794
2	135.64	163.337	180.969	112.1
3	191.148	117.042	124.025	157.978
4	167.801	168.671	170.805	138.163
5	142.429	134.093	115.591	131.148
6	132.184	130.888	203.992	185.863
7	215.897	199.192	233.531	167.869
8	137.993	145.674	111.092	95.5695
9	173.08	209.279	137.162	167.171
10	163.865	128.908	147.36	98.2093
11	93.9573	176.183	164.262	187.088
12	91.5297	92.8589	130.741	139.103
13	178.386	112.497	138.412	157.642
14	200.315	97.9867	224.905	149.791
15	156.469	185.111	157.069	150.096
16	192.073	215.629		221.811
17	177.119	183.31		159.964
18	162.267	130.218		149.989
19	128.546	156.72		200.27
20	155.391	166.032		183.649
21	148.906	190.025
22	100.009	123.246
23	94.4451	161.038
24	152.733	146.923
25	92.0484	174.544
26	119.442	146.935
27	162.906	119.11
28	102.04	86.5477
29	140.156	163.313
30	207.942	173.427
mean	149.338	151.976	155.91	152.493
SEM	6.50913	6.13972	10.534	7.73915
p value		0.9917	0.937	0.99

## Sheet: Panel_b_data
Backward speed (μm/sec)
	WT	asic-1	del-1	asic-1;del-1
1	174.714	165.884	114.652	150.479
2	67.7356	128.146	244.522	107.677
3	174.45	240.327	170.29	216.628
4	135.656	242.481	136.363	145.546
5	160.457	169.513	76.3584	161.789
6	164.596	133.119		177.937
7	250.755	179.468	141.393	216.905
8	162.398	190.975	195.109	134.142
9	155.226		208.432	71.5755
10	187.246	129.338	42.6207	187.136
11	121.33		161.579	188.318
12	133.751	154.853	166.269	187.035
13	187.387	186.927	205.829	189.203
14	118.812	151.352		196.319
15	111.543		242.476	159.187
16	199.639			204.75
17	59.7625	174.161		163.218
18	164.28			127.355
19	192.361	102.666		131.528
20	148.211	23.7713		176.749
21	190.023	195.825
22	186.263	144.297
23	135.394
24	177.391	133.933
25	146.783	172.161
26	186.404
27	155.881	155.838
28	181.656	103.478
29	183.841	111.934
30	249.086	136.961
mean	162.101	153.366	161.992	164.674
SEM	7.62563	9.70586	16.6903	8.34602
p value		0.8984	1	0.9973

## Sheet: Panel_c_data
Averged speed (μm/sec)
	WT	asic-1	del-1	asic-1;del-1
1	164.132	160.735	99.8042	107.29
2	135.01	163.042	185.968	111.059
3	189.94	125.33	126.105	165.863
4	166.966	173.633	170.031	139.466
5	146.643	135.582	111.624	134.495
6	139.52	131.038	203.992	184.931
7	222.041	198.86	229.39	172.814
8	142.883	154.429	129.028	104.969
9	169.768	222.918	158.783	161.548
10	168.116	128.947	146.184	125.187
11	99.188	176.183	164.142	187.392
12	98.1095	114.739	129.287	149.329
13	180.423	138.141	149.017	163.38
14	195.762	107.404	224.905	159.028
15	152.203	185.111	172.141	151.546
16	193.045	215.629		219.152
17	176.133	183.004		160.272
18	162.504	130.218		145.16
19	151.605	156.418		195.296
20	154.968	162.853		183.175
21	163.763	190.381
22	133.351	124.539
23	98.2304	161.038
24	154.598	146.487
25	97.108	174.291
26	125.069	146.935
27	161.548	121.162
28	132.147	87.4936
29	158.144	161.591
30	213.819	170.575
mean	154.891	154.957	160.027	156.068
SEM	5.85919	5.76052	10.0548	6.7764
p value		1	0.9597	0.9993

## Sheet: Panel_d_data
% of time
	WT	asic-1	del-1	asic-1;del-1
1	0.93525	0.95832	0.92229	0.79164
2	0.98896		0.9111	0.75835
3	0.92596	0.92498	0.94436	0.85834
4	0.97219	0.92657	0.96657	0.81672
5	0.76486	0.94989	0.88891	0.88336
6	0.77246	0.92497		0.87491
7	0.82228	0.97497	0.9444	0.89378
8	0.79835	0.79992	0.77778	0.7507
9	0.81308		0.68888	0.9333
10	0.81661	0.90004	0.97772	0.69074
11	0.80763		0.94456	0.74439
12	0.84259	0.64168		0.78528
13	0.77245	0.64992	0.8333	0.81679
14	1.06416	0.81652		0.8
15	1.01087		0.81675	0.83963
16	0.96939			0.84271
17	0.98321	0.95228		0.90394
18	0.87675			0.78514
19	0.63328			0.92611
20	0.93485			0.92943
21	0.6333	0.92106
22	0.6084	0.91955
23	0.89989
24	0.91846
25	0.90006	0.88181
26	0.90834
27	0.79998	0.92352
28	0.61662	0.93294
29	0.58322
30	0.8515	0.9183
mean	0.84083	0.88429	0.88472	0.83126
SEM	0.16661	0.10535	0.10442	0.16336
p value		0.4978	0.6024	0.9885
